# Supplementary material for: Hydrophobic tuning with non-canonical amino acids in a copper metalloenzyme
Source: Nat Chem. 2026 Apr 13;18(7):1269–77. doi: 10.1038/s41557-026-02116-7 (PMC13323077; doi:10.1038/s41557-026-02116-7)
Supplement: Supplementary file 4 — Code related to logP prediction, PDB analysis and redox deconvolution. [file 41557_2026_2116_MOESM4_ESM.zip › Code_lite/PDB_analysis_lite/inputs/starting_pdbs/6rh9.pdb]

CRYST1   77.250   94.770  116.180  90.13  89.95  92.56 P 1           1
ATOM      1  N   ALA G  40      30.866   7.326  -3.187  1.00 67.98           N  
ANISOU    1  N   ALA G  40     6039  12639   7154   2351   2654   -390       N  
ATOM      2  CA  ALA G  40      30.649   8.582  -3.904  1.00 68.61           C  
ANISOU    2  CA  ALA G  40     5712  12670   7688   1688   2249   -131       C  
ATOM      3  C   ALA G  40      29.197   8.698  -4.346  1.00 72.21           C  
ANISOU    3  C   ALA G  40     6069  13119   8247   1335   2423   -102       C  
ATOM      4  O   ALA G  40      28.544   7.686  -4.588  1.00 76.43           O  
ANISOU    4  O   ALA G  40     6243  13958   8840    729   2945   -389       O  
ATOM      5  CB  ALA G  40      31.576   8.678  -5.104  1.00 64.15           C  
ANISOU    5  CB  ALA G  40     4469  12394   7510   1199   1920    162       C  
ATOM      6  N   GLY G  41      28.687   9.924  -4.447  1.00 70.33           N  
ANISOU    6  N   GLY G  41     6234  12420   8067   2138   1966    338       N  
ATOM      7  CA  GLY G  41      27.350  10.127  -4.969  1.00 68.70           C  
ANISOU    7  CA  GLY G  41     6649  11408   8046   2634   1045    648       C  
ATOM      8  C   GLY G  41      26.245   9.908  -3.948  1.00 65.91           C  
ANISOU    8  C   GLY G  41     6586   9744   8711   2815    462    643       C  
ATOM      9  O   GLY G  41      26.477   9.648  -2.760  1.00 70.06           O  
ANISOU    9  O   GLY G  41     7216   9622   9783   2924    596    525       O  
ATOM     10  N   ALA G  42      25.008  10.003  -4.440  1.00 59.66           N  
ANISOU   10  N   ALA G  42     5991   8381   8296   2706   -206    838       N  
ATOM     11  CA  ALA G  42      23.828  10.038  -3.581  1.00 54.10           C  
ANISOU   11  CA  ALA G  42     5683   7076   7798   2005   -446    286       C  
ATOM     12  C   ALA G  42      22.657   9.306  -4.232  1.00 46.31           C  
ANISOU   12  C   ALA G  42     5407   5726   6464   1116  -1101    377       C  
ATOM     13  O   ALA G  42      22.579   9.174  -5.455  1.00 48.16           O  
ANISOU   13  O   ALA G  42     6820   5535   5942   1300  -1110    625       O  
ATOM     14  CB  ALA G  42      23.429  11.482  -3.248  1.00 50.00           C  
ANISOU   14  CB  ALA G  42     4506   6084   8409   2456   -905     41       C  
ATOM     15  N   ALA G  43      21.735   8.836  -3.394  1.00 36.64           N  
ANISOU   15  N   ALA G  43     4100   4100   5724     91  -1395    874       N  
ATOM     16  CA  ALA G  43      20.582   8.107  -3.903  1.00 37.75           C  
ANISOU   16  CA  ALA G  43     5918   3541   4885    425   -657   1129       C  
ATOM     17  C   ALA G  43      19.672   9.038  -4.702  1.00 38.96           C  
ANISOU   17  C   ALA G  43     6268   3102   5435    332      7    998       C  
ATOM     18  O   ALA G  43      19.431  10.176  -4.287  1.00 42.51           O  
ANISOU   18  O   ALA G  43     6428   3506   6218    106     16   2103       O  
ATOM     19  CB  ALA G  43      19.796   7.476  -2.754  1.00 34.90           C  
ANISOU   19  CB  ALA G  43     6494   3570   3198    222   -296    376       C  
ATOM     20  N   PRO G  44      19.145   8.583  -5.838  1.00 37.75           N  
ANISOU   20  N   PRO G  44     6407   3266   4673    632    313   1106       N  
ATOM     21  CA  PRO G  44      18.225   9.402  -6.630  1.00 39.88           C  
ANISOU   21  CA  PRO G  44     6736   4065   4350    591    662   1915       C  
ATOM     22  C   PRO G  44      16.786   9.303  -6.127  1.00 43.58           C  
ANISOU   22  C   PRO G  44     6374   4612   5574    252    984   2896       C  
ATOM     23  O   PRO G  44      16.437   8.442  -5.329  1.00 48.75           O  
ANISOU   23  O   PRO G  44     6865   5768   5889    -75   1204   3185       O  
ATOM     24  CB  PRO G  44      18.356   8.776  -8.017  1.00 41.12           C  
ANISOU   24  CB  PRO G  44     6488   4335   4802    896    173   1467       C  
ATOM     25  CG  PRO G  44      18.543   7.351  -7.724  1.00 38.91           C  
ANISOU   25  CG  PRO G  44     7008   3218   4558   1118     81    665       C  
ATOM     26  CD  PRO G  44      19.395   7.285  -6.481  1.00 38.58           C  
ANISOU   26  CD  PRO G  44     7008   3712   3939    839    337    282       C  
ATOM     27  N   ALA G  45      15.940  10.206  -6.622  1.00 46.41           N  
ANISOU   27  N   ALA G  45     6003   5144   6486     81   1161   2061       N  
ATOM     28  CA  ALA G  45      14.514  10.111  -6.334  1.00 43.22           C  
ANISOU   28  CA  ALA G  45     5546   4693   6182   -239   1312   1139       C  
ATOM     29  C   ALA G  45      13.954   8.838  -6.956  1.00 39.67           C  
ANISOU   29  C   ALA G  45     6098   3890   5083     59    723    765       C  
ATOM     30  O   ALA G  45      14.388   8.409  -8.031  1.00 36.29           O  
ANISOU   30  O   ALA G  45     6208   4458   3120    678    797    510       O  
ATOM     31  CB  ALA G  45      13.758  11.339  -6.863  1.00 39.11           C  
ANISOU   31  CB  ALA G  45     5183   4136   5543    155   1648    516       C  
ATOM     32  N   GLY G  46      12.996   8.223  -6.260  1.00 39.51           N  
ANISOU   32  N   GLY G  46     6538   3906   4570    632    102   1248       N  
ATOM     33  CA  GLY G  46      12.406   6.974  -6.691  1.00 43.14           C  
ANISOU   33  CA  GLY G  46     6206   4786   5400    562     77   1554       C  
ATOM     34  C   GLY G  46      11.216   7.175  -7.612  1.00 49.52           C  
ANISOU   34  C   GLY G  46     6302   5956   6556   1097    540   1403       C  
ATOM     35  O   GLY G  46      10.940   8.274  -8.101  1.00 55.28           O  
ANISOU   35  O   GLY G  46     6425   6345   8233   2167   1037   1204       O  
ATOM     36  N   GLY G  47      10.505   6.073  -7.858  1.00 47.74           N  
ANISOU   36  N   GLY G  47     6438   5781   5918    552    331   1183       N  
ATOM     37  CA  GLY G  47       9.345   6.082  -8.733  1.00 47.68           C  
ANISOU   37  CA  GLY G  47     6332   6051   5734     71     68    635       C  
ATOM     38  C   GLY G  47       9.313   4.951  -9.748  1.00 46.18           C  
ANISOU   38  C   GLY G  47     6783   5813   4950   -384     82    354       C  
ATOM     39  O   GLY G  47       8.284   4.709 -10.388  1.00 45.33           O  
ANISOU   39  O   GLY G  47     7543   5640   4040   -261     -4    991       O  
ATOM     40  N   GLU G  48      10.433   4.254  -9.908  1.00 42.73           N  
ANISOU   40  N   GLU G  48     6654   5278   4302   -701     75   -399       N  
ATOM     41  CA  GLU G  48      10.502   3.170 -10.874  1.00 42.25           C  
ANISOU   41  CA  GLU G  48     6950   4980   4125   -762   -100   -746       C  
ATOM     42  C   GLU G  48       9.760   1.946 -10.366  1.00 40.55           C  
ANISOU   42  C   GLU G  48     7475   4592   3340   -365    139     46       C  
ATOM     43  O   GLU G  48       9.838   1.607  -9.187  1.00 42.31           O  
ANISOU   43  O   GLU G  48     8361   3647   4068     94    -70    226       O  
ATOM     44  CB  GLU G  48      11.952   2.812 -11.163  1.00 46.49           C  
ANISOU   44  CB  GLU G  48     6863   5454   5348   -768    248  -1279       C  
ATOM     45  CG  GLU G  48      12.618   3.738 -12.154  1.00 53.06           C  
ANISOU   45  CG  GLU G  48     7814   6413   5932   -501    306  -1959       C  
ATOM     46  CD  GLU G  48      13.346   2.982 -13.238  0.40 56.17           C  
ANISOU   46  CD  GLU G  48     7897   7607   5839   -780    252  -2005       C  
ATOM     47  OE1 GLU G  48      14.594   3.081 -13.287  1.00 56.40           O  
ANISOU   47  OE1 GLU G  48     7127   8501   5802   -759     81  -2139       O  
ATOM     48  OE2 GLU G  48      12.672   2.286 -14.033  1.00 58.43           O1-
ANISOU   48  OE2 GLU G  48     8163   7566   6473  -1096     59  -1649       O1-
ATOM     49  N   VAL G  49       9.031   1.292 -11.268  1.00 44.01           N  
ANISOU   49  N   VAL G  49     6764   5197   4763   -288    885    606       N  
ATOM     50  CA  VAL G  49       8.368   0.023 -10.987  1.00 44.91           C  
ANISOU   50  CA  VAL G  49     5690   5206   6166    -16    968    -29       C  
ATOM     51  C   VAL G  49       9.328  -1.099 -11.361  1.00 45.70           C  
ANISOU   51  C   VAL G  49     5039   6659   5666    488   1249    328       C  
ATOM     52  O   VAL G  49       9.714  -1.225 -12.529  1.00 42.46           O  
ANISOU   52  O   VAL G  49     4772   7330   4030    438   1490    700       O  
ATOM     53  CB  VAL G  49       7.043  -0.101 -11.759  1.00 41.92           C  
ANISOU   53  CB  VAL G  49     5024   3877   7028    -98    405   -250       C  
ATOM     54  CG1 VAL G  49       6.328  -1.375 -11.358  1.00 41.86           C  
ANISOU   54  CG1 VAL G  49     5302   4204   6401     24    426  -1085       C  
ATOM     55  CG2 VAL G  49       6.146   1.112 -11.501  1.00 41.64           C  
ANISOU   55  CG2 VAL G  49     4339   4700   6784    388    256   1142       C  
ATOM     56  N   ARG G  50       9.703  -1.917 -10.373  1.00 45.97           N  
ANISOU   56  N   ARG G  50     5118   7784   4564    400   1408    486       N  
ATOM     57  CA  ARG G  50      10.730  -2.944 -10.520  1.00 47.91           C  
ANISOU   57  CA  ARG G  50     5958   7824   4423    224   1721   -149       C  
ATOM     58  C   ARG G  50      10.145  -4.345 -10.428  1.00 45.59           C  
ANISOU   58  C   ARG G  50     5283   7855   4185    266   1493   -377       C  
ATOM     59  O   ARG G  50       9.208  -4.598  -9.666  1.00 45.45           O  
ANISOU   59  O   ARG G  50     4804   8184   4283    391   1693   -900       O  
ATOM     60  CB  ARG G  50      11.818  -2.816  -9.446  1.00 52.12           C  
ANISOU   60  CB  ARG G  50     6505   8467   4831     34   2288     24       C  
ATOM     61  CG  ARG G  50      12.877  -1.811  -9.762  1.00 54.16           C  
ANISOU   61  CG  ARG G  50     6832   8833   4914   -136   2416     58       C  
ATOM     62  CD  ARG G  50      12.583  -0.513  -9.067  1.00 58.79           C  
ANISOU   62  CD  ARG G  50     7429   9502   5408   -248   2165    780       C  
ATOM     63  NE  ARG G  50      13.618   0.470  -9.349  1.00 64.10           N  
ANISOU   63  NE  ARG G  50     7673  10411   6270     68   1935   2304       N  
ATOM     64  CZ  ARG G  50      14.856   0.418  -8.868  1.00 69.54           C  
ANISOU   64  CZ  ARG G  50     7809  11502   7109    630   1768   3880       C  
ATOM     65  NH1 ARG G  50      15.731   1.363  -9.184  1.00 71.65           N1+
ANISOU   65  NH1 ARG G  50     7475  12103   7645    505   1558   4316       N1+
ATOM     66  NH2 ARG G  50      15.225  -0.577  -8.076  1.00 72.15           N  
ANISOU   66  NH2 ARG G  50     8389  11553   7474    794   2542   4353       N  
ATOM     67  N   ARG G  51      10.746  -5.262 -11.190  1.00 45.04           N  
ANISOU   67  N   ARG G  51     4454   7830   4829    422    864    209       N  
ATOM     68  CA  ARG G  51      10.413  -6.681 -11.160  1.00 45.13           C  
ANISOU   68  CA  ARG G  51     5006   6569   5570    526    138   -300       C  
ATOM     69  C   ARG G  51      11.696  -7.473 -10.984  1.00 44.83           C  
ANISOU   69  C   ARG G  51     5478   6070   5484    291    333   -637       C  
ATOM     70  O   ARG G  51      12.693  -7.201 -11.658  1.00 44.31           O  
ANISOU   70  O   ARG G  51     5610   5494   5731   -212    724  -1041       O  
ATOM     71  CB  ARG G  51       9.699  -7.140 -12.441  1.00 48.84           C  
ANISOU   71  CB  ARG G  51     5627   6379   6552    137   -189  -1296       C  
ATOM     72  CG  ARG G  51       8.767  -6.098 -13.060  1.00 55.92           C  
ANISOU   72  CG  ARG G  51     5316   7458   8470   -888     78  -2163       C  
ATOM     73  CD  ARG G  51       7.653  -6.759 -13.847  1.00 60.96           C  
ANISOU   73  CD  ARG G  51     5176   8502   9484   -834     13  -2215       C  
ATOM     74  NE  ARG G  51       6.791  -7.561 -12.976  1.00 67.37           N  
ANISOU   74  NE  ARG G  51     6340   8939  10320   -148    -14  -2346       N  
ATOM     75  CZ  ARG G  51       5.555  -7.219 -12.620  1.00 67.64           C  
ANISOU   75  CZ  ARG G  51     5602   8989  11107   -208   -647  -2286       C  
ATOM     76  NH1 ARG G  51       5.026  -6.088 -13.065  1.00 69.85           N1+
ANISOU   76  NH1 ARG G  51     5917   9051  11573    467   -915  -2122       N1+
ATOM     77  NH2 ARG G  51       4.848  -8.006 -11.821  1.00 64.90           N  
ANISOU   77  NH2 ARG G  51     4962   8919  10779   -820   -773  -2382       N  
ATOM     78  N   VAL G  52      11.666  -8.443 -10.072  1.00 43.40           N  
ANISOU   78  N   VAL G  52     5272   6222   4995    633   -149   -361       N  
ATOM     79  CA  VAL G  52      12.760  -9.383  -9.872  1.00 39.88           C  
ANISOU   79  CA  VAL G  52     5164   5799   4191    566   -525   -298       C  
ATOM     80  C   VAL G  52      12.140 -10.729  -9.541  1.00 40.04           C  
ANISOU   80  C   VAL G  52     5117   6137   3960   1008  -1193   -256       C  
ATOM     81  O   VAL G  52      11.014 -10.805  -9.040  1.00 40.91           O  
ANISOU   81  O   VAL G  52     5197   6278   4068    498  -1211   -853       O  
ATOM     82  CB  VAL G  52      13.719  -8.942  -8.746  1.00 37.45           C  
ANISOU   82  CB  VAL G  52     4587   5446   4195    225   -401   -278       C  
ATOM     83  CG1 VAL G  52      13.142  -9.312  -7.375  1.00 40.16           C  
ANISOU   83  CG1 VAL G  52     4476   5531   5252   -101   -725   -374       C  
ATOM     84  CG2 VAL G  52      15.073  -9.561  -8.937  1.00 36.87           C  
ANISOU   84  CG2 VAL G  52     2659   5952   5398   -231   -232    534       C  
ATOM     85  N   THR G  53      12.876 -11.795  -9.835  1.00 38.20           N  
ANISOU   85  N   THR G  53     5447   5648   3421   2062  -1219    -46       N  
ATOM     86  CA  THR G  53      12.479 -13.141  -9.454  1.00 38.02           C  
ANISOU   86  CA  THR G  53     5907   4592   3946   1953   -658   -499       C  
ATOM     87  C   THR G  53      13.201 -13.543  -8.178  1.00 40.56           C  
ANISOU   87  C   THR G  53     6044   4242   5124   1436   -473   -612       C  
ATOM     88  O   THR G  53      14.379 -13.220  -7.993  1.00 39.87           O  
ANISOU   88  O   THR G  53     5671   3497   5981   1289  -1302     23       O  
ATOM     89  CB  THR G  53      12.807 -14.142 -10.554  1.00 40.97           C  
ANISOU   89  CB  THR G  53     6101   5795   3671   2628    231     -1       C  
ATOM     90  CG2 THR G  53      12.015 -13.820 -11.809  1.00 38.94           C  
ANISOU   90  CG2 THR G  53     5972   5164   3661   2606     87   -275       C  
ATOM     91  OG1 THR G  53      14.210 -14.078 -10.839  1.00 43.20           O  
ANISOU   91  OG1 THR G  53     5901   6858   3658   3284    978    600       O  
ATOM     92  N   MET G  54      12.496 -14.254  -7.303  1.00 40.82           N  
ANISOU   92  N   MET G  54     5971   5051   4488   1301   -338   -752       N  
ATOM     93  CA  MET G  54      13.082 -14.747  -6.068  1.00 38.65           C  
ANISOU   93  CA  MET G  54     5960   5510   3216   1518     83   -601       C  
ATOM     94  C   MET G  54      12.687 -16.202  -5.851  1.00 37.41           C  
ANISOU   94  C   MET G  54     6067   5451   2696   1175    -14   -707       C  
ATOM     95  O   MET G  54      11.559 -16.610  -6.163  1.00 38.86           O  
ANISOU   95  O   MET G  54     6607   6180   1980   1031   -258   -653       O  
ATOM     96  CB  MET G  54      12.654 -13.896  -4.870  1.00 40.79           C  
ANISOU   96  CB  MET G  54     6643   6282   2574   2304    586   -634       C  
ATOM     97  CG  MET G  54      13.552 -14.087  -3.644  1.00 47.75           C  
ANISOU   97  CG  MET G  54     7335   7088   3719   2781   1529   -571       C  
ATOM     98  SD  MET G  54      13.180 -13.029  -2.209  1.00 52.72           S  
ANISOU   98  SD  MET G  54     7708   7201   5122   3830   1356   -536       S  
ATOM     99  CE  MET G  54      14.027 -11.487  -2.626  1.00 48.70           C  
ANISOU   99  CE  MET G  54     7166   5752   5585   3565   1481    220       C  
ATOM    100  N   TYR G  55      13.628 -16.976  -5.310  1.00 31.94           N  
ANISOU  100  N   TYR G  55     4708   4922   2505    537   -461  -1086       N  
ATOM    101  CA  TYR G  55      13.447 -18.403  -5.073  1.00 33.66           C  
ANISOU  101  CA  TYR G  55     4888   5154   2747    110    -51  -1279       C  
ATOM    102  C   TYR G  55      13.782 -18.742  -3.633  1.00 33.79           C  
ANISOU  102  C   TYR G  55     5488   4953   2397    322   -368   -601       C  
ATOM    103  O   TYR G  55      14.812 -18.301  -3.113  1.00 33.56           O  
ANISOU  103  O   TYR G  55     5290   4975   2487   -327   -589  -1580       O  
ATOM    104  CB  TYR G  55      14.333 -19.247  -5.994  1.00 31.03           C  
ANISOU  104  CB  TYR G  55     4508   4445   2835    131   -221  -1223       C  
ATOM    105  CG  TYR G  55      14.166 -18.903  -7.449  1.00 37.40           C  
ANISOU  105  CG  TYR G  55     4920   5967   3322    539    332  -1122       C  
ATOM    106  CD1 TYR G  55      14.864 -17.842  -8.014  1.00 37.09           C  
ANISOU  106  CD1 TYR G  55     4311   7205   2575    894    958    265       C  
ATOM    107  CD2 TYR G  55      13.291 -19.626  -8.255  1.00 35.55           C  
ANISOU  107  CD2 TYR G  55     4396   5936   3175    318   -616  -1326       C  
ATOM    108  CE1 TYR G  55      14.705 -17.526  -9.329  1.00 37.17           C  
ANISOU  108  CE1 TYR G  55     4347   6913   2863   1494   -172    -85       C  
ATOM    109  CE2 TYR G  55      13.131 -19.314  -9.561  1.00 33.98           C  
ANISOU  109  CE2 TYR G  55     4637   5784   2491    443   -131  -1654       C  
ATOM    110  CZ  TYR G  55      13.838 -18.265 -10.092  1.00 37.92           C  
ANISOU  110  CZ  TYR G  55     5228   6488   2691   1709    438  -1062       C  
ATOM    111  OH  TYR G  55      13.670 -17.947 -11.410  1.00 42.55           O  
ANISOU  111  OH  TYR G  55     5428   6445   4294   2580   1020  -1064       O  
ATOM    112  N   ALA G  56      12.917 -19.526  -2.998  1.00 34.04           N  
ANISOU  112  N   ALA G  56     5479   4315   3138    461   -244   -475       N  
ATOM    113  CA  ALA G  56      13.300 -20.299  -1.825  1.00 33.56           C  
ANISOU  113  CA  ALA G  56     4989   4745   3016    963    402    279       C  
ATOM    114  C   ALA G  56      13.887 -21.625  -2.295  1.00 37.41           C  
ANISOU  114  C   ALA G  56     5134   4629   4449   1186     19    553       C  
ATOM    115  O   ALA G  56      13.264 -22.333  -3.100  1.00 40.16           O  
ANISOU  115  O   ALA G  56     5400   5500   4361    575   -282    245       O  
ATOM    116  CB  ALA G  56      12.103 -20.540  -0.906  1.00 30.88           C  
ANISOU  116  CB  ALA G  56     4840   5068   1825   1242    792    600       C  
ATOM    117  N   GLU G  57      15.095 -21.949  -1.816  1.00 36.50           N  
ANISOU  117  N   GLU G  57     4897   4567   4405   1849   -230    433       N  
ATOM    118  CA  GLU G  57      15.782 -23.175  -2.211  1.00 36.70           C  
ANISOU  118  CA  GLU G  57     4572   5188   4186   2092   -402   -289       C  
ATOM    119  C   GLU G  57      16.398 -23.853  -0.996  1.00 36.48           C  
ANISOU  119  C   GLU G  57     5651   3477   4734   2043    -49  -1370       C  
ATOM    120  O   GLU G  57      16.869 -23.195  -0.065  1.00 35.27           O  
ANISOU  120  O   GLU G  57     5047   3194   5159   1362   -283  -1890       O  
ATOM    121  CB  GLU G  57      16.895 -22.918  -3.238  1.00 36.03           C  
ANISOU  121  CB  GLU G  57     4966   6208   2514   2309   -137   -770       C  
ATOM    122  CG  GLU G  57      16.442 -22.301  -4.528  1.00 39.41           C  
ANISOU  122  CG  GLU G  57     5550   6879   2546   2305    236   -906       C  
ATOM    123  CD  GLU G  57      17.557 -22.278  -5.541  0.86 48.15           C  
ANISOU  123  CD  GLU G  57     6805   7815   3675   2605    256   -960       C  
ATOM    124  OE1 GLU G  57      18.704 -21.964  -5.149  0.91 53.13           O  
ANISOU  124  OE1 GLU G  57     7750   7776   4660   2702    432  -1118       O  
ATOM    125  OE2 GLU G  57      17.294 -22.594  -6.721  0.69 52.72           O1-
ANISOU  125  OE2 GLU G  57     6985   8878   4170   2811    636   -837       O1-
ATOM    126  N   ARG G  58      16.404 -25.181  -1.023  1.00 37.05           N  
ANISOU  126  N   ARG G  58     6011   3442   4626   1108     70  -2051       N  
ATOM    127  CA  ARG G  58      17.181 -25.933  -0.047  1.00 39.40           C  
ANISOU  127  CA  ARG G  58     5579   4225   5165   1206     24  -1962       C  
ATOM    128  C   ARG G  58      18.677 -25.787  -0.323  1.00 40.44           C  
ANISOU  128  C   ARG G  58     4999   5055   5311   1452    246  -2156       C  
ATOM    129  O   ARG G  58      19.125 -25.825  -1.475  1.00 44.88           O  
ANISOU  129  O   ARG G  58     5195   5272   6584   1796    274  -2330       O  
ATOM    130  CB  ARG G  58      16.775 -27.410  -0.063  1.00 36.91           C  
ANISOU  130  CB  ARG G  58     4799   3418   5807    723     17  -1407       C  
ATOM    131  CG  ARG G  58      15.392 -27.659   0.529  1.00 35.38           C  
ANISOU  131  CG  ARG G  58     5690   3021   4732    610    456  -1609       C  
ATOM    132  CD  ARG G  58      15.166 -29.136   0.794  1.00 36.68           C  
ANISOU  132  CD  ARG G  58     5824   3168   4945   1309    729   -843       C  
ATOM    133  NE  ARG G  58      13.935 -29.390   1.538  1.00 34.46           N  
ANISOU  133  NE  ARG G  58     4979   3373   4741   1061    948   -187       N  
ATOM    134  CZ  ARG G  58      13.822 -29.283   2.860  1.00 37.13           C  
ANISOU  134  CZ  ARG G  58     4639   4888   4582   1288   1645    844       C  
ATOM    135  NH1 ARG G  58      14.862 -28.923   3.607  1.00 35.82           N1+
ANISOU  135  NH1 ARG G  58     4035   5049   4525   1640   1216   1344       N1+
ATOM    136  NH2 ARG G  58      12.663 -29.539   3.435  1.00 37.74           N  
ANISOU  136  NH2 ARG G  58     4194   5724   4419   1178   1640   1019       N  
ATOM    137  N   LEU G  59      19.446 -25.589   0.742  1.00 40.32           N  
ANISOU  137  N   LEU G  59     4417   5016   5887   1073    257  -1646       N  
ATOM    138  CA  LEU G  59      20.901 -25.572   0.710  1.00 37.40           C  
ANISOU  138  CA  LEU G  59     4799   3918   5492   1055    -63   -942       C  
ATOM    139  C   LEU G  59      21.414 -26.783   1.475  1.00 38.18           C  
ANISOU  139  C   LEU G  59     4787   3180   6541   1239     84   -282       C  
ATOM    140  O   LEU G  59      20.648 -27.498   2.122  1.00 41.57           O  
ANISOU  140  O   LEU G  59     5972   2392   7433   1385    504   -150       O  
ATOM    141  CB  LEU G  59      21.451 -24.268   1.312  1.00 36.24           C  
ANISOU  141  CB  LEU G  59     5004   4017   4749    537   -219  -1095       C  
ATOM    142  CG  LEU G  59      21.070 -22.997   0.545  1.00 36.61           C  
ANISOU  142  CG  LEU G  59     6125   3840   3946    489    640  -2173       C  
ATOM    143  CD1 LEU G  59      21.565 -21.756   1.246  1.00 34.84           C  
ANISOU  143  CD1 LEU G  59     5344   3864   4029    763    798  -2111       C  
ATOM    144  CD2 LEU G  59      21.633 -23.057  -0.862  1.00 38.98           C  
ANISOU  144  CD2 LEU G  59     7289   4814   2707    538    328  -1529       C  
ATOM    145  N   ALA G  60      22.722 -27.006   1.397  1.00 39.00           N  
ANISOU  145  N   ALA G  60     5000   3651   6168   1561   -250    279       N  
ATOM    146  CA  ALA G  60      23.325 -28.151   2.069  1.00 39.07           C  
ANISOU  146  CA  ALA G  60     5089   3671   6085   2033   -325    446       C  
ATOM    147  C   ALA G  60      23.074 -28.103   3.574  1.00 40.36           C  
ANISOU  147  C   ALA G  60     5125   3987   6223   2026    -45    470       C  
ATOM    148  O   ALA G  60      22.850 -27.039   4.162  1.00 40.84           O  
ANISOU  148  O   ALA G  60     5744   4201   5574   2190    396     87       O  
ATOM    149  CB  ALA G  60      24.830 -28.199   1.794  1.00 38.13           C  
ANISOU  149  CB  ALA G  60     4344   3896   6248   1924   -860    825       C  
ATOM    150  N   GLY G  61      23.100 -29.278   4.193  1.00 38.40           N  
ANISOU  150  N   GLY G  61     4944   3341   6305   1966     24    723       N  
ATOM    151  CA  GLY G  61      23.012 -29.356   5.637  1.00 38.25           C  
ANISOU  151  CA  GLY G  61     5417   3826   5291   2096    125    896       C  
ATOM    152  C   GLY G  61      21.674 -28.956   6.208  1.00 41.85           C  
ANISOU  152  C   GLY G  61     6590   3939   5371   1902    384    739       C  
ATOM    153  O   GLY G  61      21.616 -28.428   7.321  1.00 44.79           O  
ANISOU  153  O   GLY G  61     7687   3762   5569   1984   1113    513       O  
ATOM    154  N   GLY G  62      20.590 -29.190   5.477  1.00 42.49           N  
ANISOU  154  N   GLY G  62     6334   4147   5664   1495    624    989       N  
ATOM    155  CA  GLY G  62      19.289 -28.793   5.955  1.00 41.34           C  
ANISOU  155  CA  GLY G  62     6440   4287   4979   1805    946   1267       C  
ATOM    156  C   GLY G  62      18.998 -27.310   5.899  1.00 39.45           C  
ANISOU  156  C   GLY G  62     6358   3790   4842   1538    454    728       C  
ATOM    157  O   GLY G  62      17.922 -26.887   6.342  1.00 41.37           O  
ANISOU  157  O   GLY G  62     6444   4923   4353   2095   -995   1486       O  
ATOM    158  N   GLN G  63      19.903 -26.502   5.368  1.00 37.60           N  
ANISOU  158  N   GLN G  63     6015   2813   5459   1113    459   -319       N  
ATOM    159  CA  GLN G  63      19.637 -25.074   5.331  1.00 40.03           C  
ANISOU  159  CA  GLN G  63     5555   3722   5933   1062    312  -1307       C  
ATOM    160  C   GLN G  63      18.658 -24.728   4.206  1.00 39.50           C  
ANISOU  160  C   GLN G  63     4724   4219   6066   1073    410   -871       C  
ATOM    161  O   GLN G  63      18.393 -25.528   3.304  1.00 35.92           O  
ANISOU  161  O   GLN G  63     4011   4330   5308    728    144   -955       O  
ATOM    162  CB  GLN G  63      20.941 -24.295   5.165  1.00 42.85           C  
ANISOU  162  CB  GLN G  63     6761   3712   5808   1336    122  -2288       C  
ATOM    163  CG  GLN G  63      21.974 -24.601   6.241  1.00 47.90           C  
ANISOU  163  CG  GLN G  63     7835   4818   5546   1685    209  -2560       C  
ATOM    164  CD  GLN G  63      22.680 -23.355   6.730  1.00 54.03           C  
ANISOU  164  CD  GLN G  63     8248   5868   6412   2314     39  -2212       C  
ATOM    165  NE2 GLN G  63      23.883 -23.114   6.207  1.00 51.07           N  
ANISOU  165  NE2 GLN G  63     7283   5975   6145   2594    969  -2313       N  
ATOM    166  OE1 GLN G  63      22.150 -22.610   7.573  1.00 58.52           O  
ANISOU  166  OE1 GLN G  63     9072   6241   6922   2133   -361  -2310       O  
ATOM    167  N   MET G  64      18.107 -23.514   4.290  1.00 40.86           N  
ANISOU  167  N   MET G  64     5193   3838   6494   1306    493   -745       N  
ATOM    168  CA  MET G  64      17.167 -22.967   3.318  1.00 35.25           C  
ANISOU  168  CA  MET G  64     4693   3442   5258    580   -170   -767       C  
ATOM    169  C   MET G  64      17.535 -21.516   3.053  1.00 38.92           C  
ANISOU  169  C   MET G  64     5078   4628   5083    992    741   -622       C  
ATOM    170  O   MET G  64      17.856 -20.767   3.986  1.00 38.66           O  
ANISOU  170  O   MET G  64     3507   5002   6181    100   1605   -838       O  
ATOM    171  CB  MET G  64      15.718 -23.036   3.814  1.00 30.08           C  
ANISOU  171  CB  MET G  64     3062   2813   5553   -162  -1400  -1169       C  
ATOM    172  CG  MET G  64      15.266 -24.438   4.161  1.00 35.63           C  
ANISOU  172  CG  MET G  64     3554   3435   6549    850  -1205   -848       C  
ATOM    173  SD  MET G  64      13.571 -24.473   4.708  1.00 38.36           S  
ANISOU  173  SD  MET G  64     3886   3788   6900   1090  -1037  -1242       S  
ATOM    174  CE  MET G  64      13.303 -26.231   4.829  1.00 38.50           C  
ANISOU  174  CE  MET G  64     4231   3241   7157    858  -1017  -1294       C  
ATOM    175  N   GLY G  65      17.460 -21.118   1.793  1.00 33.30           N  
ANISOU  175  N   GLY G  65     5747   3531   3374   1601     45   -668       N  
ATOM    176  CA  GLY G  65      17.944 -19.812   1.393  1.00 31.03           C  
ANISOU  176  CA  GLY G  65     5540   2743   3508   1458   -426   -664       C  
ATOM    177  C   GLY G  65      17.088 -19.195   0.311  1.00 31.57           C  
ANISOU  177  C   GLY G  65     5078   2787   4129   1115     36   -502       C  
ATOM    178  O   GLY G  65      16.442 -19.889  -0.483  1.00 29.30           O  
ANISOU  178  O   GLY G  65     3475   2896   4759    718    694   -278       O  
ATOM    179  N   TYR G  66      17.096 -17.865   0.299  1.00 29.52           N  
ANISOU  179  N   TYR G  66     5296   2481   3441    356   -537   -763       N  
ATOM    180  CA  TYR G  66      16.473 -17.064  -0.739  1.00 33.91           C  
ANISOU  180  CA  TYR G  66     5999   2701   4183    396    487   -915       C  
ATOM    181  C   TYR G  66      17.495 -16.736  -1.828  1.00 35.61           C  
ANISOU  181  C   TYR G  66     6102   3879   3549    767    850   -651       C  
ATOM    182  O   TYR G  66      18.686 -16.571  -1.547  1.00 38.51           O  
ANISOU  182  O   TYR G  66     6320   4870   3444    925   1285  -1215       O  
ATOM    183  CB  TYR G  66      15.917 -15.772  -0.142  1.00 31.37           C  
ANISOU  183  CB  TYR G  66     5717   2474   3730    183    402   -708       C  
ATOM    184  CG  TYR G  66      14.696 -15.921   0.741  1.00 30.47           C  
ANISOU  184  CG  TYR G  66     5492   1905   4181   -466    271  -1115       C  
ATOM    185  CD1 TYR G  66      13.518 -16.487   0.256  1.00 30.10           C  
ANISOU  185  CD1 TYR G  66     5611   2001   3823   -453    267  -1127       C  
ATOM    186  CD2 TYR G  66      14.696 -15.434   2.048  1.00 32.09           C  
ANISOU  186  CD2 TYR G  66     5841   1721   4633   -238    378   -730       C  
ATOM    187  CE1 TYR G  66      12.380 -16.591   1.059  1.00 24.02           C  
ANISOU  187  CE1 TYR G  66     4234   1938   2956   -651    158  -1126       C  
ATOM    188  CE2 TYR G  66      13.563 -15.536   2.859  1.00 30.20           C  
ANISOU  188  CE2 TYR G  66     5012   1592   4870   -394    522   -752       C  
ATOM    189  CZ  TYR G  66      12.410 -16.115   2.353  1.00 29.10           C  
ANISOU  189  CZ  TYR G  66     4430   2270   4355   -323    120   -780       C  
ATOM    190  OH  TYR G  66      11.285 -16.226   3.141  1.00 32.13           O  
ANISOU  190  OH  TYR G  66     4043   3659   4507    388   -686   -702       O  
ATOM    191  N   GLY G  67      17.023 -16.639  -3.068  1.00 33.29           N  
ANISOU  191  N   GLY G  67     5667   4459   2523   1613    139    349       N  
ATOM    192  CA  GLY G  67      17.914 -16.359  -4.187  1.00 36.16           C  
ANISOU  192  CA  GLY G  67     6374   4356   3012   1558    548   -479       C  
ATOM    193  C   GLY G  67      17.249 -15.613  -5.328  1.00 35.77           C  
ANISOU  193  C   GLY G  67     6835   4388   2369   1741    986   -261       C  
ATOM    194  O   GLY G  67      16.059 -15.799  -5.615  1.00 34.93           O  
ANISOU  194  O   GLY G  67     5516   4296   3459    825    908     35       O  
ATOM    195  N   LEU G  68      18.045 -14.766  -5.999  1.00 34.74           N  
ANISOU  195  N   LEU G  68     6289   3826   3084   1377   1034  -1040       N  
ATOM    196  CA  LEU G  68      17.582 -14.048  -7.187  1.00 37.22           C  
ANISOU  196  CA  LEU G  68     6875   4623   2644    774    662  -1093       C  
ATOM    197  C   LEU G  68      17.659 -14.892  -8.455  1.00 40.05           C  
ANISOU  197  C   LEU G  68     6676   5447   3095    786    348  -1121       C  
ATOM    198  O   LEU G  68      16.892 -14.649  -9.401  1.00 38.44           O  
ANISOU  198  O   LEU G  68     6800   4583   3222    164   -292  -2061       O  
ATOM    199  CB  LEU G  68      18.388 -12.765  -7.374  1.00 41.08           C  
ANISOU  199  CB  LEU G  68     7458   5564   2585    827   1117   -503       C  
ATOM    200  CG  LEU G  68      18.017 -11.719  -6.322  1.00 47.53           C  
ANISOU  200  CG  LEU G  68     7084   5710   5266    265   2166   -211       C  
ATOM    201  CD1 LEU G  68      18.653 -10.391  -6.631  1.00 49.12           C  
ANISOU  201  CD1 LEU G  68     6748   5781   6135    -61   2188    325       C  
ATOM    202  CD2 LEU G  68      16.512 -11.581  -6.248  1.00 50.65           C  
ANISOU  202  CD2 LEU G  68     7245   6091   5909    -98   3073   -394       C  
ATOM    203  N   GLU G  69      18.582 -15.857  -8.507  1.00 41.59           N  
ANISOU  203  N   GLU G  69     5199   6878   3728    594   -309   -254       N  
ATOM    204  CA  GLU G  69      18.662 -16.824  -9.593  1.00 41.30           C  
ANISOU  204  CA  GLU G  69     4781   6976   3935    412   -146   -956       C  
ATOM    205  C   GLU G  69      18.722 -18.227  -9.008  1.00 35.56           C  
ANISOU  205  C   GLU G  69     3695   5829   3988    966  -1098  -1246       C  
ATOM    206  O   GLU G  69      19.348 -18.451  -7.964  1.00 31.74           O  
ANISOU  206  O   GLU G  69     3272   4696   4090   1255  -1346   -567       O  
ATOM    207  CB  GLU G  69      19.869 -16.559 -10.508  1.00 51.72           C  
ANISOU  207  CB  GLU G  69     5227   9131   5292   -187   1461  -1040       C  
ATOM    208  CG  GLU G  69      19.982 -15.083 -10.972  1.00 63.69           C  
ANISOU  208  CG  GLU G  69     6292  11304   6605   -674   2649  -1309       C  
ATOM    209  CD  GLU G  69      21.192 -14.787 -11.881  1.00 72.58           C  
ANISOU  209  CD  GLU G  69     7635  12622   7320  -1134   3171  -1207       C  
ATOM    210  OE1 GLU G  69      21.467 -13.581 -12.124  1.00 75.90           O  
ANISOU  210  OE1 GLU G  69     8404  12141   8295  -1343   3815  -1630       O  
ATOM    211  OE2 GLU G  69      21.847 -15.752 -12.369  1.00 73.47           O1-
ANISOU  211  OE2 GLU G  69     7550  13374   6992  -1401   3359  -1097       O1-
ATOM    212  N   LYS G  70      18.035 -19.156  -9.673  1.00 33.22           N  
ANISOU  212  N   LYS G  70     3459   5797   3367    781   -994  -1926       N  
ATOM    213  CA  LYS G  70      17.982 -20.548  -9.244  1.00 32.12           C  
ANISOU  213  CA  LYS G  70     2825   4734   4645   -156   -931  -2319       C  
ATOM    214  C   LYS G  70      19.382 -21.146  -9.141  1.00 39.13           C  
ANISOU  214  C   LYS G  70     4044   5430   5394   -106   -247  -2467       C  
ATOM    215  O   LYS G  70      20.231 -20.953 -10.020  1.00 41.92           O  
ANISOU  215  O   LYS G  70     4493   5272   6161    319    649  -3237       O  
ATOM    216  CB  LYS G  70      17.133 -21.360 -10.231  1.00 35.90           C  
ANISOU  216  CB  LYS G  70     2527   5637   5474   -235  -1139  -1940       C  
ATOM    217  CG  LYS G  70      15.822 -21.888  -9.668  1.00 39.11           C  
ANISOU  217  CG  LYS G  70     3128   5398   6335   -466  -1388  -2183       C  
ATOM    218  CD  LYS G  70      15.030 -22.641 -10.734  1.00 43.58           C  
ANISOU  218  CD  LYS G  70     4542   5836   6182   -469   -878  -3080       C  
ATOM    219  CE  LYS G  70      13.693 -23.146 -10.188  1.00 45.15           C  
ANISOU  219  CE  LYS G  70     5098   5912   6145   -905   -372  -3365       C  
ATOM    220  NZ  LYS G  70      12.766 -23.657 -11.259  1.00 49.65           N1+
ANISOU  220  NZ  LYS G  70     5920   6709   6236   -945   -228  -3704       N1+
ATOM    221  N   GLY G  71      19.616 -21.892  -8.061  1.00 37.49           N  
ANISOU  221  N   GLY G  71     4326   5239   4678    100   -599  -2020       N  
ATOM    222  CA  GLY G  71      20.924 -22.441  -7.790  1.00 38.93           C  
ANISOU  222  CA  GLY G  71     5406   4578   4807    934    -23  -1989       C  
ATOM    223  C   GLY G  71      21.918 -21.460  -7.210  1.00 42.80           C  
ANISOU  223  C   GLY G  71     6051   5515   4696   1759    696  -1223       C  
ATOM    224  O   GLY G  71      23.116 -21.770  -7.152  1.00 44.11           O  
ANISOU  224  O   GLY G  71     5494   6677   4590   2343    943  -1369       O  
ATOM    225  N   LYS G  72      21.469 -20.282  -6.776  1.00 40.50           N  
ANISOU  225  N   LYS G  72     6517   4901   3970   1575   1222  -1067       N  
ATOM    226  CA  LYS G  72      22.373 -19.267  -6.244  1.00 40.47           C  
ANISOU  226  CA  LYS G  72     5596   5857   3922   1054   1329   -513       C  
ATOM    227  C   LYS G  72      21.849 -18.695  -4.936  1.00 38.38           C  
ANISOU  227  C   LYS G  72     4919   6086   3580    339   1576   -621       C  
ATOM    228  O   LYS G  72      22.151 -17.553  -4.593  1.00 41.03           O  
ANISOU  228  O   LYS G  72     4874   5998   4719   -111   2142   -827       O  
ATOM    229  CB  LYS G  72      22.602 -18.134  -7.251  1.00 41.84           C  
ANISOU  229  CB  LYS G  72     5399   6481   4018    808   2088   -545       C  
ATOM    230  CG  LYS G  72      23.473 -18.469  -8.470  1.00 43.40           C  
ANISOU  230  CG  LYS G  72     5930   6869   3692    894   2505    -91       C  
ATOM    231  CD  LYS G  72      24.054 -17.187  -9.058  1.00 46.82           C  
ANISOU  231  CD  LYS G  72     6554   7594   3642    806   2510    526       C  
ATOM    232  CE  LYS G  72      24.293 -17.285 -10.561  1.00 50.91           C  
ANISOU  232  CE  LYS G  72     6448   8402   4495   1065   2136   2027       C  
ATOM    233  NZ  LYS G  72      24.716 -15.959 -11.118  1.00 50.86           N1+
ANISOU  233  NZ  LYS G  72     6420   8322   4581   1282   1377   3129       N1+
ATOM    234  N   ALA G  73      21.048 -19.462  -4.201  1.00 36.54           N  
ANISOU  234  N   ALA G  73     4259   5903   3723   -359   1293   -187       N  
ATOM    235  CA  ALA G  73      20.557 -18.977  -2.918  1.00 35.26           C  
ANISOU  235  CA  ALA G  73     4131   5766   3501     -9   1289   -284       C  
ATOM    236  C   ALA G  73      21.735 -18.701  -1.990  1.00 33.48           C  
ANISOU  236  C   ALA G  73     3436   5444   3842    294   1052   -330       C  
ATOM    237  O   ALA G  73      22.862 -19.151  -2.233  1.00 36.49           O  
ANISOU  237  O   ALA G  73     3886   6292   3685    649   1387   -976       O  
ATOM    238  CB  ALA G  73      19.603 -19.990  -2.289  1.00 37.21           C  
ANISOU  238  CB  ALA G  73     4362   6144   3633     29   1059   -557       C  
ATOM    239  N   SER G  74      21.476 -17.936  -0.928  1.00 32.12           N  
ANISOU  239  N   SER G  74     3304   4108   4790    623   1322   -298       N  
ATOM    240  CA  SER G  74      22.538 -17.556  -0.002  1.00 31.54           C  
ANISOU  240  CA  SER G  74     3331   3870   4782    952    781    -11       C  
ATOM    241  C   SER G  74      21.947 -17.277   1.370  1.00 31.30           C  
ANISOU  241  C   SER G  74     3456   4235   4200   1238    721    354       C  
ATOM    242  O   SER G  74      20.778 -16.916   1.487  1.00 33.08           O  
ANISOU  242  O   SER G  74     3091   3687   5793   1261   1037    257       O  
ATOM    243  CB  SER G  74      23.310 -16.322  -0.502  1.00 33.08           C  
ANISOU  243  CB  SER G  74     3410   4317   4841   1119    797    166       C  
ATOM    244  OG  SER G  74      22.450 -15.201  -0.665  1.00 35.98           O  
ANISOU  244  OG  SER G  74     4040   5162   4469   1252   1606    255       O  
ATOM    245  N   ILE G  75      22.765 -17.457   2.403  1.00 34.17           N  
ANISOU  245  N   ILE G  75     3935   4994   4053   1346    301     17       N  
ATOM    246  CA  ILE G  75      22.440 -17.042   3.769  1.00 30.29           C  
ANISOU  246  CA  ILE G  75     4116   4309   3082   1461    195   -562       C  
ATOM    247  C   ILE G  75      23.463 -15.998   4.198  1.00 26.50           C  
ANISOU  247  C   ILE G  75     2555   3778   3738    519   -723   -712       C  
ATOM    248  O   ILE G  75      24.645 -16.335   4.344  1.00 28.51           O  
ANISOU  248  O   ILE G  75     2523   4809   3500    385  -1435   -665       O  
ATOM    249  CB  ILE G  75      22.473 -18.212   4.770  1.00 31.59           C  
ANISOU  249  CB  ILE G  75     4474   4804   2725   1495    395   -552       C  
ATOM    250  CG1 ILE G  75      21.906 -19.498   4.165  1.00 35.51           C  
ANISOU  250  CG1 ILE G  75     3961   5771   3763   2008    204   -698       C  
ATOM    251  CG2 ILE G  75      21.803 -17.805   6.101  1.00 27.09           C  
ANISOU  251  CG2 ILE G  75     4146   4039   2108   1162  -1261     55       C  
ATOM    252  CD1 ILE G  75      20.510 -19.379   3.739  1.00 38.17           C  
ANISOU  252  CD1 ILE G  75     4029   6389   4084   2761    191   -231       C  
ATOM    253  N   PRO G  76      23.083 -14.739   4.419  1.00 28.20           N  
ANISOU  253  N   PRO G  76     2602   4371   3740    652   -241   -758       N  
ATOM    254  CA  PRO G  76      21.787 -14.076   4.222  1.00 28.51           C  
ANISOU  254  CA  PRO G  76     3934   3644   3257   1256     76   -334       C  
ATOM    255  C   PRO G  76      21.332 -14.093   2.767  1.00 28.58           C  
ANISOU  255  C   PRO G  76     4572   2844   3442   1288    204    371       C  
ATOM    256  O   PRO G  76      22.159 -14.316   1.877  1.00 30.75           O  
ANISOU  256  O   PRO G  76     4676   3467   3542    779    702    542       O  
ATOM    257  CB  PRO G  76      22.060 -12.646   4.675  1.00 29.41           C  
ANISOU  257  CB  PRO G  76     3511   3750   3912   1935   -160    353       C  
ATOM    258  CG  PRO G  76      23.216 -12.748   5.609  1.00 29.76           C  
ANISOU  258  CG  PRO G  76     2106   4356   4847   1229    -64    -55       C  
ATOM    259  CD  PRO G  76      24.059 -13.859   5.086  1.00 29.72           C  
ANISOU  259  CD  PRO G  76     2073   4328   4892    432    111   -944       C  
ATOM    260  N   GLY G  77      20.044 -13.885   2.525  1.00 23.70           N  
ANISOU  260  N   GLY G  77     3354   2122   3531   1151    124     16       N  
ATOM    261  CA  GLY G  77      19.552 -13.753   1.180  1.00 29.20           C  
ANISOU  261  CA  GLY G  77     3277   4009   3809    781    131    906       C  
ATOM    262  C   GLY G  77      20.084 -12.493   0.504  1.00 29.93           C  
ANISOU  262  C   GLY G  77     2706   4488   4178    -60    207    300       C  
ATOM    263  O   GLY G  77      20.759 -11.667   1.125  1.00 32.36           O  
ANISOU  263  O   GLY G  77     2864   4981   4451   -905   -373   -445       O  
ATOM    264  N   PRO G  78      19.778 -12.331  -0.784  1.00 31.59           N  
ANISOU  264  N   PRO G  78     2716   4488   4800    686    848   1178       N  
ATOM    265  CA  PRO G  78      20.324 -11.186  -1.524  1.00 32.93           C  
ANISOU  265  CA  PRO G  78     3249   4356   4906    350   1379    632       C  
ATOM    266  C   PRO G  78      19.868  -9.863  -0.931  1.00 33.72           C  
ANISOU  266  C   PRO G  78     3999   4481   4334    623   1117    273       C  
ATOM    267  O   PRO G  78      18.813  -9.764  -0.303  1.00 36.12           O  
ANISOU  267  O   PRO G  78     4546   3978   5201    943   1313   -537       O  
ATOM    268  CB  PRO G  78      19.778 -11.379  -2.945  1.00 34.30           C  
ANISOU  268  CB  PRO G  78     3272   4750   5012    411   1758   1345       C  
ATOM    269  CG  PRO G  78      18.600 -12.307  -2.798  1.00 36.27           C  
ANISOU  269  CG  PRO G  78     3086   5468   5227    376   1787   1147       C  
ATOM    270  CD  PRO G  78      18.947 -13.200  -1.638  1.00 33.32           C  
ANISOU  270  CD  PRO G  78     2775   4700   5185    625   1385   1382       C  
ATOM    271  N   LEU G  79      20.683  -8.838  -1.142  1.00 33.50           N  
ANISOU  271  N   LEU G  79     3297   4613   4818   -118    152    -36       N  
ATOM    272  CA  LEU G  79      20.329  -7.489  -0.733  1.00 35.23           C  
ANISOU  272  CA  LEU G  79     3546   4685   5153     31    -99    102       C  
ATOM    273  C   LEU G  79      19.367  -6.869  -1.739  1.00 36.90           C  
ANISOU  273  C   LEU G  79     4011   5763   4247   -222    758    270       C  
ATOM    274  O   LEU G  79      19.632  -6.855  -2.944  1.00 38.04           O  
ANISOU  274  O   LEU G  79     4046   6364   4045    -40    774    679       O  
ATOM    275  CB  LEU G  79      21.576  -6.622  -0.613  1.00 32.67           C  
ANISOU  275  CB  LEU G  79     3941   4114   4358    430   -807   -291       C  
ATOM    276  CG  LEU G  79      21.233  -5.140  -0.451  1.00 30.89           C  
ANISOU  276  CG  LEU G  79     4882   3444   3412    332   -206   -845       C  
ATOM    277  CD1 LEU G  79      20.460  -4.894   0.850  1.00 27.87           C  
ANISOU  277  CD1 LEU G  79     5649   2573   2366    629    -91   -280       C  
ATOM    278  CD2 LEU G  79      22.487  -4.289  -0.527  1.00 26.52           C  
ANISOU  278  CD2 LEU G  79     4137   3732   2207   -357     17  -1571       C  
ATOM    279  N   ILE G  80      18.252  -6.353  -1.239  1.00 37.29           N  
ANISOU  279  N   ILE G  80     4868   4732   4570   -302    752    216       N  
ATOM    280  CA  ILE G  80      17.282  -5.625  -2.041  1.00 34.81           C  
ANISOU  280  CA  ILE G  80     4982   5038   3206     58    229    745       C  
ATOM    281  C   ILE G  80      17.471  -4.149  -1.747  1.00 39.64           C  
ANISOU  281  C   ILE G  80     5260   6554   3249    435    952   1642       C  
ATOM    282  O   ILE G  80      17.297  -3.710  -0.604  1.00 45.25           O  
ANISOU  282  O   ILE G  80     5509   7066   4619   1058   1054   2171       O  
ATOM    283  CB  ILE G  80      15.847  -6.056  -1.716  1.00 35.25           C  
ANISOU  283  CB  ILE G  80     5477   4999   2916    416     94    478       C  
ATOM    284  CG1 ILE G  80      15.665  -7.567  -1.908  1.00 36.82           C  
ANISOU  284  CG1 ILE G  80     5908   6296   1786    805    381   -216       C  
ATOM    285  CG2 ILE G  80      14.880  -5.268  -2.550  1.00 34.68           C  
ANISOU  285  CG2 ILE G  80     6271   4365   2542    584    133    828       C  
ATOM    286  CD1 ILE G  80      16.140  -8.076  -3.223  1.00 39.35           C  
ANISOU  286  CD1 ILE G  80     5919   6704   2329    798   -541   -246       C  
ATOM    287  N   GLU G  81      17.843  -3.374  -2.746  1.00 40.75           N  
ANISOU  287  N   GLU G  81     6263   6775   2446    399    811   1143       N  
ATOM    288  CA  GLU G  81      18.073  -1.944  -2.573  1.00 41.33           C  
ANISOU  288  CA  GLU G  81     6134   6345   3225    279    590   1171       C  
ATOM    289  C   GLU G  81      16.970  -1.210  -3.297  1.00 41.70           C  
ANISOU  289  C   GLU G  81     5949   5782   4115    789    503   1390       C  
ATOM    290  O   GLU G  81      16.776  -1.451  -4.461  1.00 42.93           O  
ANISOU  290  O   GLU G  81     5663   5137   5511    914    223   2205       O  
ATOM    291  CB  GLU G  81      19.410  -1.558  -3.200  1.00 38.62           C  
ANISOU  291  CB  GLU G  81     4511   6770   3392   -966    121    787       C  
ATOM    292  CG  GLU G  81      20.605  -1.419  -2.315  1.00 47.22           C  
ANISOU  292  CG  GLU G  81     6130   7123   4687   -406    286    684       C  
ATOM    293  CD  GLU G  81      21.613  -0.343  -2.793  1.00 54.44           C  
ANISOU  293  CD  GLU G  81     6605   7802   6278     28    130    552       C  
ATOM    294  OE1 GLU G  81      22.765  -0.658  -2.967  1.00 59.41           O  
ANISOU  294  OE1 GLU G  81     6432   8989   7152    678    461   1078       O  
ATOM    295  OE2 GLU G  81      21.264   0.804  -3.026  1.00 54.89           O1-
ANISOU  295  OE2 GLU G  81     7939   6890   6027      9   -178   -574       O1-
ATOM    296  N   LEU G  82      16.264  -0.329  -2.616  1.00 38.76           N  
ANISOU  296  N   LEU G  82     6500   5808   2421   1180   1022   1181       N  
ATOM    297  CA  LEU G  82      15.165   0.445  -3.172  1.00 37.16           C  
ANISOU  297  CA  LEU G  82     5852   4932   3335    388    544   1022       C  
ATOM    298  C   LEU G  82      15.361   1.929  -2.875  1.00 40.72           C  
ANISOU  298  C   LEU G  82     6319   5349   3805    436     74   1273       C  
ATOM    299  O   LEU G  82      16.064   2.312  -1.933  1.00 43.18           O  
ANISOU  299  O   LEU G  82     6663   6481   3261    836   -769   1732       O  
ATOM    300  CB  LEU G  82      13.811  -0.051  -2.626  1.00 34.42           C  
ANISOU  300  CB  LEU G  82     4616   4652   3811   -272    684    736       C  
ATOM    301  CG  LEU G  82      13.306  -1.357  -3.262  1.00 32.04           C  
ANISOU  301  CG  LEU G  82     4162   4745   3266   -587    607    698       C  
ATOM    302  CD1 LEU G  82      12.053  -1.878  -2.547  1.00 33.97           C  
ANISOU  302  CD1 LEU G  82     3615   4751   4544    139    -17    494       C  
ATOM    303  CD2 LEU G  82      13.039  -1.183  -4.763  1.00 30.10           C  
ANISOU  303  CD2 LEU G  82     4862   4318   2256   -428     33    263       C  
ATOM    304  N   ASN G  83      14.763   2.762  -3.725  1.00 36.25           N  
ANISOU  304  N   ASN G  83     5527   3959   4288   -586    188    646       N  
ATOM    305  CA  ASN G  83      14.656   4.193  -3.498  1.00 35.92           C  
ANISOU  305  CA  ASN G  83     5119   3928   4600   -287     26    656       C  
ATOM    306  C   ASN G  83      13.212   4.507  -3.121  1.00 33.77           C  
ANISOU  306  C   ASN G  83     4931   3623   4279   -722    476      4       C  
ATOM    307  O   ASN G  83      12.281   3.873  -3.628  1.00 35.45           O  
ANISOU  307  O   ASN G  83     5300   4261   3909  -1039     75   -989       O  
ATOM    308  CB  ASN G  83      15.070   4.991  -4.751  1.00 38.35           C  
ANISOU  308  CB  ASN G  83     5156   5106   4310    169   -694    180       C  
ATOM    309  CG  ASN G  83      16.574   4.876  -5.085  1.00 41.81           C  
ANISOU  309  CG  ASN G  83     6543   5112   4233    348   -978   -316       C  
ATOM    310  ND2 ASN G  83      16.887   4.787  -6.388  1.00 39.81           N  
ANISOU  310  ND2 ASN G  83     6674   4627   3823    -17  -1476   -852       N  
ATOM    311  OD1 ASN G  83      17.436   4.889  -4.192  1.00 40.36           O  
ANISOU  311  OD1 ASN G  83     6557   5257   3522    466  -1479   -335       O  
ATOM    312  N   GLU G  84      13.024   5.463  -2.216  1.00 30.48           N  
ANISOU  312  N   GLU G  84     4370   3001   4210   -489   -243   -296       N  
ATOM    313  CA  GLU G  84      11.672   5.837  -1.801  1.00 34.86           C  
ANISOU  313  CA  GLU G  84     5251   4261   3733    115    362   -483       C  
ATOM    314  C   GLU G  84      10.810   6.208  -3.004  1.00 35.25           C  
ANISOU  314  C   GLU G  84     4461   4854   4078    469    -45   -432       C  
ATOM    315  O   GLU G  84      11.198   7.033  -3.838  1.00 35.53           O  
ANISOU  315  O   GLU G  84     4326   5008   4164    773   -327   -973       O  
ATOM    316  CB  GLU G  84      11.720   7.005  -0.818  1.00 39.04           C  
ANISOU  316  CB  GLU G  84     6403   5308   3123    646   1043   -331       C  
ATOM    317  CG  GLU G  84      12.269   6.645   0.547  1.00 38.71           C  
ANISOU  317  CG  GLU G  84     7437   3850   3419   1267   1105    138       C  
ATOM    318  CD  GLU G  84      12.314   7.841   1.472  1.00 40.68           C  
ANISOU  318  CD  GLU G  84     7290   2552   5613    896    525   -326       C  
ATOM    319  OE1 GLU G  84      12.755   8.923   1.013  1.00 40.70           O  
ANISOU  319  OE1 GLU G  84     6922   1934   6608    613    508    319       O  
ATOM    320  OE2 GLU G  84      11.899   7.695   2.650  1.00 41.43           O1-
ANISOU  320  OE2 GLU G  84     6679   2257   6806    942    387   -356       O1-
ATOM    321  N   GLY G  85       9.629   5.594  -3.078  1.00 34.28           N  
ANISOU  321  N   GLY G  85     4074   5167   3781    687    460    679       N  
ATOM    322  CA  GLY G  85       8.719   5.759  -4.189  1.00 31.30           C  
ANISOU  322  CA  GLY G  85     2931   4426   4537    745    484    373       C  
ATOM    323  C   GLY G  85       8.665   4.563  -5.105  1.00 31.75           C  
ANISOU  323  C   GLY G  85     3383   4603   4079    729   1139   -195       C  
ATOM    324  O   GLY G  85       7.658   4.382  -5.807  1.00 32.39           O  
ANISOU  324  O   GLY G  85     3222   4851   4232   1088   1015   -698       O  
ATOM    325  N   ASP G  86       9.717   3.740  -5.109  1.00 33.83           N  
ANISOU  325  N   ASP G  86     4872   4153   3830   1064    729     90       N  
ATOM    326  CA  ASP G  86       9.775   2.537  -5.928  1.00 40.45           C  
ANISOU  326  CA  ASP G  86     5863   5845   3661   1447   1317    323       C  
ATOM    327  C   ASP G  86       8.760   1.491  -5.470  1.00 36.73           C  
ANISOU  327  C   ASP G  86     5350   5479   3127    704   1830    634       C  
ATOM    328  O   ASP G  86       8.389   1.415  -4.296  1.00 37.07           O  
ANISOU  328  O   ASP G  86     4417   5429   4238    423   1691   1468       O  
ATOM    329  CB  ASP G  86      11.178   1.920  -5.879  1.00 45.45           C  
ANISOU  329  CB  ASP G  86     7257   6642   3371   1672    985   -418       C  
ATOM    330  CG  ASP G  86      12.210   2.717  -6.670  1.00 49.61           C  
ANISOU  330  CG  ASP G  86     7594   7280   3976   1887    564   -669       C  
ATOM    331  OD1 ASP G  86      11.819   3.628  -7.432  1.00 51.56           O  
ANISOU  331  OD1 ASP G  86     8183   7441   3967   2514    546   -284       O  
ATOM    332  OD2 ASP G  86      13.419   2.422  -6.530  1.00 50.24           O1-
ANISOU  332  OD2 ASP G  86     7370   7456   4264   1731   -120  -1001       O1-
ATOM    333  N   THR G  87       8.322   0.677  -6.428  1.00 36.63           N  
ANISOU  333  N   THR G  87     5836   5433   2649    652   1879    477       N  
ATOM    334  CA  THR G  87       7.510  -0.509  -6.207  1.00 33.29           C  
ANISOU  334  CA  THR G  87     5723   4838   2086    390   1317    -48       C  
ATOM    335  C   THR G  87       8.304  -1.717  -6.685  1.00 37.07           C  
ANISOU  335  C   THR G  87     5790   5286   3009    564   1080    381       C  
ATOM    336  O   THR G  87       8.970  -1.654  -7.724  1.00 42.66           O  
ANISOU  336  O   THR G  87     6102   5649   4457    244   1856    605       O  
ATOM    337  CB  THR G  87       6.183  -0.437  -6.980  1.00 36.40           C  
ANISOU  337  CB  THR G  87     6055   4394   3383    700     97   -417       C  
ATOM    338  CG2 THR G  87       5.509  -1.808  -7.048  1.00 35.91           C  
ANISOU  338  CG2 THR G  87     5783   3989   3872   1167   -451   1018       C  
ATOM    339  OG1 THR G  87       5.294   0.491  -6.354  1.00 39.50           O  
ANISOU  339  OG1 THR G  87     6555   4827   3627    174    154  -1812       O  
ATOM    340  N   LEU G  88       8.236  -2.817  -5.940  1.00 33.53           N  
ANISOU  340  N   LEU G  88     4884   4471   3386    378    221   -242       N  
ATOM    341  CA  LEU G  88       8.919  -4.046  -6.320  1.00 33.07           C  
ANISOU  341  CA  LEU G  88     4374   5123   3068   1065    228    -80       C  
ATOM    342  C   LEU G  88       7.894  -5.167  -6.452  1.00 36.08           C  
ANISOU  342  C   LEU G  88     4790   5825   3094   1354    810    325       C  
ATOM    343  O   LEU G  88       7.209  -5.509  -5.484  1.00 42.66           O  
ANISOU  343  O   LEU G  88     6591   6871   2746   1981    609   1267       O  
ATOM    344  CB  LEU G  88      10.008  -4.404  -5.303  1.00 31.76           C  
ANISOU  344  CB  LEU G  88     3505   5683   2880   1224    591    -90       C  
ATOM    345  CG  LEU G  88      10.962  -5.551  -5.640  1.00 31.02           C  
ANISOU  345  CG  LEU G  88     2426   6194   3166   1583     96   -291       C  
ATOM    346  CD1 LEU G  88      11.720  -5.313  -6.949  1.00 34.41           C  
ANISOU  346  CD1 LEU G  88     3036   5380   4659   1729   -277  -1183       C  
ATOM    347  CD2 LEU G  88      11.933  -5.733  -4.512  1.00 31.27           C  
ANISOU  347  CD2 LEU G  88     2707   6417   2756   2003    182    352       C  
ATOM    348  N   HIS G  89       7.768  -5.719  -7.651  1.00 32.15           N  
ANISOU  348  N   HIS G  89     3576   3929   4709    641    239   -130       N  
ATOM    349  CA  HIS G  89       6.979  -6.925  -7.856  1.00 36.11           C  
ANISOU  349  CA  HIS G  89     3455   5049   5217    467     36    106       C  
ATOM    350  C   HIS G  89       7.930  -8.110  -7.778  1.00 41.11           C  
ANISOU  350  C   HIS G  89     3011   6799   5808    -26   -183    574       C  
ATOM    351  O   HIS G  89       8.625  -8.420  -8.752  1.00 47.34           O  
ANISOU  351  O   HIS G  89     3043   8611   6336     -6    339   1077       O  
ATOM    352  CB  HIS G  89       6.265  -6.878  -9.197  1.00 35.60           C  
ANISOU  352  CB  HIS G  89     4564   4304   4659   1090     77    333       C  
ATOM    353  CG  HIS G  89       5.329  -5.730  -9.323  1.00 36.19           C  
ANISOU  353  CG  HIS G  89     5006   4302   4443   1121    196    190       C  
ATOM    354  CD2 HIS G  89       5.345  -4.650 -10.138  1.00 36.28           C  
ANISOU  354  CD2 HIS G  89     5244   3942   4600   1152    -99   -376       C  
ATOM    355  ND1 HIS G  89       4.221  -5.591  -8.517  1.00 35.21           N  
ANISOU  355  ND1 HIS G  89     4562   4483   4333   1239    518    781       N  
ATOM    356  CE1 HIS G  89       3.586  -4.480  -8.840  1.00 36.49           C  
ANISOU  356  CE1 HIS G  89     5152   4550   4162    738    787    -31       C  
ATOM    357  NE2 HIS G  89       4.246  -3.890  -9.820  1.00 36.86           N  
ANISOU  357  NE2 HIS G  89     5209   4299   4500    574     95   -327       N  
ATOM    358  N   VAL G  90       7.980  -8.774  -6.625  1.00 34.02           N  
ANISOU  358  N   VAL G  90     2511   6354   4063   -447   -489   1120       N  
ATOM    359  CA  VAL G  90       8.855  -9.929  -6.456  1.00 34.14           C  
ANISOU  359  CA  VAL G  90     3439   5835   3699    188   -341   1430       C  
ATOM    360  C   VAL G  90       8.117 -11.169  -6.952  1.00 39.20           C  
ANISOU  360  C   VAL G  90     5667   5664   3564   1211    109    502       C  
ATOM    361  O   VAL G  90       7.189 -11.658  -6.302  1.00 42.24           O  
ANISOU  361  O   VAL G  90     6223   6129   3696   2097   -345    158       O  
ATOM    362  CB  VAL G  90       9.310 -10.098  -5.005  1.00 36.64           C  
ANISOU  362  CB  VAL G  90     3176   6160   4587    886    169   2369       C  
ATOM    363  CG1 VAL G  90       9.973 -11.463  -4.833  1.00 35.44           C  
ANISOU  363  CG1 VAL G  90     2451   6659   4356   1057    385   2596       C  
ATOM    364  CG2 VAL G  90      10.273  -8.977  -4.610  1.00 40.82           C  
ANISOU  364  CG2 VAL G  90     3538   6216   5755   1300   -192   2512       C  
ATOM    365  N   GLU G  91       8.523 -11.672  -8.112  1.00 38.41           N  
ANISOU  365  N   GLU G  91     6501   4522   3572   1127    934   -876       N  
ATOM    366  CA  GLU G  91       7.978 -12.917  -8.647  1.00 43.13           C  
ANISOU  366  CA  GLU G  91     7153   4518   4718    711    391  -1445       C  
ATOM    367  C   GLU G  91       8.637 -14.059  -7.884  1.00 44.46           C  
ANISOU  367  C   GLU G  91     7165   3925   5803   1075    995  -1964       C  
ATOM    368  O   GLU G  91       9.795 -14.403  -8.136  1.00 49.00           O  
ANISOU  368  O   GLU G  91     7146   4808   6665   1124   1573  -1620       O  
ATOM    369  CB  GLU G  91       8.223 -13.011 -10.149  1.00 47.93           C  
ANISOU  369  CB  GLU G  91     8170   5274   4767    506   -377  -1953       C  
ATOM    370  CG  GLU G  91       7.102 -12.406 -11.005  1.00 62.43           C  
ANISOU  370  CG  GLU G  91     9985   7785   5949    695   -286  -2113       C  
ATOM    371  CD  GLU G  91       6.957 -10.880 -10.861  1.00 73.90           C  
ANISOU  371  CD  GLU G  91    10763  10679   6637   1092   -116  -2062       C  
ATOM    372  OE1 GLU G  91       5.804 -10.383 -10.875  1.00 77.49           O  
ANISOU  372  OE1 GLU G  91    10607  11490   7347   1265    264  -2001       O  
ATOM    373  OE2 GLU G  91       7.991 -10.176 -10.753  1.00 77.15           O1-
ANISOU  373  OE2 GLU G  91    11154  11660   6501    986   -450  -2085       O1-
ATOM    374  N   PHE G  92       7.906 -14.641  -6.932  1.00 40.23           N  
ANISOU  374  N   PHE G  92     6215   3771   5299    969   1167  -2133       N  
ATOM    375  CA  PHE G  92       8.484 -15.555  -5.957  1.00 40.49           C  
ANISOU  375  CA  PHE G  92     5544   4891   4949    897   1272  -2428       C  
ATOM    376  C   PHE G  92       8.181 -16.999  -6.326  1.00 45.11           C  
ANISOU  376  C   PHE G  92     5813   6493   4834   2070   1266  -2001       C  
ATOM    377  O   PHE G  92       7.032 -17.345  -6.630  1.00 45.80           O  
ANISOU  377  O   PHE G  92     5577   7887   3937   1892   1445  -1373       O  
ATOM    378  CB  PHE G  92       7.961 -15.267  -4.554  1.00 38.95           C  
ANISOU  378  CB  PHE G  92     5385   5442   3972   1074    825  -2118       C  
ATOM    379  CG  PHE G  92       8.558 -16.147  -3.501  1.00 43.60           C  
ANISOU  379  CG  PHE G  92     5580   5513   5473    752   1024  -1474       C  
ATOM    380  CD1 PHE G  92       9.786 -15.827  -2.924  1.00 42.35           C  
ANISOU  380  CD1 PHE G  92     5379   5718   4995   1160    666  -1277       C  
ATOM    381  CD2 PHE G  92       7.902 -17.296  -3.083  1.00 42.94           C  
ANISOU  381  CD2 PHE G  92     5450   4443   6422   -128   1288  -1718       C  
ATOM    382  CE1 PHE G  92      10.342 -16.638  -1.946  1.00 37.53           C  
ANISOU  382  CE1 PHE G  92     4783   5722   3756   1335    382  -1597       C  
ATOM    383  CE2 PHE G  92       8.455 -18.115  -2.101  1.00 39.35           C  
ANISOU  383  CE2 PHE G  92     4922   4841   5185    339   1163  -1519       C  
ATOM    384  CZ  PHE G  92       9.672 -17.788  -1.533  1.00 35.08           C  
ANISOU  384  CZ  PHE G  92     4167   5066   4096    650    945  -1871       C  
ATOM    385  N   GLU G  93       9.208 -17.843  -6.294  1.00 44.02           N  
ANISOU  385  N   GLU G  93     6343   5713   4669   2472   -310  -2288       N  
ATOM    386  CA  GLU G  93       9.010 -19.249  -6.596  1.00 44.48           C  
ANISOU  386  CA  GLU G  93     5546   6980   4375   3309   -870  -1774       C  
ATOM    387  C   GLU G  93       9.624 -20.092  -5.505  1.00 45.16           C  
ANISOU  387  C   GLU G  93     5000   7979   4179   2751   -972  -1624       C  
ATOM    388  O   GLU G  93      10.807 -19.936  -5.195  1.00 50.06           O  
ANISOU  388  O   GLU G  93     5658   8755   4606   2409   -985  -2149       O  
ATOM    389  CB  GLU G  93       9.609 -19.651  -7.934  1.00 45.40           C  
ANISOU  389  CB  GLU G  93     5816   6850   4586   3231   -904  -2198       C  
ATOM    390  CG  GLU G  93       9.295 -21.094  -8.246  1.00 46.64           C  
ANISOU  390  CG  GLU G  93     6041   6767   4914   2610  -1355  -2590       C  
ATOM    391  CD  GLU G  93       9.708 -21.474  -9.639  1.00 49.40           C  
ANISOU  391  CD  GLU G  93     6295   7886   4589   2142  -1386  -2477       C  
ATOM    392  OE1 GLU G  93      10.292 -22.567  -9.810  1.00 49.37           O  
ANISOU  392  OE1 GLU G  93     6162   7744   4853   2100  -2192  -2807       O  
ATOM    393  OE2 GLU G  93       9.451 -20.671 -10.561  1.00 53.21           O1-
ANISOU  393  OE2 GLU G  93     6610   8745   4864   1792   -861  -2040       O1-
ATOM    394  N   ASN G  94       8.822 -20.993  -4.947  1.00 43.58           N  
ANISOU  394  N   ASN G  94     4346   7297   4916   2204   -839  -1532       N  
ATOM    395  CA  ASN G  94       9.268 -21.918  -3.914  1.00 40.80           C  
ANISOU  395  CA  ASN G  94     4604   5544   5352   1514   -502  -1304       C  
ATOM    396  C   ASN G  94       9.639 -23.228  -4.594  1.00 38.47           C  
ANISOU  396  C   ASN G  94     4361   4629   5629    281   -959  -1842       C  
ATOM    397  O   ASN G  94       8.780 -23.924  -5.145  1.00 37.53           O  
ANISOU  397  O   ASN G  94     5007   4301   4952   -144   -628  -2674       O  
ATOM    398  CB  ASN G  94       8.186 -22.125  -2.861  1.00 37.82           C  
ANISOU  398  CB  ASN G  94     5919   5660   2791   2609   -266   -372       C  
ATOM    399  CG  ASN G  94       8.545 -23.204  -1.879  1.00 33.53           C  
ANISOU  399  CG  ASN G  94     5088   4737   2912   2099   -511  -1536       C  
ATOM    400  ND2 ASN G  94       7.546 -23.722  -1.167  1.00 28.70           N  
ANISOU  400  ND2 ASN G  94     4556   3951   2399    734   -362  -1596       N  
ATOM    401  OD1 ASN G  94       9.708 -23.566  -1.750  1.00 37.74           O  
ANISOU  401  OD1 ASN G  94     5055   5866   3418   2049    595  -1501       O  
ATOM    402  N   THR G  95      10.922 -23.553  -4.555  1.00 34.31           N  
ANISOU  402  N   THR G  95     3848   3992   5199    225  -1449  -1202       N  
ATOM    403  CA  THR G  95      11.451 -24.761  -5.148  1.00 32.89           C  
ANISOU  403  CA  THR G  95     4709   3768   4020     29   -355  -1933       C  
ATOM    404  C   THR G  95      11.569 -25.906  -4.143  1.00 38.43           C  
ANISOU  404  C   THR G  95     5658   4660   4282    -69    661  -1893       C  
ATOM    405  O   THR G  95      12.115 -26.959  -4.484  1.00 37.39           O  
ANISOU  405  O   THR G  95     5718   3974   4514   -976    820  -2344       O  
ATOM    406  CB  THR G  95      12.809 -24.453  -5.764  1.00 33.08           C  
ANISOU  406  CB  THR G  95     4577   4151   3840   -244   -745  -1989       C  
ATOM    407  CG2 THR G  95      12.731 -23.149  -6.522  1.00 34.06           C  
ANISOU  407  CG2 THR G  95     4624   5459   2860    -28   -871  -1064       C  
ATOM    408  OG1 THR G  95      13.778 -24.318  -4.714  1.00 39.15           O  
ANISOU  408  OG1 THR G  95     5537   5244   4093    511   -245  -2473       O  
ATOM    409  N   MET G  96      11.064 -25.735  -2.923  1.00 34.93           N  
ANISOU  409  N   MET G  96     4854   5533   2887   -180    111  -1521       N  
ATOM    410  CA  MET G  96      11.183 -26.764  -1.900  1.00 37.33           C  
ANISOU  410  CA  MET G  96     4597   5492   4094    -18   -763  -1352       C  
ATOM    411  C   MET G  96       9.939 -27.655  -1.849  1.00 39.81           C  
ANISOU  411  C   MET G  96     5432   5968   3725    721   -753   -994       C  
ATOM    412  O   MET G  96       8.921 -27.397  -2.496  1.00 40.35           O  
ANISOU  412  O   MET G  96     5781   5865   3687    613   -544  -1788       O  
ATOM    413  CB  MET G  96      11.437 -26.122  -0.537  1.00 35.52           C  
ANISOU  413  CB  MET G  96     4034   4778   4685   -519  -1089  -2029       C  
ATOM    414  CG  MET G  96      12.519 -25.069  -0.599  1.00 34.42           C  
ANISOU  414  CG  MET G  96     5103   3958   4018   -103   -836  -1988       C  
ATOM    415  SD  MET G  96      12.908 -24.373   1.013  1.00 34.77           S  
ANISOU  415  SD  MET G  96     5009   3393   4807    186   -381   -998       S  
ATOM    416  CE  MET G  96      11.372 -23.512   1.345  1.00 35.89           C  
ANISOU  416  CE  MET G  96     5165   3727   4746    438   -489  -1081       C  
ATOM    417  N   ASP G  97      10.035 -28.719  -1.052  1.00 37.91           N  
ANISOU  417  N   ASP G  97     6001   4323   4078   1165   -661   -533       N  
ATOM    418  CA  ASP G  97       8.936 -29.644  -0.832  1.00 38.04           C  
ANISOU  418  CA  ASP G  97     5730   3285   5438     56   -361   -944       C  
ATOM    419  C   ASP G  97       8.043 -29.244   0.341  1.00 44.76           C  
ANISOU  419  C   ASP G  97     5802   3972   7232   -217    128   -723       C  
ATOM    420  O   ASP G  97       7.082 -29.961   0.638  1.00 51.05           O  
ANISOU  420  O   ASP G  97     6394   3679   9322   -209    441   -572       O  
ATOM    421  CB  ASP G  97       9.481 -31.059  -0.610  1.00 39.10           C  
ANISOU  421  CB  ASP G  97     5901   3432   5521   -446  -1032   -809       C  
ATOM    422  CG  ASP G  97      10.728 -31.083   0.271  0.90 46.56           C  
ANISOU  422  CG  ASP G  97     7487   3920   6283   -232  -1465   -156       C  
ATOM    423  OD1 ASP G  97      11.486 -30.081   0.287  0.90 46.71           O  
ANISOU  423  OD1 ASP G  97     7941   3245   6561   -218  -2947  -1019       O  
ATOM    424  OD2 ASP G  97      10.966 -32.119   0.934  0.93 51.53           O1-
ANISOU  424  OD2 ASP G  97     8315   4923   6343    171   -944    720       O1-
ATOM    425  N   VAL G  98       8.324 -28.125   1.005  1.00 38.68           N  
ANISOU  425  N   VAL G  98     5820   3356   5518   -460    438  -1771       N  
ATOM    426  CA  VAL G  98       7.550 -27.700   2.168  1.00 39.18           C  
ANISOU  426  CA  VAL G  98     5753   4395   4739     62    999   -867       C  
ATOM    427  C   VAL G  98       7.023 -26.292   1.910  1.00 34.86           C  
ANISOU  427  C   VAL G  98     5387   3697   4160   -672    962  -1327       C  
ATOM    428  O   VAL G  98       7.615 -25.556   1.111  1.00 32.51           O  
ANISOU  428  O   VAL G  98     4910   4437   3005   -883   -154  -1616       O  
ATOM    429  CB  VAL G  98       8.393 -27.753   3.457  1.00 41.70           C  
ANISOU  429  CB  VAL G  98     6018   4623   5203     62   1534   -211       C  
ATOM    430  CG1 VAL G  98       8.989 -29.141   3.668  1.00 41.36           C  
ANISOU  430  CG1 VAL G  98     6215   3577   5921    -26   1639   -122       C  
ATOM    431  CG2 VAL G  98       9.483 -26.680   3.443  1.00 40.18           C  
ANISOU  431  CG2 VAL G  98     6353   4042   4870   -130   1323   -341       C  
ATOM    432  N   PRO G  99       5.928 -25.870   2.547  1.00 35.67           N  
ANISOU  432  N   PRO G  99     4743   2437   6372   -837    941  -1486       N  
ATOM    433  CA  PRO G  99       5.446 -24.500   2.337  1.00 35.40           C  
ANISOU  433  CA  PRO G  99     4276   2504   6671   -757    829  -1574       C  
ATOM    434  C   PRO G  99       6.452 -23.475   2.838  1.00 38.42           C  
ANISOU  434  C   PRO G  99     4467   4210   5920    425    627  -1350       C  
ATOM    435  O   PRO G  99       7.242 -23.731   3.753  1.00 34.14           O  
ANISOU  435  O   PRO G  99     3122   4482   5370    862   -170  -1863       O  
ATOM    436  CB  PRO G  99       4.147 -24.442   3.150  1.00 33.21           C  
ANISOU  436  CB  PRO G  99     4405   2295   5921   -381   1273  -1466       C  
ATOM    437  CG  PRO G  99       3.762 -25.876   3.365  1.00 36.18           C  
ANISOU  437  CG  PRO G  99     4533   2156   7058   -517   1033  -1014       C  
ATOM    438  CD  PRO G  99       5.056 -26.617   3.469  1.00 38.66           C  
ANISOU  438  CD  PRO G  99     4744   2509   7437   -816   1595  -1224       C  
ATOM    439  N   VAL G 100       6.400 -22.291   2.228  1.00 35.61           N  
ANISOU  439  N   VAL G 100     4220   4055   5254    559    450  -1180       N  
ATOM    440  CA  VAL G 100       7.320 -21.208   2.536  1.00 30.27           C  
ANISOU  440  CA  VAL G 100     2704   4379   4418    335    -48   -770       C  
ATOM    441  C   VAL G 100       6.573 -19.899   2.333  1.00 33.78           C  
ANISOU  441  C   VAL G 100     2904   5026   4906    259     95   -731       C  
ATOM    442  O   VAL G 100       5.502 -19.860   1.722  1.00 36.02           O  
ANISOU  442  O   VAL G 100     3091   6135   4460   1127   -498   -171       O  
ATOM    443  CB  VAL G 100       8.584 -21.272   1.651  1.00 29.02           C  
ANISOU  443  CB  VAL G 100     2468   4003   4558    500   -645   -459       C  
ATOM    444  CG1 VAL G 100       8.298 -20.704   0.273  1.00 32.33           C  
ANISOU  444  CG1 VAL G 100     1833   3703   6746    256   -590    416       C  
ATOM    445  CG2 VAL G 100       9.731 -20.548   2.314  1.00 22.55           C  
ANISOU  445  CG2 VAL G 100     3338   3812   1419    844   -199   -825       C  
ATOM    446  N   SER G 101       7.129 -18.817   2.872  1.00 31.47           N  
ANISOU  446  N   SER G 101     3145   3794   5017     47     68  -1235       N  
ATOM    447  CA  SER G 101       6.551 -17.514   2.603  1.00 31.52           C  
ANISOU  447  CA  SER G 101     3493   3913   4570    139    332  -1420       C  
ATOM    448  C   SER G 101       7.644 -16.457   2.553  1.00 32.02           C  
ANISOU  448  C   SER G 101     3618   3930   4618    572    -72  -1435       C  
ATOM    449  O   SER G 101       8.799 -16.691   2.930  1.00 30.57           O  
ANISOU  449  O   SER G 101     2553   3847   5214   1279    -36   -773       O  
ATOM    450  CB  SER G 101       5.491 -17.149   3.644  1.00 31.38           C  
ANISOU  450  CB  SER G 101     4332   4154   3438    395   1168  -1495       C  
ATOM    451  OG  SER G 101       6.105 -16.655   4.817  1.00 33.41           O  
ANISOU  451  OG  SER G 101     5253   4762   2681    488   1341  -1098       O  
ATOM    452  N   LEU G 102       7.250 -15.281   2.067  1.00 28.32           N  
ANISOU  452  N   LEU G 102     3733   3189   3840   -180   -739  -1846       N  
ATOM    453  CA  LEU G 102       8.107 -14.107   2.010  1.00 33.11           C  
ANISOU  453  CA  LEU G 102     4624   3627   4329    110    211  -1835       C  
ATOM    454  C   LEU G 102       7.380 -12.975   2.725  1.00 34.97           C  
ANISOU  454  C   LEU G 102     4255   4644   4390    276    -17  -1450       C  
ATOM    455  O   LEU G 102       6.266 -12.596   2.338  1.00 38.10           O  
ANISOU  455  O   LEU G 102     4283   4643   5549    420   -805   -861       O  
ATOM    456  CB  LEU G 102       8.444 -13.734   0.559  1.00 33.17           C  
ANISOU  456  CB  LEU G 102     4399   4602   3602     97   1049  -2139       C  
ATOM    457  CG  LEU G 102       9.321 -12.493   0.318  1.00 32.96           C  
ANISOU  457  CG  LEU G 102     3708   5404   3412   -275   1422  -1805       C  
ATOM    458  CD1 LEU G 102      10.712 -12.709   0.912  1.00 35.35           C  
ANISOU  458  CD1 LEU G 102     3415   5434   4581   -785   1705  -2242       C  
ATOM    459  CD2 LEU G 102       9.392 -12.085  -1.166  1.00 31.56           C  
ANISOU  459  CD2 LEU G 102     4824   5144   2024    365    988  -1071       C  
ATOM    460  N   HIS G 103       7.995 -12.452   3.773  1.00 26.52           N  
ANISOU  460  N   HIS G 103     3372   4705   2001    191   -475  -1399       N  
ATOM    461  CA  HIS G 103       7.400 -11.386   4.549  1.00 26.60           C  
ANISOU  461  CA  HIS G 103     2947   4688   2472    305   -237   -772       C  
ATOM    462  C   HIS G 103       8.440 -10.292   4.740  1.00 26.27           C  
ANISOU  462  C   HIS G 103     2712   3557   3715    310    305   -426       C  
ATOM    463  O   HIS G 103       9.624 -10.594   4.860  1.00 29.40           O  
ANISOU  463  O   HIS G 103     3047   3672   4453   1071   1308    835       O  
ATOM    464  CB  HIS G 103       6.918 -11.925   5.887  1.00 25.82           C  
ANISOU  464  CB  HIS G 103     2105   4776   2929     69  -1203    417       C  
ATOM    465  CG  HIS G 103       6.568 -10.857   6.859  1.00 28.75           C  
ANISOU  465  CG  HIS G 103     2886   5175   2864   -472   -648   -222       C  
ATOM    466  CD2 HIS G 103       7.295 -10.276   7.840  1.00 27.90           C  
ANISOU  466  CD2 HIS G 103     2285   5402   2917  -1429   -363   -596       C  
ATOM    467  ND1 HIS G 103       5.341 -10.227   6.863  1.00 27.85           N  
ANISOU  467  ND1 HIS G 103     2901   5408   2273  -1207    117   -123       N  
ATOM    468  CE1 HIS G 103       5.324  -9.308   7.813  1.00 25.89           C  
ANISOU  468  CE1 HIS G 103     2711   5250   1875   -883   -434   -737       C  
ATOM    469  NE2 HIS G 103       6.497  -9.318   8.419  1.00 26.32           N  
ANISOU  469  NE2 HIS G 103     2729   4192   3077  -1627   -271   -914       N  
ATOM    470  N   VAL G 104       8.010  -9.021   4.754  1.00 26.74           N  
ANISOU  470  N   VAL G 104     2652   4436   3074    664      8   -488       N  
ATOM    471  CA  VAL G 104       8.947  -7.893   4.794  1.00 28.08           C  
ANISOU  471  CA  VAL G 104     4713   3359   2597    990    729   -178       C  
ATOM    472  C   VAL G 104       8.655  -6.976   5.986  1.00 29.62           C  
ANISOU  472  C   VAL G 104     4829   3101   3324   1174    901    -53       C  
ATOM    473  O   VAL G 104       7.497  -6.756   6.367  1.00 31.07           O  
ANISOU  473  O   VAL G 104     4121   2666   5017   1502    170    -17       O  
ATOM    474  CB  VAL G 104       8.952  -7.089   3.462  1.00 32.25           C  
ANISOU  474  CB  VAL G 104     4223   3518   4514    611    673   -290       C  
ATOM    475  CG1 VAL G 104       7.837  -6.047   3.417  1.00 30.62           C  
ANISOU  475  CG1 VAL G 104     3062   4343   4229   1237   -809    867       C  
ATOM    476  CG2 VAL G 104      10.307  -6.411   3.234  1.00 28.22           C  
ANISOU  476  CG2 VAL G 104     3676   4025   3023    175   1924    524       C  
ATOM    477  N   HIS G 105       9.686  -6.426   6.558  1.00 26.25           N  
ANISOU  477  N   HIS G 105     5534   2617   1822   1428    963    356       N  
ATOM    478  CA  HIS G 105       9.581  -5.450   7.595  1.00 26.23           C  
ANISOU  478  CA  HIS G 105     5934   2367   1666   1666    234    103       C  
ATOM    479  C   HIS G 105       9.713  -4.077   6.991  1.00 31.81           C  
ANISOU  479  C   HIS G 105     5289   3525   3273   1072    871    109       C  
ATOM    480  O   HIS G 105      10.467  -3.883   6.105  1.00 36.98           O  
ANISOU  480  O   HIS G 105     5939   4321   3790    341   2003  -1424       O  
ATOM    481  CB  HIS G 105      10.684  -5.579   8.621  1.00 26.17           C  
ANISOU  481  CB  HIS G 105     4604   1651   3688   1109   -226   -300       C  
ATOM    482  CG  HIS G 105      10.385  -6.551   9.700  1.00 26.90           C  
ANISOU  482  CG  HIS G 105     4728   2224   3268   1285    114   -853       C  
ATOM    483  CD2 HIS G 105      10.097  -7.860   9.639  1.00 30.77           C  
ANISOU  483  CD2 HIS G 105     5422   2761   3509   1183    879  -1023       C  
ATOM    484  ND1 HIS G 105      10.324  -6.213  11.024  1.00 28.99           N  
ANISOU  484  ND1 HIS G 105     3093   2856   5067   1385   -700   -205       N  
ATOM    485  CE1 HIS G 105      10.021  -7.278  11.728  1.00 28.86           C  
ANISOU  485  CE1 HIS G 105     3038   3163   4766    899   -944   -694       C  
ATOM    486  NE2 HIS G 105       9.920  -8.300  10.912  1.00 30.43           N  
ANISOU  486  NE2 HIS G 105     4796   2641   4123   1093   1141  -1049       N  
ATOM    487  N   GLY G 106       8.963  -3.132   7.516  1.00 31.17           N  
ANISOU  487  N   GLY G 106     3612   3669   4561   1624    376   1535       N  
ATOM    488  CA  GLY G 106       9.044  -1.760   7.122  1.00 37.57           C  
ANISOU  488  CA  GLY G 106     3684   4495   6097   2172   -179   1025       C  
ATOM    489  C   GLY G 106       8.360  -1.218   5.872  1.00 36.96           C  
ANISOU  489  C   GLY G 106     3534   4664   5844   2241   -589    576       C  
ATOM    490  O   GLY G 106       7.805  -0.177   5.906  1.00 37.34           O  
ANISOU  490  O   GLY G 106     3451   4424   6312   1833  -1070    755       O  
ATOM    491  N   LEU G 107       8.422  -1.918   4.775  1.00 34.86           N  
ANISOU  491  N   LEU G 107     4324   4439   4481   2198   -456    137       N  
ATOM    492  CA  LEU G 107       7.843  -1.433   3.552  1.00 29.10           C  
ANISOU  492  CA  LEU G 107     4944   3038   3076   2074   -633     93       C  
ATOM    493  C   LEU G 107       6.343  -1.559   3.503  1.00 30.00           C  
ANISOU  493  C   LEU G 107     5421   2744   3234   1651   -258    180       C  
ATOM    494  O   LEU G 107       5.779  -2.244   4.253  1.00 29.15           O  
ANISOU  494  O   LEU G 107     5865   2961   2250   1174   -328    645       O  
ATOM    495  CB  LEU G 107       8.453  -2.177   2.387  1.00 29.92           C  
ANISOU  495  CB  LEU G 107     5385   3129   2856   1934   -729  -1020       C  
ATOM    496  CG  LEU G 107       9.821  -1.818   1.806  1.00 30.74           C  
ANISOU  496  CG  LEU G 107     4940   4221   2517   1249    110  -1453       C  
ATOM    497  CD1 LEU G 107      10.958  -1.662   2.747  1.00 30.30           C  
ANISOU  497  CD1 LEU G 107     4756   4762   1997   1221    299  -1015       C  
ATOM    498  CD2 LEU G 107      10.232  -2.805   0.737  1.00 32.73           C  
ANISOU  498  CD2 LEU G 107     5277   3513   3647    480    540  -2036       C  
ATOM    499  N   ASP G 108       5.720  -0.916   2.533  1.00 29.77           N  
ANISOU  499  N   ASP G 108     4409   2713   4190   1474    502     77       N  
ATOM    500  CA  ASP G 108       4.274  -0.995   2.429  1.00 29.40           C  
ANISOU  500  CA  ASP G 108     3816   3107   4247    303   1120   -453       C  
ATOM    501  C   ASP G 108       3.913  -2.203   1.580  1.00 31.88           C  
ANISOU  501  C   ASP G 108     4356   3242   4517    345   1015   -586       C  
ATOM    502  O   ASP G 108       4.414  -2.345   0.461  1.00 36.78           O  
ANISOU  502  O   ASP G 108     5461   3545   4971    979     86   -121       O  
ATOM    503  CB  ASP G 108       3.716   0.294   1.832  1.00 30.62           C  
ANISOU  503  CB  ASP G 108     2727   4311   4597   -407   1210   -483       C  
ATOM    504  CG  ASP G 108       4.267   1.547   2.520  1.00 37.96           C  
ANISOU  504  CG  ASP G 108     3711   4464   6250   -760   1890   -441       C  
ATOM    505  OD1 ASP G 108       4.281   1.614   3.773  1.00 35.82           O  
ANISOU  505  OD1 ASP G 108     4583   4073   4955  -1178   1928  -1705       O  
ATOM    506  OD2 ASP G 108       4.696   2.470   1.796  1.00 47.88           O1-
ANISOU  506  OD2 ASP G 108     3729   5632   8833   -850   1806   -684       O1-
ATOM    507  N   TYR G 109       3.085  -3.093   2.134  1.00 30.86           N  
ANISOU  507  N   TYR G 109     4014   3070   4641   -206   1647   -372       N  
ATOM    508  CA  TYR G 109       2.431  -4.170   1.394  1.00 30.13           C  
ANISOU  508  CA  TYR G 109     3775   2863   4810     79    869   -503       C  
ATOM    509  C   TYR G 109       0.940  -4.148   1.717  1.00 31.97           C  
ANISOU  509  C   TYR G 109     4662   2915   4571    965    718   -101       C  
ATOM    510  O   TYR G 109       0.522  -3.657   2.771  1.00 37.20           O  
ANISOU  510  O   TYR G 109     6042   3271   4823   1466    817    247       O  
ATOM    511  CB  TYR G 109       3.028  -5.567   1.730  1.00 30.70           C  
ANISOU  511  CB  TYR G 109     3965   2749   4952     92    372   -857       C  
ATOM    512  CG  TYR G 109       3.252  -5.812   3.213  1.00 29.13           C  
ANISOU  512  CG  TYR G 109     4395   2868   3805    998    223   -152       C  
ATOM    513  CD1 TYR G 109       4.314  -5.205   3.881  1.00 29.02           C  
ANISOU  513  CD1 TYR G 109     3681   2292   5053   1190    387    301       C  
ATOM    514  CD2 TYR G 109       2.408  -6.647   3.947  1.00 29.48           C  
ANISOU  514  CD2 TYR G 109     3773   3535   3891   1050     68   -277       C  
ATOM    515  CE1 TYR G 109       4.530  -5.402   5.239  1.00 30.79           C  
ANISOU  515  CE1 TYR G 109     4090   2926   4682   1917    450    628       C  
ATOM    516  CE2 TYR G 109       2.619  -6.859   5.320  1.00 32.66           C  
ANISOU  516  CE2 TYR G 109     4813   3104   4492   2201    320    171       C  
ATOM    517  CZ  TYR G 109       3.688  -6.227   5.958  1.00 35.39           C  
ANISOU  517  CZ  TYR G 109     5528   3665   4254   2557    657    326       C  
ATOM    518  OH  TYR G 109       3.933  -6.404   7.314  1.00 42.08           O  
ANISOU  518  OH  TYR G 109     7073   4863   4051   2867   1419   -181       O  
ATOM    519  N   GLU G 110       0.128  -4.661   0.807  1.00 25.17           N  
ANISOU  519  N   GLU G 110     2915   2470   4179    962    355   -606       N  
ATOM    520  CA  GLU G 110      -1.238  -4.926   1.210  1.00 33.46           C  
ANISOU  520  CA  GLU G 110     4008   4614   4090    911    599    399       C  
ATOM    521  C   GLU G 110      -1.315  -6.320   1.830  1.00 34.64           C  
ANISOU  521  C   GLU G 110     3877   5200   4085   1182   -140    173       C  
ATOM    522  O   GLU G 110      -0.411  -7.140   1.678  1.00 33.88           O  
ANISOU  522  O   GLU G 110     3724   5909   3240    604   -495   -472       O  
ATOM    523  CB  GLU G 110      -2.184  -4.764   0.023  1.00 41.19           C  
ANISOU  523  CB  GLU G 110     5334   5672   4642   1271   1669   1117       C  
ATOM    524  CG  GLU G 110      -2.002  -3.415  -0.640  1.00 49.75           C  
ANISOU  524  CG  GLU G 110     5886   7139   5880   1708   1901   1037       C  
ATOM    525  CD  GLU G 110      -3.290  -2.819  -1.137  1.00 55.37           C  
ANISOU  525  CD  GLU G 110     5728   8098   7212   1571   2107   1026       C  
ATOM    526  OE1 GLU G 110      -3.862  -3.377  -2.102  0.60 56.03           O  
ANISOU  526  OE1 GLU G 110     6017   7732   7541   1418   2473    786       O  
ATOM    527  OE2 GLU G 110      -3.734  -1.799  -0.556  0.62 58.29           O1-
ANISOU  527  OE2 GLU G 110     6058   9094   6994   1575   2202   1015       O1-
ATOM    528  N   ILE G 111      -2.408  -6.585   2.552  1.00 32.76           N  
ANISOU  528  N   ILE G 111     4860   4590   2996   1079    413     77       N  
ATOM    529  CA  ILE G 111      -2.481  -7.816   3.333  1.00 35.03           C  
ANISOU  529  CA  ILE G 111     3805   5263   4242    212    -74   -923       C  
ATOM    530  C   ILE G 111      -2.229  -9.049   2.462  1.00 34.85           C  
ANISOU  530  C   ILE G 111     3380   5254   4608    566   -372   -819       C  
ATOM    531  O   ILE G 111      -1.695 -10.062   2.939  1.00 33.48           O  
ANISOU  531  O   ILE G 111     2821   5482   4419    583   -527   -928       O  
ATOM    532  CB  ILE G 111      -3.829  -7.890   4.076  1.00 35.71           C  
ANISOU  532  CB  ILE G 111     3119   6135   4312    -15   -346   -926       C  
ATOM    533  CG1 ILE G 111      -3.712  -8.822   5.272  1.00 35.75           C  
ANISOU  533  CG1 ILE G 111     3152   6567   3863   -493   -542   -710       C  
ATOM    534  CG2 ILE G 111      -4.932  -8.362   3.166  1.00 33.49           C  
ANISOU  534  CG2 ILE G 111     2405   6414   3904    281   -209   -998       C  
ATOM    535  CD1 ILE G 111      -2.660  -8.379   6.268  1.00 40.36           C  
ANISOU  535  CD1 ILE G 111     2913   6272   6152  -1498   -651   -493       C  
ATOM    536  N   SER G 112      -2.559  -8.975   1.169  1.00 34.28           N  
ANISOU  536  N   SER G 112     4093   4752   4180   1318   -281   -597       N  
ATOM    537  CA  SER G 112      -2.361 -10.111   0.283  1.00 36.46           C  
ANISOU  537  CA  SER G 112     5172   4535   4145   1626   -229   -360       C  
ATOM    538  C   SER G 112      -0.892 -10.428   0.059  1.00 34.95           C  
ANISOU  538  C   SER G 112     4661   4443   4174    903   -167  -1249       C  
ATOM    539  O   SER G 112      -0.584 -11.502  -0.467  1.00 37.84           O  
ANISOU  539  O   SER G 112     4392   5728   4259   1153  -1088   -367       O  
ATOM    540  CB  SER G 112      -3.040  -9.866  -1.061  1.00 35.63           C  
ANISOU  540  CB  SER G 112     6337   4863   2338   1783   -282   -142       C  
ATOM    541  OG  SER G 112      -2.395  -8.815  -1.755  1.00 40.66           O  
ANISOU  541  OG  SER G 112     7084   5083   3280   1851   -684     66       O  
ATOM    542  N   SER G 113       0.016  -9.529   0.430  1.00 33.55           N  
ANISOU  542  N   SER G 113     4518   3132   5098    413    308  -2185       N  
ATOM    543  CA  SER G 113       1.447  -9.807   0.402  1.00 31.07           C  
ANISOU  543  CA  SER G 113     2975   4376   4455    368    -11  -1397       C  
ATOM    544  C   SER G 113       2.031  -9.863   1.803  1.00 29.86           C  
ANISOU  544  C   SER G 113     3507   5163   2677   1034   -249   -997       C  
ATOM    545  O   SER G 113       3.233  -9.626   1.990  1.00 29.14           O  
ANISOU  545  O   SER G 113     2473   6391   2208   1376   -555   -885       O  
ATOM    546  CB  SER G 113       2.174  -8.771  -0.449  1.00 32.15           C  
ANISOU  546  CB  SER G 113     2324   5469   4423   1270   -896   -487       C  
ATOM    547  OG  SER G 113       1.758  -8.895  -1.799  1.00 34.17           O  
ANISOU  547  OG  SER G 113     3618   5530   3835   1799  -1363   -686       O  
ATOM    548  N   ASP G 114       1.184 -10.162   2.791  1.00 30.14           N  
ANISOU  548  N   ASP G 114     5036   4011   2404   1289   -158   -723       N  
ATOM    549  CA  ASP G 114       1.645 -10.348   4.162  1.00 30.90           C  
ANISOU  549  CA  ASP G 114     4202   4243   3296   1185   -651   -245       C  
ATOM    550  C   ASP G 114       2.654 -11.487   4.264  1.00 30.40           C  
ANISOU  550  C   ASP G 114     3473   4330   3749   1382  -1470    -65       C  
ATOM    551  O   ASP G 114       3.568 -11.433   5.089  1.00 31.29           O  
ANISOU  551  O   ASP G 114     3121   3946   4822   1444  -1340   -133       O  
ATOM    552  CB  ASP G 114       0.445 -10.615   5.071  1.00 27.80           C  
ANISOU  552  CB  ASP G 114     4031   4589   1943   1217    165   -334       C  
ATOM    553  CG  ASP G 114       0.728 -10.311   6.529  1.00 35.50           C  
ANISOU  553  CG  ASP G 114     3926   5036   4527    572   1390  -1004       C  
ATOM    554  OD1 ASP G 114       1.645  -9.508   6.816  1.00 43.08           O  
ANISOU  554  OD1 ASP G 114     3738   6342   6290    267   1862  -1215       O  
ATOM    555  OD2 ASP G 114       0.018 -10.870   7.395  1.00 31.80           O1-
ANISOU  555  OD2 ASP G 114     4689   3558   3834    640    988   -921       O1-
ATOM    556  N   GLY G 115       2.516 -12.511   3.434  1.00 28.92           N  
ANISOU  556  N   GLY G 115     3561   3973   3455   1133  -1198   -409       N  
ATOM    557  CA  GLY G 115       3.359 -13.681   3.571  1.00 31.34           C  
ANISOU  557  CA  GLY G 115     3836   4760   3313    480   -603   -945       C  
ATOM    558  C   GLY G 115       3.142 -14.450   4.859  1.00 28.94           C  
ANISOU  558  C   GLY G 115     3581   4704   2712    147    -68   -998       C  
ATOM    559  O   GLY G 115       4.103 -14.955   5.447  1.00 30.86           O  
ANISOU  559  O   GLY G 115     3997   4714   3014    328    612   -581       O  
ATOM    560  N   THR G 116       1.908 -14.554   5.321  1.00 30.01           N  
ANISOU  560  N   THR G 116     3332   5050   3022     65   -167   -558       N  
ATOM    561  CA  THR G 116       1.628 -15.320   6.522  1.00 34.15           C  
ANISOU  561  CA  THR G 116     3434   4568   4974   -376   1073   -304       C  
ATOM    562  C   THR G 116       0.615 -16.404   6.188  1.00 41.00           C  
ANISOU  562  C   THR G 116     3831   5591   6157     47   1132     22       C  
ATOM    563  O   THR G 116      -0.218 -16.225   5.291  1.00 41.10           O  
ANISOU  563  O   THR G 116     4063   5375   6178    -42    320    836       O  
ATOM    564  CB  THR G 116       1.093 -14.423   7.633  1.00 33.73           C  
ANISOU  564  CB  THR G 116     4666   3172   4978    611   1278    140       C  
ATOM    565  CG2 THR G 116       2.105 -13.334   7.967  1.00 32.49           C  
ANISOU  565  CG2 THR G 116     5750   2219   4376    466   1167   -331       C  
ATOM    566  OG1 THR G 116      -0.128 -13.822   7.194  1.00 33.32           O  
ANISOU  566  OG1 THR G 116     4746   3705   4210   1672   1101    971       O  
ATOM    567  N   LYS G 117       0.699 -17.543   6.895  1.00 39.98           N  
ANISOU  567  N   LYS G 117     3687   6302   5200    876   1168   1138       N  
ATOM    568  CA  LYS G 117      -0.364 -18.533   6.748  1.00 45.13           C  
ANISOU  568  CA  LYS G 117     5167   7228   4753   1818   1600   1244       C  
ATOM    569  C   LYS G 117      -1.695 -17.948   7.203  1.00 43.23           C  
ANISOU  569  C   LYS G 117     3348   6594   6485    637   1085   1006       C  
ATOM    570  O   LYS G 117      -2.748 -18.329   6.686  1.00 42.22           O  
ANISOU  570  O   LYS G 117     2446   5647   7950   -235   1083   1319       O  
ATOM    571  CB  LYS G 117      -0.039 -19.827   7.513  1.00 49.95           C  
ANISOU  571  CB  LYS G 117     6402   8189   4388   3153   1160   1492       C  
ATOM    572  CG  LYS G 117      -0.353 -19.780   9.017  1.00 59.92           C  
ANISOU  572  CG  LYS G 117     7343   8233   7190   3165    493   1123       C  
ATOM    573  CD  LYS G 117      -1.543 -20.674   9.480  1.00 64.94           C  
ANISOU  573  CD  LYS G 117     8815   8173   7685   3392    403    770       C  
ATOM    574  CE  LYS G 117      -1.854 -20.504  10.986  1.00 66.42           C  
ANISOU  574  CE  LYS G 117     9956   8019   7263   3668    376    145       C  
ATOM    575  NZ  LYS G 117      -3.247 -20.973  11.337  1.00 67.92           N1+
ANISOU  575  NZ  LYS G 117    10390   7677   7741   4285   -123   -559       N1+
ATOM    576  N   GLN G 118      -1.649 -16.956   8.101  1.00 42.78           N  
ANISOU  576  N   GLN G 118     4357   6138   5759   1078    361    195       N  
ATOM    577  CA  GLN G 118      -2.852 -16.470   8.765  1.00 42.54           C  
ANISOU  577  CA  GLN G 118     4585   6570   5010    336    284   -374       C  
ATOM    578  C   GLN G 118      -3.852 -15.891   7.771  1.00 42.94           C  
ANISOU  578  C   GLN G 118     4164   6712   5440   -397    599   -710       C  
ATOM    579  O   GLN G 118      -5.042 -16.204   7.841  1.00 49.20           O  
ANISOU  579  O   GLN G 118     3871   8082   6739   -378   1205   -170       O  
ATOM    580  CB  GLN G 118      -2.472 -15.446   9.832  1.00 41.66           C  
ANISOU  580  CB  GLN G 118     5303   6278   4247    625   -412  -1162       C  
ATOM    581  CG  GLN G 118      -1.955 -16.060  11.143  1.00 38.88           C  
ANISOU  581  CG  GLN G 118     3949   7409   3415    631  -1346   -965       C  
ATOM    582  CD  GLN G 118      -0.485 -16.480  11.094  1.00 44.96           C  
ANISOU  582  CD  GLN G 118     6772   7099   3214    911   -642  -2085       C  
ATOM    583  NE2 GLN G 118       0.208 -16.329  12.218  1.00 46.28           N  
ANISOU  583  NE2 GLN G 118     6583   8199   2803    924     41  -1758       N  
ATOM    584  OE1 GLN G 118       0.022 -16.921  10.060  1.00 46.88           O  
ANISOU  584  OE1 GLN G 118     7477   4484   5851   -233  -1082  -2805       O  
ATOM    585  N   ASN G 119      -3.405 -15.063   6.829  1.00 39.91           N  
ANISOU  585  N   ASN G 119     5552   4840   4773   -598    165  -1871       N  
ATOM    586  CA  ASN G 119      -4.284 -14.639   5.741  1.00 44.72           C  
ANISOU  586  CA  ASN G 119     6513   4950   5528   -170    553  -1684       C  
ATOM    587  C   ASN G 119      -3.752 -15.083   4.372  1.00 44.76           C  
ANISOU  587  C   ASN G 119     6190   5325   5492   -294    712  -1877       C  
ATOM    588  O   ASN G 119      -3.749 -14.322   3.401  1.00 50.12           O  
ANISOU  588  O   ASN G 119     6682   6404   5956   -262   1471  -1797       O  
ATOM    589  CB  ASN G 119      -4.535 -13.134   5.783  1.00 51.30           C  
ANISOU  589  CB  ASN G 119     7274   6138   6081    412    594   -819       C  
ATOM    590  CG  ASN G 119      -3.313 -12.354   6.179  1.00 53.32           C  
ANISOU  590  CG  ASN G 119     8207   6165   5885   1244    494   -805       C  
ATOM    591  ND2 ASN G 119      -3.415 -11.588   7.269  1.00 47.20           N  
ANISOU  591  ND2 ASN G 119     9121   4191   4622   1882    862  -1339       N  
ATOM    592  OD1 ASN G 119      -2.280 -12.431   5.505  1.00 59.36           O  
ANISOU  592  OD1 ASN G 119     8393   7727   6433   1062    233   -496       O  
ATOM    593  N   LYS G 120      -3.277 -16.331   4.302  1.00 39.33           N  
ANISOU  593  N   LYS G 120     4616   4747   5582    -90    451  -2420       N  
ATOM    594  CA  LYS G 120      -3.253 -17.140   3.073  1.00 43.29           C  
ANISOU  594  CA  LYS G 120     4363   6245   5839    244    331  -1141       C  
ATOM    595  C   LYS G 120      -2.335 -16.580   1.984  1.00 42.68           C  
ANISOU  595  C   LYS G 120     4573   5614   6031     -1   -308  -1160       C  
ATOM    596  O   LYS G 120      -2.618 -16.724   0.792  1.00 39.75           O  
ANISOU  596  O   LYS G 120     4516   4633   5954   -726   -497  -2476       O  
ATOM    597  CB  LYS G 120      -4.669 -17.346   2.519  1.00 41.63           C  
ANISOU  597  CB  LYS G 120     4010   6225   5584   -273    -22  -1215       C  
ATOM    598  CG  LYS G 120      -5.446 -18.462   3.226  1.00 51.01           C  
ANISOU  598  CG  LYS G 120     5175   7719   6487     72    804   -843       C  
ATOM    599  CD  LYS G 120      -6.770 -17.957   3.813  1.00 57.77           C  
ANISOU  599  CD  LYS G 120     6406   7986   7559    109   1828   -827       C  
ATOM    600  CE  LYS G 120      -7.501 -19.029   4.639  1.00 62.13           C  
ANISOU  600  CE  LYS G 120     6925   8354   8330     41   2553   -837       C  
ATOM    601  NZ  LYS G 120      -6.874 -19.309   5.982  1.00 65.58           N1+
ANISOU  601  NZ  LYS G 120     6970   8770   9178    -87   3214   -765       N1+
ATOM    602  N   SER G 121      -1.209 -15.986   2.382  1.00 41.39           N  
ANISOU  602  N   SER G 121     3498   5650   6578      9   -877  -1069       N  
ATOM    603  CA  SER G 121      -0.217 -15.515   1.421  1.00 42.25           C  
ANISOU  603  CA  SER G 121     3981   5476   6595    981   -806  -1124       C  
ATOM    604  C   SER G 121       1.128 -16.230   1.582  1.00 41.67           C  
ANISOU  604  C   SER G 121     4267   4960   6606    715   -356  -1885       C  
ATOM    605  O   SER G 121       2.180 -15.668   1.266  1.00 41.83           O  
ANISOU  605  O   SER G 121     3865   3776   8253    327    -64  -2557       O  
ATOM    606  CB  SER G 121      -0.046 -13.994   1.504  1.00 40.17           C  
ANISOU  606  CB  SER G 121     3744   5073   6445   1627  -1496   -753       C  
ATOM    607  OG  SER G 121       0.170 -13.546   2.825  1.00 41.44           O  
ANISOU  607  OG  SER G 121     3766   5379   6603   1145  -1268   -649       O  
ATOM    608  N   HIS G 122       1.113 -17.471   2.062  1.00 34.61           N  
ANISOU  608  N   HIS G 122     4480   4073   4599    556   -112  -2408       N  
ATOM    609  CA  HIS G 122       2.272 -18.336   1.925  1.00 34.45           C  
ANISOU  609  CA  HIS G 122     5114   3698   4277    194    104  -2364       C  
ATOM    610  C   HIS G 122       2.227 -19.036   0.560  1.00 38.51           C  
ANISOU  610  C   HIS G 122     4696   4303   5633    688    527  -2378       C  
ATOM    611  O   HIS G 122       1.236 -18.957  -0.176  1.00 38.73           O  
ANISOU  611  O   HIS G 122     3744   4856   6117   1139     88  -1729       O  
ATOM    612  CB  HIS G 122       2.333 -19.349   3.072  1.00 39.24           C  
ANISOU  612  CB  HIS G 122     5184   4743   4984    234    395  -2699       C  
ATOM    613  CG  HIS G 122       1.188 -20.311   3.090  1.00 44.72           C  
ANISOU  613  CG  HIS G 122     5997   5163   5831    870    937  -1651       C  
ATOM    614  CD2 HIS G 122       1.158 -21.660   2.975  1.00 49.02           C  
ANISOU  614  CD2 HIS G 122     6295   5757   6574   1781   1248   -308       C  
ATOM    615  ND1 HIS G 122      -0.123 -19.906   3.202  1.00 49.20           N  
ANISOU  615  ND1 HIS G 122     6254   5637   6801   1334   1113   -893       N  
ATOM    616  CE1 HIS G 122      -0.913 -20.964   3.172  1.00 50.29           C  
ANISOU  616  CE1 HIS G 122     5818   5717   7572   1290   1397   -322       C  
ATOM    617  NE2 HIS G 122      -0.161 -22.041   3.029  1.00 48.57           N  
ANISOU  617  NE2 HIS G 122     5813   5704   6936   1945   1862   -175       N  
ATOM    618  N   VAL G 123       3.320 -19.722   0.216  1.00 37.85           N  
ANISOU  618  N   VAL G 123     4242   4388   5753    259    646  -2318       N  
ATOM    619  CA  VAL G 123       3.501 -20.326  -1.107  1.00 35.65           C  
ANISOU  619  CA  VAL G 123     4837   3961   4745    455    971  -2312       C  
ATOM    620  C   VAL G 123       3.669 -21.832  -0.945  1.00 37.67           C  
ANISOU  620  C   VAL G 123     5280   4133   4901    517    542  -1551       C  
ATOM    621  O   VAL G 123       4.616 -22.289  -0.293  1.00 35.77           O  
ANISOU  621  O   VAL G 123     5777   3918   3898    344    -30  -1538       O  
ATOM    622  CB  VAL G 123       4.706 -19.727  -1.849  1.00 35.80           C  
ANISOU  622  CB  VAL G 123     4679   4318   4605   1043   1425  -1859       C  
ATOM    623  CG1 VAL G 123       4.928 -20.455  -3.169  1.00 32.32           C  
ANISOU  623  CG1 VAL G 123     3537   4534   4211   1130   1563  -1210       C  
ATOM    624  CG2 VAL G 123       4.492 -18.244  -2.088  1.00 35.23           C  
ANISOU  624  CG2 VAL G 123     3649   4414   5322   1262   1229  -1627       C  
ATOM    625  N  AGLU G 124       2.765 -22.599  -1.566  0.54 38.12           N  
ANISOU  625  N  AGLU G 124     5088   4262   5135    533    550  -1352       N  
ATOM    626  N  BGLU G 124       2.773 -22.604  -1.554  0.46 39.74           N  
ANISOU  626  N  BGLU G 124     5650   4096   5353    351    849  -1511       N  
ATOM    627  CA AGLU G 124       2.754 -24.056  -1.507  0.54 39.85           C  
ANISOU  627  CA AGLU G 124     4735   5273   5131    336    697  -1131       C  
ATOM    628  CA BGLU G 124       2.797 -24.048  -1.379  0.46 42.76           C  
ANISOU  628  CA BGLU G 124     5810   4771   5666    -62   1323  -1486       C  
ATOM    629  C  AGLU G 124       4.029 -24.638  -2.111  0.54 39.59           C  
ANISOU  629  C  AGLU G 124     5234   4981   4827    346   1341   -946       C  
ATOM    630  C  BGLU G 124       3.948 -24.669  -2.186  0.46 42.36           C  
ANISOU  630  C  BGLU G 124     5966   4815   5313    188   1805  -1134       C  
ATOM    631  O  AGLU G 124       4.774 -23.920  -2.790  0.54 37.27           O  
ANISOU  631  O  AGLU G 124     4600   4592   4970    195   1195   -297       O  
ATOM    632  O  BGLU G 124       4.517 -24.018  -3.065  0.46 42.28           O  
ANISOU  632  O  BGLU G 124     5493   4656   5915     72   1876   -584       O  
ATOM    633  CB AGLU G 124       1.524 -24.604  -2.238  0.54 41.30           C  
ANISOU  633  CB AGLU G 124     4243   6307   5142    325    126  -1003       C  
ATOM    634  CB BGLU G 124       1.442 -24.636  -1.775  0.46 46.34           C  
ANISOU  634  CB BGLU G 124     6077   5339   6192   -424   1377  -1469       C  
ATOM    635  CG AGLU G 124       1.579 -24.474  -3.745  0.54 42.42           C  
ANISOU  635  CG AGLU G 124     4335   6726   5056    442   -158  -1587       C  
ATOM    636  CG BGLU G 124       0.275 -24.185  -0.874  0.46 47.47           C  
ANISOU  636  CG BGLU G 124     6641   5160   6236   -715   1376  -1881       C  
ATOM    637  CD AGLU G 124       1.137 -23.105  -4.232  0.54 45.95           C  
ANISOU  637  CD AGLU G 124     4112   7879   5466    710   -582  -1757       C  
ATOM    638  CD BGLU G 124       0.375 -24.678   0.572  0.46 48.32           C  
ANISOU  638  CD BGLU G 124     7163   5188   6011  -1002   2003  -2116       C  
ATOM    639  OE1AGLU G 124       1.058 -22.164  -3.403  0.54 41.17           O  
ANISOU  639  OE1AGLU G 124     3061   8165   4416    721   -929  -2326       O  
ATOM    640  OE1BGLU G 124       1.210 -25.561   0.873  0.46 49.95           O  
ANISOU  640  OE1BGLU G 124     7318   5636   6024  -1285   1802  -1936       O  
ATOM    641  OE2AGLU G 124       0.859 -22.976  -5.448  0.54 47.15           O1-
ANISOU  641  OE2AGLU G 124     3861   7945   6108    582  -1141  -1994       O1-
ATOM    642  OE2BGLU G 124      -0.399 -24.178   1.413  0.46 48.81           O1-
ANISOU  642  OE2BGLU G 124     7487   5150   5909   -933   2601  -2381       O1-
ATOM    643  N   PRO G 125       4.327 -25.918  -1.880  1.00 40.66           N  
ANISOU  643  N   PRO G 125     5958   4709   4780    258   2014  -1136       N  
ATOM    644  CA  PRO G 125       5.506 -26.519  -2.522  1.00 44.79           C  
ANISOU  644  CA  PRO G 125     6179   4615   6224   -116   1750  -1180       C  
ATOM    645  C   PRO G 125       5.437 -26.483  -4.044  1.00 47.32           C  
ANISOU  645  C   PRO G 125     5989   4685   7304   -650   1223  -1636       C  
ATOM    646  O   PRO G 125       4.386 -26.717  -4.648  1.00 49.29           O  
ANISOU  646  O   PRO G 125     4775   5277   8677  -1553    937  -1931       O  
ATOM    647  CB  PRO G 125       5.495 -27.960  -2.000  1.00 41.15           C  
ANISOU  647  CB  PRO G 125     6078   3650   5908   -239   2310  -1211       C  
ATOM    648  CG  PRO G 125       4.834 -27.874  -0.708  1.00 42.77           C  
ANISOU  648  CG  PRO G 125     6244   4308   5699    -94   2435  -1091       C  
ATOM    649  CD  PRO G 125       3.768 -26.819  -0.857  1.00 42.71           C  
ANISOU  649  CD  PRO G 125     6436   4234   5561    373   2349   -949       C  
ATOM    650  N   GLY G 126       6.584 -26.187  -4.661  1.00 43.05           N  
ANISOU  650  N   GLY G 126     6012   3694   6654   -730    532  -1569       N  
ATOM    651  CA  GLY G 126       6.651 -26.003  -6.094  1.00 41.62           C  
ANISOU  651  CA  GLY G 126     6593   4161   5060   -477    344  -1785       C  
ATOM    652  C   GLY G 126       5.817 -24.863  -6.636  1.00 45.03           C  
ANISOU  652  C   GLY G 126     6897   4963   5250   -321    153  -1570       C  
ATOM    653  O   GLY G 126       5.658 -24.764  -7.861  1.00 48.97           O  
ANISOU  653  O   GLY G 126     6700   5595   6314   -255    573   -599       O  
ATOM    654  N   GLY G 127       5.278 -23.992  -5.764  1.00 41.72           N  
ANISOU  654  N   GLY G 127     6939   4584   4331    231   -499  -1837       N  
ATOM    655  CA  GLY G 127       4.376 -22.938  -6.171  1.00 36.97           C  
ANISOU  655  CA  GLY G 127     5510   4686   3851     58   -613  -2458       C  
ATOM    656  C   GLY G 127       5.047 -21.578  -6.368  1.00 38.07           C  
ANISOU  656  C   GLY G 127     4734   5762   3969   -264   -586  -2031       C  
ATOM    657  O   GLY G 127       6.200 -21.347  -6.014  1.00 39.49           O  
ANISOU  657  O   GLY G 127     4562   6253   4191   -979  -1365  -1912       O  
ATOM    658  N   THR G 128       4.265 -20.661  -6.933  1.00 38.82           N  
ANISOU  658  N   THR G 128     4202   6058   4490   -394   -246  -1883       N  
ATOM    659  CA  THR G 128       4.704 -19.329  -7.312  1.00 39.56           C  
ANISOU  659  CA  THR G 128     4621   5743   4667     31    123  -2321       C  
ATOM    660  C   THR G 128       3.679 -18.308  -6.834  1.00 37.28           C  
ANISOU  660  C   THR G 128     3430   5975   4759   -136    -15  -2447       C  
ATOM    661  O   THR G 128       2.480 -18.592  -6.763  1.00 40.71           O  
ANISOU  661  O   THR G 128     3581   6304   5583    568   -333  -1725       O  
ATOM    662  CB  THR G 128       4.897 -19.237  -8.840  1.00 43.33           C  
ANISOU  662  CB  THR G 128     6081   5976   4405   1153    770  -2272       C  
ATOM    663  CG2 THR G 128       5.024 -17.795  -9.319  1.00 45.11           C  
ANISOU  663  CG2 THR G 128     7258   6012   3870   1894    709  -1966       C  
ATOM    664  OG1 THR G 128       6.083 -19.950  -9.211  1.00 45.46           O  
ANISOU  664  OG1 THR G 128     5336   6686   5253    921   1097  -1873       O  
ATOM    665  N   ARG G 129       4.170 -17.119  -6.488  1.00 33.86           N  
ANISOU  665  N   ARG G 129     3415   4979   4472   -205    385  -2805       N  
ATOM    666  CA  ARG G 129       3.332 -16.004  -6.085  1.00 34.78           C  
ANISOU  666  CA  ARG G 129     3714   4921   4580    232   -152  -1931       C  
ATOM    667  C   ARG G 129       4.108 -14.721  -6.342  1.00 36.73           C  
ANISOU  667  C   ARG G 129     3622   5191   5142    193    277  -1848       C  
ATOM    668  O   ARG G 129       5.342 -14.699  -6.255  1.00 36.89           O  
ANISOU  668  O   ARG G 129     3597   5079   5339    572   1175  -2178       O  
ATOM    669  CB  ARG G 129       2.933 -16.111  -4.607  1.00 33.86           C  
ANISOU  669  CB  ARG G 129     4945   4981   2940    978   -439  -1448       C  
ATOM    670  CG  ARG G 129       1.893 -15.101  -4.145  1.00 35.44           C  
ANISOU  670  CG  ARG G 129     6367   4267   2832   1401   -550  -1519       C  
ATOM    671  CD  ARG G 129       1.605 -15.258  -2.667  1.00 39.68           C  
ANISOU  671  CD  ARG G 129     6610   3374   5093   1063   -151  -2092       C  
ATOM    672  NE  ARG G 129       0.532 -14.363  -2.261  1.00 45.22           N  
ANISOU  672  NE  ARG G 129     7173   4397   5610    449   -274  -2083       N  
ATOM    673  CZ  ARG G 129      -0.697 -14.764  -1.953  1.00 46.46           C  
ANISOU  673  CZ  ARG G 129     8287   4077   5288    453   -390  -2266       C  
ATOM    674  NH1 ARG G 129      -0.994 -16.050  -1.991  1.00 47.44           N1+
ANISOU  674  NH1 ARG G 129     7908   3109   7010   -391   -405  -2230       N1+
ATOM    675  NH2 ARG G 129      -1.622 -13.881  -1.598  1.00 44.04           N  
ANISOU  675  NH2 ARG G 129     8235   5446   3053    794   -475  -1721       N  
ATOM    676  N   THR G 130       3.377 -13.658  -6.678  1.00 33.86           N  
ANISOU  676  N   THR G 130     2888   5055   4922   -397   -214  -1450       N  
ATOM    677  CA  THR G 130       3.969 -12.337  -6.825  1.00 37.79           C  
ANISOU  677  CA  THR G 130     4734   5725   3900    -99   -140   -941       C  
ATOM    678  C   THR G 130       3.626 -11.501  -5.600  1.00 35.34           C  
ANISOU  678  C   THR G 130     4404   5754   3270     -6     33  -1273       C  
ATOM    679  O   THR G 130       2.463 -11.137  -5.388  1.00 31.38           O  
ANISOU  679  O   THR G 130     2644   6662   2619     64   -329  -1060       O  
ATOM    680  CB  THR G 130       3.500 -11.639  -8.093  1.00 38.82           C  
ANISOU  680  CB  THR G 130     5764   5921   3067   -168   -538   -424       C  
ATOM    681  CG2 THR G 130       4.070 -10.219  -8.135  1.00 35.04           C  
ANISOU  681  CG2 THR G 130     5630   5404   2279   -268  -1246   -128       C  
ATOM    682  OG1 THR G 130       3.972 -12.374  -9.227  1.00 42.94           O  
ANISOU  682  OG1 THR G 130     6620   6483   3214   -436    224     -7       O  
ATOM    683  N   TYR G 131       4.650 -11.207  -4.802  1.00 31.40           N  
ANISOU  683  N   TYR G 131     4580   4574   2776   -183    136  -1327       N  
ATOM    684  CA  TYR G 131       4.546 -10.262  -3.705  1.00 32.71           C  
ANISOU  684  CA  TYR G 131     5449   3499   3480    -50   -234  -1029       C  
ATOM    685  C   TYR G 131       4.901  -8.852  -4.180  1.00 37.72           C  
ANISOU  685  C   TYR G 131     6286   4613   3432    262   -337  -1267       C  
ATOM    686  O   TYR G 131       5.883  -8.652  -4.912  1.00 40.01           O  
ANISOU  686  O   TYR G 131     6369   5377   3455   -318    382  -1601       O  
ATOM    687  CB  TYR G 131       5.474 -10.678  -2.571  1.00 32.94           C  
ANISOU  687  CB  TYR G 131     5088   3008   4418    143   -123   -424       C  
ATOM    688  CG  TYR G 131       5.144 -12.005  -1.922  1.00 34.29           C  
ANISOU  688  CG  TYR G 131     4754   3228   5046     41    525  -1022       C  
ATOM    689  CD1 TYR G 131       4.257 -12.072  -0.855  1.00 32.80           C  
ANISOU  689  CD1 TYR G 131     3979   3049   5433     29   1576  -1413       C  
ATOM    690  CD2 TYR G 131       5.752 -13.182  -2.348  1.00 32.43           C  
ANISOU  690  CD2 TYR G 131     3768   2925   5628  -1137    504  -1778       C  
ATOM    691  CE1 TYR G 131       3.974 -13.268  -0.234  1.00 30.68           C  
ANISOU  691  CE1 TYR G 131     4111   2130   5415    168   1229  -1210       C  
ATOM    692  CE2 TYR G 131       5.474 -14.393  -1.730  1.00 31.79           C  
ANISOU  692  CE2 TYR G 131     3392   2747   5939   -897    190   -940       C  
ATOM    693  CZ  TYR G 131       4.580 -14.423  -0.677  1.00 32.06           C  
ANISOU  693  CZ  TYR G 131     4343   2389   5451   -347    755  -1276       C  
ATOM    694  OH  TYR G 131       4.288 -15.607  -0.059  1.00 35.39           O  
ANISOU  694  OH  TYR G 131     4553   3047   5845    329    509  -1101       O  
ATOM    695  N   THR G 132       4.096  -7.874  -3.746  1.00 34.92           N  
ANISOU  695  N   THR G 132     6792   3462   3014    740   -591  -1432       N  
ATOM    696  CA  THR G 132       4.256  -6.472  -4.122  1.00 37.76           C  
ANISOU  696  CA  THR G 132     6894   4033   3421   1300   -492  -1243       C  
ATOM    697  C   THR G 132       4.606  -5.649  -2.887  1.00 31.70           C  
ANISOU  697  C   THR G 132     5981   3827   2235    685    -71  -1220       C  
ATOM    698  O   THR G 132       3.755  -5.420  -2.022  1.00 33.38           O  
ANISOU  698  O   THR G 132     6386   3944   2351    843   -361  -1046       O  
ATOM    699  CB  THR G 132       2.995  -5.924  -4.790  1.00 38.87           C  
ANISOU  699  CB  THR G 132     5705   4143   4923   1678  -1378  -1281       C  
ATOM    700  CG2 THR G 132       3.157  -4.424  -5.078  1.00 39.28           C  
ANISOU  700  CG2 THR G 132     5304   3743   5878   2163  -2019  -1469       C  
ATOM    701  OG1 THR G 132       2.765  -6.622  -6.022  1.00 38.94           O  
ANISOU  701  OG1 THR G 132     5111   4246   5437   1302  -1783  -1279       O  
ATOM    702  N   TRP G 133       5.852  -5.208  -2.822  1.00 28.79           N  
ANISOU  702  N   TRP G 133     4896   4156   1887    311   -278   -301       N  
ATOM    703  CA  TRP G 133       6.294  -4.231  -1.847  1.00 26.90           C  
ANISOU  703  CA  TRP G 133     4971   3898   1353    732    203    -60       C  
ATOM    704  C   TRP G 133       6.239  -2.840  -2.456  1.00 34.48           C  
ANISOU  704  C   TRP G 133     4982   5358   2760    421    790   -717       C  
ATOM    705  O   TRP G 133       6.563  -2.658  -3.637  1.00 34.12           O  
ANISOU  705  O   TRP G 133     5165   4380   3419    498   -245   -922       O  
ATOM    706  CB  TRP G 133       7.719  -4.535  -1.406  1.00 30.28           C  
ANISOU  706  CB  TRP G 133     4553   3614   3340    749    410    261       C  
ATOM    707  CG  TRP G 133       7.908  -5.941  -0.874  1.00 35.14           C  
ANISOU  707  CG  TRP G 133     5540   3950   3863    834   1586    545       C  
ATOM    708  CD1 TRP G 133       6.929  -6.819  -0.476  1.00 36.74           C  
ANISOU  708  CD1 TRP G 133     6740   2934   4285   1293   1717   -340       C  
ATOM    709  CD2 TRP G 133       9.157  -6.622  -0.676  1.00 34.82           C  
ANISOU  709  CD2 TRP G 133     4949   3801   4479   1267   2177   1153       C  
ATOM    710  CE2 TRP G 133       8.863  -7.896  -0.159  1.00 36.27           C  
ANISOU  710  CE2 TRP G 133     5386   3246   5149   1410   2022    834       C  
ATOM    711  CE3 TRP G 133      10.494  -6.272  -0.882  1.00 35.09           C  
ANISOU  711  CE3 TRP G 133     5541   3688   4103   1777   1443   1282       C  
ATOM    712  NE1 TRP G 133       7.499  -7.992  -0.044  1.00 38.09           N  
ANISOU  712  NE1 TRP G 133     7282   2898   4292   1752   2012    407       N  
ATOM    713  CZ2 TRP G 133       9.849  -8.816   0.145  1.00 34.14           C  
ANISOU  713  CZ2 TRP G 133     4899   3811   4262   1395   1882   1166       C  
ATOM    714  CZ3 TRP G 133      11.473  -7.188  -0.579  1.00 32.60           C  
ANISOU  714  CZ3 TRP G 133     5168   3239   3979   2082   1232   1187       C  
ATOM    715  CH2 TRP G 133      11.147  -8.445  -0.067  1.00 31.01           C  
ANISOU  715  CH2 TRP G 133     4607   2721   4453   1293   1992   1369       C  
ATOM    716  N   ARG G 134       5.837  -1.856  -1.640  1.00 35.73           N  
ANISOU  716  N   ARG G 134     3960   5409   4207   -368   1462   -987       N  
ATOM    717  CA  ARG G 134       5.762  -0.456  -2.038  1.00 33.26           C  
ANISOU  717  CA  ARG G 134     3333   4558   4747   -717   1512   -922       C  
ATOM    718  C   ARG G 134       6.515   0.398  -1.028  1.00 31.46           C  
ANISOU  718  C   ARG G 134     3058   4575   4320   -165   1949    -65       C  
ATOM    719  O   ARG G 134       6.665   0.019   0.133  1.00 34.55           O  
ANISOU  719  O   ARG G 134     3559   4134   5436     78   2437    357       O  
ATOM    720  CB  ARG G 134       4.296   0.033  -2.151  1.00 36.80           C  
ANISOU  720  CB  ARG G 134     4499   5040   4445  -1578   1842  -1745       C  
ATOM    721  CG  ARG G 134       3.686  -0.086  -3.559  1.00 44.48           C  
ANISOU  721  CG  ARG G 134     4318   6454   6128  -1654   1883   -975       C  
ATOM    722  CD  ARG G 134       2.189   0.172  -3.571  1.00 43.38           C  
ANISOU  722  CD  ARG G 134     3345   7458   5679  -1449   1482   -829       C  
ATOM    723  NE  ARG G 134       1.502  -0.745  -2.668  1.00 46.34           N  
ANISOU  723  NE  ARG G 134     3868   8475   5265   -806   1002   -247       N  
ATOM    724  CZ  ARG G 134       0.963  -0.391  -1.503  1.00 50.44           C  
ANISOU  724  CZ  ARG G 134     4464   9591   5109   -895    436    769       C  
ATOM    725  NH1 ARG G 134       1.001   0.876  -1.096  1.00 47.93           N1+
ANISOU  725  NH1 ARG G 134     4757   8832   4621  -1314   -218    361       N1+
ATOM    726  NH2 ARG G 134       0.372  -1.307  -0.747  1.00 52.81           N  
ANISOU  726  NH2 ARG G 134     5104  10469   4493   -618    857   1690       N  
ATOM    727  N   THR G 135       7.011   1.550  -1.486  1.00 33.10           N  
ANISOU  727  N   THR G 135     2930   4531   5115    327    802   -125       N  
ATOM    728  CA  THR G 135       7.651   2.541  -0.624  1.00 33.12           C  
ANISOU  728  CA  THR G 135     3681   4419   4487    771    723     87       C  
ATOM    729  C   THR G 135       7.141   3.930  -0.999  1.00 34.02           C  
ANISOU  729  C   THR G 135     4699   3530   4697    919    579    194       C  
ATOM    730  O   THR G 135       6.629   4.158  -2.100  1.00 33.07           O  
ANISOU  730  O   THR G 135     5154   3741   3671    925    786    808       O  
ATOM    731  CB  THR G 135       9.199   2.497  -0.704  1.00 31.64           C  
ANISOU  731  CB  THR G 135     3050   4856   4115    495   -224    217       C  
ATOM    732  CG2 THR G 135       9.734   1.103  -0.325  1.00 29.07           C  
ANISOU  732  CG2 THR G 135     2573   4906   3568    275   -292    186       C  
ATOM    733  OG1 THR G 135       9.659   2.867  -2.021  1.00 30.89           O  
ANISOU  733  OG1 THR G 135     4111   3664   3963    463    332    128       O  
ATOM    734  N   HIS G 136       7.278   4.860  -0.060  1.00 30.44           N  
ANISOU  734  N   HIS G 136     3980   2863   4721   1251   -178    730       N  
ATOM    735  CA  HIS G 136       6.768   6.209  -0.249  1.00 35.41           C  
ANISOU  735  CA  HIS G 136     4617   4383   4455   1286    -99   -389       C  
ATOM    736  C   HIS G 136       7.791   7.206   0.271  1.00 38.27           C  
ANISOU  736  C   HIS G 136     5681   4474   4387   1787   -362   -942       C  
ATOM    737  O   HIS G 136       8.636   6.878   1.105  1.00 33.29           O  
ANISOU  737  O   HIS G 136     4145   4880   3623   1953  -1660  -1586       O  
ATOM    738  CB  HIS G 136       5.430   6.399   0.467  1.00 34.69           C  
ANISOU  738  CB  HIS G 136     5447   4317   3416   2407      7   -468       C  
ATOM    739  CG  HIS G 136       5.503   6.151   1.939  1.00 38.13           C  
ANISOU  739  CG  HIS G 136     5789   4164   4534   1555    424   -863       C  
ATOM    740  CD2 HIS G 136       5.785   6.981   2.970  1.00 39.64           C  
ANISOU  740  CD2 HIS G 136     6277   4123   4660   1377   1054  -1192       C  
ATOM    741  ND1 HIS G 136       5.286   4.908   2.493  1.00 42.38           N  
ANISOU  741  ND1 HIS G 136     6912   3888   5301   1314    733  -1666       N  
ATOM    742  CE1 HIS G 136       5.427   4.983   3.805  1.00 44.32           C  
ANISOU  742  CE1 HIS G 136     7135   4139   5567    997   1137  -1991       C  
ATOM    743  NE2 HIS G 136       5.729   6.230   4.120  1.00 44.64           N  
ANISOU  743  NE2 HIS G 136     6800   3817   6343   1028   1308  -1902       N  
ATOM    744  N   GLU G 137       7.719   8.429  -0.260  1.00 42.95           N  
ANISOU  744  N   GLU G 137     6441   4147   5730   2007    305   -486       N  
ATOM    745  CA  GLU G 137       8.494   9.540   0.268  1.00 42.04           C  
ANISOU  745  CA  GLU G 137     5687   4073   6213   1254    924    213       C  
ATOM    746  C   GLU G 137       7.795  10.119   1.490  1.00 37.24           C  
ANISOU  746  C   GLU G 137     5304   2943   5904   1211   1043    562       C  
ATOM    747  O   GLU G 137       6.572  10.039   1.604  1.00 42.79           O  
ANISOU  747  O   GLU G 137     6525   3724   6010   1356   2534   1083       O  
ATOM    748  CB  GLU G 137       8.652  10.641  -0.775  1.00 43.51           C  
ANISOU  748  CB  GLU G 137     5695   4942   5895   1012   1629    639       C  
ATOM    749  CG  GLU G 137       9.402  10.257  -2.032  1.00 45.77           C  
ANISOU  749  CG  GLU G 137     4385   5880   7126    863   1219    971       C  
ATOM    750  CD  GLU G 137       9.328  11.340  -3.104  1.00 49.33           C  
ANISOU  750  CD  GLU G 137     4830   6635   7277   1086   1319   1788       C  
ATOM    751  OE1 GLU G 137       8.338  12.111  -3.109  1.00 45.30           O  
ANISOU  751  OE1 GLU G 137     4336   5635   7241   1174    693   2032       O  
ATOM    752  OE2 GLU G 137      10.256  11.420  -3.943  1.00 56.18           O1-
ANISOU  752  OE2 GLU G 137     4887   7864   8597   1518   1213   1974       O1-
ATOM    753  N   PRO G 138       8.537  10.713   2.413  1.00 29.77           N  
ANISOU  753  N   PRO G 138     3626   2436   5248    826   -261    -92       N  
ATOM    754  CA  PRO G 138       7.897  11.476   3.488  1.00 33.34           C  
ANISOU  754  CA  PRO G 138     3494   2820   6354    673   -536   -124       C  
ATOM    755  C   PRO G 138       7.114  12.650   2.923  1.00 39.55           C  
ANISOU  755  C   PRO G 138     5354   2717   6958   1472    328   -307       C  
ATOM    756  O   PRO G 138       7.215  12.998   1.743  1.00 40.72           O  
ANISOU  756  O   PRO G 138     6458   2994   6019   1199   1365  -1331       O  
ATOM    757  CB  PRO G 138       9.073  11.948   4.340  1.00 30.44           C  
ANISOU  757  CB  PRO G 138     3321   3208   5036    794   -841    288       C  
ATOM    758  CG  PRO G 138      10.269  11.815   3.443  1.00 29.88           C  
ANISOU  758  CG  PRO G 138     4023   2132   5198   -107    107  -1230       C  
ATOM    759  CD  PRO G 138       9.995  10.652   2.566  1.00 30.26           C  
ANISOU  759  CD  PRO G 138     4785   1823   4892    664      7   -701       C  
ATOM    760  N   GLY G 139       6.319  13.273   3.784  1.00 41.59           N  
ANISOU  760  N   GLY G 139     5526   2699   7577   1657    355   -254       N  
ATOM    761  CA  GLY G 139       5.566  14.443   3.357  1.00 42.96           C  
ANISOU  761  CA  GLY G 139     5322   3826   7177   1594    257    475       C  
ATOM    762  C   GLY G 139       4.539  14.868   4.384  1.00 41.73           C  
ANISOU  762  C   GLY G 139     6392   3564   5901   1759     62   1146       C  
ATOM    763  O   GLY G 139       4.220  14.144   5.336  1.00 37.83           O  
ANISOU  763  O   GLY G 139     5793   4469   4110   1134    480   1677       O  
ATOM    764  N   ARG G 140       4.004  16.066   4.158  1.00 42.75           N  
ANISOU  764  N   ARG G 140     7258   2975   6011   1590    156   1454       N  
ATOM    765  CA  ARG G 140       3.074  16.705   5.080  1.00 42.69           C  
ANISOU  765  CA  ARG G 140     6674   3722   5825   2028    653   1854       C  
ATOM    766  C   ARG G 140       1.660  16.226   4.801  1.00 41.16           C  
ANISOU  766  C   ARG G 140     6438   3748   5452   1983    538   1681       C  
ATOM    767  O   ARG G 140       1.176  16.341   3.673  1.00 41.82           O  
ANISOU  767  O   ARG G 140     7701   4010   4178   2144    673   1557       O  
ATOM    768  CB  ARG G 140       3.152  18.220   4.932  1.00 45.31           C  
ANISOU  768  CB  ARG G 140     6528   4817   5868   2512    735   2151       C  
ATOM    769  CG  ARG G 140       2.254  18.987   5.858  1.00 47.53           C  
ANISOU  769  CG  ARG G 140     5678   6373   6009   2262   1098   1372       C  
ATOM    770  CD  ARG G 140       2.900  19.115   7.211  1.00 53.79           C  
ANISOU  770  CD  ARG G 140     5857   7316   7265   2353    873    612       C  
ATOM    771  NE  ARG G 140       4.296  19.540   7.125  1.00 60.31           N  
ANISOU  771  NE  ARG G 140     6659   7444   8811   2964    371   -211       N  
ATOM    772  CZ  ARG G 140       5.113  19.602   8.174  1.00 62.68           C  
ANISOU  772  CZ  ARG G 140     7798   6545   9475   3604    178  -1180       C  
ATOM    773  NH1 ARG G 140       6.377  20.001   8.022  1.00 64.04           N1+
ANISOU  773  NH1 ARG G 140     8106   6153  10073   3715    489  -1811       N1+
ATOM    774  NH2 ARG G 140       4.659  19.265   9.379  1.00 62.09           N  
ANISOU  774  NH2 ARG G 140     7949   6087   9555   3867   -239  -1419       N  
ATOM    775  N   ARG G 141       0.995  15.697   5.825  1.00 47.18           N  
ANISOU  775  N   ARG G 141     5687   4926   7312   2080    267   1443       N  
ATOM    776  CA  ARG G 141      -0.396  15.287   5.671  1.00 49.87           C  
ANISOU  776  CA  ARG G 141     5387   5469   8091   1486    669    880       C  
ATOM    777  C   ARG G 141      -1.325  16.502   5.678  1.00 51.51           C  
ANISOU  777  C   ARG G 141     4887   6495   8193   2278    577    959       C  
ATOM    778  O   ARG G 141      -0.936  17.622   6.025  1.00 51.64           O  
ANISOU  778  O   ARG G 141     5129   5730   8762   2251    179    798       O  
ATOM    779  CB  ARG G 141      -0.815  14.320   6.778  1.00 45.48           C  
ANISOU  779  CB  ARG G 141     4453   4986   7840    553    784    692       C  
ATOM    780  CG  ARG G 141      -0.177  12.952   6.733  1.00 42.13           C  
ANISOU  780  CG  ARG G 141     4466   4645   6896    584   1181    149       C  
ATOM    781  CD  ARG G 141      -0.804  12.063   7.794  1.00 39.32           C  
ANISOU  781  CD  ARG G 141     4340   4155   6447    342   1170    221       C  
ATOM    782  NE  ARG G 141      -0.069  10.824   7.994  1.00 34.69           N  
ANISOU  782  NE  ARG G 141     4196   3307   5679    506    865   -107       N  
ATOM    783  CZ  ARG G 141       0.842  10.646   8.941  1.00 36.29           C  
ANISOU  783  CZ  ARG G 141     4885   3707   5197    327   1603   -828       C  
ATOM    784  NH1 ARG G 141       1.132  11.637   9.775  1.00 36.89           N1+
ANISOU  784  NH1 ARG G 141     5042   2591   6384    505   1755  -1146       N1+
ATOM    785  NH2 ARG G 141       1.465   9.476   9.052  1.00 33.08           N  
ANISOU  785  NH2 ARG G 141     4395   4563   3612     51   2137   -930       N  
ATOM    786  N   ALA G 142      -2.582  16.259   5.291  1.00 52.95           N  
ANISOU  786  N   ALA G 142     5445   7136   7537   2498   1132    912       N  
ATOM    787  CA  ALA G 142      -3.603  17.300   5.388  1.00 54.09           C  
ANISOU  787  CA  ALA G 142     5717   6863   7971   3150   1096   1110       C  
ATOM    788  C   ALA G 142      -3.936  17.629   6.842  1.00 56.00           C  
ANISOU  788  C   ALA G 142     6641   5953   8684   3043   1651    868       C  
ATOM    789  O   ALA G 142      -4.262  18.781   7.152  1.00 55.07           O  
ANISOU  789  O   ALA G 142     6363   4943   9619   2558   1738   1043       O  
ATOM    790  CB  ALA G 142      -4.865  16.876   4.633  1.00 51.43           C  
ANISOU  790  CB  ALA G 142     5264   6766   7511   3362    277   1265       C  
ATOM    791  N   ASP G 143      -3.854  16.640   7.747  1.00 58.42           N  
ANISOU  791  N   ASP G 143     7042   6205   8951   2671   2123    500       N  
ATOM    792  CA  ASP G 143      -3.981  16.901   9.180  1.00 59.16           C  
ANISOU  792  CA  ASP G 143     6684   6832   8960   2172   2511    290       C  
ATOM    793  C   ASP G 143      -2.788  17.679   9.736  1.00 61.05           C  
ANISOU  793  C   ASP G 143     8175   5911   9110   1898   3071    -85       C  
ATOM    794  O   ASP G 143      -2.766  17.982  10.937  1.00 63.86           O  
ANISOU  794  O   ASP G 143     9406   5425   9433   2287   3958   -487       O  
ATOM    795  CB  ASP G 143      -4.210  15.582   9.968  1.00 57.73           C  
ANISOU  795  CB  ASP G 143     5105   8203   8627   2148   2719    526       C  
ATOM    796  CG  ASP G 143      -2.998  14.607   9.950  1.00 62.00           C  
ANISOU  796  CG  ASP G 143     5581   9058   8917   2190   2530    673       C  
ATOM    797  OD1 ASP G 143      -1.880  14.991   9.531  1.00 64.66           O  
ANISOU  797  OD1 ASP G 143     5211   9314  10044   2622   2064    138       O  
ATOM    798  OD2 ASP G 143      -3.177  13.432  10.374  1.00 57.58           O1-
ANISOU  798  OD2 ASP G 143     5240   9279   7358   2160   2857   1624       O1-
ATOM    799  N   GLY G 144      -1.809  18.014   8.887  1.00 58.34           N  
ANISOU  799  N   GLY G 144     7773   5988   8404   1277   2757    343       N  
ATOM    800  CA  GLY G 144      -0.676  18.823   9.276  1.00 55.54           C  
ANISOU  800  CA  GLY G 144     7576   5554   7973   1091   2525    590       C  
ATOM    801  C   GLY G 144       0.507  18.055   9.827  1.00 53.02           C  
ANISOU  801  C   GLY G 144     7510   5235   7402    697   2402    610       C  
ATOM    802  O   GLY G 144       1.585  18.644   9.983  1.00 52.97           O  
ANISOU  802  O   GLY G 144     8645   4887   6595    949   1887    566       O  
ATOM    803  N   THR G 145       0.347  16.770  10.129  1.00 48.05           N  
ANISOU  803  N   THR G 145     6980   3239   8035    265   2375    -45       N  
ATOM    804  CA  THR G 145       1.446  16.004  10.692  1.00 47.62           C  
ANISOU  804  CA  THR G 145     7001   3591   7500    454   2333    473       C  
ATOM    805  C   THR G 145       2.404  15.600   9.579  1.00 45.16           C  
ANISOU  805  C   THR G 145     6506   4104   6548    598   2021    666       C  
ATOM    806  O   THR G 145       2.162  15.857   8.397  1.00 45.02           O  
ANISOU  806  O   THR G 145     5890   3581   7635     54   1360    544       O  
ATOM    807  CB  THR G 145       0.919  14.786  11.449  1.00 48.72           C  
ANISOU  807  CB  THR G 145     7230   3828   7453    217   2835    367       C  
ATOM    808  CG2 THR G 145      -0.030  15.223  12.558  1.00 43.64           C  
ANISOU  808  CG2 THR G 145     7026   4139   5417    109   3304    720       C  
ATOM    809  OG1 THR G 145       0.227  13.910  10.544  1.00 51.58           O  
ANISOU  809  OG1 THR G 145     6865   4053   8680    181   2582    450       O  
ATOM    810  N   TRP G 146       3.507  14.950   9.960  1.00 45.39           N  
ANISOU  810  N   TRP G 146     6761   4239   6246    684   2123    508       N  
ATOM    811  CA  TRP G 146       4.572  14.566   9.034  1.00 44.40           C  
ANISOU  811  CA  TRP G 146     5842   4201   6824     29   1614    527       C  
ATOM    812  C   TRP G 146       4.599  13.044   8.898  1.00 40.33           C  
ANISOU  812  C   TRP G 146     5597   3593   6132    427    942   -388       C  
ATOM    813  O   TRP G 146       4.956  12.335   9.845  1.00 40.88           O  
ANISOU  813  O   TRP G 146     6189   3332   6013    176    332  -1277       O  
ATOM    814  CB  TRP G 146       5.924  15.104   9.510  1.00 45.92           C  
ANISOU  814  CB  TRP G 146     5722   4907   6819   -270   1620   1490       C  
ATOM    815  CG  TRP G 146       7.027  14.948   8.495  1.00 44.27           C  
ANISOU  815  CG  TRP G 146     5089   4832   6900   -501   1184   1883       C  
ATOM    816  CD1 TRP G 146       8.074  14.075   8.553  1.00 44.70           C  
ANISOU  816  CD1 TRP G 146     4795   5371   6818   -550   1304   2229       C  
ATOM    817  CD2 TRP G 146       7.179  15.672   7.260  1.00 43.43           C  
ANISOU  817  CD2 TRP G 146     4995   5079   6427   -716   1162   2050       C  
ATOM    818  CE2 TRP G 146       8.344  15.182   6.629  1.00 41.81           C  
ANISOU  818  CE2 TRP G 146     4391   4969   6528   -563    821   2353       C  
ATOM    819  CE3 TRP G 146       6.443  16.691   6.631  1.00 44.59           C  
ANISOU  819  CE3 TRP G 146     5540   5644   5758   -389   1134   2235       C  
ATOM    820  NE1 TRP G 146       8.872  14.213   7.439  1.00 43.72           N  
ANISOU  820  NE1 TRP G 146     5234   5557   5823   -318   1620   2574       N  
ATOM    821  CZ2 TRP G 146       8.795  15.676   5.397  1.00 39.52           C  
ANISOU  821  CZ2 TRP G 146     3879   5726   5410   -516    411   2910       C  
ATOM    822  CZ3 TRP G 146       6.890  17.175   5.411  1.00 42.88           C  
ANISOU  822  CZ3 TRP G 146     5122   5460   5711   -544    777   2679       C  
ATOM    823  CH2 TRP G 146       8.058  16.668   4.809  1.00 41.84           C  
ANISOU  823  CH2 TRP G 146     4740   5821   5338   -579    573   2649       C  
ATOM    824  N   ARG G 147       4.228  12.545   7.719  1.00 38.54           N  
ANISOU  824  N   ARG G 147     4453   4015   6177    871   1371    -14       N  
ATOM    825  CA  ARG G 147       4.247  11.109   7.453  1.00 37.93           C  
ANISOU  825  CA  ARG G 147     4131   4039   6243   -513    780   -774       C  
ATOM    826  C   ARG G 147       5.685  10.653   7.197  1.00 39.04           C  
ANISOU  826  C   ARG G 147     5033   3926   5874   -658    315  -1040       C  
ATOM    827  O   ARG G 147       6.327  11.104   6.238  1.00 38.56           O  
ANISOU  827  O   ARG G 147     5938   3968   4746   -744    344  -1636       O  
ATOM    828  CB  ARG G 147       3.349  10.775   6.263  1.00 32.82           C  
ANISOU  828  CB  ARG G 147     2904   4257   5309   -965    416    248       C  
ATOM    829  CG  ARG G 147       3.386   9.301   5.806  1.00 31.07           C  
ANISOU  829  CG  ARG G 147     3304   3588   4914  -1178   -157    -16       C  
ATOM    830  CD  ARG G 147       2.644   9.137   4.477  1.00 34.45           C  
ANISOU  830  CD  ARG G 147     3275   3755   6060  -1180    -20    221       C  
ATOM    831  NE  ARG G 147       2.340   7.749   4.149  1.00 34.58           N  
ANISOU  831  NE  ARG G 147     3102   4225   5811   -966   -523    534       N  
ATOM    832  CZ  ARG G 147       1.870   7.348   2.970  1.00 39.73           C  
ANISOU  832  CZ  ARG G 147     4358   4545   6195   -502   -474   1245       C  
ATOM    833  NH1 ARG G 147       1.664   8.233   2.006  1.00 41.57           N1+
ANISOU  833  NH1 ARG G 147     5042   4639   6115    181  -1013   2101       N1+
ATOM    834  NH2 ARG G 147       1.614   6.063   2.753  1.00 40.31           N  
ANISOU  834  NH2 ARG G 147     4531   4150   6635  -1266   -259    835       N  
ATOM    835  N   ALA G 148       6.189   9.760   8.051  1.00 35.10           N  
ANISOU  835  N   ALA G 148     4579   4178   4581    -59   -284    588       N  
ATOM    836  CA  ALA G 148       7.526   9.224   7.842  1.00 36.15           C  
ANISOU  836  CA  ALA G 148     5512   4130   4094    374    604    544       C  
ATOM    837  C   ALA G 148       7.568   8.368   6.588  1.00 39.70           C  
ANISOU  837  C   ALA G 148     6274   3961   4851    564   1261   -393       C  
ATOM    838  O   ALA G 148       6.662   7.565   6.334  1.00 43.81           O  
ANISOU  838  O   ALA G 148     6661   4874   5109    389   2333  -1605       O  
ATOM    839  CB  ALA G 148       7.976   8.396   9.037  1.00 41.26           C  
ANISOU  839  CB  ALA G 148     6141   5637   3898    839   1261   1414       C  
ATOM    840  N   GLY G 149       8.642   8.551   5.803  1.00 36.05           N  
ANISOU  840  N   GLY G 149     6036   3262   4400    757    748    396       N  
ATOM    841  CA  GLY G 149       8.864   7.765   4.609  1.00 36.05           C  
ANISOU  841  CA  GLY G 149     6017   3023   4657    686    480    136       C  
ATOM    842  C   GLY G 149       9.406   6.377   4.910  1.00 36.39           C  
ANISOU  842  C   GLY G 149     5242   3453   5132    365    125   -386       C  
ATOM    843  O   GLY G 149       9.709   6.022   6.049  1.00 39.87           O  
ANISOU  843  O   GLY G 149     6018   3440   5691    443   -480   -845       O  
ATOM    844  N   SER G 150       9.533   5.578   3.849  1.00 33.94           N  
ANISOU  844  N   SER G 150     4124   2805   5969   -408    643   -521       N  
ATOM    845  CA  SER G 150       9.891   4.175   3.997  1.00 28.99           C  
ANISOU  845  CA  SER G 150     3486   1783   5746   -520    297   -780       C  
ATOM    846  C   SER G 150      11.385   3.934   4.200  1.00 28.65           C  
ANISOU  846  C   SER G 150     2897   2943   5045    -39    191    158       C  
ATOM    847  O   SER G 150      11.760   2.799   4.514  1.00 29.31           O  
ANISOU  847  O   SER G 150     2331   3992   4815     15    856    587       O  
ATOM    848  CB  SER G 150       9.405   3.395   2.771  1.00 32.77           C  
ANISOU  848  CB  SER G 150     3994   2799   5658    -25    148   -746       C  
ATOM    849  OG  SER G 150       7.994   3.524   2.595  1.00 33.12           O  
ANISOU  849  OG  SER G 150     4188   3702   4695    723   -391   -774       O  
ATOM    850  N   ALA G 151      12.237   4.956   4.045  1.00 33.24           N  
ANISOU  850  N   ALA G 151     3644   3654   5331    703    142    728       N  
ATOM    851  CA  ALA G 151      13.686   4.754   4.057  1.00 30.52           C  
ANISOU  851  CA  ALA G 151     2904   3783   4912    731   -369    963       C  
ATOM    852  C   ALA G 151      14.148   4.154   5.371  1.00 26.63           C  
ANISOU  852  C   ALA G 151     3040   3434   3644    393   -143    155       C  
ATOM    853  O   ALA G 151      13.692   4.540   6.447  1.00 25.88           O  
ANISOU  853  O   ALA G 151     4427   3047   2360    711    799   -188       O  
ATOM    854  CB  ALA G 151      14.433   6.069   3.828  1.00 27.88           C  
ANISOU  854  CB  ALA G 151     1860   4512   4220    674   -403   1449       C  
ATOM    855  N   GLY G 152      15.066   3.215   5.275  1.00 28.97           N  
ANISOU  855  N   GLY G 152     3866   3859   3283    826    539    533       N  
ATOM    856  CA  GLY G 152      15.714   2.679   6.452  1.00 31.83           C  
ANISOU  856  CA  GLY G 152     5139   4034   2923   1132   1957    944       C  
ATOM    857  C   GLY G 152      16.364   1.354   6.123  1.00 33.23           C  
ANISOU  857  C   GLY G 152     5164   3118   4343   1572   1852    836       C  
ATOM    858  O   GLY G 152      16.351   0.890   4.976  1.00 32.17           O  
ANISOU  858  O   GLY G 152     3903   3359   4962   1621   1837    540       O  
ATOM    859  N   TYR G 153      16.934   0.754   7.170  1.00 30.71           N  
ANISOU  859  N   TYR G 153     5830   2776   3065   1445    310    227       N  
ATOM    860  CA  TYR G 153      17.538  -0.579   7.111  1.00 30.93           C  
ANISOU  860  CA  TYR G 153     4864   2780   4108    929   1189     -6       C  
ATOM    861  C   TYR G 153      16.505  -1.611   7.546  1.00 31.31           C  
ANISOU  861  C   TYR G 153     4907   2665   4324    391   1216    265       C  
ATOM    862  O   TYR G 153      16.191  -1.711   8.742  1.00 26.14           O  
ANISOU  862  O   TYR G 153     3339   2055   4540   -453    440    968       O  
ATOM    863  CB  TYR G 153      18.778  -0.638   7.998  1.00 31.18           C  
ANISOU  863  CB  TYR G 153     3966   3516   4363   1060   1224    537       C  
ATOM    864  CG  TYR G 153      19.875   0.220   7.442  1.00 34.44           C  
ANISOU  864  CG  TYR G 153     4559   4204   4322   1527   1474    370       C  
ATOM    865  CD1 TYR G 153      20.690  -0.257   6.414  1.00 38.26           C  
ANISOU  865  CD1 TYR G 153     5095   4739   4704   1686   2139    557       C  
ATOM    866  CD2 TYR G 153      20.080   1.521   7.904  1.00 30.10           C  
ANISOU  866  CD2 TYR G 153     4930   2998   3508   2077   1018    565       C  
ATOM    867  CE1 TYR G 153      21.695   0.519   5.878  1.00 37.77           C  
ANISOU  867  CE1 TYR G 153     4907   4128   5315   1534   2377     65       C  
ATOM    868  CE2 TYR G 153      21.098   2.311   7.374  1.00 30.04           C  
ANISOU  868  CE2 TYR G 153     3516   3048   4849   1706   1081    455       C  
ATOM    869  CZ  TYR G 153      21.897   1.803   6.352  1.00 35.57           C  
ANISOU  869  CZ  TYR G 153     3942   4272   5302   1198   1820    385       C  
ATOM    870  OH  TYR G 153      22.909   2.564   5.795  1.00 35.72           O  
ANISOU  870  OH  TYR G 153     3695   5161   4716   1490   1556   1272       O  
ATOM    871  N   TRP G 154      15.996  -2.384   6.575  1.00 28.36           N  
ANISOU  871  N   TRP G 154     4858   3507   2411    343   1333   -375       N  
ATOM    872  CA  TRP G 154      14.907  -3.338   6.753  1.00 26.88           C  
ANISOU  872  CA  TRP G 154     4346   3969   1897    634   1018   -139       C  
ATOM    873  C   TRP G 154      15.362  -4.770   6.440  1.00 27.77           C  
ANISOU  873  C   TRP G 154     4087   3624   2839    -58   1231   -559       C  
ATOM    874  O   TRP G 154      16.543  -5.045   6.222  1.00 28.33           O  
ANISOU  874  O   TRP G 154     3669   3287   3808     93    795   -643       O  
ATOM    875  CB  TRP G 154      13.718  -2.937   5.885  1.00 26.17           C  
ANISOU  875  CB  TRP G 154     4742   3666   1537   1388    184    270       C  
ATOM    876  CG  TRP G 154      13.192  -1.588   6.199  1.00 29.05           C  
ANISOU  876  CG  TRP G 154     5118   3160   2758   1188    685    151       C  
ATOM    877  CD1 TRP G 154      13.201  -0.501   5.381  1.00 29.63           C  
ANISOU  877  CD1 TRP G 154     5284   3151   2824    759    394   -159       C  
ATOM    878  CD2 TRP G 154      12.568  -1.167   7.425  1.00 26.29           C  
ANISOU  878  CD2 TRP G 154     3788   3853   2348   1163    825    162       C  
ATOM    879  CE2 TRP G 154      12.218   0.196   7.269  1.00 22.60           C  
ANISOU  879  CE2 TRP G 154     3503   3008   2075    686    573   -626       C  
ATOM    880  CE3 TRP G 154      12.263  -1.811   8.630  1.00 25.97           C  
ANISOU  880  CE3 TRP G 154     3536   3546   2786   1779    302   -156       C  
ATOM    881  NE1 TRP G 154      12.611   0.578   6.015  1.00 27.40           N  
ANISOU  881  NE1 TRP G 154     3900   3221   3289    903    215     25       N  
ATOM    882  CZ2 TRP G 154      11.582   0.928   8.268  1.00 21.17           C  
ANISOU  882  CZ2 TRP G 154     4007   2584   1450   1585    163   -180       C  
ATOM    883  CZ3 TRP G 154      11.627  -1.078   9.633  1.00 29.19           C  
ANISOU  883  CZ3 TRP G 154     4596   2628   3864   1084    901  -1191       C  
ATOM    884  CH2 TRP G 154      11.288   0.279   9.438  1.00 29.01           C  
ANISOU  884  CH2 TRP G 154     4713   2967   3341   1596    779   -775       C  
ATOM    885  N   HIS G 155      14.399  -5.690   6.429  1.00 28.65           N  
ANISOU  885  N   HIS G 155     4345   3421   3120   -111    856   -780       N  
ATOM    886  CA  HIS G 155      14.686  -7.103   6.223  1.00 25.35           C  
ANISOU  886  CA  HIS G 155     3997   3370   2264    -37    525  -1159       C  
ATOM    887  C   HIS G 155      13.413  -7.825   5.804  1.00 26.10           C  
ANISOU  887  C   HIS G 155     4016   4001   1900    881    357  -1091       C  
ATOM    888  O   HIS G 155      12.295  -7.338   5.994  1.00 27.94           O  
ANISOU  888  O   HIS G 155     2674   4926   3016    803    124   -695       O  
ATOM    889  CB  HIS G 155      15.312  -7.771   7.477  1.00 26.22           C  
ANISOU  889  CB  HIS G 155     4442   2967   2554    585   -161    405       C  
ATOM    890  CG  HIS G 155      14.504  -7.633   8.743  1.00 27.88           C  
ANISOU  890  CG  HIS G 155     5129   2166   3299    411   -309     94       C  
ATOM    891  CD2 HIS G 155      14.190  -6.549   9.499  1.00 30.93           C  
ANISOU  891  CD2 HIS G 155     6070   2666   3016    248    546   -531       C  
ATOM    892  ND1 HIS G 155      13.953  -8.716   9.393  1.00 28.93           N  
ANISOU  892  ND1 HIS G 155     5541   1554   3895   -443    162   -519       N  
ATOM    893  CE1 HIS G 155      13.314  -8.307  10.479  1.00 25.47           C  
ANISOU  893  CE1 HIS G 155     5949   2081   1647    -43    309   -281       C  
ATOM    894  NE2 HIS G 155      13.444  -6.996  10.568  1.00 27.04           N  
ANISOU  894  NE2 HIS G 155     5655   1568   3051   -123    556   -444       N  
ATOM    895  N   TYR G 156      13.617  -8.993   5.213  1.00 23.63           N  
ANISOU  895  N   TYR G 156     3177   3052   2748    140    272   -753       N  
ATOM    896  CA  TYR G 156      12.562  -9.893   4.788  1.00 27.53           C  
ANISOU  896  CA  TYR G 156     3277   3813   3370    915    881    201       C  
ATOM    897  C   TYR G 156      12.905 -11.274   5.329  1.00 27.10           C  
ANISOU  897  C   TYR G 156     4054   2926   3317    859   1300    254       C  
ATOM    898  O   TYR G 156      14.082 -11.621   5.472  1.00 27.80           O  
ANISOU  898  O   TYR G 156     4397   3116   3050    655    791    138       O  
ATOM    899  CB  TYR G 156      12.414  -9.940   3.228  1.00 26.68           C  
ANISOU  899  CB  TYR G 156     3290   3936   2912    737    829    111       C  
ATOM    900  CG  TYR G 156      13.674 -10.381   2.519  1.00 27.25           C  
ANISOU  900  CG  TYR G 156     4292   4201   1859    655   1081   -577       C  
ATOM    901  CD1 TYR G 156      13.965 -11.731   2.364  1.00 28.53           C  
ANISOU  901  CD1 TYR G 156     4622   4222   1994    976   1069   -501       C  
ATOM    902  CD2 TYR G 156      14.590  -9.448   2.038  1.00 26.96           C  
ANISOU  902  CD2 TYR G 156     4469   4036   1737    499   1026   -540       C  
ATOM    903  CE1 TYR G 156      15.125 -12.141   1.741  1.00 31.12           C  
ANISOU  903  CE1 TYR G 156     4971   4715   2138    867   1389   -160       C  
ATOM    904  CE2 TYR G 156      15.754  -9.852   1.410  1.00 28.36           C  
ANISOU  904  CE2 TYR G 156     4296   3887   2591    585   1454   -947       C  
ATOM    905  CZ  TYR G 156      16.013 -11.202   1.266  1.00 33.02           C  
ANISOU  905  CZ  TYR G 156     4846   4945   2757    658   1747   -789       C  
ATOM    906  OH  TYR G 156      17.172 -11.632   0.662  1.00 32.97           O  
ANISOU  906  OH  TYR G 156     4581   4664   3282    698   1710  -1275       O  
ATOM    907  N   HIS G 157      11.886 -12.065   5.636  1.00 24.05           N  
ANISOU  907  N   HIS G 157     3605   2669   2865    608   1456    212       N  
ATOM    908  CA  HIS G 157      12.162 -13.412   6.111  1.00 27.54           C  
ANISOU  908  CA  HIS G 157     3599   3670   3193   -500   1318     26       C  
ATOM    909  C   HIS G 157      10.957 -14.296   5.844  1.00 29.68           C  
ANISOU  909  C   HIS G 157     4730   3547   2999   -475   1089   -405       C  
ATOM    910  O   HIS G 157       9.943 -13.858   5.290  1.00 31.20           O  
ANISOU  910  O   HIS G 157     4262   2859   4734   -316    718   -698       O  
ATOM    911  CB  HIS G 157      12.539 -13.409   7.593  1.00 27.54           C  
ANISOU  911  CB  HIS G 157     3479   3877   3108   -656   1892   -370       C  
ATOM    912  CG  HIS G 157      11.463 -12.895   8.500  1.00 28.78           C  
ANISOU  912  CG  HIS G 157     3664   3302   3968   -865   1705   -505       C  
ATOM    913  CD2 HIS G 157      11.390 -11.766   9.245  1.00 27.40           C  
ANISOU  913  CD2 HIS G 157     4407   2632   3371   -546   2210   -652       C  
ATOM    914  ND1 HIS G 157      10.313 -13.607   8.774  1.00 29.52           N  
ANISOU  914  ND1 HIS G 157     3061   3977   4180   -732   1982   -168       N  
ATOM    915  CE1 HIS G 157       9.568 -12.924   9.624  1.00 25.60           C  
ANISOU  915  CE1 HIS G 157     4168   1823   3737   -437   1238  -1028       C  
ATOM    916  NE2 HIS G 157      10.199 -11.807   9.923  1.00 25.87           N  
ANISOU  916  NE2 HIS G 157     4253   2425   3153   -289   1356  -1223       N  
ATOM    917  N   ASP G 158      11.090 -15.557   6.241  1.00 27.79           N  
ANISOU  917  N   ASP G 158     4659   4079   1821   -215   1066    -51       N  
ATOM    918  CA  ASP G 158      10.005 -16.518   6.153  1.00 27.86           C  
ANISOU  918  CA  ASP G 158     4928   2992   2666    117    659   -631       C  
ATOM    919  C   ASP G 158       9.073 -16.399   7.367  1.00 33.17           C  
ANISOU  919  C   ASP G 158     5711   3004   3888    288    701   -953       C  
ATOM    920  O   ASP G 158       9.474 -15.986   8.465  1.00 36.19           O  
ANISOU  920  O   ASP G 158     6412   3012   4327    817    395  -1730       O  
ATOM    921  CB  ASP G 158      10.564 -17.937   6.041  1.00 23.00           C  
ANISOU  921  CB  ASP G 158     4014   2438   2288    910   -483    123       C  
ATOM    922  CG  ASP G 158       9.536 -18.995   6.411  1.00 30.37           C  
ANISOU  922  CG  ASP G 158     5565   2887   3086    387    472   -974       C  
ATOM    923  OD1 ASP G 158       8.720 -19.358   5.533  1.00 34.39           O  
ANISOU  923  OD1 ASP G 158     6279   3876   2913    129   1356  -1292       O  
ATOM    924  OD2 ASP G 158       9.510 -19.420   7.595  1.00 29.47           O1-
ANISOU  924  OD2 ASP G 158     5620   3179   2399    365   1478     97       O1-
ATOM    925  N   HIS G 159       7.808 -16.762   7.155  1.00 27.93           N  
ANISOU  925  N   HIS G 159     4586   2801   3226    -42    313  -1418       N  
ATOM    926  CA  HIS G 159       6.827 -16.724   8.220  1.00 27.93           C  
ANISOU  926  CA  HIS G 159     3667   3622   3325    520    384   -621       C  
ATOM    927  C   HIS G 159       6.057 -18.029   8.408  1.00 30.20           C  
ANISOU  927  C   HIS G 159     3891   3194   4389   1062    -62   -396       C  
ATOM    928  O   HIS G 159       5.110 -18.049   9.200  1.00 32.21           O  
ANISOU  928  O   HIS G 159     3811   3459   4969   1542  -1157   -212       O  
ATOM    929  CB  HIS G 159       5.845 -15.584   7.969  1.00 23.12           C  
ANISOU  929  CB  HIS G 159     4045   1924   2816    554    -70   -813       C  
ATOM    930  CG  HIS G 159       5.378 -14.918   9.220  1.00 29.23           C  
ANISOU  930  CG  HIS G 159     4708   2952   3445    533   -840   -959       C  
ATOM    931  CD2 HIS G 159       5.553 -13.657   9.675  1.00 32.95           C  
ANISOU  931  CD2 HIS G 159     4327   4422   3769    649  -1308   -614       C  
ATOM    932  ND1 HIS G 159       4.647 -15.578  10.185  1.00 29.47           N  
ANISOU  932  ND1 HIS G 159     5168   2673   3356    332   -454  -1596       N  
ATOM    933  CE1 HIS G 159       4.386 -14.751  11.179  1.00 32.21           C  
ANISOU  933  CE1 HIS G 159     5608   3040   3594    631   -506  -1018       C  
ATOM    934  NE2 HIS G 159       4.926 -13.578  10.896  1.00 35.16           N  
ANISOU  934  NE2 HIS G 159     4778   4990   3592    699  -1148  -1141       N  
ATOM    935  N   VAL G 160       6.411 -19.122   7.724  1.00 35.47           N  
ANISOU  935  N   VAL G 160     4392   3920   5167   1267    434    -92       N  
ATOM    936  CA  VAL G 160       5.583 -20.332   7.826  1.00 36.74           C  
ANISOU  936  CA  VAL G 160     5077   3089   5795   1931     49   -192       C  
ATOM    937  C   VAL G 160       6.367 -21.634   8.025  1.00 38.18           C  
ANISOU  937  C   VAL G 160     5461   2798   6249   1480    606   -703       C  
ATOM    938  O   VAL G 160       5.778 -22.657   8.391  1.00 42.23           O  
ANISOU  938  O   VAL G 160     6668   2796   6581   1483    534   -729       O  
ATOM    939  CB  VAL G 160       4.663 -20.477   6.596  1.00 32.00           C  
ANISOU  939  CB  VAL G 160     4351   3054   4752   2020   -651   -412       C  
ATOM    940  CG1 VAL G 160       3.715 -19.282   6.456  1.00 34.04           C  
ANISOU  940  CG1 VAL G 160     5827   2719   4389   1890   -232    583       C  
ATOM    941  CG2 VAL G 160       5.482 -20.624   5.368  1.00 33.59           C  
ANISOU  941  CG2 VAL G 160     3140   3451   6170   1481  -1216   -908       C  
ATOM    942  N   VAL G 161       7.681 -21.627   7.786  1.00 30.59           N  
ANISOU  942  N   VAL G 161     5210   2493   3922   1338    531   -988       N  
ATOM    943  CA  VAL G 161       8.480 -22.847   7.949  1.00 26.25           C  
ANISOU  943  CA  VAL G 161     4312   2714   2949    912    788  -1166       C  
ATOM    944  C   VAL G 161       8.677 -23.149   9.431  1.00 26.36           C  
ANISOU  944  C   VAL G 161     4682   2131   3201    824     37   -992       C  
ATOM    945  O   VAL G 161       9.095 -22.285  10.213  1.00 29.32           O  
ANISOU  945  O   VAL G 161     5628   3485   2026    829     49   -529       O  
ATOM    946  CB  VAL G 161       9.829 -22.714   7.224  1.00 27.94           C  
ANISOU  946  CB  VAL G 161     3754   3254   3608    684    910  -1024       C  
ATOM    947  CG1 VAL G 161      10.786 -23.898   7.589  1.00 25.49           C  
ANISOU  947  CG1 VAL G 161     3018   2557   4110   -331   1522   -931       C  
ATOM    948  CG2 VAL G 161       9.615 -22.585   5.696  1.00 26.70           C  
ANISOU  948  CG2 VAL G 161     4108   3318   2719   1420    -12  -1031       C  
ATOM    949  N   GLY G 162       8.369 -24.379   9.827  1.00 27.28           N  
ANISOU  949  N   GLY G 162     4691   2038   3637    155    171  -1436       N  
ATOM    950  CA  GLY G 162       8.556 -24.795  11.199  1.00 32.60           C  
ANISOU  950  CA  GLY G 162     5424   2591   4372    -49   1325  -1490       C  
ATOM    951  C   GLY G 162       7.358 -24.500  12.072  1.00 35.06           C  
ANISOU  951  C   GLY G 162     5455   2921   4946     17   1797  -1563       C  
ATOM    952  O   GLY G 162       6.783 -25.408  12.679  1.00 43.08           O  
ANISOU  952  O   GLY G 162     6846   3558   5963    727   2383  -1390       O  
ATOM    953  N   THR G 163       6.986 -23.221  12.150  1.00 31.21           N  
ANISOU  953  N   THR G 163     4306   2905   4648   -669   1270  -1225       N  
ATOM    954  CA  THR G 163       5.860 -22.738  12.944  1.00 32.12           C  
ANISOU  954  CA  THR G 163     4472   3304   4426    -33    916  -1078       C  
ATOM    955  C   THR G 163       5.201 -21.597  12.177  1.00 34.85           C  
ANISOU  955  C   THR G 163     5294   3634   4314    610    103  -1568       C  
ATOM    956  O   THR G 163       5.714 -21.139  11.150  1.00 36.13           O  
ANISOU  956  O   THR G 163     5052   4376   4300   1082   -475   -987       O  
ATOM    957  CB  THR G 163       6.290 -22.251  14.345  1.00 31.23           C  
ANISOU  957  CB  THR G 163     3981   3259   4624   -908   1190  -1326       C  
ATOM    958  CG2 THR G 163       7.185 -23.280  15.092  1.00 29.23           C  
ANISOU  958  CG2 THR G 163     5025   3573   2508  -1205   1157   -718       C  
ATOM    959  OG1 THR G 163       6.988 -21.002  14.227  1.00 32.17           O  
ANISOU  959  OG1 THR G 163     2469   4396   5359  -1344   1011  -1529       O  
ATOM    960  N   GLU G 164       4.071 -21.107  12.711  1.00 34.72           N  
ANISOU  960  N   GLU G 164     4692   3113   5387    -28   -658  -1627       N  
ATOM    961  CA  GLU G 164       3.304 -20.002  12.130  1.00 36.62           C  
ANISOU  961  CA  GLU G 164     6107   1895   5910    560    142  -1091       C  
ATOM    962  C   GLU G 164       4.047 -18.665  12.161  1.00 36.80           C  
ANISOU  962  C   GLU G 164     4750   3403   5828    369   -344  -1443       C  
ATOM    963  O   GLU G 164       3.520 -17.663  11.649  1.00 40.66           O  
ANISOU  963  O   GLU G 164     5466   5593   4388   -137    330  -1852       O  
ATOM    964  CB  GLU G 164       1.967 -19.861  12.863  1.00 43.20           C  
ANISOU  964  CB  GLU G 164     6918   2963   6532   1330   1444    232       C  
ATOM    965  CG  GLU G 164       2.068 -20.089  14.378  1.00 47.91           C  
ANISOU  965  CG  GLU G 164     7768   4411   6027   2090   1994    829       C  
ATOM    966  CD  GLU G 164       1.683 -21.502  14.788  0.47 45.47           C  
ANISOU  966  CD  GLU G 164     6942   4296   6040   2282   1392    958       C  
ATOM    967  OE1 GLU G 164       0.555 -21.699  15.299  0.61 48.96           O  
ANISOU  967  OE1 GLU G 164     7010   5301   6294   2170   1041   1653       O  
ATOM    968  OE2 GLU G 164       2.512 -22.415  14.595  1.00 40.78           O1-
ANISOU  968  OE2 GLU G 164     5721   3514   6258   2262   1372    144       O1-
ATOM    969  N   HIS G 165       5.238 -18.618  12.757  1.00 27.24           N  
ANISOU  969  N   HIS G 165     3373   2512   4464    522  -1011  -1658       N  
ATOM    970  CA  HIS G 165       6.058 -17.414  12.841  1.00 26.83           C  
ANISOU  970  CA  HIS G 165     3514   2193   4487   -229   -142  -1611       C  
ATOM    971  C   HIS G 165       7.462 -17.681  12.300  1.00 31.53           C  
ANISOU  971  C   HIS G 165     3451   3147   5380   -892   -100  -1883       C  
ATOM    972  O   HIS G 165       8.440 -17.058  12.736  1.00 31.51           O  
ANISOU  972  O   HIS G 165     4069   3746   4160   -819   -453  -2094       O  
ATOM    973  CB  HIS G 165       6.114 -16.899  14.282  1.00 30.25           C  
ANISOU  973  CB  HIS G 165     4642   3578   3275    160    227   -442       C  
ATOM    974  CG  HIS G 165       4.785 -16.485  14.833  1.00 31.11           C  
ANISOU  974  CG  HIS G 165     5068   3902   2851    456    424   -553       C  
ATOM    975  CD2 HIS G 165       3.809 -17.203  15.437  1.00 27.41           C  
ANISOU  975  CD2 HIS G 165     4206   3897   2312   -185    493      5       C  
ATOM    976  ND1 HIS G 165       4.327 -15.188  14.776  1.00 33.88           N  
ANISOU  976  ND1 HIS G 165     5318   5159   2398    -47   1319  -1217       N  
ATOM    977  CE1 HIS G 165       3.124 -15.124  15.318  1.00 32.35           C  
ANISOU  977  CE1 HIS G 165     4467   4596   3227  -1109    916  -1419       C  
ATOM    978  NE2 HIS G 165       2.794 -16.331  15.739  1.00 27.14           N  
ANISOU  978  NE2 HIS G 165     3728   3648   2936  -1184    636   -616       N  
ATOM    979  N   GLY G 166       7.573 -18.623  11.360  1.00 33.03           N  
ANISOU  979  N   GLY G 166     2901   3001   6649   -546   -127  -1316       N  
ATOM    980  CA  GLY G 166       8.802 -18.844  10.622  1.00 34.35           C  
ANISOU  980  CA  GLY G 166     2747   4118   6187    425   -320    128       C  
ATOM    981  C   GLY G 166       9.990 -19.239  11.463  1.00 32.30           C  
ANISOU  981  C   GLY G 166     3017   3731   5526   -317     93     62       C  
ATOM    982  O   GLY G 166      11.125 -19.058  11.018  1.00 33.51           O  
ANISOU  982  O   GLY G 166     4708   2874   5150   -916     16    734       O  
ATOM    983  N   THR G 167       9.765 -19.792  12.667  1.00 28.78           N  
ANISOU  983  N   THR G 167     2664   3722   4549    125   -216   -651       N  
ATOM    984  CA  THR G 167      10.878 -20.181  13.533  1.00 28.22           C  
ANISOU  984  CA  THR G 167     4469   3709   2545   1043    317    -53       C  
ATOM    985  C   THR G 167      11.803 -21.182  12.840  1.00 27.37           C  
ANISOU  985  C   THR G 167     4494   2780   3125   1153     21   -236       C  
ATOM    986  O   THR G 167      13.029 -21.128  13.009  1.00 23.06           O  
ANISOU  986  O   THR G 167     3840   1450   3470    794   -988   -226       O  
ATOM    987  CB  THR G 167      10.353 -20.762  14.840  1.00 29.04           C  
ANISOU  987  CB  THR G 167     4919   4105   2011    610    459  -1075       C  
ATOM    988  CG2 THR G 167      11.506 -21.179  15.717  1.00 29.42           C  
ANISOU  988  CG2 THR G 167     5316   4020   1842    263    425  -1065       C  
ATOM    989  OG1 THR G 167       9.581 -19.770  15.515  1.00 30.59           O  
ANISOU  989  OG1 THR G 167     4800   5317   1503    284    318   -601       O  
ATOM    990  N   GLY G 168      11.230 -22.095  12.050  1.00 24.05           N  
ANISOU  990  N   GLY G 168     4191   1820   3127    218    258  -1213       N  
ATOM    991  CA  GLY G 168      12.048 -22.988  11.249  1.00 29.85           C  
ANISOU  991  CA  GLY G 168     4230   2960   4152   -147    189   -660       C  
ATOM    992  C   GLY G 168      12.803 -22.283  10.143  1.00 21.77           C  
ANISOU  992  C   GLY G 168     3326   3106   1839  -1156   1111   -284       C  
ATOM    993  O   GLY G 168      13.947 -22.631   9.847  1.00 28.68           O  
ANISOU  993  O   GLY G 168     3704   4814   2377  -1174   1379   -348       O  
ATOM    994  N   GLY G 169      12.168 -21.304   9.505  1.00 24.31           N  
ANISOU  994  N   GLY G 169     4919   2108   2209   -554   1084   -503       N  
ATOM    995  CA  GLY G 169      12.854 -20.570   8.457  1.00 29.23           C  
ANISOU  995  CA  GLY G 169     4652   2781   3673   -128    946  -1171       C  
ATOM    996  C   GLY G 169      14.058 -19.818   8.987  1.00 28.79           C  
ANISOU  996  C   GLY G 169     4043   3056   3839    565    225   -724       C  
ATOM    997  O   GLY G 169      15.109 -19.766   8.341  1.00 34.69           O  
ANISOU  997  O   GLY G 169     4345   4174   4662   1498    480   -259       O  
ATOM    998  N   PHE G 170      13.927 -19.239  10.179  1.00 19.11           N  
ANISOU  998  N   PHE G 170     3497   2245   1521    773   -481   -777       N  
ATOM    999  CA  PHE G 170      15.036 -18.484  10.746  1.00 23.65           C  
ANISOU  999  CA  PHE G 170     3420   2810   2756    637    163   -948       C  
ATOM   1000  C   PHE G 170      16.185 -19.406  11.123  1.00 19.82           C  
ANISOU 1000  C   PHE G 170     1868   2248   3415     42   -316   -840       C  
ATOM   1001  O   PHE G 170      17.351 -19.097  10.853  1.00 19.15           O  
ANISOU 1001  O   PHE G 170     1673   3266   2337    -84    231   -475       O  
ATOM   1002  CB  PHE G 170      14.571 -17.693  11.968  1.00 24.60           C  
ANISOU 1002  CB  PHE G 170     3987   2865   2497    651    297  -1210       C  
ATOM   1003  CG  PHE G 170      13.728 -16.483  11.639  1.00 23.16           C  
ANISOU 1003  CG  PHE G 170     3781   3327   1693    194    482  -1165       C  
ATOM   1004  CD1 PHE G 170      14.279 -15.374  11.034  1.00 27.49           C  
ANISOU 1004  CD1 PHE G 170     2650   4028   3768   -180    238  -1424       C  
ATOM   1005  CD2 PHE G 170      12.391 -16.455  11.952  1.00 24.92           C  
ANISOU 1005  CD2 PHE G 170     2979   4194   2297    414     80   -286       C  
ATOM   1006  CE1 PHE G 170      13.507 -14.275  10.749  1.00 29.03           C  
ANISOU 1006  CE1 PHE G 170     2526   3911   4594    356   -462   -781       C  
ATOM   1007  CE2 PHE G 170      11.629 -15.356  11.671  1.00 25.94           C  
ANISOU 1007  CE2 PHE G 170     3532   3054   3269    462      4      6       C  
ATOM   1008  CZ  PHE G 170      12.196 -14.270  11.084  1.00 30.07           C  
ANISOU 1008  CZ  PHE G 170     3564   3746   4116    953   -217   -457       C  
ATOM   1009  N   ARG G 171      15.876 -20.536  11.754  1.00 20.32           N  
ANISOU 1009  N   ARG G 171     2602   2510   2609    266     36  -1151       N  
ATOM   1010  CA  ARG G 171      16.895 -21.550  11.987  1.00 28.81           C  
ANISOU 1010  CA  ARG G 171     4520   2641   3786    822   -179   -393       C  
ATOM   1011  C   ARG G 171      17.580 -21.967  10.686  1.00 29.25           C  
ANISOU 1011  C   ARG G 171     4803   3575   2738   1197   -112    333       C  
ATOM   1012  O   ARG G 171      18.797 -22.184  10.662  1.00 29.21           O  
ANISOU 1012  O   ARG G 171     4542   4101   2455   1508   -229    199       O  
ATOM   1013  CB  ARG G 171      16.273 -22.766  12.672  1.00 30.94           C  
ANISOU 1013  CB  ARG G 171     4879   3503   3373    928   -312     55       C  
ATOM   1014  CG  ARG G 171      16.066 -22.618  14.154  1.00 27.82           C  
ANISOU 1014  CG  ARG G 171     5042   3942   1586   1545   -320     55       C  
ATOM   1015  CD  ARG G 171      15.577 -23.917  14.793  1.00 27.92           C  
ANISOU 1015  CD  ARG G 171     5946   3044   1617   1142    -98    159       C  
ATOM   1016  NE  ARG G 171      14.957 -23.597  16.068  1.00 40.27           N  
ANISOU 1016  NE  ARG G 171     6988   3933   4377    782    537   2219       N  
ATOM   1017  CZ  ARG G 171      14.158 -24.400  16.759  1.00 41.99           C  
ANISOU 1017  CZ  ARG G 171     6085   3316   6554   -474    659   2300       C  
ATOM   1018  NH1 ARG G 171      13.646 -23.976  17.918  1.00 37.38           N1+
ANISOU 1018  NH1 ARG G 171     6361   2553   5286   -394    485   1732       N1+
ATOM   1019  NH2 ARG G 171      13.869 -25.618  16.297  1.00 40.98           N  
ANISOU 1019  NH2 ARG G 171     4904   3133   7532  -1163    612   1616       N  
ATOM   1020  N   ASN G 172      16.828 -22.080   9.593  1.00 22.87           N  
ANISOU 1020  N   ASN G 172     4829   2496   1365    911   -469   -162       N  
ATOM   1021  CA  ASN G 172      17.413 -22.637   8.379  1.00 26.75           C  
ANISOU 1021  CA  ASN G 172     4751   2571   2842    112    146   -526       C  
ATOM   1022  C   ASN G 172      18.135 -21.610   7.504  1.00 30.72           C  
ANISOU 1022  C   ASN G 172     4932   3028   3712    517    719   -721       C  
ATOM   1023  O   ASN G 172      18.975 -22.007   6.677  1.00 35.56           O  
ANISOU 1023  O   ASN G 172     5541   2506   5465    185    127  -1185       O  
ATOM   1024  CB  ASN G 172      16.334 -23.352   7.564  1.00 32.16           C  
ANISOU 1024  CB  ASN G 172     5051   3202   3966   -176    537   -505       C  
ATOM   1025  CG  ASN G 172      15.796 -24.595   8.261  1.00 30.24           C  
ANISOU 1025  CG  ASN G 172     4607   2608   4276   -387     27   -304       C  
ATOM   1026  ND2 ASN G 172      14.932 -25.328   7.572  1.00 34.31           N  
ANISOU 1026  ND2 ASN G 172     4296   2081   6657   -993    336   -376       N  
ATOM   1027  OD1 ASN G 172      16.147 -24.888   9.398  1.00 32.22           O  
ANISOU 1027  OD1 ASN G 172     4514   3620   4108    -98    520    302       O  
ATOM   1028  N   GLY G 173      17.842 -20.313   7.654  1.00 26.93           N  
ANISOU 1028  N   GLY G 173     4730   2942   2561   1375   1388    -69       N  
ATOM   1029  CA  GLY G 173      18.586 -19.269   6.955  1.00 27.88           C  
ANISOU 1029  CA  GLY G 173     4347   2690   3554   1268   1626    -49       C  
ATOM   1030  C   GLY G 173      17.767 -18.361   6.052  1.00 25.46           C  
ANISOU 1030  C   GLY G 173     4007   2951   2715    440   1437    -14       C  
ATOM   1031  O   GLY G 173      18.309 -17.591   5.245  1.00 24.20           O  
ANISOU 1031  O   GLY G 173     3379   3984   1834    946   1048    612       O  
ATOM   1032  N   LEU G 174      16.446 -18.424   6.214  1.00 22.83           N  
ANISOU 1032  N   LEU G 174     4322   1810   2541    -90   1121   -701       N  
ATOM   1033  CA  LEU G 174      15.504 -17.802   5.292  1.00 19.97           C  
ANISOU 1033  CA  LEU G 174     3398   2062   2127   -564   1017   -354       C  
ATOM   1034  C   LEU G 174      15.265 -16.350   5.698  1.00 19.52           C  
ANISOU 1034  C   LEU G 174     2838   2237   2340  -1150   1141   -691       C  
ATOM   1035  O   LEU G 174      14.188 -15.954   6.142  1.00 24.35           O  
ANISOU 1035  O   LEU G 174     3574   3755   1922   -500    993   -579       O  
ATOM   1036  CB  LEU G 174      14.206 -18.601   5.252  1.00 23.66           C  
ANISOU 1036  CB  LEU G 174     4119   1234   3637   -151    889    197       C  
ATOM   1037  CG  LEU G 174      14.215 -19.794   4.295  1.00 24.39           C  
ANISOU 1037  CG  LEU G 174     3909   1837   3522   -284   -363   -556       C  
ATOM   1038  CD1 LEU G 174      13.015 -20.735   4.525  1.00 28.55           C  
ANISOU 1038  CD1 LEU G 174     4123   2159   4567   -762   -737  -1203       C  
ATOM   1039  CD2 LEU G 174      14.250 -19.283   2.887  1.00 28.11           C  
ANISOU 1039  CD2 LEU G 174     4342   2067   4273    173   -140  -1132       C  
ATOM   1040  N   TYR G 175      16.312 -15.546   5.537  1.00 23.49           N  
ANISOU 1040  N   TYR G 175     3312   3472   2142   -114    450    196       N  
ATOM   1041  CA  TYR G 175      16.219 -14.126   5.841  1.00 24.28           C  
ANISOU 1041  CA  TYR G 175     2733   4438   2054    290   -492   1178       C  
ATOM   1042  C   TYR G 175      17.185 -13.367   4.948  1.00 30.18           C  
ANISOU 1042  C   TYR G 175     4188   3852   3427    426   -633    986       C  
ATOM   1043  O   TYR G 175      18.156 -13.926   4.419  1.00 32.42           O  
ANISOU 1043  O   TYR G 175     4982   4199   3139    835    -42   1476       O  
ATOM   1044  CB  TYR G 175      16.526 -13.830   7.307  1.00 23.22           C  
ANISOU 1044  CB  TYR G 175     2084   4376   2365    391   -707    669       C  
ATOM   1045  CG  TYR G 175      17.821 -14.447   7.734  1.00 21.07           C  
ANISOU 1045  CG  TYR G 175     2355   3137   2512   -606    279   -415       C  
ATOM   1046  CD1 TYR G 175      19.035 -13.834   7.442  1.00 26.37           C  
ANISOU 1046  CD1 TYR G 175     4958   2635   2427    743    355   -898       C  
ATOM   1047  CD2 TYR G 175      17.842 -15.652   8.418  1.00 31.17           C  
ANISOU 1047  CD2 TYR G 175     3116   4119   4607   -653   1290   -996       C  
ATOM   1048  CE1 TYR G 175      20.241 -14.400   7.830  1.00 35.19           C  
ANISOU 1048  CE1 TYR G 175     5483   3349   4537    621   1325   -942       C  
ATOM   1049  CE2 TYR G 175      19.040 -16.235   8.815  1.00 33.97           C  
ANISOU 1049  CE2 TYR G 175     3936   3524   5446   -613   1174  -1014       C  
ATOM   1050  CZ  TYR G 175      20.239 -15.604   8.521  1.00 38.11           C  
ANISOU 1050  CZ  TYR G 175     5751   3778   4954    586   1673  -1032       C  
ATOM   1051  OH  TYR G 175      21.433 -16.170   8.923  1.00 38.79           O  
ANISOU 1051  OH  TYR G 175     6749   3781   4207    779   2005  -1214       O  
ATOM   1052  N   GLY G 176      16.920 -12.074   4.805  1.00 27.75           N  
ANISOU 1052  N   GLY G 176     3734   3161   3650   -454   -238   -182       N  
ATOM   1053  CA  GLY G 176      17.749 -11.229   3.986  1.00 32.19           C  
ANISOU 1053  CA  GLY G 176     5059   3037   4136     71   -103    122       C  
ATOM   1054  C   GLY G 176      17.515  -9.767   4.269  1.00 30.42           C  
ANISOU 1054  C   GLY G 176     5139   3101   3318   -244    116   -763       C  
ATOM   1055  O   GLY G 176      16.547  -9.389   4.938  1.00 30.91           O  
ANISOU 1055  O   GLY G 176     5376   1791   4578   -244   -174  -1156       O  
ATOM   1056  N   PRO G 177      18.414  -8.916   3.769  1.00 26.91           N  
ANISOU 1056  N   PRO G 177     3471   3804   2950  -1038    861   -631       N  
ATOM   1057  CA  PRO G 177      18.296  -7.472   4.018  1.00 26.94           C  
ANISOU 1057  CA  PRO G 177     4030   3767   2439   -760   1064   -972       C  
ATOM   1058  C   PRO G 177      17.601  -6.681   2.918  1.00 29.87           C  
ANISOU 1058  C   PRO G 177     4489   3693   3168   -499    885   -462       C  
ATOM   1059  O   PRO G 177      17.668  -7.032   1.731  1.00 29.15           O  
ANISOU 1059  O   PRO G 177     4982   4074   2018   -394    673  -1242       O  
ATOM   1060  CB  PRO G 177      19.754  -7.038   4.145  1.00 27.15           C  
ANISOU 1060  CB  PRO G 177     4756   3716   1843   -198    889   -934       C  
ATOM   1061  CG  PRO G 177      20.463  -7.967   3.200  1.00 26.38           C  
ANISOU 1061  CG  PRO G 177     4175   4325   1523   -168    579   -860       C  
ATOM   1062  CD  PRO G 177      19.759  -9.293   3.301  1.00 21.90           C  
ANISOU 1062  CD  PRO G 177     2816   3697   1808  -1599    799  -1004       C  
ATOM   1063  N   VAL G 178      16.938  -5.594   3.316  1.00 32.35           N  
ANISOU 1063  N   VAL G 178     4012   4367   3912   -303   1001    -65       N  
ATOM   1064  CA  VAL G 178      16.425  -4.587   2.392  1.00 36.74           C  
ANISOU 1064  CA  VAL G 178     4993   4281   4685     85    384   -542       C  
ATOM   1065  C   VAL G 178      16.900  -3.221   2.871  1.00 35.70           C  
ANISOU 1065  C   VAL G 178     5937   3527   4100    521    587  -1331       C  
ATOM   1066  O   VAL G 178      16.840  -2.917   4.070  1.00 36.16           O  
ANISOU 1066  O   VAL G 178     4818   3646   5276    638   -730  -1643       O  
ATOM   1067  CB  VAL G 178      14.886  -4.618   2.276  1.00 34.56           C  
ANISOU 1067  CB  VAL G 178     4461   4943   3727    528   -909   -245       C  
ATOM   1068  CG1 VAL G 178      14.392  -3.444   1.437  1.00 32.26           C  
ANISOU 1068  CG1 VAL G 178     4775   5277   2206    994   -567   1218       C  
ATOM   1069  CG2 VAL G 178      14.417  -5.936   1.690  1.00 37.36           C  
ANISOU 1069  CG2 VAL G 178     4936   4814   4443   -177  -1353   -442       C  
ATOM   1070  N   ILE G 179      17.403  -2.416   1.944  1.00 31.92           N  
ANISOU 1070  N   ILE G 179     5988   2948   3194    796    713   -571       N  
ATOM   1071  CA  ILE G 179      17.753  -1.030   2.206  1.00 32.09           C  
ANISOU 1071  CA  ILE G 179     4713   3631   3847    910    273     67       C  
ATOM   1072  C   ILE G 179      16.861  -0.160   1.351  1.00 35.69           C  
ANISOU 1072  C   ILE G 179     4760   3572   5230    859    814    127       C  
ATOM   1073  O   ILE G 179      16.806  -0.334   0.127  1.00 40.23           O  
ANISOU 1073  O   ILE G 179     5410   3003   6871   1133    290    230       O  
ATOM   1074  CB  ILE G 179      19.220  -0.725   1.877  1.00 34.65           C  
ANISOU 1074  CB  ILE G 179     3836   3867   5463    850   -271    168       C  
ATOM   1075  CG1 ILE G 179      20.142  -1.324   2.919  1.00 37.93           C  
ANISOU 1075  CG1 ILE G 179     4537   4197   5678    830   -412    116       C  
ATOM   1076  CG2 ILE G 179      19.424   0.782   1.787  1.00 35.60           C  
ANISOU 1076  CG2 ILE G 179     2910   3769   6848      7    379   -480       C  
ATOM   1077  CD1 ILE G 179      21.594  -1.178   2.528  1.00 37.54           C  
ANISOU 1077  CD1 ILE G 179     5339   3941   4982   1111   -328    430       C  
ATOM   1078  N   VAL G 180      16.180   0.782   1.988  1.00 30.40           N  
ANISOU 1078  N   VAL G 180     4082   3689   3781    969   1635    148       N  
ATOM   1079  CA  VAL G 180      15.421   1.811   1.297  1.00 30.40           C  
ANISOU 1079  CA  VAL G 180     3498   3615   4438    874   1711    682       C  
ATOM   1080  C   VAL G 180      16.169   3.112   1.508  1.00 31.90           C  
ANISOU 1080  C   VAL G 180     3266   3339   5514    327    744   1145       C  
ATOM   1081  O   VAL G 180      16.353   3.555   2.649  1.00 35.53           O  
ANISOU 1081  O   VAL G 180     3865   3483   6150    -21    954   1239       O  
ATOM   1082  CB  VAL G 180      13.978   1.891   1.815  1.00 30.07           C  
ANISOU 1082  CB  VAL G 180     4426   3330   3669   1344   1457    857       C  
ATOM   1083  CG1 VAL G 180      13.148   2.904   1.020  1.00 24.76           C  
ANISOU 1083  CG1 VAL G 180     2768   3701   2939   1607   1280   1724       C  
ATOM   1084  CG2 VAL G 180      13.351   0.525   1.762  1.00 32.44           C  
ANISOU 1084  CG2 VAL G 180     5064   3910   3349   1419   1525   1300       C  
ATOM   1085  N   ARG G 181      16.633   3.699   0.418  1.00 33.51           N  
ANISOU 1085  N   ARG G 181     3632   3310   5789    936    -84   1532       N  
ATOM   1086  CA  ARG G 181      17.391   4.931   0.482  1.00 33.78           C  
ANISOU 1086  CA  ARG G 181     3815   3296   5725    970    -20   1673       C  
ATOM   1087  C   ARG G 181      16.477   6.139   0.335  1.00 36.49           C  
ANISOU 1087  C   ARG G 181     3918   3785   6162    319    835   1590       C  
ATOM   1088  O   ARG G 181      15.427   6.078  -0.311  1.00 42.35           O  
ANISOU 1088  O   ARG G 181     5579   4330   6183    929   1608   1526       O  
ATOM   1089  CB  ARG G 181      18.447   4.941  -0.608  1.00 34.54           C  
ANISOU 1089  CB  ARG G 181     4199   3085   5839   1333   -737   1400       C  
ATOM   1090  CG  ARG G 181      19.300   3.719  -0.590  1.00 37.13           C  
ANISOU 1090  CG  ARG G 181     4505   2815   6790   1241   -141   1394       C  
ATOM   1091  CD  ARG G 181      20.737   4.122  -0.720  1.00 40.12           C  
ANISOU 1091  CD  ARG G 181     5120   3925   6199   1322    488   1310       C  
ATOM   1092  NE  ARG G 181      21.602   2.959  -0.647  1.00 38.93           N  
ANISOU 1092  NE  ARG G 181     5333   4852   4607    934   1588   1188       N  
ATOM   1093  CZ  ARG G 181      22.248   2.578   0.448  1.00 38.09           C  
ANISOU 1093  CZ  ARG G 181     4774   4804   4896    410   2087   1372       C  
ATOM   1094  NH1 ARG G 181      22.143   3.279   1.571  1.00 36.72           N1+
ANISOU 1094  NH1 ARG G 181     5664   5096   3192    231   2174    912       N1+
ATOM   1095  NH2 ARG G 181      23.005   1.498   0.414  1.00 41.50           N  
ANISOU 1095  NH2 ARG G 181     4170   5099   6498    213   1545   1503       N  
ATOM   1096  N   ARG G 182      16.882   7.241   0.950  1.00 34.77           N  
ANISOU 1096  N   ARG G 182     4143   3001   6068     30   1136   1665       N  
ATOM   1097  CA  ARG G 182      16.220   8.510   0.725  1.00 35.03           C  
ANISOU 1097  CA  ARG G 182     4530   2864   5915    347    596   1464       C  
ATOM   1098  C   ARG G 182      16.941   9.269  -0.382  1.00 38.07           C  
ANISOU 1098  C   ARG G 182     4058   3621   6788    651    261   1678       C  
ATOM   1099  O   ARG G 182      18.160   9.163  -0.537  1.00 40.95           O  
ANISOU 1099  O   ARG G 182     4543   3853   7162   1376   -257   1756       O  
ATOM   1100  CB  ARG G 182      16.194   9.341   2.006  1.00 32.53           C  
ANISOU 1100  CB  ARG G 182     5062   1946   5353   -154    972    820       C  
ATOM   1101  CG  ARG G 182      15.488  10.677   1.861  1.00 34.04           C  
ANISOU 1101  CG  ARG G 182     5641   1775   5515    209   1091    592       C  
ATOM   1102  CD  ARG G 182      14.853  11.085   3.178  1.00 34.48           C  
ANISOU 1102  CD  ARG G 182     6014   1700   5385    163   1022     50       C  
ATOM   1103  NE  ARG G 182      13.834  10.122   3.591  1.00 34.16           N  
ANISOU 1103  NE  ARG G 182     5574   2190   5214    668   1089   1253       N  
ATOM   1104  CZ  ARG G 182      13.548   9.817   4.853  1.00 35.42           C  
ANISOU 1104  CZ  ARG G 182     4998   2947   5512    347   1439   1216       C  
ATOM   1105  NH1 ARG G 182      14.210  10.401   5.852  1.00 31.18           N1+
ANISOU 1105  NH1 ARG G 182     4523   1760   5566   -539   1236    239       N1+
ATOM   1106  NH2 ARG G 182      12.600   8.917   5.110  1.00 34.52           N  
ANISOU 1106  NH2 ARG G 182     4541   2996   5580    381   1205   1312       N  
ATOM   1107  N   LYS G 183      16.171  10.014  -1.173  1.00 38.29           N  
ANISOU 1107  N   LYS G 183     3577   3619   7352    679    368   2145       N  
ATOM   1108  CA  LYS G 183      16.757  10.905  -2.167  1.00 38.17           C  
ANISOU 1108  CA  LYS G 183     3933   3568   7000    132    537   2394       C  
ATOM   1109  C   LYS G 183      17.833  11.766  -1.516  1.00 41.50           C  
ANISOU 1109  C   LYS G 183     5216   3396   7156    781    436   1520       C  
ATOM   1110  O   LYS G 183      17.569  12.473  -0.535  1.00 40.71           O  
ANISOU 1110  O   LYS G 183     6200   2146   7122    829    365    855       O  
ATOM   1111  CB  LYS G 183      15.668  11.777  -2.800  1.00 39.00           C  
ANISOU 1111  CB  LYS G 183     4759   5221   4837   -197    994   2774       C  
ATOM   1112  CG  LYS G 183      16.204  12.912  -3.658  1.00 46.27           C  
ANISOU 1112  CG  LYS G 183     5739   7151   4690    703    950   2656       C  
ATOM   1113  CD  LYS G 183      15.146  13.978  -3.922  1.00 48.82           C  
ANISOU 1113  CD  LYS G 183     6321   7521   4707   1270    732   2768       C  
ATOM   1114  CE  LYS G 183      15.787  15.262  -4.448  1.00 50.25           C  
ANISOU 1114  CE  LYS G 183     6445   7669   4978   1177    629   2002       C  
ATOM   1115  NZ  LYS G 183      14.797  16.329  -4.785  1.00 49.47           N1+
ANISOU 1115  NZ  LYS G 183     6937   7213   4648   1349    802   1689       N1+
ATOM   1116  N   GLY G 184      19.065  11.650  -2.027  1.00 39.84           N  
ANISOU 1116  N   GLY G 184     4153   4581   6401    552    787   1200       N  
ATOM   1117  CA  GLY G 184      20.218  12.335  -1.479  1.00 39.83           C  
ANISOU 1117  CA  GLY G 184     4513   5050   5569    523    998   1277       C  
ATOM   1118  C   GLY G 184      21.070  11.523  -0.520  1.00 42.91           C  
ANISOU 1118  C   GLY G 184     3959   6172   6174    233    511    919       C  
ATOM   1119  O   GLY G 184      22.179  11.966  -0.195  1.00 42.90           O  
ANISOU 1119  O   GLY G 184     4145   7044   5114    368     40    298       O  
ATOM   1120  N   ASP G 185      20.586  10.366  -0.046  1.00 41.67           N  
ANISOU 1120  N   ASP G 185     4042   5256   6534     98    233   1460       N  
ATOM   1121  CA  ASP G 185      21.364   9.514   0.851  1.00 39.32           C  
ANISOU 1121  CA  ASP G 185     3685   5255   6001   -680   -103    813       C  
ATOM   1122  C   ASP G 185      22.749   9.256   0.263  1.00 34.41           C  
ANISOU 1122  C   ASP G 185     3487   4098   5488   -705    231    447       C  
ATOM   1123  O   ASP G 185      22.889   9.035  -0.939  1.00 34.93           O  
ANISOU 1123  O   ASP G 185     3688   3345   6237   -340    246    999       O  
ATOM   1124  CB  ASP G 185      20.638   8.171   1.084  1.00 41.79           C  
ANISOU 1124  CB  ASP G 185     3856   6463   5559  -1411   -303    504       C  
ATOM   1125  CG  ASP G 185      19.665   8.193   2.289  1.00 46.20           C  
ANISOU 1125  CG  ASP G 185     4406   6788   6358  -1420    -58    101       C  
ATOM   1126  OD1 ASP G 185      19.598   9.223   2.994  1.00 49.22           O  
ANISOU 1126  OD1 ASP G 185     5053   7107   6542  -1113   -391   -569       O  
ATOM   1127  OD2 ASP G 185      18.971   7.166   2.532  1.00 42.68           O1-
ANISOU 1127  OD2 ASP G 185     4198   6249   5768  -2079   1068   1061       O1-
ATOM   1128  N   VAL G 186      23.781   9.286   1.111  1.00 33.38           N  
ANISOU 1128  N   VAL G 186     3268   3897   5518   -552    333    500       N  
ATOM   1129  CA  VAL G 186      25.144   9.054   0.632  1.00 38.14           C  
ANISOU 1129  CA  VAL G 186     4114   3913   6464    179   -675   1221       C  
ATOM   1130  C   VAL G 186      25.317   7.582   0.296  1.00 38.57           C  
ANISOU 1130  C   VAL G 186     4688   3313   6653    213   -996   1456       C  
ATOM   1131  O   VAL G 186      24.942   6.706   1.084  1.00 44.41           O  
ANISOU 1131  O   VAL G 186     5210   2985   8679    -31  -1272   1853       O  
ATOM   1132  CB  VAL G 186      26.187   9.487   1.671  1.00 37.95           C  
ANISOU 1132  CB  VAL G 186     3686   3144   7590   -198  -1076   1195       C  
ATOM   1133  CG1 VAL G 186      27.596   9.133   1.176  1.00 38.22           C  
ANISOU 1133  CG1 VAL G 186     3384   2933   8204   -804  -1185   1592       C  
ATOM   1134  CG2 VAL G 186      26.085  10.961   1.963  1.00 39.34           C  
ANISOU 1134  CG2 VAL G 186     4874   3267   6805   1190  -1166   1533       C  
ATOM   1135  N   LEU G 187      25.894   7.313  -0.831  1.00 34.06           N  
ANISOU 1135  N   LEU G 187     4094   4154   4694    199   -389   1264       N  
ATOM   1136  CA  LEU G 187      26.035   5.924  -1.218  1.00 34.07           C  
ANISOU 1136  CA  LEU G 187     4894   4443   3606    394    -91   1277       C  
ATOM   1137  C   LEU G 187      27.393   5.381  -0.788  1.00 35.42           C  
ANISOU 1137  C   LEU G 187     6004   3717   3738     28    949   1160       C  
ATOM   1138  O   LEU G 187      28.359   6.135  -0.665  1.00 36.99           O  
ANISOU 1138  O   LEU G 187     6157   3510   4389   -402   1461   1388       O  
ATOM   1139  CB  LEU G 187      25.880   5.784  -2.724  1.00 38.13           C  
ANISOU 1139  CB  LEU G 187     4752   5095   4639    784     60    925       C  
ATOM   1140  CG  LEU G 187      24.504   6.269  -3.178  1.00 38.50           C  
ANISOU 1140  CG  LEU G 187     4379   6732   3517    538   -200    758       C  
ATOM   1141  CD1 LEU G 187      24.463   6.383  -4.683  1.00 38.77           C  
ANISOU 1141  CD1 LEU G 187     4849   7165   2716    523    -30    -89       C  
ATOM   1142  CD2 LEU G 187      23.412   5.333  -2.669  1.00 36.80           C  
ANISOU 1142  CD2 LEU G 187     4508   6041   3433    282   -590    448       C  
ATOM   1143  N   PRO G 188      27.497   4.085  -0.531  1.00 35.70           N  
ANISOU 1143  N   PRO G 188     6913   3663   2989    181   1362    -79       N  
ATOM   1144  CA  PRO G 188      28.762   3.541  -0.026  1.00 38.73           C  
ANISOU 1144  CA  PRO G 188     6721   4205   3789    -17   1322     40       C  
ATOM   1145  C   PRO G 188      29.573   2.822  -1.090  1.00 42.41           C  
ANISOU 1145  C   PRO G 188     6502   4235   5376   -929   1709   -382       C  
ATOM   1146  O   PRO G 188      29.057   2.494  -2.164  1.00 42.55           O  
ANISOU 1146  O   PRO G 188     6126   4404   5638  -1312   1952   -352       O  
ATOM   1147  CB  PRO G 188      28.293   2.572   1.058  1.00 33.39           C  
ANISOU 1147  CB  PRO G 188     6392   4027   2267    281    691    170       C  
ATOM   1148  CG  PRO G 188      27.018   2.010   0.464  1.00 35.43           C  
ANISOU 1148  CG  PRO G 188     7312   3908   2241    563    655    177       C  
ATOM   1149  CD  PRO G 188      26.403   3.108  -0.412  1.00 32.92           C  
ANISOU 1149  CD  PRO G 188     6622   3240   2645    -29    778    194       C  
ATOM   1150  N   ASP G 189      30.849   2.570  -0.801  1.00 42.06           N  
ANISOU 1150  N   ASP G 189     6111   4084   5787  -1780   1886   -689       N  
ATOM   1151  CA  ASP G 189      31.646   1.747  -1.702  1.00 40.54           C  
ANISOU 1151  CA  ASP G 189     5949   4781   4672  -1900   2638   -980       C  
ATOM   1152  C   ASP G 189      31.254   0.281  -1.600  1.00 38.62           C  
ANISOU 1152  C   ASP G 189     5852   4951   3872  -1887   2138   -727       C  
ATOM   1153  O   ASP G 189      31.420  -0.480  -2.562  1.00 40.54           O  
ANISOU 1153  O   ASP G 189     6360   5299   3743  -1888   2186    119       O  
ATOM   1154  CB  ASP G 189      33.132   1.922  -1.392  1.00 45.98           C  
ANISOU 1154  CB  ASP G 189     6928   5869   4673  -1532   2593   -643       C  
ATOM   1155  CG  ASP G 189      33.569   3.379  -1.424  1.00 52.21           C  
ANISOU 1155  CG  ASP G 189     7464   7378   4999   -743   2993    558       C  
ATOM   1156  OD1 ASP G 189      33.100   4.111  -2.330  1.00 55.28           O  
ANISOU 1156  OD1 ASP G 189     8237   8512   4256   -410   3140    243       O  
ATOM   1157  OD2 ASP G 189      34.365   3.796  -0.545  1.00 53.24           O1-
ANISOU 1157  OD2 ASP G 189     6795   7149   6286   -557   2529   1533       O1-
ATOM   1158  N   ALA G 190      30.724  -0.129  -0.453  1.00 32.48           N  
ANISOU 1158  N   ALA G 190     5157   3660   3526  -1490    642  -1122       N  
ATOM   1159  CA  ALA G 190      30.336  -1.515  -0.275  1.00 29.27           C  
ANISOU 1159  CA  ALA G 190     3828   4075   3221   -807   -229   -472       C  
ATOM   1160  C   ALA G 190      29.424  -1.619   0.934  1.00 25.76           C  
ANISOU 1160  C   ALA G 190     3939   4186   1664   -338   -264    111       C  
ATOM   1161  O   ALA G 190      29.429  -0.765   1.825  1.00 23.78           O  
ANISOU 1161  O   ALA G 190     4597   3084   1355   -456   -438   -392       O  
ATOM   1162  CB  ALA G 190      31.556  -2.430  -0.116  1.00 29.79           C  
ANISOU 1162  CB  ALA G 190     4334   3678   3308   -689    -71  -1583       C  
ATOM   1163  N   THR G 191      28.633  -2.681   0.930  1.00 25.92           N  
ANISOU 1163  N   THR G 191     4476   3937   1433   -204    375     -6       N  
ATOM   1164  CA  THR G 191      27.722  -3.027   2.000  1.00 27.27           C  
ANISOU 1164  CA  THR G 191     3921   3775   2667   -377    615    741       C  
ATOM   1165  C   THR G 191      27.992  -4.472   2.387  1.00 28.19           C  
ANISOU 1165  C   THR G 191     4549   2728   3434   -539    561   -240       C  
ATOM   1166  O   THR G 191      28.229  -5.326   1.528  1.00 30.15           O  
ANISOU 1166  O   THR G 191     4967   2387   4100    -97    820   -630       O  
ATOM   1167  CB  THR G 191      26.262  -2.850   1.572  1.00 28.30           C  
ANISOU 1167  CB  THR G 191     3562   4405   2785    290    974   1362       C  
ATOM   1168  CG2 THR G 191      25.326  -2.913   2.773  1.00 30.25           C  
ANISOU 1168  CG2 THR G 191     2440   4769   4285    134    901   1127       C  
ATOM   1169  OG1 THR G 191      26.107  -1.583   0.934  1.00 29.70           O  
ANISOU 1169  OG1 THR G 191     3044   5710   2531    572    861   1539       O  
ATOM   1170  N   HIS G 192      27.971  -4.729   3.682  1.00 25.26           N  
ANISOU 1170  N   HIS G 192     3836   3022   2739   -852   -158   -285       N  
ATOM   1171  CA  HIS G 192      28.133  -6.060   4.238  1.00 28.03           C  
ANISOU 1171  CA  HIS G 192     3399   3262   3989   -583    614   -232       C  
ATOM   1172  C   HIS G 192      27.021  -6.283   5.246  1.00 24.06           C  
ANISOU 1172  C   HIS G 192     3464   3566   2111   -821    429   -374       C  
ATOM   1173  O   HIS G 192      26.706  -5.384   6.030  1.00 24.88           O  
ANISOU 1173  O   HIS G 192     3641   3912   1902   -696   -780   -954       O  
ATOM   1174  CB  HIS G 192      29.487  -6.196   4.914  1.00 33.21           C  
ANISOU 1174  CB  HIS G 192     4379   3743   4497   -197   1775   -474       C  
ATOM   1175  CG  HIS G 192      30.634  -5.707   4.079  1.00 36.48           C  
ANISOU 1175  CG  HIS G 192     5032   3911   4919   -986   2405   -470       C  
ATOM   1176  CD2 HIS G 192      31.491  -4.674   4.258  1.00 37.42           C  
ANISOU 1176  CD2 HIS G 192     4913   4112   5194   -819   2052   -554       C  
ATOM   1177  ND1 HIS G 192      31.021  -6.327   2.908  1.00 35.74           N  
ANISOU 1177  ND1 HIS G 192     5022   3534   5023  -1392   2853  -1127       N  
ATOM   1178  CE1 HIS G 192      32.061  -5.689   2.397  1.00 37.11           C  
ANISOU 1178  CE1 HIS G 192     4418   4536   5147  -1186   2690   -892       C  
ATOM   1179  NE2 HIS G 192      32.365  -4.682   3.195  1.00 36.89           N  
ANISOU 1179  NE2 HIS G 192     4042   4576   5397  -1358   2231   -586       N  
ATOM   1180  N   THR G 193      26.406  -7.462   5.214  1.00 22.56           N  
ANISOU 1180  N   THR G 193     3135   3512   1924   -851    658   -531       N  
ATOM   1181  CA  THR G 193      25.294  -7.756   6.103  1.00 23.72           C  
ANISOU 1181  CA  THR G 193     2688   3351   2973   -587    342    235       C  
ATOM   1182  C   THR G 193      25.728  -8.721   7.193  1.00 26.10           C  
ANISOU 1182  C   THR G 193     3336   3231   3351   -375    -46    169       C  
ATOM   1183  O   THR G 193      26.326  -9.768   6.910  1.00 24.81           O  
ANISOU 1183  O   THR G 193     3632   2541   3254   -437   -223   -481       O  
ATOM   1184  CB  THR G 193      24.103  -8.326   5.339  1.00 29.96           C  
ANISOU 1184  CB  THR G 193     3316   4535   3530    211    763   1288       C  
ATOM   1185  CG2 THR G 193      23.017  -8.767   6.312  1.00 26.54           C  
ANISOU 1185  CG2 THR G 193     2733   3518   3833   -215    197   1256       C  
ATOM   1186  OG1 THR G 193      23.569  -7.310   4.487  1.00 33.87           O  
ANISOU 1186  OG1 THR G 193     3237   6236   3395    235   1142   1873       O  
ATOM   1187  N   ILE G 194      25.406  -8.353   8.429  1.00 26.01           N  
ANISOU 1187  N   ILE G 194     3537   3777   2570   -156   -129    681       N  
ATOM   1188  CA  ILE G 194      25.739  -9.106   9.626  1.00 27.82           C  
ANISOU 1188  CA  ILE G 194     3550   3608   3411   -380   -562    421       C  
ATOM   1189  C   ILE G 194      24.432  -9.460  10.317  1.00 26.79           C  
ANISOU 1189  C   ILE G 194     3931   3421   2829   -830  -1114    446       C  
ATOM   1190  O   ILE G 194      23.716  -8.568  10.798  1.00 28.58           O  
ANISOU 1190  O   ILE G 194     4018   3791   3052   -620   -921    955       O  
ATOM   1191  CB  ILE G 194      26.647  -8.301  10.556  1.00 25.57           C  
ANISOU 1191  CB  ILE G 194     2842   2733   4141   -636  -1769    562       C  
ATOM   1192  CG1 ILE G 194      27.916  -7.915   9.812  1.00 28.51           C  
ANISOU 1192  CG1 ILE G 194     3928   2034   4869   -403  -1733     44       C  
ATOM   1193  CG2 ILE G 194      26.975  -9.105  11.792  1.00 30.54           C  
ANISOU 1193  CG2 ILE G 194     4094   3514   3995    563  -1240   1707       C  
ATOM   1194  CD1 ILE G 194      28.892  -7.094  10.648  1.00 32.19           C  
ANISOU 1194  CD1 ILE G 194     4357   2608   5264    194  -1916   -103       C  
ATOM   1195  N   VAL G 195      24.124 -10.756  10.379  1.00 20.74           N  
ANISOU 1195  N   VAL G 195     3701   2210   1971  -1015  -1270    227       N  
ATOM   1196  CA  VAL G 195      22.904 -11.249  11.009  1.00 22.88           C  
ANISOU 1196  CA  VAL G 195     2645   2581   3468  -1205   -558   -351       C  
ATOM   1197  C   VAL G 195      23.265 -12.121  12.204  1.00 23.70           C  
ANISOU 1197  C   VAL G 195     3307   2900   2799   -789    -31  -1205       C  
ATOM   1198  O   VAL G 195      23.769 -13.239  12.039  1.00 23.47           O  
ANISOU 1198  O   VAL G 195     3139   2733   3043     64   -870  -1067       O  
ATOM   1199  CB  VAL G 195      22.029 -12.038  10.034  1.00 22.89           C  
ANISOU 1199  CB  VAL G 195     3007   2386   3305   -309     62     47       C  
ATOM   1200  CG1 VAL G 195      20.681 -12.331  10.680  1.00 25.94           C  
ANISOU 1200  CG1 VAL G 195     3666   2672   3519    675    827     27       C  
ATOM   1201  CG2 VAL G 195      21.869 -11.286   8.775  1.00 20.55           C  
ANISOU 1201  CG2 VAL G 195     3751   2667   1391    864    401    679       C  
ATOM   1202  N   PHE G 196      22.970 -11.633  13.404  1.00 24.41           N  
ANISOU 1202  N   PHE G 196     4213   2800   2260   -307   1196  -1010       N  
ATOM   1203  CA  PHE G 196      23.076 -12.426  14.630  1.00 25.70           C  
ANISOU 1203  CA  PHE G 196     4226   2539   2999   -347    664  -1494       C  
ATOM   1204  C   PHE G 196      21.849 -13.336  14.723  1.00 23.69           C  
ANISOU 1204  C   PHE G 196     4003   2656   2342    171    286  -1437       C  
ATOM   1205  O   PHE G 196      20.770 -12.906  15.144  1.00 25.69           O  
ANISOU 1205  O   PHE G 196     3027   3378   3354   -944   1569   -780       O  
ATOM   1206  CB  PHE G 196      23.161 -11.511  15.852  1.00 29.28           C  
ANISOU 1206  CB  PHE G 196     3801   2917   4408   -234    982  -1006       C  
ATOM   1207  CG  PHE G 196      24.523 -10.887  16.082  1.00 34.87           C  
ANISOU 1207  CG  PHE G 196     3540   4050   5660   -231   2122   -256       C  
ATOM   1208  CD1 PHE G 196      25.572 -11.069  15.176  1.00 39.74           C  
ANISOU 1208  CD1 PHE G 196     4456   3885   6757   -104   1774    238       C  
ATOM   1209  CD2 PHE G 196      24.763 -10.135  17.240  1.00 33.04           C  
ANISOU 1209  CD2 PHE G 196     3344   4735   4473   -196   2238    341       C  
ATOM   1210  CE1 PHE G 196      26.833 -10.497  15.413  1.00 39.65           C  
ANISOU 1210  CE1 PHE G 196     4488   3700   6878    388   1321    939       C  
ATOM   1211  CE2 PHE G 196      26.014  -9.557  17.490  1.00 30.81           C  
ANISOU 1211  CE2 PHE G 196     2633   3576   5497   -856   1460    542       C  
ATOM   1212  CZ  PHE G 196      27.051  -9.741  16.575  1.00 35.66           C  
ANISOU 1212  CZ  PHE G 196     3495   2522   7532   -177    922   1032       C  
ATOM   1213  N   ASN G 197      21.992 -14.605  14.339  1.00 23.14           N  
ANISOU 1213  N   ASN G 197     3059   3479   2256    249   -937  -1317       N  
ATOM   1214  CA  ASN G 197      20.871 -15.538  14.362  1.00 26.51           C  
ANISOU 1214  CA  ASN G 197     3520   4094   2457    195   -119  -1780       C  
ATOM   1215  C   ASN G 197      21.094 -16.614  15.413  1.00 25.65           C  
ANISOU 1215  C   ASN G 197     2456   4044   3247   -159    339  -2123       C  
ATOM   1216  O   ASN G 197      21.859 -17.556  15.191  1.00 31.85           O  
ANISOU 1216  O   ASN G 197     3020   4327   4754   -166    185  -2713       O  
ATOM   1217  CB  ASN G 197      20.645 -16.183  13.005  1.00 27.16           C  
ANISOU 1217  CB  ASN G 197     4034   3847   2439     56   -479  -1239       C  
ATOM   1218  CG  ASN G 197      19.401 -17.014  12.991  1.00 31.09           C  
ANISOU 1218  CG  ASN G 197     5766   2625   3423    348   -307   -699       C  
ATOM   1219  ND2 ASN G 197      19.328 -17.951  12.063  1.00 35.72           N  
ANISOU 1219  ND2 ASN G 197     6411   2833   4328    730   -490   -102       N  
ATOM   1220  OD1 ASN G 197      18.507 -16.819  13.816  1.00 35.23           O  
ANISOU 1220  OD1 ASN G 197     5920   2249   5219    455    -38   -158       O  
ATOM   1221  N   ASP G 198      20.372 -16.501  16.531  1.00 27.52           N  
ANISOU 1221  N   ASP G 198     3039   3035   4384   -747    705  -2028       N  
ATOM   1222  CA  ASP G 198      20.548 -17.381  17.690  1.00 29.09           C  
ANISOU 1222  CA  ASP G 198     3435   3309   4311   -239    378  -2037       C  
ATOM   1223  C   ASP G 198      21.988 -17.208  18.138  1.00 30.84           C  
ANISOU 1223  C   ASP G 198     4539   3400   3780   -573    467  -1879       C  
ATOM   1224  O   ASP G 198      22.385 -16.067  18.429  1.00 33.88           O  
ANISOU 1224  O   ASP G 198     5113   3451   4310   -517    245  -1423       O  
ATOM   1225  CB  ASP G 198      20.148 -18.818  17.355  1.00 30.43           C  
ANISOU 1225  CB  ASP G 198     3606   2417   5537   -226     65  -1788       C  
ATOM   1226  CG  ASP G 198      18.787 -19.176  17.884  1.00 39.55           C  
ANISOU 1226  CG  ASP G 198     5155   3657   6214     48   1660  -2264       C  
ATOM   1227  OD1 ASP G 198      18.186 -18.322  18.582  1.00 38.91           O  
ANISOU 1227  OD1 ASP G 198     4301   4376   6108   -307   2488  -1898       O  
ATOM   1228  OD2 ASP G 198      18.324 -20.307  17.614  1.00 47.84           O1-
ANISOU 1228  OD2 ASP G 198     6254   4430   7494    245   1753  -2794       O1-
ATOM   1229  N   MET G 199      22.800 -18.261  18.174  1.00 31.61           N  
ANISOU 1229  N   MET G 199     4762   3081   4169     -7    576  -1135       N  
ATOM   1230  CA  MET G 199      24.193 -18.150  18.563  1.00 37.72           C  
ANISOU 1230  CA  MET G 199     5894   4598   3840    437    575   -488       C  
ATOM   1231  C   MET G 199      25.124 -18.187  17.356  1.00 33.77           C  
ANISOU 1231  C   MET G 199     5418   4330   3085   -155   1156   -206       C  
ATOM   1232  O   MET G 199      26.278 -18.607  17.477  1.00 36.04           O  
ANISOU 1232  O   MET G 199     5789   4203   3703   -642    918   -222       O  
ATOM   1233  CB  MET G 199      24.545 -19.258  19.552  1.00 44.42           C  
ANISOU 1233  CB  MET G 199     6828   5488   4562    877    364   -445       C  
ATOM   1234  CG  MET G 199      25.148 -18.737  20.859  1.00 52.20           C  
ANISOU 1234  CG  MET G 199     7596   6126   6111    891   1347  -1101       C  
ATOM   1235  SD  MET G 199      23.946 -18.034  22.033  1.00 53.58           S  
ANISOU 1235  SD  MET G 199     7483   6654   6219    898   1669  -1321       S  
ATOM   1236  CE  MET G 199      23.495 -19.486  22.998  1.00 49.17           C  
ANISOU 1236  CE  MET G 199     7156   6464   5063    943    972   -428       C  
ATOM   1237  N   THR G 200      24.642 -17.772  16.184  1.00 27.36           N  
ANISOU 1237  N   THR G 200     5004   3502   1890   -180    599   -180       N  
ATOM   1238  CA  THR G 200      25.446 -17.783  14.971  1.00 27.70           C  
ANISOU 1238  CA  THR G 200     4638   3088   2801   -147    342    -61       C  
ATOM   1239  C   THR G 200      25.501 -16.384  14.359  1.00 31.00           C  
ANISOU 1239  C   THR G 200     3087   4888   3803   -446    489   -430       C  
ATOM   1240  O   THR G 200      24.686 -15.511  14.676  1.00 32.07           O  
ANISOU 1240  O   THR G 200     2009   4968   5210     11    141   -562       O  
ATOM   1241  CB  THR G 200      24.893 -18.787  13.928  1.00 32.99           C  
ANISOU 1241  CB  THR G 200     5535   3520   3482    290    476    437       C  
ATOM   1242  CG2 THR G 200      24.444 -20.108  14.602  1.00 30.31           C  
ANISOU 1242  CG2 THR G 200     5362   3397   2757    338   -248    258       C  
ATOM   1243  OG1 THR G 200      23.799 -18.208  13.190  1.00 33.60           O  
ANISOU 1243  OG1 THR G 200     5599   2815   4352    564    345    548       O  
ATOM   1244  N   ILE G 201      26.500 -16.171  13.493  1.00 29.42           N  
ANISOU 1244  N   ILE G 201     2171   6099   2908   -542    573   -179       N  
ATOM   1245  CA  ILE G 201      26.541 -15.032  12.577  1.00 24.05           C  
ANISOU 1245  CA  ILE G 201     1938   4905   2297   -695    232   -441       C  
ATOM   1246  C   ILE G 201      26.294 -15.582  11.177  1.00 29.32           C  
ANISOU 1246  C   ILE G 201     3364   4683   3090    177    469   -542       C  
ATOM   1247  O   ILE G 201      27.110 -16.357  10.653  1.00 28.06           O  
ANISOU 1247  O   ILE G 201     3760   4209   2694     88    644  -1547       O  
ATOM   1248  CB  ILE G 201      27.873 -14.270  12.628  1.00 23.97           C  
ANISOU 1248  CB  ILE G 201     3281   4243   1584   -149    443    354       C  
ATOM   1249  CG1 ILE G 201      28.143 -13.723  14.016  1.00 30.75           C  
ANISOU 1249  CG1 ILE G 201     4608   3906   3168   -481    278   -134       C  
ATOM   1250  CG2 ILE G 201      27.839 -13.106  11.676  1.00 23.72           C  
ANISOU 1250  CG2 ILE G 201     2865   2988   3160   -295    474   -311       C  
ATOM   1251  CD1 ILE G 201      29.571 -13.267  14.206  1.00 34.12           C  
ANISOU 1251  CD1 ILE G 201     5542   3164   4258  -1079   1206   -413       C  
ATOM   1252  N   ASN G 202      25.162 -15.191  10.577  1.00 23.27           N  
ANISOU 1252  N   ASN G 202     2976   2740   3125    233    -23   -621       N  
ATOM   1253  CA  ASN G 202      24.838 -15.576   9.207  1.00 23.47           C  
ANISOU 1253  CA  ASN G 202     2949   2461   3508    274     39    313       C  
ATOM   1254  C   ASN G 202      24.826 -17.098   9.043  1.00 28.81           C  
ANISOU 1254  C   ASN G 202     3153   3690   4104    250    517    541       C  
ATOM   1255  O   ASN G 202      25.210 -17.625   7.997  1.00 31.58           O  
ANISOU 1255  O   ASN G 202     3655   4174   4169    751   1649    294       O  
ATOM   1256  CB  ASN G 202      25.810 -14.929   8.215  1.00 21.44           C  
ANISOU 1256  CB  ASN G 202     2946   1824   3376   -471    451    395       C  
ATOM   1257  CG  ASN G 202      25.682 -13.420   8.164  1.00 26.00           C  
ANISOU 1257  CG  ASN G 202     3007   3955   2918  -1197    734    375       C  
ATOM   1258  ND2 ASN G 202      26.482 -12.790   7.308  1.00 23.52           N  
ANISOU 1258  ND2 ASN G 202     1857   4032   3046  -1040    519    680       N  
ATOM   1259  OD1 ASN G 202      24.880 -12.819   8.893  1.00 29.70           O  
ANISOU 1259  OD1 ASN G 202     4151   4636   2496  -1066    998   1013       O  
ATOM   1260  N   ASN G 203      24.390 -17.813  10.087  1.00 27.63           N  
ANISOU 1260  N   ASN G 203     2264   3618   4617   -250   -481    293       N  
ATOM   1261  CA  ASN G 203      24.313 -19.276  10.120  1.00 29.24           C  
ANISOU 1261  CA  ASN G 203     3568   3780   3761    718   -839    544       C  
ATOM   1262  C   ASN G 203      25.675 -19.961   9.973  1.00 29.59           C  
ANISOU 1262  C   ASN G 203     3560   3433   4252    878     -2   -495       C  
ATOM   1263  O   ASN G 203      25.727 -21.180   9.782  1.00 32.94           O  
ANISOU 1263  O   ASN G 203     4555   2986   4974    799    219  -1225       O  
ATOM   1264  CB  ASN G 203      23.370 -19.833   9.039  1.00 33.08           C  
ANISOU 1264  CB  ASN G 203     3675   4340   4555    155   -933    455       C  
ATOM   1265  CG  ASN G 203      21.901 -19.696   9.390  1.00 37.79           C  
ANISOU 1265  CG  ASN G 203     4424   5334   4601   -299   -519    358       C  
ATOM   1266  ND2 ASN G 203      21.084 -20.605   8.856  1.00 39.16           N  
ANISOU 1266  ND2 ASN G 203     4062   5581   5236  -1033  -1038    229       N  
ATOM   1267  OD1 ASN G 203      21.497 -18.780  10.109  1.00 36.12           O  
ANISOU 1267  OD1 ASN G 203     4967   4273   4484   -169   -702   -573       O  
ATOM   1268  N   ARG G 204      26.778 -19.220  10.044  1.00 29.07           N  
ANISOU 1268  N   ARG G 204     3485   3822   3739   1036    630   -995       N  
ATOM   1269  CA  ARG G 204      28.095 -19.827   9.920  1.00 33.95           C  
ANISOU 1269  CA  ARG G 204     3939   4062   4898   1095    882   -242       C  
ATOM   1270  C   ARG G 204      28.452 -20.608  11.188  1.00 36.03           C  
ANISOU 1270  C   ARG G 204     4384   3681   5626   1281    770     59       C  
ATOM   1271  O   ARG G 204      27.927 -20.328  12.275  1.00 38.89           O  
ANISOU 1271  O   ARG G 204     5586   3685   5505   2190   1117    237       O  
ATOM   1272  CB  ARG G 204      29.156 -18.758   9.665  1.00 34.38           C  
ANISOU 1272  CB  ARG G 204     2873   4752   5437    664    671   -711       C  
ATOM   1273  CG  ARG G 204      28.802 -17.747   8.576  1.00 39.38           C  
ANISOU 1273  CG  ARG G 204     4339   5721   4900    125    751   -958       C  
ATOM   1274  CD  ARG G 204      29.428 -18.117   7.271  1.00 48.45           C  
ANISOU 1274  CD  ARG G 204     4703   6767   6940   -995   -103   -542       C  
ATOM   1275  NE  ARG G 204      30.874 -18.276   7.395  1.00 55.04           N  
ANISOU 1275  NE  ARG G 204     5106   7271   8536  -1988   -589    -84       N  
ATOM   1276  CZ  ARG G 204      31.757 -17.551   6.724  1.00 55.60           C  
ANISOU 1276  CZ  ARG G 204     4842   7261   9024  -2467  -1361    351       C  
ATOM   1277  NH1 ARG G 204      31.333 -16.619   5.876  1.00 55.38           N1+
ANISOU 1277  NH1 ARG G 204     4710   7855   8479  -2482  -1607    880       N1+
ATOM   1278  NH2 ARG G 204      33.058 -17.762   6.899  1.00 53.23           N  
ANISOU 1278  NH2 ARG G 204     4548   6786   8890  -2093  -2295    486       N  
ATOM   1279  N   PRO G 205      29.329 -21.608  11.069  1.00 32.49           N  
ANISOU 1279  N   PRO G 205     4814   1967   5562    967   1189    -50       N  
ATOM   1280  CA  PRO G 205      29.855 -22.293  12.260  1.00 34.03           C  
ANISOU 1280  CA  PRO G 205     5427   2116   5386   1165   1299    160       C  
ATOM   1281  C   PRO G 205      30.598 -21.351  13.198  1.00 35.56           C  
ANISOU 1281  C   PRO G 205     4692   3413   5405    687    620    411       C  
ATOM   1282  O   PRO G 205      30.987 -20.231  12.856  1.00 33.49           O  
ANISOU 1282  O   PRO G 205     3401   3260   6064   -207    281     16       O  
ATOM   1283  CB  PRO G 205      30.802 -23.359  11.690  1.00 34.19           C  
ANISOU 1283  CB  PRO G 205     6246   2407   4338   1540   1268    137       C  
ATOM   1284  CG  PRO G 205      30.910 -23.073  10.195  1.00 37.02           C  
ANISOU 1284  CG  PRO G 205     6728   2578   4759   1640   1344    114       C  
ATOM   1285  CD  PRO G 205      29.652 -22.329   9.829  1.00 35.08           C  
ANISOU 1285  CD  PRO G 205     6101   2522   4707   1551   1388     35       C  
ATOM   1286  N   ALA G 206      30.806 -21.842  14.413  1.00 36.82           N  
ANISOU 1286  N   ALA G 206     4996   4531   4463    541    768    273       N  
ATOM   1287  CA  ALA G 206      31.428 -21.030  15.442  1.00 34.29           C  
ANISOU 1287  CA  ALA G 206     4414   5854   2759    639    858    149       C  
ATOM   1288  C   ALA G 206      32.833 -20.625  15.021  1.00 40.03           C  
ANISOU 1288  C   ALA G 206     6360   5546   3306   1134    974   -353       C  
ATOM   1289  O   ALA G 206      33.592 -21.434  14.478  1.00 41.39           O  
ANISOU 1289  O   ALA G 206     7476   4636   3613   1233   1554  -1252       O  
ATOM   1290  CB  ALA G 206      31.468 -21.806  16.754  1.00 35.30           C  
ANISOU 1290  CB  ALA G 206     2842   7296   3273    352   1035   1287       C  
ATOM   1291  N   HIS G 207      33.166 -19.352  15.256  1.00 41.08           N  
ANISOU 1291  N   HIS G 207     5777   6256   3576   1119    622   -582       N  
ATOM   1292  CA  HIS G 207      34.491 -18.802  14.942  1.00 43.38           C  
ANISOU 1292  CA  HIS G 207     5211   7315   3957    563    153   -557       C  
ATOM   1293  C   HIS G 207      34.856 -18.967  13.460  1.00 44.10           C  
ANISOU 1293  C   HIS G 207     4049   7679   5029   -829    296   -308       C  
ATOM   1294  O   HIS G 207      35.994 -19.294  13.112  1.00 44.02           O  
ANISOU 1294  O   HIS G 207     3910   6788   6029  -2285   1357   -850       O  
ATOM   1295  CB  HIS G 207      35.587 -19.428  15.824  1.00 41.35           C  
ANISOU 1295  CB  HIS G 207     4957   8011   2742   1265  -1162    376       C  
ATOM   1296  CG  HIS G 207      35.394 -19.233  17.299  1.00 49.96           C  
ANISOU 1296  CG  HIS G 207     5184   8146   5652   1139   -916    484       C  
ATOM   1297  CD2 HIS G 207      35.639 -18.167  18.099  1.00 53.20           C  
ANISOU 1297  CD2 HIS G 207     4948   8446   6818    647   -798    505       C  
ATOM   1298  ND1 HIS G 207      34.925 -20.232  18.129  1.00 52.65           N  
ANISOU 1298  ND1 HIS G 207     5905   7848   6250   1220   -764    536       N  
ATOM   1299  CE1 HIS G 207      34.874 -19.784  19.371  1.00 54.24           C  
ANISOU 1299  CE1 HIS G 207     6076   8126   6406   1094   -592    674       C  
ATOM   1300  NE2 HIS G 207      35.302 -18.534  19.381  1.00 55.36           N  
ANISOU 1300  NE2 HIS G 207     5651   8723   6663    974   -591    662       N  
ATOM   1301  N   THR G 208      33.903 -18.755  12.561  1.00 43.55           N  
ANISOU 1301  N   THR G 208     4418   7654   4479  -1032    305   -670       N  
ATOM   1302  CA  THR G 208      34.256 -18.734  11.147  1.00 43.48           C  
ANISOU 1302  CA  THR G 208     4683   6911   4927  -1093   -190   -551       C  
ATOM   1303  C   THR G 208      33.841 -17.416  10.517  1.00 44.24           C  
ANISOU 1303  C   THR G 208     5470   7125   4211  -1543    202  -1505       C  
ATOM   1304  O   THR G 208      33.474 -17.357   9.343  1.00 46.02           O  
ANISOU 1304  O   THR G 208     5925   8522   3037  -1346   1416  -1232       O  
ATOM   1305  CB  THR G 208      33.647 -19.915  10.387  1.00 46.36           C  
ANISOU 1305  CB  THR G 208     4158   6988   6467   -669   -442    522       C  
ATOM   1306  CG2 THR G 208      34.071 -21.244  11.014  1.00 47.33           C  
ANISOU 1306  CG2 THR G 208     3954   7081   6948   -674   -537    350       C  
ATOM   1307  OG1 THR G 208      32.223 -19.816  10.404  1.00 45.98           O  
ANISOU 1307  OG1 THR G 208     3167   7014   7290   -388   -950   1296       O  
ATOM   1308  N   GLY G 209      33.901 -16.350  11.294  1.00 41.87           N  
ANISOU 1308  N   GLY G 209     5546   6993   3369  -1377   -151  -2005       N  
ATOM   1309  CA  GLY G 209      33.556 -15.056  10.782  1.00 42.56           C  
ANISOU 1309  CA  GLY G 209     5564   7307   3300  -1602    223  -2213       C  
ATOM   1310  C   GLY G 209      32.069 -14.973  10.546  1.00 42.91           C  
ANISOU 1310  C   GLY G 209     5672   7695   2937  -1757    784  -1791       C  
ATOM   1311  O   GLY G 209      31.281 -15.571  11.281  1.00 47.04           O  
ANISOU 1311  O   GLY G 209     6308   7752   3814  -2329    310  -2133       O  
ATOM   1312  N   PRO G 210      31.651 -14.303   9.466  1.00 39.55           N  
ANISOU 1312  N   PRO G 210     5474   6793   2761  -1385   1510  -1037       N  
ATOM   1313  CA  PRO G 210      32.522 -13.957   8.336  1.00 40.95           C  
ANISOU 1313  CA  PRO G 210     4904   6792   3865  -1069   1605   -905       C  
ATOM   1314  C   PRO G 210      33.476 -12.782   8.591  1.00 35.07           C  
ANISOU 1314  C   PRO G 210     4674   4994   3655   -635    888   -799       C  
ATOM   1315  O   PRO G 210      33.339 -12.034   9.563  1.00 35.32           O  
ANISOU 1315  O   PRO G 210     5207   4452   3760   -611    692   -929       O  
ATOM   1316  CB  PRO G 210      31.513 -13.611   7.225  1.00 41.69           C  
ANISOU 1316  CB  PRO G 210     4450   7348   4039   -628   1850   -422       C  
ATOM   1317  CG  PRO G 210      30.323 -13.063   7.967  1.00 39.81           C  
ANISOU 1317  CG  PRO G 210     4856   6149   4120   -630   1972   -968       C  
ATOM   1318  CD  PRO G 210      30.287 -13.761   9.306  1.00 34.54           C  
ANISOU 1318  CD  PRO G 210     4765   5676   2683   -919   1644   -942       C  
ATOM   1319  N   ASN G 211      34.469 -12.664   7.728  1.00 23.44           N  
ANISOU 1319  N   ASN G 211     3012   3929   1963   -414    955   -707       N  
ATOM   1320  CA  ASN G 211      35.358 -11.521   7.724  1.00 25.46           C  
ANISOU 1320  CA  ASN G 211     2302   4524   2846   -681    360   -741       C  
ATOM   1321  C   ASN G 211      34.962 -10.605   6.587  1.00 29.79           C  
ANISOU 1321  C   ASN G 211     3043   4413   3864   -471    631   -259       C  
ATOM   1322  O   ASN G 211      34.379 -11.046   5.597  1.00 41.19           O  
ANISOU 1322  O   ASN G 211     4139   5357   6153   -452    645    455       O  
ATOM   1323  CB  ASN G 211      36.797 -11.979   7.566  1.00 28.82           C  
ANISOU 1323  CB  ASN G 211     3175   4492   3283   -297    495   -319       C  
ATOM   1324  CG  ASN G 211      37.238 -12.829   8.717  1.00 34.36           C  
ANISOU 1324  CG  ASN G 211     3744   4496   4814    415    985   -211       C  
ATOM   1325  ND2 ASN G 211      38.170 -13.732   8.462  1.00 27.40           N  
ANISOU 1325  ND2 ASN G 211     1824   4753   3831    925    787   -404       N  
ATOM   1326  OD1 ASN G 211      36.731 -12.681   9.838  1.00 37.07           O  
ANISOU 1326  OD1 ASN G 211     4548   4201   5334     39   1315    -31       O  
ATOM   1327  N   PHE G 212      35.263  -9.328   6.726  1.00 26.40           N  
ANISOU 1327  N   PHE G 212     3025   3524   3480    440    620  -1546       N  
ATOM   1328  CA  PHE G 212      35.004  -8.399   5.635  1.00 32.93           C  
ANISOU 1328  CA  PHE G 212     3811   3883   4817    901     70  -1319       C  
ATOM   1329  C   PHE G 212      36.229  -7.528   5.399  1.00 31.55           C  
ANISOU 1329  C   PHE G 212     3724   3799   4466    384    338  -1248       C  
ATOM   1330  O   PHE G 212      36.835  -7.024   6.351  1.00 34.03           O  
ANISOU 1330  O   PHE G 212     5334   3084   4513    106    573  -2083       O  
ATOM   1331  CB  PHE G 212      33.772  -7.521   5.917  1.00 38.87           C  
ANISOU 1331  CB  PHE G 212     3782   5412   5576    858   -826   -873       C  
ATOM   1332  CG  PHE G 212      32.511  -8.299   6.196  1.00 42.10           C  
ANISOU 1332  CG  PHE G 212     3945   5772   6281    847  -1304   -845       C  
ATOM   1333  CD1 PHE G 212      31.859  -8.991   5.183  1.00 47.24           C  
ANISOU 1333  CD1 PHE G 212     5215   6930   5802   2121  -1413   -215       C  
ATOM   1334  CD2 PHE G 212      31.962  -8.327   7.474  1.00 46.44           C  
ANISOU 1334  CD2 PHE G 212     5327   5973   6348    973  -1649  -1443       C  
ATOM   1335  CE1 PHE G 212      30.668  -9.712   5.442  1.00 50.72           C  
ANISOU 1335  CE1 PHE G 212     5914   7027   6328   2271  -1607   -492       C  
ATOM   1336  CE2 PHE G 212      30.777  -9.043   7.747  1.00 49.25           C  
ANISOU 1336  CE2 PHE G 212     5447   6990   6277   1766  -1661   -806       C  
ATOM   1337  CZ  PHE G 212      30.129  -9.736   6.727  1.00 49.08           C  
ANISOU 1337  CZ  PHE G 212     5727   7236   5685   2456  -1638   -487       C  
ATOM   1338  N   GLU G 213      36.594  -7.354   4.132  1.00 30.17           N  
ANISOU 1338  N   GLU G 213     3449   4124   3892    841   -530   -989       N  
ATOM   1339  CA  GLU G 213      37.798  -6.617   3.765  1.00 34.48           C  
ANISOU 1339  CA  GLU G 213     3629   4502   4968   1187   -241   -854       C  
ATOM   1340  C   GLU G 213      37.457  -5.255   3.181  1.00 33.75           C  
ANISOU 1340  C   GLU G 213     2684   5544   4595   1046     59   -618       C  
ATOM   1341  O   GLU G 213      36.490  -5.112   2.431  1.00 35.31           O  
ANISOU 1341  O   GLU G 213     2689   5712   5018   1716    608   -841       O  
ATOM   1342  CB  GLU G 213      38.641  -7.390   2.753  1.00 38.48           C  
ANISOU 1342  CB  GLU G 213     3311   5205   6104   1147   -522  -1060       C  
ATOM   1343  CG  GLU G 213      38.918  -8.831   3.148  1.00 44.84           C  
ANISOU 1343  CG  GLU G 213     4186   5981   6871   1444   -292  -1615       C  
ATOM   1344  CD  GLU G 213      39.859  -9.521   2.182  0.55 45.12           C  
ANISOU 1344  CD  GLU G 213     4920   5989   6234   1619   -172  -2334       C  
ATOM   1345  OE1 GLU G 213      40.294  -8.870   1.207  0.85 44.12           O  
ANISOU 1345  OE1 GLU G 213     5029   6400   5333   1607    -60  -2175       O  
ATOM   1346  OE2 GLU G 213      40.155 -10.717   2.400  0.57 46.49           O1-
ANISOU 1346  OE2 GLU G 213     5050   6067   6549   1690   -501  -2980       O1-
ATOM   1347  N   ALA G 214      38.277  -4.265   3.511  1.00 34.09           N  
ANISOU 1347  N   ALA G 214     2925   5071   4959    112    455   -379       N  
ATOM   1348  CA  ALA G 214      38.175  -2.937   2.932  1.00 34.57           C  
ANISOU 1348  CA  ALA G 214     3394   4314   5428    -17    543   -153       C  
ATOM   1349  C   ALA G 214      39.556  -2.301   2.953  1.00 37.81           C  
ANISOU 1349  C   ALA G 214     4358   4152   5858    -39   1268   -487       C  
ATOM   1350  O   ALA G 214      40.473  -2.776   3.629  1.00 42.44           O  
ANISOU 1350  O   ALA G 214     5292   4142   6691   -163   1027   -228       O  
ATOM   1351  CB  ALA G 214      37.166  -2.066   3.690  1.00 30.16           C  
ANISOU 1351  CB  ALA G 214     2984   4132   4343   -867    636     19       C  
ATOM   1352  N   THR G 215      39.696  -1.223   2.189  1.00 37.60           N  
ANISOU 1352  N   THR G 215     5475   3992   4821    428   1699   -777       N  
ATOM   1353  CA  THR G 215      40.883  -0.382   2.214  1.00 38.35           C  
ANISOU 1353  CA  THR G 215     5996   4034   4541     80   1716   -994       C  
ATOM   1354  C   THR G 215      40.609   0.870   3.046  1.00 38.52           C  
ANISOU 1354  C   THR G 215     5870   4332   4433   -474   1623  -1313       C  
ATOM   1355  O   THR G 215      39.475   1.357   3.112  1.00 39.37           O  
ANISOU 1355  O   THR G 215     5301   4743   4916   -442    790   -967       O  
ATOM   1356  CB  THR G 215      41.302   0.003   0.789  1.00 39.39           C  
ANISOU 1356  CB  THR G 215     6112   4219   4636     -3   2443  -1397       C  
ATOM   1357  CG2 THR G 215      42.624   0.726   0.786  1.00 37.08           C  
ANISOU 1357  CG2 THR G 215     5186   4735   4166   -217   2257  -1178       C  
ATOM   1358  OG1 THR G 215      41.433  -1.179  -0.001  1.00 40.98           O  
ANISOU 1358  OG1 THR G 215     6697   4467   4405    -26   2461   -840       O  
ATOM   1359  N   VAL G 216      41.661   1.371   3.703  1.00 39.16           N  
ANISOU 1359  N   VAL G 216     5978   4092   4808   -826   1321  -1668       N  
ATOM   1360  CA  VAL G 216      41.566   2.581   4.517  1.00 40.33           C  
ANISOU 1360  CA  VAL G 216     5701   3817   5807   -749   1190  -1485       C  
ATOM   1361  C   VAL G 216      40.934   3.705   3.714  1.00 38.63           C  
ANISOU 1361  C   VAL G 216     5728   3420   5530   -723   1467   -661       C  
ATOM   1362  O   VAL G 216      41.376   4.023   2.608  1.00 42.96           O  
ANISOU 1362  O   VAL G 216     6262   4519   5541   -501   2052    205       O  
ATOM   1363  CB  VAL G 216      42.960   2.991   5.024  1.00 39.48           C  
ANISOU 1363  CB  VAL G 216     5487   2962   6553  -1025    958  -1942       C  
ATOM   1364  CG1 VAL G 216      42.950   4.445   5.476  1.00 38.13           C  
ANISOU 1364  CG1 VAL G 216     5179   2815   6492  -1045   1109  -1777       C  
ATOM   1365  CG2 VAL G 216      43.414   2.073   6.156  1.00 37.79           C  
ANISOU 1365  CG2 VAL G 216     5149   2552   6658   -744   1301  -1564       C  
ATOM   1366  N   GLY G 217      39.900   4.320   4.275  1.00 38.67           N  
ANISOU 1366  N   GLY G 217     5791   3237   5664   -782    763   -764       N  
ATOM   1367  CA  GLY G 217      39.204   5.403   3.629  1.00 36.72           C  
ANISOU 1367  CA  GLY G 217     4822   3478   5654   -480    -26    169       C  
ATOM   1368  C   GLY G 217      37.927   4.997   2.926  1.00 36.04           C  
ANISOU 1368  C   GLY G 217     4336   3709   5651   -147    173    736       C  
ATOM   1369  O   GLY G 217      37.086   5.866   2.665  1.00 34.49           O  
ANISOU 1369  O   GLY G 217     4488   2906   5710   -307    371   1377       O  
ATOM   1370  N   ASP G 218      37.762   3.708   2.607  1.00 32.64           N  
ANISOU 1370  N   ASP G 218     3809   2735   5858   -303    513   -245       N  
ATOM   1371  CA  ASP G 218      36.540   3.222   1.966  1.00 35.04           C  
ANISOU 1371  CA  ASP G 218     4033   3447   5832   -163   1133   -654       C  
ATOM   1372  C   ASP G 218      35.318   3.594   2.798  1.00 37.71           C  
ANISOU 1372  C   ASP G 218     3735   3739   6856    -62    729   -513       C  
ATOM   1373  O   ASP G 218      35.378   3.605   4.031  1.00 42.85           O  
ANISOU 1373  O   ASP G 218     4264   3539   8480    112    964     73       O  
ATOM   1374  CB  ASP G 218      36.584   1.694   1.803  1.00 33.88           C  
ANISOU 1374  CB  ASP G 218     4285   3240   5347   -105   1078   -820       C  
ATOM   1375  CG  ASP G 218      37.566   1.224   0.730  0.38 33.50           C  
ANISOU 1375  CG  ASP G 218     4531   3953   4244    983    859   -577       C  
ATOM   1376  OD1 ASP G 218      38.084   2.060  -0.033  1.00 34.37           O  
ANISOU 1376  OD1 ASP G 218     5121   3585   4352   1935    390     31       O  
ATOM   1377  OD2 ASP G 218      37.814  -0.003   0.648  1.00 34.42           O1-
ANISOU 1377  OD2 ASP G 218     4618   5189   3271   1127   1080   -786       O1-
ATOM   1378  N   ARG G 219      34.203   3.895   2.120  1.00 32.04           N  
ANISOU 1378  N   ARG G 219     2600   4061   5512   -256    -56   -272       N  
ATOM   1379  CA  ARG G 219      32.913   4.127   2.785  1.00 29.75           C  
ANISOU 1379  CA  ARG G 219     2526   4441   4338    746    228    -27       C  
ATOM   1380  C   ARG G 219      32.154   2.799   2.844  1.00 31.33           C  
ANISOU 1380  C   ARG G 219     3319   3976   4609    968    375    354       C  
ATOM   1381  O   ARG G 219      31.596   2.333   1.843  1.00 34.07           O  
ANISOU 1381  O   ARG G 219     4186   2987   5771    794    565   -625       O  
ATOM   1382  CB  ARG G 219      32.113   5.208   2.066  1.00 31.99           C  
ANISOU 1382  CB  ARG G 219     3614   3719   4820   1365    956   -150       C  
ATOM   1383  CG  ARG G 219      30.642   5.307   2.510  1.00 34.83           C  
ANISOU 1383  CG  ARG G 219     4244   3375   5613   2045    300    906       C  
ATOM   1384  CD  ARG G 219      30.062   6.671   2.186  1.00 40.88           C  
ANISOU 1384  CD  ARG G 219     4418   4780   6334   2492    757   1137       C  
ATOM   1385  NE  ARG G 219      30.763   7.745   2.890  1.00 44.56           N  
ANISOU 1385  NE  ARG G 219     4781   5890   6259   2524   1681   1634       N  
ATOM   1386  CZ  ARG G 219      30.331   8.337   3.999  1.00 45.28           C  
ANISOU 1386  CZ  ARG G 219     4679   6881   5646   2476   2075   1989       C  
ATOM   1387  NH1 ARG G 219      29.171   7.973   4.548  1.00 38.77           N1+
ANISOU 1387  NH1 ARG G 219     3299   6727   4706   1841   1330   3110       N1+
ATOM   1388  NH2 ARG G 219      31.061   9.304   4.551  1.00 47.99           N  
ANISOU 1388  NH2 ARG G 219     5031   6723   6481   2144   2484   1443       N  
ATOM   1389  N   VAL G 220      32.121   2.188   4.023  1.00 28.78           N  
ANISOU 1389  N   VAL G 220     3014   4108   3814    733    646    543       N  
ATOM   1390  CA  VAL G 220      31.619   0.831   4.190  1.00 28.38           C  
ANISOU 1390  CA  VAL G 220     3310   3880   3595    225   1518    452       C  
ATOM   1391  C   VAL G 220      30.269   0.899   4.879  1.00 27.67           C  
ANISOU 1391  C   VAL G 220     3678   3536   3301    254   1092     -0       C  
ATOM   1392  O   VAL G 220      30.160   1.425   5.992  1.00 24.44           O  
ANISOU 1392  O   VAL G 220     3255   3887   2146    672   1008   -288       O  
ATOM   1393  CB  VAL G 220      32.589  -0.038   5.004  1.00 26.72           C  
ANISOU 1393  CB  VAL G 220     4175   2981   2995   -404   1766   -273       C  
ATOM   1394  CG1 VAL G 220      31.988  -1.415   5.213  1.00 29.31           C  
ANISOU 1394  CG1 VAL G 220     5259   2074   3804   -896   2127   -328       C  
ATOM   1395  CG2 VAL G 220      33.947  -0.134   4.321  1.00 25.28           C  
ANISOU 1395  CG2 VAL G 220     3499   3375   2731   -151   1147     72       C  
ATOM   1396  N   GLU G 221      29.248   0.348   4.233  1.00 29.84           N  
ANISOU 1396  N   GLU G 221     4034   3869   3435    560    708    607       N  
ATOM   1397  CA  GLU G 221      27.929   0.223   4.836  1.00 28.63           C  
ANISOU 1397  CA  GLU G 221     3993   3514   3370    829    192    361       C  
ATOM   1398  C   GLU G 221      27.797  -1.136   5.511  1.00 30.36           C  
ANISOU 1398  C   GLU G 221     4247   3968   3322    608   1244    475       C  
ATOM   1399  O   GLU G 221      28.088  -2.176   4.902  1.00 30.04           O  
ANISOU 1399  O   GLU G 221     4686   2935   3794     41   2276   -294       O  
ATOM   1400  CB  GLU G 221      26.841   0.393   3.778  1.00 24.85           C  
ANISOU 1400  CB  GLU G 221     4108   3837   1497    841   -770      9       C  
ATOM   1401  CG  GLU G 221      25.476   0.629   4.332  1.00 21.94           C  
ANISOU 1401  CG  GLU G 221     2250   3512   2575    -23   -966   -358       C  
ATOM   1402  CD  GLU G 221      24.529   1.078   3.257  1.00 25.34           C  
ANISOU 1402  CD  GLU G 221     4009   2653   2968     -5    817   -687       C  
ATOM   1403  OE1 GLU G 221      24.413   0.342   2.261  1.00 27.84           O  
ANISOU 1403  OE1 GLU G 221     4360   2675   3542     18    964   -223       O  
ATOM   1404  OE2 GLU G 221      23.916   2.161   3.388  1.00 27.38           O1-
ANISOU 1404  OE2 GLU G 221     3215   3002   4186    848   1103     65       O1-
ATOM   1405  N   ILE G 222      27.376  -1.120   6.774  1.00 31.92           N  
ANISOU 1405  N   ILE G 222     4303   3881   3944   1374    576    636       N  
ATOM   1406  CA  ILE G 222      27.083  -2.335   7.527  1.00 35.45           C  
ANISOU 1406  CA  ILE G 222     4468   5396   3605   1173   1335    193       C  
ATOM   1407  C   ILE G 222      25.580  -2.376   7.768  1.00 33.21           C  
ANISOU 1407  C   ILE G 222     3944   5332   3340    643    988    -84       C  
ATOM   1408  O   ILE G 222      24.986  -1.396   8.240  1.00 35.43           O  
ANISOU 1408  O   ILE G 222     3270   6143   4050    886   1862   -151       O  
ATOM   1409  CB  ILE G 222      27.875  -2.403   8.852  1.00 34.76           C  
ANISOU 1409  CB  ILE G 222     4076   5017   4115    994   1545   -214       C  
ATOM   1410  CG1 ILE G 222      29.388  -2.381   8.601  1.00 37.10           C  
ANISOU 1410  CG1 ILE G 222     3863   4948   5285   1481   1438      4       C  
ATOM   1411  CG2 ILE G 222      27.526  -3.659   9.666  1.00 30.62           C  
ANISOU 1411  CG2 ILE G 222     4211   3895   3530   1486   1107     61       C  
ATOM   1412  CD1 ILE G 222      29.866  -3.451   7.645  1.00 35.97           C  
ANISOU 1412  CD1 ILE G 222     3351   4258   6057   1498   1561   -449       C  
ATOM   1413  N   VAL G 223      24.960  -3.494   7.408  1.00 28.40           N  
ANISOU 1413  N   VAL G 223     3755   4860   2173    152   -348   -443       N  
ATOM   1414  CA  VAL G 223      23.581  -3.785   7.778  1.00 28.11           C  
ANISOU 1414  CA  VAL G 223     4747   4092   1841   -158   -324    -51       C  
ATOM   1415  C   VAL G 223      23.620  -4.875   8.833  1.00 30.76           C  
ANISOU 1415  C   VAL G 223     5372   3047   3269   -340    683   -866       C  
ATOM   1416  O   VAL G 223      24.262  -5.920   8.643  1.00 34.86           O  
ANISOU 1416  O   VAL G 223     6997   1948   4300   -166    700   -616       O  
ATOM   1417  CB  VAL G 223      22.731  -4.210   6.570  1.00 28.86           C  
ANISOU 1417  CB  VAL G 223     3787   3767   3411   -577   -681   1152       C  
ATOM   1418  CG1 VAL G 223      21.305  -4.350   6.979  1.00 28.91           C  
ANISOU 1418  CG1 VAL G 223     3497   4605   2882    345  -1384   1235       C  
ATOM   1419  CG2 VAL G 223      22.838  -3.189   5.460  1.00 34.61           C  
ANISOU 1419  CG2 VAL G 223     4899   3926   4326    278   -870   1317       C  
ATOM   1420  N   MET G 224      22.950  -4.623   9.950  1.00 31.52           N  
ANISOU 1420  N   MET G 224     4740   2577   4659     10    491   -667       N  
ATOM   1421  CA  MET G 224      23.070  -5.456  11.133  1.00 27.78           C  
ANISOU 1421  CA  MET G 224     4462   2931   3162    337   1040   -740       C  
ATOM   1422  C   MET G 224      21.653  -5.875  11.515  1.00 29.79           C  
ANISOU 1422  C   MET G 224     5251   2767   3299    240   1982   -687       C  
ATOM   1423  O   MET G 224      20.779  -5.015  11.695  1.00 29.48           O  
ANISOU 1423  O   MET G 224     4651   2060   4490    403   2426    -86       O  
ATOM   1424  CB  MET G 224      23.806  -4.677  12.227  1.00 28.56           C  
ANISOU 1424  CB  MET G 224     3625   3158   4066    519    653   -418       C  
ATOM   1425  CG  MET G 224      24.406  -5.528  13.326  1.00 35.15           C  
ANISOU 1425  CG  MET G 224     3378   4650   5326    277    453   -500       C  
ATOM   1426  SD  MET G 224      23.225  -6.309  14.455  1.00 39.96           S  
ANISOU 1426  SD  MET G 224     3752   6034   5396    730   1177   -409       S  
ATOM   1427  CE  MET G 224      24.246  -7.629  15.169  1.00 44.72           C  
ANISOU 1427  CE  MET G 224     4380   7821   4792    975   1942    906       C  
ATOM   1428  N   ILE G 225      21.407  -7.197  11.529  1.00 29.43           N  
ANISOU 1428  N   ILE G 225     5372   2944   2866    -83   1704   -885       N  
ATOM   1429  CA  ILE G 225      20.083  -7.786  11.752  1.00 29.52           C  
ANISOU 1429  CA  ILE G 225     4379   3093   3746   -451   1396  -1709       C  
ATOM   1430  C   ILE G 225      20.197  -8.898  12.782  1.00 31.42           C  
ANISOU 1430  C   ILE G 225     3865   3446   4627   -728   1718  -1652       C  
ATOM   1431  O   ILE G 225      21.128  -9.704  12.726  1.00 30.21           O  
ANISOU 1431  O   ILE G 225     3105   2801   5572   -702    636  -1775       O  
ATOM   1432  CB  ILE G 225      19.456  -8.360  10.460  1.00 27.52           C  
ANISOU 1432  CB  ILE G 225     2886   2988   4582   -910    979  -1979       C  
ATOM   1433  CG1 ILE G 225      19.304  -7.274   9.398  1.00 28.79           C  
ANISOU 1433  CG1 ILE G 225     3664   3348   3927    141   1022  -1332       C  
ATOM   1434  CG2 ILE G 225      18.105  -8.992  10.767  1.00 27.91           C  
ANISOU 1434  CG2 ILE G 225     2961   3510   4134   -470    856  -2188       C  
ATOM   1435  CD1 ILE G 225      18.916  -7.773   8.017  1.00 27.87           C  
ANISOU 1435  CD1 ILE G 225     3171   3358   4060     87    755  -2025       C  
ATOM   1436  N   THR G 226      19.240  -8.963  13.706  1.00 34.67           N  
ANISOU 1436  N   THR G 226     3364   4157   5652  -1246    992  -1326       N  
ATOM   1437  CA  THR G 226      19.221  -9.963  14.770  1.00 29.04           C  
ANISOU 1437  CA  THR G 226     3886   2779   4368  -1162   1392  -1699       C  
ATOM   1438  C   THR G 226      17.963 -10.804  14.650  1.00 28.58           C  
ANISOU 1438  C   THR G 226     4829   2561   3470   -367   1743  -1156       C  
ATOM   1439  O   THR G 226      16.883 -10.280  14.368  1.00 29.16           O  
ANISOU 1439  O   THR G 226     6174   2131   2774   -122   1620   -490       O  
ATOM   1440  CB  THR G 226      19.264  -9.310  16.158  1.00 22.73           C  
ANISOU 1440  CB  THR G 226     3367   3180   2088   -798    819  -1270       C  
ATOM   1441  CG2 THR G 226      19.131 -10.349  17.238  1.00 20.87           C  
ANISOU 1441  CG2 THR G 226     2719   2847   2361   -742   1392   -685       C  
ATOM   1442  OG1 THR G 226      20.508  -8.614  16.326  1.00 28.81           O  
ANISOU 1442  OG1 THR G 226     2777   4818   3350   -781    113    363       O  
ATOM   1443  N   HIS G 227      18.095 -12.110  14.854  1.00 25.73           N  
ANISOU 1443  N   HIS G 227     4472   1874   3430   -256   1656   -619       N  
ATOM   1444  CA  HIS G 227      16.944 -12.994  14.780  1.00 27.80           C  
ANISOU 1444  CA  HIS G 227     4790   3034   2739    573    721   -514       C  
ATOM   1445  C   HIS G 227      17.074 -14.087  15.830  1.00 28.68           C  
ANISOU 1445  C   HIS G 227     4907   3055   2935    383    239   -773       C  
ATOM   1446  O   HIS G 227      18.138 -14.290  16.429  1.00 26.83           O  
ANISOU 1446  O   HIS G 227     3447   3482   3264   -328   -614  -1398       O  
ATOM   1447  CB  HIS G 227      16.789 -13.620  13.381  1.00 29.94           C  
ANISOU 1447  CB  HIS G 227     4977   3185   3214    440    627   -802       C  
ATOM   1448  CG  HIS G 227      16.108 -12.732  12.382  1.00 31.56           C  
ANISOU 1448  CG  HIS G 227     5365   3311   3312   -130    704  -1523       C  
ATOM   1449  CD2 HIS G 227      16.469 -12.361  11.130  1.00 27.93           C  
ANISOU 1449  CD2 HIS G 227     4379   3397   2837  -1000   1392  -1450       C  
ATOM   1450  ND1 HIS G 227      14.889 -12.131  12.622  1.00 33.22           N  
ANISOU 1450  ND1 HIS G 227     5703   3519   3400    408    283  -1504       N  
ATOM   1451  CE1 HIS G 227      14.537 -11.416  11.567  1.00 33.69           C  
ANISOU 1451  CE1 HIS G 227     5596   4233   2972     32   1253  -1620       C  
ATOM   1452  NE2 HIS G 227      15.475 -11.543  10.645  1.00 31.49           N  
ANISOU 1452  NE2 HIS G 227     4692   3655   3617   -388   1604  -1622       N  
ATOM   1453  N   GLY G 228      15.966 -14.776  16.060  1.00 26.95           N  
ANISOU 1453  N   GLY G 228     5172   2711   2354     94    -55   -812       N  
ATOM   1454  CA  GLY G 228      15.968 -15.985  16.868  1.00 29.33           C  
ANISOU 1454  CA  GLY G 228     5570   2826   2746   -477     77  -1345       C  
ATOM   1455  C   GLY G 228      15.408 -15.765  18.267  1.00 29.38           C  
ANISOU 1455  C   GLY G 228     6151   2958   2052    -16    264   -838       C  
ATOM   1456  O   GLY G 228      14.319 -15.198  18.436  1.00 30.34           O  
ANISOU 1456  O   GLY G 228     6601   2230   2696   -766    537   -695       O  
ATOM   1457  N   GLU G 229      16.140 -16.242  19.270  1.00 25.57           N  
ANISOU 1457  N   GLU G 229     4937   3271   1508    703   -488    405       N  
ATOM   1458  CA  GLU G 229      15.632 -16.268  20.626  1.00 27.16           C  
ANISOU 1458  CA  GLU G 229     5141   2228   2951    248  -1033   -450       C  
ATOM   1459  C   GLU G 229      16.330 -15.293  21.550  1.00 28.14           C  
ANISOU 1459  C   GLU G 229     4408   2084   4202    254   -985   -375       C  
ATOM   1460  O   GLU G 229      15.732 -14.884  22.551  1.00 31.44           O  
ANISOU 1460  O   GLU G 229     4786   3053   4107   -352  -1232   -220       O  
ATOM   1461  CB  GLU G 229      15.772 -17.680  21.226  1.00 32.85           C  
ANISOU 1461  CB  GLU G 229     4817   2963   4701   -896   -684  -1422       C  
ATOM   1462  CG  GLU G 229      15.210 -18.791  20.375  1.00 33.79           C  
ANISOU 1462  CG  GLU G 229     5220   3336   4282  -1310    452  -1604       C  
ATOM   1463  CD  GLU G 229      13.715 -18.881  20.503  0.11 37.16           C  
ANISOU 1463  CD  GLU G 229     5913   4137   4071   -589   1362   -363       C  
ATOM   1464  OE1 GLU G 229      13.157 -18.126  21.330  1.00 37.86           O  
ANISOU 1464  OE1 GLU G 229     5705   2760   5922   -434   1787    581       O  
ATOM   1465  OE2 GLU G 229      13.107 -19.700  19.781  0.96 39.81           O1-
ANISOU 1465  OE2 GLU G 229     6640   6003   2485     31   1782    -49       O1-
ATOM   1466  N   TYR G 230      17.560 -14.906  21.242  1.00 26.68           N  
ANISOU 1466  N   TYR G 230     4434   2089   3616    470      6   -214       N  
ATOM   1467  CA  TYR G 230      18.411 -14.230  22.207  1.00 29.19           C  
ANISOU 1467  CA  TYR G 230     4636   2936   3520   1160    262    383       C  
ATOM   1468  C   TYR G 230      18.590 -12.766  21.848  1.00 27.89           C  
ANISOU 1468  C   TYR G 230     3698   3192   3707    656   1298    232       C  
ATOM   1469  O   TYR G 230      18.588 -12.392  20.672  1.00 29.13           O  
ANISOU 1469  O   TYR G 230     3834   3045   4187   1119   2254    908       O  
ATOM   1470  CB  TYR G 230      19.785 -14.899  22.294  1.00 31.27           C  
ANISOU 1470  CB  TYR G 230     5205   3685   2990   2192    344   -560       C  
ATOM   1471  CG  TYR G 230      19.720 -16.400  22.436  1.00 35.94           C  
ANISOU 1471  CG  TYR G 230     5285   4659   3714   2213    -51   -448       C  
ATOM   1472  CD1 TYR G 230      19.252 -16.984  23.599  1.00 34.44           C  
ANISOU 1472  CD1 TYR G 230     5272   4715   3096   2151   -107    143       C  
ATOM   1473  CD2 TYR G 230      20.127 -17.235  21.402  1.00 39.63           C  
ANISOU 1473  CD2 TYR G 230     5942   4319   4795   2436     28   -777       C  
ATOM   1474  CE1 TYR G 230      19.191 -18.357  23.731  1.00 37.80           C  
ANISOU 1474  CE1 TYR G 230     6170   4153   4041   2563     46   -426       C  
ATOM   1475  CE2 TYR G 230      20.061 -18.599  21.525  1.00 40.10           C  
ANISOU 1475  CE2 TYR G 230     6534   4110   4592   2469     52   -802       C  
ATOM   1476  CZ  TYR G 230      19.594 -19.161  22.693  1.00 42.25           C  
ANISOU 1476  CZ  TYR G 230     6931   5051   4070   2179    253   -609       C  
ATOM   1477  OH  TYR G 230      19.537 -20.540  22.822  1.00 47.48           O  
ANISOU 1477  OH  TYR G 230     7391   6303   4345   1909     93   -453       O  
ATOM   1478  N   TYR G 231      18.723 -11.944  22.882  1.00 21.57           N  
ANISOU 1478  N   TYR G 231     3151   2538   2507   -253    631  -1335       N  
ATOM   1479  CA  TYR G 231      19.224 -10.595  22.719  1.00 24.41           C  
ANISOU 1479  CA  TYR G 231     4045   3353   1877   -465    345  -1255       C  
ATOM   1480  C   TYR G 231      20.740 -10.646  22.549  1.00 25.92           C  
ANISOU 1480  C   TYR G 231     4129   3947   1773   -183     27   -484       C  
ATOM   1481  O   TYR G 231      21.397 -11.582  23.019  1.00 24.11           O  
ANISOU 1481  O   TYR G 231     3736   3483   1941   -316   -187    543       O  
ATOM   1482  CB  TYR G 231      18.866  -9.746  23.938  1.00 30.53           C  
ANISOU 1482  CB  TYR G 231     5409   4369   1822    334   -427   -736       C  
ATOM   1483  CG  TYR G 231      19.921  -9.819  25.022  1.00 33.62           C  
ANISOU 1483  CG  TYR G 231     5735   4219   2822    782  -1621   -401       C  
ATOM   1484  CD1 TYR G 231      19.954 -10.892  25.911  1.00 36.18           C  
ANISOU 1484  CD1 TYR G 231     6197   4883   2665    609  -1099   -661       C  
ATOM   1485  CD2 TYR G 231      20.906  -8.836  25.136  1.00 31.88           C  
ANISOU 1485  CD2 TYR G 231     4193   4243   3677     59  -2342   -174       C  
ATOM   1486  CE1 TYR G 231      20.922 -10.982  26.895  1.00 33.43           C  
ANISOU 1486  CE1 TYR G 231     5646   4297   2760    638  -1222   -564       C  
ATOM   1487  CE2 TYR G 231      21.878  -8.916  26.119  1.00 35.28           C  
ANISOU 1487  CE2 TYR G 231     4625   4496   4284    -11  -1477   -299       C  
ATOM   1488  CZ  TYR G 231      21.879  -9.993  26.995  1.00 33.39           C  
ANISOU 1488  CZ  TYR G 231     5908   4406   2371    666  -1006   -508       C  
ATOM   1489  OH  TYR G 231      22.841 -10.084  27.964  1.00 33.05           O  
ANISOU 1489  OH  TYR G 231     6532   3607   2420    635   -647   -730       O  
ATOM   1490  N   HIS G 232      21.295  -9.623  21.878  1.00 25.77           N  
ANISOU 1490  N   HIS G 232     3470   4409   1912   -889   -290  -1022       N  
ATOM   1491  CA  HIS G 232      22.741  -9.488  21.679  1.00 28.33           C  
ANISOU 1491  CA  HIS G 232     3966   3707   3090   -627   -932  -1014       C  
ATOM   1492  C   HIS G 232      23.161  -8.040  21.899  1.00 31.47           C  
ANISOU 1492  C   HIS G 232     3056   4298   4605   -256   -488   -687       C  
ATOM   1493  O   HIS G 232      22.332  -7.141  22.051  1.00 35.43           O  
ANISOU 1493  O   HIS G 232     3060   5026   5375    865   -404    -13       O  
ATOM   1494  CB  HIS G 232      23.188  -9.925  20.276  1.00 27.33           C  
ANISOU 1494  CB  HIS G 232     4665   2452   3266   -595   -413  -1127       C  
ATOM   1495  CG  HIS G 232      22.683 -11.274  19.862  1.00 26.87           C  
ANISOU 1495  CG  HIS G 232     4137   3191   2883   -261   -591   -814       C  
ATOM   1496  CD2 HIS G 232      21.624 -11.634  19.099  1.00 22.66           C  
ANISOU 1496  CD2 HIS G 232     2966   2716   2929   -931   -786  -1090       C  
ATOM   1497  ND1 HIS G 232      23.297 -12.449  20.243  1.00 26.65           N  
ANISOU 1497  ND1 HIS G 232     3304   3542   3279   -124   -833    -82       N  
ATOM   1498  CE1 HIS G 232      22.639 -13.473  19.733  1.00 22.22           C  
ANISOU 1498  CE1 HIS G 232     2986   3785   1671   -491   -628    484       C  
ATOM   1499  NE2 HIS G 232      21.616 -13.007  19.038  1.00 24.02           N  
ANISOU 1499  NE2 HIS G 232     2170   4132   2824  -1140   -681   -148       N  
ATOM   1500  N   THR G 233      24.474  -7.818  21.928  1.00 33.85           N  
ANISOU 1500  N   THR G 233     3569   4500   4792   -378   1591  -1125       N  
ATOM   1501  CA  THR G 233      25.053  -6.477  21.844  1.00 28.70           C  
ANISOU 1501  CA  THR G 233     3296   3029   4580   -239    960   -313       C  
ATOM   1502  C   THR G 233      26.098  -6.515  20.733  1.00 26.90           C  
ANISOU 1502  C   THR G 233     2992   2936   4293    118    423    169       C  
ATOM   1503  O   THR G 233      27.084  -7.251  20.840  1.00 33.32           O  
ANISOU 1503  O   THR G 233     4000   3581   5079   1674   1359   1016       O  
ATOM   1504  CB  THR G 233      25.667  -6.015  23.180  1.00 27.91           C  
ANISOU 1504  CB  THR G 233     4372   2319   3912    608    699   -958       C  
ATOM   1505  CG2 THR G 233      24.592  -5.842  24.233  1.00 32.01           C  
ANISOU 1505  CG2 THR G 233     5549   2131   4482   1172    501   -797       C  
ATOM   1506  OG1 THR G 233      26.618  -6.979  23.656  1.00 32.33           O  
ANISOU 1506  OG1 THR G 233     3826   4554   3904   1197   -263   -751       O  
ATOM   1507  N   PHE G 234      25.864  -5.755  19.653  1.00 25.30           N  
ANISOU 1507  N   PHE G 234     2896   2031   4686    -57   -394    509       N  
ATOM   1508  CA  PHE G 234      26.782  -5.678  18.514  1.00 24.35           C  
ANISOU 1508  CA  PHE G 234     3082   2757   3413    -70    326   1092       C  
ATOM   1509  C   PHE G 234      27.823  -4.602  18.794  1.00 22.81           C  
ANISOU 1509  C   PHE G 234     2727   2998   2940   -458    246    -83       C  
ATOM   1510  O   PHE G 234      27.478  -3.495  19.221  1.00 27.28           O  
ANISOU 1510  O   PHE G 234     3973   2138   4253    450    854   -688       O  
ATOM   1511  CB  PHE G 234      26.033  -5.366  17.214  1.00 23.81           C  
ANISOU 1511  CB  PHE G 234     4245   2779   2022    305   1208    796       C  
ATOM   1512  CG  PHE G 234      26.940  -5.126  16.036  1.00 27.53           C  
ANISOU 1512  CG  PHE G 234     5580   1856   3025   1184    543    215       C  
ATOM   1513  CD1 PHE G 234      27.435  -6.188  15.296  1.00 31.87           C  
ANISOU 1513  CD1 PHE G 234     6132   2937   3039   1407   -188    512       C  
ATOM   1514  CD2 PHE G 234      27.312  -3.839  15.670  1.00 25.47           C  
ANISOU 1514  CD2 PHE G 234     5151   1823   2705   1053    303   -379       C  
ATOM   1515  CE1 PHE G 234      28.283  -5.968  14.216  1.00 30.87           C  
ANISOU 1515  CE1 PHE G 234     5787   3569   2375   1198    266    169       C  
ATOM   1516  CE2 PHE G 234      28.160  -3.610  14.594  1.00 24.79           C  
ANISOU 1516  CE2 PHE G 234     5328   1862   2228   1130   -202   -357       C  
ATOM   1517  CZ  PHE G 234      28.644  -4.668  13.867  1.00 27.70           C  
ANISOU 1517  CZ  PHE G 234     5648   2390   2489   1108    344   -578       C  
ATOM   1518  N   HIS G 235      29.093  -4.925  18.550  1.00 20.47           N  
ANISOU 1518  N   HIS G 235     2229   4106   1442  -1109    160   -781       N  
ATOM   1519  CA  HIS G 235      30.193  -4.043  18.928  1.00 24.44           C  
ANISOU 1519  CA  HIS G 235     3052   3527   2707  -1245   -198  -1303       C  
ATOM   1520  C   HIS G 235      31.325  -4.151  17.921  1.00 26.58           C  
ANISOU 1520  C   HIS G 235     3432   4113   2553   -824   -375   -918       C  
ATOM   1521  O   HIS G 235      31.637  -5.245  17.450  1.00 29.12           O  
ANISOU 1521  O   HIS G 235     4629   5095   1342    311   -182     41       O  
ATOM   1522  CB  HIS G 235      30.728  -4.380  20.322  1.00 23.39           C  
ANISOU 1522  CB  HIS G 235     3628   2897   2362   -574   -684  -1308       C  
ATOM   1523  CG  HIS G 235      32.040  -3.739  20.623  1.00 25.00           C  
ANISOU 1523  CG  HIS G 235     4140   2245   3113     84   -554  -1426       C  
ATOM   1524  CD2 HIS G 235      33.271  -4.269  20.818  1.00 29.79           C  
ANISOU 1524  CD2 HIS G 235     5076   1911   4330    239   -211  -1321       C  
ATOM   1525  ND1 HIS G 235      32.187  -2.373  20.728  1.00 28.61           N  
ANISOU 1525  ND1 HIS G 235     4865   2185   3821   1220     45   -988       N  
ATOM   1526  CE1 HIS G 235      33.450  -2.090  20.997  1.00 30.15           C  
ANISOU 1526  CE1 HIS G 235     4977   2377   4100   1276    828   -566       C  
ATOM   1527  NE2 HIS G 235      34.130  -3.222  21.055  1.00 28.57           N  
ANISOU 1527  NE2 HIS G 235     4701   1354   4800    663     98   -105       N  
ATOM   1528  N   MET G 236      31.959  -3.017  17.622  1.00 31.72           N  
ANISOU 1528  N   MET G 236     3735   4244   4073   -373   -520   -850       N  
ATOM   1529  CA  MET G 236      33.045  -2.959  16.651  1.00 32.21           C  
ANISOU 1529  CA  MET G 236     3807   4169   4263    154   -272  -1093       C  
ATOM   1530  C   MET G 236      34.248  -2.261  17.264  1.00 31.12           C  
ANISOU 1530  C   MET G 236     3563   4384   3877    515    108  -1117       C  
ATOM   1531  O   MET G 236      34.127  -1.127  17.736  1.00 33.75           O  
ANISOU 1531  O   MET G 236     4321   4770   3732    957    705  -2085       O  
ATOM   1532  CB  MET G 236      32.631  -2.203  15.386  1.00 32.96           C  
ANISOU 1532  CB  MET G 236     4579   3752   4193   -372   -672  -2068       C  
ATOM   1533  CG  MET G 236      31.971  -3.009  14.306  1.00 43.23           C  
ANISOU 1533  CG  MET G 236     6810   4889   4728    412   -276  -1271       C  
ATOM   1534  SD  MET G 236      32.111  -2.070  12.764  1.00 47.80           S  
ANISOU 1534  SD  MET G 236     6887   4511   6763    341  -1429   -802       S  
ATOM   1535  CE  MET G 236      33.895  -1.860  12.675  1.00 49.07           C  
ANISOU 1535  CE  MET G 236     5386   4892   8365   -226  -1471  -1173       C  
ATOM   1536  N   HIS G 237      35.408  -2.914  17.217  1.00 31.12           N  
ANISOU 1536  N   HIS G 237     3770   4425   3629    868    304    195       N  
ATOM   1537  CA  HIS G 237      36.640  -2.245  17.612  1.00 28.98           C  
ANISOU 1537  CA  HIS G 237     3132   4336   3544    954     40     21       C  
ATOM   1538  C   HIS G 237      37.011  -1.167  16.594  1.00 28.51           C  
ANISOU 1538  C   HIS G 237     3696   3506   3630    219     92  -1193       C  
ATOM   1539  O   HIS G 237      36.816  -1.333  15.386  1.00 27.00           O  
ANISOU 1539  O   HIS G 237     3407   2689   4159     73   -490  -1878       O  
ATOM   1540  CB  HIS G 237      37.791  -3.243  17.740  1.00 30.43           C  
ANISOU 1540  CB  HIS G 237     4085   4895   2584   1697   1081    299       C  
ATOM   1541  CG  HIS G 237      37.644  -4.234  18.861  1.00 29.21           C  
ANISOU 1541  CG  HIS G 237     3982   4623   2494    555   1600    353       C  
ATOM   1542  CD2 HIS G 237      36.554  -4.674  19.536  1.00 26.66           C  
ANISOU 1542  CD2 HIS G 237     3975   3045   3109   -544    479    502       C  
ATOM   1543  ND1 HIS G 237      38.721  -4.914  19.394  1.00 29.42           N  
ANISOU 1543  ND1 HIS G 237     3594   5375   2208    -11   1390    125       N  
ATOM   1544  CE1 HIS G 237      38.304  -5.727  20.350  1.00 25.19           C  
ANISOU 1544  CE1 HIS G 237     3345   4772   1454   -402    489    523       C  
ATOM   1545  NE2 HIS G 237      36.993  -5.595  20.461  1.00 28.65           N  
ANISOU 1545  NE2 HIS G 237     4149   4756   1981   -829   1115    465       N  
ATOM   1546  N   GLY G 238      37.543  -0.052  17.092  1.00 31.43           N  
ANISOU 1546  N   GLY G 238     4443   3977   3523   -563    350  -1876       N  
ATOM   1547  CA  GLY G 238      38.122   0.991  16.262  1.00 30.35           C  
ANISOU 1547  CA  GLY G 238     3702   3305   4527   -844    334  -1681       C  
ATOM   1548  C   GLY G 238      37.158   1.822  15.440  1.00 32.89           C  
ANISOU 1548  C   GLY G 238     3497   3308   5692   -102   1379  -1417       C  
ATOM   1549  O   GLY G 238      37.616   2.662  14.654  1.00 34.66           O  
ANISOU 1549  O   GLY G 238     3809   3547   5814   -611   2426  -1642       O  
ATOM   1550  N   HIS G 239      35.849   1.617  15.564  1.00 32.39           N  
ANISOU 1550  N   HIS G 239     3169   2863   6273    653    971  -1375       N  
ATOM   1551  CA  HIS G 239      34.888   2.348  14.742  1.00 33.68           C  
ANISOU 1551  CA  HIS G 239     3941   4383   4475   1116   1095   -563       C  
ATOM   1552  C   HIS G 239      33.639   2.668  15.560  1.00 31.67           C  
ANISOU 1552  C   HIS G 239     2811   4752   4471   1061   1574     43       C  
ATOM   1553  O   HIS G 239      33.335   1.984  16.539  1.00 36.49           O  
ANISOU 1553  O   HIS G 239     4791   5199   3874   1803   2168    640       O  
ATOM   1554  CB  HIS G 239      34.524   1.550  13.478  1.00 27.12           C  
ANISOU 1554  CB  HIS G 239     3533   4779   1990   1616    129   -234       C  
ATOM   1555  CG  HIS G 239      35.700   1.250  12.598  1.00 33.54           C  
ANISOU 1555  CG  HIS G 239     3865   5011   3868   1177    238    110       C  
ATOM   1556  CD2 HIS G 239      36.033   1.706  11.367  1.00 36.62           C  
ANISOU 1556  CD2 HIS G 239     3666   5219   5027    827    101    859       C  
ATOM   1557  ND1 HIS G 239      36.706   0.380  12.967  1.00 33.88           N  
ANISOU 1557  ND1 HIS G 239     3506   4127   5241    504   -173    355       N  
ATOM   1558  CE1 HIS G 239      37.605   0.310  12.000  1.00 31.41           C  
ANISOU 1558  CE1 HIS G 239     2079   4412   5444   -585   -469   1047       C  
ATOM   1559  NE2 HIS G 239      37.220   1.104  11.017  1.00 36.22           N  
ANISOU 1559  NE2 HIS G 239     3222   5341   5200    316    -42   1093       N  
ATOM   1560  N   ARG G 240      32.923   3.722  15.150  1.00 25.23           N  
ANISOU 1560  N   ARG G 240     2474   3499   3612    544    630   -370       N  
ATOM   1561  CA  ARG G 240      31.713   4.172  15.834  1.00 25.86           C  
ANISOU 1561  CA  ARG G 240     4021   3065   2739    660    751  -1462       C  
ATOM   1562  C   ARG G 240      30.692   4.690  14.827  1.00 31.85           C  
ANISOU 1562  C   ARG G 240     4332   3714   4056   1341   1025  -1454       C  
ATOM   1563  O   ARG G 240      31.013   4.976  13.671  1.00 37.68           O  
ANISOU 1563  O   ARG G 240     4485   3827   6004   1374    777  -1783       O  
ATOM   1564  CB  ARG G 240      32.018   5.284  16.829  1.00 29.29           C  
ANISOU 1564  CB  ARG G 240     4861   2297   3972    588    244  -1555       C  
ATOM   1565  CG  ARG G 240      32.407   6.570  16.129  1.00 26.56           C  
ANISOU 1565  CG  ARG G 240     4212   1741   4137    176    148  -1274       C  
ATOM   1566  CD  ARG G 240      33.486   7.258  16.915  1.00 34.32           C  
ANISOU 1566  CD  ARG G 240     5502   2127   5413    840   -407  -1240       C  
ATOM   1567  NE  ARG G 240      34.539   6.328  17.299  1.00 35.24           N  
ANISOU 1567  NE  ARG G 240     4999   2965   5425   1339   -731   -711       N  
ATOM   1568  CZ  ARG G 240      35.658   6.164  16.615  1.00 37.59           C  
ANISOU 1568  CZ  ARG G 240     5108   3396   5777   1574  -1011     48       C  
ATOM   1569  NH1 ARG G 240      35.865   6.870  15.515  1.00 39.88           N1+
ANISOU 1569  NH1 ARG G 240     6023   3564   5564   2331  -1103    395       N1+
ATOM   1570  NH2 ARG G 240      36.567   5.292  17.031  1.00 39.33           N  
ANISOU 1570  NH2 ARG G 240     4687   3931   6326   1107  -1311    -67       N  
ATOM   1571  N   TRP G 241      29.453   4.852  15.282  1.00 27.72           N  
ANISOU 1571  N   TRP G 241     2958   2555   5021   1035    784   -838       N  
ATOM   1572  CA  TRP G 241      28.399   5.312  14.385  1.00 28.69           C  
ANISOU 1572  CA  TRP G 241     3827   2631   4443    639   1050   -700       C  
ATOM   1573  C   TRP G 241      27.302   6.022  15.177  1.00 32.25           C  
ANISOU 1573  C   TRP G 241     4348   3676   4231    404    726   -470       C  
ATOM   1574  O   TRP G 241      27.233   5.938  16.407  1.00 39.34           O  
ANISOU 1574  O   TRP G 241     5602   5138   4207    782    510    205       O  
ATOM   1575  CB  TRP G 241      27.819   4.149  13.578  1.00 27.08           C  
ANISOU 1575  CB  TRP G 241     3518   2612   4162    373    835  -1351       C  
ATOM   1576  CG  TRP G 241      27.044   3.151  14.416  1.00 28.48           C  
ANISOU 1576  CG  TRP G 241     2297   2937   5586   -498    350  -1364       C  
ATOM   1577  CD1 TRP G 241      25.694   3.150  14.657  1.00 31.63           C  
ANISOU 1577  CD1 TRP G 241     3116   3770   5131   -696    233  -1444       C  
ATOM   1578  CD2 TRP G 241      27.575   2.017  15.121  1.00 27.23           C  
ANISOU 1578  CD2 TRP G 241     2763   2855   4727    333    -75  -1015       C  
ATOM   1579  CE2 TRP G 241      26.492   1.374  15.764  1.00 28.54           C  
ANISOU 1579  CE2 TRP G 241     3611   3002   4230    380   -840  -1334       C  
ATOM   1580  CE3 TRP G 241      28.860   1.484  15.270  1.00 26.19           C  
ANISOU 1580  CE3 TRP G 241     3770   3045   3134   1463   -370  -1169       C  
ATOM   1581  NE1 TRP G 241      25.356   2.081  15.463  1.00 30.23           N  
ANISOU 1581  NE1 TRP G 241     3628   2982   4874   -517   -113  -1885       N  
ATOM   1582  CZ2 TRP G 241      26.653   0.219  16.537  1.00 26.83           C  
ANISOU 1582  CZ2 TRP G 241     3916   3656   2623    241  -1317  -1272       C  
ATOM   1583  CZ3 TRP G 241      29.020   0.326  16.043  1.00 32.23           C  
ANISOU 1583  CZ3 TRP G 241     3663   4461   4123   1331   -389   -840       C  
ATOM   1584  CH2 TRP G 241      27.923  -0.291  16.662  1.00 30.03           C  
ANISOU 1584  CH2 TRP G 241     3683   3920   3808    576   -499  -1226       C  
ATOM   1585  N   ALA G 242      26.438   6.732  14.451  1.00 27.21           N  
ANISOU 1585  N   ALA G 242     3166   3202   3970   -130   1042   -840       N  
ATOM   1586  CA  ALA G 242      25.292   7.398  15.059  1.00 30.63           C  
ANISOU 1586  CA  ALA G 242     4789   1871   4977    243   1113   -934       C  
ATOM   1587  C   ALA G 242      24.118   6.439  15.212  1.00 34.73           C  
ANISOU 1587  C   ALA G 242     4439   3124   5633    513   1160   -141       C  
ATOM   1588  O   ALA G 242      23.835   5.619  14.327  1.00 33.19           O  
ANISOU 1588  O   ALA G 242     4487   2679   5444     99    955   -666       O  
ATOM   1589  CB  ALA G 242      24.855   8.603  14.222  1.00 31.98           C  
ANISOU 1589  CB  ALA G 242     4847   2440   4862    558    985   -748       C  
ATOM   1590  N   ASP G 243      23.425   6.549  16.341  1.00 37.87           N  
ANISOU 1590  N   ASP G 243     4770   2877   6742    763    959    518       N  
ATOM   1591  CA  ASP G 243      22.238   5.734  16.573  1.00 40.29           C  
ANISOU 1591  CA  ASP G 243     4919   3198   7192    657   1550   1214       C  
ATOM   1592  C   ASP G 243      21.017   6.458  16.009  1.00 42.15           C  
ANISOU 1592  C   ASP G 243     4961   3801   7254    681   1564   1340       C  
ATOM   1593  O   ASP G 243      20.167   6.981  16.737  1.00 44.42           O  
ANISOU 1593  O   ASP G 243     3793   5488   7597   1602   1823   2082       O  
ATOM   1594  CB  ASP G 243      22.079   5.435  18.056  1.00 41.30           C  
ANISOU 1594  CB  ASP G 243     5200   3264   7230    609   1583   1766       C  
ATOM   1595  CG  ASP G 243      21.027   4.376  18.321  1.00 47.39           C  
ANISOU 1595  CG  ASP G 243     5861   5248   6897    563   2063   2552       C  
ATOM   1596  OD1 ASP G 243      20.568   3.720  17.357  1.00 48.74           O  
ANISOU 1596  OD1 ASP G 243     6784   4880   6857    263   2872   2410       O  
ATOM   1597  OD2 ASP G 243      20.653   4.212  19.499  1.00 49.15           O1-
ANISOU 1597  OD2 ASP G 243     5569   5610   7496     37   1786   2661       O1-
ATOM   1598  N   ASN G 244      20.947   6.490  14.681  1.00 38.32           N  
ANISOU 1598  N   ASN G 244     5226   3508   5825    188   1329   1242       N  
ATOM   1599  CA  ASN G 244      19.803   7.108  14.010  1.00 38.01           C  
ANISOU 1599  CA  ASN G 244     5082   3602   5758    634   1103    623       C  
ATOM   1600  C   ASN G 244      19.537   6.351  12.709  1.00 37.22           C  
ANISOU 1600  C   ASN G 244     5230   3619   5293    752    553   -133       C  
ATOM   1601  O   ASN G 244      20.024   5.232  12.522  1.00 36.31           O  
ANISOU 1601  O   ASN G 244     5359   3699   4737   1768    607     99       O  
ATOM   1602  CB  ASN G 244      20.035   8.623  13.821  1.00 39.42           C  
ANISOU 1602  CB  ASN G 244     4155   4374   6450    594   1748    599       C  
ATOM   1603  CG  ASN G 244      21.301   8.938  13.048  1.00 38.10           C  
ANISOU 1603  CG  ASN G 244     2880   4210   7385    229   2042    833       C  
ATOM   1604  ND2 ASN G 244      21.815  10.160  13.219  1.00 37.27           N  
ANISOU 1604  ND2 ASN G 244     2952   3821   7387    922   1855   1357       N  
ATOM   1605  OD1 ASN G 244      21.809   8.102  12.304  1.00 36.72           O  
ANISOU 1605  OD1 ASN G 244     3117   3607   7227    -67   2263    285       O  
ATOM   1606  N   ARG G 245      18.760   6.968  11.808  1.00 39.60           N  
ANISOU 1606  N   ARG G 245     5849   4195   5004    240    622   -553       N  
ATOM   1607  CA  ARG G 245      18.251   6.262  10.631  1.00 40.14           C  
ANISOU 1607  CA  ARG G 245     5948   4721   4582    153    332   -399       C  
ATOM   1608  C   ARG G 245      19.372   5.813   9.714  1.00 37.36           C  
ANISOU 1608  C   ARG G 245     5172   4992   4032   -643    568   -422       C  
ATOM   1609  O   ARG G 245      19.383   4.675   9.237  1.00 40.17           O  
ANISOU 1609  O   ARG G 245     4793   5210   5257  -1122    747   -574       O  
ATOM   1610  CB  ARG G 245      17.287   7.151   9.843  1.00 42.34           C  
ANISOU 1610  CB  ARG G 245     6792   5225   4069    894    549     -9       C  
ATOM   1611  CG  ARG G 245      16.941   6.575   8.469  1.00 44.95           C  
ANISOU 1611  CG  ARG G 245     7107   6324   3648    856   1081    520       C  
ATOM   1612  CD  ARG G 245      15.984   7.464   7.677  1.00 44.00           C  
ANISOU 1612  CD  ARG G 245     7114   6485   3121    899   1212    829       C  
ATOM   1613  NE  ARG G 245      16.669   8.558   6.995  1.00 42.77           N  
ANISOU 1613  NE  ARG G 245     6664   5892   3697    204    879    389       N  
ATOM   1614  CZ  ARG G 245      17.304   8.423   5.834  1.00 43.70           C  
ANISOU 1614  CZ  ARG G 245     6100   6087   4416   -830    934   -814       C  
ATOM   1615  NH1 ARG G 245      17.363   7.237   5.239  1.00 43.54           N1+
ANISOU 1615  NH1 ARG G 245     5498   6677   4367  -1839    233  -1875       N1+
ATOM   1616  NH2 ARG G 245      17.900   9.466   5.277  1.00 44.29           N  
ANISOU 1616  NH2 ARG G 245     6191   5755   4882  -1094   1317  -1175       N  
ATOM   1617  N   THR G 246      20.299   6.708   9.418  1.00 37.92           N  
ANISOU 1617  N   THR G 246     5417   5358   3635   -385    -61   -100       N  
ATOM   1618  CA  THR G 246      21.330   6.425   8.431  1.00 38.36           C  
ANISOU 1618  CA  THR G 246     5655   4895   4026    372   -273    437       C  
ATOM   1619  C   THR G 246      22.621   5.929   9.047  1.00 39.58           C  
ANISOU 1619  C   THR G 246     5468   4604   4967    710    -19   -101       C  
ATOM   1620  O   THR G 246      23.436   5.345   8.332  1.00 43.22           O  
ANISOU 1620  O   THR G 246     5716   4138   6569    885   -213   -496       O  
ATOM   1621  CB  THR G 246      21.624   7.680   7.613  1.00 36.87           C  
ANISOU 1621  CB  THR G 246     5977   3101   4929   -211   -385   1163       C  
ATOM   1622  CG2 THR G 246      20.322   8.323   7.196  1.00 37.45           C  
ANISOU 1622  CG2 THR G 246     6689   3032   4510    104   -647   1856       C  
ATOM   1623  OG1 THR G 246      22.361   8.607   8.421  1.00 34.91           O  
ANISOU 1623  OG1 THR G 246     5969   2341   4955   -482   -532   1409       O  
ATOM   1624  N   GLY G 247      22.823   6.153  10.347  1.00 38.89           N  
ANISOU 1624  N   GLY G 247     5278   4330   5171    782   -200    492       N  
ATOM   1625  CA  GLY G 247      24.061   5.822  11.017  1.00 35.28           C  
ANISOU 1625  CA  GLY G 247     6023   3889   3492   1174    191    105       C  
ATOM   1626  C   GLY G 247      25.074   6.945  11.088  1.00 36.79           C  
ANISOU 1626  C   GLY G 247     6693   4507   2781   1459     88   -284       C  
ATOM   1627  O   GLY G 247      26.116   6.776  11.728  1.00 41.52           O  
ANISOU 1627  O   GLY G 247     7711   5741   2323   1982    573    -29       O  
ATOM   1628  N   MET G 248      24.805   8.083  10.458  1.00 38.28           N  
ANISOU 1628  N   MET G 248     7354   3821   3368   1137    177   -578       N  
ATOM   1629  CA  MET G 248      25.746   9.192  10.395  1.00 43.24           C  
ANISOU 1629  CA  MET G 248     8165   4124   4141   1200    613   -261       C  
ATOM   1630  C   MET G 248      25.058  10.450  10.899  1.00 39.89           C  
ANISOU 1630  C   MET G 248     7507   2896   4753    188    -62   -256       C  
ATOM   1631  O   MET G 248      23.868  10.659  10.651  1.00 39.75           O  
ANISOU 1631  O   MET G 248     7498   2479   5125    -73   -414    111       O  
ATOM   1632  CB  MET G 248      26.248   9.398   8.967  1.00 50.29           C  
ANISOU 1632  CB  MET G 248     8924   5039   5145   1961   1347   -129       C  
ATOM   1633  CG  MET G 248      26.865   8.158   8.338  1.00 55.96           C  
ANISOU 1633  CG  MET G 248     9918   7043   4302   3025   2230    -70       C  
ATOM   1634  SD  MET G 248      26.775   8.190   6.524  1.00 61.65           S  
ANISOU 1634  SD  MET G 248    10412   8219   4797   4085   2261    384       S  
ATOM   1635  CE  MET G 248      25.252   7.297   6.230  1.00 58.39           C  
ANISOU 1635  CE  MET G 248     9482   8721   3982   4831   1125   1414       C  
ATOM   1636  N   LEU G 249      25.795  11.279  11.624  1.00 39.21           N  
ANISOU 1636  N   LEU G 249     6689   3107   5102   -572    103   -496       N  
ATOM   1637  CA  LEU G 249      25.205  12.503  12.149  1.00 43.31           C  
ANISOU 1637  CA  LEU G 249     6541   4593   5320   -464    754   -368       C  
ATOM   1638  C   LEU G 249      24.800  13.411  10.993  1.00 49.56           C  
ANISOU 1638  C   LEU G 249     7431   5058   6341   -334   1297   -235       C  
ATOM   1639  O   LEU G 249      25.543  13.542  10.012  1.00 50.45           O  
ANISOU 1639  O   LEU G 249     8094   5161   5915   -520   1859   -730       O  
ATOM   1640  CB  LEU G 249      26.191  13.214  13.088  1.00 40.96           C  
ANISOU 1640  CB  LEU G 249     5219   5071   5272   -950   1247   -247       C  
ATOM   1641  CG  LEU G 249      26.471  12.569  14.462  1.00 30.54           C  
ANISOU 1641  CG  LEU G 249     4059   4834   2712   -622    997    144       C  
ATOM   1642  CD1 LEU G 249      27.441  13.391  15.316  1.00 24.15           C  
ANISOU 1642  CD1 LEU G 249     2493   3949   2734  -1116    850   -719       C  
ATOM   1643  CD2 LEU G 249      25.152  12.378  15.184  1.00 31.72           C  
ANISOU 1643  CD2 LEU G 249     5319   3523   3212    -31    526    532       C  
ATOM   1644  N   THR G 250      23.602  14.018  11.093  1.00 53.76           N  
ANISOU 1644  N   THR G 250     7523   5130   7775      5   1126    275       N  
ATOM   1645  CA  THR G 250      23.122  14.876  10.008  1.00 53.76           C  
ANISOU 1645  CA  THR G 250     8000   4773   7654    851   1099    324       C  
ATOM   1646  C   THR G 250      23.984  16.120   9.881  1.00 50.65           C  
ANISOU 1646  C   THR G 250     7543   5421   6282   1547   1127   1101       C  
ATOM   1647  O   THR G 250      24.185  16.624   8.777  1.00 50.03           O  
ANISOU 1647  O   THR G 250     7202   6892   4913   2325    913   1665       O  
ATOM   1648  CB  THR G 250      21.672  15.319  10.231  1.00 57.07           C  
ANISOU 1648  CB  THR G 250     9398   3925   8361    867   1199   -429       C  
ATOM   1649  CG2 THR G 250      20.756  14.121  10.329  1.00 58.83           C  
ANISOU 1649  CG2 THR G 250     9743   4250   8362    547   1458   -395       C  
ATOM   1650  OG1 THR G 250      21.581  16.064  11.450  1.00 59.32           O  
ANISOU 1650  OG1 THR G 250    10289   3461   8789   1393   1282  -1353       O  
ATOM   1651  N   GLY G 251      24.513  16.612  11.001  1.00 51.99           N  
ANISOU 1651  N   GLY G 251     7958   4377   7417   1147   1391    362       N  
ATOM   1652  CA  GLY G 251      25.283  17.834  11.066  1.00 49.35           C  
ANISOU 1652  CA  GLY G 251     7039   4297   7415    532   1541     51       C  
ATOM   1653  C   GLY G 251      25.579  18.170  12.516  1.00 44.17           C  
ANISOU 1653  C   GLY G 251     6244   3534   7007    684   1450   -415       C  
ATOM   1654  O   GLY G 251      25.362  17.350  13.420  1.00 41.38           O  
ANISOU 1654  O   GLY G 251     5350   3032   7340    881   1161   -729       O  
ATOM   1655  N   PRO G 252      26.071  19.386  12.774  1.00 41.52           N  
ANISOU 1655  N   PRO G 252     6906   2379   6491    640   1803   -538       N  
ATOM   1656  CA  PRO G 252      26.393  19.753  14.160  1.00 41.12           C  
ANISOU 1656  CA  PRO G 252     6209   2929   6488    496   1918   -255       C  
ATOM   1657  C   PRO G 252      25.179  19.811  15.064  1.00 44.31           C  
ANISOU 1657  C   PRO G 252     6366   4057   6411    674   2218   -128       C  
ATOM   1658  O   PRO G 252      25.349  19.815  16.287  1.00 44.18           O  
ANISOU 1658  O   PRO G 252     6593   5286   4910   1133   2684    688       O  
ATOM   1659  CB  PRO G 252      27.046  21.128  14.021  1.00 40.77           C  
ANISOU 1659  CB  PRO G 252     6312   2708   6469    100   1827   -840       C  
ATOM   1660  CG  PRO G 252      26.472  21.686  12.754  1.00 43.99           C  
ANISOU 1660  CG  PRO G 252     7082   2519   7112    380   1840   -873       C  
ATOM   1661  CD  PRO G 252      26.270  20.501  11.832  1.00 43.23           C  
ANISOU 1661  CD  PRO G 252     7083   2458   6882     66   1921   -893       C  
ATOM   1662  N   ASP G 253      23.967  19.862  14.514  1.00 44.36           N  
ANISOU 1662  N   ASP G 253     5110   3949   7797    242   2226   -611       N  
ATOM   1663  CA  ASP G 253      22.759  19.944  15.323  1.00 46.80           C  
ANISOU 1663  CA  ASP G 253     5682   3874   8227    475   1358   -676       C  
ATOM   1664  C   ASP G 253      22.110  18.586  15.568  1.00 46.64           C  
ANISOU 1664  C   ASP G 253     5373   3764   8583    -80   1275  -1045       C  
ATOM   1665  O   ASP G 253      21.024  18.530  16.153  1.00 48.23           O  
ANISOU 1665  O   ASP G 253     5815   4420   8090    228   1233  -1200       O  
ATOM   1666  CB  ASP G 253      21.757  20.899  14.669  1.00 43.29           C  
ANISOU 1666  CB  ASP G 253     5270   3049   8128    472    318  -1232       C  
ATOM   1667  CG  ASP G 253      22.240  22.343  14.689  0.53 48.39           C  
ANISOU 1667  CG  ASP G 253     5779   4739   7869    719   -317  -1086       C  
ATOM   1668  OD1 ASP G 253      22.974  22.701  15.635  0.81 50.39           O  
ANISOU 1668  OD1 ASP G 253     6609   4899   7638    733   -190  -1429       O  
ATOM   1669  OD2 ASP G 253      21.904  23.114  13.762  0.91 50.55           O1-
ANISOU 1669  OD2 ASP G 253     5841   5739   7629   1127   -936   -489       O1-
ATOM   1670  N   ASP G 254      22.750  17.497  15.157  1.00 44.57           N  
ANISOU 1670  N   ASP G 254     5619   3007   8310    228   1126   -632       N  
ATOM   1671  CA  ASP G 254      22.193  16.167  15.368  1.00 42.12           C  
ANISOU 1671  CA  ASP G 254     5631   2573   7799     78   1600   -661       C  
ATOM   1672  C   ASP G 254      22.546  15.695  16.775  1.00 39.22           C  
ANISOU 1672  C   ASP G 254     5406   2518   6979   -108   2198  -1094       C  
ATOM   1673  O   ASP G 254      23.729  15.490  17.083  1.00 37.44           O  
ANISOU 1673  O   ASP G 254     4792   2527   6909   -142   2058   -225       O  
ATOM   1674  CB  ASP G 254      22.716  15.191  14.309  1.00 45.58           C  
ANISOU 1674  CB  ASP G 254     6498   2463   8358    -91   1834   -669       C  
ATOM   1675  CG  ASP G 254      21.938  13.876  14.276  1.00 49.31           C  
ANISOU 1675  CG  ASP G 254     6616   3593   8526    395   1788   -697       C  
ATOM   1676  OD1 ASP G 254      21.053  13.677  15.141  1.00 49.11           O  
ANISOU 1676  OD1 ASP G 254     7056   4080   7524    703   1962   -262       O  
ATOM   1677  OD2 ASP G 254      22.207  13.045  13.375  1.00 51.04           O1-
ANISOU 1677  OD2 ASP G 254     6871   3759   8764    460   1684   -909       O1-
ATOM   1678  N   PRO G 255      21.558  15.530  17.655  1.00 37.17           N  
ANISOU 1678  N   PRO G 255     4756   2885   6480   -232   2564  -1365       N  
ATOM   1679  CA  PRO G 255      21.829  15.097  19.034  1.00 40.33           C  
ANISOU 1679  CA  PRO G 255     4968   3561   6792     61   2595   -861       C  
ATOM   1680  C   PRO G 255      21.861  13.590  19.236  1.00 42.73           C  
ANISOU 1680  C   PRO G 255     6094   3428   6715    -39   2607   -633       C  
ATOM   1681  O   PRO G 255      21.828  13.151  20.389  1.00 47.93           O  
ANISOU 1681  O   PRO G 255     7946   3530   6734    866   2722    -71       O  
ATOM   1682  CB  PRO G 255      20.648  15.704  19.798  1.00 40.93           C  
ANISOU 1682  CB  PRO G 255     4184   4355   7013    768   2333   -573       C  
ATOM   1683  CG  PRO G 255      19.531  15.555  18.828  1.00 39.77           C  
ANISOU 1683  CG  PRO G 255     3538   4406   7167    512   2368   -745       C  
ATOM   1684  CD  PRO G 255      20.126  15.804  17.452  1.00 35.01           C  
ANISOU 1684  CD  PRO G 255     3844   4004   5455    317   2320  -1088       C  
ATOM   1685  N   SER G 256      21.914  12.804  18.157  1.00 41.94           N  
ANISOU 1685  N   SER G 256     5593   2698   7644   -499   1727   -644       N  
ATOM   1686  CA  SER G 256      21.963  11.354  18.272  1.00 40.28           C  
ANISOU 1686  CA  SER G 256     5864   2484   6957   -254   1041  -1347       C  
ATOM   1687  C   SER G 256      23.150  10.925  19.125  1.00 33.63           C  
ANISOU 1687  C   SER G 256     4852   2091   5838   -407    339  -1389       C  
ATOM   1688  O   SER G 256      24.184  11.589  19.166  1.00 37.06           O  
ANISOU 1688  O   SER G 256     4057   2923   7100   -417    564   -848       O  
ATOM   1689  CB  SER G 256      22.061  10.704  16.886  1.00 45.90           C  
ANISOU 1689  CB  SER G 256     5927   3802   7708     65    878   -358       C  
ATOM   1690  OG  SER G 256      20.975  11.076  16.046  1.00 46.66           O  
ANISOU 1690  OG  SER G 256     5335   3372   9020   -469    982   -552       O  
ATOM   1691  N   GLN G 257      22.983   9.810  19.824  1.00 31.97           N  
ANISOU 1691  N   GLN G 257     4935   2803   4407   -407    456  -1074       N  
ATOM   1692  CA  GLN G 257      24.087   9.220  20.572  1.00 33.85           C  
ANISOU 1692  CA  GLN G 257     4464   3915   4481   -729    883   -937       C  
ATOM   1693  C   GLN G 257      25.077   8.551  19.618  1.00 30.34           C  
ANISOU 1693  C   GLN G 257     3828   3189   4509   -183   1363   -844       C  
ATOM   1694  O   GLN G 257      24.682   7.892  18.651  1.00 32.76           O  
ANISOU 1694  O   GLN G 257     3574   3719   5155    479   2057   -268       O  
ATOM   1695  CB  GLN G 257      23.548   8.198  21.580  1.00 35.40           C  
ANISOU 1695  CB  GLN G 257     4630   4291   4529  -1332   1294  -1543       C  
ATOM   1696  CG  GLN G 257      22.180   8.571  22.198  1.00 40.31           C  
ANISOU 1696  CG  GLN G 257     6479   4200   4637   -905   2258  -1982       C  
ATOM   1697  CD  GLN G 257      21.625   7.506  23.152  1.00 48.39           C  
ANISOU 1697  CD  GLN G 257     8078   5437   4871   -152   2376  -2153       C  
ATOM   1698  NE2 GLN G 257      21.099   6.410  22.597  1.00 49.97           N  
ANISOU 1698  NE2 GLN G 257     8244   4878   5865   -346   2497  -2174       N  
ATOM   1699  OE1 GLN G 257      21.654   7.684  24.373  1.00 48.67           O  
ANISOU 1699  OE1 GLN G 257     8256   5189   5046     81   2247  -2188       O  
ATOM   1700  N   VAL G 258      26.372   8.731  19.879  1.00 30.38           N  
ANISOU 1700  N   VAL G 258     4362   3254   3925   -189    585  -1183       N  
ATOM   1701  CA  VAL G 258      27.431   8.060  19.123  1.00 26.78           C  
ANISOU 1701  CA  VAL G 258     3165   3376   3633   -327    847  -1244       C  
ATOM   1702  C   VAL G 258      27.938   6.882  19.943  1.00 24.87           C  
ANISOU 1702  C   VAL G 258     2807   3158   3486   -288    171   -931       C  
ATOM   1703  O   VAL G 258      28.332   7.050  21.106  1.00 27.40           O  
ANISOU 1703  O   VAL G 258     4347   2557   3507   -563   1689  -1280       O  
ATOM   1704  CB  VAL G 258      28.576   9.023  18.775  1.00 30.16           C  
ANISOU 1704  CB  VAL G 258     3735   4404   3320   -230   1349   -526       C  
ATOM   1705  CG1 VAL G 258      29.707   8.268  18.015  1.00 27.60           C  
ANISOU 1705  CG1 VAL G 258     3972   4225   2290   -536    894  -1459       C  
ATOM   1706  CG2 VAL G 258      28.038  10.196  17.967  1.00 31.08           C  
ANISOU 1706  CG2 VAL G 258     2540   4730   4539   -297   1468    -58       C  
ATOM   1707  N   ILE G 259      27.932   5.692  19.338  1.00 21.31           N  
ANISOU 1707  N   ILE G 259     3164   2745   2187    110    136   -877       N  
ATOM   1708  CA  ILE G 259      28.129   4.431  20.040  1.00 28.13           C  
ANISOU 1708  CA  ILE G 259     3189   4007   3493   -216    410   -770       C  
ATOM   1709  C   ILE G 259      29.062   3.538  19.235  1.00 24.48           C  
ANISOU 1709  C   ILE G 259     3065   2979   3257   -407    983  -1161       C  
ATOM   1710  O   ILE G 259      29.308   3.754  18.046  1.00 28.13           O  
ANISOU 1710  O   ILE G 259     3598   2779   4312   -123   1564  -1065       O  
ATOM   1711  CB  ILE G 259      26.797   3.678  20.287  1.00 28.65           C  
ANISOU 1711  CB  ILE G 259     1600   4719   4565   -606    215   -894       C  
ATOM   1712  CG1 ILE G 259      26.088   3.439  18.949  1.00 30.71           C  
ANISOU 1712  CG1 ILE G 259     2795   4557   4317     31    774  -1070       C  
ATOM   1713  CG2 ILE G 259      25.906   4.399  21.332  1.00 27.24           C  
ANISOU 1713  CG2 ILE G 259     1880   5218   3252   -830    803   -895       C  
ATOM   1714  CD1 ILE G 259      24.853   2.540  19.034  1.00 31.15           C  
ANISOU 1714  CD1 ILE G 259     2867   5394   3575    207   1418   -424       C  
ATOM   1715  N   ASP G 260      29.567   2.505  19.910  1.00 23.56           N  
ANISOU 1715  N   ASP G 260     3896   2148   2908   -576    828  -1253       N  
ATOM   1716  CA  ASP G 260      30.154   1.353  19.247  1.00 25.79           C  
ANISOU 1716  CA  ASP G 260     3917   3082   2798    282    895   -436       C  
ATOM   1717  C   ASP G 260      29.535   0.048  19.732  1.00 25.70           C  
ANISOU 1717  C   ASP G 260     4157   3177   2433   1055   1498    -80       C  
ATOM   1718  O   ASP G 260      30.072  -1.022  19.452  1.00 26.68           O  
ANISOU 1718  O   ASP G 260     4244   2875   3019    833    982   -330       O  
ATOM   1719  CB  ASP G 260      31.671   1.335  19.447  1.00 24.60           C  
ANISOU 1719  CB  ASP G 260     4324   2808   2216   -431    498   -812       C  
ATOM   1720  CG  ASP G 260      32.071   1.121  20.889  1.00 29.20           C  
ANISOU 1720  CG  ASP G 260     5221   2435   3440   -648    419  -1412       C  
ATOM   1721  OD1 ASP G 260      31.209   0.790  21.724  1.00 36.11           O  
ANISOU 1721  OD1 ASP G 260     5941   4148   3630    457    662   -946       O  
ATOM   1722  OD2 ASP G 260      33.271   1.279  21.187  1.00 32.51           O1-
ANISOU 1722  OD2 ASP G 260     5342   2344   4668   -988   -452  -1213       O1-
ATOM   1723  N   ASN G 261      28.418   0.111  20.441  1.00 30.41           N  
ANISOU 1723  N   ASN G 261     5461   2910   3186   1410   1297   -478       N  
ATOM   1724  CA  ASN G 261      27.872  -1.029  21.167  1.00 34.08           C  
ANISOU 1724  CA  ASN G 261     5144   2713   5092   1225   1120   -107       C  
ATOM   1725  C   ASN G 261      26.365  -0.840  21.219  1.00 37.80           C  
ANISOU 1725  C   ASN G 261     4522   3186   6653   -162   1274    162       C  
ATOM   1726  O   ASN G 261      25.889   0.156  21.787  1.00 38.03           O  
ANISOU 1726  O   ASN G 261     3971   2245   8234   -338   1440    -29       O  
ATOM   1727  CB  ASN G 261      28.464  -1.093  22.581  1.00 34.68           C  
ANISOU 1727  CB  ASN G 261     5580   2580   5017   1772    113    -90       C  
ATOM   1728  CG  ASN G 261      28.334  -2.472  23.222  1.00 33.19           C  
ANISOU 1728  CG  ASN G 261     5040   3167   4402    753     43  -1321       C  
ATOM   1729  ND2 ASN G 261      27.231  -2.693  23.922  1.00 26.37           N  
ANISOU 1729  ND2 ASN G 261     3587   3801   2633   -790    309  -1400       N  
ATOM   1730  OD1 ASN G 261      29.223  -3.316  23.098  1.00 33.64           O  
ANISOU 1730  OD1 ASN G 261     5386   2848   4545   1515   -414  -1446       O  
ATOM   1731  N   LYS G 262      25.616  -1.767  20.624  1.00 34.59           N  
ANISOU 1731  N   LYS G 262     4535   3119   5489   -791   1469    524       N  
ATOM   1732  CA  LYS G 262      24.169  -1.626  20.511  1.00 34.53           C  
ANISOU 1732  CA  LYS G 262     5328   3083   4708  -1222    948     80       C  
ATOM   1733  C   LYS G 262      23.492  -2.930  20.925  1.00 30.13           C  
ANISOU 1733  C   LYS G 262     4827   3281   3338  -1221    730   -788       C  
ATOM   1734  O   LYS G 262      23.785  -3.991  20.367  1.00 25.83           O  
ANISOU 1734  O   LYS G 262     4518   3133   2164   -826    286  -1253       O  
ATOM   1735  CB  LYS G 262      23.774  -1.226  19.082  1.00 35.25           C  
ANISOU 1735  CB  LYS G 262     6480   3330   3581  -1031    642   -302       C  
ATOM   1736  CG  LYS G 262      22.359  -0.697  18.982  1.00 39.17           C  
ANISOU 1736  CG  LYS G 262     7678   3992   3211   -796   1303   -211       C  
ATOM   1737  CD  LYS G 262      22.022  -0.186  17.603  1.00 44.69           C  
ANISOU 1737  CD  LYS G 262     9150   4355   3476   -349   2149   -524       C  
ATOM   1738  CE  LYS G 262      20.512   0.033  17.453  1.00 48.77           C  
ANISOU 1738  CE  LYS G 262    10180   4419   3930     82   2578   -619       C  
ATOM   1739  NZ  LYS G 262      19.928   0.930  18.490  1.00 47.35           N1+
ANISOU 1739  NZ  LYS G 262    10149   4122   3721    343   2420   -397       N1+
ATOM   1740  N   ILE G 263      22.603  -2.861  21.916  1.00 26.36           N  
ANISOU 1740  N   ILE G 263     4180   2393   3444   -658    391      4       N  
ATOM   1741  CA  ILE G 263      21.778  -4.024  22.210  1.00 28.55           C  
ANISOU 1741  CA  ILE G 263     2882   3697   4267   -297   -301     36       C  
ATOM   1742  C   ILE G 263      20.752  -4.178  21.091  1.00 28.66           C  
ANISOU 1742  C   ILE G 263     3432   2788   4670    509   -791   -359       C  
ATOM   1743  O   ILE G 263      20.342  -3.200  20.454  1.00 26.38           O  
ANISOU 1743  O   ILE G 263     3544   1969   4509   1011   -769   -979       O  
ATOM   1744  CB  ILE G 263      21.118  -3.915  23.604  1.00 32.10           C  
ANISOU 1744  CB  ILE G 263     2871   4439   4887    118    325    598       C  
ATOM   1745  CG1 ILE G 263      20.588  -5.271  24.063  1.00 29.78           C  
ANISOU 1745  CG1 ILE G 263     2854   5632   2829    662   1178   1256       C  
ATOM   1746  CG2 ILE G 263      19.999  -2.891  23.630  1.00 31.41           C  
ANISOU 1746  CG2 ILE G 263     2129   3723   6082   -570    184    437       C  
ATOM   1747  CD1 ILE G 263      19.868  -5.226  25.396  1.00 30.53           C  
ANISOU 1747  CD1 ILE G 263     3436   5161   3004   1288    399   1517       C  
ATOM   1748  N   CYS G 264      20.373  -5.417  20.802  1.00 28.25           N  
ANISOU 1748  N   CYS G 264     3009   2586   5139   -250   -887   -889       N  
ATOM   1749  CA  CYS G 264      19.475  -5.665  19.681  1.00 29.44           C  
ANISOU 1749  CA  CYS G 264     4226   2853   4109   -157   -284  -1244       C  
ATOM   1750  C   CYS G 264      18.775  -6.999  19.880  1.00 32.32           C  
ANISOU 1750  C   CYS G 264     3308   2912   6059   -244    328   -658       C  
ATOM   1751  O   CYS G 264      19.404  -7.991  20.253  1.00 35.19           O  
ANISOU 1751  O   CYS G 264     4166   2269   6935    -17    755   -223       O  
ATOM   1752  CB  CYS G 264      20.235  -5.664  18.353  1.00 30.06           C  
ANISOU 1752  CB  CYS G 264     4800   3444   3179   -247    801  -1820       C  
ATOM   1753  SG  CYS G 264      21.607  -6.797  18.398  1.00 40.23           S  
ANISOU 1753  SG  CYS G 264     6660   5011   3617    270   1224  -1447       S  
ATOM   1754  N   GLY G 265      17.481  -7.018  19.625  1.00 27.87           N  
ANISOU 1754  N   GLY G 265     1934   2855   5801   -509   -339  -1115       N  
ATOM   1755  CA  GLY G 265      16.702  -8.212  19.835  1.00 28.58           C  
ANISOU 1755  CA  GLY G 265     2396   3683   4782  -1020    297  -1916       C  
ATOM   1756  C   GLY G 265      16.210  -8.802  18.531  1.00 33.90           C  
ANISOU 1756  C   GLY G 265     3466   4035   5383   -736    259  -1554       C  
ATOM   1757  O   GLY G 265      16.367  -8.207  17.456  1.00 35.59           O  
ANISOU 1757  O   GLY G 265     3873   3573   6078   -324    259  -1771       O  
ATOM   1758  N   PRO G 266      15.619  -9.994  18.602  1.00 30.59           N  
ANISOU 1758  N   PRO G 266     3817   3240   4564   -633   -445  -1095       N  
ATOM   1759  CA  PRO G 266      15.080 -10.627  17.391  1.00 27.20           C  
ANISOU 1759  CA  PRO G 266     3623   3045   3666     66   -826   -306       C  
ATOM   1760  C   PRO G 266      14.217  -9.660  16.589  1.00 27.11           C  
ANISOU 1760  C   PRO G 266     3177   2570   4555    205     11   -943       C  
ATOM   1761  O   PRO G 266      13.360  -8.950  17.140  1.00 28.52           O  
ANISOU 1761  O   PRO G 266     2869   2702   5263    175    318   -823       O  
ATOM   1762  CB  PRO G 266      14.268 -11.799  17.945  1.00 23.24           C  
ANISOU 1762  CB  PRO G 266     3204   1987   3640   -246  -1717   -509       C  
ATOM   1763  CG  PRO G 266      14.997 -12.164  19.222  1.00 25.50           C  
ANISOU 1763  CG  PRO G 266     2977   2517   4193   -515  -1512   -780       C  
ATOM   1764  CD  PRO G 266      15.500 -10.863  19.791  1.00 26.25           C  
ANISOU 1764  CD  PRO G 266     3340   2332   4302   -573  -1367   -883       C  
ATOM   1765  N   ALA G 267      14.491  -9.617  15.283  1.00 21.47           N  
ANISOU 1765  N   ALA G 267     3065   2676   2418    686   1120   -740       N  
ATOM   1766  CA  ALA G 267      13.855  -8.848  14.215  1.00 25.39           C  
ANISOU 1766  CA  ALA G 267     2592   3566   3489    648   1209   -477       C  
ATOM   1767  C   ALA G 267      14.247  -7.375  14.234  1.00 30.14           C  
ANISOU 1767  C   ALA G 267     3641   3416   4396    361    159  -1920       C  
ATOM   1768  O   ALA G 267      13.702  -6.600  13.420  1.00 27.04           O  
ANISOU 1768  O   ALA G 267     3469   3245   3561    157  -1414  -1471       O  
ATOM   1769  CB  ALA G 267      12.325  -8.942  14.213  1.00 27.35           C  
ANISOU 1769  CB  ALA G 267     1946   3831   4614   1321    397   -118       C  
ATOM   1770  N   ASP G 268      15.164  -6.956  15.108  1.00 33.17           N  
ANISOU 1770  N   ASP G 268     4732   4027   3845    175    728  -2234       N  
ATOM   1771  CA  ASP G 268      15.733  -5.621  14.995  1.00 37.04           C  
ANISOU 1771  CA  ASP G 268     5567   4045   4461    -53   1122  -1958       C  
ATOM   1772  C   ASP G 268      16.672  -5.557  13.800  1.00 34.76           C  
ANISOU 1772  C   ASP G 268     4483   3923   4802    -89    884  -1148       C  
ATOM   1773  O   ASP G 268      17.347  -6.530  13.448  1.00 36.68           O  
ANISOU 1773  O   ASP G 268     4567   4012   5356   -327    986  -2497       O  
ATOM   1774  CB  ASP G 268      16.495  -5.221  16.262  1.00 36.08           C  
ANISOU 1774  CB  ASP G 268     6187   3664   3858   -665   1426  -1832       C  
ATOM   1775  CG  ASP G 268      15.573  -4.750  17.393  0.77 38.33           C  
ANISOU 1775  CG  ASP G 268     6795   3996   3773   -364   1578  -1750       C  
ATOM   1776  OD1 ASP G 268      14.493  -4.159  17.122  1.00 42.41           O  
ANISOU 1776  OD1 ASP G 268     6513   6255   3344    158   1998  -1469       O  
ATOM   1777  OD2 ASP G 268      15.948  -4.974  18.562  0.87 36.25           O1-
ANISOU 1777  OD2 ASP G 268     6858   2867   4049   -654   1415  -1392       O1-
ATOM   1778  N   SER G 269      16.713  -4.390  13.178  1.00 33.24           N  
ANISOU 1778  N   SER G 269     4284   2787   5559     22    731   -556       N  
ATOM   1779  CA  SER G 269      17.554  -4.168  12.015  1.00 24.40           C  
ANISOU 1779  CA  SER G 269     3439   1932   3899   -201   1689   -559       C  
ATOM   1780  C   SER G 269      17.953  -2.706  12.033  1.00 26.30           C  
ANISOU 1780  C   SER G 269     2617   2369   5008    129    833     -4       C  
ATOM   1781  O   SER G 269      17.102  -1.822  12.175  1.00 30.06           O  
ANISOU 1781  O   SER G 269     2860   2191   6372    118    850    500       O  
ATOM   1782  CB  SER G 269      16.821  -4.528  10.716  1.00 31.84           C  
ANISOU 1782  CB  SER G 269     4977   2775   4346    641   2379   -371       C  
ATOM   1783  OG  SER G 269      15.689  -3.697  10.487  1.00 34.92           O  
ANISOU 1783  OG  SER G 269     5936   3186   4145    640   2599   -332       O  
ATOM   1784  N   PHE G 270      19.251  -2.460  11.948  1.00 23.80           N  
ANISOU 1784  N   PHE G 270     3612   1552   3880    654    560   -747       N  
ATOM   1785  CA  PHE G 270      19.772  -1.115  11.831  1.00 24.87           C  
ANISOU 1785  CA  PHE G 270     4311   2849   2288    692    941   -465       C  
ATOM   1786  C   PHE G 270      20.949  -1.169  10.879  1.00 25.76           C  
ANISOU 1786  C   PHE G 270     3536   3366   2884    449   1167   -387       C  
ATOM   1787  O   PHE G 270      21.330  -2.237  10.385  1.00 27.58           O  
ANISOU 1787  O   PHE G 270     4015   2475   3987   1245   1350   -352       O  
ATOM   1788  CB  PHE G 270      20.171  -0.535  13.193  1.00 27.58           C  
ANISOU 1788  CB  PHE G 270     4816   2974   2690    454    741   -986       C  
ATOM   1789  CG  PHE G 270      21.328  -1.248  13.858  1.00 26.37           C  
ANISOU 1789  CG  PHE G 270     4759   2896   2363    452    889  -1057       C  
ATOM   1790  CD1 PHE G 270      21.120  -2.418  14.571  1.00 23.99           C  
ANISOU 1790  CD1 PHE G 270     4729   1584   2802    278    493    -91       C  
ATOM   1791  CD2 PHE G 270      22.623  -0.720  13.792  1.00 29.46           C  
ANISOU 1791  CD2 PHE G 270     4887   2941   3366   -170   1005   -979       C  
ATOM   1792  CE1 PHE G 270      22.189  -3.059  15.199  1.00 30.27           C  
ANISOU 1792  CE1 PHE G 270     5071   2131   4300   -531    968   -368       C  
ATOM   1793  CE2 PHE G 270      23.704  -1.359  14.410  1.00 27.87           C  
ANISOU 1793  CE2 PHE G 270     5316   2687   2588   -219   1350   -932       C  
ATOM   1794  CZ  PHE G 270      23.492  -2.526  15.111  1.00 28.37           C  
ANISOU 1794  CZ  PHE G 270     5409   2934   2438   -275   1032  -1009       C  
ATOM   1795  N   GLY G 271      21.522  -0.006  10.621  1.00 23.33           N  
ANISOU 1795  N   GLY G 271     3140   2316   3410   -575    913   -853       N  
ATOM   1796  CA  GLY G 271      22.629   0.081   9.694  1.00 29.52           C  
ANISOU 1796  CA  GLY G 271     3818   2715   4683   -343    815    324       C  
ATOM   1797  C   GLY G 271      23.392   1.368   9.885  1.00 31.15           C  
ANISOU 1797  C   GLY G 271     3252   3209   5375   -333    387   1307       C  
ATOM   1798  O   GLY G 271      22.873   2.368  10.392  1.00 29.74           O  
ANISOU 1798  O   GLY G 271     4475   2324   4501    -56    574   1560       O  
ATOM   1799  N   PHE G 272      24.649   1.325   9.476  1.00 33.97           N  
ANISOU 1799  N   PHE G 272     3338   4114   5455   -502    632   1768       N  
ATOM   1800  CA  PHE G 272      25.497   2.490   9.605  1.00 33.20           C  
ANISOU 1800  CA  PHE G 272     4006   4702   3909    365    716   1590       C  
ATOM   1801  C   PHE G 272      26.504   2.461   8.468  1.00 33.59           C  
ANISOU 1801  C   PHE G 272     4137   4934   3689   1154   1527   1217       C  
ATOM   1802  O   PHE G 272      26.672   1.446   7.780  1.00 35.90           O  
ANISOU 1802  O   PHE G 272     5484   4575   3581   1746   1375    583       O  
ATOM   1803  CB  PHE G 272      26.181   2.548  10.983  1.00 27.47           C  
ANISOU 1803  CB  PHE G 272     4272   4442   1723   -305    434   -206       C  
ATOM   1804  CG  PHE G 272      27.011   1.314  11.341  1.00 31.64           C  
ANISOU 1804  CG  PHE G 272     4024   5147   2850   -191    483    617       C  
ATOM   1805  CD1 PHE G 272      26.433   0.234  12.000  1.00 30.90           C  
ANISOU 1805  CD1 PHE G 272     3044   5488   3209   -365    986   1546       C  
ATOM   1806  CD2 PHE G 272      28.386   1.262  11.067  1.00 31.93           C  
ANISOU 1806  CD2 PHE G 272     4156   5164   2814     18    864    506       C  
ATOM   1807  CE1 PHE G 272      27.189  -0.880  12.349  1.00 28.82           C  
ANISOU 1807  CE1 PHE G 272     3863   4734   2355    156    608   1649       C  
ATOM   1808  CE2 PHE G 272      29.161   0.136  11.420  1.00 28.75           C  
ANISOU 1808  CE2 PHE G 272     4044   4176   2701    284    546   1037       C  
ATOM   1809  CZ  PHE G 272      28.556  -0.931  12.065  1.00 27.41           C  
ANISOU 1809  CZ  PHE G 272     3581   4398   2435    414    807   1493       C  
ATOM   1810  N   GLN G 273      27.137   3.609   8.256  1.00 32.92           N  
ANISOU 1810  N   GLN G 273     4036   4425   4047   1197   2121     70       N  
ATOM   1811  CA  GLN G 273      28.247   3.748   7.330  1.00 35.39           C  
ANISOU 1811  CA  GLN G 273     3694   4953   4799    580   1921     23       C  
ATOM   1812  C   GLN G 273      29.424   4.335   8.091  1.00 36.45           C  
ANISOU 1812  C   GLN G 273     4093   5167   4590    199   1786    -68       C  
ATOM   1813  O   GLN G 273      29.259   5.298   8.848  1.00 34.94           O  
ANISOU 1813  O   GLN G 273     4373   5013   3890    -78   2369   -226       O  
ATOM   1814  CB  GLN G 273      27.879   4.634   6.143  1.00 34.61           C  
ANISOU 1814  CB  GLN G 273     4300   5225   3626    699   1373    -44       C  
ATOM   1815  CG  GLN G 273      26.866   4.038   5.185  1.00 35.84           C  
ANISOU 1815  CG  GLN G 273     4926   4386   4304    563    747   -588       C  
ATOM   1816  CD  GLN G 273      26.761   4.871   3.927  1.00 36.38           C  
ANISOU 1816  CD  GLN G 273     4937   4492   4392    806    647   -714       C  
ATOM   1817  NE2 GLN G 273      25.771   4.578   3.085  1.00 33.55           N  
ANISOU 1817  NE2 GLN G 273     4295   3745   4707   -142    358  -1360       N  
ATOM   1818  OE1 GLN G 273      27.567   5.778   3.718  1.00 35.57           O  
ANISOU 1818  OE1 GLN G 273     4994   4717   3802   1769    265   -132       O  
ATOM   1819  N   ILE G 274      30.598   3.742   7.901  1.00 36.08           N  
ANISOU 1819  N   ILE G 274     4009   5279   4420    235   1223     72       N  
ATOM   1820  CA  ILE G 274      31.824   4.187   8.545  1.00 35.40           C  
ANISOU 1820  CA  ILE G 274     5045   4380   4025     35   1256   -204       C  
ATOM   1821  C   ILE G 274      32.895   4.327   7.472  1.00 34.81           C  
ANISOU 1821  C   ILE G 274     5192   2979   5055   -277   1370     76       C  
ATOM   1822  O   ILE G 274      32.838   3.686   6.415  1.00 35.40           O  
ANISOU 1822  O   ILE G 274     5527   3138   4785    373   1748    749       O  
ATOM   1823  CB  ILE G 274      32.288   3.213   9.664  1.00 31.80           C  
ANISOU 1823  CB  ILE G 274     6324   3231   2527    -94    957   -542       C  
ATOM   1824  CG1 ILE G 274      32.428   1.793   9.129  1.00 34.05           C  
ANISOU 1824  CG1 ILE G 274     7582   2892   2461    610    625    186       C  
ATOM   1825  CG2 ILE G 274      31.304   3.187  10.807  1.00 29.71           C  
ANISOU 1825  CG2 ILE G 274     6189   2938   2161   -559    363   -487       C  
ATOM   1826  CD1 ILE G 274      32.841   0.824  10.174  1.00 37.24           C  
ANISOU 1826  CD1 ILE G 274     8039   3713   2397    595    901   -476       C  
ATOM   1827  N   ILE G 275      33.872   5.182   7.736  1.00 29.97           N  
ANISOU 1827  N   ILE G 275     4169   2835   4383   -259    592   -652       N  
ATOM   1828  CA  ILE G 275      35.031   5.297   6.865  1.00 31.64           C  
ANISOU 1828  CA  ILE G 275     3790   3008   5223    228    810   -555       C  
ATOM   1829  C   ILE G 275      36.070   4.322   7.398  1.00 33.42           C  
ANISOU 1829  C   ILE G 275     4327   3251   5120    932    420   -488       C  
ATOM   1830  O   ILE G 275      36.452   4.398   8.572  1.00 33.61           O  
ANISOU 1830  O   ILE G 275     4724   2658   5385    891    701   -150       O  
ATOM   1831  CB  ILE G 275      35.569   6.735   6.823  1.00 33.20           C  
ANISOU 1831  CB  ILE G 275     3543   3005   6066     81    996     10       C  
ATOM   1832  CG1 ILE G 275      34.459   7.713   6.429  1.00 28.88           C  
ANISOU 1832  CG1 ILE G 275     3819   2020   5133    618    168    157       C  
ATOM   1833  CG2 ILE G 275      36.708   6.832   5.832  1.00 36.36           C  
ANISOU 1833  CG2 ILE G 275     3705   3352   6758    745   1439     22       C  
ATOM   1834  CD1 ILE G 275      33.873   7.431   5.071  1.00 28.90           C  
ANISOU 1834  CD1 ILE G 275     3876   2342   4764    753    450    216       C  
ATOM   1835  N   ALA G 276      36.491   3.385   6.548  1.00 33.92           N  
ANISOU 1835  N   ALA G 276     4400   3593   4896   1663   -283   -903       N  
ATOM   1836  CA  ALA G 276      37.340   2.285   6.987  1.00 35.75           C  
ANISOU 1836  CA  ALA G 276     3821   5148   4615   1139    109  -1444       C  
ATOM   1837  C   ALA G 276      38.630   2.811   7.607  1.00 36.95           C  
ANISOU 1837  C   ALA G 276     4716   5145   4179   1646    129  -1100       C  
ATOM   1838  O   ALA G 276      39.371   3.575   6.980  1.00 39.10           O  
ANISOU 1838  O   ALA G 276     6266   5386   3206   1868    482   -926       O  
ATOM   1839  CB  ALA G 276      37.639   1.353   5.810  1.00 30.71           C  
ANISOU 1839  CB  ALA G 276     2020   4962   4683    163    -71  -2465       C  
ATOM   1840  N   GLY G 277      38.883   2.425   8.855  1.00 35.33           N  
ANISOU 1840  N   GLY G 277     4277   4146   5002   1718   -104  -1225       N  
ATOM   1841  CA  GLY G 277      40.110   2.823   9.515  1.00 32.26           C  
ANISOU 1841  CA  GLY G 277     4377   3146   4735   1332    131  -1667       C  
ATOM   1842  C   GLY G 277      40.229   4.288   9.853  1.00 30.33           C  
ANISOU 1842  C   GLY G 277     3334   2637   5551    756    583   -770       C  
ATOM   1843  O   GLY G 277      41.299   4.711  10.298  1.00 34.42           O  
ANISOU 1843  O   GLY G 277     4000   2920   6157    973   1204   -387       O  
ATOM   1844  N   GLU G 278      39.166   5.072   9.666  1.00 29.17           N  
ANISOU 1844  N   GLU G 278     3802   2163   5117    446    697  -1354       N  
ATOM   1845  CA  GLU G 278      39.206   6.501   9.950  1.00 32.99           C  
ANISOU 1845  CA  GLU G 278     3849   3320   5366    982    585   -588       C  
ATOM   1846  C   GLU G 278      39.790   6.779  11.329  1.00 35.64           C  
ANISOU 1846  C   GLU G 278     4690   3535   5317    267   1190  -1066       C  
ATOM   1847  O   GLU G 278      39.286   6.287  12.346  1.00 38.55           O  
ANISOU 1847  O   GLU G 278     5963   3315   5369    307   1599  -1655       O  
ATOM   1848  CB  GLU G 278      37.800   7.083   9.850  1.00 34.07           C  
ANISOU 1848  CB  GLU G 278     4531   2216   6196   1192    571   -552       C  
ATOM   1849  CG  GLU G 278      37.759   8.564  10.031  1.00 37.24           C  
ANISOU 1849  CG  GLU G 278     4110   3124   6915   1154   1060   -837       C  
ATOM   1850  CD  GLU G 278      36.368   9.112   9.814  1.00 39.72           C  
ANISOU 1850  CD  GLU G 278     4671   2731   7690    691   1491   -856       C  
ATOM   1851  OE1 GLU G 278      35.419   8.685  10.525  1.00 38.48           O  
ANISOU 1851  OE1 GLU G 278     3475   3098   8048    -81   2312  -1131       O  
ATOM   1852  OE2 GLU G 278      36.229   9.958   8.912  1.00 41.17           O1-
ANISOU 1852  OE2 GLU G 278     4368   3634   7639    -14   1730   -387       O1-
ATOM   1853  N   GLY G 279      40.872   7.557  11.355  1.00 33.49           N  
ANISOU 1853  N   GLY G 279     4753   3973   3997     81   1184   -279       N  
ATOM   1854  CA  GLY G 279      41.526   7.918  12.594  1.00 31.95           C  
ANISOU 1854  CA  GLY G 279     4046   4363   3731    217    743   -455       C  
ATOM   1855  C   GLY G 279      42.141   6.766  13.353  1.00 31.94           C  
ANISOU 1855  C   GLY G 279     3925   4152   4060   -267    804  -1291       C  
ATOM   1856  O   GLY G 279      42.711   6.986  14.428  1.00 32.39           O  
ANISOU 1856  O   GLY G 279     4118   4059   4131   -200    463  -1399       O  
ATOM   1857  N   VAL G 280      42.031   5.539  12.852  1.00 32.20           N  
ANISOU 1857  N   VAL G 280     4593   3785   3856    371   1320  -1654       N  
ATOM   1858  CA  VAL G 280      42.613   4.403  13.558  1.00 34.56           C  
ANISOU 1858  CA  VAL G 280     3862   4080   5188    616   1231  -1860       C  
ATOM   1859  C   VAL G 280      43.566   3.589  12.696  1.00 35.18           C  
ANISOU 1859  C   VAL G 280     3824   3998   5546    -40    731  -2380       C  
ATOM   1860  O   VAL G 280      44.387   2.833  13.245  1.00 38.47           O  
ANISOU 1860  O   VAL G 280     3507   4057   7054   -521   -185  -2777       O  
ATOM   1861  CB  VAL G 280      41.508   3.495  14.165  1.00 32.10           C  
ANISOU 1861  CB  VAL G 280     4623   3639   3934   1051   1074  -1704       C  
ATOM   1862  CG1 VAL G 280      40.600   4.303  15.118  1.00 28.50           C  
ANISOU 1862  CG1 VAL G 280     3365   2940   4523   1706    245   -709       C  
ATOM   1863  CG2 VAL G 280      40.676   2.849  13.087  1.00 36.73           C  
ANISOU 1863  CG2 VAL G 280     5957   3559   4442   1006    585  -2056       C  
ATOM   1864  N   GLY G 281      43.541   3.718  11.369  1.00 32.17           N  
ANISOU 1864  N   GLY G 281     4208   4389   3625    481    860  -1532       N  
ATOM   1865  CA  GLY G 281      44.493   3.020  10.526  1.00 30.44           C  
ANISOU 1865  CA  GLY G 281     4466   3545   3556    412    884  -1885       C  
ATOM   1866  C   GLY G 281      44.096   1.578  10.270  1.00 33.21           C  
ANISOU 1866  C   GLY G 281     3826   4409   4384    360   1043  -1878       C  
ATOM   1867  O   GLY G 281      43.084   1.070  10.755  1.00 33.10           O  
ANISOU 1867  O   GLY G 281     2573   4965   5038   -194    329  -1474       O  
ATOM   1868  N   ALA G 282      44.938   0.906   9.491  1.00 33.58           N  
ANISOU 1868  N   ALA G 282     3301   4901   4556    517    546  -1055       N  
ATOM   1869  CA  ALA G 282      44.715  -0.480   9.098  1.00 33.38           C  
ANISOU 1869  CA  ALA G 282     4621   3299   4765    636    720  -2056       C  
ATOM   1870  C   ALA G 282      44.832  -1.427  10.293  1.00 36.62           C  
ANISOU 1870  C   ALA G 282     4353   3096   6463    569    938  -1940       C  
ATOM   1871  O   ALA G 282      45.424  -1.114  11.328  1.00 39.49           O  
ANISOU 1871  O   ALA G 282     4266   3699   7037    981   1000  -1977       O  
ATOM   1872  CB  ALA G 282      45.714  -0.885   8.016  1.00 27.72           C  
ANISOU 1872  CB  ALA G 282     4547   2937   3050    526    521  -1651       C  
ATOM   1873  N   GLY G 283      44.257  -2.602  10.136  1.00 36.58           N  
ANISOU 1873  N   GLY G 283     3565   3827   6508    179   1351  -1641       N  
ATOM   1874  CA  GLY G 283      44.358  -3.632  11.150  1.00 36.96           C  
ANISOU 1874  CA  GLY G 283     3826   4465   5751    166   1741   -881       C  
ATOM   1875  C   GLY G 283      43.258  -4.648  10.976  1.00 35.45           C  
ANISOU 1875  C   GLY G 283     4348   3285   5837   -165   1579  -1310       C  
ATOM   1876  O   GLY G 283      42.335  -4.472  10.177  1.00 40.92           O  
ANISOU 1876  O   GLY G 283     4447   3956   7143   -599   1824  -1344       O  
ATOM   1877  N   ALA G 284      43.381  -5.746  11.726  1.00 29.46           N  
ANISOU 1877  N   ALA G 284     4694   2578   3921    918    964  -1249       N  
ATOM   1878  CA  ALA G 284      42.297  -6.726  11.835  1.00 29.53           C  
ANISOU 1878  CA  ALA G 284     3934   2806   4478    722    673   -955       C  
ATOM   1879  C   ALA G 284      41.388  -6.261  12.960  1.00 29.96           C  
ANISOU 1879  C   ALA G 284     4577   3304   3500    244    737  -1191       C  
ATOM   1880  O   ALA G 284      41.609  -6.571  14.136  1.00 34.70           O  
ANISOU 1880  O   ALA G 284     5646   4156   3384   1023    685    232       O  
ATOM   1881  CB  ALA G 284      42.826  -8.128  12.091  1.00 30.60           C  
ANISOU 1881  CB  ALA G 284     4172   1923   5531    442    -98   -489       C  
ATOM   1882  N   TRP G 285      40.353  -5.500  12.593  1.00 24.15           N  
ANISOU 1882  N   TRP G 285     3508   2447   3220    736    744   -806       N  
ATOM   1883  CA  TRP G 285      39.461  -4.893  13.575  1.00 31.80           C  
ANISOU 1883  CA  TRP G 285     4113   3529   4441    645   1028  -1293       C  
ATOM   1884  C   TRP G 285      38.384  -5.892  13.970  1.00 34.61           C  
ANISOU 1884  C   TRP G 285     4292   4568   4289    772   1447  -1869       C  
ATOM   1885  O   TRP G 285      37.612  -6.354  13.124  1.00 35.65           O  
ANISOU 1885  O   TRP G 285     3007   5121   5418    167    260  -2606       O  
ATOM   1886  CB  TRP G 285      38.846  -3.609  13.021  1.00 30.08           C  
ANISOU 1886  CB  TRP G 285     4038   3450   3941    202   1175  -1850       C  
ATOM   1887  CG  TRP G 285      39.858  -2.533  12.902  1.00 29.08           C  
ANISOU 1887  CG  TRP G 285     3892   3075   4083   -236    468  -2034       C  
ATOM   1888  CD1 TRP G 285      40.410  -2.030  11.752  1.00 28.66           C  
ANISOU 1888  CD1 TRP G 285     3526   2444   4921    202   -225  -1819       C  
ATOM   1889  CD2 TRP G 285      40.487  -1.839  13.987  1.00 30.36           C  
ANISOU 1889  CD2 TRP G 285     3736   2921   4878   -923    738  -1542       C  
ATOM   1890  CE2 TRP G 285      41.393  -0.922  13.428  1.00 32.62           C  
ANISOU 1890  CE2 TRP G 285     3993   2373   6030   -164   -153  -1713       C  
ATOM   1891  CE3 TRP G 285      40.364  -1.901  15.378  1.00 29.35           C  
ANISOU 1891  CE3 TRP G 285     3053   3383   4714  -1188    -30  -1285       C  
ATOM   1892  NE1 TRP G 285      41.330  -1.053  12.063  1.00 30.42           N  
ANISOU 1892  NE1 TRP G 285     3452   2610   5496    447    268  -1257       N  
ATOM   1893  CZ2 TRP G 285      42.161  -0.077  14.216  1.00 36.06           C  
ANISOU 1893  CZ2 TRP G 285     4253   3587   5863     24   -343  -1216       C  
ATOM   1894  CZ3 TRP G 285      41.120  -1.069  16.148  1.00 24.45           C  
ANISOU 1894  CZ3 TRP G 285     2262   3184   3842  -1301   -445   -750       C  
ATOM   1895  CH2 TRP G 285      42.005  -0.167  15.575  1.00 30.69           C  
ANISOU 1895  CH2 TRP G 285     4012   3916   3731   -355    240  -1136       C  
ATOM   1896  N   MET G 286      38.354  -6.245  15.247  1.00 35.22           N  
ANISOU 1896  N   MET G 286     4697   4609   4077   1064   1780  -1421       N  
ATOM   1897  CA  MET G 286      37.351  -7.174  15.724  1.00 34.38           C  
ANISOU 1897  CA  MET G 286     5154   3600   4308   1057   2028   -864       C  
ATOM   1898  C   MET G 286      35.956  -6.553  15.729  1.00 32.75           C  
ANISOU 1898  C   MET G 286     4289   3603   4552   -221   1733   -660       C  
ATOM   1899  O   MET G 286      35.760  -5.391  16.108  1.00 30.99           O  
ANISOU 1899  O   MET G 286     4142   2647   4985  -1193   1740  -1559       O  
ATOM   1900  CB  MET G 286      37.699  -7.636  17.128  1.00 40.14           C  
ANISOU 1900  CB  MET G 286     5997   4957   4297   2646   1513     86       C  
ATOM   1901  CG  MET G 286      38.930  -8.468  17.211  1.00 49.61           C  
ANISOU 1901  CG  MET G 286     6617   6951   5283   2742   1916    588       C  
ATOM   1902  SD  MET G 286      38.943  -9.305  18.796  1.00 59.02           S  
ANISOU 1902  SD  MET G 286     7238   8255   6932   3356   1918   1516       S  
ATOM   1903  CE  MET G 286      37.270  -9.922  18.853  1.00 57.73           C  
ANISOU 1903  CE  MET G 286     6774   8595   6567   3591   2832   1415       C  
ATOM   1904  N   TYR G 287      34.981  -7.348  15.321  1.00 29.98           N  
ANISOU 1904  N   TYR G 287     4171   3884   3334    -66   1231  -1155       N  
ATOM   1905  CA  TYR G 287      33.600  -7.135  15.723  1.00 29.28           C  
ANISOU 1905  CA  TYR G 287     4569   3192   3366    347   1222   -592       C  
ATOM   1906  C   TYR G 287      33.119  -8.405  16.410  1.00 29.53           C  
ANISOU 1906  C   TYR G 287     4563   2408   4249    409   1488  -1126       C  
ATOM   1907  O   TYR G 287      33.522  -9.510  16.032  1.00 31.42           O  
ANISOU 1907  O   TYR G 287     4024   2705   5208   1766    524   -433       O  
ATOM   1908  CB  TYR G 287      32.700  -6.778  14.533  1.00 19.76           C  
ANISOU 1908  CB  TYR G 287     3838   1610   2059    109     60     98       C  
ATOM   1909  CG  TYR G 287      32.370  -7.928  13.619  1.00 25.92           C  
ANISOU 1909  CG  TYR G 287     3604   3607   2640   -497    499    443       C  
ATOM   1910  CD1 TYR G 287      33.186  -8.226  12.524  1.00 28.76           C  
ANISOU 1910  CD1 TYR G 287     2827   3123   4978  -1256   1031   -661       C  
ATOM   1911  CD2 TYR G 287      31.226  -8.711  13.835  1.00 25.14           C  
ANISOU 1911  CD2 TYR G 287     2991   4103   2460   -666   1041    538       C  
ATOM   1912  CE1 TYR G 287      32.880  -9.261  11.670  1.00 27.54           C  
ANISOU 1912  CE1 TYR G 287     2844   2903   4718   -416   1186   -768       C  
ATOM   1913  CE2 TYR G 287      30.912  -9.761  12.991  1.00 28.91           C  
ANISOU 1913  CE2 TYR G 287     3912   3089   3984   -394   1691    580       C  
ATOM   1914  CZ  TYR G 287      31.747 -10.040  11.909  1.00 32.36           C  
ANISOU 1914  CZ  TYR G 287     3574   3344   5375    336   1050     72       C  
ATOM   1915  OH  TYR G 287      31.434 -11.093  11.058  1.00 32.26           O  
ANISOU 1915  OH  TYR G 287     1995   4302   5960    394    342    337       O  
ATOM   1916  N   HIS G 288      32.284  -8.252  17.437  1.00 29.42           N  
ANISOU 1916  N   HIS G 288     4356   2504   4319   -427   1599  -1469       N  
ATOM   1917  CA  HIS G 288      31.739  -9.420  18.114  1.00 26.35           C  
ANISOU 1917  CA  HIS G 288     3303   3457   3254   -929   1315  -1596       C  
ATOM   1918  C   HIS G 288      30.457  -9.020  18.834  1.00 26.64           C  
ANISOU 1918  C   HIS G 288     3389   3357   3377   -277    707  -1858       C  
ATOM   1919  O   HIS G 288      30.188  -7.834  19.046  1.00 32.11           O  
ANISOU 1919  O   HIS G 288     3466   3673   5060    264   1481  -1834       O  
ATOM   1920  CB  HIS G 288      32.758 -10.043  19.090  1.00 25.04           C  
ANISOU 1920  CB  HIS G 288     2401   3834   3280  -1414    821  -1661       C  
ATOM   1921  CG  HIS G 288      33.290  -9.093  20.123  1.00 25.84           C  
ANISOU 1921  CG  HIS G 288     1906   4149   3764  -1283    445   -801       C  
ATOM   1922  CD2 HIS G 288      34.427  -8.354  20.156  1.00 29.62           C  
ANISOU 1922  CD2 HIS G 288     2454   5065   3735  -1018    568  -1316       C  
ATOM   1923  ND1 HIS G 288      32.635  -8.836  21.311  1.00 26.63           N  
ANISOU 1923  ND1 HIS G 288     3454   4329   2336  -1725    460   -378       N  
ATOM   1924  CE1 HIS G 288      33.341  -7.973  22.021  1.00 26.24           C  
ANISOU 1924  CE1 HIS G 288     2954   3595   3421  -1894    160   -519       C  
ATOM   1925  NE2 HIS G 288      34.434  -7.670  21.345  1.00 25.06           N  
ANISOU 1925  NE2 HIS G 288     2382   3518   3621  -1224   -349  -1145       N  
ATOM   1926  N   CYS G 289      29.644 -10.021  19.166  1.00 23.43           N  
ANISOU 1926  N   CYS G 289     2853   3681   2367   -388    327  -1512       N  
ATOM   1927  CA  CYS G 289      28.658  -9.808  20.209  1.00 26.13           C  
ANISOU 1927  CA  CYS G 289     2872   4138   2917   -580    526  -1176       C  
ATOM   1928  C   CYS G 289      29.393  -9.606  21.526  1.00 24.17           C  
ANISOU 1928  C   CYS G 289     3383   3748   2053   -659    360  -1232       C  
ATOM   1929  O   CYS G 289      30.362 -10.309  21.829  1.00 29.41           O  
ANISOU 1929  O   CYS G 289     4940   3160   3073   -782   1330   -834       O  
ATOM   1930  CB  CYS G 289      27.692 -10.985  20.330  1.00 30.08           C  
ANISOU 1930  CB  CYS G 289     3384   4312   3732    213    601  -1033       C  
ATOM   1931  SG  CYS G 289      26.596 -10.816  21.784  1.00 32.83           S  
ANISOU 1931  SG  CYS G 289     3791   2895   5788    507    135   -705       S  
ATOM   1932  N   HIS G 290      28.956  -8.639  22.305  1.00 23.11           N  
ANISOU 1932  N   HIS G 290     3376   3594   1812   -245     36  -1338       N  
ATOM   1933  CA  HIS G 290      29.672  -8.421  23.547  1.00 27.04           C  
ANISOU 1933  CA  HIS G 290     3984   3092   3198    -43    208  -1460       C  
ATOM   1934  C   HIS G 290      29.108  -9.191  24.730  1.00 25.04           C  
ANISOU 1934  C   HIS G 290     3488   3258   2770    125    195  -1615       C  
ATOM   1935  O   HIS G 290      29.675  -9.096  25.821  1.00 31.59           O  
ANISOU 1935  O   HIS G 290     3310   4117   4574    274    -17  -1439       O  
ATOM   1936  CB  HIS G 290      29.735  -6.945  23.886  1.00 23.90           C  
ANISOU 1936  CB  HIS G 290     3416   2310   3354   -875    213  -1391       C  
ATOM   1937  CG  HIS G 290      31.025  -6.566  24.517  1.00 27.07           C  
ANISOU 1937  CG  HIS G 290     4057   3412   2817    -62   1142   -554       C  
ATOM   1938  CD2 HIS G 290      31.991  -5.699  24.129  1.00 32.54           C  
ANISOU 1938  CD2 HIS G 290     5006   3956   3400   1109    449   -446       C  
ATOM   1939  ND1 HIS G 290      31.480  -7.162  25.671  1.00 29.07           N  
ANISOU 1939  ND1 HIS G 290     4351   3042   3653   -549   2347   -412       N  
ATOM   1940  CE1 HIS G 290      32.654  -6.649  25.992  1.00 33.06           C  
ANISOU 1940  CE1 HIS G 290     4660   4079   3825    165   1571   -428       C  
ATOM   1941  NE2 HIS G 290      32.987  -5.759  25.072  1.00 29.91           N  
ANISOU 1941  NE2 HIS G 290     4940   3199   3226    408    749  -1291       N  
ATOM   1942  N   VAL G 291      28.018  -9.943  24.561  1.00 25.19           N  
ANISOU 1942  N   VAL G 291     3414   1911   4248   -238    -53  -1404       N  
ATOM   1943  CA  VAL G 291      27.619 -10.883  25.611  1.00 29.79           C  
ANISOU 1943  CA  VAL G 291     4278   2823   4218    511    -53   -644       C  
ATOM   1944  C   VAL G 291      28.740 -11.900  25.764  1.00 30.93           C  
ANISOU 1944  C   VAL G 291     4821   2822   4108    570   -189   -644       C  
ATOM   1945  O   VAL G 291      29.140 -12.558  24.794  1.00 31.00           O  
ANISOU 1945  O   VAL G 291     4552   3837   3391    810   1127   -429       O  
ATOM   1946  CB  VAL G 291      26.277 -11.555  25.285  1.00 28.65           C  
ANISOU 1946  CB  VAL G 291     3852   2349   4685    206    887   -274       C  
ATOM   1947  CG1 VAL G 291      25.884 -12.509  26.392  1.00 28.96           C  
ANISOU 1947  CG1 VAL G 291     4128   1677   5198     27   1446   -556       C  
ATOM   1948  CG2 VAL G 291      25.173 -10.507  25.074  1.00 31.66           C  
ANISOU 1948  CG2 VAL G 291     4257   2962   4808     45   1510   -537       C  
ATOM   1949  N   GLN G 292      29.261 -12.020  26.983  1.00 32.65           N  
ANISOU 1949  N   GLN G 292     4825   2658   4923     86   -656   -896       N  
ATOM   1950  CA  GLN G 292      30.567 -12.644  27.185  1.00 36.37           C  
ANISOU 1950  CA  GLN G 292     5164   3612   5042     -7     69  -1185       C  
ATOM   1951  C   GLN G 292      30.583 -14.080  26.671  1.00 37.11           C  
ANISOU 1951  C   GLN G 292     4959   3945   5197   -430    598  -1309       C  
ATOM   1952  O   GLN G 292      31.383 -14.428  25.793  1.00 35.74           O  
ANISOU 1952  O   GLN G 292     5189   3563   4829   -661   1195  -2119       O  
ATOM   1953  CB  GLN G 292      30.948 -12.571  28.664  1.00 36.95           C  
ANISOU 1953  CB  GLN G 292     4971   4869   4201    -11   -684  -1023       C  
ATOM   1954  CG  GLN G 292      31.044 -11.138  29.180  1.00 35.25           C  
ANISOU 1954  CG  GLN G 292     4751   4676   3966   -180   -146  -1126       C  
ATOM   1955  CD  GLN G 292      32.255 -10.400  28.618  1.00 40.46           C  
ANISOU 1955  CD  GLN G 292     3666   6109   5599    -63    276    107       C  
ATOM   1956  NE2 GLN G 292      32.058  -9.138  28.238  1.00 36.01           N  
ANISOU 1956  NE2 GLN G 292     1900   5172   6608   -851    280    304       N  
ATOM   1957  OE1 GLN G 292      33.357 -10.965  28.517  1.00 45.47           O  
ANISOU 1957  OE1 GLN G 292     3786   6939   6550   -112    802    143       O  
ATOM   1958  N   SER G 293      29.688 -14.924  27.201  1.00 31.25           N  
ANISOU 1958  N   SER G 293     4542   3549   3783   -509    678   -349       N  
ATOM   1959  CA  SER G 293      29.576 -16.299  26.722  1.00 34.82           C  
ANISOU 1959  CA  SER G 293     5139   3683   4407    146    411    -14       C  
ATOM   1960  C   SER G 293      29.408 -16.371  25.208  1.00 34.23           C  
ANISOU 1960  C   SER G 293     5620   2678   4710    378    163   -552       C  
ATOM   1961  O   SER G 293      29.870 -17.332  24.584  1.00 34.52           O  
ANISOU 1961  O   SER G 293     5939   1621   5556    294   -487   -339       O  
ATOM   1962  CB  SER G 293      28.397 -16.996  27.400  1.00 41.31           C  
ANISOU 1962  CB  SER G 293     6297   3553   5843    427    504   -232       C  
ATOM   1963  OG  SER G 293      27.169 -16.411  26.990  1.00 46.95           O  
ANISOU 1963  OG  SER G 293     7309   4203   6327    602    461     21       O  
ATOM   1964  N   HIS G 294      28.772 -15.362  24.598  1.00 33.99           N  
ANISOU 1964  N   HIS G 294     5631   3508   3775    911    459   -797       N  
ATOM   1965  CA  HIS G 294      28.509 -15.416  23.159  1.00 30.66           C  
ANISOU 1965  CA  HIS G 294     5045   3701   2902   1117    575  -1133       C  
ATOM   1966  C   HIS G 294      29.778 -15.162  22.340  1.00 32.58           C  
ANISOU 1966  C   HIS G 294     4925   3251   4204    382     56   -772       C  
ATOM   1967  O   HIS G 294      30.016 -15.835  21.324  1.00 33.51           O  
ANISOU 1967  O   HIS G 294     5368   3063   4304     88  -1067   -279       O  
ATOM   1968  CB  HIS G 294      27.410 -14.421  22.804  1.00 31.46           C  
ANISOU 1968  CB  HIS G 294     4532   4047   3374   1481   1079  -1140       C  
ATOM   1969  CG  HIS G 294      26.094 -14.723  23.462  1.00 34.95           C  
ANISOU 1969  CG  HIS G 294     5237   4005   4037   1054   1511  -1554       C  
ATOM   1970  CD2 HIS G 294      25.778 -15.564  24.478  1.00 39.07           C  
ANISOU 1970  CD2 HIS G 294     5575   3529   5741   1273   1142  -1855       C  
ATOM   1971  ND1 HIS G 294      24.910 -14.132  23.074  1.00 32.79           N  
ANISOU 1971  ND1 HIS G 294     4793   3960   3704    911   1401  -1239       N  
ATOM   1972  CE1 HIS G 294      23.925 -14.586  23.830  1.00 38.97           C  
ANISOU 1972  CE1 HIS G 294     4907   4308   5594    971   1172  -1882       C  
ATOM   1973  NE2 HIS G 294      24.425 -15.457  24.692  1.00 42.84           N  
ANISOU 1973  NE2 HIS G 294     4819   4159   7298    878   1096  -2108       N  
ATOM   1974  N   SER G 295      30.612 -14.208  22.761  1.00 35.44           N  
ANISOU 1974  N   SER G 295     4001   3439   6025    272    533  -1295       N  
ATOM   1975  CA  SER G 295      31.903 -14.033  22.098  1.00 40.41           C  
ANISOU 1975  CA  SER G 295     4521   3895   6937     32   1032  -1032       C  
ATOM   1976  C   SER G 295      32.827 -15.220  22.372  1.00 42.39           C  
ANISOU 1976  C   SER G 295     5259   4509   6341   -171   1417  -1149       C  
ATOM   1977  O   SER G 295      33.566 -15.658  21.480  1.00 43.85           O  
ANISOU 1977  O   SER G 295     6460   4842   5360    193   2632  -1270       O  
ATOM   1978  CB  SER G 295      32.551 -12.714  22.534  1.00 42.52           C  
ANISOU 1978  CB  SER G 295     4290   4295   7569   -652   1212  -1018       C  
ATOM   1979  OG  SER G 295      32.557 -12.557  23.944  1.00 43.24           O  
ANISOU 1979  OG  SER G 295     3102   4672   8654  -1310    582  -1608       O  
ATOM   1980  N   ASP G 296      32.784 -15.766  23.596  1.00 38.54           N  
ANISOU 1980  N   ASP G 296     5369   3924   5348     45    483   -993       N  
ATOM   1981  CA  ASP G 296      33.579 -16.952  23.907  1.00 36.29           C  
ANISOU 1981  CA  ASP G 296     5682   4035   4070    304    207   -732       C  
ATOM   1982  C   ASP G 296      33.221 -18.121  22.995  1.00 33.12           C  
ANISOU 1982  C   ASP G 296     4379   3511   4695    146    257   -676       C  
ATOM   1983  O   ASP G 296      34.093 -18.906  22.615  1.00 34.29           O  
ANISOU 1983  O   ASP G 296     3255   4412   5362    127    780   -536       O  
ATOM   1984  CB  ASP G 296      33.393 -17.355  25.375  1.00 32.74           C  
ANISOU 1984  CB  ASP G 296     5939   4886   1616    782    306      4       C  
ATOM   1985  CG  ASP G 296      33.967 -16.326  26.352  1.00 35.34           C  
ANISOU 1985  CG  ASP G 296     5280   5493   2653    546     40    820       C  
ATOM   1986  OD1 ASP G 296      34.625 -15.367  25.892  1.00 40.75           O  
ANISOU 1986  OD1 ASP G 296     5066   7288   3129    711    150   1434       O  
ATOM   1987  OD2 ASP G 296      33.770 -16.475  27.583  1.00 37.05           O1-
ANISOU 1987  OD2 ASP G 296     5093   4611   4372     14   -480     39       O1-
ATOM   1988  N   MET G 297      31.949 -18.259  22.631  1.00 23.14           N  
ANISOU 1988  N   MET G 297     3135   1776   3879   -637   -783   -829       N  
ATOM   1989  CA  MET G 297      31.512 -19.451  21.933  1.00 30.93           C  
ANISOU 1989  CA  MET G 297     4202   2680   4874   -281   -471   -177       C  
ATOM   1990  C   MET G 297      31.329 -19.232  20.447  1.00 31.26           C  
ANISOU 1990  C   MET G 297     4271   3508   4097   -263  -1069   -313       C  
ATOM   1991  O   MET G 297      30.768 -20.097  19.775  1.00 32.14           O  
ANISOU 1991  O   MET G 297     4055   4719   3437   -308  -1524   -734       O  
ATOM   1992  CB  MET G 297      30.236 -19.995  22.571  1.00 38.41           C  
ANISOU 1992  CB  MET G 297     4280   4533   5782   -378    774    277       C  
ATOM   1993  CG  MET G 297      30.565 -20.697  23.884  1.00 43.91           C  
ANISOU 1993  CG  MET G 297     4981   5114   6591   -299    917   1262       C  
ATOM   1994  SD  MET G 297      29.313 -21.814  24.519  1.00 45.57           S  
ANISOU 1994  SD  MET G 297     6013   4827   6475   -201    132   1414       S  
ATOM   1995  CE  MET G 297      28.323 -20.683  25.516  1.00 42.91           C  
ANISOU 1995  CE  MET G 297     5656   4329   6318    172     68   1833       C  
ATOM   1996  N   GLY G 298      31.809 -18.119  19.911  1.00 31.52           N  
ANISOU 1996  N   GLY G 298     3629   3775   4573    356   -779    195       N  
ATOM   1997  CA  GLY G 298      31.954 -18.063  18.476  1.00 28.37           C  
ANISOU 1997  CA  GLY G 298     3545   3240   3993    997    -72    282       C  
ATOM   1998  C   GLY G 298      31.593 -16.771  17.785  1.00 30.25           C  
ANISOU 1998  C   GLY G 298     2988   3466   5038   -439   1244    127       C  
ATOM   1999  O   GLY G 298      32.143 -16.501  16.714  1.00 38.34           O  
ANISOU 1999  O   GLY G 298     5181   4697   4688    997   1511   -346       O  
ATOM   2000  N   MET G 299      30.678 -15.976  18.354  1.00 30.08           N  
ANISOU 2000  N   MET G 299     3821   3282   4324     19   1646    -50       N  
ATOM   2001  CA  MET G 299      30.118 -14.829  17.638  1.00 27.65           C  
ANISOU 2001  CA  MET G 299     3709   2504   4292   -306   1447   -420       C  
ATOM   2002  C   MET G 299      31.157 -13.721  17.515  1.00 29.41           C  
ANISOU 2002  C   MET G 299     4032   2609   4532   -171   1514   -285       C  
ATOM   2003  O   MET G 299      31.077 -12.692  18.197  1.00 30.63           O  
ANISOU 2003  O   MET G 299     4341   3034   4263    724   2174   1392       O  
ATOM   2004  CB  MET G 299      28.846 -14.308  18.316  1.00 20.03           C  
ANISOU 2004  CB  MET G 299     1923   1851   3838   -499    227  -1201       C  
ATOM   2005  CG  MET G 299      27.651 -15.244  18.222  1.00 25.35           C  
ANISOU 2005  CG  MET G 299     3607   1929   4097    349    366  -1345       C  
ATOM   2006  SD  MET G 299      26.135 -14.611  19.010  1.00 33.81           S  
ANISOU 2006  SD  MET G 299     4457   2940   5451   1148   -150   -942       S  
ATOM   2007  CE  MET G 299      25.667 -13.304  17.897  1.00 28.93           C  
ANISOU 2007  CE  MET G 299     2801   3026   5164   1409   -751   -907       C  
ATOM   2008  N   VAL G 300      32.145 -13.947  16.652  1.00 25.19           N  
ANISOU 2008  N   VAL G 300     3809   2689   3074   -352   1858   -606       N  
ATOM   2009  CA  VAL G 300      33.276 -13.049  16.483  1.00 28.31           C  
ANISOU 2009  CA  VAL G 300     3004   3135   4618   -821    586   -987       C  
ATOM   2010  C   VAL G 300      33.676 -13.072  15.021  1.00 31.43           C  
ANISOU 2010  C   VAL G 300     3336   3541   5064   -238   -147  -1272       C  
ATOM   2011  O   VAL G 300      33.679 -14.130  14.390  1.00 37.60           O  
ANISOU 2011  O   VAL G 300     4184   3826   6277    651    -49  -1964       O  
ATOM   2012  CB  VAL G 300      34.465 -13.464  17.373  1.00 33.07           C  
ANISOU 2012  CB  VAL G 300     3289   5802   3473   -297   -148    560       C  
ATOM   2013  CG1 VAL G 300      35.582 -12.444  17.247  1.00 44.14           C  
ANISOU 2013  CG1 VAL G 300     3637   8008   5124    279    842    585       C  
ATOM   2014  CG2 VAL G 300      34.035 -13.623  18.823  1.00 32.00           C  
ANISOU 2014  CG2 VAL G 300     4372   5919   1866     54   -269   1117       C  
ATOM   2015  N   GLY G 301      34.014 -11.906  14.482  1.00 28.31           N  
ANISOU 2015  N   GLY G 301     2538   3635   4584  -1153    262  -1788       N  
ATOM   2016  CA  GLY G 301      34.467 -11.817  13.112  1.00 27.32           C  
ANISOU 2016  CA  GLY G 301     2034   4161   4185   -806    567  -1311       C  
ATOM   2017  C   GLY G 301      35.507 -10.727  13.011  1.00 29.31           C  
ANISOU 2017  C   GLY G 301     3194   4750   3192    247    295   -691       C  
ATOM   2018  O   GLY G 301      35.887 -10.112  14.009  1.00 31.79           O  
ANISOU 2018  O   GLY G 301     4990   4040   3049   1486     -9   -652       O  
ATOM   2019  N   LEU G 302      35.962 -10.475  11.790  1.00 31.31           N  
ANISOU 2019  N   LEU G 302     4192   5041   2663     62    793  -1518       N  
ATOM   2020  CA  LEU G 302      37.013  -9.492  11.554  1.00 29.15           C  
ANISOU 2020  CA  LEU G 302     4326   4026   2725   -121   1097  -1600       C  
ATOM   2021  C   LEU G 302      36.610  -8.532  10.449  1.00 29.09           C  
ANISOU 2021  C   LEU G 302     4146   3016   3891   -687   1339  -1776       C  
ATOM   2022  O   LEU G 302      36.197  -8.953   9.363  1.00 30.70           O  
ANISOU 2022  O   LEU G 302     3935   3182   4550   -709   1574  -1519       O  
ATOM   2023  CB  LEU G 302      38.335 -10.169  11.194  1.00 28.29           C  
ANISOU 2023  CB  LEU G 302     3475   4402   2874    694   1605   -768       C  
ATOM   2024  CG  LEU G 302      39.007 -10.984  12.299  1.00 31.18           C  
ANISOU 2024  CG  LEU G 302     4586   4660   2599    572   1562   -962       C  
ATOM   2025  CD1 LEU G 302      40.331 -11.553  11.821  1.00 28.51           C  
ANISOU 2025  CD1 LEU G 302     3912   4270   2651    423   1776   -369       C  
ATOM   2026  CD2 LEU G 302      39.229 -10.150  13.546  1.00 35.29           C  
ANISOU 2026  CD2 LEU G 302     4229   4921   4258    621   2387   -513       C  
ATOM   2027  N   PHE G 303      36.733  -7.243  10.740  1.00 29.53           N  
ANISOU 2027  N   PHE G 303     3756   4028   3436    -82   1541  -1334       N  
ATOM   2028  CA  PHE G 303      36.673  -6.178   9.745  1.00 31.32           C  
ANISOU 2028  CA  PHE G 303     3951   3637   4313    387   1098   -758       C  
ATOM   2029  C   PHE G 303      38.115  -5.912   9.316  1.00 31.76           C  
ANISOU 2029  C   PHE G 303     4709   3582   3774    265   1822   -377       C  
ATOM   2030  O   PHE G 303      38.868  -5.233  10.020  1.00 27.85           O  
ANISOU 2030  O   PHE G 303     3676   3049   3854   -393   1378   -179       O  
ATOM   2031  CB  PHE G 303      35.996  -4.953  10.354  1.00 31.63           C  
ANISOU 2031  CB  PHE G 303     4639   3433   3946    448    840  -1404       C  
ATOM   2032  CG  PHE G 303      35.751  -3.836   9.391  1.00 33.87           C  
ANISOU 2032  CG  PHE G 303     4286   3803   4781    549   1004   -649       C  
ATOM   2033  CD1 PHE G 303      35.611  -4.079   8.030  1.00 36.78           C  
ANISOU 2033  CD1 PHE G 303     4093   4387   5496    577   1613   -401       C  
ATOM   2034  CD2 PHE G 303      35.655  -2.531   9.848  1.00 41.22           C  
ANISOU 2034  CD2 PHE G 303     4310   5494   5857   1263   1717    -27       C  
ATOM   2035  CE1 PHE G 303      35.383  -3.032   7.135  1.00 41.21           C  
ANISOU 2035  CE1 PHE G 303     4040   6358   5260    511   2153   -613       C  
ATOM   2036  CE2 PHE G 303      35.427  -1.475   8.962  1.00 45.76           C  
ANISOU 2036  CE2 PHE G 303     4805   6598   5983   1056   2288   -201       C  
ATOM   2037  CZ  PHE G 303      35.292  -1.729   7.598  1.00 42.87           C  
ANISOU 2037  CZ  PHE G 303     4590   6419   5280    789   2743   -695       C  
ATOM   2038  N   LEU G 304      38.517  -6.474   8.173  1.00 34.36           N  
ANISOU 2038  N   LEU G 304     5590   3970   3494    262   1790   -654       N  
ATOM   2039  CA  LEU G 304      39.916  -6.441   7.736  1.00 33.02           C  
ANISOU 2039  CA  LEU G 304     5298   3591   3657    275   1423   -852       C  
ATOM   2040  C   LEU G 304      40.164  -5.174   6.933  1.00 29.84           C  
ANISOU 2040  C   LEU G 304     4716   3183   3438   -297   1681   -783       C  
ATOM   2041  O   LEU G 304      39.815  -5.093   5.751  1.00 26.64           O  
ANISOU 2041  O   LEU G 304     4355   2706   3062    142   1084  -1357       O  
ATOM   2042  CB  LEU G 304      40.259  -7.678   6.915  1.00 34.46           C  
ANISOU 2042  CB  LEU G 304     5290   4104   3698    536   1332   -517       C  
ATOM   2043  CG  LEU G 304      40.371  -8.968   7.719  1.00 34.48           C  
ANISOU 2043  CG  LEU G 304     4595   3726   4778    984    235   -239       C  
ATOM   2044  CD1 LEU G 304      40.664 -10.138   6.796  1.00 33.89           C  
ANISOU 2044  CD1 LEU G 304     3378   3289   6209    519    360    -87       C  
ATOM   2045  CD2 LEU G 304      41.447  -8.827   8.776  1.00 32.07           C  
ANISOU 2045  CD2 LEU G 304     4293   3332   4561    676   -663   -731       C  
ATOM   2046  N   VAL G 305      40.802  -4.193   7.560  1.00 26.32           N  
ANISOU 2046  N   VAL G 305     4491   3305   2204   -379   1518   -641       N  
ATOM   2047  CA  VAL G 305      41.061  -2.899   6.932  1.00 34.20           C  
ANISOU 2047  CA  VAL G 305     4039   3996   4958   -543   2082   -175       C  
ATOM   2048  C   VAL G 305      42.527  -2.843   6.502  1.00 38.87           C  
ANISOU 2048  C   VAL G 305     5505   4439   4827    479   2358   -411       C  
ATOM   2049  O   VAL G 305      43.435  -2.936   7.342  1.00 39.42           O  
ANISOU 2049  O   VAL G 305     5839   4675   4465    576   2388  -1354       O  
ATOM   2050  CB  VAL G 305      40.701  -1.743   7.878  1.00 34.10           C  
ANISOU 2050  CB  VAL G 305     4359   2912   5687   -786   2216   -824       C  
ATOM   2051  CG1 VAL G 305      41.158  -0.425   7.293  1.00 39.76           C  
ANISOU 2051  CG1 VAL G 305     4420   3275   7412   -899   2257   -684       C  
ATOM   2052  CG2 VAL G 305      39.196  -1.728   8.134  1.00 33.76           C  
ANISOU 2052  CG2 VAL G 305     4207   3160   5461  -1047   2702   -978       C  
ATOM   2053  N   LYS G 306      42.755  -2.679   5.193  1.00 37.72           N  
ANISOU 2053  N   LYS G 306     5515   4986   3831    519   2576   -358       N  
ATOM   2054  CA  LYS G 306      44.071  -2.772   4.573  1.00 35.25           C  
ANISOU 2054  CA  LYS G 306     4953   4433   4009    -58   2470   -926       C  
ATOM   2055  C   LYS G 306      44.612  -1.401   4.179  1.00 37.70           C  
ANISOU 2055  C   LYS G 306     5619   4195   4510     75   2538  -1028       C  
ATOM   2056  O   LYS G 306      43.849  -0.479   3.867  1.00 36.70           O  
ANISOU 2056  O   LYS G 306     5427   4112   4406   -165   2766   -842       O  
ATOM   2057  CB  LYS G 306      44.015  -3.648   3.322  1.00 33.46           C  
ANISOU 2057  CB  LYS G 306     4453   3955   4306   -748   2125  -1766       C  
ATOM   2058  CG  LYS G 306      43.327  -4.963   3.539  1.00 40.52           C  
ANISOU 2058  CG  LYS G 306     5041   5951   4403   -239   2149  -1525       C  
ATOM   2059  CD  LYS G 306      43.336  -5.806   2.284  1.00 44.72           C  
ANISOU 2059  CD  LYS G 306     6635   5279   5077    155   1295  -1802       C  
ATOM   2060  CE  LYS G 306      42.397  -5.243   1.237  1.00 48.12           C  
ANISOU 2060  CE  LYS G 306     7270   6115   4897    474    995  -1669       C  
ATOM   2061  NZ  LYS G 306      41.660  -6.342   0.557  1.00 50.69           N1+
ANISOU 2061  NZ  LYS G 306     7624   7053   4584    943   1244  -1313       N1+
ATOM   2062  N   LYS G 307      45.949  -1.284   4.200  1.00 37.94           N  
ANISOU 2062  N   LYS G 307     5920   3848   4648    446   2367   -969       N  
ATOM   2063  CA  LYS G 307      46.652  -0.141   3.629  1.00 37.40           C  
ANISOU 2063  CA  LYS G 307     5228   3874   5111   -136   2668   -931       C  
ATOM   2064  C   LYS G 307      46.546  -0.187   2.107  1.00 40.75           C  
ANISOU 2064  C   LYS G 307     5907   3760   5817    163   3340   -405       C  
ATOM   2065  O   LYS G 307      46.263  -1.242   1.534  1.00 42.84           O  
ANISOU 2065  O   LYS G 307     5726   4949   5602    378   3356    681       O  
ATOM   2066  CB  LYS G 307      48.127  -0.150   4.041  1.00 36.48           C  
ANISOU 2066  CB  LYS G 307     3850   4108   5901   -684   1673  -1259       C  
ATOM   2067  CG  LYS G 307      48.402   0.040   5.532  1.00 40.31           C  
ANISOU 2067  CG  LYS G 307     3613   5575   6128   -651   1411   -923       C  
ATOM   2068  CD  LYS G 307      49.881  -0.235   5.892  1.00 43.33           C  
ANISOU 2068  CD  LYS G 307     2767   7020   6675   -876   1028   -184       C  
ATOM   2069  CE  LYS G 307      50.847   0.681   5.129  1.00 43.25           C  
ANISOU 2069  CE  LYS G 307     2232   7885   6315   -799    173    624       C  
ATOM   2070  NZ  LYS G 307      52.305   0.352   5.348  1.00 45.45           N1+
ANISOU 2070  NZ  LYS G 307     2547   8345   6377   -258   -601   1471       N1+
ATOM   2071  N   PRO G 308      46.764   0.945   1.428  1.00 41.87           N  
ANISOU 2071  N   PRO G 308     6571   2826   6510     89   3199   -711       N  
ATOM   2072  CA  PRO G 308      46.731   0.936  -0.046  1.00 42.54           C  
ANISOU 2072  CA  PRO G 308     7063   3001   6098    514   2957    -23       C  
ATOM   2073  C   PRO G 308      47.591  -0.147  -0.686  1.00 45.21           C  
ANISOU 2073  C   PRO G 308     7168   3656   6354    613   2820    732       C  
ATOM   2074  O   PRO G 308      47.268  -0.609  -1.791  1.00 48.81           O  
ANISOU 2074  O   PRO G 308     7163   5547   5835    838   2693   1526       O  
ATOM   2075  CB  PRO G 308      47.231   2.342  -0.406  1.00 42.69           C  
ANISOU 2075  CB  PRO G 308     7321   2789   6111    127   3066   -277       C  
ATOM   2076  CG  PRO G 308      46.771   3.186   0.723  1.00 42.51           C  
ANISOU 2076  CG  PRO G 308     6932   2713   6505   -565   2834  -1044       C  
ATOM   2077  CD  PRO G 308      46.880   2.317   1.962  1.00 43.39           C  
ANISOU 2077  CD  PRO G 308     6730   2848   6905   -276   2616   -742       C  
ATOM   2078  N   ASP G 309      48.665  -0.581  -0.025  1.00 43.55           N  
ANISOU 2078  N   ASP G 309     6517   2978   7051    443   2167    907       N  
ATOM   2079  CA  ASP G 309      49.475  -1.690  -0.515  1.00 44.19           C  
ANISOU 2079  CA  ASP G 309     6295   3249   7247    534   1324    526       C  
ATOM   2080  C   ASP G 309      48.871  -3.062  -0.187  1.00 45.43           C  
ANISOU 2080  C   ASP G 309     7133   3502   6625    965   1928   -267       C  
ATOM   2081  O   ASP G 309      49.580  -4.074  -0.271  1.00 49.58           O  
ANISOU 2081  O   ASP G 309     8514   4142   6181    812   2338   -690       O  
ATOM   2082  CB  ASP G 309      50.887  -1.594   0.063  1.00 43.22           C  
ANISOU 2082  CB  ASP G 309     4883   4509   7028   -170    357    669       C  
ATOM   2083  CG  ASP G 309      50.932  -1.976   1.521  1.00 46.84           C  
ANISOU 2083  CG  ASP G 309     4611   6827   6361   -241     43    721       C  
ATOM   2084  OD1 ASP G 309      49.869  -1.968   2.172  1.00 49.16           O  
ANISOU 2084  OD1 ASP G 309     4280   7638   6760   -968   -623    118       O  
ATOM   2085  OD2 ASP G 309      52.024  -2.283   2.031  1.00 50.81           O1-
ANISOU 2085  OD2 ASP G 309     5347   7337   6623     92    760   1443       O1-
ATOM   2086  N   GLY G 310      47.601  -3.112   0.218  1.00 41.02           N  
ANISOU 2086  N   GLY G 310     6189   3331   6066   1162   1631   -582       N  
ATOM   2087  CA  GLY G 310      46.899  -4.353   0.461  1.00 37.53           C  
ANISOU 2087  CA  GLY G 310     5221   3736   5304   1545   1375   -712       C  
ATOM   2088  C   GLY G 310      47.234  -5.049   1.759  1.00 40.88           C  
ANISOU 2088  C   GLY G 310     4573   5094   5864   1513   1311   -869       C  
ATOM   2089  O   GLY G 310      46.613  -6.073   2.069  1.00 45.99           O  
ANISOU 2089  O   GLY G 310     5291   5499   6684   1583    831   -299       O  
ATOM   2090  N   THR G 311      48.173  -4.532   2.538  1.00 38.09           N  
ANISOU 2090  N   THR G 311     3849   5928   4695   1488   1664  -1190       N  
ATOM   2091  CA  THR G 311      48.672  -5.261   3.691  1.00 39.74           C  
ANISOU 2091  CA  THR G 311     4041   6543   4515    988   1077  -1112       C  
ATOM   2092  C   THR G 311      47.978  -4.820   4.977  1.00 39.46           C  
ANISOU 2092  C   THR G 311     4337   6668   3988    439    549   -884       C  
ATOM   2093  O   THR G 311      47.473  -3.697   5.097  1.00 40.42           O  
ANISOU 2093  O   THR G 311     3797   7694   3866    501   1272   -810       O  
ATOM   2094  CB  THR G 311      50.188  -5.099   3.813  1.00 42.49           C  
ANISOU 2094  CB  THR G 311     4158   6688   5298    538   1007  -1386       C  
ATOM   2095  CG2 THR G 311      50.863  -5.680   2.593  1.00 38.87           C  
ANISOU 2095  CG2 THR G 311     3603   6084   5083    277   1416  -1879       C  
ATOM   2096  OG1 THR G 311      50.519  -3.709   3.904  1.00 45.85           O  
ANISOU 2096  OG1 THR G 311     4837   6456   6131    314   1059  -1478       O  
ATOM   2097  N   ILE G 312      47.930  -5.739   5.932  1.00 37.01           N  
ANISOU 2097  N   ILE G 312     4383   5997   3682   -351    108   -753       N  
ATOM   2098  CA  ILE G 312      47.303  -5.478   7.220  1.00 41.70           C  
ANISOU 2098  CA  ILE G 312     5729   5693   4422    -91    102   -271       C  
ATOM   2099  C   ILE G 312      48.334  -5.770   8.300  1.00 49.89           C  
ANISOU 2099  C   ILE G 312     7772   5884   5301   -552   -153   -394       C  
ATOM   2100  O   ILE G 312      48.431  -6.915   8.764  1.00 57.26           O  
ANISOU 2100  O   ILE G 312     8381   7173   6203   -683    722   -430       O  
ATOM   2101  CB  ILE G 312      46.047  -6.334   7.403  1.00 40.98           C  
ANISOU 2101  CB  ILE G 312     5336   5833   4401    771    974    188       C  
ATOM   2102  CG1 ILE G 312      45.183  -6.267   6.148  1.00 39.21           C  
ANISOU 2102  CG1 ILE G 312     4504   5539   4856   1274   1022    471       C  
ATOM   2103  CG2 ILE G 312      45.284  -5.868   8.608  1.00 44.62           C  
ANISOU 2103  CG2 ILE G 312     6347   5539   5067   1137   1321    253       C  
ATOM   2104  CD1 ILE G 312      44.405  -7.535   5.872  1.00 38.91           C  
ANISOU 2104  CD1 ILE G 312     3707   5605   5473    995   1516   -139       C  
ATOM   2105  N   PRO G 313      49.120  -4.784   8.727  1.00 52.92           N  
ANISOU 2105  N   PRO G 313     8065   6731   5311   -747  -1691    310       N  
ATOM   2106  CA  PRO G 313      50.255  -5.086   9.605  1.00 54.60           C  
ANISOU 2106  CA  PRO G 313     8390   6969   5385  -1158  -2249    220       C  
ATOM   2107  C   PRO G 313      49.793  -5.624  10.954  1.00 55.60           C  
ANISOU 2107  C   PRO G 313     8823   6580   5723  -1486  -2064   -189       C  
ATOM   2108  O   PRO G 313      48.776  -5.192  11.506  1.00 56.79           O  
ANISOU 2108  O   PRO G 313     8944   5948   6684  -2481  -1560   -557       O  
ATOM   2109  CB  PRO G 313      50.958  -3.730   9.740  1.00 52.79           C  
ANISOU 2109  CB  PRO G 313     7763   7071   5225  -1406  -3058    422       C  
ATOM   2110  CG  PRO G 313      49.873  -2.724   9.536  1.00 52.93           C  
ANISOU 2110  CG  PRO G 313     7578   6959   5575  -1416  -3128    480       C  
ATOM   2111  CD  PRO G 313      48.959  -3.334   8.506  1.00 55.10           C  
ANISOU 2111  CD  PRO G 313     7757   7389   5790  -1134  -2381    479       C  
ATOM   2112  N   GLY G 314      50.544  -6.595  11.472  1.00 54.72           N  
ANISOU 2112  N   GLY G 314     8575   6797   5421   -526  -2556     70       N  
ATOM   2113  CA  GLY G 314      50.233  -7.175  12.765  1.00 58.59           C  
ANISOU 2113  CA  GLY G 314     8198   7223   6841   -487  -1819   -298       C  
ATOM   2114  C   GLY G 314      49.134  -8.211  12.760  1.00 58.51           C  
ANISOU 2114  C   GLY G 314     6992   8021   7220   -165  -1456   -303       C  
ATOM   2115  O   GLY G 314      48.595  -8.540  13.824  1.00 65.55           O  
ANISOU 2115  O   GLY G 314     7365   9247   8294     66  -1640   -145       O  
ATOM   2116  N   TYR G 315      48.789  -8.742  11.597  1.00 51.60           N  
ANISOU 2116  N   TYR G 315     5733   6804   7068    175  -1053   -481       N  
ATOM   2117  CA  TYR G 315      47.709  -9.706  11.468  1.00 45.79           C  
ANISOU 2117  CA  TYR G 315     4847   5863   6687   -203     14   -814       C  
ATOM   2118  C   TYR G 315      48.292 -11.096  11.285  1.00 49.85           C  
ANISOU 2118  C   TYR G 315     5111   6828   7003   -683    691   -801       C  
ATOM   2119  O   TYR G 315      49.097 -11.324  10.377  1.00 52.47           O  
ANISOU 2119  O   TYR G 315     4824   7360   7751  -1085   1157  -1433       O  
ATOM   2120  CB  TYR G 315      46.819  -9.348  10.286  1.00 38.99           C  
ANISOU 2120  CB  TYR G 315     3796   5203   5815   -174    882   -971       C  
ATOM   2121  CG  TYR G 315      45.655 -10.269  10.072  1.00 35.31           C  
ANISOU 2121  CG  TYR G 315     2705   4942   5768   -126   1046  -1024       C  
ATOM   2122  CD1 TYR G 315      44.831 -10.643  11.127  1.00 35.50           C  
ANISOU 2122  CD1 TYR G 315     3379   4780   5328    222   1536   -575       C  
ATOM   2123  CD2 TYR G 315      45.360 -10.741   8.805  1.00 36.12           C  
ANISOU 2123  CD2 TYR G 315     3481   4114   6129    486   1187   -986       C  
ATOM   2124  CE1 TYR G 315      43.735 -11.472  10.920  1.00 34.06           C  
ANISOU 2124  CE1 TYR G 315     3406   4280   5257    342   2264   -537       C  
ATOM   2125  CE2 TYR G 315      44.272 -11.575   8.584  1.00 36.83           C  
ANISOU 2125  CE2 TYR G 315     4192   4267   5536   1377   1546   -574       C  
ATOM   2126  CZ  TYR G 315      43.460 -11.937   9.639  1.00 33.69           C  
ANISOU 2126  CZ  TYR G 315     3529   4401   4872    964   2022    -99       C  
ATOM   2127  OH  TYR G 315      42.381 -12.766   9.396  1.00 32.87           O  
ANISOU 2127  OH  TYR G 315     3032   4839   4619    992   1920     38       O  
ATOM   2128  N   ASP G 316      47.873 -12.015  12.137  1.00 49.97           N  
ANISOU 2128  N   ASP G 316     6195   7109   5683   -142    986    230       N  
ATOM   2129  CA  ASP G 316      48.372 -13.380  12.111  1.00 53.60           C  
ANISOU 2129  CA  ASP G 316     6915   7087   6364    160   1151    395       C  
ATOM   2130  C   ASP G 316      47.325 -14.314  12.714  1.00 55.62           C  
ANISOU 2130  C   ASP G 316     7218   6680   7234     96    727   -126       C  
ATOM   2131  O   ASP G 316      47.201 -14.401  13.944  1.00 59.76           O  
ANISOU 2131  O   ASP G 316     7668   6151   8889    -21    911    257       O  
ATOM   2132  CB  ASP G 316      49.701 -13.452  12.867  1.00 54.84           C  
ANISOU 2132  CB  ASP G 316     7022   7176   6640    401   1109    615       C  
ATOM   2133  CG  ASP G 316      50.462 -14.724  12.593  1.00 56.91           C  
ANISOU 2133  CG  ASP G 316     7265   7420   6938    518    818    678       C  
ATOM   2134  OD1 ASP G 316      49.866 -15.818  12.724  1.00 57.71           O  
ANISOU 2134  OD1 ASP G 316     7037   6596   8291    -43    968   -340       O  
ATOM   2135  OD2 ASP G 316      51.660 -14.623  12.229  1.00 56.65           O1-
ANISOU 2135  OD2 ASP G 316     7524   8040   5962    758    242   1629       O1-
ATOM   2136  N   PRO G 317      46.541 -15.008  11.883  1.00 50.99           N  
ANISOU 2136  N   PRO G 317     6316   7231   5824    463    113   -618       N  
ATOM   2137  CA  PRO G 317      45.569 -15.987  12.403  1.00 54.23           C  
ANISOU 2137  CA  PRO G 317     7121   8236   5248   1010    229   -767       C  
ATOM   2138  C   PRO G 317      46.157 -16.926  13.455  1.00 60.87           C  
ANISOU 2138  C   PRO G 317     7450   8942   6736   1146    212   -419       C  
ATOM   2139  O   PRO G 317      47.152 -17.607  13.184  1.00 63.59           O  
ANISOU 2139  O   PRO G 317     7364   9284   7514   1254    160   -729       O  
ATOM   2140  CB  PRO G 317      45.143 -16.731  11.135  1.00 51.60           C  
ANISOU 2140  CB  PRO G 317     6599   8190   4817   1316      6   -544       C  
ATOM   2141  CG  PRO G 317      45.221 -15.652  10.065  1.00 46.22           C  
ANISOU 2141  CG  PRO G 317     6476   7404   3683   1829   -466   -197       C  
ATOM   2142  CD  PRO G 317      46.423 -14.817  10.425  1.00 43.16           C  
ANISOU 2142  CD  PRO G 317     5557   6991   3849   1040   -823   -684       C  
ATOM   2143  N   GLN G 318      45.522 -16.960  14.635  1.00 63.62           N  
ANISOU 2143  N   GLN G 318     7358   9359   7456    757    -11    432       N  
ATOM   2144  CA  GLN G 318      46.077 -17.486  15.894  1.00 63.42           C  
ANISOU 2144  CA  GLN G 318     6936   9799   7361    757   -781    428       C  
ATOM   2145  C   GLN G 318      46.865 -16.388  16.579  1.00 64.34           C  
ANISOU 2145  C   GLN G 318     7276  10515   6656   1310   -581   1012       C  
ATOM   2146  O   GLN G 318      46.334 -15.340  16.933  1.00 67.30           O  
ANISOU 2146  O   GLN G 318     8121  10772   6680   1591   -220   1110       O  
ATOM   2147  CB  GLN G 318      46.945 -18.714  15.684  1.00 68.37           C  
ANISOU 2147  CB  GLN G 318     7655   9848   8473    822  -1136    252       C  
ATOM   2148  CG  GLN G 318      48.065 -18.914  16.704  1.00 74.28           C  
ANISOU 2148  CG  GLN G 318     9061   9977   9187   1032   -470   -170       C  
ATOM   2149  CD  GLN G 318      49.219 -19.709  16.103  1.00 80.04           C  
ANISOU 2149  CD  GLN G 318     9997  10151  10265   1292    175   -188       C  
ATOM   2150  NE2 GLN G 318      50.449 -19.279  16.380  1.00 80.85           N  
ANISOU 2150  NE2 GLN G 318     9834  10685  10202   1578    -49    269       N  
ATOM   2151  OE1 GLN G 318      49.004 -20.669  15.362  1.00 82.25           O  
ANISOU 2151  OE1 GLN G 318    10513   9459  11281   1012    691   -561       O  
TER   
HETATM 2152 CU    CU G 401      25.145 -12.419  21.459  1.00 31.27          CU  
ANISOU 2152 CU    CU G 401     3598   3362   4920     98    300   -636      CU  
HETATM 2153 CU    CU G 402      36.119  -6.533  21.993  0.86 37.04          CU  
ANISOU 2153 CU    CU G 402     4966   4302   4808    471    749  -1680      CU  
HETATM 2154 CU    CU G 403      35.775  -2.784  22.004  0.53219.62          CU  
ANISOU 2154 CU    CU G 403    37889  30611  14945   5074   6742  -6479      CU  
HETATM 2155 CU    CU G 404       9.147 -10.295  11.293  1.00 29.56          CU  
ANISOU 2155 CU    CU G 404     4679   3172   3380    670    -47   -846      CU  
HETATM 2156 CU    CU G 405       6.804  -8.328  10.075  0.57 71.91          CU  
ANISOU 2156 CU    CU G 405     5550  13208   8567  -1743    476  -5758      CU  
ATOM   2157  N   ALA H  40      -6.013  16.251  13.543  1.00 74.10           N  
ANISOU 2157  N   ALA H  40    14696   8284   5176    862  -1893  -1232       N  
ATOM   2158  CA  ALA H  40      -6.882  15.950  14.675  1.00 75.36           C  
ANISOU 2158  CA  ALA H  40    14659   8293   5682    870  -1884   -635       C  
ATOM   2159  C   ALA H  40      -6.816  17.070  15.716  1.00 73.90           C  
ANISOU 2159  C   ALA H  40    14124   8391   5565    355  -1612   -407       C  
ATOM   2160  O   ALA H  40      -5.958  17.954  15.619  1.00 79.04           O  
ANISOU 2160  O   ALA H  40    14859   9294   5879    306  -1217   -210       O  
ATOM   2161  CB  ALA H  40      -6.498  14.614  15.297  1.00 76.00           C  
ANISOU 2161  CB  ALA H  40    14708   8171   5999   1495  -2317     48       C  
ATOM   2162  N   GLY H  41      -7.726  17.040  16.699  1.00 65.61           N  
ANISOU 2162  N   GLY H  41    12652   6994   5284    152  -1611     -1       N  
ATOM   2163  CA  GLY H  41      -7.670  17.956  17.831  1.00 55.24           C  
ANISOU 2163  CA  GLY H  41    11510   4304   5175   -158  -1630   -372       C  
ATOM   2164  C   GLY H  41      -6.313  17.915  18.507  1.00 49.02           C  
ANISOU 2164  C   GLY H  41    10191   3141   5292   -542  -1296    -89       C  
ATOM   2165  O   GLY H  41      -5.561  16.955  18.318  1.00 51.75           O  
ANISOU 2165  O   GLY H  41     9179   4549   5937   -829  -1533    285       O  
ATOM   2166  N   ALA H  42      -5.962  18.936  19.285  1.00 44.06           N  
ANISOU 2166  N   ALA H  42     9393   2396   4953   -223   -699   -154       N  
ATOM   2167  CA  ALA H  42      -4.612  19.044  19.823  1.00 41.12           C  
ANISOU 2167  CA  ALA H  42     8581   2470   4574    130   -151      1       C  
ATOM   2168  C   ALA H  42      -4.649  19.358  21.311  1.00 43.69           C  
ANISOU 2168  C   ALA H  42     8331   2614   5656    509    -85   -758       C  
ATOM   2169  O   ALA H  42      -5.577  20.005  21.811  1.00 48.69           O  
ANISOU 2169  O   ALA H  42     9157   2714   6630    449   -132  -1294       O  
ATOM   2170  CB  ALA H  42      -3.784  20.119  19.096  1.00 36.39           C  
ANISOU 2170  CB  ALA H  42     7085   1991   4753   -910    467    -93       C  
ATOM   2171  N   ALA H  43      -3.612  18.904  22.006  1.00 38.86           N  
ANISOU 2171  N   ALA H  43     6724   2629   5413    323   -126  -1267       N  
ATOM   2172  CA  ALA H  43      -3.555  19.069  23.447  1.00 37.51           C  
ANISOU 2172  CA  ALA H  43     5474   3144   5632    -62   -111  -1113       C  
ATOM   2173  C   ALA H  43      -3.462  20.550  23.813  1.00 36.01           C  
ANISOU 2173  C   ALA H  43     4504   3660   5518    292    205   -304       C  
ATOM   2174  O   ALA H  43      -2.738  21.312  23.163  1.00 34.20           O  
ANISOU 2174  O   ALA H  43     4935   2903   5156    740     -4    607       O  
ATOM   2175  CB  ALA H  43      -2.363  18.303  24.023  1.00 38.94           C  
ANISOU 2175  CB  ALA H  43     5110   4128   5559   -282   -348  -1366       C  
ATOM   2176  N   PRO H  44      -4.191  20.986  24.830  1.00 34.58           N  
ANISOU 2176  N   PRO H  44     4916   2999   5224    548   1087  -1424       N  
ATOM   2177  CA  PRO H  44      -4.079  22.373  25.282  1.00 38.39           C  
ANISOU 2177  CA  PRO H  44     4743   3990   5854    469   1047  -1406       C  
ATOM   2178  C   PRO H  44      -2.955  22.549  26.288  1.00 41.69           C  
ANISOU 2178  C   PRO H  44     5129   3954   6758    493    -79  -1359       C  
ATOM   2179  O   PRO H  44      -2.208  21.606  26.580  1.00 42.75           O  
ANISOU 2179  O   PRO H  44     5216   3333   7694     16   -461  -1945       O  
ATOM   2180  CB  PRO H  44      -5.443  22.627  25.929  1.00 37.58           C  
ANISOU 2180  CB  PRO H  44     4310   4106   5863    555   1915  -1805       C  
ATOM   2181  CG  PRO H  44      -5.758  21.304  26.556  1.00 37.10           C  
ANISOU 2181  CG  PRO H  44     4858   3839   5399    492   2022  -1694       C  
ATOM   2182  CD  PRO H  44      -5.241  20.260  25.566  1.00 37.68           C  
ANISOU 2182  CD  PRO H  44     5434   3753   5130   1213   1592  -1587       C  
ATOM   2183  N   ALA H  45      -2.857  23.754  26.842  1.00 42.27           N  
ANISOU 2183  N   ALA H  45     5796   3608   6657    404   -666  -1034       N  
ATOM   2184  CA  ALA H  45      -1.874  24.056  27.864  1.00 43.41           C  
ANISOU 2184  CA  ALA H  45     6366   3737   6393    332   -858  -1312       C  
ATOM   2185  C   ALA H  45      -2.301  23.501  29.219  1.00 44.71           C  
ANISOU 2185  C   ALA H  45     6344   4668   5976   1271   -346   -445       C  
ATOM   2186  O   ALA H  45      -3.483  23.497  29.580  1.00 49.48           O  
ANISOU 2186  O   ALA H  45     6743   5100   6956   1542   -732     42       O  
ATOM   2187  CB  ALA H  45      -1.664  25.565  27.967  1.00 47.77           C  
ANISOU 2187  CB  ALA H  45     6840   4495   6815    356   -869  -1110       C  
ATOM   2188  N   GLY H  46      -1.320  23.046  29.983  1.00 39.46           N  
ANISOU 2188  N   GLY H  46     6104   5118   3772   2169    291   -380       N  
ATOM   2189  CA  GLY H  46      -1.582  22.503  31.292  1.00 38.36           C  
ANISOU 2189  CA  GLY H  46     6202   4875   3497   2209    107  -1031       C  
ATOM   2190  C   GLY H  46      -1.714  23.586  32.343  1.00 39.27           C  
ANISOU 2190  C   GLY H  46     5454   4260   5207   1918    273  -1282       C  
ATOM   2191  O   GLY H  46      -1.699  24.789  32.065  1.00 40.14           O  
ANISOU 2191  O   GLY H  46     5315   4812   5123   2270    726    -87       O  
ATOM   2192  N   GLY H  47      -1.852  23.127  33.589  1.00 39.51           N  
ANISOU 2192  N   GLY H  47     5407   3929   5675   1666    125  -1959       N  
ATOM   2193  CA  GLY H  47      -2.051  24.017  34.709  1.00 42.12           C  
ANISOU 2193  CA  GLY H  47     6556   4276   5173   1212    757  -2148       C  
ATOM   2194  C   GLY H  47      -3.387  23.800  35.377  1.00 43.04           C  
ANISOU 2194  C   GLY H  47     6289   4188   5875    398   1263  -1833       C  
ATOM   2195  O   GLY H  47      -3.957  24.718  35.963  1.00 43.06           O  
ANISOU 2195  O   GLY H  47     6655   4405   5301    205   2459  -1854       O  
ATOM   2196  N   GLU H  48      -3.915  22.589  35.286  1.00 44.33           N  
ANISOU 2196  N   GLU H  48     6479   4788   5576    856    382  -1510       N  
ATOM   2197  CA  GLU H  48      -5.170  22.278  35.952  1.00 44.34           C  
ANISOU 2197  CA  GLU H  48     6561   5173   5111    581    280  -1236       C  
ATOM   2198  C   GLU H  48      -4.945  21.302  37.106  1.00 42.50           C  
ANISOU 2198  C   GLU H  48     5821   4079   6248    253    473  -1431       C  
ATOM   2199  O   GLU H  48      -4.158  20.360  36.993  1.00 46.30           O  
ANISOU 2199  O   GLU H  48     5278   5773   6540   -127    529  -1341       O  
ATOM   2200  CB  GLU H  48      -6.213  21.718  34.970  1.00 51.47           C  
ANISOU 2200  CB  GLU H  48     7809   6648   5101   1293   -361   -230       C  
ATOM   2201  CG  GLU H  48      -6.622  22.679  33.830  1.00 60.70           C  
ANISOU 2201  CG  GLU H  48     8185   7874   7003   1413   -884    114       C  
ATOM   2202  CD  GLU H  48      -5.572  22.837  32.713  0.31 66.31           C  
ANISOU 2202  CD  GLU H  48     8183   8253   8760   1317  -1081    308       C  
ATOM   2203  OE1 GLU H  48      -4.406  22.454  32.902  0.71 73.36           O  
ANISOU 2203  OE1 GLU H  48     8432   9177  10264   1304   -482    524       O  
ATOM   2204  OE2 GLU H  48      -5.898  23.384  31.641  0.90 65.92           O1-
ANISOU 2204  OE2 GLU H  48     8336   7360   9352   1278  -1443    322       O1-
ATOM   2205  N   VAL H  49      -5.630  21.554  38.223  1.00 41.52           N  
ANISOU 2205  N   VAL H  49     6134   3562   6077    447    868  -1067       N  
ATOM   2206  CA  VAL H  49      -5.572  20.704  39.408  1.00 40.45           C  
ANISOU 2206  CA  VAL H  49     5999   3827   5543    371   1279   -358       C  
ATOM   2207  C   VAL H  49      -6.669  19.650  39.281  1.00 41.66           C  
ANISOU 2207  C   VAL H  49     5975   3950   5904    255   1780   -578       C  
ATOM   2208  O   VAL H  49      -7.860  19.981  39.217  1.00 41.68           O  
ANISOU 2208  O   VAL H  49     6433   3187   6216   -332   2602  -1118       O  
ATOM   2209  CB  VAL H  49      -5.740  21.543  40.687  1.00 39.71           C  
ANISOU 2209  CB  VAL H  49     6718   3545   4824    285   1300    243       C  
ATOM   2210  CG1 VAL H  49      -5.529  20.706  41.962  1.00 36.30           C  
ANISOU 2210  CG1 VAL H  49     6393   3369   4033   -164   1809   1409       C  
ATOM   2211  CG2 VAL H  49      -4.794  22.756  40.645  1.00 41.38           C  
ANISOU 2211  CG2 VAL H  49     7325   3823   4577    455   1305    -95       C  
ATOM   2212  N   ARG H  50      -6.274  18.384  39.214  1.00 40.99           N  
ANISOU 2212  N   ARG H  50     5425   4547   5605   1002   1110   -192       N  
ATOM   2213  CA  ARG H  50      -7.216  17.300  38.990  1.00 37.50           C  
ANISOU 2213  CA  ARG H  50     3737   4487   6024   -239    680  -1204       C  
ATOM   2214  C   ARG H  50      -7.202  16.328  40.162  1.00 39.64           C  
ANISOU 2214  C   ARG H  50     3242   5076   6744    -59    565  -1195       C  
ATOM   2215  O   ARG H  50      -6.234  16.224  40.917  1.00 42.31           O  
ANISOU 2215  O   ARG H  50     3751   5068   7255      7    727  -1950       O  
ATOM   2216  CB  ARG H  50      -6.911  16.568  37.678  1.00 36.21           C  
ANISOU 2216  CB  ARG H  50     4883   5080   3794   -198    934  -1731       C  
ATOM   2217  CG  ARG H  50      -7.098  17.446  36.469  1.00 35.29           C  
ANISOU 2217  CG  ARG H  50     5142   4609   3659  -1100    682  -1697       C  
ATOM   2218  CD  ARG H  50      -6.472  16.805  35.248  1.00 41.87           C  
ANISOU 2218  CD  ARG H  50     6044   4258   5606  -1707   -584  -1365       C  
ATOM   2219  NE  ARG H  50      -6.463  17.715  34.105  1.00 48.69           N  
ANISOU 2219  NE  ARG H  50     7343   4856   6301  -1519   -627   -633       N  
ATOM   2220  CZ  ARG H  50      -7.516  17.940  33.323  1.00 54.43           C  
ANISOU 2220  CZ  ARG H  50     8411   4790   7481  -1445   -110   -411       C  
ATOM   2221  NH1 ARG H  50      -7.428  18.784  32.303  1.00 57.36           N1+
ANISOU 2221  NH1 ARG H  50     9217   5927   6652  -1030     87    -92       N1+
ATOM   2222  NH2 ARG H  50      -8.663  17.320  33.564  1.00 53.46           N  
ANISOU 2222  NH2 ARG H  50     8356   3322   8635  -1680    -97   -823       N  
ATOM   2223  N   ARG H  51      -8.311  15.621  40.316  1.00 42.99           N  
ANISOU 2223  N   ARG H  51     4712   4770   6852    434    483   -895       N  
ATOM   2224  CA  ARG H  51      -8.480  14.703  41.425  1.00 44.88           C  
ANISOU 2224  CA  ARG H  51     5571   4221   7259    500    394  -1263       C  
ATOM   2225  C   ARG H  51      -9.304  13.531  40.928  1.00 41.07           C  
ANISOU 2225  C   ARG H  51     4077   4817   6712     54      7   -807       C  
ATOM   2226  O   ARG H  51     -10.212  13.708  40.116  1.00 41.63           O  
ANISOU 2226  O   ARG H  51     3939   4899   6978    229   -344   -262       O  
ATOM   2227  CB  ARG H  51      -9.171  15.369  42.628  1.00 48.81           C  
ANISOU 2227  CB  ARG H  51     6063   4800   7684    255    813  -2174       C  
ATOM   2228  CG  ARG H  51      -8.279  16.315  43.437  1.00 50.89           C  
ANISOU 2228  CG  ARG H  51     5760   5473   8101   -302    695  -2810       C  
ATOM   2229  CD  ARG H  51      -9.094  17.183  44.404  1.00 52.48           C  
ANISOU 2229  CD  ARG H  51     5520   6729   7689   -503    829  -2825       C  
ATOM   2230  NE  ARG H  51      -8.288  18.224  45.044  1.00 53.62           N  
ANISOU 2230  NE  ARG H  51     6274   7162   6937    -50    898  -2976       N  
ATOM   2231  CZ  ARG H  51      -8.103  19.443  44.545  1.00 51.86           C  
ANISOU 2231  CZ  ARG H  51     5512   7789   6403    147    223  -2858       C  
ATOM   2232  NH1 ARG H  51      -8.670  19.786  43.398  1.00 52.74           N1+
ANISOU 2232  NH1 ARG H  51     5415   8075   6548    578   -302  -2439       N1+
ATOM   2233  NH2 ARG H  51      -7.351  20.322  45.195  1.00 46.33           N  
ANISOU 2233  NH2 ARG H  51     4030   7523   6052   -591   -576  -3357       N  
ATOM   2234  N   VAL H  52      -8.975  12.338  41.411  1.00 37.40           N  
ANISOU 2234  N   VAL H  52     3909   4007   6296   -347    707  -1577       N  
ATOM   2235  CA  VAL H  52      -9.710  11.141  41.047  1.00 37.41           C  
ANISOU 2235  CA  VAL H  52     5347   3877   4991    773    558  -2044       C  
ATOM   2236  C   VAL H  52      -9.585  10.158  42.199  1.00 40.20           C  
ANISOU 2236  C   VAL H  52     5344   5065   4864    862    547  -2230       C  
ATOM   2237  O   VAL H  52      -8.629  10.212  42.981  1.00 41.51           O  
ANISOU 2237  O   VAL H  52     5299   5629   4845    758    148  -2541       O  
ATOM   2238  CB  VAL H  52      -9.184  10.553  39.717  1.00 36.22           C  
ANISOU 2238  CB  VAL H  52     5408   3863   4491   1233    627  -1958       C  
ATOM   2239  CG1 VAL H  52      -7.825   9.907  39.918  1.00 37.73           C  
ANISOU 2239  CG1 VAL H  52     5901   4589   3846   1211    925  -1992       C  
ATOM   2240  CG2 VAL H  52     -10.184   9.578  39.122  1.00 38.75           C  
ANISOU 2240  CG2 VAL H  52     5722   2896   6104    872    652  -1866       C  
ATOM   2241  N   THR H  53     -10.578   9.281  42.330  1.00 37.86           N  
ANISOU 2241  N   THR H  53     4412   5065   4908    175    871  -1727       N  
ATOM   2242  CA  THR H  53     -10.486   8.168  43.263  1.00 40.22           C  
ANISOU 2242  CA  THR H  53     4559   4588   6135    419    547  -1549       C  
ATOM   2243  C   THR H  53      -9.901   6.963  42.540  1.00 43.54           C  
ANISOU 2243  C   THR H  53     5140   4591   6812    572    505  -1354       C  
ATOM   2244  O   THR H  53     -10.159   6.752  41.352  1.00 48.36           O  
ANISOU 2244  O   THR H  53     5704   5354   7316   1000    402  -1164       O  
ATOM   2245  CB  THR H  53     -11.853   7.810  43.856  1.00 38.66           C  
ANISOU 2245  CB  THR H  53     4905   3872   5912    845     32  -1514       C  
ATOM   2246  CG2 THR H  53     -12.395   8.958  44.735  1.00 33.79           C  
ANISOU 2246  CG2 THR H  53     5619   3057   4161   1464    -22  -1515       C  
ATOM   2247  OG1 THR H  53     -12.778   7.517  42.798  1.00 38.85           O  
ANISOU 2247  OG1 THR H  53     4989   3242   6531    817   -228  -1248       O  
ATOM   2248  N   MET H  54      -9.093   6.187  43.259  1.00 44.01           N  
ANISOU 2248  N   MET H  54     4944   4442   7334    295    750  -1458       N  
ATOM   2249  CA  MET H  54      -8.514   4.957  42.734  1.00 42.73           C  
ANISOU 2249  CA  MET H  54     4959   4302   6972    653   1475  -1649       C  
ATOM   2250  C   MET H  54      -8.556   3.885  43.816  1.00 39.91           C  
ANISOU 2250  C   MET H  54     4159   4251   6751   1017   1665  -1036       C  
ATOM   2251  O   MET H  54      -8.374   4.182  45.000  1.00 40.08           O  
ANISOU 2251  O   MET H  54     3999   4268   6961    964   2217   -950       O  
ATOM   2252  CB  MET H  54      -7.074   5.173  42.240  1.00 43.23           C  
ANISOU 2252  CB  MET H  54     4692   4211   7522    349   1538  -1776       C  
ATOM   2253  CG  MET H  54      -6.465   3.942  41.551  1.00 47.93           C  
ANISOU 2253  CG  MET H  54     5490   5634   7086    102   1452  -1243       C  
ATOM   2254  SD  MET H  54      -4.969   4.261  40.591  1.00 47.60           S  
ANISOU 2254  SD  MET H  54     6483   5783   5820   -160   1546  -1735       S  
ATOM   2255  CE  MET H  54      -5.650   5.179  39.209  1.00 45.72           C  
ANISOU 2255  CE  MET H  54     5221   6650   5499   -258   1760   -560       C  
ATOM   2256  N   TYR H  55      -8.814   2.642  43.407  1.00 37.00           N  
ANISOU 2256  N   TYR H  55     4224   4037   5799   1016   1864  -1308       N  
ATOM   2257  CA  TYR H  55      -8.926   1.516  44.327  1.00 37.51           C  
ANISOU 2257  CA  TYR H  55     4207   4595   5449   1480   2079   -662       C  
ATOM   2258  C   TYR H  55      -8.033   0.378  43.854  1.00 37.67           C  
ANISOU 2258  C   TYR H  55     3838   5253   5224   1338   2317    349       C  
ATOM   2259  O   TYR H  55      -7.858   0.160  42.651  1.00 42.16           O  
ANISOU 2259  O   TYR H  55     3897   5541   6582   1016   2678    995       O  
ATOM   2260  CB  TYR H  55     -10.390   1.013  44.445  1.00 35.98           C  
ANISOU 2260  CB  TYR H  55     3813   4835   5020   1231   2025   -799       C  
ATOM   2261  CG  TYR H  55     -11.400   2.107  44.776  1.00 37.33           C  
ANISOU 2261  CG  TYR H  55     3213   5688   5283   1199   1792   -933       C  
ATOM   2262  CD1 TYR H  55     -11.885   2.947  43.775  1.00 36.07           C  
ANISOU 2262  CD1 TYR H  55     2775   5750   5179   1106   1643   -662       C  
ATOM   2263  CD2 TYR H  55     -11.860   2.302  46.084  1.00 35.67           C  
ANISOU 2263  CD2 TYR H  55     3244   5771   4535    935   1897   -781       C  
ATOM   2264  CE1 TYR H  55     -12.779   3.939  44.052  1.00 39.43           C  
ANISOU 2264  CE1 TYR H  55     3424   6298   5259    771   2136   -888       C  
ATOM   2265  CE2 TYR H  55     -12.760   3.307  46.375  1.00 39.65           C  
ANISOU 2265  CE2 TYR H  55     2962   6536   5567    772   1858   -815       C  
ATOM   2266  CZ  TYR H  55     -13.222   4.122  45.344  1.00 43.34           C  
ANISOU 2266  CZ  TYR H  55     4509   6478   5479    742   2411  -1538       C  
ATOM   2267  OH  TYR H  55     -14.132   5.135  45.578  1.00 45.69           O  
ANISOU 2267  OH  TYR H  55     5005   6602   5753   -171   2407  -2438       O  
ATOM   2268  N   ALA H  56      -7.468  -0.352  44.808  1.00 33.90           N  
ANISOU 2268  N   ALA H  56     3083   6160   3636   1502   1390    657       N  
ATOM   2269  CA  ALA H  56      -6.811  -1.622  44.523  1.00 36.01           C  
ANISOU 2269  CA  ALA H  56     3156   6536   3990   1294   1203   1012       C  
ATOM   2270  C   ALA H  56      -7.747  -2.733  44.982  1.00 39.53           C  
ANISOU 2270  C   ALA H  56     4741   6150   4128    815   1963    640       C  
ATOM   2271  O   ALA H  56      -8.034  -2.845  46.174  1.00 40.54           O  
ANISOU 2271  O   ALA H  56     4629   6368   4405    479   2533    973       O  
ATOM   2272  CB  ALA H  56      -5.457  -1.710  45.219  1.00 36.86           C  
ANISOU 2272  CB  ALA H  56     2527   6902   4575    898   1190    681       C  
ATOM   2273  N   GLU H  57      -8.237  -3.536  44.038  1.00 41.75           N  
ANISOU 2273  N   GLU H  57     6013   5513   4336    932   2098      8       N  
ATOM   2274  CA  GLU H  57      -9.129  -4.653  44.322  1.00 39.39           C  
ANISOU 2274  CA  GLU H  57     5924   4904   4139   1222   1759    262       C  
ATOM   2275  C   GLU H  57      -8.484  -5.980  43.937  1.00 36.90           C  
ANISOU 2275  C   GLU H  57     6591   3936   3494   1125   1572  -1008       C  
ATOM   2276  O   GLU H  57      -7.523  -6.034  43.161  1.00 41.42           O  
ANISOU 2276  O   GLU H  57     7873   3147   4718   1939   1011   -503       O  
ATOM   2277  CB  GLU H  57     -10.457  -4.521  43.573  1.00 35.06           C  
ANISOU 2277  CB  GLU H  57     3749   5522   4051    899    905    965       C  
ATOM   2278  CG  GLU H  57     -11.306  -3.396  44.091  1.00 42.09           C  
ANISOU 2278  CG  GLU H  57     3848   7358   4786    215   1193   1082       C  
ATOM   2279  CD  GLU H  57     -12.404  -3.004  43.130  0.88 48.20           C  
ANISOU 2279  CD  GLU H  57     4317   7990   6007   -342   1992    261       C  
ATOM   2280  OE1 GLU H  57     -12.447  -3.543  42.000  0.67 50.74           O  
ANISOU 2280  OE1 GLU H  57     4495   8464   6320   -667   2575    497       O  
ATOM   2281  OE2 GLU H  57     -13.219  -2.142  43.505  1.00 49.14           O1-
ANISOU 2281  OE2 GLU H  57     4697   7947   6026   -372   1833   -439       O1-
ATOM   2282  N   ARG H  58      -9.023  -7.050  44.511  1.00 30.45           N  
ANISOU 2282  N   ARG H  58     4230   3631   3709   -336    964   -954       N  
ATOM   2283  CA  ARG H  58      -8.758  -8.383  44.014  1.00 33.88           C  
ANISOU 2283  CA  ARG H  58     3987   3787   5099   -242     69   -837       C  
ATOM   2284  C   ARG H  58      -9.675  -8.659  42.840  1.00 40.94           C  
ANISOU 2284  C   ARG H  58     4350   4034   7172   -190    567  -1520       C  
ATOM   2285  O   ARG H  58     -10.836  -8.236  42.826  1.00 44.33           O  
ANISOU 2285  O   ARG H  58     4495   3941   8407   -401   1346  -1610       O  
ATOM   2286  CB  ARG H  58      -8.977  -9.425  45.102  1.00 37.47           C  
ANISOU 2286  CB  ARG H  58     3370   4796   6074   -619   -582   -165       C  
ATOM   2287  CG  ARG H  58      -7.796  -9.560  46.034  1.00 42.90           C  
ANISOU 2287  CG  ARG H  58     3552   5184   7565   -650   -700    726       C  
ATOM   2288  CD  ARG H  58      -7.867 -10.801  46.913  1.00 44.03           C  
ANISOU 2288  CD  ARG H  58     4075   5027   7627    -71   -407   2000       C  
ATOM   2289  NE  ARG H  58      -6.642 -10.968  47.702  1.00 47.65           N  
ANISOU 2289  NE  ARG H  58     5151   5191   7765    473    201   2600       N  
ATOM   2290  CZ  ARG H  58      -5.579 -11.675  47.317  1.00 49.57           C  
ANISOU 2290  CZ  ARG H  58     5191   5988   7656   1234    224   2424       C  
ATOM   2291  NH1 ARG H  58      -5.575 -12.303  46.149  1.00 50.75           N1+
ANISOU 2291  NH1 ARG H  58     5793   6552   6937   1522    753   2106       N1+
ATOM   2292  NH2 ARG H  58      -4.518 -11.762  48.110  1.00 50.13           N  
ANISOU 2292  NH2 ARG H  58     4886   6431   7728   1469     57   2270       N  
ATOM   2293  N   LEU H  59      -9.140  -9.350  41.844  1.00 40.40           N  
ANISOU 2293  N   LEU H  59     4551   3676   7123    287    104  -2204       N  
ATOM   2294  CA  LEU H  59      -9.891  -9.753  40.671  1.00 39.92           C  
ANISOU 2294  CA  LEU H  59     3784   3386   8000    284   -351  -2051       C  
ATOM   2295  C   LEU H  59      -9.874 -11.271  40.569  1.00 43.73           C  
ANISOU 2295  C   LEU H  59     4066   4121   8428    818   -432  -2242       C  
ATOM   2296  O   LEU H  59      -9.011 -11.945  41.144  1.00 46.35           O  
ANISOU 2296  O   LEU H  59     5566   3392   8651   1424  -1311  -1822       O  
ATOM   2297  CB  LEU H  59      -9.315  -9.124  39.396  1.00 34.75           C  
ANISOU 2297  CB  LEU H  59     2998   3711   6494    597   -691  -1050       C  
ATOM   2298  CG  LEU H  59      -9.442  -7.602  39.299  1.00 34.48           C  
ANISOU 2298  CG  LEU H  59     2720   4135   6249   -108   -524  -1260       C  
ATOM   2299  CD1 LEU H  59      -8.416  -7.029  38.327  1.00 34.30           C  
ANISOU 2299  CD1 LEU H  59     3518   3291   6224   -685   -699  -1847       C  
ATOM   2300  CD2 LEU H  59     -10.843  -7.224  38.868  1.00 31.95           C  
ANISOU 2300  CD2 LEU H  59     2254   4446   5440    895   -186   -732       C  
ATOM   2301  N   ALA H  60     -10.852 -11.793  39.826  1.00 44.60           N  
ANISOU 2301  N   ALA H  60     3400   5133   8414    755    534  -2361       N  
ATOM   2302  CA  ALA H  60     -10.995 -13.226  39.613  1.00 40.36           C  
ANISOU 2302  CA  ALA H  60     3491   4676   7168     31    601  -2874       C  
ATOM   2303  C   ALA H  60      -9.662 -13.840  39.216  1.00 41.38           C  
ANISOU 2303  C   ALA H  60     3976   6426   5321   -337   1094  -2437       C  
ATOM   2304  O   ALA H  60      -8.833 -13.197  38.570  1.00 45.79           O  
ANISOU 2304  O   ALA H  60     4690   7860   4848    -69   1529  -2113       O  
ATOM   2305  CB  ALA H  60     -12.036 -13.491  38.527  1.00 38.14           C  
ANISOU 2305  CB  ALA H  60     2519   4306   7666   -107    533  -2946       C  
ATOM   2306  N   GLY H  61      -9.451 -15.086  39.631  1.00 39.71           N  
ANISOU 2306  N   GLY H  61     4025   5730   5332  -1034    527  -2048       N  
ATOM   2307  CA  GLY H  61      -8.216 -15.769  39.303  1.00 45.11           C  
ANISOU 2307  CA  GLY H  61     5647   5920   5572   -966   1018  -1293       C  
ATOM   2308  C   GLY H  61      -7.015 -15.366  40.131  1.00 46.48           C  
ANISOU 2308  C   GLY H  61     7064   5924   4671  -1192   1340   -964       C  
ATOM   2309  O   GLY H  61      -5.874 -15.502  39.664  1.00 51.17           O  
ANISOU 2309  O   GLY H  61     7635   7209   4598  -1187   1523  -1031       O  
ATOM   2310  N   GLY H  62      -7.232 -14.876  41.354  1.00 44.76           N  
ANISOU 2310  N   GLY H  62     7688   5154   4164  -1098   1702     97       N  
ATOM   2311  CA  GLY H  62      -6.124 -14.514  42.215  1.00 41.97           C  
ANISOU 2311  CA  GLY H  62     7078   3661   5208  -1783   1391   -503       C  
ATOM   2312  C   GLY H  62      -5.380 -13.287  41.766  1.00 47.93           C  
ANISOU 2312  C   GLY H  62     7070   5694   5448   -811   1958    161       C  
ATOM   2313  O   GLY H  62      -4.258 -13.050  42.222  1.00 55.17           O  
ANISOU 2313  O   GLY H  62     7490   6969   6502   -416   2161    -13       O  
ATOM   2314  N   GLN H  63      -5.984 -12.493  40.887  1.00 44.56           N  
ANISOU 2314  N   GLN H  63     7194   5441   4296   -534   2732    370       N  
ATOM   2315  CA  GLN H  63      -5.362 -11.303  40.340  1.00 42.38           C  
ANISOU 2315  CA  GLN H  63     7492   3991   4620    212   2390    242       C  
ATOM   2316  C   GLN H  63      -5.693 -10.085  41.194  1.00 34.79           C  
ANISOU 2316  C   GLN H  63     7250   2580   3387    165   1935   -547       C  
ATOM   2317  O   GLN H  63      -6.460 -10.151  42.155  1.00 40.30           O  
ANISOU 2317  O   GLN H  63     8192   3029   4092    204   2215   -287       O  
ATOM   2318  CB  GLN H  63      -5.807 -11.095  38.892  1.00 40.66           C  
ANISOU 2318  CB  GLN H  63     7691   3039   4719    795   1956    680       C  
ATOM   2319  CG  GLN H  63      -5.597 -12.308  38.007  1.00 42.43           C  
ANISOU 2319  CG  GLN H  63     6907   3860   5354    603   1896    646       C  
ATOM   2320  CD  GLN H  63      -5.357 -11.941  36.569  1.00 45.50           C  
ANISOU 2320  CD  GLN H  63     6762   4579   5947    861   1972     49       C  
ATOM   2321  NE2 GLN H  63      -6.429 -11.671  35.838  1.00 46.74           N  
ANISOU 2321  NE2 GLN H  63     6431   5164   6163    757   1807   -700       N  
ATOM   2322  OE1 GLN H  63      -4.215 -11.901  36.112  1.00 47.08           O  
ANISOU 2322  OE1 GLN H  63     7352   4410   6125   1209   2313   -134       O  
ATOM   2323  N   MET H  64      -5.095  -8.953  40.830  1.00 29.46           N  
ANISOU 2323  N   MET H  64     5718   2234   3240    414   1192   -241       N  
ATOM   2324  CA  MET H  64      -5.302  -7.674  41.494  1.00 30.49           C  
ANISOU 2324  CA  MET H  64     6212   2146   3228   1105    651    -85       C  
ATOM   2325  C   MET H  64      -5.243  -6.578  40.439  1.00 33.26           C  
ANISOU 2325  C   MET H  64     6163   2269   4204   1009   1421   -130       C  
ATOM   2326  O   MET H  64      -4.420  -6.643  39.521  1.00 29.60           O  
ANISOU 2326  O   MET H  64     5780   2164   3306    543   1881   -281       O  
ATOM   2327  CB  MET H  64      -4.236  -7.414  42.568  1.00 31.52           C  
ANISOU 2327  CB  MET H  64     6817   2471   2688   1190     -8   -398       C  
ATOM   2328  CG  MET H  64      -4.075  -8.540  43.572  1.00 36.90           C  
ANISOU 2328  CG  MET H  64     6374   4818   2828   1696  -1006    -56       C  
ATOM   2329  SD  MET H  64      -2.709  -8.258  44.707  1.00 42.53           S  
ANISOU 2329  SD  MET H  64     6722   4436   5001   1683   -378   -699       S  
ATOM   2330  CE  MET H  64      -3.029  -9.525  45.931  1.00 41.33           C  
ANISOU 2330  CE  MET H  64     7175   3448   5082   1482     24  -1118       C  
ATOM   2331  N   GLY H  65      -6.108  -5.570  40.578  1.00 31.89           N  
ANISOU 2331  N   GLY H  65     5620   1910   4588    460   1765   -281       N  
ATOM   2332  CA  GLY H  65      -6.176  -4.504  39.603  1.00 31.61           C  
ANISOU 2332  CA  GLY H  65     5174   3190   3646    770   2472    314       C  
ATOM   2333  C   GLY H  65      -6.480  -3.172  40.256  1.00 32.33           C  
ANISOU 2333  C   GLY H  65     4605   4015   3664   1076   1990    318       C  
ATOM   2334  O   GLY H  65      -7.000  -3.100  41.370  1.00 33.30           O  
ANISOU 2334  O   GLY H  65     3357   3703   5595    775    951   -229       O  
ATOM   2335  N   TYR H  66      -6.126  -2.115  39.546  1.00 32.43           N  
ANISOU 2335  N   TYR H  66     3826   3845   4652    538   1353    761       N  
ATOM   2336  CA  TYR H  66      -6.585  -0.784  39.901  1.00 31.51           C  
ANISOU 2336  CA  TYR H  66     2718   4621   4634     47   1343    153       C  
ATOM   2337  C   TYR H  66      -7.848  -0.435  39.120  1.00 33.34           C  
ANISOU 2337  C   TYR H  66     3270   3848   5549   -165   2255   -227       C  
ATOM   2338  O   TYR H  66      -8.046  -0.874  37.977  1.00 33.19           O  
ANISOU 2338  O   TYR H  66     3500   4479   4631    126   2355   -226       O  
ATOM   2339  CB  TYR H  66      -5.523   0.268  39.601  1.00 30.83           C  
ANISOU 2339  CB  TYR H  66     2563   5226   3924     -0   1428    393       C  
ATOM   2340  CG  TYR H  66      -4.194   0.109  40.291  1.00 31.04           C  
ANISOU 2340  CG  TYR H  66     3430   5365   2998    758   1693    137       C  
ATOM   2341  CD1 TYR H  66      -4.046   0.402  41.632  1.00 30.69           C  
ANISOU 2341  CD1 TYR H  66     3295   5529   2836    652   1472   -401       C  
ATOM   2342  CD2 TYR H  66      -3.061  -0.268  39.576  1.00 29.09           C  
ANISOU 2342  CD2 TYR H  66     4275   3063   3714   1609    668   -450       C  
ATOM   2343  CE1 TYR H  66      -2.819   0.284  42.253  1.00 29.41           C  
ANISOU 2343  CE1 TYR H  66     2995   4753   3427   1050   1442   -671       C  
ATOM   2344  CE2 TYR H  66      -1.832  -0.375  40.189  1.00 27.60           C  
ANISOU 2344  CE2 TYR H  66     4366   2917   3204   2058    119    128       C  
ATOM   2345  CZ  TYR H  66      -1.721  -0.097  41.527  1.00 29.15           C  
ANISOU 2345  CZ  TYR H  66     3843   3689   3545   1708    794   -532       C  
ATOM   2346  OH  TYR H  66      -0.502  -0.205  42.152  1.00 30.15           O  
ANISOU 2346  OH  TYR H  66     2634   4133   4688    864   1408   -476       O  
ATOM   2347  N   GLY H  67      -8.697   0.378  39.748  1.00 29.35           N  
ANISOU 2347  N   GLY H  67     3446   2904   4802    371   2287   -130       N  
ATOM   2348  CA  GLY H  67      -9.846   0.944  39.072  1.00 33.43           C  
ANISOU 2348  CA  GLY H  67     3808   4001   4893    679   2199    -33       C  
ATOM   2349  C   GLY H  67     -10.102   2.356  39.561  1.00 34.97           C  
ANISOU 2349  C   GLY H  67     3551   4159   5578    895   1532    413       C  
ATOM   2350  O   GLY H  67      -9.590   2.778  40.595  1.00 36.03           O  
ANISOU 2350  O   GLY H  67     3547   4293   5848   1176   1303    454       O  
ATOM   2351  N   LEU H  68     -10.901   3.089  38.788  1.00 36.22           N  
ANISOU 2351  N   LEU H  68     4342   4367   5055   1162   1486   1272       N  
ATOM   2352  CA  LEU H  68     -11.367   4.406  39.213  1.00 36.65           C  
ANISOU 2352  CA  LEU H  68     5086   3988   4854   1011   1772     38       C  
ATOM   2353  C   LEU H  68     -12.601   4.333  40.088  1.00 37.67           C  
ANISOU 2353  C   LEU H  68     4052   4581   5681    193   1035   -436       C  
ATOM   2354  O   LEU H  68     -12.977   5.342  40.699  1.00 34.55           O  
ANISOU 2354  O   LEU H  68     3795   5262   4071   -160    612   -767       O  
ATOM   2355  CB  LEU H  68     -11.679   5.297  38.004  1.00 38.54           C  
ANISOU 2355  CB  LEU H  68     5011   3929   5702    644   2058   -217       C  
ATOM   2356  CG  LEU H  68     -10.438   5.786  37.284  1.00 38.42           C  
ANISOU 2356  CG  LEU H  68     5037   3792   5769    243   1654     39       C  
ATOM   2357  CD1 LEU H  68     -10.749   7.046  36.517  1.00 39.92           C  
ANISOU 2357  CD1 LEU H  68     5164   4701   5303    480   1352    -50       C  
ATOM   2358  CD2 LEU H  68      -9.351   6.021  38.314  1.00 39.09           C  
ANISOU 2358  CD2 LEU H  68     5351   3620   5880     19   1923    172       C  
ATOM   2359  N   GLU H  69     -13.247   3.176  40.146  1.00 40.51           N  
ANISOU 2359  N   GLU H  69     4414   3744   7234   -239   1006   -727       N  
ATOM   2360  CA  GLU H  69     -14.480   2.999  40.891  1.00 46.79           C  
ANISOU 2360  CA  GLU H  69     6247   5018   6514    186   1358   -545       C  
ATOM   2361  C   GLU H  69     -14.469   1.611  41.510  1.00 46.47           C  
ANISOU 2361  C   GLU H  69     5939   5685   6034     33   1783  -1090       C  
ATOM   2362  O   GLU H  69     -13.900   0.674  40.943  1.00 46.88           O  
ANISOU 2362  O   GLU H  69     6340   6184   5288    614   2321  -1445       O  
ATOM   2363  CB  GLU H  69     -15.714   3.187  39.983  1.00 53.52           C  
ANISOU 2363  CB  GLU H  69     7056   5798   7479     56   1294    266       C  
ATOM   2364  CG  GLU H  69     -15.777   4.544  39.253  1.00 55.29           C  
ANISOU 2364  CG  GLU H  69     7946   5317   7745   -126   1025    828       C  
ATOM   2365  CD  GLU H  69     -16.630   4.506  37.991  0.43 57.66           C  
ANISOU 2365  CD  GLU H  69     8567   5227   8113   -791   1583    617       C  
ATOM   2366  OE1 GLU H  69     -17.434   3.567  37.832  0.88 56.48           O  
ANISOU 2366  OE1 GLU H  69     7751   5411   8296  -1604   1841    283       O  
ATOM   2367  OE2 GLU H  69     -16.487   5.412  37.145  0.99 60.81           O1-
ANISOU 2367  OE2 GLU H  69     9418   5411   8274   -771   1972    668       O1-
ATOM   2368  N   LYS H  70     -15.087   1.491  42.687  1.00 46.71           N  
ANISOU 2368  N   LYS H  70     5857   5816   6076   -293   2140  -1555       N  
ATOM   2369  CA  LYS H  70     -15.175   0.206  43.375  1.00 45.94           C  
ANISOU 2369  CA  LYS H  70     5493   5196   6765  -1082   2091  -1834       C  
ATOM   2370  C   LYS H  70     -15.826  -0.843  42.482  1.00 46.25           C  
ANISOU 2370  C   LYS H  70     4969   5074   7529   -427   1589  -1378       C  
ATOM   2371  O   LYS H  70     -16.801  -0.563  41.780  1.00 45.79           O  
ANISOU 2371  O   LYS H  70     4497   5369   7531   -174   1496  -1490       O  
ATOM   2372  CB  LYS H  70     -15.973   0.349  44.672  1.00 47.04           C  
ANISOU 2372  CB  LYS H  70     6388   5495   5990  -1590   1979  -1714       C  
ATOM   2373  CG  LYS H  70     -15.150   0.285  45.939  1.00 48.73           C  
ANISOU 2373  CG  LYS H  70     6810   6121   5584  -1285   1666  -1452       C  
ATOM   2374  CD  LYS H  70     -16.043   0.482  47.151  1.00 52.08           C  
ANISOU 2374  CD  LYS H  70     8010   7026   4753   -700   2398  -1308       C  
ATOM   2375  CE  LYS H  70     -15.242   0.539  48.434  1.00 55.03           C  
ANISOU 2375  CE  LYS H  70     8796   7607   4505    -74   2993  -1165       C  
ATOM   2376  NZ  LYS H  70     -16.130   0.827  49.590  1.00 57.42           N1+
ANISOU 2376  NZ  LYS H  70     8508   8688   4619    281   3350   -640       N1+
ATOM   2377  N   GLY H  71     -15.277  -2.058  42.510  1.00 46.28           N  
ANISOU 2377  N   GLY H  71     5005   4467   8112    134   1021   -967       N  
ATOM   2378  CA  GLY H  71     -15.784  -3.138  41.685  1.00 47.51           C  
ANISOU 2378  CA  GLY H  71     5829   4387   7837    104   1138  -1109       C  
ATOM   2379  C   GLY H  71     -15.603  -2.947  40.198  1.00 51.35           C  
ANISOU 2379  C   GLY H  71     6312   4107   9093   -436   1248  -1692       C  
ATOM   2380  O   GLY H  71     -16.252  -3.650  39.414  1.00 53.03           O  
ANISOU 2380  O   GLY H  71     6915   3699   9535   -689   1454  -2160       O  
ATOM   2381  N   LYS H  72     -14.742  -2.010  39.784  1.00 49.61           N  
ANISOU 2381  N   LYS H  72     5905   4041   8903   -560    976  -1933       N  
ATOM   2382  CA  LYS H  72     -14.468  -1.744  38.375  1.00 46.35           C  
ANISOU 2382  CA  LYS H  72     6045   4185   7383   -153    868  -2667       C  
ATOM   2383  C   LYS H  72     -12.979  -1.814  38.057  1.00 42.90           C  
ANISOU 2383  C   LYS H  72     5166   4315   6822    407    347  -2165       C  
ATOM   2384  O   LYS H  72     -12.546  -1.233  37.055  1.00 43.14           O  
ANISOU 2384  O   LYS H  72     5423   4934   6033    778    209  -1853       O  
ATOM   2385  CB  LYS H  72     -15.006  -0.371  37.950  1.00 47.22           C  
ANISOU 2385  CB  LYS H  72     5906   5003   7031   -358    827  -2828       C  
ATOM   2386  CG  LYS H  72     -16.481  -0.133  38.207  1.00 45.07           C  
ANISOU 2386  CG  LYS H  72     5177   5600   6347   -551    598  -3405       C  
ATOM   2387  CD  LYS H  72     -17.339  -1.084  37.401  1.00 50.04           C  
ANISOU 2387  CD  LYS H  72     5133   7085   6793   -133    370  -2749       C  
ATOM   2388  CE  LYS H  72     -18.812  -0.925  37.740  1.00 54.26           C  
ANISOU 2388  CE  LYS H  72     5246   7610   7762    -96   -146  -2359       C  
ATOM   2389  NZ  LYS H  72     -19.613  -2.036  37.149  1.00 58.61           N1+
ANISOU 2389  NZ  LYS H  72     4968   8654   8646    261   -521  -1499       N1+
ATOM   2390  N   ALA H  73     -12.179  -2.486  38.887  1.00 41.00           N  
ANISOU 2390  N   ALA H  73     4780   4214   6584   1117     61  -1614       N  
ATOM   2391  CA  ALA H  73     -10.755  -2.601  38.590  1.00 40.81           C  
ANISOU 2391  CA  ALA H  73     5258   3460   6787   1486    666  -1247       C  
ATOM   2392  C   ALA H  73     -10.562  -3.327  37.268  1.00 36.88           C  
ANISOU 2392  C   ALA H  73     4486   3003   6522   1136   1319  -1136       C  
ATOM   2393  O   ALA H  73     -11.412  -4.111  36.832  1.00 35.11           O  
ANISOU 2393  O   ALA H  73     4268   2567   6503    803    959  -1240       O  
ATOM   2394  CB  ALA H  73     -10.006  -3.335  39.707  1.00 42.32           C  
ANISOU 2394  CB  ALA H  73     5273   3198   7609   1940    294   -721       C  
ATOM   2395  N   SER H  74      -9.451  -3.033  36.608  1.00 35.14           N  
ANISOU 2395  N   SER H  74     3161   2672   7518    126   1483  -1274       N  
ATOM   2396  CA  SER H  74      -9.148  -3.648  35.323  1.00 36.37           C  
ANISOU 2396  CA  SER H  74     3271   3374   7175   -115   1227  -1473       C  
ATOM   2397  C   SER H  74      -7.654  -3.892  35.233  1.00 31.82           C  
ANISOU 2397  C   SER H  74     2301   2705   7083   -364    807  -1893       C  
ATOM   2398  O   SER H  74      -6.876  -3.358  36.022  1.00 35.09           O  
ANISOU 2398  O   SER H  74     3052   3166   7116    512    915  -1645       O  
ATOM   2399  CB  SER H  74      -9.613  -2.777  34.152  1.00 36.43           C  
ANISOU 2399  CB  SER H  74     3122   4447   6272   -177    885  -1520       C  
ATOM   2400  OG  SER H  74      -8.776  -1.644  34.002  1.00 36.80           O  
ANISOU 2400  OG  SER H  74     2383   5459   6140   -309   1239  -1857       O  
ATOM   2401  N   ILE H  75      -7.266  -4.715  34.261  1.00 31.53           N  
ANISOU 2401  N   ILE H  75     3385   2865   5731   -408    762  -1929       N  
ATOM   2402  CA  ILE H  75      -5.868  -5.025  33.962  1.00 30.23           C  
ANISOU 2402  CA  ILE H  75     3669   2478   5338    514   -189  -1294       C  
ATOM   2403  C   ILE H  75      -5.637  -4.889  32.455  1.00 33.88           C  
ANISOU 2403  C   ILE H  75     4588   2684   5601    457   -261  -1504       C  
ATOM   2404  O   ILE H  75      -6.147  -5.716  31.685  1.00 40.40           O  
ANISOU 2404  O   ILE H  75     5287   4835   5229   1451  -1374   -552       O  
ATOM   2405  CB  ILE H  75      -5.499  -6.441  34.435  1.00 33.64           C  
ANISOU 2405  CB  ILE H  75     4075   3948   4758    827   -477   -651       C  
ATOM   2406  CG1 ILE H  75      -5.774  -6.613  35.937  1.00 31.90           C  
ANISOU 2406  CG1 ILE H  75     4671   3538   3912    741    466   -825       C  
ATOM   2407  CG2 ILE H  75      -4.031  -6.763  34.048  1.00 34.37           C  
ANISOU 2407  CG2 ILE H  75     3300   3857   5902     43   -589   -792       C  
ATOM   2408  CD1 ILE H  75      -5.670  -8.046  36.410  1.00 35.01           C  
ANISOU 2408  CD1 ILE H  75     5423   3663   4216   1536    834   -112       C  
ATOM   2409  N   PRO H  76      -4.871  -3.891  31.971  1.00 31.00           N  
ANISOU 2409  N   PRO H  76     4126   2376   5276   -547    926  -1646       N  
ATOM   2410  CA  PRO H  76      -4.156  -2.843  32.715  1.00 34.21           C  
ANISOU 2410  CA  PRO H  76     4594   3012   5390    220   1803  -1432       C  
ATOM   2411  C   PRO H  76      -5.110  -1.917  33.458  1.00 37.57           C  
ANISOU 2411  C   PRO H  76     5439   2447   6389    418   2144   -781       C  
ATOM   2412  O   PRO H  76      -6.317  -1.927  33.183  1.00 38.46           O  
ANISOU 2412  O   PRO H  76     5701   2856   6059    850   3063    104       O  
ATOM   2413  CB  PRO H  76      -3.402  -2.063  31.623  1.00 32.67           C  
ANISOU 2413  CB  PRO H  76     5056   2751   4607    183   1021  -1585       C  
ATOM   2414  CG  PRO H  76      -3.425  -2.942  30.410  1.00 34.13           C  
ANISOU 2414  CG  PRO H  76     4932   3027   5009    584    802  -1369       C  
ATOM   2415  CD  PRO H  76      -4.686  -3.761  30.517  1.00 31.38           C  
ANISOU 2415  CD  PRO H  76     3754   2920   5250   -251     98  -1127       C  
ATOM   2416  N   GLY H  77      -4.579  -1.145  34.400  1.00 36.37           N  
ANISOU 2416  N   GLY H  77     5082   2292   6447    -90   1311  -1325       N  
ATOM   2417  CA  GLY H  77      -5.352  -0.128  35.066  1.00 34.58           C  
ANISOU 2417  CA  GLY H  77     5380   2712   5050    645   1417  -1371       C  
ATOM   2418  C   GLY H  77      -5.884   0.929  34.111  1.00 28.80           C  
ANISOU 2418  C   GLY H  77     4455   2338   4148    350   1029  -1378       C  
ATOM   2419  O   GLY H  77      -5.505   1.019  32.935  1.00 22.76           O  
ANISOU 2419  O   GLY H  77     3424   2435   2789    434    705  -1274       O  
ATOM   2420  N   PRO H  78      -6.780   1.759  34.620  1.00 25.88           N  
ANISOU 2420  N   PRO H  78     3574   1885   4372    151   1473   -867       N  
ATOM   2421  CA  PRO H  78      -7.353   2.818  33.785  1.00 27.73           C  
ANISOU 2421  CA  PRO H  78     3699   3485   3351   -191   2093   -307       C  
ATOM   2422  C   PRO H  78      -6.286   3.801  33.311  1.00 32.18           C  
ANISOU 2422  C   PRO H  78     4720   3759   3747   -360   2270   -858       C  
ATOM   2423  O   PRO H  78      -5.391   4.196  34.068  1.00 33.71           O  
ANISOU 2423  O   PRO H  78     3627   3329   5851  -1383   1884   -446       O  
ATOM   2424  CB  PRO H  78      -8.358   3.494  34.717  1.00 29.44           C  
ANISOU 2424  CB  PRO H  78     3655   4295   3237    190   2017   -337       C  
ATOM   2425  CG  PRO H  78      -7.827   3.180  36.126  1.00 32.68           C  
ANISOU 2425  CG  PRO H  78     4924   3980   3514    656   1852  -1116       C  
ATOM   2426  CD  PRO H  78      -7.227   1.817  36.025  1.00 26.16           C  
ANISOU 2426  CD  PRO H  78     4102   2141   3695    509   1298   -914       C  
ATOM   2427  N   LEU H  79      -6.408   4.204  32.042  1.00 32.79           N  
ANISOU 2427  N   LEU H  79     5953   2956   3548     51   1607  -1018       N  
ATOM   2428  CA  LEU H  79      -5.469   5.138  31.437  1.00 33.05           C  
ANISOU 2428  CA  LEU H  79     6022   3113   3423    538    941   -552       C  
ATOM   2429  C   LEU H  79      -5.644   6.522  32.039  1.00 37.51           C  
ANISOU 2429  C   LEU H  79     5492   3631   5129    527    439     31       C  
ATOM   2430  O   LEU H  79      -6.764   7.039  32.123  1.00 44.06           O  
ANISOU 2430  O   LEU H  79     6040   5208   5491    372   1232   -368       O  
ATOM   2431  CB  LEU H  79      -5.678   5.206  29.925  1.00 31.69           C  
ANISOU 2431  CB  LEU H  79     5599   3625   2816    494   1521   -649       C  
ATOM   2432  CG  LEU H  79      -4.978   6.372  29.229  1.00 26.46           C  
ANISOU 2432  CG  LEU H  79     2927   3706   3422   -153    441    -11       C  
ATOM   2433  CD1 LEU H  79      -3.489   6.155  29.261  1.00 21.92           C  
ANISOU 2433  CD1 LEU H  79     1659   2268   4403   -705    544   -677       C  
ATOM   2434  CD2 LEU H  79      -5.455   6.439  27.813  1.00 28.47           C  
ANISOU 2434  CD2 LEU H  79     2919   4164   3734    369   -253    516       C  
ATOM   2435  N   ILE H  80      -4.538   7.123  32.458  1.00 33.58           N  
ANISOU 2435  N   ILE H  80     4172   2758   5827    -16    497    447       N  
ATOM   2436  CA  ILE H  80      -4.534   8.477  32.994  1.00 33.04           C  
ANISOU 2436  CA  ILE H  80     4461   2056   6036    136    266   -271       C  
ATOM   2437  C   ILE H  80      -3.897   9.378  31.945  1.00 35.03           C  
ANISOU 2437  C   ILE H  80     3286   2206   7817   -406    492   -811       C  
ATOM   2438  O   ILE H  80      -2.780   9.111  31.476  1.00 37.95           O  
ANISOU 2438  O   ILE H  80     3294   2682   8444    197   1568   -935       O  
ATOM   2439  CB  ILE H  80      -3.805   8.550  34.346  1.00 32.55           C  
ANISOU 2439  CB  ILE H  80     4921   2188   5258    647   -200   -388       C  
ATOM   2440  CG1 ILE H  80      -4.536   7.669  35.368  1.00 28.33           C  
ANISOU 2440  CG1 ILE H  80     5789   1868   3108    972  -1322   -342       C  
ATOM   2441  CG2 ILE H  80      -3.711  10.001  34.842  1.00 36.77           C  
ANISOU 2441  CG2 ILE H  80     4511   3544   5916    140    483   -842       C  
ATOM   2442  CD1 ILE H  80      -3.904   7.653  36.717  1.00 32.63           C  
ANISOU 2442  CD1 ILE H  80     6708   2083   3608   1198   -635      8       C  
ATOM   2443  N   GLU H  81      -4.634  10.412  31.539  1.00 35.65           N  
ANISOU 2443  N   GLU H  81     3954   2003   7589    350    -16   -460       N  
ATOM   2444  CA  GLU H  81      -4.157  11.404  30.588  1.00 36.31           C  
ANISOU 2444  CA  GLU H  81     4010   3583   6201    319    152     38       C  
ATOM   2445  C   GLU H  81      -4.033  12.748  31.293  1.00 35.12           C  
ANISOU 2445  C   GLU H  81     4108   3283   5955    215    791   -873       C  
ATOM   2446  O   GLU H  81      -4.968  13.196  31.975  1.00 30.11           O  
ANISOU 2446  O   GLU H  81     2674   3349   5418    249   1198   -833       O  
ATOM   2447  CB  GLU H  81      -5.089  11.536  29.379  1.00 41.44           C  
ANISOU 2447  CB  GLU H  81     4773   5974   4999    870    -38   1178       C  
ATOM   2448  CG  GLU H  81      -4.511  12.419  28.259  1.00 46.41           C  
ANISOU 2448  CG  GLU H  81     5552   7824   4258   1181     14    964       C  
ATOM   2449  CD  GLU H  81      -5.488  13.462  27.709  0.40 51.79           C  
ANISOU 2449  CD  GLU H  81     7238   8585   3855   1229     74   1444       C  
ATOM   2450  OE1 GLU H  81      -6.240  14.085  28.499  0.85 57.08           O  
ANISOU 2450  OE1 GLU H  81     7812   9254   4621   1622   -507   1670       O  
ATOM   2451  OE2 GLU H  81      -5.503  13.653  26.472  1.00 51.63           O1-
ANISOU 2451  OE2 GLU H  81     8199   8192   3228    796    768   1362       O1-
ATOM   2452  N   LEU H  82      -2.878  13.385  31.111  1.00 35.56           N  
ANISOU 2452  N   LEU H  82     4376   3078   6057   -276    854  -2230       N  
ATOM   2453  CA  LEU H  82      -2.580  14.689  31.673  1.00 38.97           C  
ANISOU 2453  CA  LEU H  82     5284   3264   6257    721    933  -1533       C  
ATOM   2454  C   LEU H  82      -1.928  15.567  30.608  1.00 39.27           C  
ANISOU 2454  C   LEU H  82     4485   4160   6278    795    887   -714       C  
ATOM   2455  O   LEU H  82      -1.348  15.078  29.629  1.00 39.87           O  
ANISOU 2455  O   LEU H  82     3985   4792   6372    638   1318   -984       O  
ATOM   2456  CB  LEU H  82      -1.661  14.560  32.898  1.00 39.80           C  
ANISOU 2456  CB  LEU H  82     5843   3803   5475   1473   1099  -1139       C  
ATOM   2457  CG  LEU H  82      -2.170  13.759  34.096  1.00 39.37           C  
ANISOU 2457  CG  LEU H  82     5426   4730   4801   2001   1318     98       C  
ATOM   2458  CD1 LEU H  82      -1.106  13.754  35.174  1.00 36.51           C  
ANISOU 2458  CD1 LEU H  82     5520   5166   3184   3118   1115    948       C  
ATOM   2459  CD2 LEU H  82      -3.469  14.361  34.626  1.00 40.29           C  
ANISOU 2459  CD2 LEU H  82     5003   4798   5509   1175   1287    -37       C  
ATOM   2460  N   ASN H  83      -2.044  16.881  30.811  1.00 35.61           N  
ANISOU 2460  N   ASN H  83     3489   3942   6098    426    155   -689       N  
ATOM   2461  CA  ASN H  83      -1.354  17.891  30.022  1.00 35.94           C  
ANISOU 2461  CA  ASN H  83     4147   3506   6001    422    219   -995       C  
ATOM   2462  C   ASN H  83      -0.282  18.547  30.882  1.00 37.79           C  
ANISOU 2462  C   ASN H  83     5064   3685   5611    505    961  -1663       C  
ATOM   2463  O   ASN H  83      -0.536  18.877  32.044  1.00 39.05           O  
ANISOU 2463  O   ASN H  83     4740   4005   6094     81    969  -2577       O  
ATOM   2464  CB  ASN H  83      -2.325  18.960  29.515  1.00 39.41           C  
ANISOU 2464  CB  ASN H  83     4099   4325   6551    213    260   -517       C  
ATOM   2465  CG  ASN H  83      -3.438  18.379  28.682  1.00 36.88           C  
ANISOU 2465  CG  ASN H  83     4655   3863   5496    354    387  -1016       C  
ATOM   2466  ND2 ASN H  83      -4.662  18.425  29.202  1.00 38.75           N  
ANISOU 2466  ND2 ASN H  83     5364   3260   6098   1638    279  -1243       N  
ATOM   2467  OD1 ASN H  83      -3.202  17.890  27.586  1.00 34.84           O  
ANISOU 2467  OD1 ASN H  83     4851   3860   4527    380    857   -824       O  
ATOM   2468  N   GLU H  84       0.907  18.734  30.304  1.00 39.01           N  
ANISOU 2468  N   GLU H  84     5464   3891   5465    420   1428  -1781       N  
ATOM   2469  CA  GLU H  84       2.067  19.232  31.038  1.00 39.81           C
[truncated: 642,166 more chars]
