# Supplementary material for: Hydrophobic tuning with non-canonical amino acids in a copper metalloenzyme
Source: Nat Chem. 2026 Apr 13;18(7):1269–77. doi: 10.1038/s41557-026-02116-7 (PMC13323077; doi:10.1038/s41557-026-02116-7)
Supplement: Supplementary file 4 — Code related to logP prediction, PDB analysis and redox deconvolution. [file 41557_2026_2116_MOESM4_ESM.zip › Code_lite/PDB_analysis_lite/inputs/starting_pdbs/2qt6.pdb]

CRYST1   54.218  111.613   97.086  90.00  97.75  90.00 P 1 21 1      1
ATOM      1  N   ALA A   1       7.104  -3.507  60.925  1.00 28.00           N  
ATOM      2  CA  ALA A   1       7.650  -4.277  59.764  1.00 27.99           C  
ATOM      3  C   ALA A   1       7.206  -5.723  59.867  1.00 27.52           C  
ATOM      4  O   ALA A   1       6.928  -6.234  60.948  1.00 28.07           O  
ATOM      5  CB  ALA A   1       9.141  -4.215  59.742  1.00 28.13           C  
ATOM      6  N   VAL A   2       7.166  -6.389  58.728  1.00 26.50           N  
ATOM      7  CA  VAL A   2       6.825  -7.795  58.705  1.00 25.33           C  
ATOM      8  C   VAL A   2       7.904  -8.521  57.915  1.00 25.04           C  
ATOM      9  O   VAL A   2       8.685  -7.887  57.194  1.00 24.06           O  
ATOM     10  CB  VAL A   2       5.436  -7.989  58.079  1.00 27.20           C  
ATOM     11  CG1 VAL A   2       4.377  -7.167  58.864  1.00 27.26           C  
ATOM     12  CG2 VAL A   2       5.423  -7.611  56.615  1.00 26.49           C  
ATOM     13  N   GLY A   3       7.971  -9.833  58.061  1.00 24.00           N  
ATOM     14  CA  GLY A   3       8.923 -10.630  57.268  1.00 23.79           C  
ATOM     15  C   GLY A   3      10.063 -11.114  58.146  1.00 24.78           C  
ATOM     16  O   GLY A   3      10.250 -10.646  59.274  1.00 25.67           O  
ATOM     17  N   PRO A   4      10.856 -12.044  57.649  1.00 23.26           N  
ATOM     18  CA  PRO A   4      10.788 -12.647  56.311  1.00 21.96           C  
ATOM     19  C   PRO A   4       9.650 -13.610  56.015  1.00 22.24           C  
ATOM     20  O   PRO A   4       9.439 -13.926  54.840  1.00 20.73           O  
ATOM     21  CB  PRO A   4      12.145 -13.333  56.169  1.00 22.51           C  
ATOM     22  CG  PRO A   4      12.576 -13.639  57.582  1.00 25.17           C  
ATOM     23  CD  PRO A   4      12.027 -12.518  58.415  1.00 23.99           C  
ATOM     24  N   VAL A   5       8.962 -14.098  57.040  1.00 21.07           N  
ATOM     25  CA  VAL A   5       7.827 -14.995  56.851  1.00 21.94           C  
ATOM     26  C   VAL A   5       6.592 -14.213  57.244  1.00 22.45           C  
ATOM     27  O   VAL A   5       6.459 -13.761  58.402  1.00 23.18           O  
ATOM     28  CB  VAL A   5       7.997 -16.300  57.716  1.00 21.74           C  
ATOM     29  CG1 VAL A   5       6.767 -17.190  57.582  1.00 23.94           C  
ATOM     30  CG2 VAL A   5       9.230 -17.046  57.269  1.00 23.11           C  
ATOM     31  N   ALA A   6       5.660 -14.012  56.306  1.00 21.44           N  
ATOM     32  CA  ALA A   6       4.497 -13.194  56.609  1.00 21.96           C  
ATOM     33  C   ALA A   6       3.380 -13.407  55.625  1.00 22.34           C  
ATOM     34  O   ALA A   6       3.643 -13.757  54.465  1.00 21.54           O  
ATOM     35  CB  ALA A   6       4.897 -11.707  56.567  1.00 21.69           C  
ATOM     36  N   ASP A   7       2.147 -13.195  56.100  1.00 22.06           N  
ATOM     37  CA  ASP A   7       0.986 -13.032  55.219  1.00 22.38           C  
ATOM     38  C   ASP A   7       0.863 -11.571  54.836  1.00 22.22           C  
ATOM     39  O   ASP A   7       0.930 -10.670  55.709  1.00 22.90           O  
ATOM     40  CB  ASP A   7      -0.309 -13.460  55.908  1.00 23.48           C  
ATOM     41  CG  ASP A   7      -0.471 -14.978  56.019  1.00 26.49           C  
ATOM     42  OD1 ASP A   7       0.356 -15.765  55.529  1.00 28.50           O  
ATOM     43  OD2 ASP A   7      -1.508 -15.368  56.599  1.00 31.86           O1-
ATOM     44  N   LEU A   8       0.657 -11.302  53.544  1.00 19.92           N  
ATOM     45  CA  LEU A   8       0.382  -9.964  53.069  1.00 19.19           C  
ATOM     46  C   LEU A   8      -1.018 -10.006  52.500  1.00 19.15           C  
ATOM     47  O   LEU A   8      -1.251 -10.594  51.428  1.00 19.02           O  
ATOM     48  CB  LEU A   8       1.350  -9.592  51.945  1.00 19.21           C  
ATOM     49  CG  LEU A   8       2.826  -9.632  52.316  1.00 18.71           C  
ATOM     50  CD1 LEU A   8       3.715  -9.498  51.107  1.00 19.51           C  
ATOM     51  CD2 LEU A   8       3.170  -8.506  53.317  1.00 21.64           C  
ATOM     52  N   THR A   9      -1.957  -9.380  53.190  1.00 18.34           N  
ATOM     53  CA  THR A   9      -3.361  -9.480  52.803  1.00 18.55           C  
ATOM     54  C   THR A   9      -3.751  -8.224  52.063  1.00 18.86           C  
ATOM     55  O   THR A   9      -3.644  -7.104  52.566  1.00 19.22           O  
ATOM     56  CB  THR A   9      -4.243  -9.674  54.062  1.00 19.60           C  
ATOM     57  CG2 THR A   9      -5.708  -9.817  53.667  1.00 21.00           C  
ATOM     58  OG1 THR A   9      -3.825 -10.844  54.763  1.00 22.21           O  
ATOM     59  N   VAL A  10      -4.239  -8.403  50.840  1.00 18.38           N  
ATOM     60  CA  VAL A  10      -4.506  -7.313  49.932  1.00 17.79           C  
ATOM     61  C   VAL A  10      -6.017  -7.090  49.888  1.00 19.27           C  
ATOM     62  O   VAL A  10      -6.790  -8.005  49.580  1.00 19.64           O  
ATOM     63  CB  VAL A  10      -3.969  -7.631  48.508  1.00 18.52           C  
ATOM     64  CG1 VAL A  10      -4.166  -6.431  47.619  1.00 18.49           C  
ATOM     65  CG2 VAL A  10      -2.493  -8.009  48.577  1.00 19.25           C  
ATOM     66  N   THR A  11      -6.449  -5.872  50.207  1.00 18.45           N  
ATOM     67  CA  THR A  11      -7.863  -5.535  50.190  1.00 18.71           C  
ATOM     68  C   THR A  11      -8.071  -4.215  49.496  1.00 18.72           C  
ATOM     69  O   THR A  11      -7.104  -3.501  49.193  1.00 18.45           O  
ATOM     70  CB  THR A  11      -8.418  -5.424  51.627  1.00 19.76           C  
ATOM     71  CG2 THR A  11      -8.315  -6.754  52.357  1.00 20.91           C  
ATOM     72  OG1 THR A  11      -7.691  -4.407  52.341  1.00 20.08           O  
ATOM     73  N   ASN A  12      -9.334  -3.844  49.257  1.00 18.47           N  
ATOM     74  CA  ASN A  12      -9.654  -2.476  48.886  1.00 19.17           C  
ATOM     75  C   ASN A  12     -10.130  -1.688  50.114  1.00 19.26           C  
ATOM     76  O   ASN A  12     -10.776  -2.253  51.013  1.00 19.62           O  
ATOM     77  CB  ASN A  12     -10.750  -2.427  47.825  1.00 19.41           C  
ATOM     78  CG  ASN A  12     -10.326  -3.137  46.566  1.00 20.99           C  
ATOM     79  ND2 ASN A  12      -9.302  -2.590  45.870  1.00 20.17           N  
ATOM     80  OD1 ASN A  12     -10.876  -4.189  46.237  1.00 21.88           O  
ATOM     81  N   ALA A  13      -9.780  -0.410  50.157  1.00 19.18           N  
ATOM     82  CA  ALA A  13     -10.219   0.457  51.260  1.00 19.60           C  
ATOM     83  C   ALA A  13     -10.239   1.880  50.792  1.00 19.14           C  
ATOM     84  O   ALA A  13      -9.522   2.270  49.865  1.00 19.58           O  
ATOM     85  CB  ALA A  13      -9.295   0.321  52.446  1.00 20.47           C  
ATOM     86  N   ASN A  14     -11.051   2.715  51.448  1.00 19.57           N  
ATOM     87  CA  ASN A  14     -11.042   4.117  51.181  1.00 19.91           C  
ATOM     88  C   ASN A  14     -10.030   4.800  52.107  1.00 20.22           C  
ATOM     89  O   ASN A  14     -10.061   4.594  53.317  1.00 22.55           O  
ATOM     90  CB  ASN A  14     -12.445   4.667  51.432  1.00 20.83           C  
ATOM     91  CG  ASN A  14     -13.475   4.021  50.541  1.00 22.77           C  
ATOM     92  ND2 ASN A  14     -14.652   3.747  51.104  1.00 25.68           N  
ATOM     93  OD1 ASN A  14     -13.221   3.735  49.382  1.00 23.47           O  
ATOM     94  N   ILE A  15      -9.131   5.570  51.527  1.00 18.74           N  
ATOM     95  CA  ILE A  15      -8.037   6.191  52.285  1.00 19.91           C  
ATOM     96  C   ILE A  15      -7.892   7.646  51.897  1.00 19.61           C  
ATOM     97  O   ILE A  15      -8.379   8.078  50.856  1.00 19.07           O  
ATOM     98  CB  ILE A  15      -6.674   5.481  52.054  1.00 19.74           C  
ATOM     99  CG1 ILE A  15      -6.271   5.512  50.556  1.00 20.05           C  
ATOM    100  CG2 ILE A  15      -6.723   4.064  52.614  1.00 22.59           C  
ATOM    101  CD1 ILE A  15      -4.864   4.889  50.275  1.00 19.95           C  
ATOM    102  N   VAL A  16      -7.181   8.426  52.743  1.00 20.61           N  
ATOM    103  CA  VAL A  16      -7.072   9.869  52.522  1.00 20.71           C  
ATOM    104  C   VAL A  16      -5.657  10.361  52.834  1.00 20.74           C  
ATOM    105  O   VAL A  16      -5.452  11.205  53.738  1.00 19.84           O  
ATOM    106  CB  VAL A  16      -8.050  10.629  53.457  1.00 21.92           C  
ATOM    107  CG1 VAL A  16      -9.478  10.356  53.101  1.00 23.79           C  
ATOM    108  CG2 VAL A  16      -7.900  10.141  54.819  1.00 25.56           C  
ATOM    109  N   PRO A  17      -4.661   9.849  52.109  1.00 19.32           N  
ATOM    110  CA  PRO A  17      -3.278  10.163  52.511  1.00 19.62           C  
ATOM    111  C   PRO A  17      -2.916  11.635  52.357  1.00 19.52           C  
ATOM    112  O   PRO A  17      -1.937  12.096  52.996  1.00 19.46           O  
ATOM    113  CB  PRO A  17      -2.430   9.303  51.555  1.00 19.61           C  
ATOM    114  CG  PRO A  17      -3.318   9.115  50.324  1.00 18.50           C  
ATOM    115  CD  PRO A  17      -4.702   8.944  50.947  1.00 19.86           C  
ATOM    116  N   ASP A  18      -3.641  12.361  51.506  1.00 18.35           N  
ATOM    117  CA  ASP A  18      -3.410  13.796  51.277  1.00 18.85           C  
ATOM    118  C   ASP A  18      -4.670  14.598  51.679  1.00 18.70           C  
ATOM    119  O   ASP A  18      -4.850  15.724  51.246  1.00 20.53           O  
ATOM    120  CB  ASP A  18      -3.032  14.128  49.834  1.00 19.63           C  
ATOM    121  CG  ASP A  18      -4.085  13.654  48.812  1.00 18.81           C  
ATOM    122  OD1 ASP A  18      -5.144  13.104  49.264  1.00 20.24           O  
ATOM    123  OD2 ASP A  18      -3.809  13.868  47.609  1.00 21.26           O1-
ATOM    124  N   GLY A  19      -5.523  13.981  52.484  1.00 20.33           N  
ATOM    125  CA  GLY A  19      -6.721  14.697  52.996  1.00 21.06           C  
ATOM    126  C   GLY A  19      -7.911  14.576  52.058  1.00 23.08           C  
ATOM    127  O   GLY A  19      -8.984  15.125  52.343  1.00 25.11           O  
ATOM    128  N   PHE A  20      -7.721  13.942  50.908  1.00 22.07           N  
ATOM    129  CA  PHE A  20      -8.829  13.671  49.982  1.00 21.67           C  
ATOM    130  C   PHE A  20      -9.118  12.173  50.001  1.00 22.41           C  
ATOM    131  O   PHE A  20      -8.185  11.360  49.903  1.00 21.38           O  
ATOM    132  CB  PHE A  20      -8.469  14.139  48.571  1.00 22.88           C  
ATOM    133  CG  PHE A  20      -9.494  13.772  47.531  1.00 22.73           C  
ATOM    134  CD1 PHE A  20     -10.674  14.500  47.414  1.00 25.98           C  
ATOM    135  CD2 PHE A  20      -9.265  12.691  46.675  1.00 24.02           C  
ATOM    136  CE1 PHE A  20     -11.626  14.133  46.461  1.00 25.52           C  
ATOM    137  CE2 PHE A  20     -10.178  12.310  45.735  1.00 22.19           C  
ATOM    138  CZ  PHE A  20     -11.380  13.048  45.608  1.00 25.53           C  
ATOM    139  N   GLU A  21     -10.395  11.770  50.119  1.00 21.61           N  
ATOM    140  CA  GLU A  21     -10.704  10.345  50.227  1.00 22.18           C  
ATOM    141  C   GLU A  21     -10.903   9.709  48.869  1.00 21.49           C  
ATOM    142  O   GLU A  21     -11.629  10.219  48.035  1.00 21.08           O  
ATOM    143  CB  GLU A  21     -11.973  10.071  51.084  1.00 22.99           C  
ATOM    144  CG  GLU A  21     -12.150   8.561  51.401  1.00 22.65           C  
ATOM    145  CD  GLU A  21     -13.259   8.225  52.397  1.00 26.09           C  
ATOM    146  OE1 GLU A  21     -12.944   8.006  53.598  1.00 32.72           O  
ATOM    147  OE2 GLU A  21     -14.411   8.084  51.959  1.00 31.86           O1-
ATOM    148  N   ARG A  22     -10.235   8.578  48.669  1.00 19.57           N  
ATOM    149  CA  ARG A  22     -10.504   7.770  47.458  1.00 19.49           C  
ATOM    150  C   ARG A  22     -10.357   6.288  47.744  1.00 19.08           C  
ATOM    151  O   ARG A  22      -9.635   5.861  48.647  1.00 18.05           O  
ATOM    152  CB  ARG A  22      -9.605   8.191  46.280  1.00 19.11           C  
ATOM    153  CG  ARG A  22      -8.075   7.956  46.553  1.00 19.14           C  
ATOM    154  CD  ARG A  22      -7.345   7.845  45.221  1.00 17.46           C  
ATOM    155  NE  ARG A  22      -7.475   6.461  44.717  1.00 17.15           N  
ATOM    156  CZ  ARG A  22      -6.806   5.969  43.667  1.00 17.48           C  
ATOM    157  NH1 ARG A  22      -5.992   6.749  42.964  1.00 16.82           N1+
ATOM    158  NH2 ARG A  22      -7.021   4.708  43.289  1.00 17.38           N  
ATOM    159  N   ALA A  23     -11.035   5.479  46.928  1.00 18.45           N  
ATOM    160  CA  ALA A  23     -10.846   4.041  46.954  1.00 18.45           C  
ATOM    161  C   ALA A  23      -9.450   3.659  46.447  1.00 17.00           C  
ATOM    162  O   ALA A  23      -8.960   4.233  45.478  1.00 17.94           O  
ATOM    163  CB  ALA A  23     -11.896   3.378  46.093  1.00 18.87           C  
ATOM    164  N   ALA A  24      -8.878   2.676  47.111  1.00 16.81           N  
ATOM    165  CA  ALA A  24      -7.498   2.274  46.813  1.00 17.10           C  
ATOM    166  C   ALA A  24      -7.304   0.817  47.124  1.00 17.37           C  
ATOM    167  O   ALA A  24      -8.222   0.118  47.596  1.00 17.90           O  
ATOM    168  CB  ALA A  24      -6.463   3.168  47.607  1.00 18.48           C  
ATOM    169  N   ILE A  25      -6.084   0.350  46.846  1.00 16.67           N  
ATOM    170  CA  ILE A  25      -5.647  -0.964  47.249  1.00 17.31           C  
ATOM    171  C   ILE A  25      -4.688  -0.809  48.418  1.00 18.06           C  
ATOM    172  O   ILE A  25      -3.788   0.035  48.348  1.00 19.10           O  
ATOM    173  CB  ILE A  25      -4.915  -1.672  46.071  1.00 16.98           C  
ATOM    174  CG1 ILE A  25      -5.904  -1.842  44.900  1.00 17.71           C  
ATOM    175  CG2 ILE A  25      -4.295  -3.030  46.543  1.00 16.85           C  
ATOM    176  CD1 ILE A  25      -5.213  -2.335  43.616  1.00 17.85           C  
ATOM    177  N   VAL A  26      -4.923  -1.583  49.481  1.00 17.93           N  
ATOM    178  CA  VAL A  26      -4.043  -1.552  50.647  1.00 18.48           C  
ATOM    179  C   VAL A  26      -3.577  -2.970  50.983  1.00 18.76           C  
ATOM    180  O   VAL A  26      -4.199  -3.965  50.577  1.00 19.03           O  
ATOM    181  CB  VAL A  26      -4.739  -0.888  51.869  1.00 19.06           C  
ATOM    182  CG1 VAL A  26      -5.067   0.571  51.577  1.00 19.87           C  
ATOM    183  CG2 VAL A  26      -6.002  -1.679  52.288  1.00 20.42           C  
ATOM    184  N   VAL A  27      -2.456  -3.072  51.687  1.00 18.59           N  
ATOM    185  CA  VAL A  27      -1.870  -4.328  52.105  1.00 19.01           C  
ATOM    186  C   VAL A  27      -1.752  -4.275  53.623  1.00 19.31           C  
ATOM    187  O   VAL A  27      -1.258  -3.285  54.181  1.00 19.38           O  
ATOM    188  CB  VAL A  27      -0.462  -4.504  51.475  1.00 19.14           C  
ATOM    189  CG1 VAL A  27       0.165  -5.834  51.924  1.00 18.58           C  
ATOM    190  CG2 VAL A  27      -0.530  -4.412  49.904  1.00 19.72           C  
ATOM    191  N   ASN A  28      -2.273  -5.296  54.293  1.00 19.37           N  
ATOM    192  CA  ASN A  28      -2.352  -5.280  55.762  1.00 19.74           C  
ATOM    193  C   ASN A  28      -2.962  -3.961  56.222  1.00 19.84           C  
ATOM    194  O   ASN A  28      -2.498  -3.334  57.166  1.00 21.29           O  
ATOM    195  CB  ASN A  28      -0.996  -5.551  56.416  1.00 19.52           C  
ATOM    196  CG  ASN A  28      -0.479  -6.943  56.117  1.00 21.03           C  
ATOM    197  ND2 ASN A  28       0.698  -7.273  56.657  1.00 22.39           N  
ATOM    198  OD1 ASN A  28      -1.143  -7.724  55.433  1.00 20.95           O  
ATOM    199  N   ASN A  29      -3.962  -3.503  55.469  1.00 20.27           N  
ATOM    200  CA  ASN A  29      -4.754  -2.330  55.844  1.00 21.51           C  
ATOM    201  C   ASN A  29      -4.053  -0.989  55.733  1.00 22.02           C  
ATOM    202  O   ASN A  29      -4.587   0.044  56.190  1.00 23.49           O  
ATOM    203  CB  ASN A  29      -5.276  -2.495  57.276  1.00 22.34           C  
ATOM    204  CG  ASN A  29      -6.141  -3.716  57.428  1.00 27.04           C  
ATOM    205  ND2 ASN A  29      -5.845  -4.540  58.430  1.00 33.14           N  
ATOM    206  OD1 ASN A  29      -7.080  -3.911  56.659  1.00 30.77           O  
ATOM    207  N   VAL A  30      -2.879  -0.951  55.106  1.00 20.53           N  
ATOM    208  CA  VAL A  30      -2.170   0.314  55.005  1.00 20.71           C  
ATOM    209  C   VAL A  30      -1.677   0.669  53.597  1.00 19.51           C  
ATOM    210  O   VAL A  30      -1.438  -0.219  52.748  1.00 19.16           O  
ATOM    211  CB  VAL A  30      -0.965   0.371  55.991  1.00 20.16           C  
ATOM    212  CG1 VAL A  30      -1.465   0.425  57.430  1.00 23.04           C  
ATOM    213  CG2 VAL A  30       0.016  -0.774  55.788  1.00 20.64           C  
ATOM    214  N   PHE A  31      -1.514   1.979  53.391  1.00 19.74           N  
ATOM    215  CA  PHE A  31      -0.833   2.530  52.226  1.00 20.04           C  
ATOM    216  C   PHE A  31       0.174   3.558  52.707  1.00 20.69           C  
ATOM    217  O   PHE A  31      -0.188   4.414  53.526  1.00 21.40           O  
ATOM    218  CB  PHE A  31      -1.787   3.251  51.261  1.00 21.23           C  
ATOM    219  CG  PHE A  31      -1.030   3.970  50.181  1.00 19.41           C  
ATOM    220  CD1 PHE A  31      -0.725   5.323  50.298  1.00 22.72           C  
ATOM    221  CD2 PHE A  31      -0.482   3.257  49.106  1.00 19.75           C  
ATOM    222  CE1 PHE A  31       0.065   5.940  49.328  1.00 23.52           C  
ATOM    223  CE2 PHE A  31       0.306   3.872  48.153  1.00 20.48           C  
ATOM    224  CZ  PHE A  31       0.573   5.210  48.252  1.00 24.21           C  
ATOM    225  N   PRO A  32       1.431   3.498  52.247  1.00 18.97           N  
ATOM    226  CA  PRO A  32       2.032   2.458  51.412  1.00 18.18           C  
ATOM    227  C   PRO A  32       1.951   1.111  52.102  1.00 17.65           C  
ATOM    228  O   PRO A  32       1.660   0.991  53.306  1.00 19.16           O  
ATOM    229  CB  PRO A  32       3.503   2.902  51.306  1.00 18.91           C  
ATOM    230  CG  PRO A  32       3.423   4.414  51.432  1.00 19.77           C  
ATOM    231  CD  PRO A  32       2.393   4.583  52.548  1.00 20.04           C  
ATOM    232  N   ALA A  33       2.185   0.062  51.316  1.00 16.70           N  
ATOM    233  CA  ALA A  33       2.222  -1.255  51.881  1.00 16.64           C  
ATOM    234  C   ALA A  33       3.281  -1.329  52.989  1.00 16.89           C  
ATOM    235  O   ALA A  33       4.278  -0.587  52.982  1.00 17.88           O  
ATOM    236  CB  ALA A  33       2.544  -2.261  50.755  1.00 16.81           C  
ATOM    237  N   PRO A  34       3.105  -2.258  53.946  1.00 17.88           N  
ATOM    238  CA  PRO A  34       4.020  -2.247  55.116  1.00 18.14           C  
ATOM    239  C   PRO A  34       5.446  -2.565  54.709  1.00 18.78           C  
ATOM    240  O   PRO A  34       5.706  -3.284  53.737  1.00 19.04           O  
ATOM    241  CB  PRO A  34       3.482  -3.359  56.019  1.00 19.22           C  
ATOM    242  CG  PRO A  34       2.609  -4.241  55.097  1.00 19.46           C  
ATOM    243  CD  PRO A  34       2.067  -3.304  54.042  1.00 17.52           C  
ATOM    244  N   LEU A  35       6.381  -2.042  55.475  1.00 18.24           N  
ATOM    245  CA  LEU A  35       7.754  -2.366  55.283  1.00 18.27           C  
ATOM    246  C   LEU A  35       8.020  -3.833  55.545  1.00 17.51           C  
ATOM    247  O   LEU A  35       7.645  -4.371  56.624  1.00 18.40           O  
ATOM    248  CB  LEU A  35       8.583  -1.528  56.261  1.00 18.56           C  
ATOM    249  CG  LEU A  35      10.063  -1.864  56.277  1.00 18.24           C  
ATOM    250  CD1 LEU A  35      10.785  -1.517  54.978  1.00 18.84           C  
ATOM    251  CD2 LEU A  35      10.731  -1.037  57.458  1.00 18.59           C  
ATOM    252  N   ILE A  36       8.625  -4.504  54.547  1.00 16.83           N  
ATOM    253  CA  ILE A  36       9.076  -5.862  54.726  1.00 17.82           C  
ATOM    254  C   ILE A  36      10.567  -5.813  55.018  1.00 18.08           C  
ATOM    255  O   ILE A  36      11.289  -5.079  54.355  1.00 18.15           O  
ATOM    256  CB  ILE A  36       8.774  -6.714  53.468  1.00 18.03           C  
ATOM    257  CG1 ILE A  36       7.263  -6.829  53.221  1.00 17.30           C  
ATOM    258  CG2 ILE A  36       9.461  -8.088  53.589  1.00 19.34           C  
ATOM    259  CD1 ILE A  36       6.900  -7.478  51.873  1.00 18.65           C  
ATOM    260  N   THR A  37      11.012  -6.622  55.991  1.00 18.38           N  
ATOM    261  CA  THR A  37      12.443  -6.702  56.292  1.00 18.61           C  
ATOM    262  C   THR A  37      12.928  -8.137  56.468  1.00 19.17           C  
ATOM    263  O   THR A  37      12.142  -9.045  56.734  1.00 18.61           O  
ATOM    264  CB  THR A  37      12.838  -5.899  57.553  1.00 20.37           C  
ATOM    265  CG2 THR A  37      12.508  -4.408  57.417  1.00 19.88           C  
ATOM    266  OG1 THR A  37      12.202  -6.494  58.691  1.00 21.81           O  
ATOM    267  N   GLY A  38      14.238  -8.301  56.294  1.00 18.39           N  
ATOM    268  CA  GLY A  38      14.958  -9.502  56.664  1.00 19.30           C  
ATOM    269  C   GLY A  38      16.424  -9.152  56.577  1.00 19.65           C  
ATOM    270  O   GLY A  38      16.792  -7.948  56.482  1.00 19.70           O  
ATOM    271  N   ASN A  39      17.253 -10.192  56.629  1.00 20.26           N  
ATOM    272  CA  ASN A  39      18.699 -10.042  56.597  1.00 20.67           C  
ATOM    273  C   ASN A  39      19.250 -10.722  55.362  1.00 20.23           C  
ATOM    274  O   ASN A  39      18.584 -11.609  54.787  1.00 20.72           O  
ATOM    275  CB  ASN A  39      19.345 -10.692  57.813  1.00 20.53           C  
ATOM    276  CG  ASN A  39      18.916 -10.056  59.111  1.00 23.26           C  
ATOM    277  ND2 ASN A  39      18.985  -8.762  59.180  1.00 22.59           N  
ATOM    278  OD1 ASN A  39      18.523 -10.755  60.056  1.00 30.64           O  
ATOM    279  N   MET A  40      20.453 -10.319  54.966  1.00 19.84           N  
ATOM    280  CA  MET A  40      21.140 -10.913  53.824  1.00 20.91           C  
ATOM    281  C   MET A  40      21.055 -12.442  53.872  1.00 21.70           C  
ATOM    282  O   MET A  40      21.331 -13.066  54.908  1.00 21.73           O  
ATOM    283  CB  MET A  40      22.614 -10.480  53.823  1.00 21.08           C  
ATOM    284  CG AMET A  40      23.352 -10.766  52.518  0.50 20.94           C  
ATOM    285  CG BMET A  40      23.308 -10.941  52.571  0.50 19.75           C  
ATOM    286  SD AMET A  40      24.839  -9.743  52.278  0.50 24.03           S  
ATOM    287  SD BMET A  40      25.088 -10.849  52.687  0.50 23.71           S  
ATOM    288  CE AMET A  40      25.889 -10.398  53.567  0.50 25.12           C  
ATOM    289  CE BMET A  40      25.460 -10.509  51.004  0.50 17.95           C  
ATOM    290  N   GLY A  41      20.647 -13.034  52.755  1.00 21.39           N  
ATOM    291  CA  GLY A  41      20.593 -14.475  52.608  1.00 22.69           C  
ATOM    292  C   GLY A  41      19.329 -15.133  53.140  1.00 22.96           C  
ATOM    293  O   GLY A  41      19.138 -16.358  52.993  1.00 23.52           O  
ATOM    294  N   ASP A  42      18.454 -14.359  53.767  1.00 21.96           N  
ATOM    295  CA  ASP A  42      17.222 -14.939  54.322  1.00 21.78           C  
ATOM    296  C   ASP A  42      16.321 -15.581  53.268  1.00 21.31           C  
ATOM    297  O   ASP A  42      16.336 -15.184  52.096  1.00 21.55           O  
ATOM    298  CB  ASP A  42      16.401 -13.892  55.068  1.00 22.46           C  
ATOM    299  CG  ASP A  42      16.882 -13.655  56.510  1.00 23.01           C  
ATOM    300  OD1 ASP A  42      17.834 -14.355  56.977  1.00 25.52           O  
ATOM    301  OD2 ASP A  42      16.277 -12.764  57.173  1.00 24.03           O1-
ATOM    302  N   ASN A  43      15.486 -16.504  53.731  1.00 20.66           N  
ATOM    303  CA  ASN A  43      14.418 -17.083  52.941  1.00 20.63           C  
ATOM    304  C   ASN A  43      13.156 -16.345  53.269  1.00 20.98           C  
ATOM    305  O   ASN A  43      12.622 -16.410  54.395  1.00 22.62           O  
ATOM    306  CB  ASN A  43      14.270 -18.573  53.283  1.00 21.49           C  
ATOM    307  CG  ASN A  43      13.065 -19.254  52.608  1.00 24.39           C  
ATOM    308  ND2 ASN A  43      12.621 -20.366  53.227  1.00 23.63           N  
ATOM    309  OD1 ASN A  43      12.560 -18.837  51.533  1.00 26.50           O  
ATOM    310  N   PHE A  44      12.691 -15.591  52.282  1.00 19.30           N  
ATOM    311  CA  PHE A  44      11.409 -14.943  52.364  1.00 19.60           C  
ATOM    312  C   PHE A  44      10.287 -15.896  51.981  1.00 20.42           C  
ATOM    313  O   PHE A  44      10.375 -16.587  50.964  1.00 20.60           O  
ATOM    314  CB  PHE A  44      11.421 -13.688  51.471  1.00 19.31           C  
ATOM    315  CG  PHE A  44      12.198 -12.570  52.090  1.00 17.96           C  
ATOM    316  CD1 PHE A  44      13.555 -12.429  51.838  1.00 18.33           C  
ATOM    317  CD2 PHE A  44      11.581 -11.739  53.006  1.00 19.16           C  
ATOM    318  CE1 PHE A  44      14.300 -11.421  52.464  1.00 19.28           C  
ATOM    319  CE2 PHE A  44      12.312 -10.738  53.651  1.00 20.29           C  
ATOM    320  CZ  PHE A  44      13.664 -10.588  53.395  1.00 19.02           C  
ATOM    321  N   GLN A  45       9.294 -15.976  52.848  1.00 19.07           N  
ATOM    322  CA  GLN A  45       8.077 -16.750  52.566  1.00 21.07           C  
ATOM    323  C   GLN A  45       6.927 -15.795  52.711  1.00 20.35           C  
ATOM    324  O   GLN A  45       6.423 -15.564  53.819  1.00 20.67           O  
ATOM    325  CB  GLN A  45       7.952 -17.975  53.492  1.00 22.08           C  
ATOM    326  CG  GLN A  45       9.102 -18.942  53.276  1.00 24.65           C  
ATOM    327  CD  GLN A  45       9.085 -20.174  54.206  1.00 26.99           C  
ATOM    328  NE2 GLN A  45      10.015 -21.095  53.955  1.00 34.05           N  
ATOM    329  OE1 GLN A  45       8.284 -20.280  55.131  1.00 33.73           O  
ATOM    330  N   LEU A  46       6.564 -15.146  51.603  1.00 19.31           N  
ATOM    331  CA  LEU A  46       5.596 -14.071  51.659  1.00 19.04           C  
ATOM    332  C   LEU A  46       4.339 -14.572  50.985  1.00 19.71           C  
ATOM    333  O   LEU A  46       4.300 -14.793  49.757  1.00 18.90           O  
ATOM    334  CB  LEU A  46       6.165 -12.829  50.977  1.00 18.78           C  
ATOM    335  CG  LEU A  46       7.421 -12.279  51.678  1.00 18.19           C  
ATOM    336  CD1 LEU A  46       8.184 -11.301  50.763  1.00 17.44           C  
ATOM    337  CD2 LEU A  46       7.107 -11.600  53.066  1.00 18.99           C  
ATOM    338  N   ASN A  47       3.338 -14.805  51.824  1.00 19.51           N  
ATOM    339  CA  ASN A  47       2.098 -15.413  51.357  1.00 19.97           C  
ATOM    340  C   ASN A  47       1.118 -14.328  50.991  1.00 20.79           C  
ATOM    341  O   ASN A  47       0.616 -13.609  51.858  1.00 21.02           O  
ATOM    342  CB  ASN A  47       1.544 -16.322  52.449  1.00 20.81           C  
ATOM    343  CG  ASN A  47       0.332 -17.102  52.004  1.00 22.63           C  
ATOM    344  ND2 ASN A  47      -0.592 -17.326  52.935  1.00 24.18           N  
ATOM    345  OD1 ASN A  47       0.227 -17.517  50.852  1.00 23.79           O  
ATOM    346  N   LEU A  48       0.864 -14.169  49.692  1.00 19.14           N  
ATOM    347  CA  LEU A  48      -0.017 -13.104  49.249  1.00 19.03           C  
ATOM    348  C   LEU A  48      -1.447 -13.619  49.321  1.00 19.29           C  
ATOM    349  O   LEU A  48      -1.805 -14.567  48.606  1.00 19.78           O  
ATOM    350  CB  LEU A  48       0.347 -12.694  47.823  1.00 17.79           C  
ATOM    351  CG  LEU A  48      -0.198 -11.392  47.222  1.00 17.80           C  
ATOM    352  CD1 LEU A  48      -1.729 -11.432  47.032  1.00 18.75           C  
ATOM    353  CD2 LEU A  48       0.223 -10.187  48.071  1.00 19.32           C  
ATOM    354  N   VAL A  49      -2.262 -12.978  50.163  1.00 18.83           N  
ATOM    355  CA  VAL A  49      -3.645 -13.378  50.396  1.00 18.75           C  
ATOM    356  C   VAL A  49      -4.484 -12.313  49.714  1.00 18.94           C  
ATOM    357  O   VAL A  49      -4.593 -11.181  50.191  1.00 19.52           O  
ATOM    358  CB  VAL A  49      -3.946 -13.427  51.930  1.00 19.18           C  
ATOM    359  CG1 VAL A  49      -5.403 -13.842  52.137  1.00 20.93           C  
ATOM    360  CG2 VAL A  49      -2.975 -14.346  52.664  1.00 20.57           C  
ATOM    361  N   ASN A  50      -5.115 -12.661  48.588  1.00 18.60           N  
ATOM    362  CA  ASN A  50      -5.814 -11.652  47.806  1.00 18.81           C  
ATOM    363  C   ASN A  50      -7.277 -11.628  48.139  1.00 20.21           C  
ATOM    364  O   ASN A  50      -7.980 -12.611  47.903  1.00 20.39           O  
ATOM    365  CB  ASN A  50      -5.643 -11.946  46.309  1.00 18.81           C  
ATOM    366  CG  ASN A  50      -6.294 -10.909  45.416  1.00 18.15           C  
ATOM    367  ND2 ASN A  50      -6.238 -11.147  44.101  1.00 16.78           N  
ATOM    368  OD1 ASN A  50      -6.844  -9.904  45.879  1.00 19.44           O  
ATOM    369  N   GLN A  51      -7.728 -10.521  48.710  1.00 18.91           N  
ATOM    370  CA  GLN A  51      -9.138 -10.329  49.054  1.00 20.37           C  
ATOM    371  C   GLN A  51      -9.778  -9.134  48.344  1.00 19.90           C  
ATOM    372  O   GLN A  51     -10.794  -8.573  48.824  1.00 21.19           O  
ATOM    373  CB  GLN A  51      -9.292 -10.146  50.578  1.00 20.40           C  
ATOM    374  CG  GLN A  51      -8.879 -11.362  51.373  1.00 21.61           C  
ATOM    375  CD  GLN A  51      -8.936 -11.132  52.906  1.00 23.96           C  
ATOM    376  NE2 GLN A  51      -8.754 -12.201  53.666  1.00 28.03           N  
ATOM    377  OE1 GLN A  51      -9.122 -10.008  53.381  1.00 30.39           O  
ATOM    378  N   MET A  52      -9.219  -8.692  47.214  1.00 19.13           N  
ATOM    379  CA  MET A  52      -9.773  -7.532  46.536  1.00 19.20           C  
ATOM    380  C   MET A  52     -11.153  -7.763  45.915  1.00 20.23           C  
ATOM    381  O   MET A  52     -11.453  -8.843  45.442  1.00 20.82           O  
ATOM    382  CB  MET A  52      -8.803  -6.981  45.483  1.00 19.51           C  
ATOM    383  CG  MET A  52      -7.555  -6.384  46.102  1.00 18.85           C  
ATOM    384  SD  MET A  52      -6.517  -5.631  44.842  1.00 18.84           S  
ANISOU  384  SD  MET A  52     2233   2488   2435   -101     92   -326       S  
ATOM    385  CE  MET A  52      -5.827  -7.114  44.100  1.00 19.62           C  
ATOM    386  N   THR A  53     -11.953  -6.701  45.880  1.00 19.60           N  
ATOM    387  CA  THR A  53     -13.318  -6.779  45.320  1.00 20.52           C  
ATOM    388  C   THR A  53     -13.553  -5.777  44.222  1.00 19.86           C  
ATOM    389  O   THR A  53     -14.565  -5.833  43.515  1.00 21.15           O  
ATOM    390  CB  THR A  53     -14.382  -6.484  46.431  1.00 21.26           C  
ATOM    391  CG2 THR A  53     -14.426  -7.616  47.473  1.00 21.72           C  
ATOM    392  OG1 THR A  53     -14.026  -5.257  47.068  1.00 25.61           O  
ATOM    393  N   ASN A  54     -12.641  -4.816  44.032  1.00 18.76           N  
ATOM    394  CA  ASN A  54     -12.924  -3.737  43.106  1.00 18.73           C  
ATOM    395  C   ASN A  54     -12.422  -4.052  41.690  1.00 19.50           C  
ATOM    396  O   ASN A  54     -11.208  -4.066  41.416  1.00 19.43           O  
ATOM    397  CB  ASN A  54     -12.327  -2.417  43.632  1.00 19.74           C  
ATOM    398  CG  ASN A  54     -12.757  -1.245  42.810  1.00 19.67           C  
ATOM    399  ND2 ASN A  54     -13.326  -0.229  43.469  1.00 18.41           N  
ATOM    400  OD1 ASN A  54     -12.575  -1.226  41.591  1.00 20.68           O  
ATOM    401  N   HIS A  55     -13.355  -4.351  40.790  1.00 19.31           N  
ATOM    402  CA  HIS A  55     -12.975  -4.739  39.429  1.00 19.44           C  
ATOM    403  C   HIS A  55     -12.245  -3.627  38.651  1.00 19.03           C  
ATOM    404  O   HIS A  55     -11.369  -3.894  37.791  1.00 20.78           O  
ATOM    405  CB  HIS A  55     -14.234  -5.206  38.629  1.00 20.11           C  
ATOM    406  CG  HIS A  55     -15.294  -4.149  38.498  1.00 22.69           C  
ATOM    407  CD2 HIS A  55     -15.640  -3.327  37.467  1.00 22.54           C  
ATOM    408  ND1 HIS A  55     -16.135  -3.825  39.540  1.00 24.19           N  
ATOM    409  CE1 HIS A  55     -16.947  -2.844  39.166  1.00 23.23           C  
ATOM    410  NE2 HIS A  55     -16.681  -2.532  37.910  1.00 22.86           N  
ATOM    411  N   THR A  56     -12.556  -2.361  38.960  1.00 18.57           N  
ATOM    412  CA  THR A  56     -11.952  -1.243  38.244  1.00 18.46           C  
ATOM    413  C   THR A  56     -10.442  -1.139  38.568  1.00 18.85           C  
ATOM    414  O   THR A  56      -9.672  -0.703  37.724  1.00 20.57           O  
ATOM    415  CB  THR A  56     -12.701   0.079  38.550  1.00 19.09           C  
ATOM    416  CG2 THR A  56     -12.050   1.297  37.855  1.00 19.84           C  
ATOM    417  OG1 THR A  56     -14.054  -0.091  38.076  1.00 19.21           O  
ATOM    418  N   MET A  57     -10.052  -1.527  39.783  1.00 18.48           N  
ATOM    419  CA  MET A  57      -8.632  -1.480  40.152  1.00 17.50           C  
ATOM    420  C   MET A  57      -7.965  -2.841  39.976  1.00 19.03           C  
ATOM    421  O   MET A  57      -6.784  -2.996  40.306  1.00 17.40           O  
ATOM    422  CB  MET A  57      -8.474  -0.916  41.563  1.00 18.13           C  
ATOM    423  CG  MET A  57      -9.056   0.495  41.624  1.00 17.63           C  
ATOM    424  SD  MET A  57      -8.720   1.407  43.143  1.00 18.25           S  
ANISOU  424  SD  MET A  57     1847   2683   2405    -27    -15   -442       S  
ATOM    425  CE  MET A  57      -9.752   0.486  44.302  1.00 18.72           C  
ATOM    426  N   LEU A  58      -8.743  -3.787  39.433  1.00 17.70           N  
ATOM    427  CA  LEU A  58      -8.368  -5.174  39.108  1.00 18.07           C  
ATOM    428  C   LEU A  58      -8.406  -6.050  40.325  1.00 18.04           C  
ATOM    429  O   LEU A  58      -7.780  -5.737  41.350  1.00 18.38           O  
ATOM    430  CB  LEU A  58      -7.017  -5.291  38.380  1.00 17.89           C  
ATOM    431  CG  LEU A  58      -6.873  -4.479  37.096  1.00 19.89           C  
ATOM    432  CD1 LEU A  58      -5.487  -4.643  36.457  1.00 19.82           C  
ATOM    433  CD2 LEU A  58      -7.986  -4.741  36.045  1.00 22.96           C  
ATOM    434  N   LYS A  59      -9.218  -7.114  40.256  1.00 17.98           N  
ATOM    435  CA  LYS A  59      -9.334  -8.014  41.397  1.00 18.22           C  
ATOM    436  C   LYS A  59      -8.213  -9.002  41.535  1.00 18.21           C  
ATOM    437  O   LYS A  59      -8.044  -9.572  42.629  1.00 19.10           O  
ATOM    438  CB  LYS A  59     -10.672  -8.792  41.337  1.00 19.21           C  
ATOM    439  CG  LYS A  59     -11.829  -7.933  41.759  1.00 18.05           C  
ATOM    440  CD  LYS A  59     -13.144  -8.638  41.440  1.00 20.40           C  
ATOM    441  CE  LYS A  59     -13.259  -9.899  42.240  1.00 22.82           C  
ATOM    442  NZ  LYS A  59     -14.707 -10.425  42.178  1.00 24.55           N1+
ATOM    443  N   THR A  60      -7.513  -9.302  40.425  1.00 17.40           N  
ATOM    444  CA  THR A  60      -6.377 -10.207  40.499  1.00 18.28           C  
ATOM    445  C   THR A  60      -5.104  -9.400  40.720  1.00 18.01           C  
ATOM    446  O   THR A  60      -5.110  -8.172  40.578  1.00 18.22           O  
ATOM    447  CB  THR A  60      -6.249 -11.051  39.212  1.00 17.56           C  
ATOM    448  CG2 THR A  60      -7.531 -11.888  38.994  1.00 20.45           C  
ATOM    449  OG1 THR A  60      -6.047 -10.195  38.093  1.00 20.23           O  
ATOM    450  N   THR A  61      -4.016 -10.092  41.072  1.00 17.18           N  
ATOM    451  CA  THR A  61      -2.768  -9.365  41.313  1.00 16.76           C  
ATOM    452  C   THR A  61      -1.552 -10.245  41.135  1.00 17.03           C  
ATOM    453  O   THR A  61      -1.650 -11.490  41.059  1.00 17.44           O  
ATOM    454  CB  THR A  61      -2.768  -8.696  42.722  1.00 18.34           C  
ATOM    455  CG2 THR A  61      -2.520  -9.702  43.832  1.00 16.79           C  
ATOM    456  OG1 THR A  61      -1.756  -7.681  42.740  1.00 18.31           O  
ATOM    457  N   SER A  62      -0.380  -9.623  41.081  1.00 16.11           N  
ATOM    458  CA  SER A  62       0.870 -10.365  41.036  1.00 16.10           C  
ATOM    459  C   SER A  62       1.889  -9.410  41.610  1.00 16.45           C  
ATOM    460  O   SER A  62       1.806  -8.211  41.324  1.00 17.58           O  
ATOM    461  CB  SER A  62       1.217 -10.768  39.583  1.00 17.50           C  
ATOM    462  OG ASER A  62       2.312 -11.645  39.530  0.50 13.85           O  
ATOM    463  OG BSER A  62       1.700  -9.711  38.805  0.50 21.43           O  
ATOM    464  N   ILE A  63       2.811  -9.929  42.418  1.00 16.35           N  
ATOM    465  CA  ILE A  63       3.697  -9.032  43.181  1.00 16.27           C  
ATOM    466  C   ILE A  63       5.137  -9.223  42.769  1.00 16.02           C  
ATOM    467  O   ILE A  63       5.620 -10.368  42.728  1.00 15.83           O  
ATOM    468  CB  ILE A  63       3.629  -9.306  44.697  1.00 16.77           C  
ATOM    469  CG1 ILE A  63       2.185  -9.421  45.165  1.00 18.82           C  
ATOM    470  CG2 ILE A  63       4.420  -8.191  45.438  1.00 16.99           C  
ATOM    471  CD1 ILE A  63       1.391  -8.144  44.915  1.00 19.39           C  
ATOM    472  N   HIS A  64       5.820  -8.110  42.450  1.00 16.42           N  
ATOM    473  CA  HIS A  64       7.244  -8.147  42.165  1.00 14.28           C  
ATOM    474  C   HIS A  64       8.056  -7.591  43.330  1.00 15.93           C  
ATOM    475  O   HIS A  64       7.676  -6.602  43.983  1.00 15.58           O  
ATOM    476  CB  HIS A  64       7.532  -7.296  40.916  1.00 15.61           C  
ATOM    477  CG  HIS A  64       8.986  -7.081  40.621  1.00 15.88           C  
ATOM    478  CD2 HIS A  64       9.675  -5.940  40.403  1.00 14.70           C  
ATOM    479  ND1 HIS A  64       9.902  -8.112  40.504  1.00 16.29           N  
ATOM    480  CE1 HIS A  64      11.095  -7.599  40.225  1.00 16.14           C  
ATOM    481  NE2 HIS A  64      10.976  -6.293  40.155  1.00 15.49           N  
ATOM    482  N   TRP A  65       9.195  -8.226  43.575  1.00 14.12           N  
ATOM    483  CA  TRP A  65      10.061  -7.860  44.734  1.00 15.09           C  
ATOM    484  C   TRP A  65      11.240  -7.188  44.080  1.00 14.72           C  
ATOM    485  O   TRP A  65      12.144  -7.837  43.549  1.00 14.89           O  
ATOM    486  CB  TRP A  65      10.446  -9.126  45.537  1.00 15.80           C  
ATOM    487  CG  TRP A  65       9.226 -10.015  45.665  1.00 15.59           C  
ATOM    488  CD1 TRP A  65       8.866 -11.067  44.829  1.00 15.77           C  
ATOM    489  CD2 TRP A  65       8.145  -9.863  46.601  1.00 15.72           C  
ATOM    490  CE2 TRP A  65       7.176 -10.857  46.305  1.00 16.59           C  
ATOM    491  CE3 TRP A  65       7.903  -8.979  47.662  1.00 15.00           C  
ATOM    492  NE1 TRP A  65       7.643 -11.575  45.227  1.00 16.50           N  
ATOM    493  CZ2 TRP A  65       5.981 -10.987  47.026  1.00 17.48           C  
ATOM    494  CZ3 TRP A  65       6.718  -9.119  48.393  1.00 16.82           C  
ATOM    495  CH2 TRP A  65       5.764 -10.121  48.067  1.00 16.08           C  
ATOM    496  N   HIS A  66      11.191  -5.851  44.053  1.00 15.13           N  
ATOM    497  CA  HIS A  66      12.015  -5.109  43.095  1.00 16.37           C  
ATOM    498  C   HIS A  66      13.471  -5.103  43.472  1.00 16.34           C  
ATOM    499  O   HIS A  66      13.819  -4.541  44.529  1.00 17.02           O  
ATOM    500  CB  HIS A  66      11.531  -3.649  42.999  1.00 15.99           C  
ATOM    501  CG  HIS A  66      12.315  -2.839  42.025  1.00 14.71           C  
ATOM    502  CD2 HIS A  66      13.631  -2.499  42.003  1.00 16.05           C  
ATOM    503  ND1 HIS A  66      11.747  -2.262  40.903  1.00 15.61           N  
ATOM    504  CE1 HIS A  66      12.680  -1.610  40.224  1.00 16.67           C  
ATOM    505  NE2 HIS A  66      13.840  -1.750  40.861  1.00 16.12           N  
ATOM    506  N   GLY A  67      14.306  -5.644  42.578  1.00 16.03           N  
ATOM    507  CA  GLY A  67      15.753  -5.600  42.798  1.00 15.88           C  
ATOM    508  C   GLY A  67      16.336  -6.942  43.210  1.00 15.79           C  
ATOM    509  O   GLY A  67      17.554  -7.094  43.195  1.00 16.39           O  
ATOM    510  N   PHE A  68      15.484  -7.909  43.566  1.00 15.56           N  
ATOM    511  CA  PHE A  68      16.019  -9.219  43.982  1.00 16.49           C  
ATOM    512  C   PHE A  68      16.258 -10.119  42.781  1.00 17.02           C  
ATOM    513  O   PHE A  68      15.421 -10.192  41.853  1.00 17.30           O  
ATOM    514  CB  PHE A  68      15.100  -9.854  45.001  1.00 16.13           C  
ATOM    515  CG  PHE A  68      15.025  -9.044  46.245  1.00 16.87           C  
ATOM    516  CD1 PHE A  68      16.171  -8.836  46.988  1.00 17.61           C  
ATOM    517  CD2 PHE A  68      13.823  -8.477  46.662  1.00 18.55           C  
ATOM    518  CE1 PHE A  68      16.147  -8.053  48.101  1.00 19.10           C  
ATOM    519  CE2 PHE A  68      13.802  -7.698  47.792  1.00 20.03           C  
ATOM    520  CZ  PHE A  68      14.974  -7.512  48.528  1.00 19.18           C  
ATOM    521  N   PHE A  69      17.418 -10.760  42.761  1.00 15.86           N  
ATOM    522  CA  PHE A  69      17.795 -11.485  41.546  1.00 15.72           C  
ATOM    523  C   PHE A  69      16.970 -12.725  41.236  1.00 16.15           C  
ATOM    524  O   PHE A  69      16.932 -13.158  40.073  1.00 16.97           O  
ATOM    525  CB  PHE A  69      19.254 -11.894  41.625  1.00 15.75           C  
ATOM    526  CG  PHE A  69      20.204 -10.740  41.854  1.00 16.03           C  
ATOM    527  CD1 PHE A  69      19.943  -9.470  41.316  1.00 16.47           C  
ATOM    528  CD2 PHE A  69      21.390 -10.936  42.604  1.00 18.97           C  
ATOM    529  CE1 PHE A  69      20.838  -8.407  41.548  1.00 18.63           C  
ATOM    530  CE2 PHE A  69      22.287  -9.888  42.834  1.00 19.79           C  
ATOM    531  CZ  PHE A  69      22.025  -8.623  42.293  1.00 19.03           C  
ATOM    532  N   GLN A  70      16.384 -13.337  42.272  1.00 16.38           N  
ATOM    533  CA  GLN A  70      15.464 -14.492  42.097  1.00 16.22           C  
ATOM    534  C   GLN A  70      16.176 -15.623  41.344  1.00 15.83           C  
ATOM    535  O   GLN A  70      15.534 -16.363  40.570  1.00 16.75           O  
ATOM    536  CB  GLN A  70      14.183 -14.088  41.356  1.00 16.12           C  
ATOM    537  CG  GLN A  70      13.328 -13.045  42.098  1.00 15.44           C  
ATOM    538  CD  GLN A  70      12.606 -13.532  43.349  1.00 18.48           C  
ATOM    539  NE2 GLN A  70      12.741 -14.772  43.669  1.00 14.65           N  
ATOM    540  OE1 GLN A  70      11.887 -12.740  44.033  1.00 19.38           O  
ATOM    541  N   LYS A  71      17.473 -15.807  41.640  1.00 15.75           N  
ATOM    542  CA  LYS A  71      18.209 -16.870  40.948  1.00 17.21           C  
ATOM    543  C   LYS A  71      17.614 -18.234  41.351  1.00 16.64           C  
ATOM    544  O   LYS A  71      17.551 -18.583  42.524  1.00 17.77           O  
ATOM    545  CB  LYS A  71      19.697 -16.799  41.229  1.00 16.66           C  
ATOM    546  CG  LYS A  71      20.444 -17.862  40.416  1.00 18.44           C  
ATOM    547  CD  LYS A  71      21.938 -17.633  40.499  1.00 22.45           C  
ATOM    548  CE  LYS A  71      22.699 -18.702  39.701  1.00 25.00           C  
ATOM    549  NZ  LYS A  71      24.060 -18.217  39.464  1.00 31.69           N1+
ATOM    550  N   GLY A  72      17.154 -18.987  40.344  1.00 17.02           N  
ATOM    551  CA  GLY A  72      16.528 -20.260  40.641  1.00 17.60           C  
ATOM    552  C   GLY A  72      15.074 -20.198  41.047  1.00 17.81           C  
ATOM    553  O   GLY A  72      14.428 -21.253  41.223  1.00 18.01           O  
ATOM    554  N   THR A  73      14.540 -18.980  41.225  1.00 16.92           N  
ATOM    555  CA  THR A  73      13.145 -18.762  41.564  1.00 16.65           C  
ATOM    556  C   THR A  73      12.524 -17.742  40.628  1.00 16.39           C  
ATOM    557  O   THR A  73      11.773 -16.889  41.054  1.00 16.56           O  
ATOM    558  CB  THR A  73      12.944 -18.327  43.028  1.00 17.85           C  
ATOM    559  CG2 THR A  73      13.307 -19.497  43.953  1.00 18.04           C  
ATOM    560  OG1 THR A  73      13.849 -17.248  43.319  1.00 17.01           O  
ATOM    561  N   ASN A  74      12.765 -17.907  39.337  1.00 15.62           N  
ATOM    562  CA  ASN A  74      12.229 -16.947  38.368  1.00 15.43           C  
ATOM    563  C   ASN A  74      10.708 -16.883  38.410  1.00 16.18           C  
ATOM    564  O   ASN A  74      10.109 -15.840  38.123  1.00 15.37           O  
ATOM    565  CB  ASN A  74      12.707 -17.352  36.962  1.00 15.76           C  
ATOM    566  CG  ASN A  74      12.149 -16.461  35.857  1.00 15.07           C  
ATOM    567  ND2 ASN A  74      12.914 -15.442  35.455  1.00 16.32           N  
ATOM    568  OD1 ASN A  74      11.091 -16.749  35.306  1.00 16.81           O  
ATOM    569  N   TRP A  75      10.062 -17.994  38.764  1.00 15.82           N  
ATOM    570  CA  TRP A  75       8.611 -18.055  38.877  1.00 15.48           C  
ATOM    571  C   TRP A  75       8.002 -17.109  39.947  1.00 15.39           C  
ATOM    572  O   TRP A  75       6.786 -16.872  39.967  1.00 15.75           O  
ATOM    573  CB  TRP A  75       8.188 -19.506  39.220  1.00 17.14           C  
ATOM    574  CG  TRP A  75       8.767 -19.997  40.479  1.00 16.88           C  
ATOM    575  CD1 TRP A  75       9.935 -20.734  40.617  1.00 17.91           C  
ATOM    576  CD2 TRP A  75       8.239 -19.823  41.795  1.00 16.50           C  
ATOM    577  CE2 TRP A  75       9.152 -20.462  42.696  1.00 16.03           C  
ATOM    578  CE3 TRP A  75       7.099 -19.198  42.313  1.00 17.01           C  
ATOM    579  NE1 TRP A  75      10.166 -21.000  41.945  1.00 18.58           N  
ATOM    580  CZ2 TRP A  75       8.955 -20.459  44.084  1.00 16.71           C  
ATOM    581  CZ3 TRP A  75       6.889 -19.223  43.703  1.00 18.48           C  
ATOM    582  CH2 TRP A  75       7.826 -19.847  44.560  1.00 17.25           C  
ATOM    583  N   ALA A  76       8.870 -16.642  40.842  1.00 14.90           N  
ATOM    584  CA  ALA A  76       8.462 -15.776  41.982  1.00 15.79           C  
ATOM    585  C   ALA A  76       8.692 -14.305  41.696  1.00 15.74           C  
ATOM    586  O   ALA A  76       8.439 -13.460  42.562  1.00 15.84           O  
ATOM    587  CB  ALA A  76       9.249 -16.171  43.272  1.00 16.37           C  
ATOM    588  N   ASP A  77       9.196 -13.996  40.510  1.00 15.28           N  
ATOM    589  CA  ASP A  77       9.619 -12.614  40.233  1.00 15.13           C  
ATOM    590  C   ASP A  77       8.444 -11.631  40.154  1.00 16.69           C  
ATOM    591  O   ASP A  77       8.636 -10.486  40.523  1.00 16.85           O  
ATOM    592  CB  ASP A  77      10.452 -12.549  38.980  1.00 14.62           C  
ATOM    593  CG  ASP A  77      11.206 -11.227  38.858  1.00 15.66           C  
ATOM    594  OD1 ASP A  77      11.784 -10.729  39.863  1.00 17.29           O  
ATOM    595  OD2 ASP A  77      11.271 -10.709  37.725  1.00 16.72           O1-
ATOM    596  N   GLY A  78       7.280 -12.060  39.654  1.00 15.65           N  
ATOM    597  CA  GLY A  78       6.087 -11.220  39.743  1.00 16.26           C  
ATOM    598  C   GLY A  78       5.454 -10.643  38.475  1.00 14.71           C  
ATOM    599  O   GLY A  78       4.240 -10.517  38.435  1.00 16.29           O  
ATOM    600  N   PRO A  79       6.242 -10.222  37.478  1.00 15.44           N  
ATOM    601  CA  PRO A  79       5.561  -9.629  36.290  1.00 15.58           C  
ATOM    602  C   PRO A  79       4.464 -10.507  35.694  1.00 16.03           C  
ATOM    603  O   PRO A  79       4.723 -11.651  35.251  1.00 15.91           O  
ATOM    604  CB  PRO A  79       6.687  -9.371  35.302  1.00 15.79           C  
ATOM    605  CG  PRO A  79       7.869  -9.078  36.236  1.00 15.54           C  
ATOM    606  CD  PRO A  79       7.708 -10.102  37.383  1.00 14.56           C  
ATOM    607  N   ALA A  80       3.248  -9.973  35.664  1.00 15.75           N  
ATOM    608  CA  ALA A  80       2.110 -10.766  35.165  1.00 15.40           C  
ATOM    609  C   ALA A  80       2.363 -11.051  33.692  1.00 15.31           C  
ATOM    610  O   ALA A  80       2.685 -10.155  32.882  1.00 16.13           O  
ATOM    611  CB  ALA A  80       0.805  -9.967  35.335  1.00 15.85           C  
ATOM    612  N   PHE A  81       2.130 -12.308  33.320  1.00 15.17           N  
ATOM    613  CA  PHE A  81       2.306 -12.790  31.948  1.00 15.76           C  
ATOM    614  C   PHE A  81       3.741 -12.854  31.450  1.00 15.25           C  
ATOM    615  O   PHE A  81       3.976 -13.185  30.273  1.00 15.79           O  
ATOM    616  CB  PHE A  81       1.331 -12.098  30.971  1.00 15.79           C  
ATOM    617  CG  PHE A  81      -0.078 -12.097  31.495  1.00 16.27           C  
ATOM    618  CD1 PHE A  81      -0.831 -13.270  31.535  1.00 17.24           C  
ATOM    619  CD2 PHE A  81      -0.589 -10.916  32.079  1.00 17.70           C  
ATOM    620  CE1 PHE A  81      -2.115 -13.246  32.092  1.00 16.57           C  
ATOM    621  CE2 PHE A  81      -1.853 -10.903  32.623  1.00 18.28           C  
ATOM    622  CZ  PHE A  81      -2.614 -12.067  32.652  1.00 17.51           C  
ATOM    623  N   ILE A  82       4.691 -12.564  32.354  1.00 15.36           N  
ATOM    624  CA  ILE A  82       6.099 -12.902  32.123  1.00 15.40           C  
ATOM    625  C   ILE A  82       6.474 -14.081  32.990  1.00 16.25           C  
ATOM    626  O   ILE A  82       6.942 -15.130  32.446  1.00 16.17           O  
ATOM    627  CB  ILE A  82       7.079 -11.719  32.391  1.00 15.61           C  
ATOM    628  CG1 ILE A  82       6.546 -10.420  31.796  1.00 17.22           C  
ATOM    629  CG2 ILE A  82       8.480 -12.071  31.862  1.00 16.02           C  
ATOM    630  CD1 ILE A  82       6.258 -10.452  30.326  1.00 20.27           C  
ATOM    631  N   ASN A  83       6.249 -13.948  34.288  1.00 15.40           N  
ATOM    632  CA  ASN A  83       6.710 -14.964  35.233  1.00 15.56           C  
ATOM    633  C   ASN A  83       5.614 -15.749  35.917  1.00 15.21           C  
ATOM    634  O   ASN A  83       5.923 -16.750  36.556  1.00 15.98           O  
ATOM    635  CB  ASN A  83       7.658 -14.310  36.268  1.00 15.05           C  
ATOM    636  CG  ASN A  83       8.748 -13.522  35.569  1.00 15.34           C  
ATOM    637  ND2 ASN A  83       9.794 -14.226  35.112  1.00 15.72           N  
ATOM    638  OD1 ASN A  83       8.571 -12.319  35.277  1.00 15.95           O  
ATOM    639  N   GLN A  84       4.358 -15.308  35.795  1.00 15.02           N  
ATOM    640  CA  GLN A  84       3.220 -16.009  36.396  1.00 15.44           C  
ATOM    641  C   GLN A  84       1.940 -15.484  35.798  1.00 16.15           C  
ATOM    642  O   GLN A  84       1.923 -14.403  35.201  1.00 15.73           O  
ATOM    643  CB  GLN A  84       3.168 -15.812  37.914  1.00 16.89           C  
ATOM    644  CG  GLN A  84       2.801 -14.374  38.318  1.00 16.05           C  
ATOM    645  CD  GLN A  84       2.630 -14.260  39.820  1.00 17.46           C  
ATOM    646  NE2 GLN A  84       1.417 -14.502  40.310  1.00 16.72           N  
ATOM    647  OE1 GLN A  84       3.603 -14.007  40.545  1.00 17.41           O  
ATOM    648  N   CYS A  85       0.852 -16.222  35.972  1.00 15.61           N  
ATOM    649  CA  CYS A  85      -0.470 -15.615  35.805  1.00 14.99           C  
ATOM    650  C   CYS A  85      -0.892 -14.936  37.118  1.00 15.48           C  
ATOM    651  O   CYS A  85      -0.426 -15.341  38.174  1.00 15.39           O  
ATOM    652  CB  CYS A  85      -1.537 -16.654  35.469  1.00 16.94           C  
ATOM    653  SG  CYS A  85      -1.483 -17.246  33.746  1.00 19.17           S  
ANISOU  653  SG  CYS A  85     2771   2307   2202   -237   -158   -277       S  
ATOM    654  N   PRO A  86      -1.798 -13.980  37.042  1.00 15.74           N  
ATOM    655  CA  PRO A  86      -2.256 -13.322  38.265  1.00 16.19           C  
ATOM    656  C   PRO A  86      -2.964 -14.246  39.239  1.00 17.12           C  
ATOM    657  O   PRO A  86      -3.487 -15.295  38.846  1.00 17.77           O  
ATOM    658  CB  PRO A  86      -3.207 -12.224  37.750  1.00 16.59           C  
ATOM    659  CG  PRO A  86      -2.712 -11.932  36.374  1.00 15.98           C  
ATOM    660  CD  PRO A  86      -2.370 -13.326  35.844  1.00 15.57           C  
ATOM    661  N   ILE A  87      -2.965 -13.837  40.505  1.00 16.57           N  
ATOM    662  CA  ILE A  87      -3.579 -14.558  41.616  1.00 17.34           C  
ATOM    663  C   ILE A  87      -5.012 -14.080  41.755  1.00 17.68           C  
ATOM    664  O   ILE A  87      -5.286 -12.849  41.768  1.00 18.31           O  
ATOM    665  CB  ILE A  87      -2.865 -14.186  42.936  1.00 17.23           C  
ATOM    666  CG1 ILE A  87      -1.364 -14.499  42.834  1.00 17.15           C  
ATOM    667  CG2 ILE A  87      -3.499 -14.951  44.122  1.00 17.26           C  
ATOM    668  CD1 ILE A  87      -0.516 -13.624  43.851  1.00 18.14           C  
ATOM    669  N   ALA A  88      -5.942 -15.040  41.854  1.00 17.67           N  
ATOM    670  CA  ALA A  88      -7.348 -14.682  41.880  1.00 18.13           C  
ATOM    671  C   ALA A  88      -7.752 -14.166  43.254  1.00 18.26           C  
ATOM    672  O   ALA A  88      -7.213 -14.618  44.271  1.00 19.44           O  
ATOM    673  CB  ALA A  88      -8.218 -15.918  41.486  1.00 19.07           C  
ATOM    674  N   SER A  89      -8.730 -13.252  43.275  1.00 19.05           N  
ATOM    675  CA  SER A  89      -9.292 -12.854  44.548  1.00 19.33           C  
ATOM    676  C   SER A  89      -9.934 -14.083  45.224  1.00 20.90           C  
ATOM    677  O   SER A  89     -10.559 -14.926  44.560  1.00 21.61           O  
ATOM    678  CB  SER A  89     -10.313 -11.745  44.356  1.00 20.47           C  
ATOM    679  OG  SER A  89     -10.880 -11.413  45.615  1.00 20.64           O  
ATOM    680  N   GLY A  90      -9.765 -14.182  46.531  1.00 21.03           N  
ATOM    681  CA  GLY A  90     -10.213 -15.367  47.264  1.00 20.77           C  
ATOM    682  C   GLY A  90      -9.181 -16.452  47.364  1.00 21.32           C  
ATOM    683  O   GLY A  90      -9.395 -17.468  48.053  1.00 22.24           O  
ATOM    684  N   ASN A  91      -8.061 -16.274  46.649  1.00 20.53           N  
ATOM    685  CA  ASN A  91      -6.961 -17.232  46.703  1.00 20.29           C  
ATOM    686  C   ASN A  91      -5.718 -16.616  47.321  1.00 20.13           C  
ATOM    687  O   ASN A  91      -5.642 -15.386  47.467  1.00 20.33           O  
ATOM    688  CB  ASN A  91      -6.586 -17.750  45.304  1.00 20.03           C  
ATOM    689  CG  ASN A  91      -7.648 -18.672  44.692  1.00 21.88           C  
ATOM    690  ND2 ASN A  91      -8.588 -19.109  45.497  1.00 20.91           N  
ATOM    691  OD1 ASN A  91      -7.595 -18.974  43.471  1.00 25.82           O  
ATOM    692  N   SER A  92      -4.771 -17.475  47.673  1.00 19.37           N  
ATOM    693  CA  SER A  92      -3.475 -17.059  48.172  1.00 19.89           C  
ATOM    694  C   SER A  92      -2.388 -17.660  47.292  1.00 19.61           C  
ATOM    695  O   SER A  92      -2.600 -18.669  46.599  1.00 20.11           O  
ATOM    696  CB  SER A  92      -3.281 -17.611  49.582  1.00 20.95           C  
ATOM    697  OG  SER A  92      -4.225 -17.011  50.444  1.00 23.61           O  
ATOM    698  N   PHE A  93      -1.199 -17.064  47.338  1.00 19.63           N  
ATOM    699  CA  PHE A  93      -0.053 -17.628  46.621  1.00 18.82           C  
ATOM    700  C   PHE A  93       1.237 -17.310  47.353  1.00 19.53           C  
ATOM    701  O   PHE A  93       1.479 -16.134  47.678  1.00 18.89           O  
ATOM    702  CB  PHE A  93       0.028 -17.066  45.197  1.00 19.17           C  
ATOM    703  CG  PHE A  93       1.197 -17.621  44.420  1.00 18.93           C  
ATOM    704  CD1 PHE A  93       1.245 -18.985  44.090  1.00 17.59           C  
ATOM    705  CD2 PHE A  93       2.257 -16.781  44.025  1.00 17.13           C  
ATOM    706  CE1 PHE A  93       2.323 -19.499  43.451  1.00 18.01           C  
ATOM    707  CE2 PHE A  93       3.342 -17.295  43.338  1.00 19.64           C  
ATOM    708  CZ  PHE A  93       3.375 -18.669  43.024  1.00 20.04           C  
ATOM    709  N   LEU A  94       2.051 -18.332  47.604  1.00 18.00           N  
ATOM    710  CA  LEU A  94       3.248 -18.176  48.396  1.00 18.86           C  
ATOM    711  C   LEU A  94       4.449 -17.868  47.530  1.00 18.91           C  
ATOM    712  O   LEU A  94       4.889 -18.702  46.735  1.00 18.94           O  
ATOM    713  CB  LEU A  94       3.529 -19.461  49.206  1.00 18.98           C  
ATOM    714  CG  LEU A  94       4.781 -19.400  50.083  1.00 20.01           C  
ATOM    715  CD1 LEU A  94       4.613 -18.419  51.223  1.00 20.68           C  
ATOM    716  CD2 LEU A  94       5.110 -20.768  50.664  1.00 20.57           C  
ATOM    717  N   TYR A  95       5.011 -16.679  47.715  1.00 17.58           N  
ATOM    718  CA  TYR A  95       6.284 -16.342  47.132  1.00 18.10           C  
ATOM    719  C   TYR A  95       7.368 -16.809  48.077  1.00 19.08           C  
ATOM    720  O   TYR A  95       7.492 -16.287  49.200  1.00 20.13           O  
ATOM    721  CB  TYR A  95       6.361 -14.826  46.941  1.00 17.02           C  
ATOM    722  CG  TYR A  95       5.422 -14.313  45.854  1.00 16.64           C  
ATOM    723  CD1 TYR A  95       4.096 -13.905  46.157  1.00 14.67           C  
ATOM    724  CD2 TYR A  95       5.868 -14.227  44.521  1.00 15.01           C  
ATOM    725  CE1 TYR A  95       3.245 -13.401  45.160  1.00 14.57           C  
ATOM    726  CE2 TYR A  95       5.031 -13.759  43.499  1.00 15.40           C  
ATOM    727  CZ  TYR A  95       3.732 -13.354  43.825  1.00 15.21           C  
ATOM    728  OH  TYR A  95       2.899 -12.850  42.854  1.00 17.12           O  
ATOM    729  N   ASP A  96       8.174 -17.756  47.621  1.00 18.55           N  
ATOM    730  CA  ASP A  96       9.138 -18.431  48.495  1.00 19.24           C  
ATOM    731  C   ASP A  96      10.481 -18.322  47.797  1.00 19.34           C  
ATOM    732  O   ASP A  96      10.765 -19.021  46.809  1.00 19.51           O  
ATOM    733  CB  ASP A  96       8.711 -19.903  48.628  1.00 19.71           C  
ATOM    734  CG  ASP A  96       9.579 -20.708  49.574  1.00 24.36           C  
ATOM    735  OD1 ASP A  96       9.157 -21.869  49.848  1.00 30.31           O  
ATOM    736  OD2 ASP A  96      10.664 -20.277  49.972  1.00 23.35           O1-
ATOM    737  N   PHE A  97      11.335 -17.423  48.284  1.00 18.09           N  
ATOM    738  CA  PHE A  97      12.597 -17.178  47.634  1.00 17.92           C  
ATOM    739  C   PHE A  97      13.687 -16.836  48.655  1.00 17.45           C  
ATOM    740  O   PHE A  97      13.385 -16.665  49.858  1.00 18.60           O  
ATOM    741  CB  PHE A  97      12.475 -16.072  46.549  1.00 17.38           C  
ATOM    742  CG  PHE A  97      11.999 -14.728  47.071  1.00 17.05           C  
ATOM    743  CD1 PHE A  97      12.925 -13.758  47.432  1.00 16.75           C  
ATOM    744  CD2 PHE A  97      10.641 -14.418  47.151  1.00 18.12           C  
ATOM    745  CE1 PHE A  97      12.499 -12.497  47.930  1.00 17.88           C  
ATOM    746  CE2 PHE A  97      10.214 -13.148  47.625  1.00 18.98           C  
ATOM    747  CZ  PHE A  97      11.164 -12.192  48.006  1.00 16.46           C  
ATOM    748  N   GLN A  98      14.914 -16.724  48.184  1.00 18.11           N  
ATOM    749  CA  GLN A  98      16.048 -16.351  49.058  1.00 19.08           C  
ATOM    750  C   GLN A  98      16.753 -15.167  48.441  1.00 19.26           C  
ATOM    751  O   GLN A  98      16.666 -14.940  47.245  1.00 19.49           O  
ATOM    752  CB  GLN A  98      17.037 -17.512  49.184  1.00 20.23           C  
ATOM    753  CG  GLN A  98      16.378 -18.717  49.865  1.00 23.29           C  
ATOM    754  CD  GLN A  98      17.244 -19.943  49.800  1.00 28.25           C  
ATOM    755  NE2 GLN A  98      17.867 -20.279  50.924  1.00 28.28           N  
ATOM    756  OE1 GLN A  98      17.389 -20.562  48.737  1.00 27.82           O  
ATOM    757  N   VAL A  99      17.485 -14.436  49.275  1.00 18.68           N  
ATOM    758  CA  VAL A  99      18.236 -13.288  48.834  1.00 18.61           C  
ATOM    759  C   VAL A  99      19.722 -13.424  49.149  1.00 19.61           C  
ATOM    760  O   VAL A  99      20.331 -12.583  49.826  1.00 20.07           O  
ATOM    761  CB  VAL A  99      17.608 -11.971  49.410  1.00 18.18           C  
ATOM    762  CG1 VAL A  99      16.181 -11.819  48.871  1.00 18.06           C  
ATOM    763  CG2 VAL A  99      17.576 -11.954  50.940  1.00 20.40           C  
ATOM    764  N   PRO A 100      20.353 -14.470  48.591  1.00 18.79           N  
ATOM    765  CA  PRO A 100      21.790 -14.598  48.842  1.00 19.69           C  
ATOM    766  C   PRO A 100      22.509 -13.399  48.229  1.00 20.12           C  
ATOM    767  O   PRO A 100      22.174 -12.948  47.120  1.00 19.84           O  
ATOM    768  CB  PRO A 100      22.183 -15.852  48.026  1.00 19.37           C  
ATOM    769  CG  PRO A 100      21.072 -15.963  46.967  1.00 18.58           C  
ATOM    770  CD  PRO A 100      19.846 -15.500  47.670  1.00 19.65           C  
ATOM    771  N   GLY A 101      23.537 -12.913  48.929  1.00 19.11           N  
ATOM    772  CA  GLY A 101      24.431 -11.969  48.302  1.00 19.24           C  
ATOM    773  C   GLY A 101      23.866 -10.550  48.201  1.00 18.69           C  
ATOM    774  O   GLY A 101      24.522  -9.647  47.632  1.00 19.69           O  
ATOM    775  N   GLN A 102      22.648 -10.347  48.711  1.00 18.17           N  
ATOM    776  CA  GLN A 102      22.060  -9.000  48.590  1.00 16.86           C  
ATOM    777  C   GLN A 102      21.653  -8.471  49.949  1.00 16.95           C  
ATOM    778  O   GLN A 102      21.135  -9.185  50.802  1.00 18.07           O  
ATOM    779  CB  GLN A 102      20.803  -9.022  47.713  1.00 17.11           C  
ATOM    780  CG  GLN A 102      21.091  -9.489  46.304  1.00 17.26           C  
ATOM    781  CD  GLN A 102      19.928  -9.217  45.369  1.00 17.47           C  
ATOM    782  NE2 GLN A 102      19.084 -10.198  45.200  1.00 15.07           N  
ATOM    783  OE1 GLN A 102      19.824  -8.098  44.779  1.00 19.26           O  
ATOM    784  N   ALA A 103      21.892  -7.174  50.098  1.00 16.70           N  
ATOM    785  CA  ALA A 103      21.495  -6.423  51.286  1.00 17.50           C  
ATOM    786  C   ALA A 103      21.505  -4.957  50.872  1.00 16.36           C  
ATOM    787  O   ALA A 103      22.467  -4.474  50.269  1.00 17.83           O  
ATOM    788  CB  ALA A 103      22.475  -6.657  52.469  1.00 17.87           C  
ATOM    789  N   GLY A 104      20.431  -4.243  51.196  1.00 15.58           N  
ATOM    790  CA  GLY A 104      20.264  -2.900  50.703  1.00 16.47           C  
ATOM    791  C   GLY A 104      18.807  -2.518  50.780  1.00 15.25           C  
ATOM    792  O   GLY A 104      18.030  -3.134  51.489  1.00 16.28           O  
ATOM    793  N   THR A 105      18.469  -1.509  50.001  1.00 14.89           N  
ATOM    794  CA  THR A 105      17.132  -0.898  50.049  1.00 15.19           C  
ATOM    795  C   THR A 105      16.379  -1.236  48.764  1.00 15.10           C  
ATOM    796  O   THR A 105      16.872  -0.963  47.649  1.00 16.23           O  
ATOM    797  CB  THR A 105      17.285   0.623  50.200  1.00 16.91           C  
ATOM    798  CG2 THR A 105      15.916   1.285  50.437  1.00 15.65           C  
ATOM    799  OG1 THR A 105      18.157   0.924  51.313  1.00 16.44           O  
ATOM    800  N   PHE A 106      15.194  -1.830  48.958  1.00 15.16           N  
ATOM    801  CA  PHE A 106      14.392  -2.371  47.851  1.00 16.29           C  
ATOM    802  C   PHE A 106      12.943  -1.957  48.035  1.00 15.42           C  
ATOM    803  O   PHE A 106      12.625  -1.100  48.870  1.00 15.28           O  
ATOM    804  CB  PHE A 106      14.557  -3.898  47.812  1.00 16.39           C  
ATOM    805  CG  PHE A 106      15.991  -4.340  47.651  1.00 15.97           C  
ATOM    806  CD1 PHE A 106      16.536  -4.474  46.382  1.00 16.65           C  
ATOM    807  CD2 PHE A 106      16.815  -4.579  48.771  1.00 17.84           C  
ATOM    808  CE1 PHE A 106      17.880  -4.845  46.220  1.00 16.31           C  
ATOM    809  CE2 PHE A 106      18.161  -4.968  48.609  1.00 15.85           C  
ATOM    810  CZ  PHE A 106      18.692  -5.100  47.334  1.00 16.28           C  
ATOM    811  N   TRP A 107      12.045  -2.497  47.218  1.00 15.80           N  
ATOM    812  CA  TRP A 107      10.635  -2.267  47.418  1.00 14.55           C  
ATOM    813  C   TRP A 107       9.851  -3.363  46.746  1.00 15.26           C  
ATOM    814  O   TRP A 107      10.438  -4.263  46.140  1.00 15.28           O  
ATOM    815  CB  TRP A 107      10.191  -0.881  46.919  1.00 15.77           C  
ATOM    816  CG  TRP A 107      10.317  -0.531  45.487  1.00 15.41           C  
ATOM    817  CD1 TRP A 107      11.440  -0.490  44.727  1.00 15.19           C  
ATOM    818  CD2 TRP A 107       9.234  -0.093  44.648  1.00 13.74           C  
ATOM    819  CE2 TRP A 107       9.796   0.257  43.393  1.00 14.52           C  
ATOM    820  CE3 TRP A 107       7.869   0.137  44.867  1.00 15.32           C  
ATOM    821  NE1 TRP A 107      11.142  -0.024  43.446  1.00 15.39           N  
ATOM    822  CZ2 TRP A 107       9.022   0.756  42.341  1.00 15.55           C  
ATOM    823  CZ3 TRP A 107       7.112   0.650  43.817  1.00 14.51           C  
ATOM    824  CH2 TRP A 107       7.693   0.956  42.576  1.00 16.01           C  
ATOM    825  N   TYR A 108       8.531  -3.313  46.867  1.00 14.69           N  
ATOM    826  CA  TYR A 108       7.705  -4.313  46.240  1.00 14.80           C  
ATOM    827  C   TYR A 108       6.442  -3.666  45.765  1.00 14.99           C  
ATOM    828  O   TYR A 108       5.994  -2.637  46.292  1.00 15.55           O  
ATOM    829  CB  TYR A 108       7.440  -5.464  47.211  1.00 15.43           C  
ATOM    830  CG  TYR A 108       6.588  -5.168  48.417  1.00 15.57           C  
ATOM    831  CD1 TYR A 108       7.130  -4.495  49.529  1.00 17.70           C  
ATOM    832  CD2 TYR A 108       5.266  -5.659  48.517  1.00 15.69           C  
ATOM    833  CE1 TYR A 108       6.367  -4.256  50.687  1.00 16.09           C  
ATOM    834  CE2 TYR A 108       4.499  -5.451  49.667  1.00 17.12           C  
ATOM    835  CZ  TYR A 108       5.055  -4.738  50.773  1.00 17.13           C  
ATOM    836  OH  TYR A 108       4.299  -4.568  51.927  1.00 17.85           O  
ATOM    837  N   HIS A 109       5.848  -4.257  44.728  1.00 15.09           N  
ATOM    838  CA  HIS A 109       4.701  -3.601  44.106  1.00 14.28           C  
ATOM    839  C   HIS A 109       3.951  -4.574  43.236  1.00 15.09           C  
ATOM    840  O   HIS A 109       4.541  -5.541  42.718  1.00 15.44           O  
ATOM    841  CB  HIS A 109       5.150  -2.381  43.281  1.00 14.26           C  
ATOM    842  CG  HIS A 109       6.205  -2.640  42.239  1.00 13.57           C  
ATOM    843  CD2 HIS A 109       7.553  -2.423  42.243  1.00 14.47           C  
ATOM    844  ND1 HIS A 109       5.905  -3.073  40.963  1.00 16.37           N  
ATOM    845  CE1 HIS A 109       7.011  -3.126  40.234  1.00 16.16           C  
ATOM    846  NE2 HIS A 109       8.027  -2.731  40.987  1.00 16.34           N  
ATOM    847  N   SER A 110       2.677  -4.301  43.022  1.00 14.58           N  
ATOM    848  CA  SER A 110       1.979  -5.056  41.996  1.00 14.99           C  
ATOM    849  C   SER A 110       2.725  -4.928  40.687  1.00 14.37           C  
ATOM    850  O   SER A 110       3.231  -3.839  40.344  1.00 15.56           O  
ATOM    851  CB  SER A 110       0.580  -4.483  41.793  1.00 15.69           C  
ATOM    852  OG  SER A 110      -0.018  -5.195  40.696  1.00 16.60           O  
ATOM    853  N   HIS A 111       2.737  -6.024  39.922  1.00 14.45           N  
ATOM    854  CA  HIS A 111       3.329  -5.977  38.574  1.00 14.71           C  
ATOM    855  C   HIS A 111       2.302  -6.480  37.571  1.00 15.34           C  
ATOM    856  O   HIS A 111       2.616  -7.230  36.630  1.00 16.11           O  
ATOM    857  CB  HIS A 111       4.666  -6.750  38.528  1.00 15.10           C  
ATOM    858  CG  HIS A 111       5.659  -6.192  37.565  1.00 15.36           C  
ATOM    859  CD2 HIS A 111       6.957  -5.831  37.750  1.00 16.74           C  
ATOM    860  ND1 HIS A 111       5.383  -5.969  36.229  1.00 15.64           N  
ATOM    861  CE1 HIS A 111       6.461  -5.464  35.644  1.00 14.82           C  
ATOM    862  NE2 HIS A 111       7.425  -5.351  36.555  1.00 16.39           N  
ATOM    863  N   LEU A 112       1.056  -6.052  37.797  1.00 15.09           N  
ATOM    864  CA  LEU A 112      -0.044  -6.289  36.844  1.00 14.71           C  
ATOM    865  C   LEU A 112      -0.576  -4.937  36.349  1.00 16.44           C  
ATOM    866  O   LEU A 112      -1.047  -4.126  37.157  1.00 17.17           O  
ATOM    867  CB  LEU A 112      -1.175  -7.019  37.574  1.00 15.78           C  
ATOM    868  CG  LEU A 112      -2.484  -7.197  36.785  1.00 15.99           C  
ATOM    869  CD1 LEU A 112      -2.261  -8.037  35.537  1.00 17.31           C  
ATOM    870  CD2 LEU A 112      -3.530  -7.820  37.655  1.00 17.63           C  
ATOM    871  N   SER A 113      -0.505  -4.667  35.054  1.00 16.74           N  
ATOM    872  CA  SER A 113      -0.967  -3.415  34.479  1.00 17.17           C  
ATOM    873  C   SER A 113      -0.474  -2.232  35.313  1.00 17.74           C  
ATOM    874  O   SER A 113       0.659  -2.254  35.789  1.00 18.11           O  
ATOM    875  CB  SER A 113      -2.491  -3.442  34.335  1.00 17.88           C  
ATOM    876  OG  SER A 113      -2.962  -2.330  33.568  1.00 19.78           O  
ATOM    877  N   THR A 114      -1.324  -1.233  35.522  1.00 15.53           N  
ATOM    878  CA  THR A 114      -0.956  -0.051  36.334  1.00 15.66           C  
ATOM    879  C   THR A 114      -1.452  -0.143  37.772  1.00 16.25           C  
ATOM    880  O   THR A 114      -1.585   0.874  38.474  1.00 17.23           O  
ATOM    881  CB  THR A 114      -1.495   1.244  35.695  1.00 16.54           C  
ATOM    882  CG2 THR A 114      -0.776   1.527  34.379  1.00 17.55           C  
ATOM    883  OG1 THR A 114      -2.890   1.036  35.407  1.00 17.52           O  
ATOM    884  N   GLN A 115      -1.696  -1.361  38.245  1.00 15.74           N  
ATOM    885  CA  GLN A 115      -2.289  -1.572  39.554  1.00 15.87           C  
ATOM    886  C   GLN A 115      -1.474  -1.013  40.714  1.00 16.30           C  
ATOM    887  O   GLN A 115      -2.062  -0.568  41.705  1.00 15.78           O  
ATOM    888  CB  GLN A 115      -2.554  -3.057  39.763  1.00 16.32           C  
ATOM    889  CG  GLN A 115      -3.311  -3.363  41.012  1.00 16.47           C  
ATOM    890  CD  GLN A 115      -3.545  -4.862  41.125  1.00 16.53           C  
ATOM    891  NE2 GLN A 115      -4.818  -5.261  41.102  1.00 16.30           N  
ATOM    892  OE1 GLN A 115      -2.603  -5.658  41.188  1.00 16.90           O  
ATOM    893  N   TYR A 116      -0.138  -1.004  40.623  1.00 15.39           N  
ATOM    894  CA  TYR A 116       0.591  -0.466  41.772  1.00 15.47           C  
ATOM    895  C   TYR A 116       0.262   0.981  42.032  1.00 15.64           C  
ATOM    896  O   TYR A 116       0.321   1.433  43.205  1.00 16.08           O  
ATOM    897  CB  TYR A 116       2.107  -0.789  41.754  1.00 15.82           C  
ATOM    898  CG  TYR A 116       3.089   0.091  41.033  1.00 15.39           C  
ATOM    899  CD1 TYR A 116       3.406   1.366  41.501  1.00 16.13           C  
ATOM    900  CD2 TYR A 116       3.840  -0.420  39.973  1.00 16.25           C  
ATOM    901  CE1 TYR A 116       4.401   2.110  40.889  1.00 16.52           C  
ATOM    902  CE2 TYR A 116       4.845   0.323  39.366  1.00 14.91           C  
ATOM    903  CZ  TYR A 116       5.117   1.597  39.812  1.00 15.77           C  
ATOM    904  OH  TYR A 116       6.120   2.291  39.168  1.00 15.79           O  
ATOM    905  N   CYS A 117      -0.133   1.706  40.982  1.00 16.07           N  
ATOM    906  CA  CYS A 117      -0.436   3.104  41.193  1.00 16.15           C  
ATOM    907  C   CYS A 117      -1.623   3.255  42.140  1.00 16.20           C  
ATOM    908  O   CYS A 117      -1.699   4.231  42.896  1.00 16.85           O  
ATOM    909  CB  CYS A 117      -0.664   3.825  39.891  1.00 17.61           C  
ATOM    910  SG ACYS A 117       0.496   3.560  38.568  0.30 15.46           S  
ATOM    911  SG BCYS A 117      -0.003   5.550  40.035  0.70 20.57           S  
ATOM    912  N   ASP A 118      -2.570   2.313  42.068  1.00 16.18           N  
ATOM    913  CA  ASP A 118      -3.758   2.404  42.910  1.00 16.42           C  
ATOM    914  C   ASP A 118      -3.514   1.994  44.346  1.00 16.50           C  
ATOM    915  O   ASP A 118      -4.457   2.000  45.157  1.00 16.84           O  
ATOM    916  CB  ASP A 118      -4.888   1.569  42.295  1.00 15.92           C  
ATOM    917  CG  ASP A 118      -5.505   2.225  41.088  1.00 16.52           C  
ATOM    918  OD1 ASP A 118      -5.570   3.457  40.988  1.00 16.97           O  
ATOM    919  OD2 ASP A 118      -5.989   1.458  40.184  1.00 17.95           O1-
ATOM    920  N   GLY A 119      -2.258   1.608  44.687  1.00 15.98           N  
ATOM    921  CA  GLY A 119      -1.846   1.556  46.086  1.00 16.37           C  
ATOM    922  C   GLY A 119      -0.967   0.396  46.496  1.00 16.49           C  
ATOM    923  O   GLY A 119      -0.427   0.403  47.600  1.00 16.52           O  
ATOM    924  N   LEU A 120      -0.824  -0.625  45.629  1.00 15.43           N  
ATOM    925  CA  LEU A 120      -0.102  -1.832  46.038  1.00 15.25           C  
ATOM    926  C   LEU A 120       1.414  -1.648  45.808  1.00 14.41           C  
ATOM    927  O   LEU A 120       1.970  -2.095  44.791  1.00 15.02           O  
ATOM    928  CB  LEU A 120      -0.633  -3.093  45.316  1.00 15.68           C  
ATOM    929  CG  LEU A 120      -0.531  -4.380  46.149  1.00 16.91           C  
ATOM    930  CD1 LEU A 120      -1.206  -5.544  45.377  1.00 17.67           C  
ATOM    931  CD2 LEU A 120       0.926  -4.738  46.508  1.00 17.24           C  
ATOM    932  N   ARG A 121       2.044  -0.932  46.736  1.00 14.98           N  
ATOM    933  CA  ARG A 121       3.454  -0.592  46.665  1.00 14.79           C  
ATOM    934  C   ARG A 121       3.969  -0.215  48.028  1.00 15.74           C  
ATOM    935  O   ARG A 121       3.300   0.542  48.731  1.00 16.21           O  
ATOM    936  CB  ARG A 121       3.688   0.569  45.692  1.00 14.16           C  
ATOM    937  CG  ARG A 121       2.612   1.722  45.752  1.00 15.36           C  
ATOM    938  CD  ARG A 121       2.993   2.897  44.908  1.00 15.53           C  
ATOM    939  NE  ARG A 121       1.795   3.653  44.483  1.00 17.23           N  
ATOM    940  CZ  ARG A 121       1.831   4.908  44.033  1.00 17.24           C  
ATOM    941  NH1 ARG A 121       3.002   5.572  43.993  1.00 17.28           N1+
ATOM    942  NH2 ARG A 121       0.692   5.554  43.681  1.00 17.06           N  
ATOM    943  N   GLY A 122       5.139  -0.739  48.415  1.00 14.52           N  
ATOM    944  CA  GLY A 122       5.751  -0.324  49.685  1.00 15.85           C  
ATOM    945  C   GLY A 122       7.212  -0.689  49.699  1.00 16.36           C  
ATOM    946  O   GLY A 122       7.720  -1.331  48.777  1.00 16.22           O  
ATOM    947  N   PRO A 123       7.901  -0.350  50.775  1.00 14.96           N  
ATOM    948  CA  PRO A 123       9.337  -0.553  50.872  1.00 15.18           C  
ATOM    949  C   PRO A 123       9.737  -1.910  51.398  1.00 15.97           C  
ATOM    950  O   PRO A 123       8.928  -2.594  52.069  1.00 15.96           O  
ATOM    951  CB  PRO A 123       9.759   0.533  51.879  1.00 15.35           C  
ATOM    952  CG  PRO A 123       8.582   0.636  52.803  1.00 16.18           C  
ATOM    953  CD  PRO A 123       7.312   0.349  51.946  1.00 15.39           C  
ATOM    954  N   PHE A 124      10.989  -2.298  51.120  1.00 15.36           N  
ATOM    955  CA  PHE A 124      11.479  -3.640  51.482  1.00 15.69           C  
ATOM    956  C   PHE A 124      12.968  -3.479  51.743  1.00 16.06           C  
ATOM    957  O   PHE A 124      13.693  -3.095  50.839  1.00 16.44           O  
ATOM    958  CB  PHE A 124      11.239  -4.546  50.263  1.00 15.42           C  
ATOM    959  CG  PHE A 124      11.436  -6.054  50.489  1.00 15.71           C  
ATOM    960  CD1 PHE A 124      12.576  -6.582  51.101  1.00 16.65           C  
ATOM    961  CD2 PHE A 124      10.484  -6.934  49.979  1.00 19.07           C  
ATOM    962  CE1 PHE A 124      12.748  -7.958  51.251  1.00 17.19           C  
ATOM    963  CE2 PHE A 124      10.640  -8.323  50.116  1.00 18.31           C  
ATOM    964  CZ  PHE A 124      11.776  -8.838  50.747  1.00 16.41           C  
ATOM    965  N   VAL A 125      13.392  -3.724  52.995  1.00 15.77           N  
ATOM    966  CA  VAL A 125      14.816  -3.514  53.372  1.00 16.04           C  
ATOM    967  C   VAL A 125      15.438  -4.827  53.843  1.00 16.47           C  
ATOM    968  O   VAL A 125      14.862  -5.524  54.670  1.00 16.94           O  
ATOM    969  CB  VAL A 125      14.946  -2.417  54.462  1.00 15.81           C  
ATOM    970  CG1 VAL A 125      16.401  -2.365  54.953  1.00 17.30           C  
ATOM    971  CG2 VAL A 125      14.478  -1.082  53.897  1.00 17.85           C  
ATOM    972  N   VAL A 126      16.598  -5.143  53.242  1.00 16.49           N  
ATOM    973  CA  VAL A 126      17.381  -6.287  53.647  1.00 16.81           C  
ATOM    974  C   VAL A 126      18.668  -5.791  54.330  1.00 17.17           C  
ATOM    975  O   VAL A 126      19.511  -5.176  53.682  1.00 17.50           O  
ATOM    976  CB  VAL A 126      17.679  -7.195  52.468  1.00 17.19           C  
ATOM    977  CG1 VAL A 126      18.563  -8.349  52.901  1.00 17.99           C  
ATOM    978  CG2 VAL A 126      16.344  -7.692  51.908  1.00 18.12           C  
ATOM    979  N   TYR A 127      18.756  -6.032  55.631  1.00 18.68           N  
ATOM    980  CA  TYR A 127      19.886  -5.544  56.437  1.00 18.63           C  
ATOM    981  C   TYR A 127      21.085  -6.492  56.327  1.00 19.24           C  
ATOM    982  O   TYR A 127      20.932  -7.672  56.056  1.00 19.49           O  
ATOM    983  CB  TYR A 127      19.469  -5.448  57.912  1.00 18.61           C  
ATOM    984  CG  TYR A 127      18.397  -4.418  58.125  1.00 18.27           C  
ATOM    985  CD1 TYR A 127      18.705  -3.056  58.133  1.00 18.94           C  
ATOM    986  CD2 TYR A 127      17.059  -4.799  58.279  1.00 19.96           C  
ATOM    987  CE1 TYR A 127      17.702  -2.094  58.296  1.00 19.55           C  
ATOM    988  CE2 TYR A 127      16.051  -3.857  58.453  1.00 20.66           C  
ATOM    989  CZ  TYR A 127      16.371  -2.500  58.463  1.00 20.58           C  
ATOM    990  OH  TYR A 127      15.384  -1.529  58.595  1.00 21.12           O  
ATOM    991  N   ASP A 128      22.267  -5.930  56.564  1.00 19.74           N  
ATOM    992  CA  ASP A 128      23.504  -6.706  56.579  1.00 20.59           C  
ATOM    993  C   ASP A 128      24.029  -6.610  58.017  1.00 22.05           C  
ATOM    994  O   ASP A 128      24.407  -5.527  58.447  1.00 22.71           O  
ATOM    995  CB  ASP A 128      24.520  -6.075  55.621  1.00 21.13           C  
ATOM    996  CG  ASP A 128      25.813  -6.863  55.526  1.00 19.96           C  
ATOM    997  OD1 ASP A 128      25.977  -7.804  56.342  1.00 22.97           O  
ATOM    998  OD2 ASP A 128      26.634  -6.531  54.647  1.00 22.38           O1-
ATOM    999  N   PRO A 129      24.051  -7.733  58.753  1.00 23.27           N  
ATOM   1000  CA  PRO A 129      24.569  -7.644  60.141  1.00 24.29           C  
ATOM   1001  C   PRO A 129      26.027  -7.225  60.227  1.00 25.57           C  
ATOM   1002  O   PRO A 129      26.483  -6.839  61.319  1.00 26.64           O  
ATOM   1003  CB  PRO A 129      24.432  -9.068  60.680  1.00 24.76           C  
ATOM   1004  CG  PRO A 129      24.259  -9.958  59.481  1.00 26.80           C  
ATOM   1005  CD  PRO A 129      23.598  -9.087  58.395  1.00 24.16           C  
ATOM   1006  N   ASN A 130      26.739  -7.334  59.110  1.00 24.61           N  
ATOM   1007  CA  ASN A 130      28.146  -6.951  59.002  1.00 24.97           C  
ATOM   1008  C   ASN A 130      28.329  -5.801  58.016  1.00 23.32           C  
ATOM   1009  O   ASN A 130      29.349  -5.703  57.320  1.00 23.26           O  
ATOM   1010  CB  ASN A 130      28.963  -8.177  58.556  1.00 26.13           C  
ATOM   1011  CG  ASN A 130      28.876  -9.308  59.561  1.00 29.60           C  
ATOM   1012  ND2 ASN A 130      29.359  -9.048  60.760  1.00 32.40           N  
ATOM   1013  OD1 ASN A 130      28.328 -10.384  59.282  1.00 35.63           O  
ATOM   1014  N   ASP A 131      27.312  -4.927  57.945  1.00 22.82           N  
ATOM   1015  CA  ASP A 131      27.328  -3.873  56.937  1.00 21.70           C  
ATOM   1016  C   ASP A 131      28.631  -3.088  56.980  1.00 21.56           C  
ATOM   1017  O   ASP A 131      28.955  -2.525  58.022  1.00 21.47           O  
ATOM   1018  CB  ASP A 131      26.136  -2.926  57.120  1.00 21.23           C  
ATOM   1019  CG  ASP A 131      25.842  -2.107  55.869  1.00 20.31           C  
ATOM   1020  OD1 ASP A 131      26.744  -1.446  55.310  1.00 20.88           O  
ATOM   1021  OD2 ASP A 131      24.653  -2.098  55.464  1.00 19.16           O1-
ATOM   1022  N   PRO A 132      29.362  -3.012  55.848  1.00 21.16           N  
ATOM   1023  CA  PRO A 132      30.631  -2.260  55.874  1.00 21.69           C  
ATOM   1024  C   PRO A 132      30.459  -0.776  56.154  1.00 21.75           C  
ATOM   1025  O   PRO A 132      31.416  -0.115  56.538  1.00 22.68           O  
ATOM   1026  CB  PRO A 132      31.213  -2.488  54.473  1.00 22.39           C  
ATOM   1027  CG  PRO A 132      30.020  -2.803  53.638  1.00 23.89           C  
ATOM   1028  CD  PRO A 132      29.106  -3.596  54.516  1.00 21.93           C  
ATOM   1029  N   HIS A 133      29.254  -0.243  55.976  1.00 20.58           N  
ATOM   1030  CA  HIS A 133      29.036   1.169  56.251  1.00 19.77           C  
ATOM   1031  C   HIS A 133      28.496   1.436  57.658  1.00 19.69           C  
ATOM   1032  O   HIS A 133      28.202   2.595  57.964  1.00 19.81           O  
ATOM   1033  CB  HIS A 133      28.018   1.714  55.235  1.00 18.81           C  
ATOM   1034  CG  HIS A 133      28.593   2.069  53.884  1.00 18.50           C  
ATOM   1035  CD2 HIS A 133      28.058   1.945  52.643  1.00 17.87           C  
ATOM   1036  ND1 HIS A 133      29.820   2.691  53.712  1.00 21.42           N  
ATOM   1037  CE1 HIS A 133      29.998   2.950  52.426  1.00 21.47           C  
ATOM   1038  NE2 HIS A 133      28.941   2.499  51.756  1.00 19.35           N  
ATOM   1039  N   ALA A 134      28.366   0.406  58.489  1.00 20.04           N  
ATOM   1040  CA  ALA A 134      27.721   0.516  59.820  1.00 21.37           C  
ATOM   1041  C   ALA A 134      28.342   1.612  60.693  1.00 22.59           C  
ATOM   1042  O   ALA A 134      27.641   2.240  61.512  1.00 22.20           O  
ATOM   1043  CB  ALA A 134      27.749  -0.840  60.571  1.00 23.17           C  
ATOM   1044  N   ASN A 135      29.638   1.839  60.522  1.00 22.62           N  
ATOM   1045  CA  ASN A 135      30.367   2.794  61.372  1.00 24.17           C  
ATOM   1046  C   ASN A 135      29.994   4.242  61.073  1.00 23.19           C  
ATOM   1047  O   ASN A 135      30.346   5.169  61.844  1.00 23.84           O  
ATOM   1048  CB  ASN A 135      31.874   2.623  61.141  1.00 26.16           C  
ATOM   1049  CG  ASN A 135      32.314   3.113  59.746  1.00 30.98           C  
ATOM   1050  ND2 ASN A 135      32.002   2.340  58.682  1.00 33.65           N  
ATOM   1051  OD1 ASN A 135      32.909   4.186  59.624  1.00 40.03           O  
ATOM   1052  N   LEU A 136      29.291   4.459  59.954  1.00 20.65           N  
ATOM   1053  CA  LEU A 136      28.936   5.797  59.516  1.00 20.97           C  
ATOM   1054  C   LEU A 136      27.659   6.303  60.174  1.00 19.97           C  
ATOM   1055  O   LEU A 136      27.319   7.457  59.985  1.00 21.66           O  
ATOM   1056  CB  LEU A 136      28.758   5.880  57.987  1.00 21.60           C  
ATOM   1057  CG  LEU A 136      30.020   5.596  57.173  1.00 23.66           C  
ATOM   1058  CD1 LEU A 136      29.739   5.726  55.708  1.00 23.35           C  
ATOM   1059  CD2 LEU A 136      31.180   6.528  57.586  1.00 23.01           C  
ATOM   1060  N   TYR A 137      26.938   5.456  60.898  1.00 19.49           N  
ATOM   1061  CA  TYR A 137      25.661   5.940  61.457  1.00 19.13           C  
ATOM   1062  C   TYR A 137      25.288   5.201  62.713  1.00 19.72           C  
ATOM   1063  O   TYR A 137      25.844   4.138  63.002  1.00 20.84           O  
ATOM   1064  CB  TYR A 137      24.509   5.828  60.422  1.00 19.29           C  
ATOM   1065  CG  TYR A 137      24.439   4.459  59.773  1.00 18.82           C  
ATOM   1066  CD1 TYR A 137      23.737   3.406  60.378  1.00 17.42           C  
ATOM   1067  CD2 TYR A 137      25.089   4.213  58.553  1.00 19.10           C  
ATOM   1068  CE1 TYR A 137      23.708   2.146  59.808  1.00 17.82           C  
ATOM   1069  CE2 TYR A 137      25.054   2.943  57.981  1.00 19.00           C  
ATOM   1070  CZ  TYR A 137      24.358   1.929  58.608  1.00 18.15           C  
ATOM   1071  OH  TYR A 137      24.327   0.655  58.033  1.00 19.43           O  
ATOM   1072  N   ASP A 138      24.365   5.799  63.452  1.00 19.56           N  
ATOM   1073  CA  ASP A 138      23.887   5.253  64.701  1.00 20.35           C  
ATOM   1074  C   ASP A 138      22.537   4.569  64.607  1.00 19.76           C  
ATOM   1075  O   ASP A 138      22.286   3.626  65.327  1.00 22.31           O  
ATOM   1076  CB  ASP A 138      23.781   6.378  65.742  1.00 19.72           C  
ATOM   1077  CG  ASP A 138      25.078   7.141  65.911  1.00 21.63           C  
ATOM   1078  OD1 ASP A 138      26.124   6.491  66.228  1.00 25.17           O  
ATOM   1079  OD2 ASP A 138      25.100   8.362  65.703  1.00 23.11           O1-
ATOM   1080  N   VAL A 139      21.653   5.082  63.749  1.00 18.91           N  
ATOM   1081  CA  VAL A 139      20.265   4.613  63.709  1.00 19.89           C  
ATOM   1082  C   VAL A 139      19.918   4.194  62.277  1.00 19.14           C  
ATOM   1083  O   VAL A 139      20.213   4.919  61.335  1.00 18.67           O  
ATOM   1084  CB  VAL A 139      19.308   5.751  64.111  1.00 19.58           C  
ATOM   1085  CG1 VAL A 139      17.879   5.280  64.141  1.00 19.19           C  
ATOM   1086  CG2 VAL A 139      19.718   6.368  65.497  1.00 22.33           C  
ATOM   1087  N   ASP A 140      19.324   3.003  62.141  1.00 18.88           N  
ATOM   1088  CA  ASP A 140      18.927   2.440  60.826  1.00 19.01           C  
ATOM   1089  C   ASP A 140      17.802   1.472  61.138  1.00 18.91           C  
ATOM   1090  O   ASP A 140      18.039   0.354  61.615  1.00 19.67           O  
ATOM   1091  CB  ASP A 140      20.084   1.689  60.184  1.00 18.81           C  
ATOM   1092  CG  ASP A 140      19.695   1.020  58.868  1.00 18.51           C  
ATOM   1093  OD1 ASP A 140      18.703   1.470  58.287  1.00 19.29           O  
ATOM   1094  OD2 ASP A 140      20.428   0.113  58.442  1.00 19.37           O1-
ATOM   1095  N   ASP A 141      16.565   1.916  60.942  1.00 18.24           N  
ATOM   1096  CA  ASP A 141      15.439   1.067  61.324  1.00 18.69           C  
ATOM   1097  C   ASP A 141      14.192   1.529  60.560  1.00 18.17           C  
ATOM   1098  O   ASP A 141      14.300   2.287  59.604  1.00 18.22           O  
ATOM   1099  CB  ASP A 141      15.214   1.058  62.861  1.00 19.92           C  
ATOM   1100  CG  ASP A 141      14.945   2.448  63.434  1.00 21.24           C  
ATOM   1101  OD1 ASP A 141      14.442   3.359  62.719  1.00 20.23           O  
ATOM   1102  OD2 ASP A 141      15.267   2.621  64.645  1.00 26.12           O1-
ATOM   1103  N   GLU A 142      13.024   1.064  60.979  1.00 18.45           N  
ATOM   1104  CA  GLU A 142      11.817   1.388  60.256  1.00 20.03           C  
ATOM   1105  C   GLU A 142      11.587   2.901  60.213  1.00 18.93           C  
ATOM   1106  O   GLU A 142      11.049   3.438  59.230  1.00 20.60           O  
ATOM   1107  CB  GLU A 142      10.593   0.636  60.825  1.00 20.71           C  
ATOM   1108  CG  GLU A 142       9.303   1.008  60.095  1.00 23.94           C  
ATOM   1109  CD  GLU A 142       8.140  -0.002  60.185  1.00 25.84           C  
ATOM   1110  OE1 GLU A 142       8.285  -1.090  60.780  1.00 30.02           O  
ATOM   1111  OE2 GLU A 142       7.081   0.336  59.601  1.00 30.90           O1-
ATOM   1112  N   SER A 143      12.032   3.612  61.255  1.00 19.25           N  
ATOM   1113  CA  SER A 143      11.824   5.053  61.298  1.00 19.12           C  
ATOM   1114  C   SER A 143      12.757   5.844  60.389  1.00 18.51           C  
ATOM   1115  O   SER A 143      12.635   7.095  60.292  1.00 19.50           O  
ATOM   1116  CB  SER A 143      12.023   5.549  62.742  1.00 19.97           C  
ATOM   1117  OG  SER A 143      13.394   5.689  63.041  1.00 23.33           O  
ATOM   1118  N   THR A 144      13.714   5.162  59.748  1.00 16.52           N  
ATOM   1119  CA  THR A 144      14.626   5.838  58.838  1.00 17.25           C  
ATOM   1120  C   THR A 144      14.385   5.472  57.386  1.00 16.99           C  
ATOM   1121  O   THR A 144      15.133   5.884  56.509  1.00 16.55           O  
ATOM   1122  CB  THR A 144      16.143   5.626  59.173  1.00 17.40           C  
ATOM   1123  CG2 THR A 144      16.443   5.982  60.643  1.00 18.71           C  
ATOM   1124  OG1 THR A 144      16.522   4.265  58.920  1.00 17.69           O  
ATOM   1125  N   VAL A 145      13.291   4.749  57.123  1.00 17.00           N  
ATOM   1126  CA  VAL A 145      12.887   4.547  55.743  1.00 17.25           C  
ATOM   1127  C   VAL A 145      12.024   5.731  55.332  1.00 16.29           C  
ATOM   1128  O   VAL A 145      11.097   6.126  56.085  1.00 18.30           O  
ATOM   1129  CB  VAL A 145      12.114   3.216  55.562  1.00 18.41           C  
ATOM   1130  CG1 VAL A 145      11.654   3.053  54.073  1.00 17.82           C  
ATOM   1131  CG2 VAL A 145      12.998   2.042  56.007  1.00 16.94           C  
ATOM   1132  N   ILE A 146      12.320   6.322  54.165  1.00 15.51           N  
ATOM   1133  CA  ILE A 146      11.564   7.426  53.629  1.00 16.28           C  
ATOM   1134  C   ILE A 146      11.060   7.030  52.248  1.00 16.37           C  
ATOM   1135  O   ILE A 146      11.856   6.919  51.316  1.00 17.31           O  
ATOM   1136  CB  ILE A 146      12.414   8.705  53.496  1.00 15.96           C  
ATOM   1137  CG1 ILE A 146      13.036   9.074  54.863  1.00 18.12           C  
ATOM   1138  CG2 ILE A 146      11.539   9.826  52.957  1.00 16.91           C  
ATOM   1139  CD1 ILE A 146      13.924  10.337  54.773  1.00 17.83           C  
ATOM   1140  N   THR A 147       9.733   6.863  52.115  1.00 16.09           N  
ATOM   1141  CA  THR A 147       9.171   6.547  50.817  1.00 15.99           C  
ATOM   1142  C   THR A 147       8.652   7.799  50.147  1.00 16.16           C  
ATOM   1143  O   THR A 147       8.123   8.699  50.815  1.00 16.35           O  
ATOM   1144  CB  THR A 147       8.037   5.528  50.899  1.00 15.81           C  
ATOM   1145  CG2 THR A 147       8.540   4.178  51.406  1.00 15.67           C  
ATOM   1146  OG1 THR A 147       6.973   6.020  51.731  1.00 17.22           O  
ATOM   1147  N   LEU A 148       8.780   7.861  48.820  1.00 15.78           N  
ATOM   1148  CA  LEU A 148       8.207   8.914  47.978  1.00 15.38           C  
ATOM   1149  C   LEU A 148       7.170   8.276  47.065  1.00 16.27           C  
ATOM   1150  O   LEU A 148       7.459   7.276  46.387  1.00 16.18           O  
ATOM   1151  CB  LEU A 148       9.292   9.579  47.124  1.00 15.52           C  
ATOM   1152  CG  LEU A 148      10.500  10.133  47.901  1.00 15.81           C  
ATOM   1153  CD1 LEU A 148      11.425  10.780  46.881  1.00 18.79           C  
ATOM   1154  CD2 LEU A 148      10.038  11.170  49.002  1.00 18.07           C  
ATOM   1155  N   ALA A 149       5.950   8.797  47.047  1.00 16.31           N  
ATOM   1156  CA  ALA A 149       4.925   8.216  46.169  1.00 16.51           C  
ATOM   1157  C   ALA A 149       4.116   9.313  45.513  1.00 17.65           C  
ATOM   1158  O   ALA A 149       3.697  10.260  46.201  1.00 19.21           O  
ATOM   1159  CB  ALA A 149       4.000   7.332  46.975  1.00 17.26           C  
ATOM   1160  N   ASP A 150       3.915   9.212  44.221  1.00 16.81           N  
ATOM   1161  CA  ASP A 150       2.960  10.030  43.502  1.00 17.10           C  
ATOM   1162  C   ASP A 150       1.555   9.509  43.755  1.00 17.55           C  
ATOM   1163  O   ASP A 150       1.341   8.304  43.722  1.00 18.50           O  
ATOM   1164  CB  ASP A 150       3.294  10.080  42.008  1.00 17.38           C  
ATOM   1165  CG  ASP A 150       3.470   8.695  41.368  1.00 16.25           C  
ATOM   1166  OD1 ASP A 150       3.821   7.727  42.072  1.00 16.53           O  
ATOM   1167  OD2 ASP A 150       3.259   8.612  40.148  1.00 17.97           O1-
ATOM   1168  N   TRP A 151       0.619  10.427  44.001  1.00 16.97           N  
ATOM   1169  CA  TRP A 151      -0.734  10.032  44.350  1.00 17.70           C  
ATOM   1170  C   TRP A 151      -1.748  10.777  43.471  1.00 17.75           C  
ATOM   1171  O   TRP A 151      -1.592  11.969  43.182  1.00 17.31           O  
ATOM   1172  CB  TRP A 151      -0.973  10.288  45.846  1.00 17.84           C  
ATOM   1173  CG  TRP A 151      -2.244   9.648  46.320  1.00 17.57           C  
ATOM   1174  CD1 TRP A 151      -3.425  10.270  46.699  1.00 18.76           C  
ATOM   1175  CD2 TRP A 151      -2.496   8.243  46.396  1.00 16.48           C  
ATOM   1176  CE2 TRP A 151      -3.836   8.074  46.841  1.00 19.16           C  
ATOM   1177  CE3 TRP A 151      -1.715   7.102  46.133  1.00 15.91           C  
ATOM   1178  NE1 TRP A 151      -4.372   9.324  47.013  1.00 19.64           N  
ATOM   1179  CZ2 TRP A 151      -4.421   6.800  47.035  1.00 18.71           C  
ATOM   1180  CZ3 TRP A 151      -2.289   5.841  46.312  1.00 18.40           C  
ATOM   1181  CH2 TRP A 151      -3.639   5.693  46.756  1.00 18.44           C  
ATOM   1182  N   TYR A 152      -2.724  10.024  42.971  1.00 17.43           N  
ATOM   1183  CA  TYR A 152      -3.693  10.531  41.992  1.00 17.45           C  
ATOM   1184  C   TYR A 152      -5.071  10.458  42.595  1.00 17.84           C  
ATOM   1185  O   TYR A 152      -5.380   9.488  43.267  1.00 17.63           O  
ATOM   1186  CB  TYR A 152      -3.666   9.652  40.711  1.00 17.82           C  
ATOM   1187  CG  TYR A 152      -2.265   9.691  40.111  1.00 16.14           C  
ATOM   1188  CD1 TYR A 152      -1.272   8.850  40.633  1.00 16.75           C  
ATOM   1189  CD2 TYR A 152      -1.939  10.559  39.041  1.00 16.89           C  
ATOM   1190  CE1 TYR A 152       0.036   8.905  40.108  1.00 16.41           C  
ATOM   1191  CE2 TYR A 152      -0.630  10.626  38.542  1.00 16.68           C  
ATOM   1192  CZ  TYR A 152       0.336   9.773  39.097  1.00 17.19           C  
ATOM   1193  OH  TYR A 152       1.634   9.861  38.606  1.00 18.53           O  
ATOM   1194  N   HIS A 153      -5.855  11.518  42.381  1.00 18.38           N  
ATOM   1195  CA  HIS A 153      -7.226  11.524  42.894  1.00 19.01           C  
ATOM   1196  C   HIS A 153      -8.167  10.658  42.079  1.00 19.71           C  
ATOM   1197  O   HIS A 153      -9.181  10.181  42.633  1.00 19.72           O  
ATOM   1198  CB  HIS A 153      -7.711  12.967  43.023  1.00 19.40           C  
ATOM   1199  CG  HIS A 153      -7.021  13.695  44.127  1.00 20.20           C  
ATOM   1200  CD2 HIS A 153      -6.153  13.247  45.068  1.00 19.74           C  
ATOM   1201  ND1 HIS A 153      -7.172  15.051  44.357  1.00 22.77           N  
ATOM   1202  CE1 HIS A 153      -6.423  15.400  45.394  1.00 21.55           C  
ATOM   1203  NE2 HIS A 153      -5.794  14.329  45.845  1.00 22.19           N  
ATOM   1204  N   VAL A 154      -7.805  10.396  40.811  1.00 19.31           N  
ATOM   1205  CA  VAL A 154      -8.585   9.532  39.928  1.00 19.16           C  
ATOM   1206  C   VAL A 154      -7.770   8.262  39.680  1.00 19.39           C  
ATOM   1207  O   VAL A 154      -6.545   8.349  39.411  1.00 19.35           O  
ATOM   1208  CB  VAL A 154      -8.924  10.261  38.635  1.00 20.38           C  
ATOM   1209  CG1 VAL A 154      -9.630   9.333  37.661  1.00 21.16           C  
ATOM   1210  CG2 VAL A 154      -9.800  11.496  38.977  1.00 21.58           C  
ATOM   1211  N   ALA A 155      -8.450   7.112  39.757  1.00 18.87           N  
ATOM   1212  CA  ALA A 155      -7.803   5.801  39.639  1.00 17.28           C  
ATOM   1213  C   ALA A 155      -7.118   5.582  38.296  1.00 16.97           C  
ATOM   1214  O   ALA A 155      -7.419   6.239  37.308  1.00 18.28           O  
ATOM   1215  CB  ALA A 155      -8.801   4.660  39.922  1.00 17.42           C  
ATOM   1216  N   ALA A 156      -6.173   4.656  38.278  1.00 17.87           N  
ATOM   1217  CA  ALA A 156      -5.341   4.483  37.096  1.00 18.25           C  
ATOM   1218  C   ALA A 156      -6.115   4.140  35.826  1.00 17.81           C  
ATOM   1219  O   ALA A 156      -5.749   4.621  34.742  1.00 19.18           O  
ATOM   1220  CB  ALA A 156      -4.273   3.391  37.394  1.00 18.36           C  
ATOM   1221  N   LYS A 157      -7.161   3.322  35.971  1.00 18.64           N  
ATOM   1222  CA  LYS A 157      -7.974   2.933  34.815  1.00 19.08           C  
ATOM   1223  C   LYS A 157      -9.075   3.919  34.491  1.00 20.15           C  
ATOM   1224  O   LYS A 157      -9.802   3.733  33.497  1.00 21.31           O  
ATOM   1225  CB  LYS A 157      -8.555   1.544  35.015  1.00 20.26           C  
ATOM   1226  CG  LYS A 157      -7.490   0.427  34.902  1.00 23.52           C  
ATOM   1227  CD  LYS A 157      -7.037   0.285  33.454  1.00 25.18           C  
ATOM   1228  CE  LYS A 157      -5.663  -0.435  33.342  1.00 27.46           C  
ATOM   1229  NZ  LYS A 157      -5.703  -1.762  33.907  1.00 23.28           N1+
ATOM   1230  N   LEU A 158      -9.197   4.954  35.306  1.00 19.26           N  
ATOM   1231  CA  LEU A 158     -10.261   5.981  35.086  1.00 19.28           C  
ATOM   1232  C   LEU A 158      -9.773   7.317  34.577  1.00 19.87           C  
ATOM   1233  O   LEU A 158     -10.547   8.079  33.981  1.00 21.77           O  
ATOM   1234  CB  LEU A 158     -11.067   6.179  36.372  1.00 19.59           C  
ATOM   1235  CG  LEU A 158     -11.809   4.938  36.841  1.00 20.45           C  
ATOM   1236  CD1 LEU A 158     -12.579   5.277  38.138  1.00 20.53           C  
ATOM   1237  CD2 LEU A 158     -12.770   4.404  35.745  1.00 20.37           C  
ATOM   1238  N   GLY A 159      -8.513   7.639  34.857  1.00 19.05           N  
ATOM   1239  CA  GLY A 159      -7.917   8.898  34.419  1.00 19.47           C  
ATOM   1240  C   GLY A 159      -7.311   8.816  33.033  1.00 19.78           C  
ATOM   1241  O   GLY A 159      -7.545   7.842  32.299  1.00 20.23           O  
ATOM   1242  N   PRO A 160      -6.534   9.844  32.665  1.00 20.71           N  
ATOM   1243  CA  PRO A 160      -5.895   9.797  31.341  1.00 21.08           C  
ATOM   1244  C   PRO A 160      -4.937   8.628  31.228  1.00 20.66           C  
ATOM   1245  O   PRO A 160      -4.373   8.163  32.241  1.00 21.49           O  
ATOM   1246  CB  PRO A 160      -5.098  11.084  31.295  1.00 21.66           C  
ATOM   1247  CG  PRO A 160      -5.767  12.009  32.321  1.00 22.49           C  
ATOM   1248  CD  PRO A 160      -6.166  11.037  33.431  1.00 20.56           C  
ATOM   1249  N   ARG A 161      -4.782   8.136  30.000  1.00 19.70           N  
ATOM   1250  CA  ARG A 161      -3.802   7.096  29.711  1.00 20.30           C  
ATOM   1251  C   ARG A 161      -2.417   7.549  30.186  1.00 20.11           C  
ATOM   1252  O   ARG A 161      -1.663   6.731  30.739  1.00 19.97           O  
ATOM   1253  CB  ARG A 161      -3.775   6.812  28.201  1.00 20.68           C  
ATOM   1254  CG  ARG A 161      -2.894   5.623  27.802  1.00 20.89           C  
ATOM   1255  CD  ARG A 161      -3.110   5.359  26.329  1.00 22.44           C  
ATOM   1256  NE  ARG A 161      -2.281   4.284  25.762  1.00 21.02           N  
ATOM   1257  CZ  ARG A 161      -2.523   2.991  25.940  1.00 21.53           C  
ATOM   1258  NH1 ARG A 161      -3.553   2.596  26.711  1.00 23.39           N1+
ATOM   1259  NH2 ARG A 161      -1.743   2.077  25.363  1.00 20.48           N  
ATOM   1260  N   PHE A 162      -2.086   8.829  29.974  1.00 19.61           N  
ATOM   1261  CA  PHE A 162      -0.781   9.362  30.365  1.00 19.83           C  
ATOM   1262  C   PHE A 162      -1.049  10.617  31.203  1.00 21.43           C  
ATOM   1263  O   PHE A 162      -1.143  11.717  30.653  1.00 21.72           O  
ATOM   1264  CB  PHE A 162       0.092   9.686  29.126  1.00 19.15           C  
ATOM   1265  CG  PHE A 162       0.314   8.490  28.210  1.00 18.35           C  
ATOM   1266  CD1 PHE A 162      -0.203   8.475  26.924  1.00 17.39           C  
ATOM   1267  CD2 PHE A 162       0.990   7.373  28.673  1.00 18.65           C  
ATOM   1268  CE1 PHE A 162      -0.045   7.377  26.092  1.00 18.71           C  
ATOM   1269  CE2 PHE A 162       1.171   6.276  27.857  1.00 18.68           C  
ATOM   1270  CZ  PHE A 162       0.657   6.263  26.558  1.00 19.80           C  
ATOM   1271  N   PRO A 163      -1.216  10.439  32.514  1.00 21.58           N  
ATOM   1272  CA  PRO A 163      -1.516  11.591  33.376  1.00 22.98           C  
ATOM   1273  C   PRO A 163      -0.512  12.717  33.261  1.00 25.45           C  
ATOM   1274  O   PRO A 163       0.674  12.499  32.966  1.00 24.90           O  
ATOM   1275  CB  PRO A 163      -1.534  10.985  34.794  1.00 22.35           C  
ATOM   1276  CG  PRO A 163      -1.897   9.549  34.611  1.00 22.19           C  
ATOM   1277  CD  PRO A 163      -1.262   9.157  33.259  1.00 21.86           C  
ATOM   1278  N   LYS A 164      -1.046  13.915  33.468  1.00 27.57           N  
ATOM   1279  CA  LYS A 164      -0.402  15.193  33.311  1.00 30.93           C  
ATOM   1280  C   LYS A 164       0.509  15.499  34.490  1.00 31.76           C  
ATOM   1281  O   LYS A 164       1.357  16.387  34.416  1.00 33.24           O  
ATOM   1282  CB  LYS A 164      -1.511  16.268  33.308  1.00 32.03           C  
ATOM   1283  CG  LYS A 164      -2.891  15.791  32.791  1.00 34.50           C  
ATOM   1284  CD  LYS A 164      -3.560  14.589  33.536  1.00 36.44           C  
ATOM   1285  CE  LYS A 164      -3.829  14.803  34.994  1.00 41.20           C  
ATOM   1286  NZ  LYS A 164      -4.286  13.530  35.670  1.00 39.34           N1+
ATOM   1287  N   GLY A 165       0.285  14.784  35.589  1.00 31.61           N  
ATOM   1288  CA  GLY A 165       1.131  14.840  36.789  1.00 29.10           C  
ATOM   1289  C   GLY A 165       0.265  14.279  37.884  1.00 26.64           C  
ATOM   1290  O   GLY A 165      -0.922  14.036  37.671  1.00 27.78           O  
ATOM   1291  N   ALA A 166       0.848  14.080  39.056  1.00 23.77           N  
ATOM   1292  CA  ALA A 166       0.111  13.571  40.186  1.00 22.55           C  
ATOM   1293  C   ALA A 166      -0.591  14.718  40.906  1.00 21.12           C  
ATOM   1294  O   ALA A 166      -0.261  15.890  40.708  1.00 20.90           O  
ATOM   1295  CB  ALA A 166       1.057  12.875  41.117  1.00 23.12           C  
ATOM   1296  N   ASP A 167      -1.567  14.361  41.712  1.00 19.48           N  
ATOM   1297  CA  ASP A 167      -2.259  15.361  42.522  1.00 20.47           C  
ATOM   1298  C   ASP A 167      -1.528  15.693  43.806  1.00 20.83           C  
ATOM   1299  O   ASP A 167      -1.715  16.770  44.391  1.00 20.13           O  
ATOM   1300  CB  ASP A 167      -3.683  14.887  42.779  1.00 20.11           C  
ATOM   1301  CG  ASP A 167      -4.472  14.838  41.495  1.00 24.23           C  
ATOM   1302  OD1 ASP A 167      -4.605  15.889  40.835  1.00 24.80           O  
ATOM   1303  OD2 ASP A 167      -4.880  13.730  41.100  1.00 22.48           O1-
ATOM   1304  N   SER A 168      -0.714  14.776  44.303  1.00 19.02           N  
ATOM   1305  CA  SER A 168       0.112  15.086  45.461  1.00 19.47           C  
ATOM   1306  C   SER A 168       1.334  14.209  45.472  1.00 19.00           C  
ATOM   1307  O   SER A 168       1.365  13.144  44.855  1.00 20.08           O  
ATOM   1308  CB  SER A 168      -0.654  14.892  46.754  1.00 20.01           C  
ATOM   1309  OG  SER A 168      -1.185  13.584  46.852  1.00 22.01           O  
ATOM   1310  N   THR A 169       2.366  14.683  46.142  1.00 18.57           N  
ATOM   1311  CA  THR A 169       3.503  13.863  46.500  1.00 17.72           C  
ATOM   1312  C   THR A 169       3.357  13.446  47.962  1.00 17.53           C  
ATOM   1313  O   THR A 169       3.176  14.327  48.843  1.00 17.64           O  
ATOM   1314  CB  THR A 169       4.807  14.687  46.364  1.00 18.01           C  
ATOM   1315  CG2 THR A 169       6.012  13.856  46.817  1.00 18.11           C  
ATOM   1316  OG1 THR A 169       4.985  15.088  45.009  1.00 18.96           O  
ATOM   1317  N   LEU A 170       3.451  12.145  48.249  1.00 16.82           N  
ATOM   1318  CA  LEU A 170       3.351  11.599  49.581  1.00 16.30           C  
ATOM   1319  C   LEU A 170       4.737  11.172  50.034  1.00 17.15           C  
ATOM   1320  O   LEU A 170       5.463  10.457  49.303  1.00 17.59           O  
ATOM   1321  CB  LEU A 170       2.422  10.381  49.603  1.00 16.56           C  
ATOM   1322  CG  LEU A 170       1.052  10.653  48.985  1.00 16.87           C  
ATOM   1323  CD1 LEU A 170       0.294   9.341  49.067  1.00 17.12           C  
ATOM   1324  CD2 LEU A 170       0.292  11.708  49.761  1.00 18.04           C  
ATOM   1325  N   ILE A 171       5.129  11.644  51.207  1.00 16.48           N  
ATOM   1326  CA  ILE A 171       6.365  11.232  51.854  1.00 16.50           C  
ATOM   1327  C   ILE A 171       5.954  10.406  53.058  1.00 17.18           C  
ATOM   1328  O   ILE A 171       5.184  10.875  53.909  1.00 17.95           O  
ATOM   1329  CB  ILE A 171       7.179  12.465  52.242  1.00 16.55           C  
ATOM   1330  CG1 ILE A 171       7.506  13.232  50.975  1.00 17.64           C  
ATOM   1331  CG2 ILE A 171       8.406  12.038  52.994  1.00 16.91           C  
ATOM   1332  CD1 ILE A 171       8.225  14.539  51.189  1.00 18.14           C  
ATOM   1333  N   ASN A 172       6.419   9.160  53.145  1.00 17.13           N  
ATOM   1334  CA  ASN A 172       5.914   8.276  54.174  1.00 17.75           C  
ATOM   1335  C   ASN A 172       4.365   8.292  54.244  1.00 18.27           C  
ATOM   1336  O   ASN A 172       3.776   8.293  55.340  1.00 19.46           O  
ATOM   1337  CB  ASN A 172       6.565   8.612  55.514  1.00 18.97           C  
ATOM   1338  CG  ASN A 172       7.995   8.182  55.543  1.00 19.28           C  
ATOM   1339  ND2 ASN A 172       8.747   8.620  56.532  1.00 20.76           N  
ATOM   1340  OD1 ASN A 172       8.426   7.422  54.663  1.00 20.23           O  
ATOM   1341  N   GLY A 173       3.755   8.285  53.066  1.00 17.05           N  
ATOM   1342  CA  GLY A 173       2.302   8.139  52.960  1.00 18.36           C  
ATOM   1343  C   GLY A 173       1.463   9.375  53.201  1.00 18.47           C  
ATOM   1344  O   GLY A 173       0.239   9.302  53.187  1.00 19.00           O  
ATOM   1345  N   LEU A 174       2.094  10.530  53.432  1.00 18.04           N  
ATOM   1346  CA  LEU A 174       1.352  11.765  53.751  1.00 17.77           C  
ATOM   1347  C   LEU A 174       1.857  12.945  52.937  1.00 18.29           C  
ATOM   1348  O   LEU A 174       3.066  13.039  52.679  1.00 17.09           O  
ATOM   1349  CB  LEU A 174       1.513  12.092  55.239  1.00 17.47           C  
ATOM   1350  CG  LEU A 174       1.022  11.095  56.284  1.00 19.29           C  
ATOM   1351  CD1 LEU A 174       1.447  11.540  57.656  1.00 21.52           C  
ATOM   1352  CD2 LEU A 174      -0.494  11.023  56.246  1.00 20.53           C  
ATOM   1353  N   GLY A 175       0.968  13.846  52.542  1.00 17.09           N  
ATOM   1354  CA  GLY A 175       1.375  15.040  51.802  1.00 17.52           C  
ATOM   1355  C   GLY A 175       0.177  15.869  51.460  1.00 17.69           C  
ATOM   1356  O   GLY A 175      -0.946  15.462  51.765  1.00 20.01           O  
ATOM   1357  N   ARG A 176       0.408  16.997  50.807  1.00 18.04           N  
ATOM   1358  CA  ARG A 176      -0.713  17.902  50.478  1.00 18.61           C  
ATOM   1359  C   ARG A 176      -0.900  18.008  48.987  1.00 19.09           C  
ATOM   1360  O   ARG A 176       0.081  17.965  48.191  1.00 19.15           O  
ATOM   1361  CB  ARG A 176      -0.394  19.303  51.041  1.00 19.13           C  
ATOM   1362  CG  ARG A 176      -0.338  19.310  52.546  1.00 18.73           C  
ATOM   1363  CD  ARG A 176       0.136  20.638  53.103  1.00 20.45           C  
ATOM   1364  NE  ARG A 176      -0.045  20.579  54.542  1.00 19.98           N  
ATOM   1365  CZ  ARG A 176       0.438  21.472  55.419  1.00 21.66           C  
ATOM   1366  NH1 ARG A 176       1.126  22.544  54.998  1.00 20.53           N1+
ATOM   1367  NH2 ARG A 176       0.218  21.263  56.711  1.00 21.92           N  
ATOM   1368  N   SER A 177      -2.169  18.199  48.591  1.00 19.67           N  
ATOM   1369  CA  SER A 177      -2.475  18.622  47.234  1.00 21.98           C  
ATOM   1370  C   SER A 177      -2.809  20.106  47.256  1.00 22.54           C  
ATOM   1371  O   SER A 177      -2.997  20.656  48.347  1.00 22.54           O  
ATOM   1372  CB  SER A 177      -3.656  17.826  46.666  1.00 21.28           C  
ATOM   1373  OG  SER A 177      -4.904  18.225  47.238  1.00 24.76           O  
ATOM   1374  N   THR A 178      -2.907  20.737  46.083  1.00 24.71           N  
ATOM   1375  CA  THR A 178      -3.290  22.150  46.057  1.00 25.92           C  
ATOM   1376  C   THR A 178      -4.664  22.369  46.664  1.00 27.36           C  
ATOM   1377  O   THR A 178      -4.944  23.466  47.190  1.00 28.12           O  
ATOM   1378  CB  THR A 178      -3.262  22.793  44.648  1.00 25.89           C  
ATOM   1379  CG2 THR A 178      -1.843  22.886  44.129  1.00 27.13           C  
ATOM   1380  OG1 THR A 178      -4.081  22.040  43.739  1.00 27.88           O  
ATOM   1381  N   SER A 179      -5.511  21.352  46.608  1.00 27.15           N  
ATOM   1382  CA  SER A 179      -6.844  21.448  47.195  1.00 28.31           C  
ATOM   1383  C   SER A 179      -6.898  21.035  48.679  1.00 27.38           C  
ATOM   1384  O   SER A 179      -7.935  21.188  49.329  1.00 28.45           O  
ATOM   1385  CB  SER A 179      -7.865  20.686  46.331  1.00 28.93           C  
ATOM   1386  OG  SER A 179      -7.722  19.294  46.503  1.00 32.92           O  
ATOM   1387  N   THR A 180      -5.782  20.526  49.228  1.00 25.36           N  
ATOM   1388  CA  THR A 180      -5.722  20.147  50.639  1.00 24.36           C  
ATOM   1389  C   THR A 180      -4.474  20.762  51.316  1.00 24.29           C  
ATOM   1390  O   THR A 180      -3.624  20.045  51.875  1.00 23.21           O  
ATOM   1391  CB  THR A 180      -5.739  18.633  50.843  1.00 24.77           C  
ATOM   1392  CG2 THR A 180      -7.098  18.030  50.395  1.00 24.60           C  
ATOM   1393  OG1 THR A 180      -4.699  18.049  50.036  1.00 24.15           O  
ATOM   1394  N   PRO A 181      -4.394  22.102  51.315  1.00 24.37           N  
ATOM   1395  CA  PRO A 181      -3.197  22.765  51.814  1.00 24.62           C  
ATOM   1396  C   PRO A 181      -2.971  22.645  53.323  1.00 24.68           C  
ATOM   1397  O   PRO A 181      -1.899  23.058  53.817  1.00 25.44           O  
ATOM   1398  CB  PRO A 181      -3.425  24.229  51.430  1.00 25.59           C  
ATOM   1399  CG  PRO A 181      -4.958  24.370  51.444  1.00 24.58           C  
ATOM   1400  CD  PRO A 181      -5.423  23.064  50.850  1.00 24.77           C  
ATOM   1401  N   THR A 182      -3.937  22.102  54.063  1.00 25.84           N  
ATOM   1402  CA  THR A 182      -3.723  21.871  55.480  1.00 26.45           C  
ATOM   1403  C   THR A 182      -3.670  20.414  55.879  1.00 25.22           C  
ATOM   1404  O   THR A 182      -3.742  20.085  57.064  1.00 25.64           O  
ATOM   1405  CB  THR A 182      -4.785  22.580  56.400  1.00 27.19           C  
ATOM   1406  CG2 THR A 182      -4.823  24.073  56.112  1.00 30.24           C  
ATOM   1407  OG1 THR A 182      -6.065  21.974  56.199  1.00 30.11           O  
ATOM   1408  N   ALA A 183      -3.528  19.508  54.905  1.00 23.16           N  
ATOM   1409  CA  ALA A 183      -3.464  18.100  55.272  1.00 21.82           C  
ATOM   1410  C   ALA A 183      -2.239  17.791  56.114  1.00 20.61           C  
ATOM   1411  O   ALA A 183      -1.215  18.484  56.015  1.00 22.15           O  
ATOM   1412  CB  ALA A 183      -3.470  17.206  54.017  1.00 21.73           C  
ATOM   1413  N   ASP A 184      -2.335  16.760  56.934  1.00 20.16           N  
ATOM   1414  CA  ASP A 184      -1.215  16.347  57.762  1.00 20.91           C  
ATOM   1415  C   ASP A 184       0.007  16.015  56.909  1.00 20.00           C  
ATOM   1416  O   ASP A 184      -0.110  15.321  55.882  1.00 20.34           O  
ATOM   1417  CB  ASP A 184      -1.543  15.114  58.591  1.00 22.10           C  
ATOM   1418  CG  ASP A 184      -2.605  15.365  59.686  1.00 27.35           C  
ATOM   1419  OD1 ASP A 184      -2.879  16.527  60.057  1.00 31.55           O  
ATOM   1420  OD2 ASP A 184      -3.149  14.361  60.188  1.00 33.19           O1-
ATOM   1421  N   LEU A 185       1.162  16.495  57.371  1.00 19.86           N  
ATOM   1422  CA  LEU A 185       2.459  16.189  56.769  1.00 18.59           C  
ATOM   1423  C   LEU A 185       3.149  15.107  57.560  1.00 17.55           C  
ATOM   1424  O   LEU A 185       2.950  14.973  58.764  1.00 19.12           O  
ATOM   1425  CB  LEU A 185       3.349  17.435  56.782  1.00 18.82           C  
ATOM   1426  CG  LEU A 185       2.854  18.601  55.929  1.00 19.21           C  
ATOM   1427  CD1 LEU A 185       3.788  19.776  56.107  1.00 25.38           C  
ATOM   1428  CD2 LEU A 185       2.751  18.208  54.473  1.00 22.59           C  
ATOM   1429  N   ALA A 186       4.001  14.331  56.875  1.00 16.83           N  
ATOM   1430  CA  ALA A 186       4.797  13.340  57.582  1.00 17.01           C  
ATOM   1431  C   ALA A 186       5.869  14.016  58.419  1.00 16.96           C  
ATOM   1432  O   ALA A 186       6.396  15.061  58.022  1.00 17.61           O  
ATOM   1433  CB  ALA A 186       5.488  12.407  56.611  1.00 17.81           C  
ATOM   1434  N   VAL A 187       6.175  13.397  59.545  1.00 17.72           N  
ATOM   1435  CA  VAL A 187       7.219  13.882  60.424  1.00 18.62           C  
ATOM   1436  C   VAL A 187       8.248  12.807  60.545  1.00 19.19           C  
ATOM   1437  O   VAL A 187       7.948  11.654  60.887  1.00 18.89           O  
ATOM   1438  CB  VAL A 187       6.635  14.214  61.817  1.00 17.91           C  
ATOM   1439  CG1 VAL A 187       7.762  14.716  62.748  1.00 18.67           C  
ATOM   1440  CG2 VAL A 187       5.550  15.296  61.701  1.00 19.35           C  
ATOM   1441  N   ILE A 188       9.495  13.171  60.276  1.00 18.33           N  
ATOM   1442  CA  ILE A 188      10.606  12.232  60.461  1.00 19.07           C  
ATOM   1443  C   ILE A 188      11.395  12.761  61.660  1.00 19.58           C  
ATOM   1444  O   ILE A 188      11.827  13.932  61.667  1.00 18.80           O  
ATOM   1445  CB  ILE A 188      11.482  12.183  59.159  1.00 20.21           C  
ATOM   1446  CG1 ILE A 188      10.786  11.499  57.963  1.00 21.47           C  
ATOM   1447  CG2 ILE A 188      12.808  11.465  59.414  1.00 21.96           C  
ATOM   1448  CD1 ILE A 188       9.563  12.283  57.310  1.00 25.79           C  
ATOM   1449  N   SER A 189      11.537  11.960  62.704  1.00 20.28           N  
ATOM   1450  CA  SER A 189      12.142  12.425  63.945  1.00 21.35           C  
ATOM   1451  C   SER A 189      13.614  12.102  63.999  1.00 21.60           C  
ATOM   1452  O   SER A 189      14.041  10.997  63.633  1.00 21.66           O  
ATOM   1453  CB  SER A 189      11.474  11.733  65.132  1.00 22.36           C  
ATOM   1454  OG  SER A 189      10.126  12.142  65.210  1.00 26.94           O  
ATOM   1455  N   VAL A 190      14.401  13.059  64.495  1.00 19.65           N  
ATOM   1456  CA  VAL A 190      15.806  12.833  64.776  1.00 18.98           C  
ATOM   1457  C   VAL A 190      16.181  13.453  66.109  1.00 19.23           C  
ATOM   1458  O   VAL A 190      15.463  14.307  66.613  1.00 19.18           O  
ATOM   1459  CB  VAL A 190      16.734  13.416  63.687  1.00 18.88           C  
ATOM   1460  CG1 VAL A 190      16.482  12.703  62.323  1.00 19.06           C  
ATOM   1461  CG2 VAL A 190      16.586  14.924  63.541  1.00 19.76           C  
ATOM   1462  N   THR A 191      17.268  12.962  66.665  1.00 18.94           N  
ATOM   1463  CA  THR A 191      17.805  13.435  67.949  1.00 19.83           C  
ATOM   1464  C   THR A 191      19.138  14.112  67.668  1.00 19.20           C  
ATOM   1465  O   THR A 191      20.012  13.516  67.029  1.00 18.93           O  
ATOM   1466  CB  THR A 191      18.041  12.251  68.911  1.00 20.55           C  
ATOM   1467  CG2 THR A 191      18.553  12.753  70.273  1.00 23.50           C  
ATOM   1468  OG1 THR A 191      16.809  11.563  69.127  1.00 25.25           O  
ATOM   1469  N   LYS A 192      19.322  15.346  68.173  1.00 18.02           N  
ATOM   1470  CA  LYS A 192      20.571  16.059  67.890  1.00 19.31           C  
ATOM   1471  C   LYS A 192      21.765  15.252  68.349  1.00 19.59           C  
ATOM   1472  O   LYS A 192      21.745  14.666  69.461  1.00 20.73           O  
ATOM   1473  CB  LYS A 192      20.581  17.408  68.610  1.00 19.95           C  
ATOM   1474  CG  LYS A 192      21.810  18.248  68.280  1.00 20.54           C  
ATOM   1475  CD  LYS A 192      21.524  19.708  68.639  1.00 20.74           C  
ATOM   1476  CE  LYS A 192      22.766  20.556  68.520  1.00 23.49           C  
ATOM   1477  NZ  LYS A 192      23.397  20.559  67.186  1.00 22.97           N1+
ATOM   1478  N   GLY A 193      22.785  15.189  67.489  1.00 19.66           N  
ATOM   1479  CA  GLY A 193      23.986  14.428  67.794  1.00 20.16           C  
ATOM   1480  C   GLY A 193      24.029  13.025  67.233  1.00 21.19           C  
ATOM   1481  O   GLY A 193      25.110  12.410  67.202  1.00 23.20           O  
ATOM   1482  N   LYS A 194      22.896  12.534  66.741  1.00 20.11           N  
ATOM   1483  CA  LYS A 194      22.888  11.185  66.141  1.00 20.26           C  
ATOM   1484  C   LYS A 194      22.992  11.255  64.632  1.00 18.64           C  
ATOM   1485  O   LYS A 194      22.638  12.250  64.010  1.00 18.76           O  
ATOM   1486  CB  LYS A 194      21.665  10.398  66.582  1.00 20.54           C  
ATOM   1487  CG  LYS A 194      21.655  10.109  68.078  1.00 24.74           C  
ATOM   1488  CD  LYS A 194      20.606   9.061  68.420  1.00 32.44           C  
ATOM   1489  CE  LYS A 194      20.629   8.724  69.928  1.00 37.43           C  
ATOM   1490  NZ  LYS A 194      22.039   8.585  70.433  1.00 41.45           N1+
ATOM   1491  N   ARG A 195      23.530  10.171  64.074  1.00 18.87           N  
ATOM   1492  CA  ARG A 195      23.666   9.986  62.619  1.00 19.19           C  
ATOM   1493  C   ARG A 195      22.688   8.887  62.179  1.00 18.59           C  
ATOM   1494  O   ARG A 195      22.535   7.874  62.851  1.00 18.33           O  
ATOM   1495  CB  ARG A 195      25.095   9.575  62.294  1.00 20.01           C  
ATOM   1496  CG  ARG A 195      26.178  10.617  62.692  1.00 20.79           C  
ATOM   1497  CD  ARG A 195      27.572   9.955  62.709  1.00 21.95           C  
ATOM   1498  NE  ARG A 195      27.583   8.765  63.566  1.00 24.35           N  
ATOM   1499  CZ  ARG A 195      28.423   7.731  63.445  1.00 23.77           C  
ATOM   1500  NH1 ARG A 195      29.374   7.748  62.529  1.00 26.13           N1+
ATOM   1501  NH2 ARG A 195      28.272   6.684  64.240  1.00 24.84           N  
ATOM   1502  N   TYR A 196      22.038   9.124  61.052  1.00 18.46           N  
ATOM   1503  CA  TYR A 196      20.925   8.265  60.583  1.00 17.53           C  
ATOM   1504  C   TYR A 196      21.227   7.741  59.210  1.00 17.09           C  
ATOM   1505  O   TYR A 196      21.653   8.509  58.350  1.00 17.20           O  
ATOM   1506  CB  TYR A 196      19.646   9.118  60.484  1.00 16.67           C  
ATOM   1507  CG  TYR A 196      19.208   9.522  61.876  1.00 18.71           C  
ATOM   1508  CD1 TYR A 196      19.814  10.596  62.540  1.00 19.60           C  
ATOM   1509  CD2 TYR A 196      18.236   8.777  62.566  1.00 17.25           C  
ATOM   1510  CE1 TYR A 196      19.444  10.897  63.855  1.00 18.11           C  
ATOM   1511  CE2 TYR A 196      17.885   9.096  63.866  1.00 20.41           C  
ATOM   1512  CZ  TYR A 196      18.498  10.147  64.498  1.00 20.43           C  
ATOM   1513  OH  TYR A 196      18.109  10.446  65.784  1.00 18.99           O  
ATOM   1514  N   ARG A 197      20.971   6.446  59.000  1.00 16.96           N  
ATOM   1515  CA  ARG A 197      20.978   5.907  57.625  1.00 17.23           C  
ATOM   1516  C   ARG A 197      19.544   6.018  57.117  1.00 16.68           C  
ATOM   1517  O   ARG A 197      18.678   5.192  57.474  1.00 16.96           O  
ATOM   1518  CB  ARG A 197      21.409   4.439  57.566  1.00 17.49           C  
ATOM   1519  CG  ARG A 197      21.451   3.963  56.094  1.00 15.90           C  
ATOM   1520  CD  ARG A 197      21.899   2.534  56.025  1.00 17.69           C  
ATOM   1521  NE  ARG A 197      21.947   2.022  54.641  1.00 16.76           N  
ATOM   1522  CZ  ARG A 197      22.766   1.042  54.291  1.00 19.08           C  
ATOM   1523  NH1 ARG A 197      23.595   0.511  55.202  1.00 19.16           N1+
ATOM   1524  NH2 ARG A 197      22.790   0.598  53.043  1.00 18.28           N  
ATOM   1525  N   PHE A 198      19.284   7.050  56.329  1.00 15.87           N  
ATOM   1526  CA  PHE A 198      17.944   7.195  55.725  1.00 16.04           C  
ATOM   1527  C   PHE A 198      17.941   6.417  54.432  1.00 16.47           C  
ATOM   1528  O   PHE A 198      18.828   6.595  53.599  1.00 16.45           O  
ATOM   1529  CB  PHE A 198      17.567   8.670  55.516  1.00 16.71           C  
ATOM   1530  CG  PHE A 198      17.174   9.361  56.794  1.00 16.53           C  
ATOM   1531  CD1 PHE A 198      17.952  10.395  57.298  1.00 17.42           C  
ATOM   1532  CD2 PHE A 198      16.033   8.950  57.482  1.00 17.32           C  
ATOM   1533  CE1 PHE A 198      17.564  11.018  58.516  1.00 17.62           C  
ATOM   1534  CE2 PHE A 198      15.627   9.554  58.675  1.00 16.95           C  
ATOM   1535  CZ  PHE A 198      16.417  10.589  59.207  1.00 16.99           C  
ATOM   1536  N   ARG A 199      16.883   5.622  54.284  1.00 16.03           N  
ATOM   1537  CA  ARG A 199      16.724   4.773  53.108  1.00 15.27           C  
ATOM   1538  C   ARG A 199      15.582   5.339  52.299  1.00 14.54           C  
ATOM   1539  O   ARG A 199      14.417   5.188  52.669  1.00 15.75           O  
ATOM   1540  CB  ARG A 199      16.471   3.334  53.542  1.00 15.16           C  
ATOM   1541  CG  ARG A 199      17.697   2.744  54.314  1.00 15.80           C  
ATOM   1542  CD  ARG A 199      17.392   1.331  54.792  1.00 18.18           C  
ATOM   1543  NE  ARG A 199      18.508   0.714  55.518  1.00 18.07           N  
ATOM   1544  CZ  ARG A 199      19.350  -0.178  54.989  1.00 18.67           C  
ATOM   1545  NH1 ARG A 199      19.249  -0.524  53.692  1.00 17.11           N1+
ATOM   1546  NH2 ARG A 199      20.299  -0.729  55.760  1.00 17.71           N  
ATOM   1547  N   LEU A 200      15.947   6.007  51.218  1.00 14.90           N  
ATOM   1548  CA  LEU A 200      15.028   6.765  50.390  1.00 14.88           C  
ATOM   1549  C   LEU A 200      14.566   5.862  49.248  1.00 15.30           C  
ATOM   1550  O   LEU A 200      15.376   5.373  48.432  1.00 15.19           O  
ATOM   1551  CB  LEU A 200      15.769   7.969  49.789  1.00 15.83           C  
ATOM   1552  CG  LEU A 200      14.917   8.933  48.966  1.00 16.59           C  
ATOM   1553  CD1 LEU A 200      13.831   9.589  49.855  1.00 17.65           C  
ATOM   1554  CD2 LEU A 200      15.775  10.009  48.285  1.00 15.28           C  
ATOM   1555  N   VAL A 201      13.254   5.652  49.172  1.00 15.34           N  
ATOM   1556  CA  VAL A 201      12.674   4.675  48.247  1.00 15.20           C  
ATOM   1557  C   VAL A 201      11.676   5.375  47.347  1.00 16.07           C  
ATOM   1558  O   VAL A 201      10.696   5.921  47.878  1.00 15.54           O  
ATOM   1559  CB  VAL A 201      11.904   3.599  49.018  1.00 15.89           C  
ATOM   1560  CG1 VAL A 201      11.343   2.534  48.039  1.00 17.52           C  
ATOM   1561  CG2 VAL A 201      12.802   2.894  50.070  1.00 17.00           C  
ATOM   1562  N   SER A 202      11.914   5.378  46.037  1.00 16.31           N  
ATOM   1563  CA  SER A 202      10.876   5.872  45.131  1.00 14.76           C  
ATOM   1564  C   SER A 202       9.871   4.774  44.829  1.00 15.67           C  
ATOM   1565  O   SER A 202      10.229   3.757  44.164  1.00 15.04           O  
ATOM   1566  CB  SER A 202      11.466   6.332  43.781  1.00 16.65           C  
ATOM   1567  OG  SER A 202      10.375   6.600  42.910  1.00 15.50           O  
ATOM   1568  N   LEU A 203       8.617   5.007  45.244  1.00 14.76           N  
ATOM   1569  CA  LEU A 203       7.486   4.129  44.885  1.00 15.09           C  
ATOM   1570  C   LEU A 203       6.761   4.748  43.712  1.00 14.61           C  
ATOM   1571  O   LEU A 203       5.559   4.422  43.494  1.00 16.13           O  
ATOM   1572  CB  LEU A 203       6.514   4.045  46.087  1.00 14.94           C  
ATOM   1573  CG  LEU A 203       7.077   3.660  47.443  1.00 14.72           C  
ATOM   1574  CD1 LEU A 203       5.966   3.700  48.458  1.00 15.32           C  
ATOM   1575  CD2 LEU A 203       7.730   2.272  47.418  1.00 15.64           C  
ATOM   1576  N   SER A 204       7.425   5.575  42.910  1.00 14.36           N  
ATOM   1577  CA  SER A 204       6.708   6.365  41.927  1.00 14.62           C  
ATOM   1578  C   SER A 204       6.153   5.539  40.774  1.00 15.19           C  
ATOM   1579  O   SER A 204       6.838   4.641  40.236  1.00 16.70           O  
ATOM   1580  CB  SER A 204       7.615   7.434  41.342  1.00 15.99           C  
ATOM   1581  OG  SER A 204       6.901   8.327  40.505  1.00 16.98           O  
ATOM   1582  N   CYS A 205       4.943   5.915  40.352  1.00 15.79           N  
ATOM   1583  CA  CYS A 205       4.400   5.451  39.063  1.00 16.75           C  
ATOM   1584  C   CYS A 205       4.961   6.214  37.878  1.00 16.15           C  
ATOM   1585  O   CYS A 205       4.817   5.765  36.730  1.00 16.60           O  
ATOM   1586  CB  CYS A 205       2.877   5.534  38.994  1.00 17.22           C  
ATOM   1587  SG ACYS A 205       2.289   3.839  39.486  0.30 16.81           S  
ATOM   1588  SG BCYS A 205       1.988   5.346  40.559  0.70 18.65           S  
ATOM   1589  N   ASP A 206       5.560   7.384  38.086  1.00 15.55           N  
ATOM   1590  CA  ASP A 206       5.913   8.213  36.947  1.00 15.89           C  
ATOM   1591  C   ASP A 206       6.981   9.285  37.279  1.00 16.61           C  
ATOM   1592  O   ASP A 206       8.109   9.153  36.820  1.00 16.89           O  
ATOM   1593  CB  ASP A 206       4.618   8.795  36.312  1.00 16.67           C  
ATOM   1594  CG  ASP A 206       4.849   9.581  35.042  1.00 20.34           C  
ATOM   1595  OD1 ASP A 206       5.998   9.855  34.646  1.00 19.98           O  
ATOM   1596  OD2 ASP A 206       3.809   9.948  34.440  1.00 23.89           O1-
ATOM   1597  N   PRO A 207       6.646  10.349  38.045  1.00 16.32           N  
ATOM   1598  CA  PRO A 207       7.639  11.419  38.200  1.00 15.85           C  
ATOM   1599  C   PRO A 207       8.915  10.993  38.907  1.00 15.59           C  
ATOM   1600  O   PRO A 207       8.920  10.046  39.733  1.00 16.32           O  
ATOM   1601  CB  PRO A 207       6.910  12.466  39.069  1.00 16.79           C  
ATOM   1602  CG  PRO A 207       5.814  11.706  39.732  1.00 16.52           C  
ATOM   1603  CD  PRO A 207       5.379  10.653  38.745  1.00 16.43           C  
ATOM   1604  N   ASN A 208       9.974  11.712  38.555  1.00 15.96           N  
ATOM   1605  CA  ASN A 208      11.185  11.672  39.357  1.00 15.81           C  
ATOM   1606  C   ASN A 208      11.108  12.820  40.363  1.00 16.76           C  
ATOM   1607  O   ASN A 208      10.395  13.796  40.134  1.00 16.75           O  
ATOM   1608  CB  ASN A 208      12.468  11.731  38.487  1.00 16.10           C  
ATOM   1609  CG  ASN A 208      12.624  13.038  37.736  1.00 17.61           C  
ATOM   1610  ND2 ASN A 208      12.465  13.007  36.413  1.00 17.19           N  
ATOM   1611  OD1 ASN A 208      12.898  14.081  38.350  1.00 16.75           O  
ATOM   1612  N   TYR A 209      11.870  12.703  41.440  1.00 15.41           N  
ATOM   1613  CA  TYR A 209      11.835  13.718  42.515  1.00 15.70           C  
ATOM   1614  C   TYR A 209      13.225  14.262  42.795  1.00 16.99           C  
ATOM   1615  O   TYR A 209      14.200  13.484  42.828  1.00 17.02           O  
ATOM   1616  CB  TYR A 209      11.314  13.128  43.843  1.00 16.79           C  
ATOM   1617  CG  TYR A 209       9.860  12.733  43.739  1.00 17.30           C  
ATOM   1618  CD1 TYR A 209       8.853  13.681  43.816  1.00 16.47           C  
ATOM   1619  CD2 TYR A 209       9.498  11.401  43.536  1.00 18.39           C  
ATOM   1620  CE1 TYR A 209       7.513  13.325  43.640  1.00 17.03           C  
ATOM   1621  CE2 TYR A 209       8.186  11.044  43.396  1.00 19.19           C  
ATOM   1622  CZ  TYR A 209       7.197  11.987  43.447  1.00 19.00           C  
ATOM   1623  OH  TYR A 209       5.863  11.605  43.289  1.00 20.34           O  
ATOM   1624  N   THR A 210      13.298  15.580  43.005  1.00 16.45           N  
ATOM   1625  CA  THR A 210      14.548  16.202  43.449  1.00 16.92           C  
ATOM   1626  C   THR A 210      14.403  16.405  44.931  1.00 16.99           C  
ATOM   1627  O   THR A 210      13.542  17.183  45.378  1.00 17.47           O  
ATOM   1628  CB  THR A 210      14.804  17.492  42.663  1.00 16.87           C  
ATOM   1629  CG2 THR A 210      16.107  18.132  43.134  1.00 19.34           C  
ATOM   1630  OG1 THR A 210      14.941  17.158  41.255  1.00 19.61           O  
ATOM   1631  N   PHE A 211      15.186  15.608  45.682  1.00 15.62           N  
ATOM   1632  CA  PHE A 211      15.027  15.481  47.113  1.00 15.87           C  
ATOM   1633  C   PHE A 211      16.138  16.224  47.857  1.00 16.31           C  
ATOM   1634  O   PHE A 211      17.316  16.121  47.500  1.00 16.33           O  
ATOM   1635  CB  PHE A 211      15.100  14.001  47.436  1.00 16.26           C  
ATOM   1636  CG  PHE A 211      14.949  13.715  48.903  1.00 15.50           C  
ATOM   1637  CD1 PHE A 211      13.698  13.456  49.453  1.00 16.54           C  
ATOM   1638  CD2 PHE A 211      16.070  13.707  49.746  1.00 16.87           C  
ATOM   1639  CE1 PHE A 211      13.576  13.194  50.792  1.00 16.61           C  
ATOM   1640  CE2 PHE A 211      15.942  13.432  51.104  1.00 17.30           C  
ATOM   1641  CZ  PHE A 211      14.691  13.208  51.634  1.00 16.51           C  
ATOM   1642  N   SER A 212      15.745  16.947  48.917  1.00 15.96           N  
ATOM   1643  CA  SER A 212      16.724  17.619  49.752  1.00 16.66           C  
ATOM   1644  C   SER A 212      16.132  17.860  51.142  1.00 16.58           C  
ATOM   1645  O   SER A 212      14.914  17.744  51.326  1.00 16.43           O  
ATOM   1646  CB  SER A 212      17.097  18.952  49.109  1.00 16.33           C  
ATOM   1647  OG  SER A 212      15.936  19.803  48.965  1.00 19.64           O  
ATOM   1648  N   ILE A 213      16.992  18.178  52.104  1.00 17.00           N  
ATOM   1649  CA  ILE A 213      16.533  18.466  53.459  1.00 16.88           C  
ATOM   1650  C   ILE A 213      17.211  19.774  53.868  1.00 17.73           C  
ATOM   1651  O   ILE A 213      18.442  19.851  53.909  1.00 18.46           O  
ATOM   1652  CB  ILE A 213      16.919  17.328  54.412  1.00 16.94           C  
ATOM   1653  CG1 ILE A 213      16.278  16.009  53.917  1.00 17.07           C  
ATOM   1654  CG2 ILE A 213      16.507  17.654  55.836  1.00 16.70           C  
ATOM   1655  CD1 ILE A 213      16.540  14.862  54.831  1.00 17.58           C  
ATOM   1656  N   ASP A 214      16.417  20.786  54.194  1.00 17.31           N  
ATOM   1657  CA  ASP A 214      17.017  22.095  54.497  1.00 17.27           C  
ATOM   1658  C   ASP A 214      18.054  21.990  55.589  1.00 16.98           C  
ATOM   1659  O   ASP A 214      17.844  21.351  56.609  1.00 17.85           O  
ATOM   1660  CB  ASP A 214      15.961  23.100  54.943  1.00 16.90           C  
ATOM   1661  CG  ASP A 214      14.992  23.472  53.845  1.00 17.92           C  
ATOM   1662  OD1 ASP A 214      15.169  23.060  52.664  1.00 19.70           O  
ATOM   1663  OD2 ASP A 214      14.016  24.212  54.144  1.00 17.93           O1-
ATOM   1664  N   SER A 215      19.182  22.649  55.325  1.00 18.68           N  
ATOM   1665  CA  SER A 215      20.289  22.811  56.266  1.00 19.18           C  
ATOM   1666  C   SER A 215      21.063  21.549  56.545  1.00 18.28           C  
ATOM   1667  O   SER A 215      21.955  21.556  57.377  1.00 18.69           O  
ATOM   1668  CB  SER A 215      19.836  23.407  57.618  1.00 19.51           C  
ATOM   1669  OG  SER A 215      19.098  24.607  57.425  1.00 27.49           O  
ATOM   1670  N   HIS A 216      20.755  20.448  55.848  1.00 18.29           N  
ATOM   1671  CA  HIS A 216      21.443  19.171  56.144  1.00 18.19           C  
ATOM   1672  C   HIS A 216      22.057  18.571  54.890  1.00 19.49           C  
ATOM   1673  O   HIS A 216      21.358  18.344  53.908  1.00 22.17           O  
ATOM   1674  CB  HIS A 216      20.455  18.160  56.715  1.00 18.09           C  
ATOM   1675  CG  HIS A 216      19.998  18.493  58.106  1.00 16.50           C  
ATOM   1676  CD2 HIS A 216      20.353  17.995  59.316  1.00 17.69           C  
ATOM   1677  ND1 HIS A 216      19.060  19.477  58.351  1.00 16.55           N  
ATOM   1678  CE1 HIS A 216      18.846  19.551  59.656  1.00 17.51           C  
ATOM   1679  NE2 HIS A 216      19.624  18.678  60.268  1.00 17.40           N  
ATOM   1680  N   GLN A 217      23.333  18.244  54.946  1.00 19.48           N  
ATOM   1681  CA  GLN A 217      23.926  17.543  53.817  1.00 20.88           C  
ATOM   1682  C   GLN A 217      23.591  16.063  53.882  1.00 19.28           C  
ATOM   1683  O   GLN A 217      23.323  15.508  54.972  1.00 20.10           O  
ATOM   1684  CB  GLN A 217      25.432  17.765  53.823  1.00 21.73           C  
ATOM   1685  CG  GLN A 217      25.801  19.242  53.507  1.00 25.91           C  
ATOM   1686  CD  GLN A 217      27.101  19.362  52.709  1.00 33.71           C  
ATOM   1687  NE2 GLN A 217      27.001  19.760  51.421  1.00 36.86           N  
ATOM   1688  OE1 GLN A 217      28.175  19.090  53.237  1.00 32.20           O  
ATOM   1689  N   LEU A 218      23.656  15.413  52.705  1.00 19.08           N  
ATOM   1690  CA  LEU A 218      23.284  14.010  52.552  1.00 18.52           C  
ATOM   1691  C   LEU A 218      24.500  13.271  52.030  1.00 17.49           C  
ATOM   1692  O   LEU A 218      25.003  13.611  50.959  1.00 19.37           O  
ATOM   1693  CB  LEU A 218      22.139  13.843  51.540  1.00 19.02           C  
ATOM   1694  CG  LEU A 218      20.984  14.873  51.647  1.00 19.90           C  
ATOM   1695  CD1 LEU A 218      19.952  14.628  50.560  1.00 22.94           C  
ATOM   1696  CD2 LEU A 218      20.329  14.909  53.007  1.00 21.42           C  
ATOM   1697  N   THR A 219      24.944  12.272  52.787  1.00 17.84           N  
ATOM   1698  CA  THR A 219      26.089  11.462  52.336  1.00 17.33           C  
ATOM   1699  C   THR A 219      25.577  10.131  51.793  1.00 16.60           C  
ATOM   1700  O   THR A 219      25.208   9.239  52.542  1.00 16.70           O  
ATOM   1701  CB  THR A 219      27.122  11.263  53.444  1.00 17.84           C  
ATOM   1702  CG2 THR A 219      28.275  10.406  52.946  1.00 19.45           C  
ATOM   1703  OG1 THR A 219      27.649  12.557  53.817  1.00 19.70           O  
ATOM   1704  N   VAL A 220      25.594  10.035  50.474  1.00 16.28           N  
ATOM   1705  CA  VAL A 220      25.002   8.873  49.776  1.00 16.77           C  
ATOM   1706  C   VAL A 220      25.950   7.697  49.851  1.00 17.42           C  
ATOM   1707  O   VAL A 220      27.138   7.870  49.556  1.00 17.68           O  
ATOM   1708  CB  VAL A 220      24.748   9.235  48.307  1.00 16.83           C  
ATOM   1709  CG1 VAL A 220      24.308   7.997  47.505  1.00 17.24           C  
ATOM   1710  CG2 VAL A 220      23.660  10.287  48.217  1.00 18.58           C  
ATOM   1711  N   ILE A 221      25.437   6.561  50.312  1.00 16.80           N  
ATOM   1712  CA  ILE A 221      26.246   5.375  50.610  1.00 16.62           C  
ATOM   1713  C   ILE A 221      25.729   4.107  49.934  1.00 15.96           C  
ATOM   1714  O   ILE A 221      26.318   3.047  50.104  1.00 16.79           O  
ATOM   1715  CB  ILE A 221      26.407   5.104  52.122  1.00 16.52           C  
ATOM   1716  CG1 ILE A 221      25.062   4.848  52.823  1.00 17.22           C  
ATOM   1717  CG2 ILE A 221      27.122   6.307  52.799  1.00 18.11           C  
ATOM   1718  CD1 ILE A 221      25.209   4.261  54.209  1.00 17.69           C  
ATOM   1719  N   GLU A 222      24.609   4.219  49.211  1.00 15.96           N  
ATOM   1720  CA  GLU A 222      23.982   3.052  48.552  1.00 16.40           C  
ATOM   1721  C   GLU A 222      23.106   3.546  47.444  1.00 16.05           C  
ATOM   1722  O   GLU A 222      22.441   4.551  47.596  1.00 16.99           O  
ATOM   1723  CB  GLU A 222      23.127   2.287  49.559  1.00 15.83           C  
ATOM   1724  CG  GLU A 222      22.553   0.943  48.998  1.00 16.93           C  
ATOM   1725  CD  GLU A 222      21.141   0.680  49.507  1.00 18.99           C  
ATOM   1726  OE1 GLU A 222      20.820   0.982  50.693  1.00 16.75           O  
ATOM   1727  OE2 GLU A 222      20.338   0.102  48.733  1.00 17.44           O1-
ATOM   1728  N   ALA A 223      23.101   2.832  46.311  1.00 16.69           N  
ATOM   1729  CA  ALA A 223      22.165   3.112  45.205  1.00 15.87           C  
ATOM   1730  C   ALA A 223      21.580   1.777  44.754  1.00 15.79           C  
ATOM   1731  O   ALA A 223      22.317   0.846  44.456  1.00 15.77           O  
ATOM   1732  CB  ALA A 223      22.859   3.815  44.026  1.00 16.34           C  
ATOM   1733  N   ASP A 224      20.251   1.711  44.700  1.00 14.90           N  
ATOM   1734  CA  ASP A 224      19.517   0.516  44.194  1.00 15.23           C  
ATOM   1735  C   ASP A 224      20.082  -0.783  44.756  1.00 15.88           C  
ATOM   1736  O   ASP A 224      20.342  -1.726  43.969  1.00 16.86           O  
ATOM   1737  CB  ASP A 224      19.533   0.408  42.664  1.00 15.88           C  
ATOM   1738  CG  ASP A 224      18.892   1.598  41.934  1.00 16.04           C  
ATOM   1739  OD1 ASP A 224      18.412   2.578  42.561  1.00 16.25           O  
ATOM   1740  OD2 ASP A 224      18.900   1.574  40.676  1.00 14.92           O1-
ATOM   1741  N   GLY A 225      20.256  -0.863  46.071  1.00 15.36           N  
ATOM   1742  CA  GLY A 225      20.688  -2.117  46.700  1.00 16.13           C  
ATOM   1743  C   GLY A 225      22.192  -2.265  46.819  1.00 16.41           C  
ATOM   1744  O   GLY A 225      22.616  -3.148  47.567  1.00 18.71           O  
ATOM   1745  N   VAL A 226      22.977  -1.449  46.106  1.00 15.89           N  
ATOM   1746  CA  VAL A 226      24.429  -1.700  46.013  1.00 16.27           C  
ATOM   1747  C   VAL A 226      25.159  -0.606  46.782  1.00 16.91           C  
ATOM   1748  O   VAL A 226      24.961   0.572  46.512  1.00 17.10           O  
ATOM   1749  CB  VAL A 226      24.897  -1.724  44.529  1.00 17.47           C  
ATOM   1750  CG1 VAL A 226      26.438  -1.938  44.458  1.00 18.90           C  
ATOM   1751  CG2 VAL A 226      24.218  -2.903  43.766  1.00 19.15           C  
ATOM   1752  N   SER A 227      25.978  -1.005  47.763  1.00 16.60           N  
ATOM   1753  CA  SER A 227      26.744  -0.013  48.517  1.00 17.29           C  
ATOM   1754  C   SER A 227      27.718   0.730  47.619  1.00 17.98           C  
ATOM   1755  O   SER A 227      28.352   0.122  46.724  1.00 17.91           O  
ATOM   1756  CB  SER A 227      27.513  -0.712  49.624  1.00 17.36           C  
ATOM   1757  OG  SER A 227      26.649  -1.447  50.468  1.00 17.38           O  
ATOM   1758  N   THR A 228      27.834   2.030  47.869  1.00 16.91           N  
ATOM   1759  CA  THR A 228      28.700   2.906  47.093  1.00 16.93           C  
ATOM   1760  C   THR A 228      29.768   3.549  47.990  1.00 17.84           C  
ATOM   1761  O   THR A 228      29.638   3.580  49.225  1.00 18.16           O  
ATOM   1762  CB  THR A 228      27.936   4.051  46.402  1.00 18.55           C  
ATOM   1763  CG2 THR A 228      26.910   3.497  45.444  1.00 18.82           C  
ATOM   1764  OG1 THR A 228      27.276   4.850  47.413  1.00 19.89           O  
ATOM   1765  N   GLN A 229      30.789   4.078  47.355  1.00 17.38           N  
ATOM   1766  CA  GLN A 229      31.735   4.937  48.069  1.00 18.41           C  
ATOM   1767  C   GLN A 229      30.933   6.184  48.503  1.00 19.77           C  
ATOM   1768  O   GLN A 229      30.107   6.694  47.731  1.00 20.60           O  
ATOM   1769  CB  GLN A 229      32.862   5.318  47.112  1.00 18.31           C  
ATOM   1770  CG  GLN A 229      33.686   4.077  46.752  1.00 18.01           C  
ATOM   1771  CD  GLN A 229      34.847   4.345  45.810  1.00 19.66           C  
ATOM   1772  NE2 GLN A 229      35.907   3.593  46.004  1.00 21.62           N  
ATOM   1773  OE1 GLN A 229      34.801   5.201  44.941  1.00 20.68           O  
ATOM   1774  N   PRO A 230      31.139   6.673  49.740  1.00 19.95           N  
ATOM   1775  CA  PRO A 230      30.379   7.871  50.178  1.00 19.99           C  
ATOM   1776  C   PRO A 230      30.590   9.099  49.311  1.00 20.20           C  
ATOM   1777  O   PRO A 230      31.732   9.412  48.918  1.00 20.85           O  
ATOM   1778  CB  PRO A 230      30.887   8.071  51.617  1.00 19.54           C  
ATOM   1779  CG  PRO A 230      31.325   6.662  52.095  1.00 22.95           C  
ATOM   1780  CD  PRO A 230      32.030   6.164  50.809  1.00 21.20           C  
ATOM   1781  N   VAL A 231      29.488   9.786  48.980  1.00 20.23           N  
ATOM   1782  CA  VAL A 231      29.532  11.082  48.267  1.00 21.50           C  
ATOM   1783  C   VAL A 231      28.566  12.039  48.976  1.00 21.13           C  
ATOM   1784  O   VAL A 231      27.390  11.723  49.167  1.00 21.36           O  
ATOM   1785  CB  VAL A 231      29.196  10.957  46.742  1.00 23.89           C  
ATOM   1786  CG1 VAL A 231      27.920  10.325  46.517  1.00 25.20           C  
ATOM   1787  CG2 VAL A 231      29.156  12.242  46.039  1.00 26.00           C  
ATOM   1788  N   THR A 232      29.065  13.201  49.372  1.00 19.35           N  
ATOM   1789  CA  THR A 232      28.230  14.171  50.084  1.00 20.05           C  
ATOM   1790  C   THR A 232      27.674  15.202  49.139  1.00 20.12           C  
ATOM   1791  O   THR A 232      28.407  15.837  48.364  1.00 20.63           O  
ATOM   1792  CB  THR A 232      29.036  14.841  51.174  1.00 19.88           C  
ATOM   1793  CG2 THR A 232      28.188  15.873  51.944  1.00 22.44           C  
ATOM   1794  OG1 THR A 232      29.478  13.820  52.054  1.00 20.86           O  
ATOM   1795  N   VAL A 233      26.350  15.371  49.203  1.00 18.93           N  
ATOM   1796  CA  VAL A 233      25.633  16.268  48.308  1.00 18.89           C  
ATOM   1797  C   VAL A 233      24.568  17.034  49.071  1.00 18.31           C  
ATOM   1798  O   VAL A 233      24.330  16.726  50.248  1.00 18.69           O  
ATOM   1799  CB  VAL A 233      24.934  15.465  47.169  1.00 18.30           C  
ATOM   1800  CG1 VAL A 233      26.019  14.752  46.305  1.00 20.24           C  
ATOM   1801  CG2 VAL A 233      23.961  14.438  47.751  1.00 19.79           C  
ATOM   1802  N   ASP A 234      23.951  18.005  48.390  1.00 18.26           N  
ATOM   1803  CA  ASP A 234      22.770  18.684  48.958  1.00 18.85           C  
ATOM   1804  C   ASP A 234      21.451  18.108  48.474  1.00 18.83           C  
ATOM   1805  O   ASP A 234      20.454  18.134  49.215  1.00 21.01           O  
ATOM   1806  CB  ASP A 234      22.819  20.179  48.638  1.00 19.10           C  
ATOM   1807  CG  ASP A 234      24.106  20.849  49.177  1.00 20.68           C  
ATOM   1808  OD1 ASP A 234      24.431  20.630  50.364  1.00 24.09           O  
ATOM   1809  OD2 ASP A 234      24.763  21.528  48.368  1.00 24.68           O1-
ATOM   1810  N   SER A 235      21.408  17.661  47.226  1.00 17.83           N  
ATOM   1811  CA  SER A 235      20.166  17.118  46.692  1.00 18.01           C  
ATOM   1812  C   SER A 235      20.428  15.881  45.860  1.00 17.80           C  
ATOM   1813  O   SER A 235      21.535  15.652  45.362  1.00 17.71           O  
ATOM   1814  CB  SER A 235      19.469  18.136  45.818  1.00 18.11           C  
ATOM   1815  OG ASER A 235      20.326  18.686  44.865  0.50 16.23           O  
ATOM   1816  OG BSER A 235      19.318  19.408  46.421  0.50 23.00           O  
ATOM   1817  N   ILE A 236      19.373  15.080  45.722  1.00 17.44           N  
ATOM   1818  CA  ILE A 236      19.421  13.826  44.971  1.00 16.89           C  
ATOM   1819  C   ILE A 236      18.227  13.831  44.031  1.00 17.05           C  
ATOM   1820  O   ILE A 236      17.113  14.061  44.490  1.00 18.29           O  
ATOM   1821  CB  ILE A 236      19.282  12.643  45.944  1.00 17.31           C  
ATOM   1822  CG1 ILE A 236      20.460  12.614  46.949  1.00 16.63           C  
ATOM   1823  CG2 ILE A 236      19.218  11.296  45.187  1.00 19.74           C  
ATOM   1824  CD1 ILE A 236      20.218  11.594  48.130  1.00 17.91           C  
ATOM   1825  N   GLN A 237      18.428  13.541  42.741  1.00 16.76           N  
ATOM   1826  CA  GLN A 237      17.281  13.367  41.840  1.00 16.74           C  
ATOM   1827  C   GLN A 237      17.051  11.864  41.720  1.00 17.14           C  
ATOM   1828  O   GLN A 237      17.961  11.122  41.305  1.00 18.12           O  
ATOM   1829  CB  GLN A 237      17.543  13.960  40.458  1.00 16.46           C  
ATOM   1830  CG  GLN A 237      16.379  13.761  39.472  1.00 17.94           C  
ATOM   1831  CD  GLN A 237      16.660  14.430  38.134  1.00 17.56           C  
ATOM   1832  NE2 GLN A 237      15.623  14.838  37.419  1.00 18.14           N  
ATOM   1833  OE1 GLN A 237      17.840  14.548  37.744  1.00 19.42           O  
ATOM   1834  N   ILE A 238      15.866  11.426  42.151  1.00 15.89           N  
ATOM   1835  CA  ILE A 238      15.591   9.987  42.270  1.00 15.53           C  
ATOM   1836  C   ILE A 238      14.473   9.611  41.296  1.00 15.20           C  
ATOM   1837  O   ILE A 238      13.370  10.166  41.333  1.00 16.02           O  
ATOM   1838  CB  ILE A 238      15.338   9.579  43.739  1.00 16.38           C  
ATOM   1839  CG1 ILE A 238      15.144   8.053  43.860  1.00 15.86           C  
ATOM   1840  CG2 ILE A 238      14.166  10.336  44.386  1.00 16.47           C  
ATOM   1841  CD1 ILE A 238      14.900   7.571  45.280  1.00 16.19           C  
ATOM   1842  N   PHE A 239      14.815   8.780  40.329  1.00 14.95           N  
ATOM   1843  CA  PHE A 239      13.847   8.383  39.310  1.00 15.11           C  
ATOM   1844  C   PHE A 239      12.942   7.277  39.803  1.00 14.83           C  
ATOM   1845  O   PHE A 239      13.228   6.634  40.812  1.00 15.79           O  
ATOM   1846  CB  PHE A 239      14.579   7.998  38.017  1.00 16.21           C  
ATOM   1847  CG  PHE A 239      15.318   9.151  37.406  1.00 14.63           C  
ATOM   1848  CD1 PHE A 239      14.715   9.929  36.460  1.00 16.61           C  
ATOM   1849  CD2 PHE A 239      16.603   9.476  37.832  1.00 16.51           C  
ATOM   1850  CE1 PHE A 239      15.384  11.026  35.915  1.00 19.18           C  
ATOM   1851  CE2 PHE A 239      17.272  10.623  37.298  1.00 17.41           C  
ATOM   1852  CZ  PHE A 239      16.641  11.371  36.343  1.00 19.01           C  
ATOM   1853  N   ALA A 240      11.846   7.040  39.067  1.00 14.75           N  
ATOM   1854  CA  ALA A 240      10.900   6.036  39.491  1.00 15.21           C  
ATOM   1855  C   ALA A 240      11.584   4.708  39.748  1.00 15.14           C  
ATOM   1856  O   ALA A 240      12.351   4.230  38.912  1.00 15.42           O  
ATOM   1857  CB  ALA A 240       9.795   5.874  38.460  1.00 15.27           C  
ATOM   1858  N   ALA A 241      11.323   4.156  40.930  1.00 15.75           N  
ATOM   1859  CA  ALA A 241      11.780   2.832  41.328  1.00 14.90           C  
ATOM   1860  C   ALA A 241      13.213   2.763  41.815  1.00 15.20           C  
ATOM   1861  O   ALA A 241      13.636   1.675  42.233  1.00 14.71           O  
ATOM   1862  CB  ALA A 241      11.580   1.798  40.195  1.00 14.99           C  
ATOM   1863  N   GLN A 242      13.954   3.868  41.742  1.00 14.65           N  
ATOM   1864  CA  GLN A 242      15.312   3.891  42.350  1.00 13.48           C  
ATOM   1865  C   GLN A 242      15.257   3.955  43.883  1.00 14.16           C  
ATOM   1866  O   GLN A 242      14.229   4.283  44.490  1.00 14.69           O  
ATOM   1867  CB  GLN A 242      16.073   5.096  41.816  1.00 14.19           C  
ATOM   1868  CG  GLN A 242      16.553   4.836  40.390  1.00 14.71           C  
ATOM   1869  CD  GLN A 242      17.307   6.013  39.791  1.00 16.14           C  
ATOM   1870  NE2 GLN A 242      18.062   5.753  38.700  1.00 15.27           N  
ATOM   1871  OE1 GLN A 242      17.193   7.159  40.274  1.00 15.04           O  
ATOM   1872  N   ARG A 243      16.409   3.641  44.502  1.00 14.42           N  
ATOM   1873  CA  ARG A 243      16.578   3.753  45.958  1.00 14.95           C  
ATOM   1874  C   ARG A 243      17.960   4.312  46.224  1.00 15.69           C  
ATOM   1875  O   ARG A 243      18.902   4.025  45.498  1.00 15.41           O  
ATOM   1876  CB  ARG A 243      16.454   2.394  46.670  1.00 16.09           C  
ATOM   1877  CG  ARG A 243      15.047   1.760  46.576  1.00 15.63           C  
ATOM   1878  CD  ARG A 243      14.861   0.994  45.283  1.00 16.02           C  
ATOM   1879  NE  ARG A 243      15.768  -0.170  45.247  1.00 14.81           N  
ATOM   1880  CZ  ARG A 243      16.177  -0.725  44.110  1.00 15.72           C  
ATOM   1881  NH1 ARG A 243      15.857  -0.203  42.914  1.00 15.07           N1+
ATOM   1882  NH2 ARG A 243      16.990  -1.780  44.178  1.00 15.72           N  
ATOM   1883  N   TYR A 244      18.055   5.118  47.279  1.00 14.94           N  
ATOM   1884  CA  TYR A 244      19.369   5.539  47.798  1.00 15.46           C  
ATOM   1885  C   TYR A 244      19.368   5.412  49.300  1.00 16.38           C  
ATOM   1886  O   TYR A 244      18.337   5.655  49.927  1.00 16.91           O  
ATOM   1887  CB  TYR A 244      19.593   7.013  47.485  1.00 15.29           C  
ATOM   1888  CG  TYR A 244      19.927   7.253  46.041  1.00 15.76           C  
ATOM   1889  CD1 TYR A 244      21.231   6.993  45.549  1.00 16.42           C  
ATOM   1890  CD2 TYR A 244      18.978   7.741  45.160  1.00 16.74           C  
ATOM   1891  CE1 TYR A 244      21.557   7.247  44.232  1.00 16.57           C  
ATOM   1892  CE2 TYR A 244      19.280   7.974  43.834  1.00 15.71           C  
ATOM   1893  CZ  TYR A 244      20.572   7.718  43.350  1.00 15.47           C  
ATOM   1894  OH  TYR A 244      20.892   7.988  42.033  1.00 16.95           O  
ATOM   1895  N   SER A 245      20.520   5.077  49.896  1.00 16.15           N  
ATOM   1896  CA  SER A 245      20.705   5.378  51.334  1.00 15.88           C  
ATOM   1897  C   SER A 245      21.583   6.587  51.423  1.00 16.36           C  
ATOM   1898  O   SER A 245      22.548   6.722  50.672  1.00 15.74           O  
ATOM   1899  CB  SER A 245      21.422   4.269  52.112  1.00 15.83           C  
ATOM   1900  OG  SER A 245      20.608   3.124  52.300  1.00 16.52           O  
ATOM   1901  N   PHE A 246      21.232   7.481  52.350  1.00 15.68           N  
ATOM   1902  CA  PHE A 246      22.184   8.547  52.659  1.00 16.08           C  
ATOM   1903  C   PHE A 246      22.292   8.700  54.164  1.00 16.21           C  
ATOM   1904  O   PHE A 246      21.335   8.433  54.889  1.00 15.72           O  
ATOM   1905  CB  PHE A 246      21.745   9.861  52.018  1.00 16.29           C  
ATOM   1906  CG  PHE A 246      20.387  10.374  52.479  1.00 16.57           C  
ATOM   1907  CD1 PHE A 246      20.264  11.161  53.633  1.00 17.38           C  
ATOM   1908  CD2 PHE A 246      19.221  10.069  51.756  1.00 16.62           C  
ATOM   1909  CE1 PHE A 246      19.025  11.647  54.057  1.00 16.25           C  
ATOM   1910  CE2 PHE A 246      17.984  10.563  52.168  1.00 17.41           C  
ATOM   1911  CZ  PHE A 246      17.881  11.344  53.318  1.00 17.25           C  
ATOM   1912  N   VAL A 247      23.467   9.118  54.626  1.00 17.07           N  
ATOM   1913  CA  VAL A 247      23.645   9.413  56.046  1.00 17.47           C  
ATOM   1914  C   VAL A 247      23.365  10.897  56.272  1.00 17.61           C  
ATOM   1915  O   VAL A 247      23.833  11.751  55.531  1.00 18.82           O  
ATOM   1916  CB  VAL A 247      25.084   9.070  56.496  1.00 17.83           C  
ATOM   1917  CG1 VAL A 247      25.292   9.405  57.988  1.00 20.59           C  
ATOM   1918  CG2 VAL A 247      25.389   7.575  56.233  1.00 19.08           C  
ATOM   1919  N   LEU A 248      22.522  11.150  57.272  1.00 17.27           N  
ATOM   1920  CA  LEU A 248      22.242  12.500  57.760  1.00 17.13           C  
ATOM   1921  C   LEU A 248      22.778  12.579  59.191  1.00 16.82           C  
ATOM   1922  O   LEU A 248      22.487  11.731  60.038  1.00 17.25           O  
ATOM   1923  CB  LEU A 248      20.741  12.775  57.738  1.00 17.80           C  
ATOM   1924  CG  LEU A 248      20.357  14.181  58.230  1.00 18.36           C  
ATOM   1925  CD1 LEU A 248      19.169  14.740  57.460  1.00 18.66           C  
ATOM   1926  CD2 LEU A 248      19.977  14.081  59.705  1.00 18.81           C  
ATOM   1927  N   ASN A 249      23.603  13.599  59.410  1.00 18.08           N  
ATOM   1928  CA  ASN A 249      24.119  13.909  60.741  1.00 18.81           C  
ATOM   1929  C   ASN A 249      23.234  15.009  61.325  1.00 17.50           C  
ATOM   1930  O   ASN A 249      23.101  16.077  60.733  1.00 18.19           O  
ATOM   1931  CB  ASN A 249      25.545  14.422  60.609  1.00 20.16           C  
ATOM   1932  CG  ASN A 249      26.195  14.620  61.935  1.00 22.48           C  
ATOM   1933  ND2 ASN A 249      27.432  15.114  61.883  1.00 29.16           N  
ATOM   1934  OD1 ASN A 249      25.623  14.341  62.999  1.00 24.40           O  
ATOM   1935  N   ALA A 250      22.530  14.691  62.411  1.00 17.08           N  
ATOM   1936  CA  ALA A 250      21.579  15.647  62.998  1.00 17.73           C  
ATOM   1937  C   ALA A 250      22.368  16.641  63.847  1.00 18.43           C  
ATOM   1938  O   ALA A 250      22.342  16.582  65.088  1.00 19.42           O  
ATOM   1939  CB  ALA A 250      20.515  14.914  63.823  1.00 18.39           C  
ATOM   1940  N   ASN A 251      23.125  17.489  63.154  1.00 18.47           N  
ATOM   1941  CA  ASN A 251      24.069  18.342  63.868  1.00 19.64           C  
ATOM   1942  C   ASN A 251      23.695  19.805  63.788  1.00 20.07           C  
ATOM   1943  O   ASN A 251      24.534  20.679  64.111  1.00 21.64           O  
ATOM   1944  CB  ASN A 251      25.474  18.101  63.334  1.00 20.45           C  
ATOM   1945  CG  ASN A 251      25.616  18.515  61.913  1.00 21.46           C  
ATOM   1946  ND2 ASN A 251      26.864  18.449  61.427  1.00 30.36           N  
ATOM   1947  OD1 ASN A 251      24.659  18.901  61.234  1.00 21.25           O  
ATOM   1948  N   GLN A 252      22.477  20.091  63.362  1.00 18.51           N  
ATOM   1949  CA  GLN A 252      21.991  21.464  63.306  1.00 17.50           C  
ATOM   1950  C   GLN A 252      21.280  21.800  64.617  1.00 17.19           C  
ATOM   1951  O   GLN A 252      21.206  20.979  65.543  1.00 17.66           O  
ATOM   1952  CB  GLN A 252      21.042  21.643  62.107  1.00 17.34           C  
ATOM   1953  CG  GLN A 252      21.735  21.263  60.772  1.00 16.74           C  
ATOM   1954  CD  GLN A 252      22.884  22.223  60.470  1.00 21.67           C  
ATOM   1955  NE2 GLN A 252      24.090  21.705  60.430  1.00 23.56           N  
ATOM   1956  OE1 GLN A 252      22.671  23.415  60.314  1.00 22.87           O  
ATOM   1957  N   ASP A 253      20.745  23.014  64.712  1.00 17.20           N  
ATOM   1958  CA  ASP A 253      20.006  23.366  65.916  1.00 17.13           C  
ATOM   1959  C   ASP A 253      18.769  22.477  66.053  1.00 16.92           C  
ATOM   1960  O   ASP A 253      18.137  22.121  65.068  1.00 17.92           O  
ATOM   1961  CB  ASP A 253      19.515  24.809  65.840  1.00 16.61           C  
ATOM   1962  CG  ASP A 253      20.635  25.858  65.997  1.00 16.30           C  
ATOM   1963  OD1 ASP A 253      21.804  25.571  66.266  1.00 18.17           O  
ATOM   1964  OD2 ASP A 253      20.202  27.029  65.824  1.00 19.10           O1-
ATOM   1965  N   VAL A 254      18.337  22.283  67.295  1.00 17.61           N  
ATOM   1966  CA  VAL A 254      17.039  21.679  67.537  1.00 17.95           C  
ATOM   1967  C   VAL A 254      15.963  22.582  66.917  1.00 17.82           C  
ATOM   1968  O   VAL A 254      15.728  23.722  67.376  1.00 19.10           O  
ATOM   1969  CB  VAL A 254      16.819  21.496  69.061  1.00 17.86           C  
ATOM   1970  CG1 VAL A 254      15.384  21.056  69.368  1.00 18.10           C  
ATOM   1971  CG2 VAL A 254      17.826  20.523  69.673  1.00 19.22           C  
ATOM   1972  N   ASP A 255      15.282  22.072  65.893  1.00 16.79           N  
ATOM   1973  CA  ASP A 255      14.336  22.873  65.118  1.00 17.10           C  
ATOM   1974  C   ASP A 255      13.560  21.966  64.174  1.00 17.25           C  
ATOM   1975  O   ASP A 255      13.731  20.722  64.228  1.00 17.33           O  
ATOM   1976  CB  ASP A 255      15.125  23.950  64.337  1.00 17.89           C  
ATOM   1977  CG  ASP A 255      14.355  25.235  64.115  1.00 20.11           C  
ATOM   1978  OD1 ASP A 255      13.105  25.248  64.133  1.00 20.38           O  
ATOM   1979  OD2 ASP A 255      15.040  26.278  63.835  1.00 24.65           O1-
ATOM   1980  N   ASN A 256      12.730  22.600  63.354  1.00 17.58           N  
ATOM   1981  CA  ASN A 256      11.983  21.916  62.276  1.00 17.42           C  
ATOM   1982  C   ASN A 256      12.556  22.358  60.956  1.00 18.63           C  
ATOM   1983  O   ASN A 256      12.735  23.550  60.722  1.00 18.76           O  
ATOM   1984  CB  ASN A 256      10.529  22.311  62.346  1.00 17.96           C  
ATOM   1985  CG  ASN A 256       9.840  21.679  63.539  1.00 19.20           C  
ATOM   1986  ND2 ASN A 256       9.634  22.454  64.606  1.00 19.19           N  
ATOM   1987  OD1 ASN A 256       9.491  20.516  63.495  1.00 20.74           O  
ATOM   1988  N   TYR A 257      12.840  21.368  60.089  1.00 17.16           N  
ATOM   1989  CA  TYR A 257      13.441  21.633  58.773  1.00 17.06           C  
ATOM   1990  C   TYR A 257      12.607  20.986  57.681  1.00 17.12           C  
ATOM   1991  O   TYR A 257      12.132  19.857  57.870  1.00 17.80           O  
ATOM   1992  CB  TYR A 257      14.856  21.013  58.687  1.00 15.58           C  
ATOM   1993  CG  TYR A 257      15.792  21.574  59.743  1.00 16.13           C  
ATOM   1994  CD1 TYR A 257      15.811  21.042  61.039  1.00 16.86           C  
ATOM   1995  CD2 TYR A 257      16.616  22.654  59.459  1.00 16.44           C  
ATOM   1996  CE1 TYR A 257      16.625  21.595  62.101  1.00 16.82           C  
ATOM   1997  CE2 TYR A 257      17.434  23.183  60.476  1.00 16.09           C  
ATOM   1998  CZ  TYR A 257      17.418  22.672  61.774  1.00 16.62           C  
ATOM   1999  OH  TYR A 257      18.248  23.243  62.734  1.00 17.68           O  
ATOM   2000  N   TRP A 258      12.413  21.676  56.575  1.00 17.44           N  
ATOM   2001  CA  TRP A 258      11.640  21.066  55.471  1.00 17.37           C  
ATOM   2002  C   TRP A 258      12.439  19.964  54.780  1.00 17.96           C  
ATOM   2003  O   TRP A 258      13.645  20.084  54.507  1.00 17.82           O  
ATOM   2004  CB  TRP A 258      11.329  22.108  54.438  1.00 17.96           C  
ATOM   2005  CG  TRP A 258      10.273  23.091  54.788  1.00 17.55           C  
ATOM   2006  CD1 TRP A 258      10.423  24.452  54.855  1.00 20.42           C  
ATOM   2007  CD2 TRP A 258       8.883  22.820  55.029  1.00 18.61           C  
ATOM   2008  CE2 TRP A 258       8.251  24.081  55.273  1.00 18.14           C  
ATOM   2009  CE3 TRP A 258       8.107  21.659  55.090  1.00 20.08           C  
ATOM   2010  NE1 TRP A 258       9.216  25.048  55.139  1.00 18.27           N  
ATOM   2011  CZ2 TRP A 258       6.871  24.209  55.515  1.00 19.45           C  
ATOM   2012  CZ3 TRP A 258       6.717  21.799  55.349  1.00 20.40           C  
ATOM   2013  CH2 TRP A 258       6.131  23.067  55.574  1.00 20.27           C  
ATOM   2014  N   ILE A 259      11.731  18.871  54.541  1.00 16.55           N  
ATOM   2015  CA  ILE A 259      12.173  17.782  53.641  1.00 16.48           C  
ATOM   2016  C   ILE A 259      11.412  18.059  52.359  1.00 17.53           C  
ATOM   2017  O   ILE A 259      10.192  18.202  52.375  1.00 17.40           O  
ATOM   2018  CB  ILE A 259      11.778  16.446  54.218  1.00 16.34           C  
ATOM   2019  CG1 ILE A 259      12.488  16.187  55.546  1.00 17.86           C  
ATOM   2020  CG2 ILE A 259      11.995  15.307  53.142  1.00 17.61           C  
ATOM   2021  CD1 ILE A 259      11.986  15.006  56.295  1.00 18.91           C  
ATOM   2022  N   ARG A 260      12.134  18.167  51.248  1.00 17.37           N  
ATOM   2023  CA  ARG A 260      11.551  18.586  49.986  1.00 16.96           C  
ATOM   2024  C   ARG A 260      11.693  17.466  48.975  1.00 17.47           C  
ATOM   2025  O   ARG A 260      12.767  16.866  48.870  1.00 17.42           O  
ATOM   2026  CB  ARG A 260      12.291  19.834  49.456  1.00 17.66           C  
ATOM   2027  CG  ARG A 260      12.127  21.053  50.410  1.00 18.56           C  
ATOM   2028  CD  ARG A 260      12.868  22.228  49.899  1.00 20.07           C  
ATOM   2029  NE  ARG A 260      12.979  23.269  50.942  1.00 20.16           N  
ATOM   2030  CZ  ARG A 260      12.173  24.322  51.043  1.00 20.43           C  
ATOM   2031  NH1 ARG A 260      11.189  24.533  50.178  1.00 21.85           N1+
ATOM   2032  NH2 ARG A 260      12.357  25.176  52.043  1.00 21.03           N  
ATOM   2033  N   ALA A 261      10.620  17.204  48.240  1.00 17.53           N  
ATOM   2034  CA  ALA A 261      10.674  16.222  47.131  1.00 17.20           C  
ATOM   2035  C   ALA A 261       9.924  16.787  45.943  1.00 17.86           C  
ATOM   2036  O   ALA A 261       8.718  16.685  45.860  1.00 18.01           O  
ATOM   2037  CB  ALA A 261      10.094  14.846  47.586  1.00 17.32           C  
ATOM   2038  N   ASN A 262      10.648  17.449  45.061  1.00 17.04           N  
ATOM   2039  CA  ASN A 262      10.028  18.233  43.978  1.00 16.72           C  
ATOM   2040  C   ASN A 262       9.891  17.373  42.720  1.00 18.27           C  
ATOM   2041  O   ASN A 262      10.903  16.935  42.167  1.00 17.66           O  
ATOM   2042  CB  ASN A 262      10.900  19.465  43.691  1.00 18.71           C  
ATOM   2043  CG  ASN A 262      10.131  20.615  43.063  1.00 20.94           C  
ATOM   2044  ND2 ASN A 262      10.865  21.675  42.729  1.00 23.31           N  
ATOM   2045  OD1 ASN A 262       8.900  20.577  42.915  1.00 21.06           O  
ATOM   2046  N   PRO A 263       8.662  17.110  42.273  1.00 17.40           N  
ATOM   2047  CA  PRO A 263       8.546  16.250  41.078  1.00 17.31           C  
ATOM   2048  C   PRO A 263       8.961  16.997  39.813  1.00 18.58           C  
ATOM   2049  O   PRO A 263       8.970  18.256  39.794  1.00 19.58           O  
ATOM   2050  CB  PRO A 263       7.039  15.938  41.029  1.00 18.01           C  
ATOM   2051  CG  PRO A 263       6.379  17.206  41.655  1.00 18.63           C  
ATOM   2052  CD  PRO A 263       7.351  17.591  42.773  1.00 18.11           C  
ATOM   2053  N   ASN A 264       9.248  16.255  38.732  1.00 17.75           N  
ATOM   2054  CA  ASN A 264       9.634  16.906  37.487  1.00 19.50           C  
ATOM   2055  C   ASN A 264       8.477  17.576  36.749  1.00 20.40           C  
ATOM   2056  O   ASN A 264       8.694  18.433  35.891  1.00 22.15           O  
ATOM   2057  CB  ASN A 264      10.411  15.967  36.553  1.00 19.41           C  
ATOM   2058  CG  ASN A 264       9.674  14.662  36.259  1.00 19.53           C  
ATOM   2059  ND2 ASN A 264       9.674  14.263  34.988  1.00 21.23           N  
ATOM   2060  OD1 ASN A 264       9.118  14.038  37.155  1.00 18.63           O  
ATOM   2061  N   PHE A 265       7.260  17.189  37.068  1.00 20.75           N  
ATOM   2062  CA  PHE A 265       6.078  17.820  36.483  1.00 22.68           C  
ATOM   2063  C   PHE A 265       4.905  17.567  37.405  1.00 22.17           C  
ATOM   2064  O   PHE A 265       4.997  16.786  38.366  1.00 22.44           O  
ATOM   2065  CB  PHE A 265       5.827  17.335  35.045  1.00 23.07           C  
ATOM   2066  CG  PHE A 265       5.521  15.862  34.954  1.00 25.21           C  
ATOM   2067  CD1 PHE A 265       6.542  14.922  34.859  1.00 28.60           C  
ATOM   2068  CD2 PHE A 265       4.208  15.426  34.965  1.00 29.45           C  
ATOM   2069  CE1 PHE A 265       6.243  13.553  34.803  1.00 28.96           C  
ATOM   2070  CE2 PHE A 265       3.900  14.055  34.893  1.00 32.35           C  
ATOM   2071  CZ  PHE A 265       4.941  13.128  34.825  1.00 29.39           C  
ATOM   2072  N   GLY A 266       3.773  18.211  37.111  1.00 22.67           N  
ATOM   2073  CA  GLY A 266       2.632  18.136  37.996  1.00 22.64           C  
ATOM   2074  C   GLY A 266       2.576  19.434  38.788  1.00 22.77           C  
ATOM   2075  O   GLY A 266       2.809  20.497  38.219  1.00 24.30           O  
ATOM   2076  N   THR A 267       2.282  19.355  40.077  1.00 22.25           N  
ATOM   2077  CA  THR A 267       2.375  20.543  40.954  1.00 22.84           C  
ATOM   2078  C   THR A 267       3.822  20.613  41.424  1.00 23.14           C  
ATOM   2079  O   THR A 267       4.267  19.720  42.158  1.00 23.54           O  
ATOM   2080  CB  THR A 267       1.445  20.395  42.157  1.00 23.90           C  
ATOM   2081  CG2 THR A 267       1.607  21.576  43.160  1.00 24.35           C  
ATOM   2082  OG1 THR A 267       0.078  20.305  41.698  1.00 24.23           O  
ATOM   2083  N   THR A 268       4.565  21.618  40.967  1.00 23.00           N  
ATOM   2084  CA  THR A 268       5.975  21.753  41.360  1.00 22.27           C  
ATOM   2085  C   THR A 268       6.132  22.849  42.412  1.00 23.57           C  
ATOM   2086  O   THR A 268       5.206  23.656  42.620  1.00 23.21           O  
ATOM   2087  CB  THR A 268       6.866  22.031  40.176  1.00 22.71           C  
ATOM   2088  CG2 THR A 268       6.795  20.868  39.171  1.00 23.34           C  
ATOM   2089  OG1 THR A 268       6.418  23.234  39.528  1.00 25.48           O  
ATOM   2090  N   GLY A 269       7.278  22.860  43.086  1.00 22.86           N  
ATOM   2091  CA  GLY A 269       7.525  23.863  44.125  1.00 21.54           C  
ATOM   2092  C   GLY A 269       6.873  23.467  45.443  1.00 21.73           C  
ATOM   2093  O   GLY A 269       6.475  22.319  45.647  1.00 21.47           O  
ATOM   2094  N   PHE A 270       6.739  24.428  46.363  1.00 20.71           N  
ATOM   2095  CA  PHE A 270       6.439  24.102  47.751  1.00 20.12           C  
ATOM   2096  C   PHE A 270       5.385  25.014  48.391  1.00 20.82           C  
ATOM   2097  O   PHE A 270       5.300  25.076  49.624  1.00 21.64           O  
ATOM   2098  CB  PHE A 270       7.745  24.114  48.569  1.00 20.32           C  
ATOM   2099  CG  PHE A 270       8.849  23.310  47.920  1.00 19.57           C  
ATOM   2100  CD1 PHE A 270       8.829  21.909  47.971  1.00 21.52           C  
ATOM   2101  CD2 PHE A 270       9.851  23.942  47.194  1.00 20.41           C  
ATOM   2102  CE1 PHE A 270       9.815  21.165  47.360  1.00 19.63           C  
ATOM   2103  CE2 PHE A 270      10.841  23.202  46.561  1.00 20.75           C  
ATOM   2104  CZ  PHE A 270      10.807  21.775  46.656  1.00 19.78           C  
ATOM   2105  N   ALA A 271       4.546  25.644  47.563  1.00 22.00           N  
ATOM   2106  CA  ALA A 271       3.510  26.556  48.105  1.00 22.90           C  
ATOM   2107  C   ALA A 271       2.603  25.772  49.037  1.00 23.62           C  
ATOM   2108  O   ALA A 271       2.148  24.660  48.705  1.00 23.27           O  
ATOM   2109  CB  ALA A 271       2.693  27.187  46.986  1.00 23.12           C  
ATOM   2110  N   ASP A 272       2.349  26.335  50.218  1.00 23.87           N  
ATOM   2111  CA  ASP A 272       1.495  25.716  51.236  1.00 25.03           C  
ATOM   2112  C   ASP A 272       1.988  24.353  51.702  1.00 24.28           C  
ATOM   2113  O   ASP A 272       1.252  23.598  52.352  1.00 23.59           O  
ATOM   2114  CB  ASP A 272       0.026  25.619  50.797  1.00 26.07           C  
ATOM   2115  CG  ASP A 272      -0.641  26.989  50.677  1.00 30.34           C  
ATOM   2116  OD1 ASP A 272      -0.351  27.864  51.522  1.00 34.75           O  
ATOM   2117  OD2 ASP A 272      -1.441  27.171  49.752  1.00 35.40           O1-
ATOM   2118  N   GLY A 273       3.262  24.067  51.433  1.00 22.67           N  
ATOM   2119  CA  GLY A 273       3.837  22.835  51.957  1.00 21.14           C  
ATOM   2120  C   GLY A 273       3.529  21.587  51.132  1.00 19.48           C  
ATOM   2121  O   GLY A 273       3.716  20.484  51.633  1.00 18.64           O  
ATOM   2122  N   VAL A 274       3.090  21.771  49.900  1.00 19.46           N  
ATOM   2123  CA  VAL A 274       3.033  20.630  48.978  1.00 19.09           C  
ATOM   2124  C   VAL A 274       4.475  20.147  48.766  1.00 18.67           C  
ATOM   2125  O   VAL A 274       5.466  20.900  48.986  1.00 18.63           O  
ATOM   2126  CB  VAL A 274       2.377  20.981  47.613  1.00 19.44           C  
ATOM   2127  CG1 VAL A 274       0.914  21.454  47.818  1.00 20.47           C  
ATOM   2128  CG2 VAL A 274       3.163  21.995  46.860  1.00 20.92           C  
ATOM   2129  N   ASN A 275       4.591  18.884  48.332  1.00 18.18           N  
ATOM   2130  CA  ASN A 275       5.900  18.285  47.992  1.00 17.13           C  
ATOM   2131  C   ASN A 275       6.901  18.340  49.150  1.00 17.25           C  
ATOM   2132  O   ASN A 275       8.129  18.431  48.930  1.00 17.34           O  
ATOM   2133  CB  ASN A 275       6.470  18.965  46.770  1.00 17.54           C  
ATOM   2134  CG  ASN A 275       5.616  18.779  45.543  1.00 18.20           C  
ATOM   2135  ND2 ASN A 275       5.581  19.788  44.652  1.00 19.13           N  
ATOM   2136  OD1 ASN A 275       4.999  17.709  45.378  1.00 19.40           O  
ATOM   2137  N   SER A 276       6.373  18.250  50.367  1.00 16.41           N  
ATOM   2138  CA  SER A 276       7.137  18.474  51.581  1.00 16.82           C  
ATOM   2139  C   SER A 276       6.790  17.523  52.713  1.00 16.90           C  
ATOM   2140  O   SER A 276       5.665  16.991  52.807  1.00 17.72           O  
ATOM   2141  CB  SER A 276       6.906  19.914  52.110  1.00 17.60           C  
ATOM   2142  OG  SER A 276       7.202  20.887  51.126  1.00 18.85           O  
ATOM   2143  N   ALA A 277       7.764  17.326  53.594  1.00 17.19           N  
ATOM   2144  CA  ALA A 277       7.550  16.720  54.887  1.00 16.71           C  
ATOM   2145  C   ALA A 277       8.420  17.489  55.913  1.00 16.78           C  
ATOM   2146  O   ALA A 277       9.046  18.474  55.552  1.00 17.28           O  
ATOM   2147  CB  ALA A 277       7.905  15.232  54.868  1.00 17.38           C  
ATOM   2148  N   ILE A 278       8.414  17.018  57.151  1.00 16.37           N  
ATOM   2149  CA  ILE A 278       9.063  17.753  58.245  1.00 16.92           C  
ATOM   2150  C   ILE A 278      10.114  16.895  58.908  1.00 17.42           C  
ATOM   2151  O   ILE A 278       9.819  15.803  59.381  1.00 17.51           O  
ATOM   2152  CB  ILE A 278       8.029  18.144  59.314  1.00 17.09           C  
ATOM   2153  CG1 ILE A 278       6.938  18.988  58.658  1.00 17.42           C  
ATOM   2154  CG2 ILE A 278       8.694  18.959  60.408  1.00 16.98           C  
ATOM   2155  CD1 ILE A 278       5.795  19.380  59.641  1.00 18.24           C  
ATOM   2156  N   LEU A 279      11.351  17.400  58.940  1.00 17.16           N  
ATOM   2157  CA  LEU A 279      12.383  16.788  59.775  1.00 16.26           C  
ATOM   2158  C   LEU A 279      12.321  17.505  61.131  1.00 17.17           C  
ATOM   2159  O   LEU A 279      12.600  18.709  61.222  1.00 17.70           O  
ATOM   2160  CB  LEU A 279      13.783  17.019  59.174  1.00 16.50           C  
ATOM   2161  CG  LEU A 279      14.904  16.318  59.948  1.00 17.72           C  
ATOM   2162  CD1 LEU A 279      14.973  14.802  59.584  1.00 20.57           C  
ATOM   2163  CD2 LEU A 279      16.302  16.937  59.710  1.00 17.84           C  
ATOM   2164  N   ARG A 280      11.904  16.784  62.164  1.00 16.56           N  
ATOM   2165  CA  ARG A 280      11.662  17.435  63.475  1.00 17.18           C  
ATOM   2166  C   ARG A 280      12.638  16.904  64.489  1.00 17.63           C  
ATOM   2167  O   ARG A 280      12.635  15.705  64.807  1.00 18.46           O  
ATOM   2168  CB  ARG A 280      10.237  17.121  63.949  1.00 18.05           C  
ATOM   2169  CG  ARG A 280       9.928  17.792  65.296  1.00 18.42           C  
ATOM   2170  CD  ARG A 280       8.432  17.795  65.581  1.00 18.47           C  
ATOM   2171  NE  ARG A 280       7.763  18.686  64.635  1.00 17.64           N  
ATOM   2172  CZ  ARG A 280       6.516  18.575  64.212  1.00 16.92           C  
ATOM   2173  NH1 ARG A 280       5.732  17.572  64.670  1.00 19.74           N1+
ATOM   2174  NH2 ARG A 280       6.061  19.476  63.345  1.00 18.94           N  
ATOM   2175  N   TYR A 281      13.494  17.773  65.028  1.00 17.79           N  
ATOM   2176  CA  TYR A 281      14.371  17.355  66.079  1.00 17.81           C  
ATOM   2177  C   TYR A 281      13.610  17.142  67.372  1.00 20.31           C  
ATOM   2178  O   TYR A 281      12.663  17.871  67.658  1.00 20.95           O  
ATOM   2179  CB  TYR A 281      15.444  18.427  66.357  1.00 17.40           C  
ATOM   2180  CG  TYR A 281      16.637  18.425  65.399  1.00 16.79           C  
ATOM   2181  CD1 TYR A 281      16.469  18.540  64.024  1.00 17.03           C  
ATOM   2182  CD2 TYR A 281      17.934  18.311  65.902  1.00 17.76           C  
ATOM   2183  CE1 TYR A 281      17.584  18.542  63.160  1.00 16.77           C  
ATOM   2184  CE2 TYR A 281      19.033  18.318  65.089  1.00 17.23           C  
ATOM   2185  CZ  TYR A 281      18.875  18.429  63.703  1.00 16.90           C  
ATOM   2186  OH  TYR A 281      20.016  18.436  62.919  1.00 17.96           O  
ATOM   2187  N   ASP A 282      14.024  16.140  68.137  1.00 22.31           N  
ATOM   2188  CA  ASP A 282      13.488  15.946  69.481  1.00 24.90           C  
ATOM   2189  C   ASP A 282      13.658  17.264  70.242  1.00 24.37           C  
ATOM   2190  O   ASP A 282      14.710  17.895  70.174  1.00 25.62           O  
ATOM   2191  CB  ASP A 282      14.252  14.853  70.221  1.00 25.21           C  
ATOM   2192  CG  ASP A 282      14.008  13.467  69.645  1.00 31.10           C  
ATOM   2193  OD1 ASP A 282      14.746  12.562  70.090  1.00 34.60           O  
ATOM   2194  OD2 ASP A 282      13.107  13.274  68.775  1.00 32.59           O1-
ATOM   2195  N   ASP A 283      12.625  17.636  70.972  1.00 25.74           N  
ATOM   2196  CA  ASP A 283      12.580  18.851  71.764  1.00 25.79           C  
ATOM   2197  C   ASP A 283      12.152  20.099  70.994  1.00 24.84           C  
ATOM   2198  O   ASP A 283      11.973  21.142  71.604  1.00 26.08           O  
ATOM   2199  CB  ASP A 283      13.918  19.149  72.463  1.00 26.85           C  
ATOM   2200  CG  ASP A 283      14.293  18.110  73.494  1.00 31.37           C  
ATOM   2201  OD1 ASP A 283      15.497  18.080  73.845  1.00 36.27           O  
ATOM   2202  OD2 ASP A 283      13.400  17.345  73.956  1.00 33.27           O1-
ATOM   2203  N   ALA A 284      11.974  20.010  69.678  1.00 21.90           N  
ATOM   2204  CA  ALA A 284      11.427  21.120  68.923  1.00 20.82           C  
ATOM   2205  C   ALA A 284       9.907  21.175  69.082  1.00 20.86           C  
ATOM   2206  O   ALA A 284       9.230  20.127  69.311  1.00 21.40           O  
ATOM   2207  CB  ALA A 284      11.764  20.947  67.445  1.00 21.50           C  
ATOM   2208  N   ASP A 285       9.321  22.353  68.900  1.00 20.28           N  
ATOM   2209  CA  ASP A 285       7.873  22.462  68.994  1.00 21.10           C  
ATOM   2210  C   ASP A 285       7.236  21.767  67.810  1.00 20.24           C  
ATOM   2211  O   ASP A 285       7.892  21.609  66.775  1.00 19.31           O  
ATOM   2212  CB  ASP A 285       7.423  23.924  68.993  1.00 21.56           C  
ATOM   2213  CG  ASP A 285       7.708  24.642  70.311  1.00 23.86           C  
ATOM   2214  OD1 ASP A 285       7.695  25.884  70.268  1.00 28.02           O  
ATOM   2215  OD2 ASP A 285       7.922  23.993  71.343  1.00 25.15           O1-
ATOM   2216  N   PRO A 286       5.983  21.300  67.938  1.00 19.97           N  
ATOM   2217  CA  PRO A 286       5.359  20.605  66.822  1.00 19.89           C  
ATOM   2218  C   PRO A 286       4.701  21.558  65.831  1.00 20.05           C  
ATOM   2219  O   PRO A 286       3.466  21.584  65.644  1.00 20.81           O  
ATOM   2220  CB  PRO A 286       4.323  19.702  67.512  1.00 20.41           C  
ATOM   2221  CG  PRO A 286       3.923  20.541  68.689  1.00 19.57           C  
ATOM   2222  CD  PRO A 286       5.133  21.281  69.153  1.00 21.50           C  
ATOM   2223  N   VAL A 287       5.556  22.352  65.191  1.00 19.47           N  
ATOM   2224  CA  VAL A 287       5.126  23.328  64.186  1.00 18.71           C  
ATOM   2225  C   VAL A 287       5.782  23.057  62.832  1.00 18.16           C  
ATOM   2226  O   VAL A 287       6.766  22.284  62.752  1.00 18.24           O  
ATOM   2227  CB  VAL A 287       5.443  24.771  64.622  1.00 18.84           C  
ATOM   2228  CG1 VAL A 287       4.724  25.087  65.966  1.00 18.96           C  
ATOM   2229  CG2 VAL A 287       6.953  24.980  64.810  1.00 19.13           C  
ATOM   2230  N   GLU A 288       5.269  23.711  61.785  1.00 18.94           N  
ATOM   2231  CA  GLU A 288       5.877  23.594  60.455  1.00 18.56           C  
ATOM   2232  C   GLU A 288       7.220  24.282  60.431  1.00 18.77           C  
ATOM   2233  O   GLU A 288       7.432  25.309  61.118  1.00 19.55           O  
ATOM   2234  CB  GLU A 288       5.026  24.270  59.392  1.00 20.13           C  
ATOM   2235  CG  GLU A 288       3.757  23.527  59.059  1.00 22.77           C  
ATOM   2236  CD  GLU A 288       3.028  24.128  57.863  1.00 25.35           C  
ATOM   2237  OE1 GLU A 288       1.935  23.631  57.574  1.00 28.79           O  
ATOM   2238  OE2 GLU A 288       3.514  25.092  57.229  1.00 25.51           O1-
ATOM   2239  N   PRO A 289       8.149  23.749  59.631  1.00 17.62           N  
ATOM   2240  CA  PRO A 289       9.395  24.477  59.389  1.00 18.11           C  
ATOM   2241  C   PRO A 289       9.142  25.825  58.736  1.00 18.25           C  
ATOM   2242  O   PRO A 289       8.111  26.025  58.076  1.00 19.61           O  
ATOM   2243  CB  PRO A 289      10.138  23.574  58.381  1.00 19.14           C  
ATOM   2244  CG  PRO A 289       9.536  22.208  58.631  1.00 18.27           C  
ATOM   2245  CD  PRO A 289       8.092  22.485  58.853  1.00 17.09           C  
ATOM   2246  N   VAL A 290      10.105  26.728  58.903  1.00 19.33           N  
ATOM   2247  CA  VAL A 290      10.141  27.980  58.125  1.00 20.84           C  
ATOM   2248  C   VAL A 290      11.517  28.149  57.478  1.00 21.62           C  
ATOM   2249  O   VAL A 290      11.914  29.268  57.081  1.00 22.56           O  
ATOM   2250  CB  VAL A 290       9.803  29.225  59.006  1.00 21.68           C  
ATOM   2251  CG1 VAL A 290       8.350  29.143  59.461  1.00 22.92           C  
ATOM   2252  CG2 VAL A 290      10.716  29.312  60.192  1.00 23.72           C  
ATOM   2253  N   THR A 291      12.246  27.036  57.339  1.00 19.99           N  
ATOM   2254  CA  THR A 291      13.585  27.047  56.770  1.00 19.34           C  
ATOM   2255  C   THR A 291      13.581  27.237  55.250  1.00 19.55           C  
ATOM   2256  O   THR A 291      12.550  27.060  54.574  1.00 19.79           O  
ATOM   2257  CB  THR A 291      14.301  25.755  57.132  1.00 19.18           C  
ATOM   2258  CG2 THR A 291      14.497  25.659  58.636  1.00 18.67           C  
ATOM   2259  OG1 THR A 291      13.488  24.646  56.694  1.00 18.96           O  
ATOM   2260  N   ASN A 292      14.756  27.585  54.719  1.00 20.38           N  
ATOM   2261  CA  ASN A 292      14.942  27.760  53.282  1.00 22.45           C  
ATOM   2262  C   ASN A 292      15.905  26.725  52.754  1.00 23.02           C  
ATOM   2263  O   ASN A 292      16.747  26.232  53.508  1.00 23.37           O  
ATOM   2264  CB  ASN A 292      15.544  29.141  52.996  1.00 23.72           C  
ATOM   2265  CG  ASN A 292      14.600  30.253  53.364  1.00 27.37           C  
ATOM   2266  ND2 ASN A 292      15.130  31.270  54.043  1.00 32.79           N  
ATOM   2267  OD1 ASN A 292      13.396  30.181  53.088  1.00 31.46           O  
ATOM   2268  N   GLN A 293      15.783  26.391  51.466  1.00 25.32           N  
ATOM   2269  CA  GLN A 293      16.774  25.517  50.847  1.00 27.60           C  
ATOM   2270  C   GLN A 293      18.046  26.324  50.621  1.00 29.37           C  
ATOM   2271  O   GLN A 293      17.996  27.449  50.117  1.00 31.15           O  
ATOM   2272  CB  GLN A 293      16.271  24.977  49.502  1.00 27.63           C  
ATOM   2273  CG AGLN A 293      14.769  24.975  49.353  0.50 28.92           C  
ATOM   2274  CG BGLN A 293      17.241  24.002  48.862  0.50 27.21           C  
ATOM   2275  CD AGLN A 293      14.270  24.971  47.909  0.50 30.95           C  
ATOM   2276  CD BGLN A 293      16.710  23.310  47.625  0.50 28.33           C  
ATOM   2277  NE2AGLN A 293      13.246  25.768  47.650  0.50 28.67           N  
ATOM   2278  NE2BGLN A 293      15.493  23.636  47.219  0.50 27.63           N  
ATOM   2279  OE1AGLN A 293      14.778  24.241  47.052  0.50 32.00           O  
ATOM   2280  OE1BGLN A 293      17.395  22.469  47.050  0.50 29.99           O  
ATOM   2281  N   THR A 294      19.186  25.766  50.983  1.00 31.09           N  
ATOM   2282  CA  THR A 294      20.441  26.474  50.709  1.00 33.46           C  
ATOM   2283  C   THR A 294      21.327  25.658  49.774  1.00 34.15           C  
ATOM   2284  O   THR A 294      22.160  26.214  49.091  1.00 35.33           O  
ATOM   2285  CB  THR A 294      21.195  26.909  51.994  1.00 33.10           C  
ATOM   2286  CG2 THR A 294      20.394  27.944  52.778  1.00 36.14           C  
ATOM   2287  OG1 THR A 294      21.452  25.780  52.832  1.00 35.36           O  
ATOM   2288  N   GLY A 295      21.080  24.351  49.703  1.00 34.95           N  
ATOM   2289  CA  GLY A 295      21.859  23.436  48.845  1.00 34.75           C  
ATOM   2290  C   GLY A 295      22.280  23.900  47.464  1.00 33.86           C  
ATOM   2291  O   GLY A 295      21.553  24.609  46.793  1.00 35.30           O  
ATOM   2292  N   THR A 296      23.472  23.516  47.025  1.00 33.40           N  
ATOM   2293  CA  THR A 296      23.848  23.830  45.665  1.00 33.64           C  
ATOM   2294  C   THR A 296      24.293  22.621  44.836  1.00 32.10           C  
ATOM   2295  O   THR A 296      24.373  22.697  43.609  1.00 33.89           O  
ATOM   2296  CB  THR A 296      24.905  24.946  45.626  1.00 34.58           C  
ATOM   2297  CG2 THR A 296      26.072  24.623  46.549  1.00 34.67           C  
ATOM   2298  OG1 THR A 296      25.372  25.080  44.280  1.00 39.36           O  
ATOM   2299  N   THR A 297      24.517  21.499  45.501  1.00 28.64           N  
ATOM   2300  CA  THR A 297      25.175  20.368  44.858  1.00 25.45           C  
ATOM   2301  C   THR A 297      24.193  19.211  44.649  1.00 23.01           C  
ATOM   2302  O   THR A 297      23.768  18.577  45.617  1.00 21.78           O  
ATOM   2303  CB  THR A 297      26.345  19.874  45.710  1.00 26.26           C  
ATOM   2304  CG2 THR A 297      27.034  18.683  45.069  1.00 26.79           C  
ATOM   2305  OG1 THR A 297      27.329  20.923  45.824  1.00 29.32           O  
ATOM   2306  N   LEU A 298      23.894  18.930  43.382  1.00 20.82           N  
ATOM   2307  CA  LEU A 298      23.033  17.805  43.005  1.00 20.05           C  
ATOM   2308  C   LEU A 298      23.897  16.596  42.678  1.00 19.49           C  
ATOM   2309  O   LEU A 298      24.849  16.700  41.910  1.00 20.20           O  
ATOM   2310  CB  LEU A 298      22.242  18.216  41.768  1.00 19.84           C  
ATOM   2311  CG  LEU A 298      21.393  17.097  41.166  1.00 20.29           C  
ATOM   2312  CD1 LEU A 298      20.251  16.659  42.098  1.00 20.72           C  
ATOM   2313  CD2 LEU A 298      20.786  17.577  39.850  1.00 23.45           C  
ATOM   2314  N   LEU A 299      23.569  15.451  43.275  1.00 17.06           N  
ATOM   2315  CA  LEU A 299      24.290  14.203  42.980  1.00 17.13           C  
ATOM   2316  C   LEU A 299      24.315  13.933  41.476  1.00 17.76           C  
ATOM   2317  O   LEU A 299      23.272  14.007  40.799  1.00 17.67           O  
ATOM   2318  CB  LEU A 299      23.593  13.047  43.694  1.00 17.53           C  
ATOM   2319  CG  LEU A 299      24.133  11.654  43.374  1.00 17.30           C  
ATOM   2320  CD1 LEU A 299      25.498  11.484  44.039  1.00 18.77           C  
ATOM   2321  CD2 LEU A 299      23.164  10.589  43.926  1.00 18.25           C  
ATOM   2322  N   LEU A 300      25.506  13.604  40.960  1.00 17.55           N  
ATOM   2323  CA  LEU A 300      25.643  13.067  39.623  1.00 16.74           C  
ATOM   2324  C   LEU A 300      25.802  11.540  39.704  1.00 16.56           C  
ATOM   2325  O   LEU A 300      26.539  11.021  40.534  1.00 17.91           O  
ATOM   2326  CB  LEU A 300      26.893  13.651  38.944  1.00 18.02           C  
ATOM   2327  CG  LEU A 300      26.867  15.161  38.729  1.00 19.94           C  
ATOM   2328  CD1 LEU A 300      28.234  15.616  38.143  1.00 22.22           C  
ATOM   2329  CD2 LEU A 300      25.735  15.582  37.807  1.00 22.10           C  
ATOM   2330  N   GLU A 301      25.122  10.826  38.803  1.00 16.52           N  
ATOM   2331  CA  GLU A 301      25.257   9.370  38.767  1.00 17.40           C  
ATOM   2332  C   GLU A 301      26.699   8.933  38.477  1.00 17.67           C  
ATOM   2333  O   GLU A 301      27.149   7.865  38.931  1.00 18.02           O  
ATOM   2334  CB  GLU A 301      24.300   8.787  37.725  1.00 17.33           C  
ATOM   2335  CG  GLU A 301      24.279   7.260  37.685  1.00 18.40           C  
ATOM   2336  CD  GLU A 301      23.118   6.773  36.828  1.00 18.19           C  
ATOM   2337  OE1 GLU A 301      23.232   6.874  35.582  1.00 17.43           O  
ATOM   2338  OE2 GLU A 301      22.113   6.283  37.431  1.00 16.79           O1-
ATOM   2339  N   THR A 302      27.407   9.785  37.740  1.00 18.03           N  
ATOM   2340  CA  THR A 302      28.821   9.501  37.443  1.00 18.33           C  
ATOM   2341  C   THR A 302      29.732   9.588  38.652  1.00 19.12           C  
ATOM   2342  O   THR A 302      30.897   9.165  38.575  1.00 20.40           O  
ATOM   2343  CB  THR A 302      29.319  10.399  36.328  1.00 18.43           C  
ATOM   2344  CG2 THR A 302      28.635   9.994  35.013  1.00 19.83           C  
ATOM   2345  OG1 THR A 302      28.983  11.747  36.649  1.00 20.30           O  
ATOM   2346  N   ASP A 303      29.216  10.112  39.761  1.00 19.28           N  
ATOM   2347  CA  ASP A 303      30.007  10.126  40.996  1.00 19.24           C  
ATOM   2348  C   ASP A 303      29.672   8.998  41.920  1.00 18.15           C  
ATOM   2349  O   ASP A 303      30.250   8.879  43.006  1.00 18.98           O  
ATOM   2350  CB  ASP A 303      29.845  11.458  41.711  1.00 20.38           C  
ATOM   2351  CG  ASP A 303      30.574  12.578  40.986  1.00 21.67           C  
ATOM   2352  OD1 ASP A 303      31.686  12.305  40.401  1.00 23.06           O  
ATOM   2353  OD2 ASP A 303      30.033  13.707  40.940  1.00 24.70           O1-
ATOM   2354  N   LEU A 304      28.732   8.126  41.510  1.00 16.61           N  
ATOM   2355  CA  LEU A 304      28.468   6.916  42.240  1.00 16.43           C  
ATOM   2356  C   LEU A 304      29.385   5.797  41.763  1.00 17.07           C  
ATOM   2357  O   LEU A 304      29.489   5.535  40.568  1.00 18.11           O  
ATOM   2358  CB  LEU A 304      26.995   6.485  42.021  1.00 16.02           C  
ATOM   2359  CG  LEU A 304      25.940   7.470  42.545  1.00 15.96           C  
ATOM   2360  CD1 LEU A 304      24.588   7.014  41.972  1.00 17.82           C  
ATOM   2361  CD2 LEU A 304      25.913   7.423  44.091  1.00 17.90           C  
ATOM   2362  N   HIS A 305      30.056   5.138  42.699  1.00 17.19           N  
ATOM   2363  CA  HIS A 305      30.985   4.039  42.392  1.00 17.74           C  
ATOM   2364  C   HIS A 305      30.808   2.990  43.447  1.00 18.49           C  
ATOM   2365  O   HIS A 305      30.584   3.329  44.620  1.00 17.97           O  
ATOM   2366  CB  HIS A 305      32.416   4.580  42.445  1.00 17.35           C  
ATOM   2367  CG  HIS A 305      32.630   5.689  41.494  1.00 16.80           C  
ATOM   2368  CD2 HIS A 305      32.661   5.691  40.142  1.00 14.81           C  
ATOM   2369  ND1 HIS A 305      32.775   7.008  41.881  1.00 19.61           N  
ATOM   2370  CE1 HIS A 305      32.895   7.766  40.802  1.00 15.72           C  
ATOM   2371  NE2 HIS A 305      32.841   6.980  39.737  1.00 20.63           N  
ATOM   2372  N   PRO A 306      30.905   1.701  43.095  1.00 18.03           N  
ATOM   2373  CA  PRO A 306      30.668   0.674  44.111  1.00 18.97           C  
ATOM   2374  C   PRO A 306      31.698   0.700  45.235  1.00 18.41           C  
ATOM   2375  O   PRO A 306      32.872   1.035  45.003  1.00 18.79           O  
ATOM   2376  CB  PRO A 306      30.802  -0.665  43.361  1.00 20.78           C  
ATOM   2377  CG  PRO A 306      30.998  -0.285  41.920  1.00 22.62           C  
ATOM   2378  CD  PRO A 306      31.120   1.172  41.730  1.00 19.50           C  
ATOM   2379  N   LEU A 307      31.251   0.373  46.437  1.00 18.45           N  
ATOM   2380  CA  LEU A 307      32.150   0.284  47.579  1.00 19.85           C  
ATOM   2381  C   LEU A 307      33.204  -0.794  47.375  1.00 20.66           C  
ATOM   2382  O   LEU A 307      34.364  -0.612  47.796  1.00 20.72           O  
ATOM   2383  CB  LEU A 307      31.346  -0.038  48.840  1.00 20.70           C  
ATOM   2384  CG  LEU A 307      32.148  -0.053  50.141  1.00 21.54           C  
ATOM   2385  CD1 LEU A 307      32.763   1.287  50.461  1.00 22.56           C  
ATOM   2386  CD2 LEU A 307      31.229  -0.548  51.234  1.00 22.78           C  
ATOM   2387  N   THR A 308      32.788  -1.924  46.795  1.00 19.90           N  
ATOM   2388  CA  THR A 308      33.730  -3.000  46.505  1.00 21.71           C  
ATOM   2389  C   THR A 308      33.971  -3.039  44.999  1.00 22.12           C  
ATOM   2390  O   THR A 308      33.107  -2.682  44.216  1.00 21.22           O  
ATOM   2391  CB  THR A 308      33.218  -4.344  47.001  1.00 23.28           C  
ATOM   2392  CG2 THR A 308      32.859  -4.280  48.464  1.00 24.39           C  
ATOM   2393  OG1 THR A 308      32.047  -4.674  46.298  1.00 28.37           O  
ATOM   2394  N   SER A 309      35.162  -3.451  44.575  1.00 22.05           N  
ATOM   2395  CA  SER A 309      35.488  -3.412  43.145  1.00 22.70           C  
ATOM   2396  C   SER A 309      34.559  -4.356  42.365  1.00 21.86           C  
ATOM   2397  O   SER A 309      34.391  -5.507  42.743  1.00 22.83           O  
ATOM   2398  CB  SER A 309      36.962  -3.780  42.962  1.00 23.58           C  
ATOM   2399  OG  SER A 309      37.800  -2.634  43.189  1.00 27.44           O  
ATOM   2400  N   MET A 310      33.891  -3.816  41.335  1.00 19.98           N  
ATOM   2401  CA  MET A 310      32.931  -4.583  40.490  1.00 19.38           C  
ATOM   2402  C   MET A 310      33.282  -4.337  39.032  1.00 20.06           C  
ATOM   2403  O   MET A 310      32.777  -3.403  38.398  1.00 19.11           O  
ATOM   2404  CB  MET A 310      31.468  -4.175  40.789  1.00 19.47           C  
ATOM   2405  CG AMET A 310      31.037  -4.392  42.201  0.50 20.21           C  
ATOM   2406  CG BMET A 310      31.082  -4.472  42.280  0.50 20.39           C  
ATOM   2407  SD AMET A 310      29.411  -3.657  42.447  0.50 18.93           S  
ATOM   2408  SD BMET A 310      29.424  -3.957  42.842  0.50 20.86           S  
ATOM   2409  CE AMET A 310      29.234  -4.131  44.161  0.50 12.01           C  
ATOM   2410  CE BMET A 310      28.423  -4.931  41.724  0.50 13.11           C  
ATOM   2411  N   PRO A 311      34.208  -5.141  38.498  1.00 19.68           N  
ATOM   2412  CA  PRO A 311      34.696  -4.915  37.140  1.00 20.34           C  
ATOM   2413  C   PRO A 311      33.568  -4.995  36.120  1.00 19.34           C  
ATOM   2414  O   PRO A 311      32.591  -5.748  36.305  1.00 20.29           O  
ATOM   2415  CB  PRO A 311      35.650  -6.089  36.902  1.00 20.89           C  
ATOM   2416  CG  PRO A 311      35.999  -6.628  38.237  1.00 22.14           C  
ATOM   2417  CD  PRO A 311      34.833  -6.300  39.155  1.00 20.95           C  
ATOM   2418  N   VAL A 312      33.725  -4.220  35.068  1.00 19.15           N  
ATOM   2419  CA  VAL A 312      32.750  -4.151  33.978  1.00 19.14           C  
ATOM   2420  C   VAL A 312      32.964  -5.300  32.990  1.00 20.57           C  
ATOM   2421  O   VAL A 312      34.051  -5.417  32.464  1.00 21.21           O  
ATOM   2422  CB  VAL A 312      32.892  -2.830  33.240  1.00 19.02           C  
ATOM   2423  CG1 VAL A 312      31.879  -2.683  32.095  1.00 19.90           C  
ATOM   2424  CG2 VAL A 312      32.673  -1.671  34.213  1.00 19.25           C  
ATOM   2425  N   PRO A 313      31.923  -6.117  32.759  1.00 21.72           N  
ATOM   2426  CA  PRO A 313      31.973  -7.216  31.782  1.00 22.54           C  
ATOM   2427  C   PRO A 313      32.287  -6.702  30.397  1.00 22.77           C  
ATOM   2428  O   PRO A 313      31.850  -5.624  30.031  1.00 22.72           O  
ATOM   2429  CB  PRO A 313      30.536  -7.754  31.804  1.00 23.42           C  
ATOM   2430  CG  PRO A 313      30.018  -7.433  33.171  1.00 23.20           C  
ATOM   2431  CD  PRO A 313      30.633  -6.079  33.477  1.00 22.17           C  
ATOM   2432  N   GLY A 314      33.065  -7.483  29.643  1.00 22.91           N  
ATOM   2433  CA  GLY A 314      33.337  -7.139  28.244  1.00 23.96           C  
ATOM   2434  C   GLY A 314      34.554  -6.248  28.004  1.00 25.44           C  
ATOM   2435  O   GLY A 314      35.268  -5.851  28.944  1.00 26.69           O  
ATOM   2436  N   ASN A 315      34.823  -5.956  26.742  1.00 25.06           N  
ATOM   2437  CA  ASN A 315      35.953  -5.080  26.389  1.00 25.23           C  
ATOM   2438  C   ASN A 315      35.629  -3.613  26.541  1.00 24.25           C  
ATOM   2439  O   ASN A 315      34.497  -3.204  26.329  1.00 23.28           O  
ATOM   2440  CB  ASN A 315      36.414  -5.348  24.959  1.00 26.22           C  
ATOM   2441  CG  ASN A 315      36.977  -6.758  24.780  1.00 29.59           C  
ATOM   2442  ND2 ASN A 315      37.680  -7.265  25.779  1.00 32.11           N  
ATOM   2443  OD1 ASN A 315      36.778  -7.368  23.737  1.00 38.39           O  
ATOM   2444  N   PRO A 316      36.624  -2.793  26.895  1.00 24.59           N  
ATOM   2445  CA  PRO A 316      36.414  -1.354  27.080  1.00 24.20           C  
ATOM   2446  C   PRO A 316      36.291  -0.514  25.811  1.00 24.43           C  
ATOM   2447  O   PRO A 316      37.024   0.467  25.592  1.00 24.61           O  
ATOM   2448  CB  PRO A 316      37.628  -0.925  27.932  1.00 24.05           C  
ATOM   2449  CG  PRO A 316      38.716  -1.853  27.402  1.00 24.83           C  
ATOM   2450  CD  PRO A 316      38.004  -3.196  27.240  1.00 24.36           C  
ATOM   2451  N   THR A 317      35.316  -0.864  24.981  1.00 23.34           N  
ATOM   2452  CA  THR A 317      34.990  -0.125  23.766  1.00 25.25           C  
ATOM   2453  C   THR A 317      33.486  -0.217  23.534  1.00 23.79           C  
ATOM   2454  O   THR A 317      32.819  -1.132  24.059  1.00 23.27           O  
ATOM   2455  CB  THR A 317      35.667  -0.727  22.516  1.00 26.57           C  
ATOM   2456  CG2 THR A 317      37.178  -0.677  22.625  1.00 29.75           C  
ATOM   2457  OG1 THR A 317      35.281  -2.099  22.371  1.00 28.86           O  
ATOM   2458  N   GLN A 318      32.975   0.682  22.710  1.00 23.82           N  
ATOM   2459  CA  GLN A 318      31.556   0.674  22.342  1.00 23.71           C  
ATOM   2460  C   GLN A 318      31.346  -0.594  21.579  1.00 24.41           C  
ATOM   2461  O   GLN A 318      32.175  -0.953  20.729  1.00 25.11           O  
ATOM   2462  CB  GLN A 318      31.156   1.902  21.506  1.00 24.54           C  
ATOM   2463  CG  GLN A 318      31.095   3.232  22.324  1.00 24.13           C  
ATOM   2464  CD  GLN A 318      30.280   4.304  21.620  1.00 26.62           C  
ATOM   2465  NE2 GLN A 318      30.799   5.517  21.631  1.00 28.20           N  
ATOM   2466  OE1 GLN A 318      29.168   4.046  21.076  1.00 31.49           O  
ATOM   2467  N   GLY A 319      30.303  -1.340  21.937  1.00 22.17           N  
ATOM   2468  CA  GLY A 319      30.063  -2.614  21.266  1.00 22.45           C  
ATOM   2469  C   GLY A 319      31.048  -3.706  21.642  1.00 21.52           C  
ATOM   2470  O   GLY A 319      31.212  -4.695  20.904  1.00 22.45           O  
ATOM   2471  N   GLY A 320      31.692  -3.564  22.803  1.00 20.95           N  
ATOM   2472  CA  GLY A 320      32.746  -4.482  23.233  1.00 21.52           C  
ATOM   2473  C   GLY A 320      32.306  -5.689  24.025  1.00 21.14           C  
ATOM   2474  O   GLY A 320      33.141  -6.432  24.531  1.00 21.95           O  
ATOM   2475  N   ALA A 321      30.999  -5.902  24.148  1.00 20.20           N  
ATOM   2476  CA  ALA A 321      30.502  -7.078  24.855  1.00 19.03           C  
ATOM   2477  C   ALA A 321      30.378  -8.292  23.923  1.00 19.43           C  
ATOM   2478  O   ALA A 321      30.472  -8.171  22.691  1.00 19.89           O  
ATOM   2479  CB  ALA A 321      29.162  -6.763  25.492  1.00 20.53           C  
ATOM   2480  N   ASP A 322      30.076  -9.440  24.496  1.00 18.32           N  
ATOM   2481  CA  ASP A 322      29.843 -10.621  23.643  1.00 19.92           C  
ATOM   2482  C   ASP A 322      28.580 -10.467  22.775  1.00 20.61           C  
ATOM   2483  O   ASP A 322      28.547 -10.924  21.631  1.00 21.92           O  
ATOM   2484  CB  ASP A 322      29.695 -11.867  24.491  1.00 20.03           C  
ATOM   2485  CG  ASP A 322      30.965 -12.249  25.237  1.00 22.30           C  
ATOM   2486  OD1 ASP A 322      32.067 -12.143  24.640  1.00 24.50           O  
ATOM   2487  OD2 ASP A 322      30.875 -12.689  26.397  1.00 21.22           O1-
ATOM   2488  N   LEU A 323      27.541  -9.849  23.340  1.00 19.24           N  
ATOM   2489  CA  LEU A 323      26.303  -9.566  22.637  1.00 18.16           C  
ATOM   2490  C   LEU A 323      25.967  -8.095  22.916  1.00 18.97           C  
ATOM   2491  O   LEU A 323      25.977  -7.657  24.084  1.00 18.46           O  
ATOM   2492  CB  LEU A 323      25.182 -10.504  23.100  1.00 18.67           C  
ATOM   2493  CG  LEU A 323      23.860 -10.168  22.394  1.00 21.49           C  
ATOM   2494  CD1 LEU A 323      23.981 -10.296  20.849  1.00 23.38           C  
ATOM   2495  CD2 LEU A 323      22.786 -11.075  22.913  1.00 21.16           C  
ATOM   2496  N   ASN A 324      25.706  -7.354  21.848  1.00 18.63           N  
ATOM   2497  CA  ASN A 324      25.471  -5.927  21.935  1.00 18.93           C  
ATOM   2498  C   ASN A 324      24.104  -5.642  21.334  1.00 19.06           C  
ATOM   2499  O   ASN A 324      23.883  -5.876  20.130  1.00 20.23           O  
ATOM   2500  CB  ASN A 324      26.579  -5.166  21.186  1.00 19.38           C  
ATOM   2501  CG  ASN A 324      27.974  -5.546  21.700  1.00 19.75           C  
ATOM   2502  ND2 ASN A 324      28.602  -6.538  21.059  1.00 21.52           N  
ATOM   2503  OD1 ASN A 324      28.456  -4.995  22.699  1.00 20.77           O  
ATOM   2504  N   LEU A 325      23.187  -5.155  22.173  1.00 18.18           N  
ATOM   2505  CA  LEU A 325      21.802  -4.896  21.739  1.00 17.69           C  
ATOM   2506  C   LEU A 325      21.508  -3.416  21.850  1.00 17.80           C  
ATOM   2507  O   LEU A 325      21.956  -2.749  22.798  1.00 18.15           O  
ATOM   2508  CB  LEU A 325      20.802  -5.645  22.617  1.00 18.66           C  
ATOM   2509  CG  LEU A 325      21.003  -7.138  22.739  1.00 18.68           C  
ATOM   2510  CD1 LEU A 325      19.975  -7.706  23.720  1.00 19.33           C  
ATOM   2511  CD2 LEU A 325      20.821  -7.799  21.374  1.00 20.29           C  
ATOM   2512  N   ASN A 326      20.748  -2.884  20.907  1.00 16.86           N  
ATOM   2513  CA  ASN A 326      20.308  -1.503  20.989  1.00 17.29           C  
ATOM   2514  C   ASN A 326      18.810  -1.517  21.087  1.00 17.85           C  
ATOM   2515  O   ASN A 326      18.151  -2.317  20.390  1.00 19.75           O  
ATOM   2516  CB  ASN A 326      20.706  -0.725  19.711  1.00 17.47           C  
ATOM   2517  CG  ASN A 326      20.284   0.718  19.772  1.00 17.91           C  
ATOM   2518  ND2 ASN A 326      19.257   1.059  18.998  1.00 18.66           N  
ATOM   2519  OD1 ASN A 326      20.857   1.536  20.489  1.00 18.72           O  
ATOM   2520  N   MET A 327      18.269  -0.669  21.956  1.00 16.36           N  
ATOM   2521  CA  MET A 327      16.812  -0.587  22.107  1.00 16.51           C  
ATOM   2522  C   MET A 327      16.363   0.733  21.485  1.00 16.38           C  
ATOM   2523  O   MET A 327      16.564   1.811  22.076  1.00 16.48           O  
ATOM   2524  CB  MET A 327      16.440  -0.641  23.597  1.00 17.47           C  
ATOM   2525  CG  MET A 327      16.838  -1.950  24.275  1.00 19.45           C  
ATOM   2526  SD  MET A 327      16.052  -3.423  23.552  1.00 19.42           S  
ANISOU 2526  SD  MET A 327     2381   2242   2753     41   -186    174       S  
ATOM   2527  CE  MET A 327      17.171  -4.760  24.001  1.00 21.21           C  
ATOM   2528  N   ALA A 328      15.782   0.639  20.286  1.00 17.67           N  
ATOM   2529  CA  ALA A 328      15.327   1.823  19.548  1.00 17.38           C  
ATOM   2530  C   ALA A 328      13.865   2.119  19.888  1.00 16.87           C  
ATOM   2531  O   ALA A 328      12.984   1.283  19.612  1.00 16.69           O  
ATOM   2532  CB  ALA A 328      15.456   1.575  18.034  1.00 18.54           C  
ATOM   2533  N   PHE A 329      13.631   3.264  20.519  1.00 16.28           N  
ATOM   2534  CA  PHE A 329      12.304   3.617  21.015  1.00 15.92           C  
ATOM   2535  C   PHE A 329      11.422   4.259  19.933  1.00 16.91           C  
ATOM   2536  O   PHE A 329      11.907   4.988  19.053  1.00 17.77           O  
ATOM   2537  CB  PHE A 329      12.400   4.659  22.132  1.00 15.83           C  
ATOM   2538  CG  PHE A 329      13.284   4.284  23.300  1.00 16.88           C  
ATOM   2539  CD1 PHE A 329      13.815   5.328  24.085  1.00 18.42           C  
ATOM   2540  CD2 PHE A 329      13.515   2.951  23.661  1.00 17.98           C  
ATOM   2541  CE1 PHE A 329      14.580   5.050  25.215  1.00 19.44           C  
ATOM   2542  CE2 PHE A 329      14.299   2.677  24.831  1.00 19.81           C  
ATOM   2543  CZ  PHE A 329      14.799   3.739  25.599  1.00 17.66           C  
ATOM   2544  N   ASN A 330      10.125   4.010  20.028  1.00 16.60           N  
ATOM   2545  CA  ASN A 330       9.176   4.751  19.222  1.00 16.75           C  
ATOM   2546  C   ASN A 330       7.817   4.798  19.919  1.00 17.04           C  
ATOM   2547  O   ASN A 330       7.611   4.212  21.001  1.00 16.52           O  
ATOM   2548  CB  ASN A 330       9.090   4.125  17.824  1.00 17.36           C  
ATOM   2549  CG  ASN A 330       8.886   5.160  16.720  1.00 19.18           C  
ATOM   2550  ND2 ASN A 330       9.536   4.911  15.584  1.00 21.84           N  
ATOM   2551  OD1 ASN A 330       8.201   6.172  16.891  1.00 19.42           O  
ATOM   2552  N   PHE A 331       6.861   5.447  19.260  1.00 16.98           N  
ATOM   2553  CA  PHE A 331       5.576   5.724  19.873  1.00 17.18           C  
ATOM   2554  C   PHE A 331       4.620   6.105  18.753  1.00 17.18           C  
ATOM   2555  O   PHE A 331       5.023   6.830  17.837  1.00 18.78           O  
ATOM   2556  CB  PHE A 331       5.758   6.865  20.879  1.00 17.30           C  
ATOM   2557  CG  PHE A 331       4.502   7.256  21.645  1.00 18.11           C  
ATOM   2558  CD1 PHE A 331       3.921   6.405  22.588  1.00 17.98           C  
ATOM   2559  CD2 PHE A 331       3.962   8.534  21.463  1.00 19.21           C  
ATOM   2560  CE1 PHE A 331       2.789   6.801  23.326  1.00 19.16           C  
ATOM   2561  CE2 PHE A 331       2.848   8.936  22.206  1.00 19.04           C  
ATOM   2562  CZ  PHE A 331       2.255   8.056  23.132  1.00 20.05           C  
ATOM   2563  N   ASP A 332       3.363   5.689  18.865  1.00 18.09           N  
ATOM   2564  CA  ASP A 332       2.372   5.992  17.808  1.00 17.66           C  
ATOM   2565  C   ASP A 332       1.217   6.871  18.290  1.00 19.43           C  
ATOM   2566  O   ASP A 332       0.211   6.979  17.580  1.00 19.97           O  
ATOM   2567  CB  ASP A 332       1.849   4.700  17.163  1.00 18.61           C  
ATOM   2568  CG  ASP A 332       1.000   3.863  18.119  1.00 17.52           C  
ATOM   2569  OD1 ASP A 332       0.729   2.690  17.835  1.00 18.33           O  
ATOM   2570  OD2 ASP A 332       0.629   4.407  19.185  1.00 18.91           O1-
ATOM   2571  N   GLY A 333       1.383   7.472  19.467  1.00 19.04           N  
ATOM   2572  CA  GLY A 333       0.350   8.304  20.103  1.00 19.20           C  
ATOM   2573  C   GLY A 333      -0.411   7.556  21.183  1.00 19.96           C  
ATOM   2574  O   GLY A 333      -1.050   8.184  22.058  1.00 21.56           O  
ATOM   2575  N   THR A 334      -0.355   6.231  21.121  1.00 19.26           N  
ATOM   2576  CA  THR A 334      -1.079   5.346  22.044  1.00 19.27           C  
ATOM   2577  C   THR A 334      -0.129   4.298  22.663  1.00 19.48           C  
ATOM   2578  O   THR A 334      -0.120   4.098  23.899  1.00 19.12           O  
ATOM   2579  CB  THR A 334      -2.218   4.635  21.305  1.00 20.93           C  
ATOM   2580  CG2 THR A 334      -2.999   3.679  22.240  1.00 21.07           C  
ATOM   2581  OG1 THR A 334      -3.112   5.638  20.799  1.00 22.53           O  
ATOM   2582  N   ASN A 335       0.636   3.645  21.785  1.00 17.84           N  
ATOM   2583  CA  ASN A 335       1.541   2.550  22.166  1.00 18.21           C  
ATOM   2584  C   ASN A 335       2.990   2.966  22.001  1.00 17.16           C  
ATOM   2585  O   ASN A 335       3.356   3.655  21.035  1.00 16.74           O  
ATOM   2586  CB  ASN A 335       1.307   1.374  21.243  1.00 18.85           C  
ATOM   2587  CG  ASN A 335      -0.142   1.066  21.072  1.00 21.51           C  
ATOM   2588  ND2 ASN A 335      -0.687   1.276  19.851  1.00 22.66           N  
ATOM   2589  OD1 ASN A 335      -0.792   0.660  22.036  1.00 22.05           O  
ATOM   2590  N   PHE A 336       3.826   2.477  22.915  1.00 16.40           N  
ATOM   2591  CA  PHE A 336       5.296   2.552  22.788  1.00 16.71           C  
ATOM   2592  C   PHE A 336       5.830   1.305  22.097  1.00 15.88           C  
ATOM   2593  O   PHE A 336       5.234   0.211  22.142  1.00 16.79           O  
ATOM   2594  CB  PHE A 336       5.950   2.643  24.164  1.00 16.47           C  
ATOM   2595  CG  PHE A 336       5.858   3.996  24.782  1.00 15.67           C  
ATOM   2596  CD1 PHE A 336       6.837   4.950  24.533  1.00 17.09           C  
ATOM   2597  CD2 PHE A 336       4.808   4.318  25.641  1.00 17.38           C  
ATOM   2598  CE1 PHE A 336       6.784   6.242  25.103  1.00 17.50           C  
ATOM   2599  CE2 PHE A 336       4.729   5.609  26.203  1.00 17.91           C  
ATOM   2600  CZ  PHE A 336       5.720   6.567  25.946  1.00 18.51           C  
ATOM   2601  N   PHE A 337       6.977   1.489  21.456  1.00 16.03           N  
ATOM   2602  CA  PHE A 337       7.641   0.422  20.706  1.00 15.59           C  
ATOM   2603  C   PHE A 337       9.098   0.378  21.099  1.00 15.85           C  
ATOM   2604  O   PHE A 337       9.702   1.430  21.393  1.00 17.21           O  
ATOM   2605  CB  PHE A 337       7.573   0.689  19.175  1.00 16.71           C  
ATOM   2606  CG  PHE A 337       6.159   0.682  18.639  1.00 16.01           C  
ATOM   2607  CD1 PHE A 337       5.623  -0.469  18.072  1.00 16.13           C  
ATOM   2608  CD2 PHE A 337       5.366   1.818  18.778  1.00 16.70           C  
ATOM   2609  CE1 PHE A 337       4.304  -0.475  17.625  1.00 16.74           C  
ATOM   2610  CE2 PHE A 337       4.035   1.834  18.341  1.00 17.58           C  
ATOM   2611  CZ  PHE A 337       3.513   0.683  17.790  1.00 16.69           C  
ATOM   2612  N   ILE A 338       9.653  -0.831  21.084  1.00 15.33           N  
ATOM   2613  CA  ILE A 338      11.111  -1.009  21.185  1.00 15.96           C  
ATOM   2614  C   ILE A 338      11.472  -1.905  19.993  1.00 15.86           C  
ATOM   2615  O   ILE A 338      10.912  -3.001  19.798  1.00 16.14           O  
ATOM   2616  CB  ILE A 338      11.522  -1.634  22.530  1.00 14.95           C  
ATOM   2617  CG1 ILE A 338      11.188  -0.663  23.684  1.00 16.49           C  
ATOM   2618  CG2 ILE A 338      13.009  -1.938  22.523  1.00 16.94           C  
ATOM   2619  CD1 ILE A 338      11.462  -1.282  25.122  1.00 15.85           C  
ATOM   2620  N   ASN A 339      12.376  -1.390  19.152  1.00 15.48           N  
ATOM   2621  CA  ASN A 339      12.760  -2.086  17.932  1.00 16.20           C  
ATOM   2622  C   ASN A 339      11.519  -2.509  17.140  1.00 16.59           C  
ATOM   2623  O   ASN A 339      11.440  -3.616  16.565  1.00 17.68           O  
ATOM   2624  CB  ASN A 339      13.693  -3.263  18.280  1.00 16.91           C  
ATOM   2625  CG  ASN A 339      14.987  -2.771  18.862  1.00 17.47           C  
ATOM   2626  ND2 ASN A 339      15.623  -3.612  19.680  1.00 18.38           N  
ATOM   2627  OD1 ASN A 339      15.383  -1.640  18.623  1.00 18.11           O  
ATOM   2628  N   GLY A 340      10.560  -1.581  17.072  1.00 16.01           N  
ATOM   2629  CA  GLY A 340       9.389  -1.767  16.214  1.00 16.16           C  
ATOM   2630  C   GLY A 340       8.264  -2.582  16.801  1.00 16.97           C  
ATOM   2631  O   GLY A 340       7.238  -2.791  16.133  1.00 16.31           O  
ATOM   2632  N   GLU A 341       8.409  -3.050  18.057  1.00 15.96           N  
ATOM   2633  CA  GLU A 341       7.434  -3.972  18.619  1.00 15.54           C  
ATOM   2634  C   GLU A 341       6.948  -3.470  19.962  1.00 16.35           C  
ATOM   2635  O   GLU A 341       7.741  -2.941  20.774  1.00 16.12           O  
ATOM   2636  CB  GLU A 341       8.080  -5.328  18.765  1.00 15.99           C  
ATOM   2637  CG  GLU A 341       8.578  -5.869  17.395  1.00 15.42           C  
ATOM   2638  CD  GLU A 341       7.448  -6.155  16.444  1.00 18.87           C  
ATOM   2639  OE1 GLU A 341       6.440  -6.751  16.887  1.00 18.17           O  
ATOM   2640  OE2 GLU A 341       7.568  -5.780  15.248  1.00 18.38           O1-
ATOM   2641  N   SER A 342       5.636  -3.582  20.196  1.00 16.71           N  
ATOM   2642  CA  SER A 342       5.037  -3.041  21.425  1.00 16.32           C  
ATOM   2643  C   SER A 342       4.666  -4.195  22.334  1.00 16.99           C  
ATOM   2644  O   SER A 342       4.120  -5.209  21.855  1.00 17.23           O  
ATOM   2645  CB  SER A 342       3.787  -2.252  21.075  1.00 17.24           C  
ATOM   2646  OG  SER A 342       3.279  -1.534  22.211  1.00 17.39           O  
ATOM   2647  N   PHE A 343       4.940  -4.058  23.635  1.00 15.97           N  
ATOM   2648  CA  PHE A 343       4.671  -5.188  24.517  1.00 16.96           C  
ATOM   2649  C   PHE A 343       3.210  -5.253  24.895  1.00 19.13           C  
ATOM   2650  O   PHE A 343       2.739  -4.399  25.634  1.00 23.45           O  
ATOM   2651  CB  PHE A 343       5.549  -5.159  25.787  1.00 16.67           C  
ATOM   2652  CG  PHE A 343       5.756  -6.529  26.354  1.00 17.67           C  
ATOM   2653  CD1 PHE A 343       6.806  -7.338  25.915  1.00 19.17           C  
ATOM   2654  CD2 PHE A 343       4.824  -7.056  27.225  1.00 21.63           C  
ATOM   2655  CE1 PHE A 343       6.965  -8.623  26.393  1.00 21.36           C  
ATOM   2656  CE2 PHE A 343       4.963  -8.400  27.689  1.00 19.00           C  
ATOM   2657  CZ  PHE A 343       6.038  -9.129  27.292  1.00 19.57           C  
ATOM   2658  N   THR A 344       2.506  -6.266  24.439  1.00 19.23           N  
ATOM   2659  CA  THR A 344       1.185  -6.538  24.988  1.00 19.84           C  
ATOM   2660  C   THR A 344       1.321  -7.862  25.756  1.00 19.47           C  
ATOM   2661  O   THR A 344       2.023  -8.766  25.314  1.00 20.97           O  
ATOM   2662  CB  THR A 344       0.125  -6.616  23.876  1.00 19.88           C  
ATOM   2663  CG2 THR A 344      -0.034  -5.248  23.191  1.00 23.26           C  
ATOM   2664  OG1 THR A 344       0.566  -7.556  22.914  1.00 23.99           O  
ATOM   2665  N   PRO A 345       0.696  -7.984  26.925  1.00 19.33           N  
ATOM   2666  CA  PRO A 345       0.847  -9.233  27.698  1.00 18.67           C  
ATOM   2667  C   PRO A 345       0.367 -10.428  26.889  1.00 17.58           C  
ATOM   2668  O   PRO A 345      -0.757 -10.372  26.317  1.00 18.55           O  
ATOM   2669  CB  PRO A 345      -0.038  -9.001  28.947  1.00 20.98           C  
ATOM   2670  CG  PRO A 345      -0.936  -7.870  28.613  1.00 23.69           C  
ATOM   2671  CD  PRO A 345      -0.172  -7.008  27.613  1.00 20.04           C  
ATOM   2672  N   PRO A 346       1.169 -11.496  26.847  1.00 16.45           N  
ATOM   2673  CA  PRO A 346       0.689 -12.702  26.141  1.00 16.02           C  
ATOM   2674  C   PRO A 346      -0.271 -13.473  27.010  1.00 17.06           C  
ATOM   2675  O   PRO A 346      -0.269 -13.302  28.225  1.00 17.23           O  
ATOM   2676  CB  PRO A 346       1.989 -13.482  25.898  1.00 16.57           C  
ATOM   2677  CG  PRO A 346       2.862 -13.139  27.146  1.00 16.72           C  
ATOM   2678  CD  PRO A 346       2.557 -11.656  27.325  1.00 16.40           C  
ATOM   2679  N   THR A 347      -1.112 -14.311  26.404  1.00 16.27           N  
ATOM   2680  CA  THR A 347      -2.022 -15.140  27.179  1.00 17.02           C  
ATOM   2681  C   THR A 347      -1.287 -16.086  28.094  1.00 16.63           C  
ATOM   2682  O   THR A 347      -1.706 -16.323  29.244  1.00 17.39           O  
ATOM   2683  CB  THR A 347      -2.973 -15.893  26.229  1.00 18.59           C  
ATOM   2684  CG2 THR A 347      -3.886 -16.828  27.007  1.00 19.28           C  
ATOM   2685  OG1 THR A 347      -3.733 -14.887  25.534  1.00 20.95           O  
ATOM   2686  N   VAL A 348      -0.213 -16.658  27.551  1.00 16.98           N  
ATOM   2687  CA  VAL A 348       0.564 -17.620  28.302  1.00 16.39           C  
ATOM   2688  C   VAL A 348       1.789 -16.894  28.825  1.00 16.34           C  
ATOM   2689  O   VAL A 348       2.556 -16.337  28.052  1.00 16.06           O  
ATOM   2690  CB  VAL A 348       1.041 -18.781  27.414  1.00 16.53           C  
ATOM   2691  CG1 VAL A 348       1.785 -19.788  28.274  1.00 17.19           C  
ATOM   2692  CG2 VAL A 348      -0.200 -19.456  26.746  1.00 17.39           C  
ATOM   2693  N   PRO A 349       2.025 -16.933  30.143  1.00 15.41           N  
ATOM   2694  CA  PRO A 349       3.237 -16.244  30.614  1.00 15.68           C  
ATOM   2695  C   PRO A 349       4.498 -16.776  29.938  1.00 15.91           C  
ATOM   2696  O   PRO A 349       4.620 -17.972  29.630  1.00 16.96           O  
ATOM   2697  CB  PRO A 349       3.257 -16.572  32.118  1.00 16.22           C  
ATOM   2698  CG  PRO A 349       1.816 -16.760  32.456  1.00 15.66           C  
ATOM   2699  CD  PRO A 349       1.270 -17.553  31.246  1.00 16.28           C  
ATOM   2700  N   VAL A 350       5.467 -15.893  29.696  1.00 15.67           N  
ATOM   2701  CA  VAL A 350       6.673 -16.286  29.001  1.00 14.79           C  
ATOM   2702  C   VAL A 350       7.339 -17.463  29.675  1.00 16.27           C  
ATOM   2703  O   VAL A 350       7.749 -18.402  28.958  1.00 16.66           O  
ATOM   2704  CB  VAL A 350       7.656 -15.081  28.822  1.00 15.25           C  
ATOM   2705  CG1 VAL A 350       8.906 -15.537  28.109  1.00 16.53           C  
ATOM   2706  CG2 VAL A 350       6.965 -13.954  28.072  1.00 15.64           C  
ATOM   2707  N   LEU A 351       7.407 -17.483  31.011  1.00 15.74           N  
ATOM   2708  CA  LEU A 351       8.027 -18.646  31.671  1.00 16.35           C  
ATOM   2709  C   LEU A 351       7.266 -19.941  31.337  1.00 18.68           C  
ATOM   2710  O   LEU A 351       7.906 -20.964  31.052  1.00 18.16           O  
ATOM   2711  CB  LEU A 351       8.035 -18.410  33.191  1.00 16.86           C  
ATOM   2712  CG  LEU A 351       8.684 -19.577  33.968  1.00 16.77           C  
ATOM   2713  CD1 LEU A 351      10.081 -19.975  33.475  1.00 17.07           C  
ATOM   2714  CD2 LEU A 351       8.654 -19.267  35.446  1.00 18.92           C  
ATOM   2715  N   LEU A 352       5.942 -19.888  31.317  1.00 17.57           N  
ATOM   2716  CA  LEU A 352       5.156 -21.107  31.004  1.00 18.68           C  
ATOM   2717  C   LEU A 352       5.309 -21.468  29.512  1.00 19.33           C  
ATOM   2718  O   LEU A 352       5.356 -22.669  29.143  1.00 19.51           O  
ATOM   2719  CB  LEU A 352       3.700 -20.915  31.367  1.00 18.38           C  
ATOM   2720  CG  LEU A 352       2.752 -22.095  31.092  1.00 20.36           C  
ATOM   2721  CD1 LEU A 352       3.339 -23.373  31.667  1.00 20.61           C  
ATOM   2722  CD2 LEU A 352       1.435 -21.785  31.672  1.00 19.42           C  
ATOM   2723  N   GLN A 353       5.462 -20.482  28.640  1.00 18.10           N  
ATOM   2724  CA  GLN A 353       5.756 -20.809  27.235  1.00 18.08           C  
ATOM   2725  C   GLN A 353       7.025 -21.603  27.123  1.00 19.03           C  
ATOM   2726  O   GLN A 353       7.099 -22.531  26.324  1.00 20.38           O  
ATOM   2727  CB  GLN A 353       5.903 -19.542  26.409  1.00 17.90           C  
ATOM   2728  CG  GLN A 353       4.609 -18.731  26.245  1.00 18.56           C  
ATOM   2729  CD  GLN A 353       4.876 -17.507  25.405  1.00 18.16           C  
ATOM   2730  NE2 GLN A 353       4.511 -16.309  25.919  1.00 17.13           N  
ATOM   2731  OE1 GLN A 353       5.450 -17.607  24.302  1.00 20.57           O  
ATOM   2732  N   ILE A 354       8.050 -21.225  27.877  1.00 18.23           N  
ATOM   2733  CA  ILE A 354       9.340 -21.932  27.820  1.00 19.22           C  
ATOM   2734  C   ILE A 354       9.220 -23.314  28.437  1.00 20.98           C  
ATOM   2735  O   ILE A 354       9.744 -24.290  27.855  1.00 22.76           O  
ATOM   2736  CB  ILE A 354      10.424 -21.106  28.527  1.00 19.05           C  
ATOM   2737  CG1 ILE A 354      10.675 -19.857  27.700  1.00 19.03           C  
ATOM   2738  CG2 ILE A 354      11.739 -21.898  28.657  1.00 20.23           C  
ATOM   2739  CD1 ILE A 354      11.520 -18.767  28.433  1.00 18.27           C  
ATOM   2740  N   ILE A 355       8.490 -23.438  29.532  1.00 19.86           N  
ATOM   2741  CA  ILE A 355       8.279 -24.745  30.165  1.00 21.84           C  
ATOM   2742  C   ILE A 355       7.607 -25.680  29.152  1.00 23.32           C  
ATOM   2743  O   ILE A 355       7.918 -26.891  29.103  1.00 24.12           O  
ATOM   2744  CB  ILE A 355       7.481 -24.596  31.459  1.00 20.78           C  
ATOM   2745  CG1 ILE A 355       8.391 -23.992  32.538  1.00 22.10           C  
ATOM   2746  CG2 ILE A 355       6.893 -25.967  31.962  1.00 22.94           C  
ATOM   2747  CD1 ILE A 355       7.697 -23.590  33.823  1.00 21.48           C  
ATOM   2748  N   SER A 356       6.681 -25.140  28.362  1.00 24.48           N  
ATOM   2749  CA  SER A 356       5.958 -25.986  27.410  1.00 25.31           C  
ATOM   2750  C   SER A 356       6.844 -26.408  26.260  1.00 26.51           C  
ATOM   2751  O   SER A 356       6.495 -27.342  25.529  1.00 28.33           O  
ATOM   2752  CB  SER A 356       4.697 -25.288  26.888  1.00 25.78           C  
ATOM   2753  OG  SER A 356       3.825 -24.998  27.994  1.00 26.80           O  
ATOM   2754  N   GLY A 357       7.967 -25.729  26.054  1.00 26.63           N  
ATOM   2755  CA  GLY A 357       8.848 -26.113  24.959  1.00 27.70           C  
ATOM   2756  C   GLY A 357       9.383 -25.053  24.029  1.00 28.77           C  
ATOM   2757  O   GLY A 357      10.267 -25.355  23.207  1.00 29.97           O  
ATOM   2758  N   ALA A 358       8.883 -23.812  24.101  1.00 27.48           N  
ATOM   2759  CA  ALA A 358       9.404 -22.782  23.199  1.00 27.92           C  
ATOM   2760  C   ALA A 358      10.892 -22.584  23.483  1.00 28.73           C  
ATOM   2761  O   ALA A 358      11.300 -22.457  24.637  1.00 29.69           O  
ATOM   2762  CB  ALA A 358       8.638 -21.476  23.354  1.00 28.47           C  
ATOM   2763  N   ASN A 359      11.727 -22.573  22.449  1.00 28.37           N  
ATOM   2764  CA  ASN A 359      13.152 -22.542  22.746  1.00 29.28           C  
ATOM   2765  C   ASN A 359      13.957 -21.596  21.921  1.00 28.72           C  
ATOM   2766  O   ASN A 359      15.182 -21.656  21.955  1.00 29.24           O  
ATOM   2767  CB  ASN A 359      13.746 -23.943  22.731  1.00 30.89           C  
ATOM   2768  CG  ASN A 359      13.492 -24.653  21.452  1.00 34.21           C  
ATOM   2769  ND2 ASN A 359      13.331 -25.977  21.539  1.00 37.97           N  
ATOM   2770  OD1 ASN A 359      13.404 -24.030  20.377  1.00 35.86           O  
ATOM   2771  N   THR A 360      13.275 -20.711  21.203  1.00 27.99           N  
ATOM   2772  CA  THR A 360      13.948 -19.634  20.510  1.00 28.27           C  
ATOM   2773  C   THR A 360      13.190 -18.365  20.828  1.00 28.58           C  
ATOM   2774  O   THR A 360      11.997 -18.415  21.129  1.00 28.72           O  
ATOM   2775  CB  THR A 360      13.992 -19.829  18.979  1.00 28.69           C  
ATOM   2776  CG2ATHR A 360      14.646 -21.164  18.596  0.50 26.61           C  
ATOM   2777  CG2BTHR A 360      12.601 -20.053  18.412  0.50 29.39           C  
ATOM   2778  OG1ATHR A 360      12.660 -19.749  18.451  0.50 29.52           O  
ATOM   2779  OG1BTHR A 360      14.599 -18.686  18.368  0.50 28.18           O  
ATOM   2780  N   ALA A 361      13.876 -17.237  20.730  1.00 29.60           N  
ATOM   2781  CA  ALA A 361      13.204 -15.948  20.910  1.00 30.24           C  
ATOM   2782  C   ALA A 361      11.995 -15.890  19.973  1.00 29.59           C  
ATOM   2783  O   ALA A 361      10.942 -15.400  20.365  1.00 29.18           O  
ATOM   2784  CB  ALA A 361      14.150 -14.799  20.620  1.00 30.64           C  
ATOM   2785  N   GLN A 362      12.112 -16.435  18.759  1.00 30.05           N  
ATOM   2786  CA  GLN A 362      11.033 -16.293  17.774  1.00 30.13           C  
ATOM   2787  C   GLN A 362       9.806 -17.189  17.993  1.00 30.17           C  
ATOM   2788  O   GLN A 362       8.745 -17.006  17.376  1.00 31.54           O  
ATOM   2789  CB  GLN A 362      11.565 -16.444  16.334  1.00 31.50           C  
ATOM   2790  CG  GLN A 362      11.907 -17.867  15.923  1.00 33.62           C  
ATOM   2791  N   ASP A 363       9.924 -18.144  18.886  1.00 27.49           N  
ATOM   2792  CA  ASP A 363       8.755 -18.948  19.232  1.00 27.33           C  
ATOM   2793  C   ASP A 363       8.044 -18.396  20.463  1.00 26.18           C  
ATOM   2794  O   ASP A 363       7.059 -18.974  20.925  1.00 27.17           O  
ATOM   2795  CB  ASP A 363       9.155 -20.411  19.434  1.00 28.02           C  
ATOM   2796  CG  ASP A 363       9.461 -21.116  18.108  1.00 32.53           C  
ATOM   2797  OD1 ASP A 363       9.168 -20.545  17.033  1.00 36.50           O  
ATOM   2798  OD2 ASP A 363       9.975 -22.236  18.144  1.00 37.86           O1-
ATOM   2799  N   LEU A 364       8.561 -17.298  21.002  1.00 23.11           N  
ATOM   2800  CA  LEU A 364       8.007 -16.724  22.228  1.00 22.86           C  
ATOM   2801  C   LEU A 364       7.128 -15.526  21.891  1.00 21.80           C  
ATOM   2802  O   LEU A 364       7.457 -14.743  20.997  1.00 23.18           O  
ATOM   2803  CB  LEU A 364       9.123 -16.326  23.184  1.00 22.71           C  
ATOM   2804  CG  LEU A 364       9.811 -17.565  23.800  1.00 23.64           C  
ATOM   2805  CD1 LEU A 364      11.080 -17.203  24.529  1.00 25.16           C  
ATOM   2806  CD2 LEU A 364       8.888 -18.380  24.710  1.00 23.59           C  
ATOM   2807  N   LEU A 365       5.995 -15.427  22.583  1.00 20.67           N  
ATOM   2808  CA  LEU A 365       5.085 -14.271  22.423  1.00 20.27           C  
ATOM   2809  C   LEU A 365       5.229 -13.305  23.596  1.00 19.65           C  
ATOM   2810  O   LEU A 365       5.489 -13.745  24.726  1.00 19.54           O  
ATOM   2811  CB  LEU A 365       3.653 -14.741  22.289  1.00 20.38           C  
ATOM   2812  CG  LEU A 365       3.361 -15.554  21.003  1.00 23.20           C  
ATOM   2813  CD1 LEU A 365       1.965 -16.124  21.069  1.00 22.85           C  
ATOM   2814  CD2 LEU A 365       3.477 -14.609  19.795  1.00 25.00           C  
ATOM   2815  N   PRO A 366       4.996 -11.999  23.342  1.00 18.71           N  
ATOM   2816  CA  PRO A 366       4.526 -11.370  22.097  1.00 19.72           C  
ATOM   2817  C   PRO A 366       5.599 -11.285  21.027  1.00 19.04           C  
ATOM   2818  O   PRO A 366       6.786 -11.221  21.320  1.00 19.34           O  
ATOM   2819  CB  PRO A 366       4.037  -9.986  22.569  1.00 20.45           C  
ATOM   2820  CG  PRO A 366       4.788  -9.691  23.801  1.00 19.58           C  
ATOM   2821  CD  PRO A 366       5.139 -11.009  24.444  1.00 18.90           C  
ATOM   2822  N   SER A 367       5.134 -11.258  19.779  1.00 18.96           N  
ATOM   2823  CA  SER A 367       6.026 -11.318  18.618  1.00 18.79           C  
ATOM   2824  C   SER A 367       7.069 -10.238  18.633  1.00 17.44           C  
ATOM   2825  O   SER A 367       6.749  -9.070  18.772  1.00 17.54           O  
ATOM   2826  CB  SER A 367       5.210 -11.208  17.332  1.00 19.28           C  
ATOM   2827  OG  SER A 367       4.507  -9.985  17.273  1.00 20.82           O  
ATOM   2828  N   GLY A 368       8.330 -10.639  18.506  1.00 16.99           N  
ATOM   2829  CA  GLY A 368       9.389  -9.655  18.319  1.00 15.99           C  
ATOM   2830  C   GLY A 368       9.786  -8.851  19.556  1.00 16.25           C  
ATOM   2831  O   GLY A 368      10.585  -7.933  19.453  1.00 16.55           O  
ATOM   2832  N   SER A 369       9.304  -9.279  20.721  1.00 16.95           N  
ATOM   2833  CA  SER A 369       9.584  -8.548  21.993  1.00 16.84           C  
ATOM   2834  C   SER A 369      10.512  -9.317  22.911  1.00 17.17           C  
ATOM   2835  O   SER A 369      10.861  -8.807  23.971  1.00 16.74           O  
ATOM   2836  CB  SER A 369       8.278  -8.307  22.771  1.00 18.36           C  
ATOM   2837  OG  SER A 369       7.441  -7.379  22.088  1.00 17.43           O  
ATOM   2838  N   VAL A 370      10.921 -10.512  22.496  1.00 17.84           N  
ATOM   2839  CA  VAL A 370      11.736 -11.374  23.336  1.00 18.29           C  
ATOM   2840  C   VAL A 370      13.106 -11.561  22.698  1.00 19.34           C  
ATOM   2841  O   VAL A 370      13.233 -11.768  21.476  1.00 20.14           O  
ATOM   2842  CB  VAL A 370      11.034 -12.718  23.611  1.00 19.47           C  
ATOM   2843  CG1 VAL A 370      11.837 -13.565  24.663  1.00 19.98           C  
ATOM   2844  CG2 VAL A 370       9.626 -12.501  24.142  1.00 19.93           C  
ATOM   2845  N   TYR A 371      14.133 -11.445  23.540  1.00 18.53           N  
ATOM   2846  CA  TYR A 371      15.541 -11.532  23.106  1.00 16.56           C  
ATOM   2847  C   TYR A 371      16.222 -12.673  23.834  1.00 18.81           C  
ATOM   2848  O   TYR A 371      16.209 -12.718  25.073  1.00 19.12           O  
ATOM   2849  CB  TYR A 371      16.305 -10.207  23.403  1.00 18.32           C  
ATOM   2850  CG  TYR A 371      15.769  -9.075  22.575  1.00 17.41           C  
ATOM   2851  CD1 TYR A 371      14.550  -8.485  22.882  1.00 18.71           C  
ATOM   2852  CD2 TYR A 371      16.453  -8.620  21.444  1.00 18.61           C  
ATOM   2853  CE1 TYR A 371      14.030  -7.459  22.092  1.00 18.16           C  
ATOM   2854  CE2 TYR A 371      15.923  -7.608  20.653  1.00 20.23           C  
ATOM   2855  CZ  TYR A 371      14.692  -7.059  20.978  1.00 20.80           C  
ATOM   2856  OH  TYR A 371      14.178  -6.033  20.194  1.00 19.05           O  
ATOM   2857  N   SER A 372      16.825 -13.597  23.076  1.00 17.94           N  
ATOM   2858  CA  SER A 372      17.590 -14.702  23.670  1.00 19.01           C  
ATOM   2859  C   SER A 372      18.978 -14.201  24.059  1.00 19.17           C  
ATOM   2860  O   SER A 372      19.673 -13.629  23.220  1.00 20.51           O  
ATOM   2861  CB  SER A 372      17.718 -15.786  22.607  1.00 19.76           C  
ATOM   2862  OG  SER A 372      18.395 -16.902  23.161  1.00 22.85           O  
ATOM   2863  N   LEU A 373      19.392 -14.427  25.310  1.00 18.56           N  
ATOM   2864  CA  LEU A 373      20.749 -14.081  25.702  1.00 18.33           C  
ATOM   2865  C   LEU A 373      21.512 -15.367  25.974  1.00 17.84           C  
ATOM   2866  O   LEU A 373      20.995 -16.250  26.657  1.00 18.31           O  
ATOM   2867  CB  LEU A 373      20.749 -13.270  27.001  1.00 17.87           C  
ATOM   2868  CG  LEU A 373      19.926 -11.967  26.996  1.00 18.68           C  
ATOM   2869  CD1 LEU A 373      20.124 -11.255  28.365  1.00 18.90           C  
ATOM   2870  CD2 LEU A 373      20.306 -11.062  25.830  1.00 19.58           C  
ATOM   2871  N   PRO A 374      22.746 -15.441  25.472  1.00 18.91           N  
ATOM   2872  CA  PRO A 374      23.564 -16.625  25.757  1.00 19.69           C  
ATOM   2873  C   PRO A 374      24.093 -16.516  27.168  1.00 19.95           C  
ATOM   2874  O   PRO A 374      24.319 -15.404  27.658  1.00 20.17           O  
ATOM   2875  CB  PRO A 374      24.700 -16.502  24.731  1.00 20.30           C  
ATOM   2876  CG  PRO A 374      24.898 -15.004  24.632  1.00 20.60           C  
ATOM   2877  CD  PRO A 374      23.468 -14.440  24.675  1.00 19.64           C  
ATOM   2878  N   SER A 375      24.284 -17.659  27.827  1.00 20.03           N  
ATOM   2879  CA  SER A 375      24.837 -17.689  29.173  1.00 20.06           C  
ATOM   2880  C   SER A 375      26.313 -17.306  29.221  1.00 20.37           C  
ATOM   2881  O   SER A 375      27.029 -17.358  28.199  1.00 20.46           O  
ATOM   2882  CB  SER A 375      24.692 -19.065  29.765  1.00 21.67           C  
ATOM   2883  OG  SER A 375      25.558 -19.958  29.079  1.00 22.37           O  
ATOM   2884  N   ASN A 376      26.772 -16.947  30.423  1.00 20.63           N  
ATOM   2885  CA  ASN A 376      28.186 -16.698  30.650  1.00 21.52           C  
ATOM   2886  C   ASN A 376      28.807 -15.743  29.660  1.00 21.33           C  
ATOM   2887  O   ASN A 376      29.955 -15.903  29.196  1.00 22.76           O  
ATOM   2888  CB  ASN A 376      28.954 -18.036  30.700  1.00 23.01           C  
ATOM   2889  CG  ASN A 376      28.905 -18.634  32.057  1.00 26.47           C  
ATOM   2890  ND2 ASN A 376      28.453 -19.890  32.131  1.00 26.66           N  
ATOM   2891  OD1 ASN A 376      29.196 -17.952  33.051  1.00 30.79           O  
ATOM   2892  N   SER A 377      28.044 -14.704  29.343  1.00 19.05           N  
ATOM   2893  CA  SER A 377      28.463 -13.740  28.343  1.00 19.79           C  
ATOM   2894  C   SER A 377      28.293 -12.348  28.884  1.00 18.89           C  
ATOM   2895  O   SER A 377      27.413 -12.097  29.733  1.00 19.47           O  
ATOM   2896  CB  SER A 377      27.567 -13.905  27.133  1.00 20.37           C  
ATOM   2897  OG  SER A 377      27.752 -15.220  26.583  1.00 20.76           O  
ATOM   2898  N   SER A 378      29.089 -11.437  28.360  1.00 18.66           N  
ATOM   2899  CA  SER A 378      28.867 -10.038  28.646  1.00 18.39           C  
ATOM   2900  C   SER A 378      27.855  -9.494  27.662  1.00 18.54           C  
ATOM   2901  O   SER A 378      27.876  -9.847  26.451  1.00 17.92           O  
ATOM   2902  CB  SER A 378      30.189  -9.262  28.565  1.00 18.33           C  
ATOM   2903  OG  SER A 378      30.806  -9.405  27.289  1.00 19.04           O  
ATOM   2904  N   ILE A 379      26.954  -8.638  28.169  1.00 17.18           N  
ATOM   2905  CA  ILE A 379      25.895  -8.056  27.354  1.00 17.02           C  
ATOM   2906  C   ILE A 379      25.983  -6.546  27.484  1.00 17.34           C  
ATOM   2907  O   ILE A 379      26.120  -6.041  28.597  1.00 17.62           O  
ATOM   2908  CB  ILE A 379      24.490  -8.493  27.860  1.00 17.57           C  
ATOM   2909  CG1 ILE A 379      24.407 -10.008  28.143  1.00 17.09           C  
ATOM   2910  CG2 ILE A 379      23.389  -7.985  26.907  1.00 18.51           C  
ATOM   2911  CD1 ILE A 379      24.543 -10.932  26.875  1.00 19.00           C  
ATOM   2912  N   GLU A 380      25.955  -5.833  26.364  1.00 16.89           N  
ATOM   2913  CA  GLU A 380      25.843  -4.392  26.348  1.00 16.49           C  
ATOM   2914  C   GLU A 380      24.479  -4.035  25.793  1.00 17.09           C  
ATOM   2915  O   GLU A 380      24.070  -4.596  24.762  1.00 17.27           O  
ATOM   2916  CB  GLU A 380      26.931  -3.763  25.486  1.00 16.41           C  
ATOM   2917  CG  GLU A 380      26.754  -2.243  25.319  1.00 18.57           C  
ATOM   2918  CD  GLU A 380      28.006  -1.556  24.847  1.00 19.71           C  
ATOM   2919  OE1 GLU A 380      28.997  -1.505  25.624  1.00 21.36           O  
ATOM   2920  OE2 GLU A 380      28.014  -1.006  23.718  1.00 20.66           O1-
ATOM   2921  N   ILE A 381      23.772  -3.147  26.489  1.00 16.15           N  
ATOM   2922  CA  ILE A 381      22.507  -2.631  25.927  1.00 16.20           C  
ATOM   2923  C   ILE A 381      22.550  -1.124  25.939  1.00 16.38           C  
ATOM   2924  O   ILE A 381      22.984  -0.503  26.933  1.00 16.10           O  
ATOM   2925  CB  ILE A 381      21.281  -3.105  26.725  1.00 15.54           C  
ATOM   2926  CG1 ILE A 381      21.338  -4.636  26.920  1.00 16.62           C  
ATOM   2927  CG2 ILE A 381      19.998  -2.689  25.964  1.00 17.56           C  
ATOM   2928  CD1 ILE A 381      20.083  -5.265  27.539  1.00 17.37           C  
ATOM   2929  N   THR A 382      22.159  -0.529  24.820  1.00 16.21           N  
ATOM   2930  CA  THR A 382      22.067   0.922  24.710  1.00 16.36           C  
ATOM   2931  C   THR A 382      20.605   1.322  24.554  1.00 17.21           C  
ATOM   2932  O   THR A 382      19.798   0.564  23.973  1.00 16.51           O  
ATOM   2933  CB  THR A 382      22.895   1.471  23.520  1.00 17.25           C  
ATOM   2934  CG2 THR A 382      24.385   1.297  23.864  1.00 17.43           C  
ATOM   2935  OG1 THR A 382      22.587   0.733  22.314  1.00 18.95           O  
ATOM   2936  N   PHE A 383      20.286   2.500  25.101  1.00 16.01           N  
ATOM   2937  CA  PHE A 383      18.904   3.020  25.107  1.00 16.63           C  
ATOM   2938  C   PHE A 383      18.928   4.461  24.633  1.00 17.94           C  
ATOM   2939  O   PHE A 383      18.634   5.372  25.417  1.00 17.48           O  
ATOM   2940  CB  PHE A 383      18.359   2.993  26.541  1.00 16.50           C  
ATOM   2941  CG  PHE A 383      18.429   1.647  27.213  1.00 15.76           C  
ATOM   2942  CD1 PHE A 383      19.560   1.243  27.892  1.00 17.89           C  
ATOM   2943  CD2 PHE A 383      17.302   0.821  27.249  1.00 16.42           C  
ATOM   2944  CE1 PHE A 383      19.601   0.000  28.550  1.00 17.57           C  
ATOM   2945  CE2 PHE A 383      17.344  -0.436  27.868  1.00 15.28           C  
ATOM   2946  CZ  PHE A 383      18.477  -0.851  28.533  1.00 17.00           C  
ATOM   2947  N   PRO A 384      19.291   4.681  23.362  1.00 17.90           N  
ATOM   2948  CA  PRO A 384      19.465   6.077  22.954  1.00 18.47           C  
ATOM   2949  C   PRO A 384      18.199   6.912  23.092  1.00 18.36           C  
ATOM   2950  O   PRO A 384      17.125   6.516  22.640  1.00 18.69           O  
ATOM   2951  CB  PRO A 384      19.888   5.977  21.479  1.00 17.43           C  
ATOM   2952  CG  PRO A 384      19.625   4.582  21.044  1.00 18.67           C  
ATOM   2953  CD  PRO A 384      19.632   3.725  22.301  1.00 18.56           C  
ATOM   2954  N   ALA A 385      18.326   8.099  23.673  1.00 18.49           N  
ATOM   2955  CA  ALA A 385      17.161   8.963  23.850  1.00 18.38           C  
ATOM   2956  C   ALA A 385      16.744   9.489  22.496  1.00 20.16           C  
ATOM   2957  O   ALA A 385      17.588   9.791  21.637  1.00 20.52           O  
ATOM   2958  CB  ALA A 385      17.523  10.112  24.745  1.00 19.10           C  
ATOM   2959  N   THR A 386      15.437   9.597  22.302  1.00 19.73           N  
ATOM   2960  CA  THR A 386      14.931  10.015  20.997  1.00 20.03           C  
ATOM   2961  C   THR A 386      13.618  10.753  21.164  1.00 21.16           C  
ATOM   2962  O   THR A 386      12.796  10.407  22.010  1.00 20.06           O  
ATOM   2963  CB  THR A 386      14.732   8.823  20.036  1.00 19.88           C  
ATOM   2964  CG2 THR A 386      13.933   7.713  20.687  1.00 19.79           C  
ATOM   2965  OG1 THR A 386      14.029   9.267  18.863  1.00 20.77           O  
ATOM   2966  N   THR A 387      13.405  11.758  20.314  1.00 20.92           N  
ATOM   2967  CA  THR A 387      12.133  12.486  20.327  1.00 22.02           C  
ATOM   2968  C   THR A 387      10.976  11.597  19.867  1.00 20.96           C  
ATOM   2969  O   THR A 387       9.806  11.977  20.052  1.00 22.13           O  
ATOM   2970  CB  THR A 387      12.150  13.704  19.384  1.00 22.14           C  
ATOM   2971  CG2 THR A 387      13.158  14.748  19.896  1.00 24.68           C  
ATOM   2972  OG1 THR A 387      12.524  13.275  18.077  1.00 25.60           O  
ATOM   2973  N   ALA A 388      11.293  10.431  19.302  1.00 19.44           N  
ATOM   2974  CA  ALA A 388      10.269   9.485  18.850  1.00 20.18           C  
ATOM   2975  C   ALA A 388       9.520   8.820  20.012  1.00 20.54           C  
ATOM   2976  O   ALA A 388       8.479   8.208  19.788  1.00 21.83           O  
ATOM   2977  CB  ALA A 388      10.886   8.413  17.948  1.00 21.01           C  
ATOM   2978  N   ALA A 389      10.047   8.957  21.230  1.00 20.78           N  
ATOM   2979  CA  ALA A 389       9.419   8.380  22.436  1.00 21.64           C  
ATOM   2980  C   ALA A 389       9.179   9.464  23.509  1.00 21.93           C  
ATOM   2981  O   ALA A 389      10.010   9.712  24.393  1.00 22.00           O  
ATOM   2982  CB  ALA A 389      10.288   7.242  23.001  1.00 22.74           C  
ATOM   2983  N   PRO A 390       8.043  10.173  23.398  1.00 21.90           N  
ATOM   2984  CA  PRO A 390       7.751  11.220  24.383  1.00 21.76           C  
ATOM   2985  C   PRO A 390       7.728  10.690  25.804  1.00 21.08           C  
ATOM   2986  O   PRO A 390       7.518   9.482  26.013  1.00 21.07           O  
ATOM   2987  CB  PRO A 390       6.337  11.712  23.983  1.00 22.74           C  
ATOM   2988  CG  PRO A 390       6.161  11.278  22.562  1.00 23.56           C  
ATOM   2989  CD  PRO A 390       7.001  10.055  22.360  1.00 22.86           C  
ATOM   2990  N   GLY A 391       7.888  11.592  26.766  1.00 21.03           N  
ATOM   2991  CA  GLY A 391       7.900  11.239  28.196  1.00 20.52           C  
ATOM   2992  C   GLY A 391       9.292  11.051  28.761  1.00 20.58           C  
ATOM   2993  O   GLY A 391       9.415  10.548  29.877  1.00 20.69           O  
ATOM   2994  N   ALA A 392      10.338  11.444  28.037  1.00 19.87           N  
ATOM   2995  CA  ALA A 392      11.706  11.417  28.591  1.00 19.61           C  
ATOM   2996  C   ALA A 392      11.768  12.315  29.827  1.00 19.50           C  
ATOM   2997  O   ALA A 392      11.078  13.346  29.895  1.00 21.18           O  
ATOM   2998  CB  ALA A 392      12.694  11.917  27.595  1.00 20.96           C  
ATOM   2999  N   PRO A 393      12.655  11.994  30.781  1.00 18.29           N  
ATOM   3000  CA  PRO A 393      13.573  10.861  30.781  1.00 17.49           C  
ATOM   3001  C   PRO A 393      12.917   9.552  31.278  1.00 17.17           C  
ATOM   3002  O   PRO A 393      12.305   9.516  32.360  1.00 17.30           O  
ATOM   3003  CB  PRO A 393      14.708  11.328  31.683  1.00 18.06           C  
ATOM   3004  CG  PRO A 393      14.049  12.312  32.660  1.00 18.98           C  
ATOM   3005  CD  PRO A 393      12.838  12.871  31.953  1.00 18.77           C  
ATOM   3006  N   HIS A 394      13.068   8.496  30.462  1.00 16.48           N  
ATOM   3007  CA  HIS A 394      12.487   7.189  30.746  1.00 16.03           C  
ATOM   3008  C   HIS A 394      13.487   6.427  31.627  1.00 16.08           C  
ATOM   3009  O   HIS A 394      14.626   6.146  31.193  1.00 16.77           O  
ATOM   3010  CB  HIS A 394      12.244   6.408  29.436  1.00 15.39           C  
ATOM   3011  CG  HIS A 394      11.258   7.073  28.520  1.00 16.08           C  
ATOM   3012  CD2 HIS A 394      11.462   7.780  27.384  1.00 16.76           C  
ATOM   3013  ND1 HIS A 394       9.897   7.056  28.738  1.00 16.73           N  
ATOM   3014  CE1 HIS A 394       9.297   7.717  27.758  1.00 19.25           C  
ATOM   3015  NE2 HIS A 394      10.222   8.159  26.918  1.00 17.28           N  
ATOM   3016  N   PRO A 395      13.058   6.026  32.840  1.00 16.21           N  
ATOM   3017  CA  PRO A 395      13.921   5.226  33.696  1.00 15.61           C  
ATOM   3018  C   PRO A 395      13.739   3.748  33.439  1.00 15.35           C  
ATOM   3019  O   PRO A 395      12.704   3.178  33.795  1.00 15.55           O  
ATOM   3020  CB  PRO A 395      13.460   5.624  35.103  1.00 15.79           C  
ATOM   3021  CG  PRO A 395      11.960   5.926  34.948  1.00 15.93           C  
ATOM   3022  CD  PRO A 395      11.785   6.408  33.510  1.00 16.07           C  
ATOM   3023  N   PHE A 396      14.739   3.127  32.828  1.00 15.58           N  
ATOM   3024  CA  PHE A 396      14.616   1.710  32.479  1.00 15.67           C  
ATOM   3025  C   PHE A 396      15.095   0.791  33.576  1.00 15.31           C  
ATOM   3026  O   PHE A 396      16.081   1.085  34.283  1.00 15.19           O  
ATOM   3027  CB  PHE A 396      15.329   1.386  31.147  1.00 16.93           C  
ATOM   3028  CG  PHE A 396      14.400   1.451  29.963  1.00 15.60           C  
ATOM   3029  CD1 PHE A 396      13.918   2.675  29.538  1.00 16.49           C  
ATOM   3030  CD2 PHE A 396      13.970   0.285  29.326  1.00 16.51           C  
ATOM   3031  CE1 PHE A 396      13.002   2.751  28.467  1.00 16.31           C  
ATOM   3032  CE2 PHE A 396      13.034   0.325  28.237  1.00 15.51           C  
ATOM   3033  CZ  PHE A 396      12.588   1.574  27.789  1.00 17.17           C  
ATOM   3034  N   HIS A 397      14.414  -0.342  33.689  1.00 15.74           N  
ATOM   3035  CA  HIS A 397      14.690  -1.310  34.761  1.00 15.01           C  
ATOM   3036  C   HIS A 397      14.875  -2.696  34.183  1.00 15.84           C  
ATOM   3037  O   HIS A 397      14.060  -3.126  33.372  1.00 15.55           O  
ATOM   3038  CB  HIS A 397      13.523  -1.289  35.740  1.00 15.94           C  
ATOM   3039  CG  HIS A 397      13.581  -2.373  36.764  1.00 16.15           C  
ATOM   3040  CD2 HIS A 397      12.661  -3.262  37.181  1.00 17.61           C  
ATOM   3041  ND1 HIS A 397      14.716  -2.597  37.519  1.00 17.34           N  
ATOM   3042  CE1 HIS A 397      14.504  -3.627  38.312  1.00 17.80           C  
ATOM   3043  NE2 HIS A 397      13.274  -4.043  38.120  1.00 17.54           N  
ATOM   3044  N   LEU A 398      15.937  -3.379  34.604  1.00 15.41           N  
ATOM   3045  CA  LEU A 398      16.182  -4.771  34.239  1.00 15.80           C  
ATOM   3046  C   LEU A 398      15.944  -5.656  35.427  1.00 16.56           C  
ATOM   3047  O   LEU A 398      16.551  -5.445  36.485  1.00 16.22           O  
ATOM   3048  CB  LEU A 398      17.647  -4.912  33.804  1.00 15.69           C  
ATOM   3049  CG  LEU A 398      18.076  -6.342  33.425  1.00 16.70           C  
ATOM   3050  CD1 LEU A 398      17.222  -6.898  32.252  1.00 17.24           C  
ATOM   3051  CD2 LEU A 398      19.565  -6.347  33.069  1.00 17.20           C  
ATOM   3052  N   HIS A 399      15.067  -6.649  35.266  1.00 14.80           N  
ATOM   3053  CA  HIS A 399      14.862  -7.657  36.295  1.00 15.17           C  
ATOM   3054  C   HIS A 399      16.016  -8.661  36.356  1.00 15.41           C  
ATOM   3055  O   HIS A 399      16.730  -8.835  35.371  1.00 16.33           O  
ATOM   3056  CB  HIS A 399      13.552  -8.389  36.023  1.00 14.02           C  
ATOM   3057  CG  HIS A 399      12.327  -7.567  36.288  1.00 15.04           C  
ATOM   3058  CD2 HIS A 399      11.929  -6.348  35.838  1.00 16.04           C  
ATOM   3059  ND1 HIS A 399      11.320  -8.036  37.093  1.00 14.74           N  
ATOM   3060  CE1 HIS A 399      10.351  -7.124  37.157  1.00 16.32           C  
ATOM   3061  NE2 HIS A 399      10.695  -6.100  36.399  1.00 16.81           N  
ATOM   3062  N   GLY A 400      16.165  -9.334  37.513  1.00 15.55           N  
ATOM   3063  CA  GLY A 400      17.097 -10.445  37.622  1.00 16.33           C  
ATOM   3064  C   GLY A 400      18.552 -10.045  37.769  1.00 16.89           C  
ATOM   3065  O   GLY A 400      19.408 -10.934  37.888  1.00 16.57           O  
ATOM   3066  N   HIS A 401      18.858  -8.735  37.744  1.00 16.27           N  
ATOM   3067  CA  HIS A 401      20.245  -8.299  37.594  1.00 15.65           C  
ATOM   3068  C   HIS A 401      20.452  -6.912  38.131  1.00 16.54           C  
ATOM   3069  O   HIS A 401      19.533  -6.096  38.044  1.00 17.30           O  
ATOM   3070  CB  HIS A 401      20.627  -8.173  36.101  1.00 16.26           C  
ATOM   3071  CG  HIS A 401      20.777  -9.487  35.403  1.00 16.63           C  
ATOM   3072  CD2 HIS A 401      19.893 -10.212  34.675  1.00 19.20           C  
ATOM   3073  ND1 HIS A 401      21.966 -10.186  35.399  1.00 19.14           N  
ATOM   3074  CE1 HIS A 401      21.792 -11.306  34.716  1.00 19.53           C  
ATOM   3075  NE2 HIS A 401      20.548 -11.346  34.261  1.00 17.79           N  
ATOM   3076  N   VAL A 402      21.668  -6.634  38.618  1.00 15.28           N  
ATOM   3077  CA  VAL A 402      22.194  -5.278  38.542  1.00 15.87           C  
ATOM   3078  C   VAL A 402      23.025  -5.141  37.261  1.00 16.42           C  
ATOM   3079  O   VAL A 402      23.458  -6.149  36.654  1.00 16.42           O  
ATOM   3080  CB  VAL A 402      23.049  -4.863  39.764  1.00 16.37           C  
ATOM   3081  CG1 VAL A 402      22.164  -4.634  40.996  1.00 18.36           C  
ATOM   3082  CG2 VAL A 402      24.146  -5.918  40.062  1.00 18.16           C  
ATOM   3083  N   PHE A 403      23.249  -3.901  36.844  1.00 15.75           N  
ATOM   3084  CA  PHE A 403      24.056  -3.660  35.662  1.00 16.21           C  
ATOM   3085  C   PHE A 403      24.960  -2.472  35.916  1.00 15.56           C  
ATOM   3086  O   PHE A 403      24.655  -1.604  36.750  1.00 15.38           O  
ATOM   3087  CB  PHE A 403      23.187  -3.397  34.432  1.00 15.62           C  
ATOM   3088  CG  PHE A 403      22.067  -2.408  34.667  1.00 16.40           C  
ATOM   3089  CD1 PHE A 403      22.330  -1.056  34.711  1.00 16.39           C  
ATOM   3090  CD2 PHE A 403      20.745  -2.857  34.821  1.00 16.09           C  
ATOM   3091  CE1 PHE A 403      21.282  -0.128  34.962  1.00 16.66           C  
ATOM   3092  CE2 PHE A 403      19.706  -1.945  35.025  1.00 17.39           C  
ATOM   3093  CZ  PHE A 403      19.970  -0.587  35.086  1.00 16.69           C  
ATOM   3094  N   ALA A 404      26.052  -2.428  35.166  1.00 15.69           N  
ATOM   3095  CA  ALA A 404      26.985  -1.302  35.236  1.00 15.45           C  
ATOM   3096  C   ALA A 404      26.500  -0.232  34.303  1.00 16.13           C  
ATOM   3097  O   ALA A 404      26.244  -0.497  33.131  1.00 17.08           O  
ATOM   3098  CB  ALA A 404      28.379  -1.763  34.808  1.00 15.86           C  
ATOM   3099  N   VAL A 405      26.402   1.004  34.807  1.00 15.48           N  
ATOM   3100  CA  VAL A 405      26.005   2.105  33.941  1.00 15.00           C  
ATOM   3101  C   VAL A 405      27.266   2.710  33.363  1.00 16.18           C  
ATOM   3102  O   VAL A 405      27.884   3.609  33.936  1.00 16.28           O  
ATOM   3103  CB  VAL A 405      25.175   3.175  34.702  1.00 15.41           C  
ATOM   3104  CG1 VAL A 405      24.722   4.247  33.733  1.00 16.95           C  
ATOM   3105  CG2 VAL A 405      23.919   2.542  35.317  1.00 16.45           C  
ATOM   3106  N   VAL A 406      27.700   2.134  32.262  1.00 16.18           N  
ATOM   3107  CA  VAL A 406      28.937   2.627  31.609  1.00 17.09           C  
ATOM   3108  C   VAL A 406      28.838   4.065  31.152  1.00 17.40           C  
ATOM   3109  O   VAL A 406      29.784   4.868  31.310  1.00 18.98           O  
ATOM   3110  CB  VAL A 406      29.280   1.707  30.458  1.00 18.39           C  
ATOM   3111  CG1 VAL A 406      30.376   2.332  29.538  1.00 19.74           C  
ATOM   3112  CG2 VAL A 406      29.645   0.321  31.029  1.00 18.46           C  
ATOM   3113  N   ARG A 407      27.688   4.417  30.581  1.00 16.34           N  
ATOM   3114  CA  ARG A 407      27.423   5.804  30.225  1.00 16.95           C  
ATOM   3115  C   ARG A 407      26.091   6.236  30.819  1.00 17.40           C  
ATOM   3116  O   ARG A 407      25.068   5.590  30.570  1.00 17.48           O  
ATOM   3117  CB  ARG A 407      27.432   6.012  28.703  1.00 17.77           C  
ATOM   3118  CG  ARG A 407      27.110   7.425  28.330  1.00 19.03           C  
ATOM   3119  CD  ARG A 407      27.326   7.685  26.813  1.00 20.29           C  
ATOM   3120  NE  ARG A 407      26.848   9.037  26.470  1.00 20.68           N  
ATOM   3121  CZ  ARG A 407      26.660   9.483  25.224  1.00 19.99           C  
ATOM   3122  NH1 ARG A 407      26.940   8.705  24.188  1.00 22.23           N1+
ATOM   3123  NH2 ARG A 407      26.183  10.705  25.017  1.00 21.51           N  
ATOM   3124  N   SER A 408      26.119   7.336  31.583  1.00 17.23           N  
ATOM   3125  CA  SER A 408      24.929   7.887  32.242  1.00 17.59           C  
ATOM   3126  C   SER A 408      24.289   8.993  31.421  1.00 18.16           C  
ATOM   3127  O   SER A 408      24.920   9.597  30.541  1.00 18.60           O  
ATOM   3128  CB  SER A 408      25.295   8.496  33.612  1.00 18.37           C  
ATOM   3129  OG  SER A 408      25.552   7.484  34.580  1.00 18.78           O  
ATOM   3130  N   ALA A 409      23.031   9.301  31.752  1.00 17.42           N  
ATOM   3131  CA  ALA A 409      22.381  10.466  31.146  1.00 17.84           C  
ATOM   3132  C   ALA A 409      23.149  11.730  31.571  1.00 18.58           C  
ATOM   3133  O   ALA A 409      23.632  11.825  32.705  1.00 19.16           O  
ATOM   3134  CB  ALA A 409      20.944  10.539  31.624  1.00 18.81           C  
ATOM   3135  N   GLY A 410      23.236  12.694  30.652  1.00 19.11           N  
ATOM   3136  CA  GLY A 410      23.874  13.966  30.937  1.00 20.30           C  
ATOM   3137  C   GLY A 410      25.380  13.893  30.892  1.00 21.74           C  
ATOM   3138  O   GLY A 410      26.061  14.848  31.288  1.00 23.21           O  
ATOM   3139  N   SER A 411      25.914  12.772  30.418  1.00 21.22           N  
ATOM   3140  CA  SER A 411      27.355  12.573  30.320  1.00 21.22           C  
ATOM   3141  C   SER A 411      27.686  11.990  28.953  1.00 21.49           C  
ATOM   3142  O   SER A 411      26.934  11.169  28.428  1.00 22.13           O  
ATOM   3143  CB  SER A 411      27.806  11.601  31.422  1.00 22.08           C  
ATOM   3144  OG  SER A 411      29.188  11.275  31.295  1.00 23.39           O  
ATOM   3145  N   THR A 412      28.807  12.389  28.363  1.00 22.44           N  
ATOM   3146  CA  THR A 412      29.236  11.756  27.117  1.00 23.79           C  
ATOM   3147  C   THR A 412      30.324  10.732  27.325  1.00 24.92           C  
ATOM   3148  O   THR A 412      30.793  10.128  26.361  1.00 26.23           O  
ATOM   3149  CB  THR A 412      29.754  12.789  26.087  1.00 24.99           C  
ATOM   3150  CG2 THR A 412      28.644  13.695  25.630  1.00 25.67           C  
ATOM   3151  OG1 THR A 412      30.765  13.580  26.721  1.00 27.65           O  
ATOM   3152  N   SER A 413      30.734  10.520  28.564  1.00 24.19           N  
ATOM   3153  CA  SER A 413      31.829   9.603  28.804  1.00 24.55           C  
ATOM   3154  C   SER A 413      31.398   8.159  29.033  1.00 22.82           C  
ATOM   3155  O   SER A 413      30.249   7.887  29.440  1.00 21.96           O  
ATOM   3156  CB  SER A 413      32.684  10.113  29.963  1.00 25.91           C  
ATOM   3157  OG  SER A 413      31.935  10.226  31.136  1.00 29.58           O  
ATOM   3158  N   TYR A 414      32.334   7.249  28.782  1.00 20.78           N  
ATOM   3159  CA  TYR A 414      32.171   5.817  29.011  1.00 20.11           C  
ATOM   3160  C   TYR A 414      33.159   5.406  30.050  1.00 20.24           C  
ATOM   3161  O   TYR A 414      34.370   5.564  29.859  1.00 22.69           O  
ATOM   3162  CB  TYR A 414      32.446   5.035  27.715  1.00 20.69           C  
ATOM   3163  CG  TYR A 414      31.372   5.282  26.673  1.00 19.84           C  
ATOM   3164  CD1 TYR A 414      31.384   6.431  25.880  1.00 22.15           C  
ATOM   3165  CD2 TYR A 414      30.312   4.377  26.526  1.00 19.52           C  
ATOM   3166  CE1 TYR A 414      30.359   6.677  24.964  1.00 22.53           C  
ATOM   3167  CE2 TYR A 414      29.295   4.613  25.593  1.00 20.07           C  
ATOM   3168  CZ  TYR A 414      29.338   5.759  24.813  1.00 21.18           C  
ATOM   3169  OH  TYR A 414      28.313   6.037  23.913  1.00 20.76           O  
ATOM   3170  N   ASN A 415      32.657   4.842  31.134  1.00 18.45           N  
ATOM   3171  CA  ASN A 415      33.473   4.397  32.242  1.00 18.20           C  
ATOM   3172  C   ASN A 415      33.473   2.879  32.304  1.00 19.30           C  
ATOM   3173  O   ASN A 415      32.469   2.243  32.663  1.00 19.85           O  
ATOM   3174  CB  ASN A 415      32.908   4.994  33.531  1.00 18.27           C  
ATOM   3175  CG  ASN A 415      33.728   4.635  34.767  1.00 18.51           C  
ATOM   3176  ND2 ASN A 415      33.334   5.189  35.917  1.00 21.40           N  
ATOM   3177  OD1 ASN A 415      34.699   3.865  34.704  1.00 18.99           O  
ATOM   3178  N   TYR A 416      34.605   2.281  31.923  1.00 18.51           N  
ATOM   3179  CA  TYR A 416      34.757   0.838  32.021  1.00 19.02           C  
ATOM   3180  C   TYR A 416      35.561   0.369  33.240  1.00 18.69           C  
ATOM   3181  O   TYR A 416      35.902  -0.833  33.334  1.00 20.38           O  
ATOM   3182  CB  TYR A 416      35.456   0.256  30.768  1.00 18.87           C  
ATOM   3183  CG  TYR A 416      34.754   0.637  29.482  1.00 19.51           C  
ATOM   3184  CD1 TYR A 416      35.210   1.672  28.717  1.00 20.43           C  
ATOM   3185  CD2 TYR A 416      33.578  -0.018  29.087  1.00 19.29           C  
ATOM   3186  CE1 TYR A 416      34.562   2.049  27.554  1.00 19.20           C  
ATOM   3187  CE2 TYR A 416      32.899   0.343  27.919  1.00 19.12           C  
ATOM   3188  CZ  TYR A 416      33.402   1.351  27.151  1.00 19.07           C  
ATOM   3189  OH  TYR A 416      32.770   1.777  25.992  1.00 20.85           O  
ATOM   3190  N   ASP A 417      35.818   1.291  34.175  1.00 19.30           N  
ATOM   3191  CA  ASP A 417      36.700   1.006  35.333  1.00 18.91           C  
ATOM   3192  C   ASP A 417      35.897   0.864  36.616  1.00 18.07           C  
ATOM   3193  O   ASP A 417      35.990  -0.164  37.303  1.00 18.87           O  
ATOM   3194  CB  ASP A 417      37.731   2.149  35.487  1.00 19.06           C  
ATOM   3195  CG  ASP A 417      38.671   2.262  34.290  1.00 21.14           C  
ATOM   3196  OD1 ASP A 417      39.298   1.230  33.978  1.00 23.18           O  
ATOM   3197  OD2 ASP A 417      38.778   3.350  33.690  1.00 22.34           O1-
ATOM   3198  N   ASP A 418      35.072   1.869  36.920  1.00 18.12           N  
ATOM   3199  CA  ASP A 418      34.322   1.819  38.173  1.00 17.59           C  
ATOM   3200  C   ASP A 418      32.958   2.483  38.099  1.00 18.18           C  
ATOM   3201  O   ASP A 418      32.587   3.186  39.017  1.00 18.20           O  
ATOM   3202  CB  ASP A 418      35.152   2.470  39.305  1.00 17.61           C  
ATOM   3203  CG  ASP A 418      35.384   3.929  39.107  1.00 18.41           C  
ATOM   3204  OD1 ASP A 418      35.118   4.503  38.042  1.00 19.11           O  
ATOM   3205  OD2 ASP A 418      35.850   4.564  40.099  1.00 19.72           O1-
ATOM   3206  N   PRO A 419      32.177   2.196  37.050  1.00 16.82           N  
ATOM   3207  CA  PRO A 419      30.829   2.797  37.027  1.00 17.38           C  
ATOM   3208  C   PRO A 419      29.956   2.204  38.122  1.00 17.58           C  
ATOM   3209  O   PRO A 419      30.143   1.068  38.610  1.00 17.84           O  
ATOM   3210  CB  PRO A 419      30.280   2.374  35.652  1.00 18.02           C  
ATOM   3211  CG  PRO A 419      30.965   1.066  35.417  1.00 17.73           C  
ATOM   3212  CD  PRO A 419      32.400   1.287  35.888  1.00 17.30           C  
ATOM   3213  N   VAL A 420      28.949   2.994  38.499  1.00 16.73           N  
ATOM   3214  CA  VAL A 420      27.909   2.478  39.393  1.00 17.29           C  
ATOM   3215  C   VAL A 420      27.236   1.218  38.852  1.00 16.74           C  
ATOM   3216  O   VAL A 420      27.061   1.092  37.661  1.00 16.57           O  
ATOM   3217  CB  VAL A 420      26.825   3.576  39.571  1.00 16.67           C  
ATOM   3218  CG1 VAL A 420      26.024   3.840  38.291  1.00 18.69           C  
ATOM   3219  CG2 VAL A 420      25.916   3.268  40.774  1.00 18.22           C  
ATOM   3220  N   TRP A 421      26.901   0.304  39.752  1.00 16.76           N  
ATOM   3221  CA  TRP A 421      26.014  -0.810  39.423  1.00 16.11           C  
ATOM   3222  C   TRP A 421      24.679  -0.514  40.076  1.00 16.73           C  
ATOM   3223  O   TRP A 421      24.612  -0.133  41.241  1.00 18.00           O  
ATOM   3224  CB  TRP A 421      26.588  -2.119  39.971  1.00 16.78           C  
ATOM   3225  CG  TRP A 421      27.762  -2.655  39.119  1.00 17.27           C  
ATOM   3226  CD1 TRP A 421      29.041  -2.168  39.068  1.00 20.64           C  
ATOM   3227  CD2 TRP A 421      27.725  -3.764  38.225  1.00 17.96           C  
ATOM   3228  CE2 TRP A 421      29.009  -3.890  37.656  1.00 18.88           C  
ATOM   3229  CE3 TRP A 421      26.722  -4.649  37.824  1.00 19.46           C  
ATOM   3230  NE1 TRP A 421      29.794  -2.895  38.178  1.00 19.93           N  
ATOM   3231  CZ2 TRP A 421      29.325  -4.894  36.726  1.00 19.17           C  
ATOM   3232  CZ3 TRP A 421      27.042  -5.638  36.899  1.00 19.69           C  
ATOM   3233  CH2 TRP A 421      28.327  -5.743  36.367  1.00 19.91           C  
ATOM   3234  N   ARG A 422      23.599  -0.677  39.309  1.00 16.44           N  
ATOM   3235  CA  ARG A 422      22.277  -0.400  39.892  1.00 15.77           C  
ATOM   3236  C   ARG A 422      21.232  -1.166  39.050  1.00 15.30           C  
ATOM   3237  O   ARG A 422      21.602  -2.032  38.230  1.00 16.50           O  
ATOM   3238  CB  ARG A 422      22.025   1.125  39.953  1.00 15.92           C  
ATOM   3239  CG  ARG A 422      21.761   1.785  38.589  1.00 16.00           C  
ATOM   3240  CD  ARG A 422      21.583   3.309  38.697  1.00 15.98           C  
ATOM   3241  NE  ARG A 422      20.650   3.606  39.785  1.00 15.41           N  
ATOM   3242  CZ  ARG A 422      20.662   4.741  40.492  1.00 17.60           C  
ATOM   3243  NH1 ARG A 422      21.516   5.722  40.154  1.00 16.86           N1+
ATOM   3244  NH2 ARG A 422      19.837   4.875  41.538  1.00 15.79           N  
ATOM   3245  N   ASP A 423      19.943  -0.939  39.300  1.00 15.21           N  
ATOM   3246  CA  ASP A 423      18.926  -1.690  38.554  1.00 14.98           C  
ATOM   3247  C   ASP A 423      17.891  -0.844  37.864  1.00 15.41           C  
ATOM   3248  O   ASP A 423      17.129  -1.376  37.040  1.00 15.12           O  
ATOM   3249  CB  ASP A 423      18.308  -2.829  39.392  1.00 15.27           C  
ATOM   3250  CG  ASP A 423      17.541  -2.349  40.629  1.00 16.13           C  
ATOM   3251  OD1 ASP A 423      16.753  -1.379  40.497  1.00 17.38           O  
ATOM   3252  OD2 ASP A 423      17.643  -3.016  41.686  1.00 15.83           O1-
ATOM   3253  N   VAL A 424      17.884   0.471  38.139  1.00 14.76           N  
ATOM   3254  CA  VAL A 424      17.012   1.381  37.343  1.00 15.35           C  
ATOM   3255  C   VAL A 424      17.871   2.565  36.904  1.00 15.23           C  
ATOM   3256  O   VAL A 424      18.611   3.113  37.719  1.00 15.54           O  
ATOM   3257  CB  VAL A 424      15.834   1.936  38.195  1.00 15.95           C  
ATOM   3258  CG1 VAL A 424      15.028   2.974  37.408  1.00 15.59           C  
ATOM   3259  CG2 VAL A 424      14.922   0.803  38.725  1.00 16.57           C  
ATOM   3260  N   VAL A 425      17.817   2.943  35.632  1.00 16.21           N  
ATOM   3261  CA  VAL A 425      18.665   4.030  35.167  1.00 15.53           C  
ATOM   3262  C   VAL A 425      17.889   4.998  34.302  1.00 16.24           C  
ATOM   3263  O   VAL A 425      17.177   4.569  33.385  1.00 15.62           O  
ATOM   3264  CB  VAL A 425      19.891   3.441  34.374  1.00 15.73           C  
ATOM   3265  CG1 VAL A 425      19.451   2.674  33.142  1.00 16.33           C  
ATOM   3266  CG2 VAL A 425      20.929   4.537  34.055  1.00 18.12           C  
ATOM   3267  N   SER A 426      18.024   6.298  34.571  1.00 15.48           N  
ATOM   3268  CA  SER A 426      17.450   7.260  33.626  1.00 15.85           C  
ATOM   3269  C   SER A 426      18.123   7.178  32.258  1.00 16.32           C  
ATOM   3270  O   SER A 426      19.360   7.185  32.184  1.00 16.63           O  
ATOM   3271  CB  SER A 426      17.634   8.675  34.135  1.00 16.69           C  
ATOM   3272  OG  SER A 426      17.209   9.546  33.092  1.00 17.15           O  
ATOM   3273  N   THR A 427      17.306   7.132  31.209  1.00 16.17           N  
ATOM   3274  CA  THR A 427      17.845   7.121  29.832  1.00 17.40           C  
ATOM   3275  C   THR A 427      17.963   8.539  29.259  1.00 18.34           C  
ATOM   3276  O   THR A 427      18.314   8.716  28.095  1.00 18.51           O  
ATOM   3277  CB  THR A 427      17.101   6.171  28.868  1.00 17.32           C  
ATOM   3278  CG2 THR A 427      17.189   4.712  29.387  1.00 17.78           C  
ATOM   3279  OG1 THR A 427      15.735   6.574  28.764  1.00 17.71           O  
ATOM   3280  N   GLY A 428      17.706   9.549  30.088  1.00 17.35           N  
ATOM   3281  CA  GLY A 428      18.045  10.915  29.655  1.00 17.91           C  
ATOM   3282  C   GLY A 428      17.134  11.490  28.602  1.00 19.38           C  
ATOM   3283  O   GLY A 428      15.946  11.123  28.532  1.00 19.22           O  
ATOM   3284  N   THR A 429      17.679  12.411  27.788  1.00 19.68           N  
ATOM   3285  CA  THR A 429      16.850  13.142  26.822  1.00 20.91           C  
ATOM   3286  C   THR A 429      17.550  13.266  25.481  1.00 20.54           C  
ATOM   3287  O   THR A 429      18.769  13.227  25.413  1.00 20.02           O  
ATOM   3288  CB  THR A 429      16.553  14.570  27.273  1.00 22.24           C  
ATOM   3289  CG2 THR A 429      15.830  14.573  28.616  1.00 22.72           C  
ATOM   3290  OG1 THR A 429      17.773  15.318  27.359  1.00 24.04           O  
ATOM   3291  N   PRO A 430      16.766  13.386  24.395  1.00 20.99           N  
ATOM   3292  CA  PRO A 430      17.363  13.563  23.060  1.00 21.21           C  
ATOM   3293  C   PRO A 430      18.065  14.918  22.924  1.00 22.50           C  
ATOM   3294  O   PRO A 430      19.040  15.020  22.164  1.00 23.30           O  
ATOM   3295  CB  PRO A 430      16.158  13.454  22.116  1.00 22.92           C  
ATOM   3296  CG  PRO A 430      14.966  13.693  22.946  1.00 21.85           C  
ATOM   3297  CD  PRO A 430      15.296  13.303  24.369  1.00 20.80           C  
ATOM   3298  N   GLN A 431      17.591  15.920  23.661  1.00 23.34           N  
ATOM   3299  CA  GLN A 431      18.242  17.257  23.653  1.00 24.83           C  
ATOM   3300  C   GLN A 431      19.697  17.193  24.078  1.00 25.49           C  
ATOM   3301  O   GLN A 431      20.554  17.932  23.562  1.00 26.61           O  
ATOM   3302  CB  GLN A 431      17.500  18.237  24.558  1.00 25.84           C  
ATOM   3303  CG  GLN A 431      16.169  18.668  23.985  1.00 29.43           C  
ATOM   3304  CD  GLN A 431      15.057  17.633  24.154  1.00 33.51           C  
ATOM   3305  NE2 GLN A 431      13.954  17.842  23.432  1.00 37.92           N  
ATOM   3306  OE1 GLN A 431      15.177  16.671  24.928  1.00 28.92           O  
ATOM   3307  N   ALA A 432      19.978  16.331  25.051  1.00 24.45           N  
ATOM   3308  CA  ALA A 432      21.355  16.115  25.537  1.00 24.49           C  
ATOM   3309  C   ALA A 432      22.140  15.116  24.687  1.00 23.43           C  
ATOM   3310  O   ALA A 432      23.320  14.884  24.945  1.00 25.03           O  
ATOM   3311  CB  ALA A 432      21.316  15.661  26.975  1.00 24.73           C  
ATOM   3312  N   GLY A 433      21.515  14.515  23.680  1.00 23.12           N  
ATOM   3313  CA  GLY A 433      22.160  13.514  22.838  1.00 22.85           C  
ATOM   3314  C   GLY A 433      22.532  12.284  23.662  1.00 22.14           C  
ATOM   3315  O   GLY A 433      23.552  11.644  23.419  1.00 23.20           O  
ATOM   3316  N   ASP A 434      21.699  11.942  24.642  1.00 21.07           N  
ATOM   3317  CA  ASP A 434      22.064  10.820  25.522  1.00 19.85           C  
ATOM   3318  C   ASP A 434      22.073   9.471  24.813  1.00 19.90           C  
ATOM   3319  O   ASP A 434      21.298   9.220  23.879  1.00 20.18           O  
ATOM   3320  CB  ASP A 434      21.109  10.776  26.724  1.00 19.44           C  
ATOM   3321  CG  ASP A 434      21.431  11.855  27.762  1.00 18.23           C  
ATOM   3322  OD1 ASP A 434      22.636  12.088  28.015  1.00 19.37           O  
ATOM   3323  OD2 ASP A 434      20.514  12.477  28.365  1.00 20.62           O1-
ATOM   3324  N   ASN A 435      22.955   8.581  25.288  1.00 17.78           N  
ATOM   3325  CA  ASN A 435      22.959   7.220  24.811  1.00 18.47           C  
ATOM   3326  C   ASN A 435      23.376   6.340  25.966  1.00 18.62           C  
ATOM   3327  O   ASN A 435      24.505   5.809  26.018  1.00 18.29           O  
ATOM   3328  CB  ASN A 435      23.885   7.065  23.585  1.00 18.54           C  
ATOM   3329  CG  ASN A 435      23.682   5.747  22.824  1.00 21.07           C  
ATOM   3330  ND2 ASN A 435      22.710   4.978  23.247  1.00 16.72           N  
ATOM   3331  OD1 ASN A 435      24.402   5.443  21.831  1.00 21.99           O  
ATOM   3332  N   VAL A 436      22.450   6.219  26.924  1.00 17.76           N  
ATOM   3333  CA  VAL A 436      22.753   5.483  28.153  1.00 17.13           C  
ATOM   3334  C   VAL A 436      23.086   4.048  27.801  1.00 17.11           C  
ATOM   3335  O   VAL A 436      22.423   3.407  26.960  1.00 17.00           O  
ATOM   3336  CB  VAL A 436      21.581   5.607  29.133  1.00 16.87           C  
ATOM   3337  CG1 VAL A 436      21.696   4.601  30.286  1.00 17.34           C  
ATOM   3338  CG2 VAL A 436      21.550   7.071  29.633  1.00 17.24           C  
ATOM   3339  N   THR A 437      24.156   3.544  28.424  1.00 16.49           N  
ATOM   3340  CA  THR A 437      24.731   2.261  28.014  1.00 17.19           C  
ATOM   3341  C   THR A 437      25.017   1.450  29.260  1.00 16.70           C  
ATOM   3342  O   THR A 437      25.676   1.954  30.167  1.00 17.03           O  
ATOM   3343  CB  THR A 437      26.057   2.502  27.246  1.00 18.41           C  
ATOM   3344  CG2 THR A 437      26.660   1.204  26.757  1.00 18.79           C  
ATOM   3345  OG1 THR A 437      25.793   3.377  26.133  1.00 17.71           O  
ATOM   3346  N   ILE A 438      24.519   0.209  29.302  1.00 16.14           N  
ATOM   3347  CA  ILE A 438      24.726  -0.663  30.459  1.00 16.65           C  
ATOM   3348  C   ILE A 438      25.453  -1.926  30.056  1.00 16.12           C  
ATOM   3349  O   ILE A 438      25.443  -2.298  28.840  1.00 16.84           O  
ATOM   3350  CB  ILE A 438      23.385  -1.046  31.146  1.00 16.52           C  
ATOM   3351  CG1 ILE A 438      22.553  -1.995  30.280  1.00 15.79           C  
ATOM   3352  CG2 ILE A 438      22.619   0.244  31.467  1.00 17.78           C  
ATOM   3353  CD1 ILE A 438      21.262  -2.455  30.941  1.00 17.71           C  
ATOM   3354  N   ARG A 439      26.084  -2.584  31.046  1.00 16.54           N  
ATOM   3355  CA  ARG A 439      26.713  -3.902  30.849  1.00 17.49           C  
ATOM   3356  C   ARG A 439      26.336  -4.848  31.977  1.00 17.58           C  
ATOM   3357  O   ARG A 439      26.219  -4.442  33.141  1.00 17.28           O  
ATOM   3358  CB  ARG A 439      28.236  -3.773  30.826  1.00 17.59           C  
ATOM   3359  CG  ARG A 439      28.771  -2.997  29.613  1.00 21.59           C  
ATOM   3360  CD  ARG A 439      29.398  -3.936  28.621  1.00 22.79           C  
ATOM   3361  NE  ARG A 439      29.952  -3.184  27.489  1.00 19.43           N  
ATOM   3362  CZ  ARG A 439      31.241  -3.168  27.157  1.00 19.76           C  
ATOM   3363  NH1 ARG A 439      32.140  -3.824  27.875  1.00 20.47           N1+
ATOM   3364  NH2 ARG A 439      31.624  -2.477  26.099  1.00 20.78           N  
ATOM   3365  N   PHE A 440      26.157  -6.118  31.651  1.00 17.30           N  
ATOM   3366  CA  PHE A 440      25.975  -7.100  32.717  1.00 17.26           C  
ATOM   3367  C   PHE A 440      26.437  -8.439  32.173  1.00 17.66           C  
ATOM   3368  O   PHE A 440      26.711  -8.576  30.988  1.00 18.45           O  
ATOM   3369  CB  PHE A 440      24.519  -7.149  33.259  1.00 18.12           C  
ATOM   3370  CG  PHE A 440      23.473  -7.494  32.217  1.00 16.11           C  
ATOM   3371  CD1 PHE A 440      23.006  -6.510  31.343  1.00 16.03           C  
ATOM   3372  CD2 PHE A 440      22.978  -8.787  32.085  1.00 19.18           C  
ATOM   3373  CE1 PHE A 440      22.070  -6.778  30.389  1.00 18.00           C  
ATOM   3374  CE2 PHE A 440      22.007  -9.094  31.114  1.00 17.20           C  
ATOM   3375  CZ  PHE A 440      21.558  -8.079  30.236  1.00 17.74           C  
ATOM   3376  N   GLN A 441      26.560  -9.393  33.071  1.00 18.00           N  
ATOM   3377  CA  GLN A 441      26.964 -10.753  32.706  1.00 19.08           C  
ATOM   3378  C   GLN A 441      25.806 -11.720  32.950  1.00 18.52           C  
ATOM   3379  O   GLN A 441      25.053 -11.603  33.948  1.00 19.51           O  
ATOM   3380  CB  GLN A 441      28.202 -11.113  33.540  1.00 20.54           C  
ATOM   3381  CG  GLN A 441      28.848 -12.455  33.165  1.00 23.06           C  
ATOM   3382  CD  GLN A 441      29.828 -12.362  32.038  1.00 26.56           C  
ATOM   3383  NE2 GLN A 441      30.326 -13.529  31.614  1.00 30.72           N  
ATOM   3384  OE1 GLN A 441      30.160 -11.276  31.554  1.00 28.36           O  
ATOM   3385  N   THR A 442      25.641 -12.689  32.044  1.00 17.84           N  
ATOM   3386  CA  THR A 442      24.495 -13.589  32.117  1.00 17.64           C  
ATOM   3387  C   THR A 442      24.766 -14.813  32.953  1.00 19.95           C  
ATOM   3388  O   THR A 442      25.138 -15.852  32.443  1.00 22.34           O  
ATOM   3389  CB  THR A 442      24.034 -13.997  30.711  1.00 19.27           C  
ATOM   3390  CG2 THR A 442      23.304 -12.807  30.045  1.00 17.68           C  
ATOM   3391  OG1 THR A 442      25.184 -14.333  29.934  1.00 19.88           O  
ATOM   3392  N   ASP A 443      24.494 -14.713  34.226  1.00 19.49           N  
ATOM   3393  CA  ASP A 443      24.655 -15.862  35.114  1.00 20.44           C  
ATOM   3394  C   ASP A 443      23.345 -16.275  35.798  1.00 18.76           C  
ATOM   3395  O   ASP A 443      23.349 -16.882  36.870  1.00 20.13           O  
ATOM   3396  CB  ASP A 443      25.737 -15.554  36.189  1.00 22.55           C  
ATOM   3397  CG  ASP A 443      27.120 -15.091  35.591  1.00 29.33           C  
ATOM   3398  OD1 ASP A 443      27.767 -15.866  34.820  1.00 33.32           O  
ATOM   3399  OD2 ASP A 443      27.604 -13.956  35.938  1.00 34.60           O1-
ATOM   3400  N   ASN A 444      22.193 -15.980  35.189  1.00 17.08           N  
ATOM   3401  CA  ASN A 444      20.924 -16.165  35.877  1.00 16.66           C  
ATOM   3402  C   ASN A 444      19.814 -16.607  34.908  1.00 17.72           C  
ATOM   3403  O   ASN A 444      19.101 -15.777  34.351  1.00 17.54           O  
ATOM   3404  CB  ASN A 444      20.548 -14.827  36.582  1.00 16.48           C  
ATOM   3405  CG  ASN A 444      19.374 -14.972  37.503  1.00 16.91           C  
ATOM   3406  ND2 ASN A 444      18.867 -13.815  38.001  1.00 17.76           N  
ATOM   3407  OD1 ASN A 444      18.933 -16.073  37.819  1.00 18.12           O  
ATOM   3408  N   PRO A 445      19.730 -17.887  34.580  1.00 17.06           N  
ATOM   3409  CA  PRO A 445      18.754 -18.361  33.605  1.00 17.33           C  
ATOM   3410  C   PRO A 445      17.315 -18.024  33.923  1.00 17.14           C  
ATOM   3411  O   PRO A 445      16.849 -18.227  35.050  1.00 16.60           O  
ATOM   3412  CB  PRO A 445      18.950 -19.895  33.623  1.00 17.28           C  
ATOM   3413  CG  PRO A 445      20.414 -20.042  33.938  1.00 16.87           C  
ATOM   3414  CD  PRO A 445      20.659 -18.945  35.010  1.00 17.83           C  
ATOM   3415  N   GLY A 446      16.582 -17.514  32.934  1.00 17.24           N  
ATOM   3416  CA  GLY A 446      15.180 -17.162  33.156  1.00 16.80           C  
ATOM   3417  C   GLY A 446      14.747 -16.038  32.253  1.00 15.71           C  
ATOM   3418  O   GLY A 446      15.599 -15.313  31.753  1.00 17.04           O  
ATOM   3419  N   PRO A 447      13.435 -15.903  32.022  1.00 15.60           N  
ATOM   3420  CA  PRO A 447      12.974 -14.687  31.324  1.00 14.92           C  
ATOM   3421  C   PRO A 447      12.836 -13.522  32.301  1.00 14.61           C  
ATOM   3422  O   PRO A 447      12.141 -13.639  33.306  1.00 14.99           O  
ATOM   3423  CB  PRO A 447      11.588 -15.094  30.818  1.00 14.70           C  
ATOM   3424  CG  PRO A 447      11.103 -16.139  31.816  1.00 15.63           C  
ATOM   3425  CD  PRO A 447      12.346 -16.868  32.280  1.00 16.29           C  
ATOM   3426  N   TRP A 448      13.511 -12.428  31.962  1.00 14.79           N  
ATOM   3427  CA  TRP A 448      13.578 -11.268  32.864  1.00 14.33           C  
ATOM   3428  C   TRP A 448      13.078 -10.052  32.091  1.00 14.76           C  
ATOM   3429  O   TRP A 448      13.520  -9.771  31.001  1.00 16.03           O  
ATOM   3430  CB  TRP A 448      15.011 -10.975  33.317  1.00 15.53           C  
ATOM   3431  CG  TRP A 448      15.644 -12.152  34.025  1.00 15.77           C  
ATOM   3432  CD1 TRP A 448      16.662 -12.967  33.518  1.00 16.44           C  
ATOM   3433  CD2 TRP A 448      15.264 -12.715  35.292  1.00 16.67           C  
ATOM   3434  CE2 TRP A 448      16.107 -13.843  35.520  1.00 15.18           C  
ATOM   3435  CE3 TRP A 448      14.324 -12.367  36.269  1.00 15.40           C  
ATOM   3436  NE1 TRP A 448      16.942 -13.958  34.429  1.00 16.07           N  
ATOM   3437  CZ2 TRP A 448      16.004 -14.616  36.670  1.00 15.75           C  
ATOM   3438  CZ3 TRP A 448      14.219 -13.132  37.414  1.00 15.54           C  
ATOM   3439  CH2 TRP A 448      15.073 -14.256  37.605  1.00 15.13           C  
ATOM   3440  N   PHE A 449      12.144  -9.310  32.709  1.00 14.66           N  
ATOM   3441  CA  PHE A 449      11.560  -8.151  32.045  1.00 14.42           C  
ATOM   3442  C   PHE A 449      12.583  -7.004  31.986  1.00 14.59           C  
ATOM   3443  O   PHE A 449      13.433  -6.828  32.889  1.00 14.84           O  
ATOM   3444  CB  PHE A 449      10.363  -7.681  32.882  1.00 14.45           C  
ATOM   3445  CG  PHE A 449       9.121  -7.312  32.098  1.00 14.75           C  
ATOM   3446  CD1 PHE A 449       9.038  -7.413  30.704  1.00 15.31           C  
ATOM   3447  CD2 PHE A 449       8.020  -6.844  32.797  1.00 15.28           C  
ATOM   3448  CE1 PHE A 449       7.807  -7.081  30.038  1.00 15.08           C  
ATOM   3449  CE2 PHE A 449       6.821  -6.538  32.149  1.00 14.60           C  
ATOM   3450  CZ  PHE A 449       6.730  -6.641  30.759  1.00 16.75           C  
ATOM   3451  N   LEU A 450      12.485  -6.192  30.930  1.00 14.73           N  
ATOM   3452  CA  LEU A 450      13.318  -5.004  30.751  1.00 14.46           C  
ATOM   3453  C   LEU A 450      12.374  -3.914  30.251  1.00 14.92           C  
ATOM   3454  O   LEU A 450      11.808  -4.052  29.172  1.00 15.11           O  
ATOM   3455  CB  LEU A 450      14.463  -5.253  29.774  1.00 14.98           C  
ATOM   3456  CG  LEU A 450      15.215  -3.999  29.337  1.00 15.23           C  
ATOM   3457  CD1 LEU A 450      15.947  -3.331  30.507  1.00 15.63           C  
ATOM   3458  CD2 LEU A 450      16.218  -4.397  28.250  1.00 16.45           C  
ATOM   3459  N   HIS A 451      12.178  -2.855  31.034  1.00 14.86           N  
ATOM   3460  CA  HIS A 451      11.087  -1.940  30.652  1.00 15.38           C  
ATOM   3461  C   HIS A 451      11.262  -0.586  31.287  1.00 15.58           C  
ATOM   3462  O   HIS A 451      12.011  -0.429  32.251  1.00 15.95           O  
ATOM   3463  CB  HIS A 451       9.727  -2.541  31.068  1.00 16.05           C  
ATOM   3464  CG  HIS A 451       9.561  -2.713  32.547  1.00 15.17           C  
ATOM   3465  CD2 HIS A 451       9.808  -3.783  33.344  1.00 15.88           C  
ATOM   3466  ND1 HIS A 451       9.120  -1.707  33.396  1.00 16.59           N  
ATOM   3467  CE1 HIS A 451       9.105  -2.152  34.642  1.00 16.95           C  
ATOM   3468  NE2 HIS A 451       9.518  -3.415  34.637  1.00 16.71           N  
ATOM   3469  N   CYS A 452      10.553   0.399  30.734  1.00 14.89           N  
ATOM   3470  CA  CYS A 452      10.478   1.690  31.384  1.00 14.42           C  
ATOM   3471  C   CYS A 452       9.645   1.528  32.663  1.00 15.19           C  
ATOM   3472  O   CYS A 452       8.574   0.919  32.623  1.00 14.92           O  
ATOM   3473  CB  CYS A 452       9.807   2.705  30.447  1.00 15.41           C  
ATOM   3474  SG  CYS A 452       9.762   4.320  31.300  1.00 16.68           S  
ANISOU 3474  SG  CYS A 452     2244   1815   2279    129   -161      0       S  
ATOM   3475  N   HIS A 453      10.127   2.112  33.770  1.00 14.85           N  
ATOM   3476  CA  HIS A 453       9.401   1.996  35.055  1.00 14.57           C  
ATOM   3477  C   HIS A 453       8.398   3.125  35.311  1.00 15.20           C  
ATOM   3478  O   HIS A 453       7.789   3.152  36.382  1.00 16.54           O  
ATOM   3479  CB  HIS A 453      10.372   1.828  36.256  1.00 14.50           C  
ATOM   3480  CG  HIS A 453       9.872   0.919  37.340  1.00 14.17           C  
ATOM   3481  CD2 HIS A 453      10.374  -0.257  37.823  1.00 14.79           C  
ATOM   3482  ND1 HIS A 453       8.742   1.187  38.089  1.00 14.99           N  
ATOM   3483  CE1 HIS A 453       8.571   0.207  38.982  1.00 16.00           C  
ATOM   3484  NE2 HIS A 453       9.563  -0.678  38.856  1.00 16.39           N  
ATOM   3485  N   ILE A 454       8.166   3.991  34.297  1.00 15.60           N  
ATOM   3486  CA  ILE A 454       6.950   4.816  34.312  1.00 15.59           C  
ATOM   3487  C   ILE A 454       5.806   3.864  33.954  1.00 15.48           C  
ATOM   3488  O   ILE A 454       5.760   3.346  32.825  1.00 15.51           O  
ATOM   3489  CB  ILE A 454       7.078   5.983  33.355  1.00 15.18           C  
ATOM   3490  CG1 ILE A 454       8.168   6.938  33.845  1.00 15.64           C  
ATOM   3491  CG2 ILE A 454       5.765   6.751  33.260  1.00 15.97           C  
ATOM   3492  CD1 ILE A 454       8.576   7.997  32.841  1.00 15.36           C  
ATOM   3493  N   ASP A 455       4.966   3.564  34.957  1.00 16.32           N  
ATOM   3494  CA  ASP A 455       4.031   2.430  34.855  1.00 16.16           C  
ATOM   3495  C   ASP A 455       3.047   2.655  33.697  1.00 15.83           C  
ATOM   3496  O   ASP A 455       2.671   1.679  32.989  1.00 16.93           O  
ATOM   3497  CB  ASP A 455       3.301   2.223  36.189  1.00 17.59           C  
ATOM   3498  CG  ASP A 455       3.008   0.778  36.457  1.00 18.82           C  
ATOM   3499  OD1 ASP A 455       3.771  -0.093  35.998  1.00 18.69           O  
ATOM   3500  OD2 ASP A 455       2.035   0.546  37.180  1.00 19.90           O1-
ATOM   3501  N   PHE A 456       2.699   3.910  33.445  1.00 16.56           N  
ATOM   3502  CA  PHE A 456       1.812   4.221  32.325  1.00 15.49           C  
ATOM   3503  C   PHE A 456       2.441   3.867  30.977  1.00 16.56           C  
ATOM   3504  O   PHE A 456       1.733   3.476  30.024  1.00 18.53           O  
ATOM   3505  CB  PHE A 456       1.411   5.710  32.377  1.00 16.98           C  
ATOM   3506  CG  PHE A 456       0.818   6.110  33.716  1.00 16.44           C  
ATOM   3507  CD1 PHE A 456      -0.431   5.631  34.094  1.00 17.41           C  
ATOM   3508  CD2 PHE A 456       1.550   6.888  34.610  1.00 17.39           C  
ATOM   3509  CE1 PHE A 456      -0.980   5.933  35.352  1.00 18.77           C  
ATOM   3510  CE2 PHE A 456       1.023   7.246  35.851  1.00 18.93           C  
ATOM   3511  CZ  PHE A 456      -0.236   6.751  36.251  1.00 19.66           C  
ATOM   3512  N   HIS A 457       3.776   3.997  30.891  1.00 15.66           N  
ATOM   3513  CA  HIS A 457       4.475   3.628  29.662  1.00 15.53           C  
ATOM   3514  C   HIS A 457       4.632   2.134  29.528  1.00 15.61           C  
ATOM   3515  O   HIS A 457       4.473   1.580  28.427  1.00 15.58           O  
ATOM   3516  CB  HIS A 457       5.840   4.285  29.617  1.00 15.85           C  
ATOM   3517  CG  HIS A 457       5.792   5.774  29.686  1.00 16.41           C  
ATOM   3518  CD2 HIS A 457       4.755   6.656  29.591  1.00 17.14           C  
ATOM   3519  ND1 HIS A 457       6.940   6.526  29.776  1.00 16.05           N  
ATOM   3520  CE1 HIS A 457       6.613   7.811  29.811  1.00 17.58           C  
ATOM   3521  NE2 HIS A 457       5.292   7.923  29.703  1.00 18.17           N  
ATOM   3522  N   LEU A 458       4.963   1.459  30.624  1.00 15.28           N  
ATOM   3523  CA  LEU A 458       4.990  -0.008  30.604  1.00 15.68           C  
ATOM   3524  C   LEU A 458       3.629  -0.565  30.101  1.00 15.96           C  
ATOM   3525  O   LEU A 458       3.576  -1.459  29.228  1.00 16.96           O  
ATOM   3526  CB  LEU A 458       5.309  -0.540  32.019  1.00 16.64           C  
ATOM   3527  CG  LEU A 458       5.079  -2.036  32.202  1.00 17.19           C  
ATOM   3528  CD1 LEU A 458       5.915  -2.908  31.235  1.00 16.10           C  
ATOM   3529  CD2 LEU A 458       5.366  -2.447  33.647  1.00 15.73           C  
ATOM   3530  N   ASP A 459       2.542  -0.043  30.655  1.00 15.94           N  
ATOM   3531  CA  ASP A 459       1.217  -0.557  30.307  1.00 16.92           C  
ATOM   3532  C   ASP A 459       0.871  -0.263  28.846  1.00 17.68           C  
ATOM   3533  O   ASP A 459       0.064  -1.000  28.233  1.00 19.36           O  
ATOM   3534  CB  ASP A 459       0.156   0.050  31.248  1.00 17.33           C  
ATOM   3535  CG  ASP A 459      -1.186  -0.627  31.083  1.00 21.42           C  
ATOM   3536  OD1 ASP A 459      -2.132   0.090  30.697  1.00 24.30           O  
ATOM   3537  OD2 ASP A 459      -1.282  -1.851  31.349  1.00 21.78           O1-
ATOM   3538  N   ALA A 460       1.514   0.764  28.281  1.00 16.74           N  
ATOM   3539  CA  ALA A 460       1.367   1.103  26.868  1.00 17.37           C  
ATOM   3540  C   ALA A 460       2.398   0.416  25.990  1.00 16.45           C  
ATOM   3541  O   ALA A 460       2.557   0.793  24.840  1.00 17.21           O  
ATOM   3542  CB  ALA A 460       1.419   2.631  26.662  1.00 17.78           C  
ATOM   3543  N   GLY A 461       3.124  -0.545  26.549  1.00 15.72           N  
ATOM   3544  CA  GLY A 461       3.939  -1.441  25.746  1.00 15.21           C  
ATOM   3545  C   GLY A 461       5.440  -1.211  25.742  1.00 15.11           C  
ATOM   3546  O   GLY A 461       6.140  -1.836  24.929  1.00 15.16           O  
ATOM   3547  N   PHE A 462       5.925  -0.340  26.622  1.00 14.90           N  
ATOM   3548  CA  PHE A 462       7.348   0.064  26.577  1.00 14.63           C  
ATOM   3549  C   PHE A 462       8.217  -0.955  27.349  1.00 14.73           C  
ATOM   3550  O   PHE A 462       8.758  -0.662  28.414  1.00 15.65           O  
ATOM   3551  CB  PHE A 462       7.509   1.461  27.151  1.00 14.66           C  
ATOM   3552  CG  PHE A 462       8.612   2.273  26.531  1.00 14.30           C  
ATOM   3553  CD1 PHE A 462       9.240   1.916  25.323  1.00 15.11           C  
ATOM   3554  CD2 PHE A 462       9.001   3.437  27.187  1.00 14.42           C  
ATOM   3555  CE1 PHE A 462      10.244   2.737  24.780  1.00 15.06           C  
ATOM   3556  CE2 PHE A 462       9.984   4.259  26.673  1.00 16.55           C  
ATOM   3557  CZ  PHE A 462      10.633   3.917  25.464  1.00 15.72           C  
ATOM   3558  N   ALA A 463       8.350  -2.133  26.739  1.00 14.37           N  
ATOM   3559  CA  ALA A 463       9.013  -3.268  27.381  1.00 14.90           C  
ATOM   3560  C   ALA A 463       9.457  -4.307  26.392  1.00 15.18           C  
ATOM   3561  O   ALA A 463       8.897  -4.416  25.303  1.00 15.52           O  
ATOM   3562  CB  ALA A 463       8.074  -3.910  28.391  1.00 15.40           C  
ATOM   3563  N   VAL A 464      10.479  -5.054  26.821  1.00 14.77           N  
ATOM   3564  CA  VAL A 464      10.943  -6.267  26.121  1.00 14.54           C  
ATOM   3565  C   VAL A 464      11.272  -7.305  27.183  1.00 15.12           C  
ATOM   3566  O   VAL A 464      11.277  -7.001  28.390  1.00 15.37           O  
ATOM   3567  CB  VAL A 464      12.176  -6.018  25.227  1.00 15.64           C  
ATOM   3568  CG1 VAL A 464      11.795  -5.093  24.054  1.00 16.09           C  
ATOM   3569  CG2 VAL A 464      13.377  -5.469  26.043  1.00 16.08           C  
ATOM   3570  N   VAL A 465      11.542  -8.525  26.738  1.00 15.35           N  
ATOM   3571  CA  VAL A 465      11.912  -9.607  27.687  1.00 15.50           C  
ATOM   3572  C   VAL A 465      13.282 -10.093  27.299  1.00 15.47           C  
ATOM   3573  O   VAL A 465      13.528 -10.426  26.122  1.00 16.62           O  
ATOM   3574  CB  VAL A 465      10.909 -10.773  27.648  1.00 16.85           C  
ATOM   3575  CG1 VAL A 465      11.427 -11.939  28.534  1.00 15.90           C  
ATOM   3576  CG2 VAL A 465       9.532 -10.273  28.126  1.00 18.61           C  
ATOM   3577  N   MET A 466      14.168 -10.224  28.297  1.00 15.72           N  
ATOM   3578  CA  MET A 466      15.481 -10.868  28.119  1.00 16.07           C  
ATOM   3579  C   MET A 466      15.309 -12.339  28.489  1.00 17.12           C  
ATOM   3580  O   MET A 466      15.130 -12.667  29.673  1.00 16.67           O  
ATOM   3581  CB  MET A 466      16.511 -10.232  29.064  1.00 16.48           C  
ATOM   3582  CG  MET A 466      16.814  -8.756  28.755  1.00 16.91           C  
ATOM   3583  SD  MET A 466      17.598  -8.546  27.118  1.00 19.62           S  
ANISOU 3583  SD  MET A 466     2292   2359   2802     95    -54    222       S  
ATOM   3584  CE  MET A 466      16.212  -7.782  26.288  1.00 20.48           C  
ATOM   3585  N   ALA A 467      15.303 -13.234  27.487  1.00 16.56           N  
ATOM   3586  CA  ALA A 467      15.155 -14.661  27.774  1.00 16.95           C  
ATOM   3587  C   ALA A 467      16.571 -15.202  27.934  1.00 16.51           C  
ATOM   3588  O   ALA A 467      17.251 -15.530  26.952  1.00 17.07           O  
ATOM   3589  CB  ALA A 467      14.417 -15.353  26.614  1.00 17.63           C  
ATOM   3590  N   GLU A 468      17.031 -15.222  29.184  1.00 17.32           N  
ATOM   3591  CA  GLU A 468      18.426 -15.532  29.477  1.00 17.08           C  
ATOM   3592  C   GLU A 468      18.658 -17.050  29.610  1.00 17.36           C  
ATOM   3593  O   GLU A 468      18.018 -17.719  30.417  1.00 16.75           O  
ATOM   3594  CB  GLU A 468      18.807 -14.836  30.775  1.00 17.21           C  
ATOM   3595  CG  GLU A 468      20.257 -15.018  31.206  1.00 17.22           C  
ATOM   3596  CD  GLU A 468      20.620 -14.048  32.313  1.00 18.62           C  
ATOM   3597  OE1 GLU A 468      19.895 -13.032  32.482  1.00 19.28           O  
ATOM   3598  OE2 GLU A 468      21.633 -14.313  32.995  1.00 19.27           O1-
ATOM   3599  N   ASP A 469      19.559 -17.568  28.770  1.00 17.10           N  
ATOM   3600  CA  ASP A 469      19.956 -18.992  28.776  1.00 17.76           C  
ATOM   3601  C   ASP A 469      18.726 -19.888  28.678  1.00 17.57           C  
ATOM   3602  O   ASP A 469      18.469 -20.751  29.529  1.00 17.19           O  
ATOM   3603  CB  ASP A 469      20.809 -19.356  30.030  1.00 17.94           C  
ATOM   3604  CG  ASP A 469      21.513 -20.708  29.880  1.00 17.96           C  
ATOM   3605  OD1 ASP A 469      21.642 -21.143  28.722  1.00 19.92           O  
ATOM   3606  OD2 ASP A 469      21.882 -21.286  30.934  1.00 18.68           O1-
ATOM   3607  N   ILE A 470      17.950 -19.665  27.616  1.00 17.82           N  
ATOM   3608  CA  ILE A 470      16.790 -20.476  27.339  1.00 19.24           C  
ATOM   3609  C   ILE A 470      16.957 -22.006  27.615  1.00 18.40           C  
ATOM   3610  O   ILE A 470      16.101 -22.583  28.267  1.00 18.77           O  
ATOM   3611  CB  ILE A 470      16.269 -20.212  25.904  1.00 19.11           C  
ATOM   3612  CG1 ILE A 470      15.634 -18.805  25.852  1.00 20.15           C  
ATOM   3613  CG2 ILE A 470      15.174 -21.241  25.560  1.00 21.52           C  
ATOM   3614  CD1 ILE A 470      15.278 -18.377  24.425  1.00 20.84           C  
ATOM   3615  N   PRO A 471      18.072 -22.622  27.139  1.00 19.22           N  
ATOM   3616  CA  PRO A 471      18.233 -24.075  27.391  1.00 19.41           C  
ATOM   3617  C   PRO A 471      18.154 -24.515  28.827  1.00 19.31           C  
ATOM   3618  O   PRO A 471      17.826 -25.699  29.078  1.00 18.83           O  
ATOM   3619  CB  PRO A 471      19.633 -24.363  26.850  1.00 19.46           C  
ATOM   3620  CG  PRO A 471      19.836 -23.348  25.729  1.00 20.76           C  
ATOM   3621  CD  PRO A 471      19.156 -22.085  26.309  1.00 19.63           C  
ATOM   3622  N   ASN A 472      18.483 -23.624  29.771  1.00 18.30           N  
ATOM   3623  CA  ASN A 472      18.452 -24.010  31.183  1.00 18.43           C  
ATOM   3624  C   ASN A 472      17.435 -23.250  32.025  1.00 17.60           C  
ATOM   3625  O   ASN A 472      17.380 -23.413  33.231  1.00 18.46           O  
ATOM   3626  CB  ASN A 472      19.855 -23.932  31.815  1.00 17.25           C  
ATOM   3627  CG  ASN A 472      20.764 -25.051  31.330  1.00 19.35           C  
ATOM   3628  ND2 ASN A 472      22.023 -24.853  31.474  1.00 17.08           N  
ATOM   3629  OD1 ASN A 472      20.290 -26.063  30.793  1.00 19.12           O  
ATOM   3630  N   THR A 473      16.516 -22.521  31.380  1.00 17.72           N  
ATOM   3631  CA  THR A 473      15.458 -21.876  32.162  1.00 17.33           C  
ATOM   3632  C   THR A 473      14.664 -22.893  32.988  1.00 17.62           C  
ATOM   3633  O   THR A 473      14.373 -22.678  34.171  1.00 18.20           O  
ATOM   3634  CB  THR A 473      14.488 -21.114  31.247  1.00 17.35           C  
ATOM   3635  CG2 THR A 473      13.230 -20.742  31.991  1.00 18.69           C  
ATOM   3636  OG1 THR A 473      15.144 -19.927  30.716  1.00 24.19           O  
ATOM   3637  N   VAL A 474      14.331 -24.047  32.386  1.00 18.83           N  
ATOM   3638  CA  VAL A 474      13.507 -25.010  33.110  1.00 18.66           C  
ATOM   3639  C   VAL A 474      14.341 -25.719  34.187  1.00 18.57           C  
ATOM   3640  O   VAL A 474      13.887 -25.903  35.304  1.00 20.14           O  
ATOM   3641  CB  VAL A 474      12.885 -26.051  32.142  1.00 18.56           C  
ATOM   3642  CG1 VAL A 474      12.117 -27.077  32.912  1.00 21.66           C  
ATOM   3643  CG2 VAL A 474      11.987 -25.348  31.113  1.00 21.11           C  
ATOM   3644  N   ASN A 475      15.574 -26.067  33.816  1.00 19.04           N  
ATOM   3645  CA  ASN A 475      16.474 -26.764  34.744  1.00 19.87           C  
ATOM   3646  C   ASN A 475      16.665 -25.923  36.025  1.00 19.69           C  
ATOM   3647  O   ASN A 475      16.673 -26.440  37.157  1.00 19.73           O  
ATOM   3648  CB  ASN A 475      17.874 -26.967  34.135  1.00 21.27           C  
ATOM   3649  CG  ASN A 475      17.881 -27.445  32.659  1.00 23.01           C  
ATOM   3650  ND2 ASN A 475      18.851 -28.308  32.386  1.00 18.25           N  
ATOM   3651  OD1 ASN A 475      17.117 -26.985  31.765  1.00 24.54           O  
ATOM   3652  N   ALA A 476      16.857 -24.620  35.824  1.00 18.75           N  
ATOM   3653  CA  ALA A 476      17.281 -23.740  36.906  1.00 18.80           C  
ATOM   3654  C   ALA A 476      16.146 -23.319  37.823  1.00 18.33           C  
ATOM   3655  O   ALA A 476      16.403 -22.947  38.976  1.00 18.99           O  
ATOM   3656  CB  ALA A 476      17.946 -22.491  36.348  1.00 19.09           C  
ATOM   3657  N   ASN A 477      14.908 -23.363  37.317  1.00 18.44           N  
ATOM   3658  CA  ASN A 477      13.782 -22.740  38.021  1.00 18.92           C  
ATOM   3659  C   ASN A 477      12.637 -23.707  38.229  1.00 19.12           C  
ATOM   3660  O   ASN A 477      11.542 -23.516  37.723  1.00 19.71           O  
ATOM   3661  CB  ASN A 477      13.266 -21.520  37.222  1.00 18.34           C  
ATOM   3662  CG  ASN A 477      14.308 -20.434  37.087  1.00 17.98           C  
ATOM   3663  ND2 ASN A 477      14.878 -20.281  35.890  1.00 17.13           N  
ATOM   3664  OD1 ASN A 477      14.619 -19.729  38.068  1.00 18.18           O  
ATOM   3665  N   PRO A 478      12.870 -24.762  39.022  1.00 18.80           N  
ATOM   3666  CA  PRO A 478      11.762 -25.687  39.245  1.00 19.40           C  
ATOM   3667  C   PRO A 478      10.608 -24.947  39.887  1.00 19.88           C  
ATOM   3668  O   PRO A 478      10.834 -24.046  40.712  1.00 19.58           O  
ATOM   3669  CB  PRO A 478      12.362 -26.696  40.231  1.00 20.30           C  
ATOM   3670  CG  PRO A 478      13.542 -25.998  40.813  1.00 19.67           C  
ATOM   3671  CD  PRO A 478      14.081 -25.138  39.740  1.00 19.77           C  
ATOM   3672  N   VAL A 479       9.385 -25.265  39.474  1.00 19.45           N  
ATOM   3673  CA  VAL A 479       8.224 -24.482  39.898  1.00 19.97           C  
ATOM   3674  C   VAL A 479       7.357 -25.255  40.887  1.00 20.49           C  
ATOM   3675  O   VAL A 479       7.204 -26.477  40.740  1.00 21.97           O  
ATOM   3676  CB  VAL A 479       7.365 -23.972  38.716  1.00 20.16           C  
ATOM   3677  CG1 VAL A 479       8.162 -23.070  37.798  1.00 17.91           C  
ATOM   3678  CG2 VAL A 479       6.789 -25.133  37.871  1.00 21.08           C  
ATOM   3679  N   PRO A 480       6.793 -24.577  41.881  1.00 20.28           N  
ATOM   3680  CA  PRO A 480       5.913 -25.280  42.812  1.00 19.44           C  
ATOM   3681  C   PRO A 480       4.551 -25.544  42.231  1.00 18.89           C  
ATOM   3682  O   PRO A 480       4.094 -24.868  41.296  1.00 19.17           O  
ATOM   3683  CB  PRO A 480       5.804 -24.317  43.992  1.00 20.02           C  
ATOM   3684  CG  PRO A 480       5.964 -22.938  43.341  1.00 20.11           C  
ATOM   3685  CD  PRO A 480       6.972 -23.139  42.242  1.00 20.58           C  
ATOM   3686  N   GLN A 481       3.855 -26.530  42.814  1.00 20.23           N  
ATOM   3687  CA  GLN A 481       2.515 -26.844  42.336  1.00 20.99           C  
ATOM   3688  C   GLN A 481       1.590 -25.629  42.292  1.00 19.58           C  
ATOM   3689  O   GLN A 481       0.813 -25.458  41.350  1.00 20.68           O  
ATOM   3690  CB  GLN A 481       1.878 -27.944  43.211  1.00 21.75           C  
ATOM   3691  CG  GLN A 481       0.569 -28.432  42.660  1.00 23.80           C  
ATOM   3692  CD  GLN A 481       0.726 -29.082  41.289  1.00 25.87           C  
ATOM   3693  NE2 GLN A 481      -0.119 -28.685  40.350  1.00 29.23           N  
ATOM   3694  OE1 GLN A 481       1.623 -29.915  41.077  1.00 28.55           O  
ATOM   3695  N   ALA A 482       1.653 -24.776  43.325  1.00 18.69           N  
ATOM   3696  CA  ALA A 482       0.765 -23.631  43.388  1.00 19.41           C  
ATOM   3697  C   ALA A 482       0.985 -22.700  42.191  1.00 18.18           C  
ATOM   3698  O   ALA A 482       0.043 -22.086  41.691  1.00 18.12           O  
ATOM   3699  CB  ALA A 482       0.967 -22.867  44.689  1.00 18.82           C  
ATOM   3700  N   TRP A 483       2.249 -22.582  41.770  1.00 18.65           N  
ATOM   3701  CA  TRP A 483       2.547 -21.807  40.566  1.00 17.40           C  
ATOM   3702  C   TRP A 483       1.944 -22.457  39.314  1.00 17.87           C  
ATOM   3703  O   TRP A 483       1.350 -21.770  38.507  1.00 17.28           O  
ATOM   3704  CB  TRP A 483       4.045 -21.612  40.399  1.00 17.36           C  
ATOM   3705  CG  TRP A 483       4.380 -20.746  39.198  1.00 16.84           C  
ATOM   3706  CD1 TRP A 483       4.581 -19.388  39.198  1.00 16.74           C  
ATOM   3707  CD2 TRP A 483       4.546 -21.165  37.822  1.00 15.60           C  
ATOM   3708  CE2 TRP A 483       4.850 -20.016  37.067  1.00 17.10           C  
ATOM   3709  CE3 TRP A 483       4.466 -22.409  37.158  1.00 17.98           C  
ATOM   3710  NE1 TRP A 483       4.865 -18.946  37.935  1.00 16.50           N  
ATOM   3711  CZ2 TRP A 483       5.090 -20.060  35.689  1.00 17.39           C  
ATOM   3712  CZ3 TRP A 483       4.690 -22.460  35.773  1.00 18.17           C  
ATOM   3713  CH2 TRP A 483       5.012 -21.291  35.050  1.00 17.57           C  
ATOM   3714  N   SER A 484       2.114 -23.787  39.150  1.00 18.78           N  
ATOM   3715  CA  SER A 484       1.493 -24.480  38.015  1.00 18.80           C  
ATOM   3716  C   SER A 484      -0.022 -24.331  37.992  1.00 18.85           C  
ATOM   3717  O   SER A 484      -0.638 -24.356  36.919  1.00 19.33           O  
ATOM   3718  CB  SER A 484       1.881 -25.971  38.059  1.00 19.51           C  
ATOM   3719  OG  SER A 484       3.278 -26.099  38.055  1.00 20.89           O  
ATOM   3720  N   ASN A 485      -0.647 -24.140  39.161  1.00 18.05           N  
ATOM   3721  CA  ASN A 485      -2.090 -24.005  39.214  1.00 17.99           C  
ATOM   3722  C   ASN A 485      -2.603 -22.588  38.939  1.00 17.78           C  
ATOM   3723  O   ASN A 485      -3.807 -22.373  38.739  1.00 19.04           O  
ATOM   3724  CB  ASN A 485      -2.628 -24.445  40.603  1.00 19.48           C  
ATOM   3725  CG  ASN A 485      -2.450 -25.922  40.897  1.00 23.82           C  
ATOM   3726  ND2 ASN A 485      -2.215 -26.722  39.879  1.00 22.53           N  
ATOM   3727  OD1 ASN A 485      -2.564 -26.324  42.061  1.00 26.80           O  
ATOM   3728  N   LEU A 486      -1.693 -21.603  38.943  1.00 17.27           N  
ATOM   3729  CA  LEU A 486      -2.165 -20.241  38.737  1.00 17.95           C  
ATOM   3730  C   LEU A 486      -2.854 -19.997  37.407  1.00 17.58           C  
ATOM   3731  O   LEU A 486      -3.910 -19.379  37.362  1.00 18.28           O  
ATOM   3732  CB  LEU A 486      -1.017 -19.222  38.870  1.00 18.27           C  
ATOM   3733  CG  LEU A 486      -0.494 -18.922  40.276  1.00 17.96           C  
ATOM   3734  CD1 LEU A 486       0.812 -18.126  40.202  1.00 17.36           C  
ATOM   3735  CD2 LEU A 486      -1.547 -18.171  41.139  1.00 18.49           C  
ATOM   3736  N   CYS A 487      -2.236 -20.428  36.307  1.00 17.44           N  
ATOM   3737  CA  CYS A 487      -2.813 -20.102  35.015  1.00 17.82           C  
ATOM   3738  C   CYS A 487      -4.157 -20.792  34.759  1.00 18.45           C  
ATOM   3739  O   CYS A 487      -5.075 -20.165  34.265  1.00 18.74           O  
ATOM   3740  CB  CYS A 487      -1.822 -20.315  33.875  1.00 18.27           C  
ATOM   3741  SG  CYS A 487      -0.470 -19.071  33.889  1.00 20.24           S  
ANISOU 3741  SG  CYS A 487     2587   2418   2682   -243   -110   -195       S  
ATOM   3742  N   PRO A 488      -4.255 -22.114  35.061  1.00 18.86           N  
ATOM   3743  CA  PRO A 488      -5.600 -22.692  34.847  1.00 19.80           C  
ATOM   3744  C   PRO A 488      -6.681 -21.977  35.669  1.00 19.04           C  
ATOM   3745  O   PRO A 488      -7.785 -21.703  35.163  1.00 20.10           O  
ATOM   3746  CB  PRO A 488      -5.418 -24.129  35.310  1.00 18.77           C  
ATOM   3747  CG  PRO A 488      -3.985 -24.417  35.183  1.00 21.77           C  
ATOM   3748  CD  PRO A 488      -3.269 -23.120  35.471  1.00 20.37           C  
ATOM   3749  N   THR A 489      -6.361 -21.594  36.921  1.00 18.24           N  
ATOM   3750  CA  THR A 489      -7.337 -20.876  37.716  1.00 19.22           C  
ATOM   3751  C   THR A 489      -7.663 -19.522  37.109  1.00 18.79           C  
ATOM   3752  O   THR A 489      -8.817 -19.134  36.973  1.00 20.10           O  
ATOM   3753  CB  THR A 489      -6.788 -20.687  39.138  1.00 19.09           C  
ATOM   3754  CG2 THR A 489      -7.692 -19.712  39.940  1.00 19.60           C  
ATOM   3755  OG1 THR A 489      -6.642 -21.967  39.772  1.00 20.01           O  
ATOM   3756  N   TYR A 490      -6.620 -18.797  36.695  1.00 18.09           N  
ATOM   3757  CA  TYR A 490      -6.825 -17.483  36.156  1.00 19.30           C  
ATOM   3758  C   TYR A 490      -7.650 -17.538  34.867  1.00 19.69           C  
ATOM   3759  O   TYR A 490      -8.547 -16.706  34.658  1.00 19.74           O  
ATOM   3760  CB  TYR A 490      -5.458 -16.810  35.893  1.00 19.40           C  
ATOM   3761  CG  TYR A 490      -5.642 -15.461  35.262  1.00 17.92           C  
ATOM   3762  CD1 TYR A 490      -5.945 -14.354  36.062  1.00 17.47           C  
ATOM   3763  CD2 TYR A 490      -5.490 -15.269  33.883  1.00 18.34           C  
ATOM   3764  CE1 TYR A 490      -6.129 -13.104  35.521  1.00 19.67           C  
ATOM   3765  CE2 TYR A 490      -5.655 -13.999  33.312  1.00 19.85           C  
ATOM   3766  CZ  TYR A 490      -5.995 -12.914  34.137  1.00 19.40           C  
ATOM   3767  OH  TYR A 490      -6.157 -11.656  33.600  1.00 20.78           O  
ATOM   3768  N   ASP A 491      -7.306 -18.494  33.989  1.00 19.46           N  
ATOM   3769  CA  ASP A 491      -7.958 -18.553  32.701  1.00 19.82           C  
ATOM   3770  C   ASP A 491      -9.414 -18.980  32.816  1.00 21.07           C  
ATOM   3771  O   ASP A 491     -10.190 -18.712  31.904  1.00 22.89           O  
ATOM   3772  CB  ASP A 491      -7.163 -19.498  31.810  1.00 19.36           C  
ATOM   3773  CG  ASP A 491      -5.838 -18.881  31.345  1.00 19.43           C  
ATOM   3774  OD1 ASP A 491      -5.904 -17.716  30.868  1.00 20.19           O  
ATOM   3775  OD2 ASP A 491      -4.751 -19.559  31.375  1.00 22.26           O1-
ATOM   3776  N   ALA A 492      -9.765 -19.644  33.915  1.00 22.04           N  
ATOM   3777  CA  ALA A 492     -11.178 -20.019  34.159  1.00 22.37           C  
ATOM   3778  C   ALA A 492     -12.030 -18.874  34.760  1.00 23.87           C  
ATOM   3779  O   ALA A 492     -13.256 -19.014  34.880  1.00 24.30           O  
ATOM   3780  CB  ALA A 492     -11.243 -21.267  35.023  1.00 23.41           C  
ATOM   3781  N   LEU A 493     -11.416 -17.746  35.134  1.00 24.32           N  
ATOM   3782  CA  LEU A 493     -12.201 -16.636  35.709  1.00 23.79           C  
ATOM   3783  C   LEU A 493     -13.065 -15.930  34.671  1.00 25.55           C  
ATOM   3784  O   LEU A 493     -12.673 -15.790  33.520  1.00 26.24           O  
ATOM   3785  CB  LEU A 493     -11.252 -15.568  36.303  1.00 23.66           C  
ATOM   3786  CG  LEU A 493     -10.369 -15.983  37.470  1.00 22.56           C  
ATOM   3787  CD1 LEU A 493      -9.383 -14.867  37.821  1.00 21.29           C  
ATOM   3788  CD2 LEU A 493     -11.204 -16.372  38.699  1.00 25.47           C  
ATOM   3789  N   GLU A 494     -14.217 -15.424  35.103  1.00 27.20           N  
ATOM   3790  CA  GLU A 494     -14.966 -14.459  34.301  1.00 28.88           C  
ATOM   3791  C   GLU A 494     -14.102 -13.218  34.073  1.00 29.50           C  
ATOM   3792  O   GLU A 494     -13.359 -12.807  34.967  1.00 28.24           O  
ATOM   3793  CB  GLU A 494     -16.280 -14.086  35.012  1.00 29.60           C  
ATOM   3794  CG AGLU A 494     -17.400 -15.083  34.752  0.50 31.72           C  
ATOM   3795  CG BGLU A 494     -17.409 -13.704  34.069  0.50 30.94           C  
ATOM   3796  CD AGLU A 494     -17.694 -15.959  35.942  0.50 34.22           C  
ATOM   3797  CD BGLU A 494     -17.822 -12.262  34.184  0.50 33.39           C  
ATOM   3798  OE1AGLU A 494     -18.263 -15.450  36.927  0.50 37.04           O  
ATOM   3799  OE1BGLU A 494     -18.731 -11.978  35.000  0.50 36.66           O  
ATOM   3800  OE2AGLU A 494     -17.375 -17.163  35.887  0.50 36.35           O1-
ATOM   3801  OE2BGLU A 494     -17.278 -11.415  33.449  0.50 30.23           O1-
ATOM   3802  N   PRO A 495     -14.172 -12.603  32.887  1.00 30.39           N  
ATOM   3803  CA  PRO A 495     -13.396 -11.368  32.693  1.00 30.71           C  
ATOM   3804  C   PRO A 495     -13.626 -10.320  33.793  1.00 30.67           C  
ATOM   3805  O   PRO A 495     -12.675  -9.630  34.191  1.00 30.59           O  
ATOM   3806  CB  PRO A 495     -13.886 -10.858  31.330  1.00 31.20           C  
ATOM   3807  CG  PRO A 495     -14.264 -12.157  30.613  1.00 32.79           C  
ATOM   3808  CD  PRO A 495     -14.905 -12.999  31.662  1.00 31.28           C  
ATOM   3809  N   SER A 496     -14.846 -10.234  34.319  1.00 29.39           N  
ATOM   3810  CA  SER A 496     -15.126  -9.230  35.347  1.00 29.36           C  
ATOM   3811  C   SER A 496     -14.431  -9.551  36.667  1.00 28.56           C  
ATOM   3812  O   SER A 496     -14.490  -8.751  37.596  1.00 30.33           O  
ATOM   3813  CB  SER A 496     -16.631  -9.129  35.598  1.00 29.92           C  
ATOM   3814  OG  SER A 496     -17.099 -10.328  36.199  1.00 31.25           O  
ATOM   3815  N   ASN A 497     -13.815 -10.721  36.778  1.00 26.64           N  
ATOM   3816  CA  ASN A 497     -13.094 -11.094  37.990  1.00 25.49           C  
ATOM   3817  C   ASN A 497     -11.588 -10.992  37.835  1.00 25.62           C  
ATOM   3818  O   ASN A 497     -10.835 -11.328  38.733  1.00 25.67           O  
ATOM   3819  CB  ASN A 497     -13.487 -12.493  38.459  1.00 24.47           C  
ATOM   3820  CG  ASN A 497     -14.895 -12.531  39.043  1.00 28.42           C  
ATOM   3821  ND2 ASN A 497     -15.585 -13.623  38.807  1.00 26.61           N  
ATOM   3822  OD1 ASN A 497     -15.360 -11.571  39.684  1.00 29.24           O  
ATOM   3823  N   GLU A 498     -11.158 -10.531  36.677  1.00 26.69           N  
ATOM   3824  CA  GLU A 498      -9.757 -10.234  36.430  1.00 28.76           C  
ATOM   3825  C   GLU A 498      -9.341  -8.936  37.182  1.00 29.76           C  
ATOM   3826  O   GLU A 498     -10.190  -8.147  37.720  1.00 29.79           O  
ATOM   3827  CB  GLU A 498      -9.568 -10.088  34.918  1.00 29.65           C  
ATOM   3828  CG AGLU A 498      -9.748 -11.397  34.183  0.50 25.36           C  
ATOM   3829  CG BGLU A 498      -8.793 -11.199  34.215  0.50 32.16           C  
ATOM   3830  CD AGLU A 498      -9.626 -11.248  32.671  0.50 24.24           C  
ATOM   3831  CD BGLU A 498      -9.597 -12.432  33.843  0.50 34.29           C  
ATOM   3832  OE1AGLU A 498      -9.686 -12.288  31.984  0.50 21.55           O  
ATOM   3833  OE1BGLU A 498      -9.905 -12.633  32.638  0.50 33.07           O  
ATOM   3834  OE2AGLU A 498      -9.488 -10.108  32.174  0.50 25.18           O1-
ATOM   3835  OE2BGLU A 498      -9.887 -13.234  34.745  0.50 35.43           O1-
ATOM   3836  OXT GLU A 498      -8.114  -8.689  37.316  1.00 29.50           O1-
TER   
HETATM 3837 CU    CU A 501       8.822   5.845  29.969  0.75 19.19          CU  
ANISOU 3837 CU    CU A 501     2368   2428   2493    134   -128    108      CU  
HETATM 3838 CU    CU A 502      12.292  -5.251  39.217  0.50 19.72          CU  
ANISOU 3838 CU    CU A 502     2564   2412   2514    -25     61   -422      CU  
HETATM 3839 CU    CU A 503       9.302  -4.700  36.145  0.75 22.36          CU  
ANISOU 3839 CU    CU A 503     2560   2678   3258    311    215    548      CU  
HETATM 3840 CU    CU A 504       9.838  -2.146  40.336  0.75 21.24          CU  
ANISOU 3840 CU    CU A 504     2343   2614   3112     37     30    126      CU  
CONECT  481 3838
CONECT  503 3840
CONECT  846 3840
CONECT  862 3839
CONECT 3013 3837
CONECT 3043 3838
CONECT 3061 3839
CONECT 3468 3839
CONECT 3474 3837
CONECT 3484 3840
CONECT 3519 3837
CONECT 3837 3013 3474 3519
CONECT 3838  481 3043
CONECT 3839  862 3061 3468
CONECT 3840  503  846 3484
END
