# Supplementary material for: Hydrophobic tuning with non-canonical amino acids in a copper metalloenzyme
Source: Nat Chem. 2026 Apr 13;18(7):1269–77. doi: 10.1038/s41557-026-02116-7 (PMC13323077; doi:10.1038/s41557-026-02116-7)
Supplement: Supplementary file 4 — Code related to logP prediction, PDB analysis and redox deconvolution. [file 41557_2026_2116_MOESM4_ESM.zip › Code_lite/PDB_analysis_lite/inputs/starting_pdbs/5mkm.pdb]

CRYST1   75.884   95.075  116.821  90.00  90.58  90.00 P 1 21 1      1
ATOM      1  N   ALA A  40      30.285   5.555  -4.703  1.00 60.11           N  
ATOM      2  CA  ALA A  40      30.268   6.972  -5.055  1.00 57.59           C  
ATOM      3  C   ALA A  40      28.868   7.446  -5.460  1.00 63.09           C  
ATOM      4  O   ALA A  40      28.089   6.705  -6.071  1.00 64.60           O  
ATOM      5  CB  ALA A  40      31.268   7.249  -6.171  1.00 59.27           C  
ATOM      6  N   GLY A  41      28.553   8.682  -5.100  1.00 54.52           N  
ATOM      7  CA  GLY A  41      27.338   9.316  -5.540  1.00 47.35           C  
ATOM      8  C   GLY A  41      26.251   9.319  -4.487  1.00 39.19           C  
ATOM      9  O   GLY A  41      26.469   9.061  -3.301  1.00 34.42           O  
ATOM     10  N   ALA A  42      25.043   9.606  -4.953  1.00 31.73           N  
ATOM     11  CA  ALA A  42      23.923   9.872  -4.075  1.00 24.89           C  
ATOM     12  C   ALA A  42      22.691   9.172  -4.627  1.00 35.23           C  
ATOM     13  O   ALA A  42      22.536   9.044  -5.844  1.00 31.80           O  
ATOM     14  CB  ALA A  42      23.677  11.377  -3.946  1.00 33.49           C  
ATOM     15  N   ALA A  43      21.819   8.718  -3.726  1.00 22.50           N  
ATOM     16  CA  ALA A  43      20.642   7.984  -4.158  1.00 28.11           C  
ATOM     17  C   ALA A  43      19.756   8.892  -5.000  1.00 33.17           C  
ATOM     18  O   ALA A  43      19.592  10.076  -4.669  1.00 28.52           O  
ATOM     19  CB  ALA A  43      19.837   7.449  -2.971  1.00 21.80           C  
ATOM     20  N   PRO A  44      19.182   8.388  -6.084  1.00 34.64           N  
ATOM     21  CA  PRO A  44      18.224   9.169  -6.864  1.00 32.37           C  
ATOM     22  C   PRO A  44      16.846   9.134  -6.222  1.00 38.56           C  
ATOM     23  O   PRO A  44      16.582   8.387  -5.278  1.00 36.04           O  
ATOM     24  CB  PRO A  44      18.220   8.453  -8.216  1.00 38.56           C  
ATOM     25  CG  PRO A  44      18.525   7.018  -7.864  1.00 35.40           C  
ATOM     26  CD  PRO A  44      19.450   7.065  -6.678  1.00 38.90           C  
ATOM     27  N   ALA A  45      15.962   9.970  -6.761  1.00 36.15           N  
ATOM     28  CA  ALA A  45      14.553   9.883  -6.421  1.00 32.82           C  
ATOM     29  C   ALA A  45      13.957   8.584  -6.953  1.00 35.37           C  
ATOM     30  O   ALA A  45      14.227   8.176  -8.084  1.00 31.22           O  
ATOM     31  CB  ALA A  45      13.795  11.085  -6.991  1.00 38.52           C  
ATOM     32  N   GLY A  46      13.122   7.930  -6.124  1.00 35.14           N  
ATOM     33  CA  GLY A  46      12.523   6.670  -6.505  1.00 32.84           C  
ATOM     34  C   GLY A  46      11.235   6.839  -7.283  1.00 32.52           C  
ATOM     35  O   GLY A  46      10.750   7.944  -7.508  1.00 40.57           O  
ATOM     36  N   GLY A  47      10.687   5.711  -7.724  1.00 34.29           N  
ATOM     37  CA  GLY A  47       9.440   5.754  -8.461  1.00 34.14           C  
ATOM     38  C   GLY A  47       9.283   4.685  -9.524  1.00 31.04           C  
ATOM     39  O   GLY A  47       8.191   4.515 -10.069  1.00 37.51           O  
ATOM     40  N   GLU A  48      10.344   3.959  -9.849  1.00 33.77           N  
ATOM     41  CA  GLU A  48      10.207   2.961 -10.896  1.00 33.77           C  
ATOM     42  C   GLU A  48       9.527   1.701 -10.372  1.00 38.12           C  
ATOM     43  O   GLU A  48       9.641   1.341  -9.194  1.00 35.92           O  
ATOM     44  CB  GLU A  48      11.557   2.614 -11.506  1.00 36.11           C  
ATOM     45  CG  GLU A  48      11.816   3.335 -12.841  1.00 39.83           C  
ATOM     46  CD  GLU A  48      12.562   2.459 -13.832  0.33 43.57           C  
ATOM     47  OE1 GLU A  48      11.995   2.149 -14.902  0.79 45.66           O  
ATOM     48  OE2 GLU A  48      13.711   2.070 -13.532  0.52 50.37           O1-
ATOM     49  N   VAL A  49       8.771   1.065 -11.258  1.00 30.19           N  
ATOM     50  CA  VAL A  49       8.229  -0.258 -11.008  1.00 34.78           C  
ATOM     51  C   VAL A  49       9.301  -1.267 -11.359  1.00 32.05           C  
ATOM     52  O   VAL A  49       9.981  -1.135 -12.384  1.00 32.00           O  
ATOM     53  CB  VAL A  49       6.943  -0.491 -11.824  1.00 37.64           C  
ATOM     54  CG1 VAL A  49       6.444  -1.929 -11.636  1.00 33.03           C  
ATOM     55  CG2 VAL A  49       5.851   0.518 -11.414  1.00 35.70           C  
ATOM     56  N   ARG A  50       9.476  -2.274 -10.510  1.00 33.29           N  
ATOM     57  CA  ARG A  50      10.550  -3.236 -10.711  1.00 32.34           C  
ATOM     58  C   ARG A  50      10.048  -4.664 -10.595  1.00 40.15           C  
ATOM     59  O   ARG A  50       8.987  -4.940 -10.029  1.00 43.45           O  
ATOM     60  CB  ARG A  50      11.706  -3.036  -9.716  1.00 38.78           C  
ATOM     61  CG  ARG A  50      12.858  -2.233 -10.270  1.00 50.16           C  
ATOM     62  CD  ARG A  50      13.288  -1.136  -9.317  1.00 44.55           C  
ATOM     63  NE  ARG A  50      14.592  -0.624  -9.712  1.00 53.20           N  
ATOM     64  CZ  ARG A  50      15.359   0.131  -8.938  1.00 49.54           C  
ATOM     65  NH1 ARG A  50      16.505   0.605  -9.397  1.00 47.32           N1+
ATOM     66  NH2 ARG A  50      14.988   0.387  -7.694  1.00 49.02           N  
ATOM     67  N   ARG A  51      10.875  -5.563 -11.116  1.00 36.26           N  
ATOM     68  CA  ARG A  51      10.661  -7.000 -11.119  1.00 41.97           C  
ATOM     69  C   ARG A  51      11.941  -7.695 -10.684  1.00 39.07           C  
ATOM     70  O   ARG A  51      13.034  -7.307 -11.103  1.00 36.24           O  
ATOM     71  CB  ARG A  51      10.285  -7.502 -12.517  1.00 43.85           C  
ATOM     72  CG  ARG A  51       8.837  -7.881 -12.700  1.00 48.38           C  
ATOM     73  CD  ARG A  51       7.986  -6.659 -12.942  1.00 49.12           C  
ATOM     74  NE  ARG A  51       6.842  -6.948 -13.803  1.00 64.33           N  
ATOM     75  CZ  ARG A  51       5.609  -7.197 -13.363  1.00 57.77           C  
ATOM     76  NH1 ARG A  51       5.353  -7.228 -12.066  1.00 48.13           N1+
ATOM     77  NH2 ARG A  51       4.629  -7.436 -14.225  1.00 56.87           N  
ATOM     78  N   VAL A  52      11.803  -8.713  -9.834  1.00 38.05           N  
ATOM     79  CA  VAL A  52      12.841  -9.722  -9.656  1.00 35.96           C  
ATOM     80  C   VAL A  52      12.155 -11.067  -9.516  1.00 36.40           C  
ATOM     81  O   VAL A  52      10.997 -11.162  -9.100  1.00 34.62           O  
ATOM     82  CB  VAL A  52      13.760  -9.492  -8.432  1.00 42.28           C  
ATOM     83  CG1 VAL A  52      14.605  -8.254  -8.610  1.00 37.88           C  
ATOM     84  CG2 VAL A  52      12.938  -9.432  -7.152  1.00 34.51           C  
ATOM     85  N   THR A  53      12.889 -12.114  -9.872  1.00 32.95           N  
ATOM     86  CA  THR A  53      12.533 -13.469  -9.475  1.00 30.64           C  
ATOM     87  C   THR A  53      13.262 -13.811  -8.192  1.00 33.93           C  
ATOM     88  O   THR A  53      14.471 -13.581  -8.074  1.00 31.48           O  
ATOM     89  CB  THR A  53      12.913 -14.501 -10.532  1.00 34.14           C  
ATOM     90  CG2 THR A  53      12.237 -14.186 -11.854  1.00 37.24           C  
ATOM     91  OG1 THR A  53      14.338 -14.508 -10.704  1.00 35.68           O  
ATOM     92  N   MET A  54      12.528 -14.386  -7.237  1.00 35.06           N  
ATOM     93  CA  MET A  54      13.127 -14.934  -6.032  1.00 29.04           C  
ATOM     94  C   MET A  54      12.733 -16.394  -5.873  1.00 36.31           C  
ATOM     95  O   MET A  54      11.591 -16.773  -6.158  1.00 33.33           O  
ATOM     96  CB  MET A  54      12.719 -14.155  -4.799  1.00 30.03           C  
ATOM     97  CG  MET A  54      13.420 -14.631  -3.545  1.00 41.98           C  
ATOM     98  SD  MET A  54      13.108 -13.546  -2.152  1.00 32.24           S  
ATOM     99  CE  MET A  54      13.753 -11.991  -2.792  1.00 26.74           C  
ATOM    100  N   TYR A  55      13.680 -17.203  -5.391  1.00 33.00           N  
ATOM    101  CA  TYR A  55      13.488 -18.628  -5.167  1.00 29.17           C  
ATOM    102  C   TYR A  55      13.797 -18.971  -3.719  1.00 34.68           C  
ATOM    103  O   TYR A  55      14.735 -18.420  -3.126  1.00 28.89           O  
ATOM    104  CB  TYR A  55      14.395 -19.470  -6.076  1.00 29.87           C  
ATOM    105  CG  TYR A  55      14.212 -19.193  -7.545  1.00 32.35           C  
ATOM    106  CD1 TYR A  55      14.863 -18.129  -8.165  1.00 32.15           C  
ATOM    107  CD2 TYR A  55      13.386 -19.995  -8.311  1.00 32.74           C  
ATOM    108  CE1 TYR A  55      14.678 -17.879  -9.517  1.00 33.88           C  
ATOM    109  CE2 TYR A  55      13.200 -19.763  -9.641  1.00 33.02           C  
ATOM    110  CZ  TYR A  55      13.844 -18.711 -10.243  1.00 35.17           C  
ATOM    111  OH  TYR A  55      13.638 -18.507 -11.582  1.00 44.13           O  
ATOM    112  N   ALA A  56      13.002 -19.879  -3.157  1.00 30.13           N  
ATOM    113  CA  ALA A  56      13.352 -20.575  -1.925  1.00 36.70           C  
ATOM    114  C   ALA A  56      13.927 -21.936  -2.284  1.00 32.15           C  
ATOM    115  O   ALA A  56      13.310 -22.690  -3.044  1.00 31.22           O  
ATOM    116  CB  ALA A  56      12.142 -20.746  -1.007  1.00 29.49           C  
ATOM    117  N   GLU A  57      15.105 -22.247  -1.740  1.00 28.52           N  
ATOM    118  CA  GLU A  57      15.793 -23.490  -2.065  1.00 31.29           C  
ATOM    119  C   GLU A  57      16.317 -24.139  -0.801  1.00 27.62           C  
ATOM    120  O   GLU A  57      16.717 -23.451   0.142  1.00 32.20           O  
ATOM    121  CB  GLU A  57      16.968 -23.255  -3.037  1.00 28.52           C  
ATOM    122  CG  GLU A  57      16.559 -22.558  -4.302  1.00 35.34           C  
ATOM    123  CD  GLU A  57      17.637 -22.563  -5.364  0.82 41.69           C  
ATOM    124  OE1 GLU A  57      17.488 -23.328  -6.341  0.86 44.51           O  
ATOM    125  OE2 GLU A  57      18.613 -21.793  -5.231  0.78 38.25           O1-
ATOM    126  N   ARG A  58      16.314 -25.470  -0.796  1.00 32.26           N  
ATOM    127  CA  ARG A  58      17.071 -26.222   0.198  1.00 37.85           C  
ATOM    128  C   ARG A  58      18.568 -26.129  -0.085  1.00 36.06           C  
ATOM    129  O   ARG A  58      18.993 -26.102  -1.243  1.00 35.59           O  
ATOM    130  CB  ARG A  58      16.643 -27.689   0.197  1.00 36.25           C  
ATOM    131  CG  ARG A  58      15.331 -27.945   0.886  1.00 33.85           C  
ATOM    132  CD  ARG A  58      15.109 -29.444   1.085  1.00 27.76           C  
ATOM    133  NE  ARG A  58      13.870 -29.725   1.789  1.00 28.69           N  
ATOM    134  CZ  ARG A  58      13.694 -29.580   3.101  1.00 35.79           C  
ATOM    135  NH1 ARG A  58      14.691 -29.168   3.885  1.00 34.80           N1+
ATOM    136  NH2 ARG A  58      12.517 -29.867   3.635  1.00 21.86           N  
ATOM    137  N   LEU A  59      19.368 -26.061   0.984  1.00 27.47           N  
ATOM    138  CA  LEU A  59      20.822 -25.982   0.898  1.00 30.56           C  
ATOM    139  C   LEU A  59      21.420 -27.068   1.783  1.00 31.40           C  
ATOM    140  O   LEU A  59      20.732 -27.670   2.611  1.00 32.12           O  
ATOM    141  CB  LEU A  59      21.342 -24.594   1.312  1.00 30.70           C  
ATOM    142  CG  LEU A  59      20.885 -23.413   0.451  1.00 32.02           C  
ATOM    143  CD1 LEU A  59      21.343 -22.068   1.031  1.00 36.11           C  
ATOM    144  CD2 LEU A  59      21.394 -23.564  -0.964  1.00 41.34           C  
ATOM    145  N   ALA A  60      22.716 -27.315   1.614  1.00 35.06           N  
ATOM    146  CA  ALA A  60      23.367 -28.417   2.317  1.00 28.80           C  
ATOM    147  C   ALA A  60      23.286 -28.225   3.828  1.00 34.59           C  
ATOM    148  O   ALA A  60      23.243 -27.100   4.333  1.00 33.84           O  
ATOM    149  CB  ALA A  60      24.826 -28.532   1.884  1.00 34.26           C  
ATOM    150  N   GLY A  61      23.244 -29.343   4.547  1.00 29.65           N  
ATOM    151  CA  GLY A  61      23.213 -29.298   5.995  1.00 31.04           C  
ATOM    152  C   GLY A  61      21.878 -28.909   6.582  1.00 28.04           C  
ATOM    153  O   GLY A  61      21.838 -28.309   7.656  1.00 31.89           O  
ATOM    154  N   GLY A  62      20.782 -29.246   5.911  1.00 19.88           N  
ATOM    155  CA  GLY A  62      19.461 -28.865   6.363  1.00 23.78           C  
ATOM    156  C   GLY A  62      19.142 -27.388   6.280  1.00 25.79           C  
ATOM    157  O   GLY A  62      18.120 -26.959   6.820  1.00 24.52           O  
ATOM    158  N   GLN A  63      19.976 -26.582   5.640  1.00 27.34           N  
ATOM    159  CA  GLN A  63      19.644 -25.165   5.619  1.00 24.61           C  
ATOM    160  C   GLN A  63      18.656 -24.871   4.496  1.00 26.53           C  
ATOM    161  O   GLN A  63      18.297 -25.744   3.706  1.00 27.14           O  
ATOM    162  CB  GLN A  63      20.906 -24.320   5.479  1.00 23.44           C  
ATOM    163  CG  GLN A  63      22.003 -24.731   6.426  1.00 33.39           C  
ATOM    164  CD  GLN A  63      23.066 -23.666   6.589  1.00 39.49           C  
ATOM    165  NE2 GLN A  63      24.090 -23.709   5.734  1.00 38.85           N  
ATOM    166  OE1 GLN A  63      22.981 -22.821   7.478  1.00 40.04           O  
ATOM    167  N   MET A  64      18.172 -23.631   4.467  1.00 23.88           N  
ATOM    168  CA  MET A  64      17.345 -23.144   3.376  1.00 26.72           C  
ATOM    169  C   MET A  64      17.709 -21.692   3.106  1.00 29.60           C  
ATOM    170  O   MET A  64      18.091 -20.941   4.010  1.00 26.65           O  
ATOM    171  CB  MET A  64      15.834 -23.226   3.668  1.00 28.39           C  
ATOM    172  CG  MET A  64      15.264 -24.617   3.936  1.00 26.91           C  
ATOM    173  SD  MET A  64      13.721 -24.421   4.843  1.00 28.03           S  
ATOM    174  CE  MET A  64      13.318 -26.139   5.221  1.00 22.96           C  
ATOM    175  N   GLY A  65      17.602 -21.299   1.852  1.00 28.41           N  
ATOM    176  CA  GLY A  65      17.974 -19.947   1.508  1.00 25.68           C  
ATOM    177  C   GLY A  65      17.133 -19.427   0.370  1.00 28.79           C  
ATOM    178  O   GLY A  65      16.515 -20.189  -0.388  1.00 28.73           O  
ATOM    179  N   TYR A  66      17.103 -18.102   0.280  1.00 25.25           N  
ATOM    180  CA  TYR A  66      16.569 -17.405  -0.873  1.00 26.81           C  
ATOM    181  C   TYR A  66      17.689 -17.031  -1.837  1.00 25.43           C  
ATOM    182  O   TYR A  66      18.835 -16.813  -1.435  1.00 23.86           O  
ATOM    183  CB  TYR A  66      15.865 -16.118  -0.463  1.00 25.70           C  
ATOM    184  CG  TYR A  66      14.728 -16.178   0.528  1.00 26.23           C  
ATOM    185  CD1 TYR A  66      13.433 -16.453   0.110  1.00 25.97           C  
ATOM    186  CD2 TYR A  66      14.930 -15.826   1.860  1.00 24.89           C  
ATOM    187  CE1 TYR A  66      12.364 -16.433   1.010  1.00 26.41           C  
ATOM    188  CE2 TYR A  66      13.859 -15.802   2.777  1.00 25.63           C  
ATOM    189  CZ  TYR A  66      12.588 -16.109   2.340  1.00 24.73           C  
ATOM    190  OH  TYR A  66      11.539 -16.078   3.223  1.00 24.56           O  
ATOM    191  N   GLY A  67      17.330 -16.910  -3.118  1.00 29.55           N  
ATOM    192  CA  GLY A  67      18.232 -16.371  -4.115  1.00 27.13           C  
ATOM    193  C   GLY A  67      17.441 -15.722  -5.228  1.00 32.58           C  
ATOM    194  O   GLY A  67      16.224 -15.884  -5.328  1.00 30.43           O  
ATOM    195  N   LEU A  68      18.155 -14.973  -6.067  1.00 32.32           N  
ATOM    196  CA  LEU A  68      17.556 -14.335  -7.230  1.00 37.82           C  
ATOM    197  C   LEU A  68      17.611 -15.201  -8.484  1.00 41.62           C  
ATOM    198  O   LEU A  68      16.923 -14.893  -9.464  1.00 42.43           O  
ATOM    199  CB  LEU A  68      18.234 -12.990  -7.502  1.00 35.85           C  
ATOM    200  CG  LEU A  68      18.161 -11.982  -6.345  1.00 38.66           C  
ATOM    201  CD1 LEU A  68      18.812 -10.669  -6.735  1.00 34.45           C  
ATOM    202  CD2 LEU A  68      16.722 -11.765  -5.848  1.00 32.21           C  
ATOM    203  N   GLU A  69      18.390 -16.279  -8.468  1.00 36.60           N  
ATOM    204  CA  GLU A  69      18.493 -17.199  -9.588  1.00 39.27           C  
ATOM    205  C   GLU A  69      18.612 -18.608  -9.029  1.00 35.99           C  
ATOM    206  O   GLU A  69      19.229 -18.814  -7.985  1.00 38.01           O  
ATOM    207  CB  GLU A  69      19.698 -16.848 -10.482  1.00 41.26           C  
ATOM    208  CG  GLU A  69      19.825 -17.715 -11.723  1.00 59.08           C  
ATOM    209  CD  GLU A  69      20.963 -17.283 -12.651  1.00 68.54           C  
ATOM    210  OE1 GLU A  69      22.068 -16.945 -12.162  1.00 67.91           O  
ATOM    211  OE2 GLU A  69      20.738 -17.276 -13.878  1.00 65.93           O1-
ATOM    212  N   LYS A  70      17.993 -19.571  -9.714  1.00 34.65           N  
ATOM    213  CA  LYS A  70      17.975 -20.943  -9.215  1.00 39.40           C  
ATOM    214  C   LYS A  70      19.387 -21.508  -9.137  1.00 42.38           C  
ATOM    215  O   LYS A  70      20.225 -21.253 -10.008  1.00 40.18           O  
ATOM    216  CB  LYS A  70      17.101 -21.835 -10.108  1.00 41.74           C  
ATOM    217  CG  LYS A  70      15.819 -22.346  -9.444  1.00 44.82           C  
ATOM    218  CD  LYS A  70      15.134 -23.436 -10.285  1.00 47.18           C  
ATOM    219  CE  LYS A  70      13.595 -23.380 -10.161  1.00 52.47           C  
ATOM    220  NZ  LYS A  70      12.859 -24.299 -11.104  1.00 46.10           N1+
ATOM    221  N   GLY A  71      19.645 -22.286  -8.085  1.00 35.89           N  
ATOM    222  CA  GLY A  71      20.962 -22.813  -7.803  1.00 37.43           C  
ATOM    223  C   GLY A  71      21.944 -21.827  -7.199  1.00 41.48           C  
ATOM    224  O   GLY A  71      23.125 -22.168  -7.055  1.00 39.74           O  
ATOM    225  N   LYS A  72      21.512 -20.620  -6.849  1.00 37.98           N  
ATOM    226  CA  LYS A  72      22.382 -19.618  -6.235  1.00 36.99           C  
ATOM    227  C   LYS A  72      21.689 -18.954  -5.046  1.00 37.82           C  
ATOM    228  O   LYS A  72      21.787 -17.737  -4.846  1.00 34.44           O  
ATOM    229  CB  LYS A  72      22.824 -18.567  -7.255  1.00 41.48           C  
ATOM    230  CG  LYS A  72      23.437 -19.120  -8.550  1.00 47.40           C  
ATOM    231  CD  LYS A  72      23.986 -17.993  -9.424  1.00 56.63           C  
ATOM    232  CE  LYS A  72      25.431 -17.645  -9.049  1.00 52.74           C  
ATOM    233  NZ  LYS A  72      26.339 -17.647 -10.232  1.00 49.21           N1+
ATOM    234  N   ALA A  73      20.958 -19.736  -4.251  1.00 27.58           N  
ATOM    235  CA  ALA A  73      20.488 -19.243  -2.967  1.00 25.36           C  
ATOM    236  C   ALA A  73      21.672 -18.987  -2.040  1.00 29.12           C  
ATOM    237  O   ALA A  73      22.722 -19.619  -2.157  1.00 25.39           O  
ATOM    238  CB  ALA A  73      19.542 -20.248  -2.329  1.00 33.00           C  
ATOM    239  N   SER A  74      21.498 -18.055  -1.103  1.00 28.51           N  
ATOM    240  CA  SER A  74      22.565 -17.689  -0.181  1.00 25.01           C  
ATOM    241  C   SER A  74      21.984 -17.379   1.189  1.00 25.24           C  
ATOM    242  O   SER A  74      20.792 -17.079   1.334  1.00 23.35           O  
ATOM    243  CB  SER A  74      23.361 -16.479  -0.684  1.00 20.27           C  
ATOM    244  OG  SER A  74      22.509 -15.340  -0.755  1.00 26.14           O  
ATOM    245  N   ILE A  75      22.853 -17.435   2.194  1.00 24.69           N  
ATOM    246  CA  ILE A  75      22.514 -17.032   3.554  1.00 23.26           C  
ATOM    247  C   ILE A  75      23.541 -16.022   4.048  1.00 21.61           C  
ATOM    248  O   ILE A  75      24.723 -16.372   4.197  1.00 19.94           O  
ATOM    249  CB  ILE A  75      22.448 -18.245   4.491  1.00 22.87           C  
ATOM    250  CG1 ILE A  75      21.563 -19.337   3.896  1.00 20.91           C  
ATOM    251  CG2 ILE A  75      21.965 -17.812   5.840  1.00 24.40           C  
ATOM    252  CD1 ILE A  75      21.552 -20.613   4.716  1.00 24.91           C  
ATOM    253  N   PRO A  76      23.158 -14.763   4.317  1.00 23.64           N  
ATOM    254  CA  PRO A  76      21.838 -14.128   4.167  1.00 24.75           C  
ATOM    255  C   PRO A  76      21.327 -14.123   2.732  1.00 27.98           C  
ATOM    256  O   PRO A  76      22.107 -14.333   1.800  1.00 25.66           O  
ATOM    257  CB  PRO A  76      22.084 -12.685   4.632  1.00 20.77           C  
ATOM    258  CG  PRO A  76      23.299 -12.727   5.444  1.00 28.39           C  
ATOM    259  CD  PRO A  76      24.153 -13.819   4.859  1.00 27.84           C  
ATOM    260  N   GLY A  77      20.026 -13.889   2.561  1.00 23.71           N  
ATOM    261  CA  GLY A  77      19.446 -13.806   1.245  1.00 24.02           C  
ATOM    262  C   GLY A  77      20.042 -12.650   0.462  1.00 22.55           C  
ATOM    263  O   GLY A  77      20.803 -11.841   1.001  1.00 21.21           O  
ATOM    264  N   PRO A  78      19.699 -12.541  -0.822  1.00 23.99           N  
ATOM    265  CA  PRO A  78      20.279 -11.468  -1.644  1.00 24.81           C  
ATOM    266  C   PRO A  78      19.803 -10.096  -1.190  1.00 22.98           C  
ATOM    267  O   PRO A  78      18.649  -9.916  -0.795  1.00 20.58           O  
ATOM    268  CB  PRO A  78      19.790 -11.795  -3.062  1.00 27.61           C  
ATOM    269  CG  PRO A  78      18.638 -12.755  -2.873  1.00 25.23           C  
ATOM    270  CD  PRO A  78      18.912 -13.506  -1.611  1.00 22.06           C  
ATOM    271  N   LEU A  79      20.714  -9.127  -1.231  1.00 22.93           N  
ATOM    272  CA  LEU A  79      20.389  -7.778  -0.801  1.00 26.81           C  
ATOM    273  C   LEU A  79      19.480  -7.134  -1.827  1.00 34.87           C  
ATOM    274  O   LEU A  79      19.760  -7.175  -3.033  1.00 37.97           O  
ATOM    275  CB  LEU A  79      21.652  -6.938  -0.625  1.00 27.52           C  
ATOM    276  CG  LEU A  79      21.454  -5.415  -0.576  1.00 26.63           C  
ATOM    277  CD1 LEU A  79      20.633  -4.992   0.635  1.00 24.85           C  
ATOM    278  CD2 LEU A  79      22.785  -4.673  -0.587  1.00 30.48           C  
ATOM    279  N   ILE A  80      18.396  -6.529  -1.350  1.00 29.71           N  
ATOM    280  CA  ILE A  80      17.453  -5.837  -2.213  1.00 27.12           C  
ATOM    281  C   ILE A  80      17.494  -4.351  -1.889  1.00 37.09           C  
ATOM    282  O   ILE A  80      17.415  -3.961  -0.717  1.00 34.10           O  
ATOM    283  CB  ILE A  80      16.042  -6.422  -2.077  1.00 33.08           C  
ATOM    284  CG1 ILE A  80      15.927  -7.598  -3.050  1.00 34.14           C  
ATOM    285  CG2 ILE A  80      14.988  -5.350  -2.331  1.00 26.31           C  
ATOM    286  CD1 ILE A  80      15.019  -8.645  -2.616  1.00 29.72           C  
ATOM    287  N   GLU A  81      17.656  -3.530  -2.931  1.00 32.27           N  
ATOM    288  CA  GLU A  81      17.844  -2.092  -2.805  1.00 33.62           C  
ATOM    289  C   GLU A  81      16.720  -1.376  -3.530  1.00 34.94           C  
ATOM    290  O   GLU A  81      16.432  -1.688  -4.691  1.00 41.42           O  
ATOM    291  CB  GLU A  81      19.169  -1.652  -3.411  1.00 35.97           C  
ATOM    292  CG  GLU A  81      20.301  -1.442  -2.433  1.00 37.45           C  
ATOM    293  CD  GLU A  81      21.600  -1.210  -3.153  0.71 28.98           C  
ATOM    294  OE1 GLU A  81      22.321  -2.198  -3.394  1.00 43.51           O  
ATOM    295  OE2 GLU A  81      21.870  -0.047  -3.517  0.60 23.48           O1-
ATOM    296  N   LEU A  82      16.108  -0.402  -2.859  1.00 38.73           N  
ATOM    297  CA  LEU A  82      15.072   0.423  -3.459  1.00 32.23           C  
ATOM    298  C   LEU A  82      15.302   1.868  -3.046  1.00 28.05           C  
ATOM    299  O   LEU A  82      15.933   2.141  -2.022  1.00 25.52           O  
ATOM    300  CB  LEU A  82      13.665  -0.051  -3.053  1.00 30.36           C  
ATOM    301  CG  LEU A  82      13.295  -1.510  -3.386  1.00 33.95           C  
ATOM    302  CD1 LEU A  82      11.964  -1.916  -2.744  1.00 27.89           C  
ATOM    303  CD2 LEU A  82      13.249  -1.736  -4.877  1.00 34.47           C  
ATOM    304  N   ASN A  83      14.811   2.789  -3.866  1.00 26.91           N  
ATOM    305  CA  ASN A  83      14.734   4.197  -3.505  1.00 29.47           C  
ATOM    306  C   ASN A  83      13.283   4.532  -3.186  1.00 22.15           C  
ATOM    307  O   ASN A  83      12.371   4.017  -3.836  1.00 24.96           O  
ATOM    308  CB  ASN A  83      15.233   5.080  -4.652  1.00 33.01           C  
ATOM    309  CG  ASN A  83      16.607   4.683  -5.153  1.00 31.81           C  
ATOM    310  ND2 ASN A  83      16.704   4.418  -6.450  1.00 32.00           N  
ATOM    311  OD1 ASN A  83      17.565   4.611  -4.392  1.00 30.45           O  
ATOM    312  N   GLU A  84      13.064   5.396  -2.195  1.00 21.85           N  
ATOM    313  CA  GLU A  84      11.699   5.707  -1.753  1.00 27.84           C  
ATOM    314  C   GLU A  84      10.798   6.061  -2.933  1.00 30.05           C  
ATOM    315  O   GLU A  84      11.122   6.937  -3.744  1.00 32.36           O  
ATOM    316  CB  GLU A  84      11.715   6.868  -0.757  1.00 26.48           C  
ATOM    317  CG  GLU A  84      12.126   6.508   0.653  1.00 28.20           C  
ATOM    318  CD  GLU A  84      12.096   7.713   1.573  1.00 29.40           C  
ATOM    319  OE1 GLU A  84      12.528   8.800   1.118  1.00 24.82           O  
ATOM    320  OE2 GLU A  84      11.616   7.579   2.736  1.00 27.63           O1-
ATOM    321  N   GLY A  85       9.669   5.358  -3.031  1.00 25.88           N  
ATOM    322  CA  GLY A  85       8.719   5.500  -4.118  1.00 25.14           C  
ATOM    323  C   GLY A  85       8.720   4.324  -5.082  1.00 25.95           C  
ATOM    324  O   GLY A  85       7.706   4.070  -5.741  1.00 27.32           O  
ATOM    325  N   ASP A  86       9.843   3.620  -5.188  1.00 29.25           N  
ATOM    326  CA  ASP A  86       9.911   2.391  -5.969  1.00 28.82           C  
ATOM    327  C   ASP A  86       8.859   1.377  -5.533  1.00 29.83           C  
ATOM    328  O   ASP A  86       8.525   1.257  -4.350  1.00 32.11           O  
ATOM    329  CB  ASP A  86      11.283   1.748  -5.816  1.00 29.33           C  
ATOM    330  CG  ASP A  86      12.365   2.511  -6.532  1.00 30.89           C  
ATOM    331  OD1 ASP A  86      12.050   3.485  -7.256  1.00 26.40           O  
ATOM    332  OD2 ASP A  86      13.536   2.135  -6.348  1.00 28.58           O1-
ATOM    333  N   THR A  87       8.358   0.624  -6.508  1.00 28.95           N  
ATOM    334  CA  THR A  87       7.559  -0.570  -6.274  1.00 29.00           C  
ATOM    335  C   THR A  87       8.341  -1.784  -6.750  1.00 33.63           C  
ATOM    336  O   THR A  87       8.953  -1.752  -7.821  1.00 29.92           O  
ATOM    337  CB  THR A  87       6.221  -0.512  -7.014  1.00 30.23           C  
ATOM    338  CG2 THR A  87       5.504  -1.870  -6.949  1.00 30.73           C  
ATOM    339  OG1 THR A  87       5.381   0.505  -6.436  1.00 36.18           O  
ATOM    340  N   LEU A  88       8.321  -2.849  -5.947  1.00 32.64           N  
ATOM    341  CA  LEU A  88       8.996  -4.099  -6.267  1.00 32.63           C  
ATOM    342  C   LEU A  88       7.948  -5.193  -6.377  1.00 30.57           C  
ATOM    343  O   LEU A  88       7.202  -5.438  -5.421  1.00 32.63           O  
ATOM    344  CB  LEU A  88      10.035  -4.458  -5.195  1.00 32.65           C  
ATOM    345  CG  LEU A  88      11.348  -5.145  -5.581  1.00 39.33           C  
ATOM    346  CD1 LEU A  88      11.938  -5.936  -4.408  1.00 27.03           C  
ATOM    347  CD2 LEU A  88      11.168  -6.033  -6.797  1.00 42.57           C  
ATOM    348  N   HIS A  89       7.892  -5.842  -7.538  1.00 30.20           N  
ATOM    349  CA  HIS A  89       7.085  -7.045  -7.733  1.00 37.78           C  
ATOM    350  C   HIS A  89       8.028  -8.239  -7.681  1.00 37.69           C  
ATOM    351  O   HIS A  89       8.902  -8.381  -8.543  1.00 42.63           O  
ATOM    352  CB  HIS A  89       6.336  -6.992  -9.062  1.00 35.65           C  
ATOM    353  CG  HIS A  89       5.294  -5.918  -9.126  1.00 41.74           C  
ATOM    354  CD2 HIS A  89       5.063  -4.955 -10.052  1.00 40.06           C  
ATOM    355  ND1 HIS A  89       4.382  -5.704  -8.118  1.00 32.92           N  
ATOM    356  CE1 HIS A  89       3.606  -4.683  -8.437  1.00 33.95           C  
ATOM    357  NE2 HIS A  89       4.001  -4.210  -9.603  1.00 31.18           N  
ATOM    358  N   VAL A  90       7.874  -9.076  -6.664  1.00 33.12           N  
ATOM    359  CA  VAL A  90       8.717 -10.255  -6.482  1.00 37.77           C  
ATOM    360  C   VAL A  90       7.933 -11.470  -6.954  1.00 34.78           C  
ATOM    361  O   VAL A  90       7.013 -11.931  -6.274  1.00 31.28           O  
ATOM    362  CB  VAL A  90       9.150 -10.418  -5.020  1.00 33.62           C  
ATOM    363  CG1 VAL A  90      10.112 -11.603  -4.868  1.00 29.04           C  
ATOM    364  CG2 VAL A  90       9.777  -9.121  -4.513  1.00 30.34           C  
ATOM    365  N   GLU A  91       8.282 -12.003  -8.118  1.00 36.03           N  
ATOM    366  CA  GLU A  91       7.728 -13.277  -8.551  1.00 34.57           C  
ATOM    367  C   GLU A  91       8.489 -14.376  -7.820  1.00 32.47           C  
ATOM    368  O   GLU A  91       9.676 -14.605  -8.076  1.00 32.19           O  
ATOM    369  CB  GLU A  91       7.816 -13.440 -10.063  1.00 38.01           C  
ATOM    370  CG  GLU A  91       9.133 -12.987 -10.647  1.00 45.23           C  
ATOM    371  CD  GLU A  91       9.109 -12.815 -12.153  0.09 42.11           C  
ATOM    372  OE1 GLU A  91       9.166 -11.654 -12.626  0.93 42.69           O  
ATOM    373  OE2 GLU A  91       9.070 -13.845 -12.863  0.67 47.49           O1-
ATOM    374  N   PHE A  92       7.800 -15.046  -6.902  1.00 30.70           N  
ATOM    375  CA  PHE A  92       8.404 -15.931  -5.916  1.00 30.30           C  
ATOM    376  C   PHE A  92       8.129 -17.383  -6.286  1.00 32.97           C  
ATOM    377  O   PHE A  92       6.986 -17.747  -6.579  1.00 31.37           O  
ATOM    378  CB  PHE A  92       7.842 -15.633  -4.521  1.00 34.27           C  
ATOM    379  CG  PHE A  92       8.488 -16.428  -3.437  1.00 30.39           C  
ATOM    380  CD1 PHE A  92       8.035 -17.705  -3.132  1.00 32.71           C  
ATOM    381  CD2 PHE A  92       9.570 -15.916  -2.738  1.00 31.18           C  
ATOM    382  CE1 PHE A  92       8.643 -18.465  -2.143  1.00 30.21           C  
ATOM    383  CE2 PHE A  92      10.187 -16.672  -1.741  1.00 35.80           C  
ATOM    384  CZ  PHE A  92       9.719 -17.950  -1.445  1.00 28.85           C  
ATOM    385  N   GLU A  93       9.163 -18.219  -6.255  1.00 34.06           N  
ATOM    386  CA  GLU A  93       8.973 -19.648  -6.486  1.00 34.70           C  
ATOM    387  C   GLU A  93       9.538 -20.467  -5.336  1.00 32.73           C  
ATOM    388  O   GLU A  93      10.694 -20.279  -4.946  1.00 34.30           O  
ATOM    389  CB  GLU A  93       9.614 -20.121  -7.787  1.00 30.52           C  
ATOM    390  CG  GLU A  93       9.222 -21.568  -8.054  1.00 37.75           C  
ATOM    391  CD  GLU A  93      10.014 -22.219  -9.151  1.00 38.64           C  
ATOM    392  OE1 GLU A  93      10.237 -23.442  -9.048  1.00 44.80           O  
ATOM    393  OE2 GLU A  93      10.408 -21.525 -10.110  1.00 48.31           O1-
ATOM    394  N   ASN A  94       8.735 -21.403  -4.831  1.00 32.15           N  
ATOM    395  CA  ASN A  94       9.128 -22.275  -3.733  1.00 28.62           C  
ATOM    396  C   ASN A  94       9.521 -23.633  -4.306  1.00 37.01           C  
ATOM    397  O   ASN A  94       8.661 -24.460  -4.613  1.00 34.90           O  
ATOM    398  CB  ASN A  94       7.999 -22.419  -2.722  1.00 27.65           C  
ATOM    399  CG  ASN A  94       8.337 -23.414  -1.626  1.00 29.09           C  
ATOM    400  ND2 ASN A  94       7.329 -23.862  -0.883  1.00 32.44           N  
ATOM    401  OD1 ASN A  94       9.498 -23.759  -1.442  1.00 31.81           O  
ATOM    402  N   THR A  95      10.825 -23.885  -4.411  1.00 34.20           N  
ATOM    403  CA  THR A  95      11.294 -25.138  -4.982  1.00 34.31           C  
ATOM    404  C   THR A  95      11.357 -26.273  -3.969  1.00 38.83           C  
ATOM    405  O   THR A  95      11.833 -27.360  -4.315  1.00 42.39           O  
ATOM    406  CB  THR A  95      12.673 -24.948  -5.625  1.00 33.76           C  
ATOM    407  CG2 THR A  95      12.649 -23.782  -6.608  1.00 30.95           C  
ATOM    408  OG1 THR A  95      13.652 -24.690  -4.607  1.00 37.69           O  
ATOM    409  N   MET A  96      10.876 -26.069  -2.744  1.00 34.59           N  
ATOM    410  CA  MET A  96      11.038 -27.062  -1.690  1.00 32.92           C  
ATOM    411  C   MET A  96       9.771 -27.876  -1.494  1.00 32.54           C  
ATOM    412  O   MET A  96       8.700 -27.543  -2.001  1.00 34.39           O  
ATOM    413  CB  MET A  96      11.428 -26.395  -0.376  1.00 30.31           C  
ATOM    414  CG  MET A  96      12.522 -25.364  -0.531  1.00 34.47           C  
ATOM    415  SD  MET A  96      12.951 -24.753   1.094  1.00 32.46           S  
ATOM    416  CE  MET A  96      11.416 -23.947   1.568  1.00 28.67           C  
ATOM    417  N   ASP A  97       9.901 -28.944  -0.710  1.00 30.81           N  
ATOM    418  CA  ASP A  97       8.801 -29.870  -0.489  1.00 33.10           C  
ATOM    419  C   ASP A  97       7.950 -29.527   0.741  1.00 33.45           C  
ATOM    420  O   ASP A  97       7.136 -30.357   1.161  1.00 34.74           O  
ATOM    421  CB  ASP A  97       9.333 -31.313  -0.386  1.00 33.75           C  
ATOM    422  CG  ASP A  97      10.475 -31.456   0.606  0.96 36.61           C  
ATOM    423  OD1 ASP A  97      10.794 -30.473   1.308  0.94 34.06           O  
ATOM    424  OD2 ASP A  97      11.047 -32.564   0.695  0.49 39.77           O1-
ATOM    425  N   VAL A  98       8.123 -28.345   1.331  1.00 34.62           N  
ATOM    426  CA  VAL A  98       7.261 -27.875   2.421  1.00 32.50           C  
ATOM    427  C   VAL A  98       6.902 -26.423   2.138  1.00 29.93           C  
ATOM    428  O   VAL A  98       7.617 -25.734   1.396  1.00 29.03           O  
ATOM    429  CB  VAL A  98       7.941 -28.017   3.808  1.00 34.40           C  
ATOM    430  CG1 VAL A  98       8.613 -29.392   3.991  1.00 34.07           C  
ATOM    431  CG2 VAL A  98       8.950 -26.888   4.036  1.00 37.31           C  
ATOM    432  N   PRO A  99       5.795 -25.932   2.701  1.00 28.66           N  
ATOM    433  CA  PRO A  99       5.395 -24.540   2.459  1.00 30.35           C  
ATOM    434  C   PRO A  99       6.424 -23.537   2.960  1.00 32.46           C  
ATOM    435  O   PRO A  99       7.198 -23.794   3.887  1.00 29.94           O  
ATOM    436  CB  PRO A  99       4.076 -24.410   3.232  1.00 24.93           C  
ATOM    437  CG  PRO A  99       3.555 -25.813   3.301  1.00 25.32           C  
ATOM    438  CD  PRO A  99       4.777 -26.659   3.479  1.00 29.56           C  
ATOM    439  N   VAL A 100       6.403 -22.359   2.331  1.00 25.28           N  
ATOM    440  CA  VAL A 100       7.340 -21.286   2.637  1.00 23.15           C  
ATOM    441  C   VAL A 100       6.633 -19.977   2.334  1.00 23.76           C  
ATOM    442  O   VAL A 100       5.614 -19.948   1.648  1.00 29.87           O  
ATOM    443  CB  VAL A 100       8.661 -21.427   1.821  1.00 26.74           C  
ATOM    444  CG1 VAL A 100       8.497 -20.867   0.450  1.00 21.29           C  
ATOM    445  CG2 VAL A 100       9.852 -20.768   2.535  1.00 24.74           C  
ATOM    446  N   SER A 101       7.170 -18.879   2.854  1.00 24.69           N  
ATOM    447  CA  SER A 101       6.566 -17.580   2.602  1.00 25.08           C  
ATOM    448  C   SER A 101       7.652 -16.527   2.523  1.00 23.05           C  
ATOM    449  O   SER A 101       8.828 -16.799   2.769  1.00 25.22           O  
ATOM    450  CB  SER A 101       5.552 -17.207   3.690  1.00 24.27           C  
ATOM    451  OG  SER A 101       6.218 -16.737   4.855  1.00 24.54           O  
ATOM    452  N   LEU A 102       7.233 -15.305   2.198  1.00 26.04           N  
ATOM    453  CA  LEU A 102       8.120 -14.146   2.162  1.00 23.06           C  
ATOM    454  C   LEU A 102       7.395 -12.968   2.814  1.00 28.72           C  
ATOM    455  O   LEU A 102       6.366 -12.511   2.311  1.00 26.87           O  
ATOM    456  CB  LEU A 102       8.521 -13.824   0.729  1.00 26.45           C  
ATOM    457  CG  LEU A 102       9.424 -12.611   0.515  1.00 32.03           C  
ATOM    458  CD1 LEU A 102      10.797 -12.846   1.166  1.00 24.78           C  
ATOM    459  CD2 LEU A 102       9.555 -12.347  -0.970  1.00 20.73           C  
ATOM    460  N   HIS A 103       7.926 -12.479   3.926  1.00 22.89           N  
ATOM    461  CA  HIS A 103       7.337 -11.390   4.689  1.00 26.07           C  
ATOM    462  C   HIS A 103       8.400 -10.323   4.867  1.00 25.97           C  
ATOM    463  O   HIS A 103       9.561 -10.646   5.154  1.00 23.62           O  
ATOM    464  CB  HIS A 103       6.826 -11.911   6.047  1.00 25.24           C  
ATOM    465  CG  HIS A 103       6.901 -10.912   7.165  1.00 30.02           C  
ATOM    466  CD2 HIS A 103       7.832 -10.729   8.135  1.00 21.33           C  
ATOM    467  ND1 HIS A 103       5.910  -9.978   7.400  1.00 24.70           N  
ATOM    468  CE1 HIS A 103       6.240  -9.246   8.451  1.00 25.75           C  
ATOM    469  NE2 HIS A 103       7.399  -9.685   8.916  1.00 29.23           N  
ATOM    470  N   VAL A 104       8.038  -9.055   4.666  1.00 25.98           N  
ATOM    471  CA  VAL A 104       9.033  -7.990   4.719  1.00 20.23           C  
ATOM    472  C   VAL A 104       8.698  -7.035   5.858  1.00 24.41           C  
ATOM    473  O   VAL A 104       7.521  -6.801   6.162  1.00 21.63           O  
ATOM    474  CB  VAL A 104       9.169  -7.258   3.364  1.00 24.67           C  
ATOM    475  CG1 VAL A 104       7.925  -6.447   3.048  1.00 28.92           C  
ATOM    476  CG2 VAL A 104      10.403  -6.383   3.344  1.00 20.58           C  
ATOM    477  N   HIS A 105       9.740  -6.531   6.519  1.00 20.49           N  
ATOM    478  CA  HIS A 105       9.603  -5.454   7.488  1.00 21.32           C  
ATOM    479  C   HIS A 105       9.631  -4.084   6.798  1.00 30.58           C  
ATOM    480  O   HIS A 105      10.085  -3.938   5.659  1.00 25.93           O  
ATOM    481  CB  HIS A 105      10.715  -5.534   8.528  1.00 18.89           C  
ATOM    482  CG  HIS A 105      10.466  -6.577   9.571  1.00 21.34           C  
ATOM    483  CD2 HIS A 105      10.293  -7.916   9.469  1.00 22.70           C  
ATOM    484  ND1 HIS A 105      10.328  -6.274  10.907  1.00 21.92           N  
ATOM    485  CE1 HIS A 105      10.102  -7.385  11.587  1.00 24.72           C  
ATOM    486  NE2 HIS A 105      10.076  -8.396  10.739  1.00 23.51           N  
ATOM    487  N   GLY A 106       9.100  -3.078   7.495  1.00 29.81           N  
ATOM    488  CA  GLY A 106       9.259  -1.677   7.116  1.00 28.50           C  
ATOM    489  C   GLY A 106       8.509  -1.156   5.904  1.00 30.06           C  
ATOM    490  O   GLY A 106       7.956  -0.046   5.925  1.00 29.75           O  
ATOM    491  N   LEU A 107       8.475  -1.954   4.846  1.00 29.13           N  
ATOM    492  CA  LEU A 107       7.932  -1.515   3.574  1.00 26.40           C  
ATOM    493  C   LEU A 107       6.401  -1.533   3.598  1.00 28.49           C  
ATOM    494  O   LEU A 107       5.766  -2.069   4.520  1.00 27.75           O  
ATOM    495  CB  LEU A 107       8.506  -2.379   2.446  1.00 28.08           C  
ATOM    496  CG  LEU A 107       9.962  -2.090   2.008  1.00 33.06           C  
ATOM    497  CD1 LEU A 107      11.014  -2.280   3.119  1.00 30.00           C  
ATOM    498  CD2 LEU A 107      10.346  -2.913   0.774  1.00 32.81           C  
ATOM    499  N   ASP A 108       5.797  -0.890   2.587  1.00 30.11           N  
ATOM    500  CA  ASP A 108       4.344  -0.934   2.418  1.00 22.30           C  
ATOM    501  C   ASP A 108       3.969  -2.191   1.649  1.00 26.11           C  
ATOM    502  O   ASP A 108       4.594  -2.505   0.631  1.00 29.71           O  
ATOM    503  CB  ASP A 108       3.829   0.286   1.660  1.00 26.87           C  
ATOM    504  CG  ASP A 108       4.256   1.588   2.278  1.00 25.77           C  
ATOM    505  OD1 ASP A 108       4.139   1.719   3.507  1.00 31.82           O  
ATOM    506  OD2 ASP A 108       4.683   2.495   1.529  1.00 31.82           O1-
ATOM    507  N   TYR A 109       2.969  -2.924   2.142  1.00 23.88           N  
ATOM    508  CA  TYR A 109       2.402  -4.039   1.396  1.00 23.87           C  
ATOM    509  C   TYR A 109       0.918  -4.179   1.732  1.00 23.91           C  
ATOM    510  O   TYR A 109       0.481  -3.866   2.841  1.00 25.48           O  
ATOM    511  CB  TYR A 109       3.181  -5.343   1.680  1.00 25.81           C  
ATOM    512  CG  TYR A 109       3.355  -5.659   3.152  1.00 31.21           C  
ATOM    513  CD1 TYR A 109       4.420  -5.126   3.883  1.00 25.50           C  
ATOM    514  CD2 TYR A 109       2.447  -6.488   3.819  1.00 23.77           C  
ATOM    515  CE1 TYR A 109       4.570  -5.405   5.236  1.00 22.66           C  
ATOM    516  CE2 TYR A 109       2.606  -6.786   5.168  1.00 23.31           C  
ATOM    517  CZ  TYR A 109       3.661  -6.237   5.869  1.00 26.79           C  
ATOM    518  OH  TYR A 109       3.809  -6.519   7.207  1.00 28.98           O  
ATOM    519  N   GLU A 110       0.134  -4.626   0.760  1.00 25.33           N  
ATOM    520  CA  GLU A 110      -1.248  -4.941   1.085  1.00 30.54           C  
ATOM    521  C   GLU A 110      -1.317  -6.282   1.812  1.00 31.62           C  
ATOM    522  O   GLU A 110      -0.381  -7.095   1.765  1.00 28.91           O  
ATOM    523  CB  GLU A 110      -2.118  -4.953  -0.176  1.00 33.08           C  
ATOM    524  CG  GLU A 110      -2.381  -3.540  -0.726  1.00 30.91           C  
ATOM    525  CD  GLU A 110      -3.215  -3.526  -2.000  1.00 35.93           C  
ATOM    526  OE1 GLU A 110      -2.701  -3.119  -3.060  1.00 43.41           O  
ATOM    527  OE2 GLU A 110      -4.394  -3.909  -1.945  1.00 40.31           O1-
ATOM    528  N   ILE A 111      -2.445  -6.508   2.495  1.00 28.21           N  
ATOM    529  CA  ILE A 111      -2.587  -7.687   3.350  1.00 33.20           C  
ATOM    530  C   ILE A 111      -2.378  -8.982   2.571  1.00 31.24           C  
ATOM    531  O   ILE A 111      -1.933  -9.981   3.148  1.00 36.16           O  
ATOM    532  CB  ILE A 111      -3.954  -7.678   4.077  1.00 33.55           C  
ATOM    533  CG1 ILE A 111      -3.913  -8.576   5.324  1.00 31.98           C  
ATOM    534  CG2 ILE A 111      -5.090  -8.125   3.146  1.00 36.18           C  
ATOM    535  CD1 ILE A 111      -2.941  -8.131   6.397  1.00 27.49           C  
ATOM    536  N   SER A 112      -2.630  -8.973   1.256  1.00 33.62           N  
ATOM    537  CA  SER A 112      -2.369 -10.123   0.397  1.00 32.47           C  
ATOM    538  C   SER A 112      -0.881 -10.409   0.195  1.00 36.32           C  
ATOM    539  O   SER A 112      -0.542 -11.462  -0.358  1.00 31.06           O  
ATOM    540  CB  SER A 112      -3.018  -9.913  -0.963  1.00 33.87           C  
ATOM    541  OG  SER A 112      -2.524  -8.732  -1.560  1.00 39.42           O  
ATOM    542  N   SER A 113       0.008  -9.500   0.597  1.00 37.18           N  
ATOM    543  CA  SER A 113       1.443  -9.746   0.569  1.00 28.14           C  
ATOM    544  C   SER A 113       2.035  -9.746   1.977  1.00 31.12           C  
ATOM    545  O   SER A 113       3.189  -9.367   2.175  1.00 35.73           O  
ATOM    546  CB  SER A 113       2.151  -8.725  -0.320  1.00 34.46           C  
ATOM    547  OG  SER A 113       2.101  -9.127  -1.679  1.00 29.85           O  
ATOM    548  N   ASP A 114       1.235 -10.163   2.962  1.00 32.09           N  
ATOM    549  CA  ASP A 114       1.694 -10.298   4.340  1.00 27.89           C  
ATOM    550  C   ASP A 114       2.714 -11.415   4.480  1.00 29.22           C  
ATOM    551  O   ASP A 114       3.620 -11.326   5.314  1.00 32.26           O  
ATOM    552  CB  ASP A 114       0.492 -10.588   5.252  1.00 32.65           C  
ATOM    553  CG  ASP A 114       0.783 -10.316   6.706  1.00 37.03           C  
ATOM    554  OD1 ASP A 114       1.631  -9.451   7.001  1.00 40.42           O  
ATOM    555  OD2 ASP A 114       0.151 -10.965   7.556  1.00 42.44           O1-
ATOM    556  N   GLY A 115       2.580 -12.465   3.677  1.00 24.93           N  
ATOM    557  CA  GLY A 115       3.475 -13.599   3.747  1.00 30.85           C  
ATOM    558  C   GLY A 115       3.177 -14.517   4.902  1.00 24.90           C  
ATOM    559  O   GLY A 115       4.079 -15.188   5.388  1.00 27.73           O  
ATOM    560  N   THR A 116       1.944 -14.516   5.395  1.00 28.24           N  
ATOM    561  CA  THR A 116       1.547 -15.299   6.554  1.00 28.84           C  
ATOM    562  C   THR A 116       0.565 -16.381   6.133  1.00 29.50           C  
ATOM    563  O   THR A 116      -0.317 -16.149   5.302  1.00 31.52           O  
ATOM    564  CB  THR A 116       0.897 -14.423   7.640  1.00 31.08           C  
ATOM    565  CG2 THR A 116       1.888 -13.429   8.216  1.00 24.38           C  
ATOM    566  OG1 THR A 116      -0.217 -13.720   7.089  1.00 32.04           O  
ATOM    567  N   LYS A 117       0.723 -17.576   6.694  1.00 30.70           N  
ATOM    568  CA  LYS A 117      -0.352 -18.547   6.569  1.00 32.11           C  
ATOM    569  C   LYS A 117      -1.650 -17.975   7.117  1.00 31.71           C  
ATOM    570  O   LYS A 117      -2.719 -18.193   6.536  1.00 31.17           O  
ATOM    571  CB  LYS A 117       0.021 -19.847   7.284  1.00 33.67           C  
ATOM    572  CG  LYS A 117      -1.023 -20.937   7.147  1.00 36.63           C  
ATOM    573  CD  LYS A 117      -0.417 -22.221   6.634  1.00 53.26           C  
ATOM    574  CE  LYS A 117      -1.426 -23.346   6.701  1.00 47.08           C  
ATOM    575  NZ  LYS A 117      -2.086 -23.341   8.032  1.00 53.57           N1+
ATOM    576  N   GLN A 118      -1.556 -17.185   8.191  1.00 26.91           N  
ATOM    577  CA  GLN A 118      -2.738 -16.649   8.862  1.00 35.87           C  
ATOM    578  C   GLN A 118      -3.617 -15.824   7.926  1.00 37.14           C  
ATOM    579  O   GLN A 118      -4.833 -15.764   8.126  1.00 37.45           O  
ATOM    580  CB  GLN A 118      -2.303 -15.816  10.072  1.00 32.35           C  
ATOM    581  CG  GLN A 118      -1.647 -16.655  11.176  1.00 31.98           C  
ATOM    582  CD  GLN A 118      -0.126 -16.630  11.128  1.00 33.39           C  
ATOM    583  NE2 GLN A 118       0.501 -16.656  12.297  1.00 28.70           N  
ATOM    584  OE1 GLN A 118       0.477 -16.583  10.055  1.00 34.78           O  
ATOM    585  N   ASN A 119      -3.028 -15.189   6.906  1.00 37.44           N  
ATOM    586  CA  ASN A 119      -3.755 -14.425   5.893  1.00 41.22           C  
ATOM    587  C   ASN A 119      -3.651 -15.061   4.500  1.00 38.67           C  
ATOM    588  O   ASN A 119      -3.765 -14.368   3.490  1.00 32.69           O  
ATOM    589  CB  ASN A 119      -3.261 -12.973   5.852  1.00 33.52           C  
ATOM    590  CG  ASN A 119      -3.768 -12.141   7.037  1.00 39.46           C  
ATOM    591  ND2 ASN A 119      -2.963 -11.178   7.467  1.00 36.30           N  
ATOM    592  OD1 ASN A 119      -4.867 -12.368   7.556  1.00 39.22           O  
ATOM    593  N   LYS A 120      -3.421 -16.377   4.438  1.00 34.47           N  
ATOM    594  CA  LYS A 120      -3.440 -17.149   3.189  1.00 39.04           C  
ATOM    595  C   LYS A 120      -2.427 -16.620   2.175  1.00 37.33           C  
ATOM    596  O   LYS A 120      -2.673 -16.602   0.968  1.00 35.68           O  
ATOM    597  CB  LYS A 120      -4.851 -17.194   2.592  1.00 40.58           C  
ATOM    598  CG  LYS A 120      -5.823 -18.056   3.390  1.00 44.03           C  
ATOM    599  CD  LYS A 120      -7.255 -17.494   3.365  1.00 58.41           C  
ATOM    600  CE  LYS A 120      -8.062 -18.005   2.165  1.00 65.84           C  
ATOM    601  NZ  LYS A 120      -9.451 -17.438   2.100  1.00 63.95           N1+
ATOM    602  N   SER A 121      -1.257 -16.225   2.673  1.00 30.13           N  
ATOM    603  CA  SER A 121      -0.260 -15.518   1.884  1.00 29.40           C  
ATOM    604  C   SER A 121       1.063 -16.283   1.810  1.00 30.14           C  
ATOM    605  O   SER A 121       2.099 -15.689   1.491  1.00 28.80           O  
ATOM    606  CB  SER A 121      -0.064 -14.120   2.473  1.00 30.07           C  
ATOM    607  OG  SER A 121       0.882 -13.373   1.761  1.00 34.51           O  
ATOM    608  N   HIS A 122       1.044 -17.587   2.107  1.00 30.77           N  
ATOM    609  CA  HIS A 122       2.194 -18.466   1.961  1.00 31.39           C  
ATOM    610  C   HIS A 122       2.151 -19.183   0.615  1.00 33.06           C  
ATOM    611  O   HIS A 122       1.119 -19.240  -0.055  1.00 30.33           O  
ATOM    612  CB  HIS A 122       2.225 -19.505   3.077  1.00 35.01           C  
ATOM    613  CG  HIS A 122       1.037 -20.413   3.068  1.00 37.40           C  
ATOM    614  CD2 HIS A 122       0.908 -21.716   2.716  1.00 31.79           C  
ATOM    615  ND1 HIS A 122      -0.222 -19.986   3.429  1.00 33.85           N  
ATOM    616  CE1 HIS A 122      -1.073 -20.991   3.322  1.00 40.17           C  
ATOM    617  NE2 HIS A 122      -0.411 -22.053   2.897  1.00 48.24           N  
ATOM    618  N   VAL A 123       3.289 -19.777   0.248  1.00 33.87           N  
ATOM    619  CA  VAL A 123       3.457 -20.478  -1.022  1.00 27.58           C  
ATOM    620  C   VAL A 123       3.557 -21.975  -0.754  1.00 30.30           C  
ATOM    621  O   VAL A 123       4.401 -22.418   0.036  1.00 34.74           O  
ATOM    622  CB  VAL A 123       4.696 -19.977  -1.778  1.00 28.40           C  
ATOM    623  CG1 VAL A 123       4.721 -20.574  -3.175  1.00 28.07           C  
ATOM    624  CG2 VAL A 123       4.715 -18.464  -1.816  1.00 33.94           C  
ATOM    625  N   GLU A 124       2.722 -22.755  -1.436  1.00 32.76           N  
ATOM    626  CA  GLU A 124       2.718 -24.209  -1.284  1.00 32.67           C  
ATOM    627  C   GLU A 124       3.966 -24.824  -1.920  1.00 34.90           C  
ATOM    628  O   GLU A 124       4.671 -24.167  -2.687  1.00 32.78           O  
ATOM    629  CB  GLU A 124       1.453 -24.795  -1.912  1.00 37.17           C  
ATOM    630  CG  GLU A 124       1.464 -24.813  -3.441  1.00 38.57           C  
ATOM    631  CD  GLU A 124       0.991 -23.513  -4.066  0.65 34.91           C  
ATOM    632  OE1 GLU A 124       0.828 -23.493  -5.303  0.51 32.26           O  
ATOM    633  OE2 GLU A 124       0.778 -22.520  -3.332  0.55 37.15           O1-
ATOM    634  N   PRO A 125       4.274 -26.087  -1.606  1.00 30.13           N  
ATOM    635  CA  PRO A 125       5.378 -26.763  -2.301  1.00 41.59           C  
ATOM    636  C   PRO A 125       5.213 -26.680  -3.812  1.00 43.43           C  
ATOM    637  O   PRO A 125       4.116 -26.861  -4.350  1.00 45.85           O  
ATOM    638  CB  PRO A 125       5.283 -28.205  -1.792  1.00 32.49           C  
ATOM    639  CG  PRO A 125       4.702 -28.053  -0.427  1.00 32.36           C  
ATOM    640  CD  PRO A 125       3.722 -26.915  -0.526  1.00 32.12           C  
ATOM    641  N   GLY A 126       6.318 -26.356  -4.489  1.00 42.99           N  
ATOM    642  CA  GLY A 126       6.340 -26.225  -5.928  1.00 35.83           C  
ATOM    643  C   GLY A 126       5.666 -24.997  -6.491  1.00 34.71           C  
ATOM    644  O   GLY A 126       5.820 -24.729  -7.692  1.00 36.06           O  
ATOM    645  N   GLY A 127       4.936 -24.226  -5.679  1.00 34.20           N  
ATOM    646  CA  GLY A 127       4.109 -23.154  -6.192  1.00 30.52           C  
ATOM    647  C   GLY A 127       4.857 -21.842  -6.410  1.00 30.51           C  
ATOM    648  O   GLY A 127       6.048 -21.701  -6.147  1.00 28.29           O  
ATOM    649  N   THR A 128       4.113 -20.858  -6.905  1.00 35.29           N  
ATOM    650  CA  THR A 128       4.632 -19.518  -7.131  1.00 31.58           C  
ATOM    651  C   THR A 128       3.589 -18.490  -6.721  1.00 31.08           C  
ATOM    652  O   THR A 128       2.401 -18.787  -6.616  1.00 38.81           O  
ATOM    653  CB  THR A 128       5.017 -19.275  -8.596  1.00 42.47           C  
ATOM    654  CG2 THR A 128       6.045 -20.279  -9.053  1.00 35.92           C  
ATOM    655  OG1 THR A 128       3.848 -19.393  -9.415  1.00 46.37           O  
ATOM    656  N   ARG A 129       4.056 -17.263  -6.509  1.00 33.05           N  
ATOM    657  CA  ARG A 129       3.216 -16.167  -6.059  1.00 31.12           C  
ATOM    658  C   ARG A 129       3.984 -14.874  -6.273  1.00 30.35           C  
ATOM    659  O   ARG A 129       5.200 -14.838  -6.069  1.00 32.24           O  
ATOM    660  CB  ARG A 129       2.839 -16.343  -4.577  1.00 27.12           C  
ATOM    661  CG  ARG A 129       1.834 -15.321  -4.052  1.00 29.46           C  
ATOM    662  CD  ARG A 129       1.619 -15.426  -2.530  1.00 29.83           C  
ATOM    663  NE  ARG A 129       0.569 -14.503  -2.109  1.00 36.30           N  
ATOM    664  CZ  ARG A 129      -0.699 -14.842  -1.925  1.00 35.38           C  
ATOM    665  NH1 ARG A 129      -1.086 -16.102  -2.094  1.00 33.89           N1+
ATOM    666  NH2 ARG A 129      -1.573 -13.920  -1.556  1.00 33.77           N  
ATOM    667  N   THR A 130       3.286 -13.823  -6.703  1.00 27.49           N  
ATOM    668  CA  THR A 130       3.903 -12.505  -6.833  1.00 28.71           C  
ATOM    669  C   THR A 130       3.640 -11.714  -5.559  1.00 26.86           C  
ATOM    670  O   THR A 130       2.496 -11.372  -5.258  1.00 29.98           O  
ATOM    671  CB  THR A 130       3.383 -11.754  -8.059  1.00 31.68           C  
ATOM    672  CG2 THR A 130       3.958 -10.333  -8.111  1.00 29.65           C  
ATOM    673  OG1 THR A 130       3.770 -12.446  -9.247  1.00 34.27           O  
ATOM    674  N   TYR A 131       4.691 -11.458  -4.793  1.00 25.21           N  
ATOM    675  CA  TYR A 131       4.610 -10.535  -3.675  1.00 30.19           C  
ATOM    676  C   TYR A 131       4.857  -9.130  -4.209  1.00 31.47           C  
ATOM    677  O   TYR A 131       5.704  -8.936  -5.086  1.00 32.78           O  
ATOM    678  CB  TYR A 131       5.634 -10.897  -2.593  1.00 29.63           C  
ATOM    679  CG  TYR A 131       5.280 -12.152  -1.797  1.00 37.85           C  
ATOM    680  CD1 TYR A 131       4.353 -12.111  -0.749  1.00 35.00           C  
ATOM    681  CD2 TYR A 131       5.889 -13.369  -2.082  1.00 32.60           C  
ATOM    682  CE1 TYR A 131       4.036 -13.276  -0.019  1.00 30.71           C  
ATOM    683  CE2 TYR A 131       5.581 -14.519  -1.364  1.00 30.61           C  
ATOM    684  CZ  TYR A 131       4.656 -14.467  -0.341  1.00 26.90           C  
ATOM    685  OH  TYR A 131       4.377 -15.615   0.355  1.00 27.60           O  
ATOM    686  N   THR A 132       4.109  -8.153  -3.703  1.00 29.45           N  
ATOM    687  CA  THR A 132       4.258  -6.771  -4.152  1.00 26.89           C  
ATOM    688  C   THR A 132       4.620  -5.887  -2.967  1.00 30.01           C  
ATOM    689  O   THR A 132       3.865  -5.809  -1.987  1.00 25.57           O  
ATOM    690  CB  THR A 132       2.979  -6.270  -4.838  1.00 29.70           C  
ATOM    691  CG2 THR A 132       3.043  -4.763  -5.056  1.00 32.68           C  
ATOM    692  OG1 THR A 132       2.836  -6.904  -6.116  1.00 27.47           O  
ATOM    693  N   TRP A 133       5.780  -5.235  -3.059  1.00 25.64           N  
ATOM    694  CA  TRP A 133       6.242  -4.264  -2.077  1.00 21.82           C  
ATOM    695  C   TRP A 133       6.158  -2.861  -2.672  1.00 29.08           C  
ATOM    696  O   TRP A 133       6.578  -2.634  -3.815  1.00 27.50           O  
ATOM    697  CB  TRP A 133       7.675  -4.567  -1.628  1.00 16.41           C  
ATOM    698  CG  TRP A 133       7.848  -5.952  -0.974  1.00 23.88           C  
ATOM    699  CD1 TRP A 133       6.854  -6.761  -0.477  1.00 24.69           C  
ATOM    700  CD2 TRP A 133       9.083  -6.663  -0.748  1.00 23.01           C  
ATOM    701  CE2 TRP A 133       8.756  -7.890  -0.110  1.00 23.84           C  
ATOM    702  CE3 TRP A 133      10.428  -6.384  -1.019  1.00 24.57           C  
ATOM    703  NE1 TRP A 133       7.393  -7.931   0.029  1.00 23.67           N  
ATOM    704  CZ2 TRP A 133       9.728  -8.836   0.249  1.00 24.22           C  
ATOM    705  CZ3 TRP A 133      11.394  -7.330  -0.666  1.00 23.24           C  
ATOM    706  CH2 TRP A 133      11.032  -8.540  -0.039  1.00 21.04           C  
ATOM    707  N   ARG A 134       5.612  -1.921  -1.905  1.00 25.49           N  
ATOM    708  CA  ARG A 134       5.634  -0.517  -2.292  1.00 28.89           C  
ATOM    709  C   ARG A 134       6.436   0.261  -1.262  1.00 31.86           C  
ATOM    710  O   ARG A 134       6.635  -0.205  -0.135  1.00 34.01           O  
ATOM    711  CB  ARG A 134       4.224   0.062  -2.418  1.00 26.63           C  
ATOM    712  CG  ARG A 134       3.473  -0.401  -3.661  1.00 37.09           C  
ATOM    713  CD  ARG A 134       1.971  -0.056  -3.584  1.00 37.42           C  
ATOM    714  NE  ARG A 134       1.320  -0.787  -2.498  1.00 43.04           N  
ATOM    715  CZ  ARG A 134       0.886  -0.231  -1.369  1.00 32.39           C  
ATOM    716  NH1 ARG A 134       1.016   1.069  -1.173  1.00 33.24           N1+
ATOM    717  NH2 ARG A 134       0.325  -0.980  -0.434  1.00 30.91           N  
ATOM    718  N   THR A 135       6.953   1.415  -1.675  1.00 29.00           N  
ATOM    719  CA  THR A 135       7.577   2.364  -0.766  1.00 27.21           C  
ATOM    720  C   THR A 135       7.055   3.756  -1.092  1.00 29.19           C  
ATOM    721  O   THR A 135       6.412   3.979  -2.122  1.00 29.51           O  
ATOM    722  CB  THR A 135       9.117   2.338  -0.842  1.00 26.15           C  
ATOM    723  CG2 THR A 135       9.644   0.940  -0.505  1.00 27.39           C  
ATOM    724  OG1 THR A 135       9.569   2.723  -2.154  1.00 26.37           O  
ATOM    725  N   HIS A 136       7.334   4.704  -0.203  1.00 26.14           N  
ATOM    726  CA  HIS A 136       6.785   6.043  -0.357  1.00 30.83           C  
ATOM    727  C   HIS A 136       7.777   7.046   0.200  1.00 31.12           C  
ATOM    728  O   HIS A 136       8.631   6.704   1.025  1.00 32.11           O  
ATOM    729  CB  HIS A 136       5.439   6.171   0.358  1.00 32.01           C  
ATOM    730  CG  HIS A 136       5.529   6.033   1.847  1.00 30.16           C  
ATOM    731  CD2 HIS A 136       5.770   6.950   2.815  1.00 26.92           C  
ATOM    732  ND1 HIS A 136       5.342   4.828   2.496  1.00 31.04           N  
ATOM    733  CE1 HIS A 136       5.465   5.008   3.801  1.00 30.67           C  
ATOM    734  NE2 HIS A 136       5.720   6.287   4.023  1.00 32.27           N  
ATOM    735  N   GLU A 137       7.653   8.290  -0.260  1.00 28.84           N  
ATOM    736  CA  GLU A 137       8.479   9.374   0.233  1.00 27.88           C  
ATOM    737  C   GLU A 137       7.865   9.968   1.488  1.00 23.66           C  
ATOM    738  O   GLU A 137       6.670   9.828   1.723  1.00 27.13           O  
ATOM    739  CB  GLU A 137       8.610  10.466  -0.825  1.00 29.80           C  
ATOM    740  CG  GLU A 137       9.405  10.084  -2.064  1.00 28.88           C  
ATOM    741  CD  GLU A 137       9.520  11.250  -3.043  1.00 33.86           C  
ATOM    742  OE1 GLU A 137       8.755  12.228  -2.885  1.00 44.08           O  
ATOM    743  OE2 GLU A 137      10.374  11.200  -3.959  1.00 32.82           O1-
ATOM    744  N   PRO A 138       8.657  10.627   2.323  1.00 27.98           N  
ATOM    745  CA  PRO A 138       8.063  11.414   3.405  1.00 33.75           C  
ATOM    746  C   PRO A 138       7.307  12.596   2.830  1.00 30.37           C  
ATOM    747  O   PRO A 138       7.478  12.971   1.666  1.00 25.84           O  
ATOM    748  CB  PRO A 138       9.271  11.860   4.246  1.00 30.03           C  
ATOM    749  CG  PRO A 138      10.461  11.560   3.441  1.00 25.14           C  
ATOM    750  CD  PRO A 138      10.115  10.506   2.457  1.00 31.36           C  
ATOM    751  N   GLY A 139       6.434  13.169   3.649  1.00 30.00           N  
ATOM    752  CA  GLY A 139       5.677  14.325   3.194  1.00 29.82           C  
ATOM    753  C   GLY A 139       4.719  14.806   4.258  1.00 32.41           C  
ATOM    754  O   GLY A 139       4.612  14.227   5.344  1.00 32.47           O  
ATOM    755  N   ARG A 140       4.001  15.873   3.909  1.00 34.06           N  
ATOM    756  CA  ARG A 140       3.038  16.523   4.788  1.00 28.92           C  
ATOM    757  C   ARG A 140       1.647  15.955   4.536  1.00 33.08           C  
ATOM    758  O   ARG A 140       1.211  15.871   3.385  1.00 39.15           O  
ATOM    759  CB  ARG A 140       3.064  18.033   4.532  1.00 38.68           C  
ATOM    760  CG  ARG A 140       2.211  18.860   5.466  1.00 38.93           C  
ATOM    761  CD  ARG A 140       2.800  18.874   6.868  1.00 41.84           C  
ATOM    762  NE  ARG A 140       4.185  19.347   6.946  1.00 43.47           N  
ATOM    763  CZ  ARG A 140       4.893  19.349   8.074  1.00 40.34           C  
ATOM    764  NH1 ARG A 140       6.144  19.796   8.087  1.00 37.69           N1+
ATOM    765  NH2 ARG A 140       4.338  18.898   9.197  1.00 40.91           N  
ATOM    766  N   ARG A 141       0.961  15.541   5.605  1.00 36.80           N  
ATOM    767  CA  ARG A 141      -0.412  15.063   5.477  1.00 40.51           C  
ATOM    768  C   ARG A 141      -1.393  16.236   5.476  1.00 41.73           C  
ATOM    769  O   ARG A 141      -1.064  17.360   5.857  1.00 46.31           O  
ATOM    770  CB  ARG A 141      -0.785  14.108   6.613  1.00 38.68           C  
ATOM    771  CG  ARG A 141      -0.104  12.754   6.633  1.00 33.03           C  
ATOM    772  CD  ARG A 141      -0.557  11.995   7.886  1.00 31.66           C  
ATOM    773  NE  ARG A 141       0.203  10.770   8.101  1.00 34.76           N  
ATOM    774  CZ  ARG A 141       1.151  10.600   9.027  1.00 40.00           C  
ATOM    775  NH1 ARG A 141       1.467  11.591   9.860  1.00 32.40           N1+
ATOM    776  NH2 ARG A 141       1.789   9.427   9.115  1.00 29.91           N  
ATOM    777  N   ALA A 142      -2.632  15.946   5.073  1.00 36.70           N  
ATOM    778  CA  ALA A 142      -3.658  16.984   5.031  1.00 49.68           C  
ATOM    779  C   ALA A 142      -3.900  17.600   6.412  1.00 44.28           C  
ATOM    780  O   ALA A 142      -4.031  18.824   6.529  1.00 54.68           O  
ATOM    781  CB  ALA A 142      -4.958  16.420   4.444  1.00 41.33           C  
ATOM    782  N   ASP A 143      -3.938  16.782   7.471  1.00 40.53           N  
ATOM    783  CA  ASP A 143      -4.137  17.311   8.822  1.00 40.10           C  
ATOM    784  C   ASP A 143      -2.872  17.914   9.434  1.00 45.59           C  
ATOM    785  O   ASP A 143      -2.807  18.046  10.664  1.00 44.68           O  
ATOM    786  CB  ASP A 143      -4.695  16.240   9.785  1.00 45.97           C  
ATOM    787  CG  ASP A 143      -4.021  14.875   9.642  1.00 56.44           C  
ATOM    788  OD1 ASP A 143      -2.815  14.748   9.973  1.00 48.80           O  
ATOM    789  OD2 ASP A 143      -4.724  13.906   9.240  1.00 67.70           O1-
ATOM    790  N   GLY A 144      -1.853  18.236   8.637  1.00 38.15           N  
ATOM    791  CA  GLY A 144      -0.714  18.983   9.114  1.00 36.03           C  
ATOM    792  C   GLY A 144       0.456  18.155   9.611  1.00 44.84           C  
ATOM    793  O   GLY A 144       1.573  18.683   9.715  1.00 38.95           O  
ATOM    794  N   THR A 145       0.242  16.876   9.904  1.00 39.18           N  
ATOM    795  CA  THR A 145       1.301  16.036  10.432  1.00 35.96           C  
ATOM    796  C   THR A 145       2.241  15.586   9.315  1.00 36.18           C  
ATOM    797  O   THR A 145       1.921  15.637   8.123  1.00 32.88           O  
ATOM    798  CB  THR A 145       0.717  14.820  11.154  1.00 38.92           C  
ATOM    799  CG2 THR A 145      -0.265  15.254  12.248  1.00 34.57           C  
ATOM    800  OG1 THR A 145       0.034  13.985  10.212  1.00 43.42           O  
ATOM    801  N   TRP A 146       3.418  15.134   9.722  1.00 30.33           N  
ATOM    802  CA  TRP A 146       4.446  14.662   8.804  1.00 34.01           C  
ATOM    803  C   TRP A 146       4.401  13.140   8.735  1.00 35.95           C  
ATOM    804  O   TRP A 146       4.597  12.463   9.749  1.00 35.91           O  
ATOM    805  CB  TRP A 146       5.828  15.128   9.256  1.00 31.40           C  
ATOM    806  CG  TRP A 146       6.889  14.893   8.256  1.00 30.62           C  
ATOM    807  CD1 TRP A 146       7.829  13.902   8.269  1.00 38.31           C  
ATOM    808  CD2 TRP A 146       7.129  15.659   7.073  1.00 31.42           C  
ATOM    809  CE2 TRP A 146       8.242  15.079   6.417  1.00 32.00           C  
ATOM    810  CE3 TRP A 146       6.519  16.781   6.504  1.00 32.22           C  
ATOM    811  NE1 TRP A 146       8.654  14.014   7.173  1.00 34.13           N  
ATOM    812  CZ2 TRP A 146       8.758  15.588   5.216  1.00 34.03           C  
ATOM    813  CZ3 TRP A 146       7.027  17.288   5.313  1.00 30.46           C  
ATOM    814  CH2 TRP A 146       8.140  16.691   4.680  1.00 33.19           C  
ATOM    815  N   ARG A 147       4.141  12.609   7.546  1.00 33.59           N  
ATOM    816  CA  ARG A 147       4.211  11.172   7.317  1.00 31.07           C  
ATOM    817  C   ARG A 147       5.669  10.757   7.130  1.00 30.75           C  
ATOM    818  O   ARG A 147       6.377  11.303   6.274  1.00 32.85           O  
ATOM    819  CB  ARG A 147       3.363  10.793   6.102  1.00 28.73           C  
ATOM    820  CG  ARG A 147       3.345   9.318   5.762  1.00 23.25           C  
ATOM    821  CD  ARG A 147       2.923   9.104   4.321  1.00 26.89           C  
ATOM    822  NE  ARG A 147       2.695   7.688   4.033  1.00 29.75           N  
ATOM    823  CZ  ARG A 147       2.148   7.225   2.908  1.00 33.89           C  
ATOM    824  NH1 ARG A 147       1.774   8.068   1.956  1.00 27.40           N1+
ATOM    825  NH2 ARG A 147       1.973   5.918   2.733  1.00 27.11           N  
ATOM    826  N   ALA A 148       6.119   9.808   7.947  1.00 27.07           N  
ATOM    827  CA  ALA A 148       7.452   9.248   7.794  1.00 32.32           C  
ATOM    828  C   ALA A 148       7.553   8.445   6.502  1.00 33.70           C  
ATOM    829  O   ALA A 148       6.640   7.689   6.152  1.00 30.42           O  
ATOM    830  CB  ALA A 148       7.782   8.352   8.986  1.00 30.14           C  
ATOM    831  N   GLY A 149       8.678   8.591   5.804  1.00 28.03           N  
ATOM    832  CA  GLY A 149       8.939   7.795   4.621  1.00 28.80           C  
ATOM    833  C   GLY A 149       9.266   6.341   4.954  1.00 30.09           C  
ATOM    834  O   GLY A 149       9.272   5.919   6.112  1.00 28.83           O  
ATOM    835  N   SER A 150       9.551   5.561   3.895  1.00 25.59           N  
ATOM    836  CA  SER A 150       9.906   4.143   4.005  1.00 25.03           C  
ATOM    837  C   SER A 150      11.399   3.882   4.127  1.00 29.14           C  
ATOM    838  O   SER A 150      11.788   2.720   4.327  1.00 28.58           O  
ATOM    839  CB  SER A 150       9.401   3.341   2.796  1.00 22.32           C  
ATOM    840  OG  SER A 150       8.044   3.608   2.492  1.00 31.03           O  
ATOM    841  N   ALA A 151      12.245   4.906   3.990  1.00 26.81           N  
ATOM    842  CA  ALA A 151      13.680   4.661   3.929  1.00 27.78           C  
ATOM    843  C   ALA A 151      14.185   4.048   5.229  1.00 23.63           C  
ATOM    844  O   ALA A 151      13.744   4.414   6.318  1.00 22.55           O  
ATOM    845  CB  ALA A 151      14.446   5.956   3.638  1.00 24.62           C  
ATOM    846  N   GLY A 152      15.127   3.122   5.105  1.00 23.50           N  
ATOM    847  CA  GLY A 152      15.828   2.608   6.261  1.00 21.89           C  
ATOM    848  C   GLY A 152      16.465   1.266   5.957  1.00 26.20           C  
ATOM    849  O   GLY A 152      16.441   0.783   4.821  1.00 26.30           O  
ATOM    850  N   TYR A 153      17.048   0.678   7.015  1.00 26.94           N  
ATOM    851  CA  TYR A 153      17.682  -0.638   6.955  1.00 22.57           C  
ATOM    852  C   TYR A 153      16.672  -1.675   7.435  1.00 28.88           C  
ATOM    853  O   TYR A 153      16.367  -1.748   8.629  1.00 25.34           O  
ATOM    854  CB  TYR A 153      18.951  -0.675   7.808  1.00 23.52           C  
ATOM    855  CG  TYR A 153      20.042   0.199   7.238  1.00 33.71           C  
ATOM    856  CD1 TYR A 153      20.856  -0.256   6.206  1.00 26.84           C  
ATOM    857  CD2 TYR A 153      20.237   1.491   7.705  1.00 31.84           C  
ATOM    858  CE1 TYR A 153      21.836   0.541   5.675  1.00 26.17           C  
ATOM    859  CE2 TYR A 153      21.232   2.295   7.185  1.00 26.77           C  
ATOM    860  CZ  TYR A 153      22.025   1.804   6.167  1.00 30.01           C  
ATOM    861  OH  TYR A 153      23.006   2.591   5.618  1.00 32.84           O  
ATOM    862  N   TRP A 154      16.133  -2.453   6.504  1.00 28.40           N  
ATOM    863  CA  TRP A 154      15.050  -3.375   6.790  1.00 23.12           C  
ATOM    864  C   TRP A 154      15.479  -4.808   6.423  1.00 22.39           C  
ATOM    865  O   TRP A 154      16.652  -5.078   6.163  1.00 21.38           O  
ATOM    866  CB  TRP A 154      13.791  -2.943   6.047  1.00 23.73           C  
ATOM    867  CG  TRP A 154      13.263  -1.528   6.333  1.00 27.63           C  
ATOM    868  CD1 TRP A 154      13.321  -0.438   5.493  1.00 25.69           C  
ATOM    869  CD2 TRP A 154      12.558  -1.087   7.503  1.00 22.81           C  
ATOM    870  CE2 TRP A 154      12.221   0.273   7.302  1.00 27.78           C  
ATOM    871  CE3 TRP A 154      12.169  -1.712   8.695  1.00 22.73           C  
ATOM    872  NE1 TRP A 154      12.705   0.642   6.076  1.00 25.36           N  
ATOM    873  CZ2 TRP A 154      11.527   1.023   8.254  1.00 21.97           C  
ATOM    874  CZ3 TRP A 154      11.483  -0.973   9.636  1.00 29.09           C  
ATOM    875  CH2 TRP A 154      11.156   0.386   9.403  1.00 23.96           C  
ATOM    876  N   HIS A 155      14.515  -5.735   6.424  1.00 23.35           N  
ATOM    877  CA  HIS A 155      14.828  -7.138   6.170  1.00 23.69           C  
ATOM    878  C   HIS A 155      13.546  -7.916   5.887  1.00 26.75           C  
ATOM    879  O   HIS A 155      12.438  -7.452   6.171  1.00 24.68           O  
ATOM    880  CB  HIS A 155      15.573  -7.748   7.353  1.00 15.48           C  
ATOM    881  CG  HIS A 155      14.790  -7.718   8.636  1.00 25.18           C  
ATOM    882  CD2 HIS A 155      14.564  -6.723   9.527  1.00 17.43           C  
ATOM    883  ND1 HIS A 155      14.114  -8.818   9.111  1.00 21.01           N  
ATOM    884  CE1 HIS A 155      13.493  -8.502  10.238  1.00 25.42           C  
ATOM    885  NE2 HIS A 155      13.759  -7.240  10.517  1.00 24.41           N  
ATOM    886  N   TYR A 156      13.720  -9.116   5.332  1.00 20.13           N  
ATOM    887  CA  TYR A 156      12.643 -10.035   4.996  1.00 18.94           C  
ATOM    888  C   TYR A 156      13.017 -11.417   5.518  1.00 18.55           C  
ATOM    889  O   TYR A 156      14.198 -11.715   5.706  1.00 21.30           O  
ATOM    890  CB  TYR A 156      12.392 -10.100   3.467  1.00 19.93           C  
ATOM    891  CG  TYR A 156      13.593 -10.561   2.650  1.00 23.92           C  
ATOM    892  CD1 TYR A 156      13.893 -11.915   2.506  1.00 20.30           C  
ATOM    893  CD2 TYR A 156      14.427  -9.639   2.016  1.00 22.76           C  
ATOM    894  CE1 TYR A 156      15.026 -12.339   1.767  1.00 24.43           C  
ATOM    895  CE2 TYR A 156      15.543 -10.045   1.278  1.00 23.01           C  
ATOM    896  CZ  TYR A 156      15.837 -11.391   1.141  1.00 22.96           C  
ATOM    897  OH  TYR A 156      16.958 -11.778   0.402  1.00 19.57           O  
ATOM    898  N   HIS A 157      12.020 -12.270   5.737  1.00 22.03           N  
ATOM    899  CA  HIS A 157      12.286 -13.607   6.264  1.00 20.27           C  
ATOM    900  C   HIS A 157      11.039 -14.467   6.095  1.00 20.64           C  
ATOM    901  O   HIS A 157       9.947 -13.971   5.810  1.00 22.61           O  
ATOM    902  CB  HIS A 157      12.732 -13.550   7.733  1.00 17.81           C  
ATOM    903  CG  HIS A 157      11.694 -12.994   8.662  1.00 23.49           C  
ATOM    904  CD2 HIS A 157      11.513 -11.743   9.151  1.00 19.45           C  
ATOM    905  ND1 HIS A 157      10.671 -13.759   9.178  1.00 19.39           N  
ATOM    906  CE1 HIS A 157       9.905 -13.008   9.947  1.00 20.85           C  
ATOM    907  NE2 HIS A 157      10.409 -11.786   9.964  1.00 25.02           N  
ATOM    908  N   ASP A 158      11.214 -15.773   6.287  1.00 20.90           N  
ATOM    909  CA  ASP A 158      10.102 -16.696   6.161  1.00 17.38           C  
ATOM    910  C   ASP A 158       9.202 -16.589   7.390  1.00 21.93           C  
ATOM    911  O   ASP A 158       9.636 -16.199   8.486  1.00 20.30           O  
ATOM    912  CB  ASP A 158      10.602 -18.140   5.972  1.00 25.50           C  
ATOM    913  CG  ASP A 158       9.524 -19.186   6.261  1.00 24.15           C  
ATOM    914  OD1 ASP A 158       8.601 -19.370   5.424  1.00 30.57           O  
ATOM    915  OD2 ASP A 158       9.605 -19.825   7.327  1.00 20.82           O1-
ATOM    916  N   HIS A 159       7.928 -16.927   7.195  1.00 19.68           N  
ATOM    917  CA  HIS A 159       6.930 -16.840   8.253  1.00 22.04           C  
ATOM    918  C   HIS A 159       6.169 -18.147   8.474  1.00 24.11           C  
ATOM    919  O   HIS A 159       5.163 -18.144   9.203  1.00 21.35           O  
ATOM    920  CB  HIS A 159       5.949 -15.704   7.931  1.00 22.49           C  
ATOM    921  CG  HIS A 159       5.547 -14.871   9.109  1.00 20.01           C  
ATOM    922  CD2 HIS A 159       5.700 -13.545   9.352  1.00 24.20           C  
ATOM    923  ND1 HIS A 159       4.818 -15.372  10.168  1.00 19.12           N  
ATOM    924  CE1 HIS A 159       4.572 -14.400  11.030  1.00 27.63           C  
ATOM    925  NE2 HIS A 159       5.097 -13.281  10.559  1.00 22.85           N  
ATOM    926  N   VAL A 160       6.640 -19.275   7.917  1.00 21.39           N  
ATOM    927  CA  VAL A 160       5.762 -20.429   7.737  1.00 24.66           C  
ATOM    928  C   VAL A 160       6.448 -21.778   7.960  1.00 21.62           C  
ATOM    929  O   VAL A 160       5.787 -22.747   8.340  1.00 20.67           O  
ATOM    930  CB  VAL A 160       5.105 -20.333   6.341  1.00 28.52           C  
ATOM    931  CG1 VAL A 160       4.643 -21.675   5.815  1.00 34.55           C  
ATOM    932  CG2 VAL A 160       3.933 -19.392   6.409  1.00 30.36           C  
ATOM    933  N   VAL A 161       7.765 -21.859   7.758  1.00 21.77           N  
ATOM    934  CA  VAL A 161       8.477 -23.127   7.952  1.00 19.51           C  
ATOM    935  C   VAL A 161       8.695 -23.363   9.439  1.00 20.78           C  
ATOM    936  O   VAL A 161       9.237 -22.503  10.143  1.00 23.41           O  
ATOM    937  CB  VAL A 161       9.819 -23.131   7.204  1.00 21.03           C  
ATOM    938  CG1 VAL A 161      10.568 -24.469   7.458  1.00 19.98           C  
ATOM    939  CG2 VAL A 161       9.620 -22.880   5.726  1.00 21.13           C  
ATOM    940  N   GLY A 162       8.306 -24.541   9.919  1.00 21.79           N  
ATOM    941  CA  GLY A 162       8.473 -24.885  11.320  1.00 21.46           C  
ATOM    942  C   GLY A 162       7.302 -24.512  12.216  1.00 32.82           C  
ATOM    943  O   GLY A 162       6.706 -25.376  12.879  1.00 23.80           O  
ATOM    944  N   THR A 163       6.994 -23.213  12.275  1.00 26.71           N  
ATOM    945  CA  THR A 163       5.827 -22.696  12.985  1.00 21.58           C  
ATOM    946  C   THR A 163       5.208 -21.609  12.133  1.00 18.81           C  
ATOM    947  O   THR A 163       5.824 -21.114  11.188  1.00 22.13           O  
ATOM    948  CB  THR A 163       6.165 -22.070  14.341  1.00 25.85           C  
ATOM    949  CG2 THR A 163       7.119 -22.927  15.141  1.00 21.92           C  
ATOM    950  OG1 THR A 163       6.728 -20.763  14.120  1.00 21.71           O  
ATOM    951  N   GLU A 164       4.024 -21.197  12.504  1.00 19.61           N  
ATOM    952  CA  GLU A 164       3.377 -20.096  11.787  1.00 22.06           C  
ATOM    953  C   GLU A 164       4.032 -18.731  12.062  1.00 24.65           C  
ATOM    954  O   GLU A 164       3.534 -17.675  11.663  1.00 25.16           O  
ATOM    955  CB  GLU A 164       1.890 -20.067  12.132  1.00 27.86           C  
ATOM    956  CG  GLU A 164       1.203 -21.370  11.739  1.00 38.11           C  
ATOM    957  CD  GLU A 164      -0.277 -21.210  11.512  0.57 34.64           C  
ATOM    958  OE1 GLU A 164      -0.848 -20.256  12.062  0.70 30.64           O  
ATOM    959  OE2 GLU A 164      -0.861 -22.037  10.781  1.00 40.15           O1-
ATOM    960  N   PHE A 165       5.163 -18.700  12.751  1.00 23.10           N  
ATOM    961  CA  PHE A 165       5.993 -17.507  12.787  1.00 28.97           C  
ATOM    962  C   PHE A 165       7.364 -17.742  12.161  1.00 20.51           C  
ATOM    963  O   PHE A 165       8.277 -16.943  12.379  1.00 20.68           O  
ATOM    964  CB  PHE A 165       6.098 -16.997  14.217  1.00 23.07           C  
ATOM    965  CG  PHE A 165       4.812 -16.404  14.695  1.00 24.14           C  
ATOM    966  CD1 PHE A 165       4.487 -15.089  14.368  1.00 22.57           C  
ATOM    967  CD2 PHE A 165       3.901 -17.171  15.392  1.00 26.24           C  
ATOM    968  CE1 PHE A 165       3.307 -14.542  14.770  1.00 23.90           C  
ATOM    969  CE2 PHE A 165       2.710 -16.619  15.812  1.00 29.08           C  
ATOM    970  CZ  PHE A 165       2.405 -15.306  15.478  1.00 22.34           C  
ATOM    971  N   GLY A 166       7.507 -18.815  11.381  1.00 24.42           N  
ATOM    972  CA  GLY A 166       8.723 -19.055  10.616  1.00 20.91           C  
ATOM    973  C   GLY A 166       9.925 -19.370  11.461  1.00 25.10           C  
ATOM    974  O   GLY A 166      11.061 -19.276  10.976  1.00 24.28           O  
ATOM    975  N   THR A 167       9.698 -19.765  12.720  1.00 21.77           N  
ATOM    976  CA  THR A 167      10.784 -20.160  13.612  1.00 20.24           C  
ATOM    977  C   THR A 167      11.740 -21.139  12.941  1.00 21.01           C  
ATOM    978  O   THR A 167      12.961 -20.994  13.056  1.00 21.35           O  
ATOM    979  CB  THR A 167      10.201 -20.766  14.888  1.00 21.76           C  
ATOM    980  CG2 THR A 167      11.319 -21.115  15.851  1.00 23.12           C  
ATOM    981  OG1 THR A 167       9.339 -19.798  15.498  1.00 19.16           O  
ATOM    982  N   GLY A 168      11.209 -22.091  12.181  1.00 15.10           N  
ATOM    983  CA  GLY A 168      12.050 -23.083  11.533  1.00 22.43           C  
ATOM    984  C   GLY A 168      12.757 -22.543  10.306  1.00 20.60           C  
ATOM    985  O   GLY A 168      13.927 -22.850  10.076  1.00 22.49           O  
ATOM    986  N   GLY A 169      12.069 -21.719   9.515  1.00 19.02           N  
ATOM    987  CA  GLY A 169      12.713 -21.122   8.354  1.00 18.50           C  
ATOM    988  C   GLY A 169      13.839 -20.173   8.722  1.00 18.29           C  
ATOM    989  O   GLY A 169      14.886 -20.153   8.062  1.00 24.55           O  
ATOM    990  N   ILE A 170      13.644 -19.385   9.781  1.00 16.79           N  
ATOM    991  CA  ILE A 170      14.658 -18.439  10.232  1.00 17.94           C  
ATOM    992  C   ILE A 170      15.888 -19.179  10.748  1.00 19.45           C  
ATOM    993  O   ILE A 170      17.033 -18.881  10.366  1.00 16.91           O  
ATOM    994  CB  ILE A 170      14.067 -17.498  11.299  1.00 19.11           C  
ATOM    995  CG1 ILE A 170      12.911 -16.687  10.706  1.00 20.55           C  
ATOM    996  CG2 ILE A 170      15.152 -16.558  11.853  1.00 18.94           C  
ATOM    997  CD1 ILE A 170      12.128 -15.878  11.708  1.00 24.68           C  
ATOM    998  N   ARG A 171      15.674 -20.171  11.608  1.00 21.40           N  
ATOM    999  CA  ARG A 171      16.785 -21.024  11.989  1.00 17.03           C  
ATOM   1000  C   ARG A 171      17.535 -21.540  10.766  1.00 17.84           C  
ATOM   1001  O   ARG A 171      18.766 -21.528  10.737  1.00 23.39           O  
ATOM   1002  CB  ARG A 171      16.267 -22.169  12.865  1.00 23.50           C  
ATOM   1003  CG  ARG A 171      16.530 -21.912  14.355  1.00 33.66           C  
ATOM   1004  CD  ARG A 171      15.366 -22.265  15.306  1.00 27.82           C  
ATOM   1005  NE  ARG A 171      15.151 -23.697  15.382  1.00 24.47           N  
ATOM   1006  CZ  ARG A 171      14.403 -24.300  16.304  1.00 34.46           C  
ATOM   1007  NH1 ARG A 171      14.266 -25.616  16.282  1.00 34.76           N1+
ATOM   1008  NH2 ARG A 171      13.799 -23.605  17.255  1.00 31.80           N  
ATOM   1009  N   ASN A 172      16.812 -21.955   9.725  1.00 21.70           N  
ATOM   1010  CA  ASN A 172      17.457 -22.597   8.589  1.00 16.95           C  
ATOM   1011  C   ASN A 172      18.187 -21.615   7.686  1.00 23.31           C  
ATOM   1012  O   ASN A 172      19.138 -22.019   6.994  1.00 22.39           O  
ATOM   1013  CB  ASN A 172      16.432 -23.403   7.787  1.00 24.55           C  
ATOM   1014  CG  ASN A 172      15.927 -24.620   8.557  1.00 20.59           C  
ATOM   1015  ND2 ASN A 172      14.893 -25.286   8.043  1.00 17.72           N  
ATOM   1016  OD1 ASN A 172      16.477 -24.961   9.597  1.00 18.89           O  
ATOM   1017  N   GLY A 173      17.792 -20.347   7.686  1.00 20.72           N  
ATOM   1018  CA  GLY A 173      18.561 -19.332   6.993  1.00 23.11           C  
ATOM   1019  C   GLY A 173      17.728 -18.468   6.072  1.00 25.44           C  
ATOM   1020  O   GLY A 173      18.264 -17.782   5.196  1.00 25.77           O  
ATOM   1021  N   LEU A 174      16.410 -18.485   6.257  1.00 20.15           N  
ATOM   1022  CA  LEU A 174      15.516 -17.807   5.328  1.00 23.80           C  
ATOM   1023  C   LEU A 174      15.284 -16.365   5.792  1.00 22.78           C  
ATOM   1024  O   LEU A 174      14.226 -15.995   6.304  1.00 20.97           O  
ATOM   1025  CB  LEU A 174      14.220 -18.595   5.187  1.00 23.29           C  
ATOM   1026  CG  LEU A 174      14.364 -19.834   4.303  1.00 22.87           C  
ATOM   1027  CD1 LEU A 174      13.135 -20.685   4.349  1.00 22.44           C  
ATOM   1028  CD2 LEU A 174      14.642 -19.403   2.869  1.00 28.60           C  
ATOM   1029  N   TYR A 175      16.320 -15.549   5.605  1.00 20.80           N  
ATOM   1030  CA  TYR A 175      16.291 -14.115   5.908  1.00 23.99           C  
ATOM   1031  C   TYR A 175      17.223 -13.388   4.937  1.00 22.01           C  
ATOM   1032  O   TYR A 175      18.112 -13.997   4.345  1.00 20.04           O  
ATOM   1033  CB  TYR A 175      16.712 -13.827   7.362  1.00 19.08           C  
ATOM   1034  CG  TYR A 175      18.013 -14.515   7.769  1.00 23.51           C  
ATOM   1035  CD1 TYR A 175      19.259 -13.991   7.387  1.00 21.50           C  
ATOM   1036  CD2 TYR A 175      18.000 -15.688   8.527  1.00 16.21           C  
ATOM   1037  CE1 TYR A 175      20.452 -14.621   7.754  1.00 18.54           C  
ATOM   1038  CE2 TYR A 175      19.188 -16.306   8.899  1.00 20.12           C  
ATOM   1039  CZ  TYR A 175      20.402 -15.778   8.501  1.00 18.22           C  
ATOM   1040  OH  TYR A 175      21.567 -16.406   8.887  1.00 24.31           O  
ATOM   1041  N   GLY A 176      17.008 -12.075   4.771  1.00 20.40           N  
ATOM   1042  CA  GLY A 176      17.873 -11.247   3.963  1.00 20.19           C  
ATOM   1043  C   GLY A 176      17.650  -9.759   4.162  1.00 22.10           C  
ATOM   1044  O   GLY A 176      16.636  -9.344   4.717  1.00 22.75           O  
ATOM   1045  N   PRO A 177      18.586  -8.927   3.708  1.00 23.51           N  
ATOM   1046  CA  PRO A 177      18.481  -7.479   3.931  1.00 26.08           C  
ATOM   1047  C   PRO A 177      17.769  -6.739   2.813  1.00 23.24           C  
ATOM   1048  O   PRO A 177      17.826  -7.100   1.639  1.00 25.88           O  
ATOM   1049  CB  PRO A 177      19.949  -7.031   3.976  1.00 21.55           C  
ATOM   1050  CG  PRO A 177      20.595  -7.939   2.964  1.00 23.07           C  
ATOM   1051  CD  PRO A 177      19.884  -9.288   3.114  1.00 17.51           C  
ATOM   1052  N   VAL A 178      17.100  -5.660   3.208  1.00 30.18           N  
ATOM   1053  CA  VAL A 178      16.447  -4.737   2.291  1.00 24.79           C  
ATOM   1054  C   VAL A 178      16.826  -3.330   2.711  1.00 29.41           C  
ATOM   1055  O   VAL A 178      16.579  -2.944   3.861  1.00 25.72           O  
ATOM   1056  CB  VAL A 178      14.921  -4.890   2.298  1.00 32.66           C  
ATOM   1057  CG1 VAL A 178      14.301  -3.867   1.323  1.00 32.87           C  
ATOM   1058  CG2 VAL A 178      14.556  -6.310   1.950  1.00 29.66           C  
ATOM   1059  N   ILE A 179      17.421  -2.570   1.785  1.00 26.47           N  
ATOM   1060  CA  ILE A 179      17.729  -1.161   1.985  1.00 26.37           C  
ATOM   1061  C   ILE A 179      16.759  -0.339   1.142  1.00 34.44           C  
ATOM   1062  O   ILE A 179      16.586  -0.606  -0.053  1.00 31.23           O  
ATOM   1063  CB  ILE A 179      19.190  -0.856   1.614  1.00 28.45           C  
ATOM   1064  CG1 ILE A 179      20.136  -1.695   2.464  1.00 26.99           C  
ATOM   1065  CG2 ILE A 179      19.516   0.613   1.811  1.00 30.36           C  
ATOM   1066  CD1 ILE A 179      21.613  -1.464   2.158  1.00 27.24           C  
ATOM   1067  N   VAL A 180      16.104   0.633   1.772  1.00 31.99           N  
ATOM   1068  CA  VAL A 180      15.331   1.654   1.076  1.00 26.87           C  
ATOM   1069  C   VAL A 180      16.027   2.979   1.337  1.00 29.11           C  
ATOM   1070  O   VAL A 180      16.157   3.401   2.494  1.00 32.51           O  
ATOM   1071  CB  VAL A 180      13.870   1.693   1.549  1.00 28.91           C  
ATOM   1072  CG1 VAL A 180      13.077   2.708   0.712  1.00 22.83           C  
ATOM   1073  CG2 VAL A 180      13.255   0.313   1.447  1.00 28.99           C  
ATOM   1074  N   ARG A 181      16.520   3.613   0.278  1.00 24.75           N  
ATOM   1075  CA  ARG A 181      17.266   4.851   0.413  1.00 20.90           C  
ATOM   1076  C   ARG A 181      16.370   6.060   0.180  1.00 30.29           C  
ATOM   1077  O   ARG A 181      15.404   6.012  -0.592  1.00 25.34           O  
ATOM   1078  CB  ARG A 181      18.436   4.876  -0.564  1.00 26.64           C  
ATOM   1079  CG  ARG A 181      19.348   3.681  -0.390  1.00 29.81           C  
ATOM   1080  CD  ARG A 181      20.668   3.939  -1.026  1.00 30.06           C  
ATOM   1081  NE  ARG A 181      21.472   2.738  -1.173  1.00 27.63           N  
ATOM   1082  CZ  ARG A 181      22.296   2.277  -0.236  1.00 33.52           C  
ATOM   1083  NH1 ARG A 181      22.410   2.905   0.936  1.00 28.17           N1+
ATOM   1084  NH2 ARG A 181      23.001   1.188  -0.474  1.00 24.95           N  
ATOM   1085  N   ARG A 182      16.695   7.140   0.887  1.00 24.32           N  
ATOM   1086  CA  ARG A 182      16.094   8.444   0.667  1.00 26.71           C  
ATOM   1087  C   ARG A 182      16.866   9.169  -0.434  1.00 32.55           C  
ATOM   1088  O   ARG A 182      18.073   8.956  -0.617  1.00 25.73           O  
ATOM   1089  CB  ARG A 182      16.103   9.265   1.959  1.00 24.74           C  
ATOM   1090  CG  ARG A 182      15.487  10.667   1.829  1.00 33.76           C  
ATOM   1091  CD  ARG A 182      14.847  11.100   3.119  1.00 30.28           C  
ATOM   1092  NE  ARG A 182      13.826  10.139   3.504  1.00 28.59           N  
ATOM   1093  CZ  ARG A 182      13.559   9.788   4.756  1.00 27.09           C  
ATOM   1094  NH1 ARG A 182      14.229  10.334   5.761  1.00 25.42           N1+
ATOM   1095  NH2 ARG A 182      12.620   8.882   4.990  1.00 26.67           N  
ATOM   1096  N   LYS A 183      16.146   9.986  -1.202  1.00 30.14           N  
ATOM   1097  CA  LYS A 183      16.792  10.841  -2.189  1.00 30.47           C  
ATOM   1098  C   LYS A 183      17.922  11.616  -1.531  1.00 26.93           C  
ATOM   1099  O   LYS A 183      17.724  12.253  -0.499  1.00 34.97           O  
ATOM   1100  CB  LYS A 183      15.774  11.807  -2.801  1.00 36.43           C  
ATOM   1101  CG  LYS A 183      16.379  12.689  -3.907  1.00 42.89           C  
ATOM   1102  CD  LYS A 183      15.396  13.739  -4.406  1.00 37.01           C  
ATOM   1103  CE  LYS A 183      16.044  14.594  -5.484  1.00 41.86           C  
ATOM   1104  NZ  LYS A 183      15.090  15.598  -6.040  1.00 48.76           N1+
ATOM   1105  N   GLY A 184      19.119  11.520  -2.098  1.00 29.10           N  
ATOM   1106  CA  GLY A 184      20.256  12.220  -1.538  1.00 31.48           C  
ATOM   1107  C   GLY A 184      21.096  11.442  -0.541  1.00 30.81           C  
ATOM   1108  O   GLY A 184      22.107  11.974  -0.071  1.00 32.23           O  
ATOM   1109  N   ASP A 185      20.708  10.221  -0.177  1.00 31.46           N  
ATOM   1110  CA  ASP A 185      21.534   9.430   0.726  1.00 30.90           C  
ATOM   1111  C   ASP A 185      22.871   9.152   0.055  1.00 30.09           C  
ATOM   1112  O   ASP A 185      22.925   8.840  -1.137  1.00 29.30           O  
ATOM   1113  CB  ASP A 185      20.859   8.090   1.091  1.00 23.40           C  
ATOM   1114  CG  ASP A 185      19.763   8.216   2.156  1.00 32.28           C  
ATOM   1115  OD1 ASP A 185      19.616   9.291   2.793  1.00 29.45           O  
ATOM   1116  OD2 ASP A 185      19.055   7.201   2.380  1.00 27.92           O1-
ATOM   1117  N   VAL A 186      23.956   9.278   0.826  1.00 27.96           N  
ATOM   1118  CA  VAL A 186      25.267   8.892   0.327  1.00 33.28           C  
ATOM   1119  C   VAL A 186      25.283   7.395   0.047  1.00 30.23           C  
ATOM   1120  O   VAL A 186      24.756   6.590   0.827  1.00 29.72           O  
ATOM   1121  CB  VAL A 186      26.361   9.277   1.337  1.00 29.18           C  
ATOM   1122  CG1 VAL A 186      27.732   8.879   0.816  1.00 28.82           C  
ATOM   1123  CG2 VAL A 186      26.310  10.767   1.633  1.00 38.77           C  
ATOM   1124  N   LEU A 187      25.926   6.995  -1.120  1.00 28.21           N  
ATOM   1125  CA  LEU A 187      26.059   5.600  -1.501  1.00 26.55           C  
ATOM   1126  C   LEU A 187      27.442   5.062  -1.127  1.00 36.37           C  
ATOM   1127  O   LEU A 187      28.428   5.798  -1.162  1.00 32.56           O  
ATOM   1128  CB  LEU A 187      25.816   5.429  -3.005  1.00 31.63           C  
ATOM   1129  CG  LEU A 187      24.448   5.928  -3.493  1.00 36.00           C  
ATOM   1130  CD1 LEU A 187      24.313   5.857  -5.010  1.00 36.53           C  
ATOM   1131  CD2 LEU A 187      23.318   5.157  -2.830  1.00 35.11           C  
ATOM   1132  N   PRO A 188      27.542   3.787  -0.740  1.00 31.50           N  
ATOM   1133  CA  PRO A 188      28.805   3.236  -0.236  1.00 30.49           C  
ATOM   1134  C   PRO A 188      29.716   2.635  -1.304  1.00 25.79           C  
ATOM   1135  O   PRO A 188      29.304   2.318  -2.420  1.00 25.97           O  
ATOM   1136  CB  PRO A 188      28.335   2.115   0.704  1.00 23.16           C  
ATOM   1137  CG  PRO A 188      27.111   1.599   0.019  1.00 25.03           C  
ATOM   1138  CD  PRO A 188      26.418   2.870  -0.503  1.00 28.52           C  
ATOM   1139  N   ASP A 189      30.970   2.417  -0.896  1.00 24.23           N  
ATOM   1140  CA  ASP A 189      31.881   1.609  -1.692  1.00 21.65           C  
ATOM   1141  C   ASP A 189      31.494   0.137  -1.663  1.00 33.28           C  
ATOM   1142  O   ASP A 189      31.760  -0.594  -2.627  1.00 30.63           O  
ATOM   1143  CB  ASP A 189      33.316   1.799  -1.183  1.00 30.71           C  
ATOM   1144  CG  ASP A 189      33.821   3.220  -1.413  1.00 31.76           C  
ATOM   1145  OD1 ASP A 189      33.465   3.786  -2.461  1.00 27.19           O  
ATOM   1146  OD2 ASP A 189      34.543   3.776  -0.556  1.00 31.97           O1-
ATOM   1147  N   ALA A 190      30.879  -0.318  -0.572  1.00 27.00           N  
ATOM   1148  CA  ALA A 190      30.584  -1.734  -0.377  1.00 24.66           C  
ATOM   1149  C   ALA A 190      29.583  -1.881   0.769  1.00 24.68           C  
ATOM   1150  O   ALA A 190      29.563  -1.068   1.701  1.00 24.04           O  
ATOM   1151  CB  ALA A 190      31.859  -2.532  -0.097  1.00 21.86           C  
ATOM   1152  N   THR A 191      28.734  -2.908   0.670  1.00 22.35           N  
ATOM   1153  CA  THR A 191      27.744  -3.233   1.700  1.00 21.29           C  
ATOM   1154  C   THR A 191      27.923  -4.679   2.142  1.00 24.94           C  
ATOM   1155  O   THR A 191      28.079  -5.577   1.310  1.00 25.09           O  
ATOM   1156  CB  THR A 191      26.303  -3.005   1.206  1.00 23.52           C  
ATOM   1157  CG2 THR A 191      25.281  -3.116   2.371  1.00 24.85           C  
ATOM   1158  OG1 THR A 191      26.190  -1.706   0.617  1.00 23.90           O  
ATOM   1159  N   HIS A 192      27.917  -4.894   3.451  1.00 26.27           N  
ATOM   1160  CA  HIS A 192      28.066  -6.210   4.050  1.00 20.39           C  
ATOM   1161  C   HIS A 192      26.936  -6.409   5.042  1.00 18.89           C  
ATOM   1162  O   HIS A 192      26.540  -5.463   5.729  1.00 21.48           O  
ATOM   1163  CB  HIS A 192      29.412  -6.348   4.767  1.00 23.58           C  
ATOM   1164  CG  HIS A 192      30.592  -5.955   3.933  1.00 29.33           C  
ATOM   1165  CD2 HIS A 192      31.476  -4.938   4.068  1.00 29.07           C  
ATOM   1166  ND1 HIS A 192      30.995  -6.669   2.824  1.00 31.62           N  
ATOM   1167  CE1 HIS A 192      32.069  -6.100   2.302  1.00 28.38           C  
ATOM   1168  NE2 HIS A 192      32.382  -5.048   3.040  1.00 29.00           N  
ATOM   1169  N   THR A 193      26.397  -7.619   5.095  1.00 17.07           N  
ATOM   1170  CA  THR A 193      25.281  -7.927   5.978  1.00 19.53           C  
ATOM   1171  C   THR A 193      25.747  -8.856   7.089  1.00 26.53           C  
ATOM   1172  O   THR A 193      26.297  -9.922   6.817  1.00 24.86           O  
ATOM   1173  CB  THR A 193      24.132  -8.578   5.216  1.00 25.51           C  
ATOM   1174  CG2 THR A 193      22.965  -8.832   6.182  1.00 17.58           C  
ATOM   1175  OG1 THR A 193      23.686  -7.697   4.187  1.00 23.31           O  
ATOM   1176  N   ILE A 194      25.510  -8.454   8.329  1.00 21.79           N  
ATOM   1177  CA  ILE A 194      25.903  -9.199   9.516  1.00 22.54           C  
ATOM   1178  C   ILE A 194      24.615  -9.536  10.249  1.00 25.20           C  
ATOM   1179  O   ILE A 194      23.910  -8.629  10.700  1.00 27.56           O  
ATOM   1180  CB  ILE A 194      26.846  -8.388  10.418  1.00 22.18           C  
ATOM   1181  CG1 ILE A 194      28.181  -8.115   9.720  1.00 21.01           C  
ATOM   1182  CG2 ILE A 194      27.031  -9.086  11.767  1.00 22.55           C  
ATOM   1183  CD1 ILE A 194      28.936  -6.876  10.291  1.00 20.39           C  
ATOM   1184  N   VAL A 195      24.285 -10.822  10.338  1.00 23.64           N  
ATOM   1185  CA  VAL A 195      23.025 -11.282  10.934  1.00 20.58           C  
ATOM   1186  C   VAL A 195      23.342 -12.153  12.137  1.00 22.23           C  
ATOM   1187  O   VAL A 195      23.954 -13.218  11.992  1.00 22.10           O  
ATOM   1188  CB  VAL A 195      22.158 -12.060   9.931  1.00 23.49           C  
ATOM   1189  CG1 VAL A 195      20.899 -12.592  10.630  1.00 23.85           C  
ATOM   1190  CG2 VAL A 195      21.821 -11.179   8.718  1.00 18.97           C  
ATOM   1191  N   PHE A 196      22.920 -11.705  13.318  1.00 21.40           N  
ATOM   1192  CA  PHE A 196      23.029 -12.491  14.543  1.00 19.38           C  
ATOM   1193  C   PHE A 196      21.806 -13.387  14.620  1.00 21.32           C  
ATOM   1194  O   PHE A 196      20.725 -12.939  15.021  1.00 20.27           O  
ATOM   1195  CB  PHE A 196      23.117 -11.582  15.763  1.00 19.01           C  
ATOM   1196  CG  PHE A 196      24.464 -10.921  15.957  1.00 24.68           C  
ATOM   1197  CD1 PHE A 196      25.516 -11.147  15.078  1.00 18.54           C  
ATOM   1198  CD2 PHE A 196      24.677 -10.082  17.050  1.00 21.71           C  
ATOM   1199  CE1 PHE A 196      26.754 -10.553  15.275  1.00 22.07           C  
ATOM   1200  CE2 PHE A 196      25.917  -9.482  17.257  1.00 22.03           C  
ATOM   1201  CZ  PHE A 196      26.967  -9.721  16.359  1.00 21.66           C  
ATOM   1202  N   ASN A 197      21.956 -14.659  14.235  1.00 19.70           N  
ATOM   1203  CA  ASN A 197      20.825 -15.585  14.199  1.00 24.12           C  
ATOM   1204  C   ASN A 197      21.013 -16.677  15.249  1.00 27.22           C  
ATOM   1205  O   ASN A 197      21.710 -17.666  15.002  1.00 22.76           O  
ATOM   1206  CB  ASN A 197      20.665 -16.177  12.805  1.00 22.26           C  
ATOM   1207  CG  ASN A 197      19.426 -17.041  12.688  1.00 29.07           C  
ATOM   1208  ND2 ASN A 197      19.449 -18.021  11.776  1.00 23.57           N  
ATOM   1209  OD1 ASN A 197      18.465 -16.840  13.422  1.00 25.80           O  
ATOM   1210  N   ASP A 198      20.323 -16.529  16.391  1.00 17.94           N  
ATOM   1211  CA  ASP A 198      20.578 -17.299  17.618  1.00 26.24           C  
ATOM   1212  C   ASP A 198      22.029 -17.083  18.021  1.00 26.45           C  
ATOM   1213  O   ASP A 198      22.424 -15.915  18.164  1.00 25.84           O  
ATOM   1214  CB  ASP A 198      20.164 -18.757  17.435  1.00 20.21           C  
ATOM   1215  CG  ASP A 198      18.675 -18.917  17.390  1.00 24.12           C  
ATOM   1216  OD1 ASP A 198      17.963 -18.138  18.078  1.00 23.22           O  
ATOM   1217  OD2 ASP A 198      18.209 -19.775  16.624  1.00 30.21           O1-
ATOM   1218  N   MET A 199      22.840 -18.132  18.219  1.00 20.35           N  
ATOM   1219  CA  MET A 199      24.224 -17.981  18.648  1.00 20.28           C  
ATOM   1220  C   MET A 199      25.206 -18.022  17.477  1.00 24.37           C  
ATOM   1221  O   MET A 199      26.357 -18.434  17.655  1.00 25.10           O  
ATOM   1222  CB  MET A 199      24.573 -19.055  19.676  1.00 20.15           C  
ATOM   1223  CG  MET A 199      23.661 -19.035  20.900  1.00 35.44           C  
ATOM   1224  SD  MET A 199      24.078 -17.674  22.001  1.00 45.12           S  
ATOM   1225  CE  MET A 199      25.764 -18.244  22.434  1.00 33.33           C  
ATOM   1226  N   THR A 200      24.769 -17.598  16.287  1.00 23.33           N  
ATOM   1227  CA  THR A 200      25.559 -17.670  15.065  1.00 22.12           C  
ATOM   1228  C   THR A 200      25.617 -16.299  14.410  1.00 23.94           C  
ATOM   1229  O   THR A 200      24.781 -15.439  14.678  1.00 24.44           O  
ATOM   1230  CB  THR A 200      24.964 -18.669  14.055  1.00 31.67           C  
ATOM   1231  CG2 THR A 200      24.577 -20.003  14.744  1.00 21.26           C  
ATOM   1232  OG1 THR A 200      23.796 -18.091  13.444  1.00 23.85           O  
ATOM   1233  N   ILE A 201      26.606 -16.109  13.529  1.00 22.33           N  
ATOM   1234  CA  ILE A 201      26.608 -15.015  12.561  1.00 18.21           C  
ATOM   1235  C   ILE A 201      26.385 -15.620  11.179  1.00 24.27           C  
ATOM   1236  O   ILE A 201      27.181 -16.452  10.723  1.00 22.62           O  
ATOM   1237  CB  ILE A 201      27.910 -14.207  12.600  1.00 22.67           C  
ATOM   1238  CG1 ILE A 201      28.188 -13.667  14.002  1.00 19.09           C  
ATOM   1239  CG2 ILE A 201      27.834 -13.061  11.608  1.00 17.79           C  
ATOM   1240  CD1 ILE A 201      29.524 -12.948  14.113  1.00 22.37           C  
ATOM   1241  N   ASN A 202      25.285 -15.229  10.523  1.00 17.82           N  
ATOM   1242  CA  ASN A 202      24.958 -15.697   9.170  1.00 19.42           C  
ATOM   1243  C   ASN A 202      24.951 -17.224   9.067  1.00 21.37           C  
ATOM   1244  O   ASN A 202      25.321 -17.786   8.042  1.00 23.57           O  
ATOM   1245  CB  ASN A 202      25.919 -15.097   8.127  1.00 23.05           C  
ATOM   1246  CG  ASN A 202      25.794 -13.594   8.020  1.00 27.25           C  
ATOM   1247  ND2 ASN A 202      26.568 -12.990   7.131  1.00 23.39           N  
ATOM   1248  OD1 ASN A 202      25.012 -12.980   8.744  1.00 27.10           O  
ATOM   1249  N   ASN A 203      24.485 -17.899  10.119  1.00 22.23           N  
ATOM   1250  CA  ASN A 203      24.404 -19.363  10.188  1.00 26.74           C  
ATOM   1251  C   ASN A 203      25.772 -20.025  10.079  1.00 28.26           C  
ATOM   1252  O   ASN A 203      25.863 -21.194   9.708  1.00 30.76           O  
ATOM   1253  CB  ASN A 203      23.486 -19.954   9.103  1.00 27.83           C  
ATOM   1254  CG  ASN A 203      22.001 -19.838   9.440  1.00 23.16           C  
ATOM   1255  ND2 ASN A 203      21.249 -20.911   9.177  1.00 20.03           N  
ATOM   1256  OD1 ASN A 203      21.540 -18.814   9.934  1.00 22.79           O  
ATOM   1257  N   ARG A 204      26.813 -19.318  10.392  1.00 29.55           N  
ATOM   1258  CA  ARG A 204      28.106 -19.954  10.233  1.00 31.18           C  
ATOM   1259  C   ARG A 204      28.562 -20.620  11.521  1.00 32.07           C  
ATOM   1260  O   ARG A 204      28.172 -20.199  12.615  1.00 27.46           O  
ATOM   1261  CB  ARG A 204      29.144 -18.934   9.814  1.00 26.15           C  
ATOM   1262  CG  ARG A 204      28.919 -18.446   8.430  1.00 31.94           C  
ATOM   1263  CD  ARG A 204      29.694 -17.204   8.228  1.00 33.78           C  
ATOM   1264  NE  ARG A 204      31.098 -17.478   7.949  1.00 47.51           N  
ATOM   1265  CZ  ARG A 204      31.614 -17.437   6.728  1.00 38.88           C  
ATOM   1266  NH1 ARG A 204      30.830 -17.156   5.692  1.00 44.06           N1+
ATOM   1267  NH2 ARG A 204      32.897 -17.672   6.543  1.00 42.27           N  
ATOM   1268  N   PRO A 205      29.402 -21.662  11.375  1.00 34.20           N  
ATOM   1269  CA  PRO A 205      30.046 -22.285  12.542  1.00 31.54           C  
ATOM   1270  C   PRO A 205      30.748 -21.283  13.442  1.00 35.72           C  
ATOM   1271  O   PRO A 205      31.182 -20.218  12.988  1.00 34.84           O  
ATOM   1272  CB  PRO A 205      31.054 -23.248  11.903  1.00 29.32           C  
ATOM   1273  CG  PRO A 205      30.422 -23.630  10.610  1.00 32.66           C  
ATOM   1274  CD  PRO A 205      29.614 -22.445  10.143  1.00 37.82           C  
ATOM   1275  N   ALA A 206      30.868 -21.623  14.723  1.00 37.51           N  
ATOM   1276  CA  ALA A 206      31.497 -20.727  15.682  1.00 33.57           C  
ATOM   1277  C   ALA A 206      32.894 -20.330  15.218  1.00 37.47           C  
ATOM   1278  O   ALA A 206      33.637 -21.140  14.658  1.00 35.01           O  
ATOM   1279  CB  ALA A 206      31.564 -21.398  17.053  1.00 32.99           C  
ATOM   1280  N   HIS A 207      33.235 -19.061  15.434  1.00 42.26           N  
ATOM   1281  CA  HIS A 207      34.573 -18.522  15.170  1.00 38.07           C  
ATOM   1282  C   HIS A 207      34.990 -18.676  13.713  1.00 38.73           C  
ATOM   1283  O   HIS A 207      36.178 -18.829  13.422  1.00 39.03           O  
ATOM   1284  CB  HIS A 207      35.635 -19.164  16.078  1.00 38.35           C  
ATOM   1285  CG  HIS A 207      35.448 -18.882  17.541  1.00 36.67           C  
ATOM   1286  CD2 HIS A 207      35.526 -17.727  18.245  1.00 34.61           C  
ATOM   1287  ND1 HIS A 207      35.127 -19.866  18.455  1.00 35.51           N  
ATOM   1288  CE1 HIS A 207      35.023 -19.331  19.660  1.00 32.25           C  
ATOM   1289  NE2 HIS A 207      35.260 -18.034  19.562  1.00 37.49           N  
ATOM   1290  N   THR A 208      34.043 -18.651  12.771  1.00 36.23           N  
ATOM   1291  CA  THR A 208      34.384 -18.757  11.352  1.00 38.00           C  
ATOM   1292  C   THR A 208      33.963 -17.513  10.582  1.00 44.45           C  
ATOM   1293  O   THR A 208      33.518 -17.607   9.437  1.00 46.19           O  
ATOM   1294  CB  THR A 208      33.748 -19.984  10.702  1.00 42.28           C  
ATOM   1295  CG2 THR A 208      34.061 -21.257  11.478  1.00 38.84           C  
ATOM   1296  OG1 THR A 208      32.328 -19.789  10.626  1.00 45.39           O  
ATOM   1297  N   GLY A 209      34.076 -16.343  11.200  1.00 31.70           N  
ATOM   1298  CA  GLY A 209      33.682 -15.117  10.558  1.00 33.19           C  
ATOM   1299  C   GLY A 209      32.178 -14.952  10.479  1.00 31.32           C  
ATOM   1300  O   GLY A 209      31.430 -15.470  11.316  1.00 30.40           O  
ATOM   1301  N   PRO A 210      31.694 -14.286   9.416  1.00 35.44           N  
ATOM   1302  CA  PRO A 210      32.480 -13.897   8.241  1.00 30.79           C  
ATOM   1303  C   PRO A 210      33.491 -12.776   8.471  1.00 28.48           C  
ATOM   1304  O   PRO A 210      33.332 -11.955   9.369  1.00 24.58           O  
ATOM   1305  CB  PRO A 210      31.403 -13.442   7.248  1.00 33.18           C  
ATOM   1306  CG  PRO A 210      30.275 -12.981   8.101  1.00 30.59           C  
ATOM   1307  CD  PRO A 210      30.273 -13.919   9.265  1.00 28.99           C  
ATOM   1308  N   ASN A 211      34.555 -12.771   7.676  1.00 27.13           N  
ATOM   1309  CA  ASN A 211      35.467 -11.641   7.627  1.00 27.74           C  
ATOM   1310  C   ASN A 211      35.163 -10.836   6.380  1.00 28.51           C  
ATOM   1311  O   ASN A 211      34.842 -11.406   5.333  1.00 30.29           O  
ATOM   1312  CB  ASN A 211      36.933 -12.088   7.611  1.00 36.08           C  
ATOM   1313  CG  ASN A 211      37.299 -12.924   8.813  1.00 30.91           C  
ATOM   1314  ND2 ASN A 211      38.328 -13.717   8.675  1.00 27.75           N  
ATOM   1315  OD1 ASN A 211      36.656 -12.853   9.855  1.00 28.45           O  
ATOM   1316  N   PHE A 212      35.264  -9.508   6.510  1.00 26.22           N  
ATOM   1317  CA  PHE A 212      35.088  -8.549   5.423  1.00 27.60           C  
ATOM   1318  C   PHE A 212      36.349  -7.696   5.305  1.00 26.68           C  
ATOM   1319  O   PHE A 212      36.924  -7.285   6.318  1.00 26.54           O  
ATOM   1320  CB  PHE A 212      33.853  -7.634   5.665  1.00 24.66           C  
ATOM   1321  CG  PHE A 212      32.588  -8.389   5.977  1.00 28.75           C  
ATOM   1322  CD1 PHE A 212      31.813  -8.935   4.953  1.00 29.42           C  
ATOM   1323  CD2 PHE A 212      32.167  -8.554   7.295  1.00 29.03           C  
ATOM   1324  CE1 PHE A 212      30.641  -9.646   5.236  1.00 35.32           C  
ATOM   1325  CE2 PHE A 212      30.993  -9.259   7.595  1.00 33.91           C  
ATOM   1326  CZ  PHE A 212      30.226  -9.804   6.561  1.00 30.29           C  
ATOM   1327  N   GLU A 213      36.776  -7.433   4.070  1.00 26.44           N  
ATOM   1328  CA  GLU A 213      38.008  -6.707   3.780  1.00 27.26           C  
ATOM   1329  C   GLU A 213      37.690  -5.315   3.262  1.00 25.43           C  
ATOM   1330  O   GLU A 213      36.778  -5.146   2.445  1.00 24.74           O  
ATOM   1331  CB  GLU A 213      38.859  -7.419   2.714  1.00 25.58           C  
ATOM   1332  CG  GLU A 213      39.155  -8.886   2.950  1.00 30.62           C  
ATOM   1333  CD  GLU A 213      39.968  -9.475   1.811  0.71 29.33           C  
ATOM   1334  OE1 GLU A 213      39.760 -10.657   1.467  0.40 27.59           O  
ATOM   1335  OE2 GLU A 213      40.795  -8.730   1.238  0.78 35.90           O1-
ATOM   1336  N   ALA A 214      38.455  -4.322   3.709  1.00 22.35           N  
ATOM   1337  CA  ALA A 214      38.368  -3.001   3.106  1.00 28.25           C  
ATOM   1338  C   ALA A 214      39.763  -2.415   2.911  1.00 24.84           C  
ATOM   1339  O   ALA A 214      40.779  -3.003   3.288  1.00 25.53           O  
ATOM   1340  CB  ALA A 214      37.492  -2.058   3.938  1.00 20.03           C  
ATOM   1341  N   THR A 215      39.785  -1.256   2.269  1.00 27.07           N  
ATOM   1342  CA  THR A 215      40.958  -0.411   2.165  1.00 26.84           C  
ATOM   1343  C   THR A 215      40.696   0.828   3.005  1.00 23.50           C  
ATOM   1344  O   THR A 215      39.587   1.373   2.979  1.00 25.64           O  
ATOM   1345  CB  THR A 215      41.225  -0.034   0.694  1.00 32.24           C  
ATOM   1346  CG2 THR A 215      42.428   0.881   0.552  1.00 28.90           C  
ATOM   1347  OG1 THR A 215      41.454  -1.221  -0.068  1.00 29.46           O  
ATOM   1348  N   VAL A 216      41.711   1.259   3.765  1.00 23.86           N  
ATOM   1349  CA  VAL A 216      41.615   2.512   4.514  1.00 27.19           C  
ATOM   1350  C   VAL A 216      41.037   3.593   3.612  1.00 29.03           C  
ATOM   1351  O   VAL A 216      41.492   3.781   2.483  1.00 26.89           O  
ATOM   1352  CB  VAL A 216      42.999   2.909   5.072  1.00 25.64           C  
ATOM   1353  CG1 VAL A 216      42.877   4.064   6.030  1.00 31.10           C  
ATOM   1354  CG2 VAL A 216      43.611   1.755   5.789  1.00 26.11           C  
ATOM   1355  N   GLY A 217      39.982   4.263   4.082  1.00 24.67           N  
ATOM   1356  CA  GLY A 217      39.301   5.266   3.310  1.00 21.28           C  
ATOM   1357  C   GLY A 217      38.044   4.789   2.610  1.00 25.14           C  
ATOM   1358  O   GLY A 217      37.216   5.626   2.216  1.00 25.58           O  
ATOM   1359  N   ASP A 218      37.862   3.480   2.457  1.00 21.25           N  
ATOM   1360  CA  ASP A 218      36.620   2.998   1.858  1.00 28.21           C  
ATOM   1361  C   ASP A 218      35.425   3.431   2.704  1.00 26.96           C  
ATOM   1362  O   ASP A 218      35.503   3.501   3.935  1.00 25.85           O  
ATOM   1363  CB  ASP A 218      36.623   1.476   1.721  1.00 23.10           C  
ATOM   1364  CG  ASP A 218      37.581   0.976   0.637  1.00 22.82           C  
ATOM   1365  OD1 ASP A 218      38.040   1.792  -0.172  0.86 16.89           O  
ATOM   1366  OD2 ASP A 218      37.878  -0.244   0.621  0.85 25.86           O1-
ATOM   1367  N   ARG A 219      34.326   3.752   2.035  1.00 30.74           N  
ATOM   1368  CA  ARG A 219      33.065   4.054   2.706  1.00 27.09           C  
ATOM   1369  C   ARG A 219      32.294   2.744   2.792  1.00 28.12           C  
ATOM   1370  O   ARG A 219      31.716   2.285   1.801  1.00 23.76           O  
ATOM   1371  CB  ARG A 219      32.280   5.122   1.949  1.00 23.37           C  
ATOM   1372  CG  ARG A 219      30.842   5.286   2.427  1.00 28.55           C  
ATOM   1373  CD  ARG A 219      30.205   6.610   1.938  1.00 29.93           C  
ATOM   1374  NE  ARG A 219      30.831   7.778   2.548  1.00 25.46           N  
ATOM   1375  CZ  ARG A 219      30.454   8.329   3.701  1.00 34.38           C  
ATOM   1376  NH1 ARG A 219      29.457   7.806   4.412  1.00 34.79           N1+
ATOM   1377  NH2 ARG A 219      31.093   9.395   4.161  1.00 30.61           N  
ATOM   1378  N   VAL A 220      32.297   2.128   3.966  1.00 25.35           N  
ATOM   1379  CA  VAL A 220      31.730   0.794   4.139  1.00 22.38           C  
ATOM   1380  C   VAL A 220      30.373   0.902   4.830  1.00 27.42           C  
ATOM   1381  O   VAL A 220      30.257   1.496   5.911  1.00 27.01           O  
ATOM   1382  CB  VAL A 220      32.678  -0.114   4.925  1.00 22.88           C  
ATOM   1383  CG1 VAL A 220      32.032  -1.467   5.101  1.00 24.53           C  
ATOM   1384  CG2 VAL A 220      34.046  -0.227   4.191  1.00 21.89           C  
ATOM   1385  N   GLU A 221      29.349   0.317   4.210  1.00 19.18           N  
ATOM   1386  CA  GLU A 221      28.038   0.192   4.816  1.00 27.19           C  
ATOM   1387  C   GLU A 221      27.898  -1.171   5.492  1.00 23.89           C  
ATOM   1388  O   GLU A 221      28.352  -2.182   4.959  1.00 21.48           O  
ATOM   1389  CB  GLU A 221      26.972   0.371   3.737  1.00 27.23           C  
ATOM   1390  CG  GLU A 221      25.563   0.455   4.216  1.00 23.70           C  
ATOM   1391  CD  GLU A 221      24.634   0.868   3.097  1.00 27.36           C  
ATOM   1392  OE1 GLU A 221      24.647   0.202   2.038  1.00 27.67           O  
ATOM   1393  OE2 GLU A 221      23.906   1.870   3.270  1.00 28.96           O1-
ATOM   1394  N   ILE A 222      27.275  -1.184   6.669  1.00 26.82           N  
ATOM   1395  CA  ILE A 222      26.972  -2.403   7.420  1.00 26.81           C  
ATOM   1396  C   ILE A 222      25.456  -2.491   7.575  1.00 23.85           C  
ATOM   1397  O   ILE A 222      24.817  -1.517   7.978  1.00 21.15           O  
ATOM   1398  CB  ILE A 222      27.655  -2.397   8.803  1.00 27.25           C  
ATOM   1399  CG1 ILE A 222      29.179  -2.421   8.666  1.00 24.32           C  
ATOM   1400  CG2 ILE A 222      27.207  -3.572   9.633  1.00 30.39           C  
ATOM   1401  CD1 ILE A 222      29.681  -3.557   7.847  1.00 26.42           C  
ATOM   1402  N   VAL A 223      24.877  -3.635   7.228  1.00 23.37           N  
ATOM   1403  CA  VAL A 223      23.483  -3.935   7.546  1.00 26.44           C  
ATOM   1404  C   VAL A 223      23.488  -4.992   8.642  1.00 27.52           C  
ATOM   1405  O   VAL A 223      24.064  -6.073   8.465  1.00 21.65           O  
ATOM   1406  CB  VAL A 223      22.690  -4.414   6.318  1.00 21.93           C  
ATOM   1407  CG1 VAL A 223      21.241  -4.707   6.710  1.00 24.93           C  
ATOM   1408  CG2 VAL A 223      22.742  -3.397   5.199  1.00 31.58           C  
ATOM   1409  N   MET A 224      22.872  -4.685   9.760  1.00 21.39           N  
ATOM   1410  CA  MET A 224      22.913  -5.515  10.932  1.00 23.55           C  
ATOM   1411  C   MET A 224      21.529  -5.908  11.402  1.00 28.46           C  
ATOM   1412  O   MET A 224      20.741  -5.078  11.741  1.00 20.79           O  
ATOM   1413  CB  MET A 224      23.640  -4.794  12.011  1.00 16.59           C  
ATOM   1414  CG  MET A 224      24.193  -5.601  13.126  1.00 30.71           C  
ATOM   1415  SD  MET A 224      23.177  -6.346  14.409  1.00 45.01           S  
ATOM   1416  CE  MET A 224      23.475  -8.015  13.924  1.00 38.43           C  
ATOM   1417  N   ILE A 225      21.285  -7.200  11.390  1.00 24.25           N  
ATOM   1418  CA  ILE A 225      19.976  -7.786  11.629  1.00 21.64           C  
ATOM   1419  C   ILE A 225      20.135  -8.860  12.692  1.00 20.36           C  
ATOM   1420  O   ILE A 225      21.138  -9.572  12.704  1.00 22.47           O  
ATOM   1421  CB  ILE A 225      19.396  -8.399  10.332  1.00 26.57           C  
ATOM   1422  CG1 ILE A 225      19.321  -7.348   9.199  1.00 25.32           C  
ATOM   1423  CG2 ILE A 225      18.053  -9.091  10.575  1.00 21.82           C  
ATOM   1424  CD1 ILE A 225      19.183  -7.986   7.824  1.00 18.64           C  
ATOM   1425  N   THR A 226      19.149  -8.990  13.573  1.00 22.31           N  
ATOM   1426  CA  THR A 226      19.146 -10.021  14.606  1.00 19.32           C  
ATOM   1427  C   THR A 226      17.898 -10.878  14.470  1.00 21.45           C  
ATOM   1428  O   THR A 226      16.820 -10.366  14.132  1.00 19.50           O  
ATOM   1429  CB  THR A 226      19.201  -9.410  16.015  1.00 21.73           C  
ATOM   1430  CG2 THR A 226      19.197 -10.514  17.123  1.00 18.34           C  
ATOM   1431  OG1 THR A 226      20.380  -8.607  16.128  1.00 18.00           O  
ATOM   1432  N   HIS A 227      18.047 -12.179  14.777  1.00 19.66           N  
ATOM   1433  CA  HIS A 227      16.968 -13.146  14.661  1.00 21.03           C  
ATOM   1434  C   HIS A 227      17.037 -14.186  15.780  1.00 21.98           C  
ATOM   1435  O   HIS A 227      18.094 -14.443  16.348  1.00 20.87           O  
ATOM   1436  CB  HIS A 227      16.998 -13.862  13.306  1.00 20.80           C  
ATOM   1437  CG  HIS A 227      16.251 -13.148  12.227  1.00 26.34           C  
ATOM   1438  CD2 HIS A 227      16.666 -12.646  11.038  1.00 23.14           C  
ATOM   1439  ND1 HIS A 227      14.894 -12.906  12.295  1.00 19.11           N  
ATOM   1440  CE1 HIS A 227      14.510 -12.277  11.199  1.00 27.60           C  
ATOM   1441  NE2 HIS A 227      15.567 -12.107  10.419  1.00 19.17           N  
ATOM   1442  N   GLY A 228      15.886 -14.769  16.098  1.00 19.65           N  
ATOM   1443  CA  GLY A 228      15.829 -15.951  16.944  1.00 18.31           C  
ATOM   1444  C   GLY A 228      15.215 -15.763  18.318  1.00 21.72           C  
ATOM   1445  O   GLY A 228      14.062 -15.318  18.454  1.00 19.71           O  
ATOM   1446  N   GLU A 229      15.997 -16.103  19.348  1.00 20.36           N  
ATOM   1447  CA  GLU A 229      15.541 -16.130  20.731  1.00 24.44           C  
ATOM   1448  C   GLU A 229      16.288 -15.182  21.642  1.00 20.74           C  
ATOM   1449  O   GLU A 229      15.751 -14.827  22.695  1.00 20.19           O  
ATOM   1450  CB  GLU A 229      15.687 -17.541  21.343  1.00 25.15           C  
ATOM   1451  CG  GLU A 229      15.288 -18.679  20.434  1.00 28.68           C  
ATOM   1452  CD  GLU A 229      13.794 -18.851  20.350  0.33 27.14           C  
ATOM   1453  OE1 GLU A 229      13.101 -18.300  21.231  1.00 26.53           O  
ATOM   1454  OE2 GLU A 229      13.320 -19.527  19.409  0.80 29.25           O1-
ATOM   1455  N   TYR A 230      17.519 -14.807  21.297  1.00 18.11           N  
ATOM   1456  CA  TYR A 230      18.400 -14.122  22.226  1.00 21.12           C  
ATOM   1457  C   TYR A 230      18.579 -12.653  21.858  1.00 20.40           C  
ATOM   1458  O   TYR A 230      18.512 -12.270  20.686  1.00 17.82           O  
ATOM   1459  CB  TYR A 230      19.754 -14.838  22.276  1.00 22.44           C  
ATOM   1460  CG  TYR A 230      19.546 -16.340  22.367  1.00 22.08           C  
ATOM   1461  CD1 TYR A 230      18.778 -16.885  23.392  1.00 28.32           C  
ATOM   1462  CD2 TYR A 230      20.066 -17.193  21.425  1.00 24.27           C  
ATOM   1463  CE1 TYR A 230      18.562 -18.261  23.478  1.00 28.52           C  
ATOM   1464  CE2 TYR A 230      19.865 -18.581  21.510  1.00 25.78           C  
ATOM   1465  CZ  TYR A 230      19.108 -19.098  22.528  1.00 32.72           C  
ATOM   1466  OH  TYR A 230      18.894 -20.459  22.605  1.00 45.64           O  
ATOM   1467  N   TYR A 231      18.797 -11.838  22.885  1.00 23.89           N  
ATOM   1468  CA  TYR A 231      19.289 -10.484  22.699  1.00 21.14           C  
ATOM   1469  C   TYR A 231      20.816 -10.534  22.554  1.00 20.35           C  
ATOM   1470  O   TYR A 231      21.487 -11.457  23.030  1.00 21.43           O  
ATOM   1471  CB  TYR A 231      18.876  -9.571  23.876  1.00 23.01           C  
ATOM   1472  CG  TYR A 231      19.911  -9.589  24.969  1.00 21.78           C  
ATOM   1473  CD1 TYR A 231      19.875 -10.552  25.970  1.00 26.46           C  
ATOM   1474  CD2 TYR A 231      20.957  -8.676  24.972  1.00 16.54           C  
ATOM   1475  CE1 TYR A 231      20.867 -10.606  26.938  1.00 27.44           C  
ATOM   1476  CE2 TYR A 231      21.953  -8.729  25.925  1.00 22.03           C  
ATOM   1477  CZ  TYR A 231      21.909  -9.696  26.905  1.00 24.33           C  
ATOM   1478  OH  TYR A 231      22.895  -9.758  27.870  1.00 19.70           O  
ATOM   1479  N   HIS A 232      21.357  -9.511  21.909  1.00 21.38           N  
ATOM   1480  CA  HIS A 232      22.769  -9.412  21.574  1.00 23.57           C  
ATOM   1481  C   HIS A 232      23.192  -7.952  21.706  1.00 24.93           C  
ATOM   1482  O   HIS A 232      22.355  -7.048  21.705  1.00 22.40           O  
ATOM   1483  CB  HIS A 232      23.032  -9.910  20.144  1.00 16.90           C  
ATOM   1484  CG  HIS A 232      22.652 -11.344  19.902  1.00 20.57           C  
ATOM   1485  CD2 HIS A 232      21.591 -11.894  19.260  1.00 18.25           C  
ATOM   1486  ND1 HIS A 232      23.466 -12.397  20.265  1.00 17.00           N  
ATOM   1487  CE1 HIS A 232      22.906 -13.534  19.893  1.00 20.08           C  
ATOM   1488  NE2 HIS A 232      21.762 -13.261  19.291  1.00 16.71           N  
ATOM   1489  N   THR A 233      24.509  -7.720  21.825  1.00 26.08           N  
ATOM   1490  CA  THR A 233      25.090  -6.377  21.743  1.00 25.32           C  
ATOM   1491  C   THR A 233      26.173  -6.407  20.674  1.00 23.05           C  
ATOM   1492  O   THR A 233      27.181  -7.109  20.827  1.00 21.31           O  
ATOM   1493  CB  THR A 233      25.655  -5.899  23.092  1.00 21.72           C  
ATOM   1494  CG2 THR A 233      24.544  -5.516  24.060  1.00 22.78           C  
ATOM   1495  OG1 THR A 233      26.448  -6.931  23.685  1.00 23.39           O  
ATOM   1496  N   PHE A 234      25.951  -5.661  19.589  1.00 23.69           N  
ATOM   1497  CA  PHE A 234      26.847  -5.643  18.439  1.00 21.67           C  
ATOM   1498  C   PHE A 234      27.973  -4.645  18.699  1.00 24.67           C  
ATOM   1499  O   PHE A 234      27.703  -3.465  18.929  1.00 22.79           O  
ATOM   1500  CB  PHE A 234      26.066  -5.284  17.168  1.00 17.55           C  
ATOM   1501  CG  PHE A 234      26.935  -5.055  15.953  1.00 19.44           C  
ATOM   1502  CD1 PHE A 234      27.371  -6.124  15.194  1.00 14.71           C  
ATOM   1503  CD2 PHE A 234      27.298  -3.766  15.570  1.00 17.10           C  
ATOM   1504  CE1 PHE A 234      28.186  -5.928  14.090  1.00 22.11           C  
ATOM   1505  CE2 PHE A 234      28.111  -3.552  14.453  1.00 21.46           C  
ATOM   1506  CZ  PHE A 234      28.547  -4.638  13.712  1.00 23.10           C  
ATOM   1507  N   HIS A 235      29.238  -5.106  18.673  1.00 21.26           N  
ATOM   1508  CA  HIS A 235      30.361  -4.223  18.972  1.00 19.67           C  
ATOM   1509  C   HIS A 235      31.377  -4.269  17.846  1.00 23.76           C  
ATOM   1510  O   HIS A 235      31.675  -5.345  17.319  1.00 21.94           O  
ATOM   1511  CB  HIS A 235      31.053  -4.587  20.293  1.00 14.53           C  
ATOM   1512  CG  HIS A 235      32.272  -3.762  20.578  1.00 16.92           C  
ATOM   1513  CD2 HIS A 235      33.526  -4.122  20.958  1.00 22.32           C  
ATOM   1514  ND1 HIS A 235      32.284  -2.388  20.466  1.00 21.16           N  
ATOM   1515  CE1 HIS A 235      33.492  -1.937  20.764  1.00 24.89           C  
ATOM   1516  NE2 HIS A 235      34.263  -2.968  21.064  1.00 25.85           N  
ATOM   1517  N   MET A 236      31.911  -3.098  17.488  1.00 25.18           N  
ATOM   1518  CA  MET A 236      32.938  -2.954  16.451  1.00 28.97           C  
ATOM   1519  C   MET A 236      34.169  -2.279  17.031  1.00 23.02           C  
ATOM   1520  O   MET A 236      34.077  -1.154  17.526  1.00 25.82           O  
ATOM   1521  CB  MET A 236      32.429  -2.121  15.277  1.00 26.57           C  
ATOM   1522  CG  MET A 236      31.738  -2.886  14.182  1.00 26.99           C  
ATOM   1523  SD  MET A 236      32.128  -2.069  12.611  1.00 43.51           S  
ATOM   1524  CE  MET A 236      33.749  -2.774  12.300  1.00 28.40           C  
ATOM   1525  N   HIS A 237      35.316  -2.956  16.959  1.00 24.05           N  
ATOM   1526  CA  HIS A 237      36.569  -2.355  17.393  1.00 23.60           C  
ATOM   1527  C   HIS A 237      36.987  -1.258  16.412  1.00 20.47           C  
ATOM   1528  O   HIS A 237      36.786  -1.384  15.203  1.00 21.15           O  
ATOM   1529  CB  HIS A 237      37.658  -3.428  17.506  1.00 20.14           C  
ATOM   1530  CG  HIS A 237      37.494  -4.348  18.675  1.00 26.29           C  
ATOM   1531  CD2 HIS A 237      36.389  -4.890  19.241  1.00 21.37           C  
ATOM   1532  ND1 HIS A 237      38.569  -4.828  19.399  1.00 30.76           N  
ATOM   1533  CE1 HIS A 237      38.131  -5.628  20.356  1.00 25.98           C  
ATOM   1534  NE2 HIS A 237      36.812  -5.685  20.281  1.00 25.92           N  
ATOM   1535  N   GLY A 238      37.481  -0.138  16.944  1.00 26.82           N  
ATOM   1536  CA  GLY A 238      38.106   0.889  16.110  1.00 26.29           C  
ATOM   1537  C   GLY A 238      37.193   1.769  15.268  1.00 30.34           C  
ATOM   1538  O   GLY A 238      37.701   2.585  14.479  1.00 24.32           O  
ATOM   1539  N   HIS A 239      35.868   1.651  15.410  1.00 22.83           N  
ATOM   1540  CA  HIS A 239      34.932   2.399  14.572  1.00 20.97           C  
ATOM   1541  C   HIS A 239      33.662   2.686  15.376  1.00 27.66           C  
ATOM   1542  O   HIS A 239      33.338   1.952  16.316  1.00 26.28           O  
ATOM   1543  CB  HIS A 239      34.622   1.621  13.278  1.00 19.44           C  
ATOM   1544  CG  HIS A 239      35.834   1.345  12.435  1.00 25.49           C  
ATOM   1545  CD2 HIS A 239      36.364   2.025  11.391  1.00 23.81           C  
ATOM   1546  ND1 HIS A 239      36.678   0.274  12.660  1.00 23.53           N  
ATOM   1547  CE1 HIS A 239      37.667   0.301  11.784  1.00 22.13           C  
ATOM   1548  NE2 HIS A 239      37.499   1.351  10.998  1.00 25.33           N  
ATOM   1549  N   ARG A 240      32.944   3.754  15.008  1.00 25.10           N  
ATOM   1550  CA  ARG A 240      31.719   4.148  15.711  1.00 27.00           C  
ATOM   1551  C   ARG A 240      30.711   4.722  14.717  1.00 27.81           C  
ATOM   1552  O   ARG A 240      31.037   5.014  13.567  1.00 25.03           O  
ATOM   1553  CB  ARG A 240      32.011   5.160  16.832  1.00 22.82           C  
ATOM   1554  CG  ARG A 240      32.560   6.523  16.356  1.00 22.04           C  
ATOM   1555  CD  ARG A 240      33.699   6.997  17.286  1.00 26.85           C  
ATOM   1556  NE  ARG A 240      34.825   6.055  17.287  1.00 24.51           N  
ATOM   1557  CZ  ARG A 240      35.829   6.081  16.420  1.00 28.71           C  
ATOM   1558  NH1 ARG A 240      35.858   7.017  15.477  1.00 28.61           N1+
ATOM   1559  NH2 ARG A 240      36.814   5.170  16.492  1.00 21.49           N  
ATOM   1560  N   TRP A 241      29.470   4.877  15.163  1.00 21.86           N  
ATOM   1561  CA  TRP A 241      28.413   5.334  14.273  1.00 24.25           C  
ATOM   1562  C   TRP A 241      27.349   6.036  15.110  1.00 27.22           C  
ATOM   1563  O   TRP A 241      27.338   5.936  16.340  1.00 24.06           O  
ATOM   1564  CB  TRP A 241      27.814   4.166  13.482  1.00 22.04           C  
ATOM   1565  CG  TRP A 241      27.139   3.166  14.389  1.00 26.72           C  
ATOM   1566  CD1 TRP A 241      25.838   3.192  14.817  1.00 25.99           C  
ATOM   1567  CD2 TRP A 241      27.742   2.024  15.009  1.00 24.21           C  
ATOM   1568  CE2 TRP A 241      26.747   1.402  15.792  1.00 25.51           C  
ATOM   1569  CE3 TRP A 241      29.023   1.464  14.974  1.00 24.90           C  
ATOM   1570  NE1 TRP A 241      25.597   2.130  15.649  1.00 27.15           N  
ATOM   1571  CZ2 TRP A 241      26.989   0.240  16.524  1.00 25.13           C  
ATOM   1572  CZ3 TRP A 241      29.269   0.322  15.716  1.00 23.95           C  
ATOM   1573  CH2 TRP A 241      28.257  -0.280  16.476  1.00 23.06           C  
ATOM   1574  N   ALA A 242      26.464   6.761  14.431  1.00 25.89           N  
ATOM   1575  CA  ALA A 242      25.339   7.400  15.089  1.00 27.04           C  
ATOM   1576  C   ALA A 242      24.155   6.441  15.132  1.00 24.85           C  
ATOM   1577  O   ALA A 242      23.862   5.757  14.150  1.00 28.57           O  
ATOM   1578  CB  ALA A 242      24.948   8.695  14.362  1.00 21.57           C  
ATOM   1579  N   ASP A 243      23.467   6.402  16.269  1.00 26.26           N  
ATOM   1580  CA  ASP A 243      22.311   5.518  16.428  1.00 27.51           C  
ATOM   1581  C   ASP A 243      21.067   6.212  15.862  1.00 30.77           C  
ATOM   1582  O   ASP A 243      20.114   6.565  16.566  1.00 23.61           O  
ATOM   1583  CB  ASP A 243      22.161   5.126  17.894  1.00 29.10           C  
ATOM   1584  CG  ASP A 243      21.067   4.088  18.135  1.00 26.35           C  
ATOM   1585  OD1 ASP A 243      20.676   3.344  17.216  1.00 25.23           O  
ATOM   1586  OD2 ASP A 243      20.573   4.044  19.272  1.00 31.78           O1-
ATOM   1587  N   ASN A 244      21.100   6.424  14.548  1.00 25.34           N  
ATOM   1588  CA  ASN A 244      19.967   6.987  13.818  1.00 31.13           C  
ATOM   1589  C   ASN A 244      19.791   6.186  12.530  1.00 32.00           C  
ATOM   1590  O   ASN A 244      20.401   5.123  12.352  1.00 27.71           O  
ATOM   1591  CB  ASN A 244      20.158   8.490  13.553  1.00 28.82           C  
ATOM   1592  CG  ASN A 244      21.304   8.787  12.586  1.00 22.63           C  
ATOM   1593  ND2 ASN A 244      21.666  10.071  12.462  1.00 23.36           N  
ATOM   1594  OD1 ASN A 244      21.853   7.891  11.967  1.00 26.87           O  
ATOM   1595  N   ARG A 245      18.998   6.731  11.601  1.00 27.68           N  
ATOM   1596  CA  ARG A 245      18.611   5.970  10.414  1.00 33.19           C  
ATOM   1597  C   ARG A 245      19.821   5.632   9.550  1.00 30.49           C  
ATOM   1598  O   ARG A 245      20.135   4.456   9.310  1.00 29.16           O  
ATOM   1599  CB  ARG A 245      17.579   6.750   9.602  1.00 26.98           C  
ATOM   1600  CG  ARG A 245      17.339   6.123   8.247  1.00 32.33           C  
ATOM   1601  CD  ARG A 245      16.304   6.855   7.442  1.00 29.30           C  
ATOM   1602  NE  ARG A 245      16.795   8.103   6.844  1.00 26.71           N  
ATOM   1603  CZ  ARG A 245      17.497   8.188   5.719  1.00 26.30           C  
ATOM   1604  NH1 ARG A 245      17.837   7.096   5.058  1.00 28.49           N1+
ATOM   1605  NH2 ARG A 245      17.870   9.383   5.249  1.00 31.23           N  
ATOM   1606  N   THR A 246      20.525   6.656   9.076  1.00 27.73           N  
ATOM   1607  CA  THR A 246      21.648   6.412   8.188  1.00 28.18           C  
ATOM   1608  C   THR A 246      22.898   5.948   8.924  1.00 28.13           C  
ATOM   1609  O   THR A 246      23.794   5.379   8.293  1.00 33.14           O  
ATOM   1610  CB  THR A 246      21.949   7.681   7.390  1.00 35.63           C  
ATOM   1611  CG2 THR A 246      20.676   8.196   6.728  1.00 28.71           C  
ATOM   1612  OG1 THR A 246      22.437   8.686   8.282  1.00 29.74           O  
ATOM   1613  N   GLY A 247      22.986   6.164  10.237  1.00 27.98           N  
ATOM   1614  CA  GLY A 247      24.218   5.868  10.939  1.00 25.51           C  
ATOM   1615  C   GLY A 247      25.264   6.947  10.853  1.00 31.16           C  
ATOM   1616  O   GLY A 247      26.403   6.713  11.265  1.00 29.33           O  
ATOM   1617  N   MET A 248      24.911   8.125  10.333  1.00 29.65           N  
ATOM   1618  CA  MET A 248      25.786   9.286  10.265  1.00 34.92           C  
ATOM   1619  C   MET A 248      25.023  10.489  10.800  1.00 27.94           C  
ATOM   1620  O   MET A 248      23.845  10.668  10.491  1.00 27.22           O  
ATOM   1621  CB  MET A 248      26.241   9.567   8.826  1.00 32.81           C  
ATOM   1622  CG  MET A 248      26.813   8.360   8.102  1.00 36.32           C  
ATOM   1623  SD  MET A 248      26.930   8.652   6.321  1.00 56.91           S  
ATOM   1624  CE  MET A 248      25.426   7.892   5.715  1.00 35.33           C  
ATOM   1625  N   LEU A 249      25.672  11.292  11.631  1.00 22.54           N  
ATOM   1626  CA  LEU A 249      25.044  12.525  12.077  1.00 31.19           C  
ATOM   1627  C   LEU A 249      24.750  13.418  10.872  1.00 30.02           C  
ATOM   1628  O   LEU A 249      25.610  13.616  10.011  1.00 32.37           O  
ATOM   1629  CB  LEU A 249      25.958  13.248  13.062  1.00 36.74           C  
ATOM   1630  CG  LEU A 249      26.317  12.521  14.357  1.00 27.48           C  
ATOM   1631  CD1 LEU A 249      27.300  13.362  15.169  1.00 20.51           C  
ATOM   1632  CD2 LEU A 249      25.055  12.220  15.156  1.00 24.12           C  
ATOM   1633  N   THR A 250      23.525  13.936  10.799  1.00 35.14           N  
ATOM   1634  CA  THR A 250      23.155  14.818   9.696  1.00 32.55           C  
ATOM   1635  C   THR A 250      23.896  16.144   9.743  1.00 42.80           C  
ATOM   1636  O   THR A 250      23.867  16.886   8.754  1.00 39.89           O  
ATOM   1637  CB  THR A 250      21.654  15.087   9.709  1.00 38.91           C  
ATOM   1638  CG2 THR A 250      20.898  13.819  10.119  1.00 39.65           C  
ATOM   1639  OG1 THR A 250      21.373  16.111  10.666  1.00 38.33           O  
ATOM   1640  N   GLY A 251      24.552  16.451  10.864  1.00 40.21           N  
ATOM   1641  CA  GLY A 251      25.356  17.639  11.005  1.00 36.02           C  
ATOM   1642  C   GLY A 251      25.551  18.014  12.460  1.00 37.73           C  
ATOM   1643  O   GLY A 251      25.176  17.267  13.376  1.00 34.76           O  
ATOM   1644  N   PRO A 252      26.112  19.203  12.703  1.00 33.79           N  
ATOM   1645  CA  PRO A 252      26.398  19.613  14.091  1.00 34.88           C  
ATOM   1646  C   PRO A 252      25.157  19.796  14.947  1.00 32.65           C  
ATOM   1647  O   PRO A 252      25.294  19.902  16.172  1.00 32.66           O  
ATOM   1648  CB  PRO A 252      27.146  20.946  13.916  1.00 40.12           C  
ATOM   1649  CG  PRO A 252      26.628  21.480  12.600  1.00 33.22           C  
ATOM   1650  CD  PRO A 252      26.435  20.265  11.729  1.00 37.29           C  
ATOM   1651  N   ASP A 253      23.958  19.863  14.349  1.00 31.43           N  
ATOM   1652  CA  ASP A 253      22.710  20.003  15.102  1.00 28.63           C  
ATOM   1653  C   ASP A 253      22.058  18.664  15.446  1.00 31.28           C  
ATOM   1654  O   ASP A 253      21.052  18.645  16.174  1.00 31.24           O  
ATOM   1655  CB  ASP A 253      21.694  20.841  14.316  1.00 31.19           C  
ATOM   1656  CG  ASP A 253      21.987  22.332  14.359  0.30 36.40           C  
ATOM   1657  OD1 ASP A 253      23.074  22.747  14.820  0.80 35.23           O  
ATOM   1658  OD2 ASP A 253      21.114  23.096  13.911  1.00 45.12           O1-
ATOM   1659  N   ASP A 254      22.577  17.560  14.916  1.00 31.62           N  
ATOM   1660  CA  ASP A 254      21.996  16.244  15.166  1.00 27.64           C  
ATOM   1661  C   ASP A 254      22.349  15.796  16.577  1.00 32.99           C  
ATOM   1662  O   ASP A 254      23.534  15.668  16.898  1.00 30.00           O  
ATOM   1663  CB  ASP A 254      22.515  15.240  14.138  1.00 34.18           C  
ATOM   1664  CG  ASP A 254      21.789  13.905  14.181  1.00 34.83           C  
ATOM   1665  OD1 ASP A 254      21.198  13.571  15.222  1.00 29.31           O  
ATOM   1666  OD2 ASP A 254      21.812  13.188  13.150  1.00 33.43           O1-
ATOM   1667  N   PRO A 255      21.365  15.539  17.444  1.00 31.76           N  
ATOM   1668  CA  PRO A 255      21.669  15.104  18.811  1.00 34.22           C  
ATOM   1669  C   PRO A 255      21.819  13.592  18.974  1.00 33.52           C  
ATOM   1670  O   PRO A 255      22.103  13.137  20.093  1.00 31.85           O  
ATOM   1671  CB  PRO A 255      20.450  15.617  19.582  1.00 39.61           C  
ATOM   1672  CG  PRO A 255      19.327  15.412  18.597  1.00 32.94           C  
ATOM   1673  CD  PRO A 255      19.916  15.670  17.218  1.00 32.05           C  
ATOM   1674  N   SER A 256      21.640  12.821  17.895  1.00 31.03           N  
ATOM   1675  CA  SER A 256      21.713  11.363  17.948  1.00 32.12           C  
ATOM   1676  C   SER A 256      22.946  10.905  18.706  1.00 30.50           C  
ATOM   1677  O   SER A 256      24.030  11.470  18.558  1.00 35.76           O  
ATOM   1678  CB  SER A 256      21.755  10.772  16.534  1.00 30.03           C  
ATOM   1679  OG  SER A 256      20.549  11.019  15.827  1.00 30.18           O  
ATOM   1680  N   GLN A 257      22.779   9.873  19.518  1.00 29.08           N  
ATOM   1681  CA  GLN A 257      23.925   9.304  20.217  1.00 29.24           C  
ATOM   1682  C   GLN A 257      24.924   8.721  19.223  1.00 27.21           C  
ATOM   1683  O   GLN A 257      24.546   8.229  18.154  1.00 22.97           O  
ATOM   1684  CB  GLN A 257      23.468   8.229  21.204  1.00 31.89           C  
ATOM   1685  CG  GLN A 257      22.409   7.313  20.642  1.00 36.73           C  
ATOM   1686  CD  GLN A 257      21.499   6.776  21.729  1.00 45.14           C  
ATOM   1687  NE2 GLN A 257      20.368   6.203  21.320  1.00 45.70           N  
ATOM   1688  OE1 GLN A 257      21.782   6.909  22.920  1.00 42.90           O  
ATOM   1689  N   VAL A 258      26.206   8.815  19.574  1.00 22.92           N  
ATOM   1690  CA  VAL A 258      27.287   8.128  18.870  1.00 24.45           C  
ATOM   1691  C   VAL A 258      27.709   6.945  19.730  1.00 19.24           C  
ATOM   1692  O   VAL A 258      27.963   7.111  20.930  1.00 25.86           O  
ATOM   1693  CB  VAL A 258      28.477   9.069  18.597  1.00 19.38           C  
ATOM   1694  CG1 VAL A 258      29.566   8.338  17.815  1.00 21.81           C  
ATOM   1695  CG2 VAL A 258      28.048  10.289  17.821  1.00 22.21           C  
ATOM   1696  N   ILE A 259      27.788   5.746  19.130  1.00 21.84           N  
ATOM   1697  CA  ILE A 259      28.062   4.519  19.879  1.00 23.05           C  
ATOM   1698  C   ILE A 259      28.997   3.593  19.106  1.00 25.05           C  
ATOM   1699  O   ILE A 259      29.175   3.719  17.894  1.00 20.67           O  
ATOM   1700  CB  ILE A 259      26.764   3.747  20.203  1.00 23.08           C  
ATOM   1701  CG1 ILE A 259      25.971   3.521  18.914  1.00 21.79           C  
ATOM   1702  CG2 ILE A 259      25.912   4.506  21.217  1.00 27.72           C  
ATOM   1703  CD1 ILE A 259      24.798   2.591  19.085  1.00 21.06           C  
ATOM   1704  N   ASP A 260      29.563   2.610  19.830  1.00 19.41           N  
ATOM   1705  CA  ASP A 260      30.227   1.478  19.194  1.00 23.45           C  
ATOM   1706  C   ASP A 260      29.711   0.139  19.733  1.00 22.73           C  
ATOM   1707  O   ASP A 260      30.380  -0.894  19.575  1.00 22.73           O  
ATOM   1708  CB  ASP A 260      31.762   1.588  19.322  1.00 22.30           C  
ATOM   1709  CG  ASP A 260      32.286   1.316  20.743  1.00 22.43           C  
ATOM   1710  OD1 ASP A 260      31.470   1.103  21.674  1.00 25.17           O  
ATOM   1711  OD2 ASP A 260      33.531   1.284  20.931  1.00 21.72           O1-
ATOM   1712  N   ASN A 261      28.522   0.133  20.341  1.00 20.65           N  
ATOM   1713  CA  ASN A 261      27.944  -1.050  20.984  1.00 19.90           C  
ATOM   1714  C   ASN A 261      26.431  -0.857  21.020  1.00 24.38           C  
ATOM   1715  O   ASN A 261      25.947   0.097  21.632  1.00 20.95           O  
ATOM   1716  CB  ASN A 261      28.525  -1.210  22.392  1.00 18.42           C  
ATOM   1717  CG  ASN A 261      28.386  -2.631  22.952  1.00 21.48           C  
ATOM   1718  ND2 ASN A 261      27.343  -2.854  23.752  1.00 19.79           N  
ATOM   1719  OD1 ASN A 261      29.252  -3.493  22.723  1.00 23.53           O  
ATOM   1720  N   LYS A 262      25.677  -1.703  20.325  1.00 24.71           N  
ATOM   1721  CA  LYS A 262      24.230  -1.513  20.257  1.00 19.62           C  
ATOM   1722  C   LYS A 262      23.521  -2.778  20.728  1.00 24.20           C  
ATOM   1723  O   LYS A 262      23.769  -3.859  20.186  1.00 19.59           O  
ATOM   1724  CB  LYS A 262      23.780  -1.157  18.842  1.00 21.63           C  
ATOM   1725  CG  LYS A 262      22.326  -0.685  18.785  1.00 31.63           C  
ATOM   1726  CD  LYS A 262      21.884  -0.408  17.359  1.00 33.06           C  
ATOM   1727  CE  LYS A 262      20.390  -0.054  17.303  1.00 28.42           C  
ATOM   1728  NZ  LYS A 262      19.982   0.947  18.335  1.00 39.06           N1+
ATOM   1729  N   ILE A 263      22.640  -2.649  21.735  1.00 21.96           N  
ATOM   1730  CA  ILE A 263      21.807  -3.789  22.106  1.00 18.69           C  
ATOM   1731  C   ILE A 263      20.839  -4.056  20.960  1.00 22.10           C  
ATOM   1732  O   ILE A 263      20.399  -3.135  20.263  1.00 24.59           O  
ATOM   1733  CB  ILE A 263      21.055  -3.558  23.437  1.00 23.57           C  
ATOM   1734  CG1 ILE A 263      20.322  -4.834  23.870  1.00 21.25           C  
ATOM   1735  CG2 ILE A 263      20.033  -2.416  23.299  1.00 18.08           C  
ATOM   1736  CD1 ILE A 263      19.832  -4.841  25.309  1.00 25.61           C  
ATOM   1737  N   CYS A 264      20.525  -5.326  20.733  1.00 18.26           N  
ATOM   1738  CA  CYS A 264      19.604  -5.656  19.655  1.00 19.43           C  
ATOM   1739  C   CYS A 264      18.968  -7.015  19.934  1.00 23.88           C  
ATOM   1740  O   CYS A 264      19.564  -7.877  20.590  1.00 22.29           O  
ATOM   1741  CB  CYS A 264      20.317  -5.635  18.289  1.00 20.66           C  
ATOM   1742  SG  CYS A 264      21.819  -6.698  18.188  1.00 28.76           S  
ATOM   1743  N   GLY A 265      17.747  -7.184  19.425  1.00 18.95           N  
ATOM   1744  CA  GLY A 265      16.958  -8.368  19.662  1.00 22.46           C  
ATOM   1745  C   GLY A 265      16.286  -8.852  18.394  1.00 18.70           C  
ATOM   1746  O   GLY A 265      16.360  -8.208  17.346  1.00 19.21           O  
ATOM   1747  N   PRO A 266      15.631 -10.015  18.464  1.00 17.12           N  
ATOM   1748  CA  PRO A 266      15.070 -10.623  17.248  1.00 19.40           C  
ATOM   1749  C   PRO A 266      14.231  -9.668  16.414  1.00 24.70           C  
ATOM   1750  O   PRO A 266      13.314  -9.002  16.916  1.00 21.46           O  
ATOM   1751  CB  PRO A 266      14.225 -11.782  17.791  1.00 20.69           C  
ATOM   1752  CG  PRO A 266      14.902 -12.171  19.058  1.00 16.18           C  
ATOM   1753  CD  PRO A 266      15.481 -10.887  19.638  1.00 18.29           C  
ATOM   1754  N   ALA A 267      14.567  -9.622  15.126  1.00 18.95           N  
ATOM   1755  CA  ALA A 267      13.978  -8.829  14.056  1.00 27.82           C  
ATOM   1756  C   ALA A 267      14.355  -7.359  14.154  1.00 21.92           C  
ATOM   1757  O   ALA A 267      13.800  -6.565  13.378  1.00 23.70           O  
ATOM   1758  CB  ALA A 267      12.446  -8.942  13.962  1.00 22.22           C  
ATOM   1759  N   ASP A 268      15.245  -6.959  15.067  1.00 18.19           N  
ATOM   1760  CA  ASP A 268      15.816  -5.622  14.980  1.00 22.49           C  
ATOM   1761  C   ASP A 268      16.663  -5.542  13.719  1.00 22.78           C  
ATOM   1762  O   ASP A 268      17.305  -6.515  13.317  1.00 20.90           O  
ATOM   1763  CB  ASP A 268      16.696  -5.293  16.201  1.00 19.45           C  
ATOM   1764  CG  ASP A 268      15.912  -4.756  17.385  0.84 25.42           C  
ATOM   1765  OD1 ASP A 268      14.791  -4.233  17.192  1.00 27.99           O  
ATOM   1766  OD2 ASP A 268      16.438  -4.843  18.522  1.00 23.86           O1-
ATOM   1767  N   SER A 269      16.654  -4.377  13.085  1.00 22.57           N  
ATOM   1768  CA  SER A 269      17.549  -4.113  11.964  1.00 23.31           C  
ATOM   1769  C   SER A 269      18.019  -2.673  12.078  1.00 25.50           C  
ATOM   1770  O   SER A 269      17.206  -1.781  12.325  1.00 23.20           O  
ATOM   1771  CB  SER A 269      16.853  -4.344  10.608  1.00 20.91           C  
ATOM   1772  OG  SER A 269      15.704  -3.496  10.462  1.00 18.27           O  
ATOM   1773  N   PHE A 270      19.326  -2.452  11.932  1.00 20.19           N  
ATOM   1774  CA  PHE A 270      19.864  -1.116  11.766  1.00 21.78           C  
ATOM   1775  C   PHE A 270      20.999  -1.202  10.769  1.00 25.75           C  
ATOM   1776  O   PHE A 270      21.415  -2.293  10.370  1.00 25.92           O  
ATOM   1777  CB  PHE A 270      20.345  -0.510  13.089  1.00 26.65           C  
ATOM   1778  CG  PHE A 270      21.409  -1.312  13.762  1.00 25.06           C  
ATOM   1779  CD1 PHE A 270      21.084  -2.449  14.488  1.00 20.65           C  
ATOM   1780  CD2 PHE A 270      22.738  -0.930  13.670  1.00 23.65           C  
ATOM   1781  CE1 PHE A 270      22.085  -3.196  15.114  1.00 27.92           C  
ATOM   1782  CE2 PHE A 270      23.738  -1.669  14.281  1.00 25.85           C  
ATOM   1783  CZ  PHE A 270      23.412  -2.805  15.008  1.00 21.04           C  
ATOM   1784  N   GLY A 271      21.495  -0.038  10.359  1.00 22.53           N  
ATOM   1785  CA  GLY A 271      22.664  -0.004   9.507  1.00 26.83           C  
ATOM   1786  C   GLY A 271      23.430   1.283   9.714  1.00 26.40           C  
ATOM   1787  O   GLY A 271      22.925   2.239  10.306  1.00 23.47           O  
ATOM   1788  N   PHE A 272      24.676   1.288   9.235  1.00 20.36           N  
ATOM   1789  CA  PHE A 272      25.485   2.496   9.288  1.00 19.63           C  
ATOM   1790  C   PHE A 272      26.487   2.475   8.148  1.00 25.42           C  
ATOM   1791  O   PHE A 272      26.708   1.446   7.507  1.00 27.63           O  
ATOM   1792  CB  PHE A 272      26.209   2.644  10.637  1.00 20.47           C  
ATOM   1793  CG  PHE A 272      26.963   1.406  11.086  1.00 27.03           C  
ATOM   1794  CD1 PHE A 272      28.269   1.167  10.653  1.00 27.64           C  
ATOM   1795  CD2 PHE A 272      26.381   0.499  11.978  1.00 22.88           C  
ATOM   1796  CE1 PHE A 272      28.984   0.035  11.085  1.00 23.44           C  
ATOM   1797  CE2 PHE A 272      27.090  -0.653  12.410  1.00 21.93           C  
ATOM   1798  CZ  PHE A 272      28.393  -0.881  11.962  1.00 21.52           C  
ATOM   1799  N   GLN A 273      27.095   3.630   7.906  1.00 27.38           N  
ATOM   1800  CA  GLN A 273      28.256   3.736   7.032  1.00 28.89           C  
ATOM   1801  C   GLN A 273      29.446   4.256   7.833  1.00 27.62           C  
ATOM   1802  O   GLN A 273      29.315   5.174   8.646  1.00 29.90           O  
ATOM   1803  CB  GLN A 273      27.961   4.635   5.834  1.00 26.55           C  
ATOM   1804  CG  GLN A 273      27.112   3.935   4.756  1.00 29.47           C  
ATOM   1805  CD  GLN A 273      26.788   4.860   3.605  1.00 31.94           C  
ATOM   1806  NE2 GLN A 273      25.754   4.534   2.830  1.00 29.69           N  
ATOM   1807  OE1 GLN A 273      27.446   5.877   3.435  1.00 33.62           O  
ATOM   1808  N   ILE A 274      30.604   3.645   7.628  1.00 23.90           N  
ATOM   1809  CA  ILE A 274      31.812   4.038   8.336  1.00 27.69           C  
ATOM   1810  C   ILE A 274      32.889   4.335   7.305  1.00 29.32           C  
ATOM   1811  O   ILE A 274      32.800   3.924   6.144  1.00 31.05           O  
ATOM   1812  CB  ILE A 274      32.288   2.944   9.311  1.00 25.52           C  
ATOM   1813  CG1 ILE A 274      32.189   1.579   8.626  1.00 22.90           C  
ATOM   1814  CG2 ILE A 274      31.436   2.966  10.579  1.00 30.36           C  
ATOM   1815  CD1 ILE A 274      32.781   0.439   9.424  1.00 27.15           C  
ATOM   1816  N   ILE A 275      33.917   5.052   7.737  1.00 25.76           N  
ATOM   1817  CA  ILE A 275      35.098   5.258   6.912  1.00 23.87           C  
ATOM   1818  C   ILE A 275      36.147   4.300   7.439  1.00 26.32           C  
ATOM   1819  O   ILE A 275      36.613   4.443   8.574  1.00 25.50           O  
ATOM   1820  CB  ILE A 275      35.580   6.714   6.938  1.00 28.17           C  
ATOM   1821  CG1 ILE A 275      34.487   7.664   6.415  1.00 27.98           C  
ATOM   1822  CG2 ILE A 275      36.829   6.858   6.107  1.00 21.90           C  
ATOM   1823  CD1 ILE A 275      34.002   7.333   5.010  1.00 29.47           C  
ATOM   1824  N   ALA A 276      36.505   3.317   6.613  1.00 27.33           N  
ATOM   1825  CA  ALA A 276      37.334   2.210   7.070  1.00 26.24           C  
ATOM   1826  C   ALA A 276      38.672   2.737   7.562  1.00 30.00           C  
ATOM   1827  O   ALA A 276      39.358   3.477   6.848  1.00 30.12           O  
ATOM   1828  CB  ALA A 276      37.520   1.202   5.943  1.00 27.31           C  
ATOM   1829  N   GLY A 277      39.017   2.393   8.800  1.00 23.21           N  
ATOM   1830  CA  GLY A 277      40.251   2.856   9.420  1.00 25.19           C  
ATOM   1831  C   GLY A 277      40.296   4.331   9.773  1.00 29.09           C  
ATOM   1832  O   GLY A 277      41.353   4.817  10.200  1.00 24.57           O  
ATOM   1833  N   GLU A 278      39.180   5.058   9.632  1.00 30.65           N  
ATOM   1834  CA  GLU A 278      39.181   6.510   9.811  1.00 27.57           C  
ATOM   1835  C   GLU A 278      39.719   6.906  11.177  1.00 32.95           C  
ATOM   1836  O   GLU A 278      39.100   6.613  12.207  1.00 32.82           O  
ATOM   1837  CB  GLU A 278      37.778   7.090   9.641  1.00 29.60           C  
ATOM   1838  CG  GLU A 278      37.727   8.619   9.645  1.00 29.98           C  
ATOM   1839  CD  GLU A 278      36.351   9.154   9.330  1.00 29.33           C  
ATOM   1840  OE1 GLU A 278      35.385   8.765  10.023  1.00 30.59           O  
ATOM   1841  OE2 GLU A 278      36.216   9.961   8.386  1.00 29.75           O1-
ATOM   1842  N   GLY A 279      40.870   7.574  11.185  1.00 23.92           N  
ATOM   1843  CA  GLY A 279      41.505   8.018  12.407  1.00 26.45           C  
ATOM   1844  C   GLY A 279      42.199   6.944  13.209  1.00 25.60           C  
ATOM   1845  O   GLY A 279      42.712   7.254  14.294  1.00 26.37           O  
ATOM   1846  N   VAL A 280      42.237   5.697  12.727  1.00 21.83           N  
ATOM   1847  CA  VAL A 280      42.811   4.593  13.501  1.00 20.35           C  
ATOM   1848  C   VAL A 280      43.732   3.736  12.635  1.00 24.86           C  
ATOM   1849  O   VAL A 280      44.628   3.062  13.149  1.00 29.89           O  
ATOM   1850  CB  VAL A 280      41.713   3.714  14.129  1.00 21.01           C  
ATOM   1851  CG1 VAL A 280      40.811   4.536  15.065  1.00 21.69           C  
ATOM   1852  CG2 VAL A 280      40.902   3.033  13.051  1.00 22.36           C  
ATOM   1853  N   GLY A 281      43.497   3.717  11.326  1.00 32.46           N  
ATOM   1854  CA  GLY A 281      44.408   3.063  10.408  1.00 29.14           C  
ATOM   1855  C   GLY A 281      44.059   1.618  10.103  1.00 31.86           C  
ATOM   1856  O   GLY A 281      42.972   1.108  10.400  1.00 23.97           O  
ATOM   1857  N   ALA A 282      45.039   0.951   9.493  1.00 26.57           N  
ATOM   1858  CA  ALA A 282      44.923  -0.426   9.045  1.00 29.05           C  
ATOM   1859  C   ALA A 282      45.018  -1.391  10.226  1.00 25.24           C  
ATOM   1860  O   ALA A 282      45.563  -1.070  11.285  1.00 29.29           O  
ATOM   1861  CB  ALA A 282      46.011  -0.734   8.016  1.00 24.80           C  
ATOM   1862  N   GLY A 283      44.471  -2.581  10.034  1.00 26.54           N  
ATOM   1863  CA  GLY A 283      44.510  -3.601  11.064  1.00 26.16           C  
ATOM   1864  C   GLY A 283      43.368  -4.585  10.938  1.00 22.48           C  
ATOM   1865  O   GLY A 283      42.450  -4.429  10.127  1.00 26.53           O  
ATOM   1866  N   ALA A 284      43.445  -5.631  11.759  1.00 19.76           N  
ATOM   1867  CA  ALA A 284      42.390  -6.639  11.814  1.00 22.86           C  
ATOM   1868  C   ALA A 284      41.469  -6.284  12.981  1.00 25.81           C  
ATOM   1869  O   ALA A 284      41.616  -6.775  14.099  1.00 26.65           O  
ATOM   1870  CB  ALA A 284      42.974  -8.048  11.942  1.00 20.90           C  
ATOM   1871  N   TRP A 285      40.503  -5.405  12.689  1.00 26.00           N  
ATOM   1872  CA  TRP A 285      39.536  -4.905  13.661  1.00 22.34           C  
ATOM   1873  C   TRP A 285      38.425  -5.919  13.877  1.00 22.95           C  
ATOM   1874  O   TRP A 285      37.676  -6.228  12.944  1.00 24.90           O  
ATOM   1875  CB  TRP A 285      38.933  -3.587  13.171  1.00 23.64           C  
ATOM   1876  CG  TRP A 285      39.954  -2.584  12.888  1.00 24.09           C  
ATOM   1877  CD1 TRP A 285      40.433  -2.213  11.657  1.00 25.50           C  
ATOM   1878  CD2 TRP A 285      40.673  -1.816  13.850  1.00 23.29           C  
ATOM   1879  CE2 TRP A 285      41.584  -1.003  13.134  1.00 22.76           C  
ATOM   1880  CE3 TRP A 285      40.648  -1.744  15.249  1.00 24.00           C  
ATOM   1881  NE1 TRP A 285      41.418  -1.275  11.800  1.00 20.10           N  
ATOM   1882  CZ2 TRP A 285      42.464  -0.127  13.769  1.00 20.00           C  
ATOM   1883  CZ3 TRP A 285      41.525  -0.871  15.882  1.00 29.59           C  
ATOM   1884  CH2 TRP A 285      42.412  -0.064  15.136  1.00 27.07           C  
ATOM   1885  N   MET A 286      38.281  -6.405  15.105  1.00 22.59           N  
ATOM   1886  CA  MET A 286      37.211  -7.351  15.395  1.00 19.78           C  
ATOM   1887  C   MET A 286      35.863  -6.649  15.498  1.00 22.80           C  
ATOM   1888  O   MET A 286      35.756  -5.506  15.969  1.00 24.63           O  
ATOM   1889  CB  MET A 286      37.482  -8.127  16.684  1.00 22.22           C  
ATOM   1890  CG  MET A 286      38.948  -8.507  16.904  1.00 31.95           C  
ATOM   1891  SD  MET A 286      39.200  -9.302  18.495  1.00 39.89           S  
ATOM   1892  CE  MET A 286      38.141 -10.672  18.212  1.00 27.15           C  
ATOM   1893  N   TYR A 287      34.841  -7.320  14.988  1.00 20.08           N  
ATOM   1894  CA  TYR A 287      33.481  -7.069  15.409  1.00 20.49           C  
ATOM   1895  C   TYR A 287      32.987  -8.320  16.122  1.00 19.63           C  
ATOM   1896  O   TYR A 287      33.388  -9.441  15.780  1.00 19.59           O  
ATOM   1897  CB  TYR A 287      32.574  -6.702  14.230  1.00 22.60           C  
ATOM   1898  CG  TYR A 287      32.194  -7.852  13.343  1.00 21.31           C  
ATOM   1899  CD1 TYR A 287      33.027  -8.246  12.297  1.00 21.84           C  
ATOM   1900  CD2 TYR A 287      30.987  -8.535  13.529  1.00 21.06           C  
ATOM   1901  CE1 TYR A 287      32.685  -9.299  11.467  1.00 24.16           C  
ATOM   1902  CE2 TYR A 287      30.631  -9.604  12.701  1.00 22.41           C  
ATOM   1903  CZ  TYR A 287      31.497  -9.986  11.674  1.00 27.99           C  
ATOM   1904  OH  TYR A 287      31.173 -11.055  10.851  1.00 26.38           O  
ATOM   1905  N   HIS A 288      32.156  -8.141  17.146  1.00 19.99           N  
ATOM   1906  CA  HIS A 288      31.645  -9.325  17.828  1.00 20.11           C  
ATOM   1907  C   HIS A 288      30.398  -8.953  18.602  1.00 21.92           C  
ATOM   1908  O   HIS A 288      30.045  -7.781  18.722  1.00 22.35           O  
ATOM   1909  CB  HIS A 288      32.681  -9.961  18.767  1.00 21.42           C  
ATOM   1910  CG  HIS A 288      33.289  -9.018  19.773  1.00 26.80           C  
ATOM   1911  CD2 HIS A 288      34.227  -8.048  19.636  1.00 25.69           C  
ATOM   1912  ND1 HIS A 288      32.993  -9.070  21.122  1.00 23.62           N  
ATOM   1913  CE1 HIS A 288      33.714  -8.169  21.768  1.00 20.65           C  
ATOM   1914  NE2 HIS A 288      34.473  -7.537  20.889  1.00 26.14           N  
ATOM   1915  N   CYS A 289      29.716  -9.977  19.091  1.00 24.89           N  
ATOM   1916  CA  CYS A 289      28.745  -9.767  20.155  1.00 20.12           C  
ATOM   1917  C   CYS A 289      29.494  -9.602  21.472  1.00 20.52           C  
ATOM   1918  O   CYS A 289      30.463 -10.315  21.748  1.00 23.72           O  
ATOM   1919  CB  CYS A 289      27.775 -10.939  20.248  1.00 22.27           C  
ATOM   1920  SG  CYS A 289      26.544 -10.716  21.584  1.00 23.83           S  
ATOM   1921  N   HIS A 290      29.078  -8.630  22.268  1.00 19.47           N  
ATOM   1922  CA  HIS A 290      29.791  -8.363  23.502  1.00 24.85           C  
ATOM   1923  C   HIS A 290      29.189  -9.079  24.712  1.00 20.53           C  
ATOM   1924  O   HIS A 290      29.765  -8.995  25.799  1.00 20.40           O  
ATOM   1925  CB  HIS A 290      29.863  -6.846  23.742  1.00 18.72           C  
ATOM   1926  CG  HIS A 290      31.168  -6.379  24.315  1.00 18.19           C  
ATOM   1927  CD2 HIS A 290      32.064  -5.465  23.865  1.00 16.97           C  
ATOM   1928  ND1 HIS A 290      31.679  -6.864  25.504  1.00 21.13           N  
ATOM   1929  CE1 HIS A 290      32.822  -6.257  25.769  1.00 18.07           C  
ATOM   1930  NE2 HIS A 290      33.078  -5.404  24.790  1.00 25.71           N  
ATOM   1931  N   VAL A 291      28.075  -9.807  24.558  1.00 19.06           N  
ATOM   1932  CA  VAL A 291      27.690 -10.740  25.617  1.00 18.90           C  
ATOM   1933  C   VAL A 291      28.805 -11.770  25.746  1.00 21.77           C  
ATOM   1934  O   VAL A 291      29.170 -12.428  24.769  1.00 22.18           O  
ATOM   1935  CB  VAL A 291      26.335 -11.406  25.322  1.00 20.25           C  
ATOM   1936  CG1 VAL A 291      25.898 -12.342  26.509  1.00 19.12           C  
ATOM   1937  CG2 VAL A 291      25.244 -10.360  24.999  1.00 15.90           C  
ATOM   1938  N   GLN A 292      29.366 -11.901  26.948  1.00 19.57           N  
ATOM   1939  CA  GLN A 292      30.690 -12.497  27.083  1.00 23.26           C  
ATOM   1940  C   GLN A 292      30.734 -13.931  26.559  1.00 26.80           C  
ATOM   1941  O   GLN A 292      31.662 -14.292  25.819  1.00 28.04           O  
ATOM   1942  CB  GLN A 292      31.135 -12.422  28.540  1.00 21.83           C  
ATOM   1943  CG  GLN A 292      31.453 -10.998  28.951  1.00 19.25           C  
ATOM   1944  CD  GLN A 292      32.534 -10.392  28.058  1.00 25.35           C  
ATOM   1945  NE2 GLN A 292      33.703 -11.033  28.023  1.00 21.04           N  
ATOM   1946  OE1 GLN A 292      32.315  -9.374  27.397  1.00 25.86           O  
ATOM   1947  N   SER A 293      29.729 -14.749  26.896  1.00 20.70           N  
ATOM   1948  CA  SER A 293      29.722 -16.154  26.476  1.00 26.07           C  
ATOM   1949  C   SER A 293      29.481 -16.292  24.981  1.00 27.55           C  
ATOM   1950  O   SER A 293      29.948 -17.250  24.354  1.00 22.25           O  
ATOM   1951  CB  SER A 293      28.646 -16.934  27.248  1.00 21.02           C  
ATOM   1952  OG  SER A 293      27.335 -16.552  26.856  1.00 25.64           O  
ATOM   1953  N   HIS A 294      28.740 -15.345  24.412  1.00 23.15           N  
ATOM   1954  CA  HIS A 294      28.474 -15.318  22.984  1.00 22.04           C  
ATOM   1955  C   HIS A 294      29.765 -15.139  22.183  1.00 22.77           C  
ATOM   1956  O   HIS A 294      30.020 -15.878  21.225  1.00 22.05           O  
ATOM   1957  CB  HIS A 294      27.481 -14.197  22.715  1.00 20.25           C  
ATOM   1958  CG  HIS A 294      26.126 -14.433  23.310  1.00 19.79           C  
ATOM   1959  CD2 HIS A 294      25.723 -15.210  24.348  1.00 26.75           C  
ATOM   1960  ND1 HIS A 294      24.976 -13.970  22.719  1.00 18.35           N  
ATOM   1961  CE1 HIS A 294      23.928 -14.349  23.433  1.00 24.49           C  
ATOM   1962  NE2 HIS A 294      24.353 -15.117  24.423  1.00 20.06           N  
ATOM   1963  N   SER A 295      30.591 -14.160  22.556  1.00 21.31           N  
ATOM   1964  CA  SER A 295      31.891 -14.019  21.908  1.00 25.95           C  
ATOM   1965  C   SER A 295      32.763 -15.229  22.206  1.00 24.39           C  
ATOM   1966  O   SER A 295      33.371 -15.807  21.299  1.00 19.92           O  
ATOM   1967  CB  SER A 295      32.577 -12.735  22.366  1.00 20.94           C  
ATOM   1968  OG  SER A 295      32.576 -12.646  23.778  1.00 23.42           O  
ATOM   1969  N   ASP A 296      32.804 -15.649  23.477  1.00 25.05           N  
ATOM   1970  CA  ASP A 296      33.596 -16.817  23.850  1.00 24.79           C  
ATOM   1971  C   ASP A 296      33.227 -18.046  23.034  1.00 26.64           C  
ATOM   1972  O   ASP A 296      34.092 -18.885  22.751  1.00 26.25           O  
ATOM   1973  CB  ASP A 296      33.421 -17.124  25.337  1.00 26.29           C  
ATOM   1974  CG  ASP A 296      34.192 -16.175  26.230  1.00 28.11           C  
ATOM   1975  OD1 ASP A 296      35.067 -15.429  25.724  1.00 23.75           O  
ATOM   1976  OD2 ASP A 296      33.913 -16.186  27.454  1.00 28.59           O1-
ATOM   1977  N   MET A 297      31.959 -18.182  22.645  1.00 24.36           N  
ATOM   1978  CA  MET A 297      31.507 -19.392  21.965  1.00 24.55           C  
ATOM   1979  C   MET A 297      31.201 -19.195  20.478  1.00 23.68           C  
ATOM   1980  O   MET A 297      30.607 -20.079  19.864  1.00 24.70           O  
ATOM   1981  CB  MET A 297      30.303 -19.988  22.696  1.00 24.01           C  
ATOM   1982  CG  MET A 297      30.685 -20.723  23.972  1.00 21.41           C  
ATOM   1983  SD  MET A 297      29.389 -21.789  24.659  1.00 29.41           S  
ATOM   1984  CE  MET A 297      28.638 -20.674  25.833  1.00 20.83           C  
ATOM   1985  N   GLY A 298      31.641 -18.102  19.863  1.00 27.26           N  
ATOM   1986  CA  GLY A 298      31.727 -18.123  18.412  1.00 25.10           C  
ATOM   1987  C   GLY A 298      31.375 -16.866  17.646  1.00 27.55           C  
ATOM   1988  O   GLY A 298      31.704 -16.758  16.462  1.00 28.59           O  
ATOM   1989  N   MET A 299      30.726 -15.904  18.300  1.00 20.83           N  
ATOM   1990  CA  MET A 299      30.066 -14.809  17.592  1.00 22.70           C  
ATOM   1991  C   MET A 299      31.050 -13.670  17.325  1.00 24.90           C  
ATOM   1992  O   MET A 299      30.894 -12.545  17.803  1.00 23.63           O  
ATOM   1993  CB  MET A 299      28.848 -14.311  18.365  1.00 23.63           C  
ATOM   1994  CG  MET A 299      27.737 -15.331  18.573  1.00 20.97           C  
ATOM   1995  SD  MET A 299      26.160 -14.607  19.142  1.00 23.80           S  
ATOM   1996  CE  MET A 299      25.808 -13.572  17.743  1.00 20.45           C  
ATOM   1997  N   VAL A 300      32.081 -13.988  16.528  1.00 19.53           N  
ATOM   1998  CA  VAL A 300      33.156 -13.052  16.218  1.00 24.58           C  
ATOM   1999  C   VAL A 300      33.521 -13.154  14.744  1.00 22.95           C  
ATOM   2000  O   VAL A 300      33.452 -14.228  14.139  1.00 23.42           O  
ATOM   2001  CB  VAL A 300      34.421 -13.295  17.076  1.00 29.21           C  
ATOM   2002  CG1 VAL A 300      35.402 -12.146  16.874  1.00 24.14           C  
ATOM   2003  CG2 VAL A 300      34.049 -13.446  18.536  1.00 31.51           C  
ATOM   2004  N   GLY A 301      33.879 -12.007  14.161  1.00 23.31           N  
ATOM   2005  CA  GLY A 301      34.436 -11.928  12.826  1.00 27.11           C  
ATOM   2006  C   GLY A 301      35.442 -10.795  12.773  1.00 24.49           C  
ATOM   2007  O   GLY A 301      35.777 -10.191  13.794  1.00 25.25           O  
ATOM   2008  N   LEU A 302      35.924 -10.505  11.569  1.00 22.95           N  
ATOM   2009  CA  LEU A 302      37.015  -9.555  11.376  1.00 26.12           C  
ATOM   2010  C   LEU A 302      36.678  -8.591  10.249  1.00 28.79           C  
ATOM   2011  O   LEU A 302      36.197  -9.006   9.188  1.00 24.91           O  
ATOM   2012  CB  LEU A 302      38.342 -10.281  11.072  1.00 30.57           C  
ATOM   2013  CG  LEU A 302      38.937 -10.945  12.315  1.00 31.13           C  
ATOM   2014  CD1 LEU A 302      40.241 -11.733  12.021  1.00 23.63           C  
ATOM   2015  CD2 LEU A 302      39.130  -9.844  13.370  1.00 27.76           C  
ATOM   2016  N   PHE A 303      36.890  -7.299  10.513  1.00 30.65           N  
ATOM   2017  CA  PHE A 303      36.887  -6.232   9.515  1.00 26.22           C  
ATOM   2018  C   PHE A 303      38.364  -5.952   9.236  1.00 27.03           C  
ATOM   2019  O   PHE A 303      39.026  -5.228   9.976  1.00 24.19           O  
ATOM   2020  CB  PHE A 303      36.129  -5.019  10.045  1.00 25.72           C  
ATOM   2021  CG  PHE A 303      35.984  -3.889   9.064  1.00 25.37           C  
ATOM   2022  CD1 PHE A 303      35.674  -4.132   7.738  1.00 26.25           C  
ATOM   2023  CD2 PHE A 303      36.118  -2.571   9.488  1.00 27.21           C  
ATOM   2024  CE1 PHE A 303      35.513  -3.078   6.845  1.00 28.80           C  
ATOM   2025  CE2 PHE A 303      35.967  -1.499   8.598  1.00 26.70           C  
ATOM   2026  CZ  PHE A 303      35.655  -1.752   7.280  1.00 26.68           C  
ATOM   2027  N   LEU A 304      38.884  -6.593   8.222  1.00 27.13           N  
ATOM   2028  CA  LEU A 304      40.238  -6.460   7.752  1.00 22.71           C  
ATOM   2029  C   LEU A 304      40.420  -5.209   6.894  1.00 26.78           C  
ATOM   2030  O   LEU A 304      40.107  -5.194   5.762  1.00 25.72           O  
ATOM   2031  CB  LEU A 304      40.615  -7.691   6.961  1.00 22.50           C  
ATOM   2032  CG  LEU A 304      40.358  -9.075   7.521  1.00 25.06           C  
ATOM   2033  CD1 LEU A 304      40.293 -10.099   6.426  1.00 24.18           C  
ATOM   2034  CD2 LEU A 304      41.366  -9.476   8.542  1.00 24.43           C  
ATOM   2035  N   VAL A 305      40.912  -4.159   7.487  1.00 25.04           N  
ATOM   2036  CA  VAL A 305      41.192  -2.943   6.782  1.00 30.30           C  
ATOM   2037  C   VAL A 305      42.651  -2.874   6.313  1.00 29.83           C  
ATOM   2038  O   VAL A 305      43.549  -2.976   7.106  1.00 29.26           O  
ATOM   2039  CB  VAL A 305      40.853  -1.773   7.678  1.00 30.19           C  
ATOM   2040  CG1 VAL A 305      41.085  -0.473   6.994  1.00 28.75           C  
ATOM   2041  CG2 VAL A 305      39.444  -1.909   8.155  1.00 37.03           C  
ATOM   2042  N   LYS A 306      42.851  -2.701   5.023  1.00 24.96           N  
ATOM   2043  CA  LYS A 306      44.163  -2.824   4.413  1.00 27.62           C  
ATOM   2044  C   LYS A 306      44.725  -1.455   4.062  1.00 29.06           C  
ATOM   2045  O   LYS A 306      43.982  -0.525   3.740  1.00 30.34           O  
ATOM   2046  CB  LYS A 306      44.096  -3.686   3.147  1.00 28.86           C  
ATOM   2047  CG  LYS A 306      43.857  -5.187   3.414  1.00 32.89           C  
ATOM   2048  CD  LYS A 306      43.452  -5.898   2.142  1.00 24.57           C  
ATOM   2049  CE  LYS A 306      42.268  -5.168   1.527  1.00 31.60           C  
ATOM   2050  NZ  LYS A 306      41.814  -5.805   0.273  1.00 38.22           N1+
ATOM   2051  N   LYS A 307      46.053  -1.344   4.124  1.00 32.23           N  
ATOM   2052  CA  LYS A 307      46.734  -0.182   3.572  1.00 34.72           C  
ATOM   2053  C   LYS A 307      46.559  -0.170   2.055  1.00 35.58           C  
ATOM   2054  O   LYS A 307      46.129  -1.170   1.468  1.00 33.46           O  
ATOM   2055  CB  LYS A 307      48.223  -0.210   3.950  1.00 33.90           C  
ATOM   2056  CG  LYS A 307      48.468  -0.263   5.458  1.00 29.55           C  
ATOM   2057  CD  LYS A 307      49.945  -0.276   5.798  1.00 36.46           C  
ATOM   2058  CE  LYS A 307      50.582   1.051   5.437  1.00 47.07           C  
ATOM   2059  NZ  LYS A 307      51.991   1.098   5.919  1.00 53.71           N1+
ATOM   2060  N   PRO A 308      46.849   0.964   1.400  1.00 29.65           N  
ATOM   2061  CA  PRO A 308      46.819   0.981  -0.071  1.00 39.42           C  
ATOM   2062  C   PRO A 308      47.670  -0.107  -0.730  1.00 33.75           C  
ATOM   2063  O   PRO A 308      47.251  -0.646  -1.761  1.00 35.95           O  
ATOM   2064  CB  PRO A 308      47.324   2.392  -0.399  1.00 39.49           C  
ATOM   2065  CG  PRO A 308      46.872   3.211   0.778  1.00 33.07           C  
ATOM   2066  CD  PRO A 308      47.039   2.318   1.957  1.00 28.89           C  
ATOM   2067  N   ASP A 309      48.820  -0.478  -0.156  1.00 33.42           N  
ATOM   2068  CA  ASP A 309      49.595  -1.589  -0.716  1.00 34.90           C  
ATOM   2069  C   ASP A 309      48.992  -2.959  -0.406  1.00 44.11           C  
ATOM   2070  O   ASP A 309      49.575  -3.981  -0.794  1.00 37.51           O  
ATOM   2071  CB  ASP A 309      51.055  -1.535  -0.228  1.00 35.27           C  
ATOM   2072  CG  ASP A 309      51.190  -1.625   1.294  1.00 43.41           C  
ATOM   2073  OD1 ASP A 309      50.170  -1.790   2.007  1.00 42.15           O  
ATOM   2074  OD2 ASP A 309      52.336  -1.519   1.788  1.00 35.96           O1-
ATOM   2075  N   GLY A 310      47.852  -3.011   0.285  1.00 36.96           N  
ATOM   2076  CA  GLY A 310      47.163  -4.258   0.527  1.00 30.15           C  
ATOM   2077  C   GLY A 310      47.583  -5.002   1.773  1.00 33.92           C  
ATOM   2078  O   GLY A 310      47.117  -6.134   1.977  1.00 36.57           O  
ATOM   2079  N   THR A 311      48.443  -4.417   2.613  1.00 30.99           N  
ATOM   2080  CA  THR A 311      48.926  -5.099   3.801  1.00 29.67           C  
ATOM   2081  C   THR A 311      48.112  -4.705   5.034  1.00 33.86           C  
ATOM   2082  O   THR A 311      47.499  -3.632   5.107  1.00 30.44           O  
ATOM   2083  CB  THR A 311      50.409  -4.810   4.061  1.00 31.79           C  
ATOM   2084  CG2 THR A 311      51.242  -5.301   2.896  1.00 33.48           C  
ATOM   2085  OG1 THR A 311      50.622  -3.405   4.218  1.00 26.27           O  
ATOM   2086  N   ILE A 312      48.116  -5.604   6.006  1.00 29.74           N  
ATOM   2087  CA  ILE A 312      47.451  -5.423   7.288  1.00 26.74           C  
ATOM   2088  C   ILE A 312      48.495  -5.589   8.381  1.00 36.79           C  
ATOM   2089  O   ILE A 312      48.961  -6.703   8.648  1.00 34.07           O  
ATOM   2090  CB  ILE A 312      46.301  -6.428   7.464  1.00 34.85           C  
ATOM   2091  CG1 ILE A 312      45.395  -6.417   6.228  1.00 35.89           C  
ATOM   2092  CG2 ILE A 312      45.523  -6.118   8.728  1.00 32.46           C  
ATOM   2093  CD1 ILE A 312      44.384  -7.551   6.182  1.00 29.09           C  
ATOM   2094  N   PRO A 313      48.904  -4.507   9.041  1.00 41.70           N  
ATOM   2095  CA  PRO A 313      50.029  -4.596   9.985  1.00 44.68           C  
ATOM   2096  C   PRO A 313      49.712  -5.507  11.166  1.00 45.60           C  
ATOM   2097  O   PRO A 313      48.739  -5.298  11.893  1.00 41.94           O  
ATOM   2098  CB  PRO A 313      50.231  -3.143  10.433  1.00 44.73           C  
ATOM   2099  CG  PRO A 313      48.893  -2.480  10.190  1.00 43.20           C  
ATOM   2100  CD  PRO A 313      48.373  -3.133   8.936  1.00 37.44           C  
ATOM   2101  N   GLY A 314      50.551  -6.522  11.355  1.00 41.54           N  
ATOM   2102  CA  GLY A 314      50.412  -7.354  12.531  1.00 44.74           C  
ATOM   2103  C   GLY A 314      49.202  -8.252  12.522  1.00 43.19           C  
ATOM   2104  O   GLY A 314      48.794  -8.743  13.578  1.00 52.10           O  
ATOM   2105  N   TYR A 315      48.591  -8.458  11.361  1.00 37.03           N  
ATOM   2106  CA  TYR A 315      47.613  -9.526  11.218  1.00 34.42           C  
ATOM   2107  C   TYR A 315      48.373 -10.839  11.205  1.00 38.11           C  
ATOM   2108  O   TYR A 315      49.137 -11.119  10.273  1.00 42.00           O  
ATOM   2109  CB  TYR A 315      46.791  -9.345   9.946  1.00 30.27           C  
ATOM   2110  CG  TYR A 315      45.660 -10.347   9.759  1.00 35.55           C  
ATOM   2111  CD1 TYR A 315      44.960 -10.865  10.850  1.00 35.11           C  
ATOM   2112  CD2 TYR A 315      45.281 -10.765   8.483  1.00 27.53           C  
ATOM   2113  CE1 TYR A 315      43.920 -11.776  10.674  1.00 25.73           C  
ATOM   2114  CE2 TYR A 315      44.266 -11.680   8.301  1.00 27.31           C  
ATOM   2115  CZ  TYR A 315      43.581 -12.176   9.402  1.00 32.25           C  
ATOM   2116  OH  TYR A 315      42.556 -13.073   9.218  1.00 31.55           O  
ATOM   2117  N   ASP A 316      48.208 -11.622  12.261  1.00 39.06           N  
ATOM   2118  CA  ASP A 316      48.854 -12.926  12.381  1.00 45.66           C  
ATOM   2119  C   ASP A 316      47.787 -13.908  12.835  1.00 46.65           C  
ATOM   2120  O   ASP A 316      47.569 -14.098  14.039  1.00 51.72           O  
ATOM   2121  CB  ASP A 316      50.036 -12.874  13.346  1.00 48.53           C  
ATOM   2122  CG  ASP A 316      50.821 -14.182  13.396  1.00 59.99           C  
ATOM   2123  OD1 ASP A 316      50.209 -15.276  13.316  1.00 46.96           O  
ATOM   2124  OD2 ASP A 316      52.069 -14.106  13.501  1.00 59.09           O1-
ATOM   2125  N   PRO A 317      47.084 -14.541  11.891  1.00 42.10           N  
ATOM   2126  CA  PRO A 317      46.201 -15.657  12.213  1.00 42.66           C  
ATOM   2127  C   PRO A 317      46.986 -16.944  12.448  1.00 43.74           C  
ATOM   2128  O   PRO A 317      46.396 -17.934  12.879  1.00 49.49           O  
ATOM   2129  CB  PRO A 317      45.319 -15.765  10.970  1.00 35.24           C  
ATOM   2130  CG  PRO A 317      46.141 -15.253   9.890  1.00 39.14           C  
ATOM   2131  CD  PRO A 317      46.984 -14.156  10.475  1.00 43.20           C  
TER   
HETATM 2132 CU    CU A 401      25.119 -12.374  21.473  1.00 23.21          CU  
HETATM 2133 CU    CU A 402       9.528 -10.287  11.046  1.00 30.36          CU  
ATOM   2134  N   ALA B  40      -4.602  18.429  13.064  1.00 55.65           N  
ATOM   2135  CA  ALA B  40      -5.658  17.735  13.794  1.00 52.31           C  
ATOM   2136  C   ALA B  40      -5.954  18.412  15.134  1.00 55.65           C  
ATOM   2137  O   ALA B  40      -5.436  19.496  15.412  1.00 57.20           O  
ATOM   2138  CB  ALA B  40      -5.279  16.280  14.007  1.00 48.06           C  
ATOM   2139  N   GLY B  41      -6.800  17.776  15.946  1.00 62.12           N  
ATOM   2140  CA  GLY B  41      -7.059  18.278  17.288  1.00 46.23           C  
ATOM   2141  C   GLY B  41      -5.818  18.165  18.154  1.00 40.06           C  
ATOM   2142  O   GLY B  41      -5.090  17.172  18.105  1.00 39.90           O  
ATOM   2143  N   ALA B  42      -5.566  19.204  18.948  1.00 38.11           N  
ATOM   2144  CA  ALA B  42      -4.305  19.345  19.665  1.00 39.41           C  
ATOM   2145  C   ALA B  42      -4.536  19.470  21.166  1.00 42.31           C  
ATOM   2146  O   ALA B  42      -5.599  19.899  21.619  1.00 40.70           O  
ATOM   2147  CB  ALA B  42      -3.521  20.557  19.167  1.00 28.39           C  
ATOM   2148  N   ALA B  43      -3.518  19.083  21.933  1.00 39.06           N  
ATOM   2149  CA  ALA B  43      -3.581  19.199  23.385  1.00 36.59           C  
ATOM   2150  C   ALA B  43      -3.452  20.662  23.794  1.00 34.80           C  
ATOM   2151  O   ALA B  43      -2.689  21.410  23.175  1.00 33.62           O  
ATOM   2152  CB  ALA B  43      -2.466  18.391  24.044  1.00 31.12           C  
ATOM   2153  N   PRO B  44      -4.148  21.090  24.845  1.00 26.59           N  
ATOM   2154  CA  PRO B  44      -4.005  22.476  25.298  1.00 36.63           C  
ATOM   2155  C   PRO B  44      -2.878  22.615  26.306  1.00 38.99           C  
ATOM   2156  O   PRO B  44      -2.264  21.619  26.704  1.00 32.52           O  
ATOM   2157  CB  PRO B  44      -5.371  22.766  25.931  1.00 33.04           C  
ATOM   2158  CG  PRO B  44      -5.768  21.433  26.534  1.00 31.79           C  
ATOM   2159  CD  PRO B  44      -5.086  20.336  25.701  1.00 34.32           C  
ATOM   2160  N   ALA B  45      -2.593  23.841  26.730  1.00 38.63           N  
ATOM   2161  CA  ALA B  45      -1.658  24.020  27.828  1.00 37.96           C  
ATOM   2162  C   ALA B  45      -2.260  23.460  29.113  1.00 43.39           C  
ATOM   2163  O   ALA B  45      -3.485  23.407  29.287  1.00 39.05           O  
ATOM   2164  CB  ALA B  45      -1.304  25.497  28.002  1.00 43.98           C  
ATOM   2165  N   GLY B  46      -1.386  23.015  30.013  1.00 35.02           N  
ATOM   2166  CA  GLY B  46      -1.825  22.375  31.235  1.00 39.07           C  
ATOM   2167  C   GLY B  46      -1.918  23.345  32.398  1.00 43.75           C  
ATOM   2168  O   GLY B  46      -1.693  24.550  32.268  1.00 41.45           O  
ATOM   2169  N   GLY B  47      -2.279  22.793  33.557  1.00 38.22           N  
ATOM   2170  CA  GLY B  47      -2.247  23.564  34.783  1.00 45.01           C  
ATOM   2171  C   GLY B  47      -3.407  23.302  35.715  1.00 46.70           C  
ATOM   2172  O   GLY B  47      -3.459  23.858  36.816  1.00 47.48           O  
ATOM   2173  N   GLU B  48      -4.299  22.434  35.328  1.00 43.99           N  
ATOM   2174  CA  GLU B  48      -5.399  22.069  36.174  1.00 37.72           C  
ATOM   2175  C   GLU B  48      -4.962  21.223  37.338  1.00 39.22           C  
ATOM   2176  O   GLU B  48      -4.150  20.376  37.193  1.00 29.28           O  
ATOM   2177  CB  GLU B  48      -6.340  21.227  35.377  1.00 43.32           C  
ATOM   2178  CG  GLU B  48      -7.609  21.860  34.927  1.00 52.46           C  
ATOM   2179  CD  GLU B  48      -8.388  20.894  34.089  1.00 49.12           C  
ATOM   2180  OE1 GLU B  48      -8.716  19.803  34.602  1.00 51.16           O  
ATOM   2181  OE2 GLU B  48      -8.630  21.190  32.910  1.00 55.22           O1-
ATOM   2182  N   VAL B  49      -5.571  21.433  38.481  1.00 32.51           N  
ATOM   2183  CA  VAL B  49      -5.341  20.560  39.625  1.00 33.56           C  
ATOM   2184  C   VAL B  49      -6.502  19.583  39.688  1.00 32.25           C  
ATOM   2185  O   VAL B  49      -7.651  20.001  39.839  1.00 31.87           O  
ATOM   2186  CB  VAL B  49      -5.215  21.362  40.925  1.00 38.49           C  
ATOM   2187  CG1 VAL B  49      -5.059  20.424  42.120  1.00 36.20           C  
ATOM   2188  CG2 VAL B  49      -4.025  22.319  40.840  1.00 39.38           C  
ATOM   2189  N   ARG B  50      -6.206  18.289  39.551  1.00 30.60           N  
ATOM   2190  CA  ARG B  50      -7.227  17.258  39.405  1.00 33.31           C  
ATOM   2191  C   ARG B  50      -7.250  16.320  40.609  1.00 34.66           C  
ATOM   2192  O   ARG B  50      -6.258  16.166  41.332  1.00 32.47           O  
ATOM   2193  CB  ARG B  50      -7.007  16.430  38.130  1.00 34.81           C  
ATOM   2194  CG  ARG B  50      -6.536  17.232  36.924  1.00 43.01           C  
ATOM   2195  CD  ARG B  50      -7.702  17.707  36.066  1.00 49.28           C  
ATOM   2196  NE  ARG B  50      -8.150  16.663  35.147  1.00 62.52           N  
ATOM   2197  CZ  ARG B  50      -7.716  16.535  33.895  1.00 63.17           C  
ATOM   2198  NH1 ARG B  50      -6.821  17.391  33.409  1.00 51.49           N1+
ATOM   2199  NH2 ARG B  50      -8.171  15.548  33.129  1.00 61.78           N  
ATOM   2200  N   ARG B  51      -8.411  15.690  40.810  1.00 31.33           N  
ATOM   2201  CA  ARG B  51      -8.640  14.750  41.898  1.00 27.68           C  
ATOM   2202  C   ARG B  51      -9.404  13.556  41.363  1.00 37.19           C  
ATOM   2203  O   ARG B  51     -10.394  13.721  40.644  1.00 28.24           O  
ATOM   2204  CB  ARG B  51      -9.452  15.368  43.049  1.00 32.32           C  
ATOM   2205  CG  ARG B  51      -8.691  16.359  43.898  1.00 44.09           C  
ATOM   2206  CD  ARG B  51      -9.422  16.658  45.202  1.00 39.55           C  
ATOM   2207  NE  ARG B  51      -8.976  15.821  46.306  1.00 44.20           N  
ATOM   2208  CZ  ARG B  51      -7.844  16.018  46.980  1.00 48.90           C  
ATOM   2209  NH1 ARG B  51      -7.039  17.026  46.653  1.00 35.00           N1+
ATOM   2210  NH2 ARG B  51      -7.518  15.205  47.986  1.00 46.19           N  
ATOM   2211  N   VAL B  52      -8.962  12.359  41.744  1.00 28.78           N  
ATOM   2212  CA  VAL B  52      -9.618  11.135  41.315  1.00 28.64           C  
ATOM   2213  C   VAL B  52      -9.472  10.103  42.422  1.00 27.35           C  
ATOM   2214  O   VAL B  52      -8.461  10.060  43.135  1.00 33.44           O  
ATOM   2215  CB  VAL B  52      -9.036  10.634  39.965  1.00 39.49           C  
ATOM   2216  CG1 VAL B  52      -7.713   9.929  40.170  1.00 26.73           C  
ATOM   2217  CG2 VAL B  52     -10.025   9.725  39.255  1.00 30.86           C  
ATOM   2218  N   THR B  53     -10.507   9.297  42.598  1.00 21.09           N  
ATOM   2219  CA  THR B  53     -10.426   8.169  43.512  1.00 32.42           C  
ATOM   2220  C   THR B  53      -9.865   6.958  42.768  1.00 26.74           C  
ATOM   2221  O   THR B  53     -10.204   6.708  41.607  1.00 26.46           O  
ATOM   2222  CB  THR B  53     -11.796   7.844  44.099  1.00 32.75           C  
ATOM   2223  CG2 THR B  53     -12.354   9.045  44.909  1.00 30.51           C  
ATOM   2224  OG1 THR B  53     -12.694   7.538  43.027  1.00 41.70           O  
ATOM   2225  N   MET B  54      -8.998   6.211  43.434  1.00 25.03           N  
ATOM   2226  CA  MET B  54      -8.570   4.941  42.874  1.00 22.44           C  
ATOM   2227  C   MET B  54      -8.608   3.864  43.940  1.00 23.00           C  
ATOM   2228  O   MET B  54      -8.347   4.133  45.115  1.00 24.68           O  
ATOM   2229  CB  MET B  54      -7.161   5.020  42.273  1.00 21.90           C  
ATOM   2230  CG  MET B  54      -6.797   3.799  41.428  1.00 23.45           C  
ATOM   2231  SD  MET B  54      -5.262   4.016  40.497  1.00 36.07           S  
ATOM   2232  CE  MET B  54      -4.168   4.109  41.862  1.00 23.58           C  
ATOM   2233  N   TYR B  55      -8.884   2.637  43.508  1.00 19.66           N  
ATOM   2234  CA  TYR B  55      -8.916   1.475  44.382  1.00 20.41           C  
ATOM   2235  C   TYR B  55      -8.057   0.347  43.818  1.00 24.63           C  
ATOM   2236  O   TYR B  55      -7.895   0.219  42.604  1.00 26.59           O  
ATOM   2237  CB  TYR B  55     -10.344   0.970  44.567  1.00 24.23           C  
ATOM   2238  CG  TYR B  55     -11.330   2.052  44.967  1.00 27.28           C  
ATOM   2239  CD1 TYR B  55     -11.917   2.873  44.015  1.00 25.31           C  
ATOM   2240  CD2 TYR B  55     -11.668   2.249  46.297  1.00 31.42           C  
ATOM   2241  CE1 TYR B  55     -12.820   3.874  44.382  1.00 28.36           C  
ATOM   2242  CE2 TYR B  55     -12.570   3.247  46.674  1.00 29.81           C  
ATOM   2243  CZ  TYR B  55     -13.134   4.054  45.707  1.00 33.44           C  
ATOM   2244  OH  TYR B  55     -14.029   5.039  46.063  1.00 42.85           O  
ATOM   2245  N   ALA B  56      -7.522  -0.473  44.720  1.00 23.45           N  
ATOM   2246  CA  ALA B  56      -6.872  -1.737  44.400  1.00 21.82           C  
ATOM   2247  C   ALA B  56      -7.795  -2.867  44.843  1.00 23.21           C  
ATOM   2248  O   ALA B  56      -8.074  -3.004  46.039  1.00 25.48           O  
ATOM   2249  CB  ALA B  56      -5.512  -1.840  45.102  1.00 20.67           C  
ATOM   2250  N   GLU B  57      -8.280  -3.663  43.879  1.00 23.39           N  
ATOM   2251  CA  GLU B  57      -9.238  -4.736  44.128  1.00 20.67           C  
ATOM   2252  C   GLU B  57      -8.658  -6.085  43.725  1.00 23.95           C  
ATOM   2253  O   GLU B  57      -7.918  -6.176  42.745  1.00 19.71           O  
ATOM   2254  CB  GLU B  57     -10.535  -4.517  43.344  1.00 24.43           C  
ATOM   2255  CG  GLU B  57     -11.359  -3.305  43.789  1.00 33.29           C  
ATOM   2256  CD  GLU B  57     -12.641  -3.129  42.981  1.00 34.37           C  
ATOM   2257  OE1 GLU B  57     -12.715  -3.603  41.824  1.00 41.00           O  
ATOM   2258  OE2 GLU B  57     -13.588  -2.526  43.515  0.73 40.44           O1-
ATOM   2259  N   ARG B  58      -9.013  -7.140  44.469  1.00 20.64           N  
ATOM   2260  CA  ARG B  58      -8.731  -8.491  44.007  1.00 23.28           C  
ATOM   2261  C   ARG B  58      -9.677  -8.831  42.862  1.00 28.88           C  
ATOM   2262  O   ARG B  58     -10.860  -8.503  42.905  1.00 25.42           O  
ATOM   2263  CB  ARG B  58      -8.903  -9.505  45.150  1.00 29.56           C  
ATOM   2264  CG  ARG B  58      -7.715  -9.633  46.106  1.00 24.33           C  
ATOM   2265  CD  ARG B  58      -7.846 -10.893  46.991  1.00 23.82           C  
ATOM   2266  NE  ARG B  58      -6.665 -11.052  47.837  1.00 30.02           N  
ATOM   2267  CZ  ARG B  58      -5.518 -11.561  47.399  1.00 34.43           C  
ATOM   2268  NH1 ARG B  58      -5.417 -11.960  46.129  1.00 22.83           N1+
ATOM   2269  NH2 ARG B  58      -4.476 -11.650  48.217  1.00 26.44           N  
ATOM   2270  N   LEU B  59      -9.160  -9.478  41.824  1.00 24.59           N  
ATOM   2271  CA  LEU B  59      -9.981  -9.871  40.689  1.00 21.71           C  
ATOM   2272  C   LEU B  59      -9.989 -11.392  40.563  1.00 31.48           C  
ATOM   2273  O   LEU B  59      -9.270 -12.102  41.272  1.00 36.85           O  
ATOM   2274  CB  LEU B  59      -9.470  -9.220  39.394  1.00 26.33           C  
ATOM   2275  CG  LEU B  59      -9.902  -7.781  39.057  1.00 26.93           C  
ATOM   2276  CD1 LEU B  59      -9.751  -6.816  40.220  1.00 28.07           C  
ATOM   2277  CD2 LEU B  59      -9.080  -7.266  37.875  1.00 27.73           C  
ATOM   2278  N   ALA B  60     -10.813 -11.886  39.642  1.00 33.65           N  
ATOM   2279  CA  ALA B  60     -10.929 -13.322  39.424  1.00 30.57           C  
ATOM   2280  C   ALA B  60      -9.570 -13.936  39.114  1.00 35.47           C  
ATOM   2281  O   ALA B  60      -8.736 -13.334  38.431  1.00 39.40           O  
ATOM   2282  CB  ALA B  60     -11.893 -13.608  38.273  1.00 33.75           C  
ATOM   2283  N   GLY B  61      -9.341 -15.136  39.640  1.00 31.77           N  
ATOM   2284  CA  GLY B  61      -8.181 -15.912  39.239  1.00 32.25           C  
ATOM   2285  C   GLY B  61      -6.874 -15.482  39.862  1.00 32.88           C  
ATOM   2286  O   GLY B  61      -5.836 -15.509  39.193  1.00 37.94           O  
ATOM   2287  N   GLY B  62      -6.892 -15.082  41.130  1.00 30.04           N  
ATOM   2288  CA  GLY B  62      -5.689 -14.639  41.802  1.00 34.53           C  
ATOM   2289  C   GLY B  62      -5.201 -13.266  41.404  1.00 35.18           C  
ATOM   2290  O   GLY B  62      -4.233 -12.777  41.993  1.00 29.96           O  
ATOM   2291  N   GLN B  63      -5.855 -12.611  40.455  1.00 26.46           N  
ATOM   2292  CA  GLN B  63      -5.358 -11.346  39.943  1.00 26.08           C  
ATOM   2293  C   GLN B  63      -5.723 -10.196  40.880  1.00 23.91           C  
ATOM   2294  O   GLN B  63      -6.441 -10.363  41.880  1.00 20.03           O  
ATOM   2295  CB  GLN B  63      -5.881 -11.127  38.521  1.00 24.26           C  
ATOM   2296  CG  GLN B  63      -5.303 -12.187  37.550  1.00 30.74           C  
ATOM   2297  CD  GLN B  63      -5.670 -11.972  36.089  1.00 35.75           C  
ATOM   2298  NE2 GLN B  63      -6.968 -11.913  35.799  1.00 39.64           N  
ATOM   2299  OE1 GLN B  63      -4.793 -11.876  35.227  1.00 37.32           O  
ATOM   2300  N   MET B  64      -5.148  -9.027  40.575  1.00 23.75           N  
ATOM   2301  CA  MET B  64      -5.365  -7.764  41.282  1.00 18.88           C  
ATOM   2302  C   MET B  64      -5.260  -6.635  40.267  1.00 22.89           C  
ATOM   2303  O   MET B  64      -4.373  -6.648  39.401  1.00 16.34           O  
ATOM   2304  CB  MET B  64      -4.319  -7.510  42.402  1.00 17.61           C  
ATOM   2305  CG  MET B  64      -3.944  -8.728  43.282  1.00 21.35           C  
ATOM   2306  SD  MET B  64      -2.687  -8.316  44.520  1.00 26.13           S  
ATOM   2307  CE  MET B  64      -2.862  -9.679  45.691  1.00 22.64           C  
ATOM   2308  N   GLY B  65      -6.127  -5.639  40.401  1.00 18.51           N  
ATOM   2309  CA  GLY B  65      -6.105  -4.517  39.484  1.00 20.40           C  
ATOM   2310  C   GLY B  65      -6.544  -3.222  40.132  1.00 21.99           C  
ATOM   2311  O   GLY B  65      -7.203  -3.201  41.183  1.00 22.83           O  
ATOM   2312  N   TYR B  66      -6.171  -2.134  39.471  1.00 21.61           N  
ATOM   2313  CA  TYR B  66      -6.598  -0.782  39.811  1.00 18.82           C  
ATOM   2314  C   TYR B  66      -7.873  -0.420  39.054  1.00 24.34           C  
ATOM   2315  O   TYR B  66      -8.108  -0.895  37.940  1.00 24.70           O  
ATOM   2316  CB  TYR B  66      -5.504   0.234  39.449  1.00 25.39           C  
ATOM   2317  CG  TYR B  66      -4.150   0.064  40.140  1.00 26.78           C  
ATOM   2318  CD1 TYR B  66      -3.989   0.389  41.482  1.00 25.45           C  
ATOM   2319  CD2 TYR B  66      -3.021  -0.375  39.431  1.00 24.40           C  
ATOM   2320  CE1 TYR B  66      -2.758   0.262  42.107  1.00 22.33           C  
ATOM   2321  CE2 TYR B  66      -1.794  -0.501  40.051  1.00 18.76           C  
ATOM   2322  CZ  TYR B  66      -1.666  -0.184  41.380  1.00 23.79           C  
ATOM   2323  OH  TYR B  66      -0.442  -0.291  42.000  1.00 20.83           O  
ATOM   2324  N   GLY B  67      -8.697   0.441  39.666  1.00 27.26           N  
ATOM   2325  CA  GLY B  67      -9.855   0.996  38.989  1.00 24.96           C  
ATOM   2326  C   GLY B  67     -10.280   2.298  39.632  1.00 23.39           C  
ATOM   2327  O   GLY B  67      -9.949   2.576  40.790  1.00 21.94           O  
ATOM   2328  N   LEU B  68     -11.010   3.113  38.857  1.00 24.68           N  
ATOM   2329  CA  LEU B  68     -11.465   4.415  39.346  1.00 29.01           C  
ATOM   2330  C   LEU B  68     -12.747   4.328  40.145  1.00 33.27           C  
ATOM   2331  O   LEU B  68     -13.107   5.307  40.808  1.00 36.22           O  
ATOM   2332  CB  LEU B  68     -11.708   5.405  38.199  1.00 27.93           C  
ATOM   2333  CG  LEU B  68     -10.507   5.661  37.291  1.00 34.08           C  
ATOM   2334  CD1 LEU B  68     -10.896   6.588  36.128  1.00 27.11           C  
ATOM   2335  CD2 LEU B  68      -9.355   6.231  38.111  1.00 32.48           C  
ATOM   2336  N   GLU B  69     -13.464   3.216  40.070  1.00 24.34           N  
ATOM   2337  CA  GLU B  69     -14.669   3.057  40.863  1.00 32.18           C  
ATOM   2338  C   GLU B  69     -14.717   1.650  41.418  1.00 34.54           C  
ATOM   2339  O   GLU B  69     -14.174   0.706  40.827  1.00 29.85           O  
ATOM   2340  CB  GLU B  69     -15.934   3.358  40.049  1.00 41.08           C  
ATOM   2341  CG  GLU B  69     -16.192   4.855  39.834  1.00 48.84           C  
ATOM   2342  CD  GLU B  69     -16.514   5.608  41.127  0.04 46.37           C  
ATOM   2343  OE1 GLU B  69     -16.347   6.847  41.150  1.00 51.93           O  
ATOM   2344  OE2 GLU B  69     -16.940   4.973  42.120  1.00 50.54           O1-
ATOM   2345  N   LYS B  70     -15.359   1.530  42.577  1.00 31.52           N  
ATOM   2346  CA  LYS B  70     -15.424   0.252  43.262  1.00 32.48           C  
ATOM   2347  C   LYS B  70     -16.129  -0.771  42.384  1.00 37.61           C  
ATOM   2348  O   LYS B  70     -17.110  -0.460  41.706  1.00 31.81           O  
ATOM   2349  CB  LYS B  70     -16.145   0.407  44.601  1.00 38.97           C  
ATOM   2350  CG  LYS B  70     -15.476  -0.334  45.734  1.00 35.30           C  
ATOM   2351  CD  LYS B  70     -16.104   0.065  47.047  1.00 47.41           C  
ATOM   2352  CE  LYS B  70     -15.196   0.974  47.847  1.00 42.33           C  
ATOM   2353  NZ  LYS B  70     -14.107   0.182  48.470  1.00 45.09           N1+
ATOM   2354  N   GLY B  71     -15.589  -1.986  42.357  1.00 34.18           N  
ATOM   2355  CA  GLY B  71     -16.095  -3.011  41.471  1.00 36.91           C  
ATOM   2356  C   GLY B  71     -15.755  -2.836  40.009  1.00 36.16           C  
ATOM   2357  O   GLY B  71     -16.275  -3.590  39.176  1.00 40.75           O  
ATOM   2358  N   LYS B  72     -14.871  -1.892  39.656  1.00 31.66           N  
ATOM   2359  CA  LYS B  72     -14.567  -1.611  38.252  1.00 30.84           C  
ATOM   2360  C   LYS B  72     -13.071  -1.713  37.949  1.00 31.09           C  
ATOM   2361  O   LYS B  72     -12.612  -1.151  36.953  1.00 27.03           O  
ATOM   2362  CB  LYS B  72     -15.081  -0.218  37.845  1.00 35.04           C  
ATOM   2363  CG  LYS B  72     -16.540   0.022  38.100  1.00 44.50           C  
ATOM   2364  CD  LYS B  72     -17.439  -0.768  37.166  1.00 39.73           C  
ATOM   2365  CE  LYS B  72     -18.869  -0.272  37.259  1.00 54.93           C  
ATOM   2366  NZ  LYS B  72     -19.866  -1.363  37.103  1.00 45.60           N1+
ATOM   2367  N   ALA B  73     -12.302  -2.440  38.762  1.00 30.58           N  
ATOM   2368  CA  ALA B  73     -10.880  -2.537  38.461  1.00 30.62           C  
ATOM   2369  C   ALA B  73     -10.680  -3.269  37.147  1.00 26.29           C  
ATOM   2370  O   ALA B  73     -11.524  -4.054  36.716  1.00 28.77           O  
ATOM   2371  CB  ALA B  73     -10.118  -3.240  39.576  1.00 28.23           C  
ATOM   2372  N   SER B  74      -9.555  -2.988  36.492  1.00 31.30           N  
ATOM   2373  CA  SER B  74      -9.244  -3.591  35.204  1.00 25.11           C  
ATOM   2374  C   SER B  74      -7.754  -3.864  35.104  1.00 23.49           C  
ATOM   2375  O   SER B  74      -6.942  -3.244  35.799  1.00 22.92           O  
ATOM   2376  CB  SER B  74      -9.659  -2.683  34.045  1.00 24.35           C  
ATOM   2377  OG  SER B  74      -8.889  -1.496  34.063  1.00 22.10           O  
ATOM   2378  N   ILE B  75      -7.399  -4.784  34.207  1.00 21.17           N  
ATOM   2379  CA  ILE B  75      -6.008  -5.041  33.866  1.00 21.46           C  
ATOM   2380  C   ILE B  75      -5.878  -4.881  32.362  1.00 17.30           C  
ATOM   2381  O   ILE B  75      -6.568  -5.571  31.607  1.00 22.16           O  
ATOM   2382  CB  ILE B  75      -5.557  -6.448  34.304  1.00 25.78           C  
ATOM   2383  CG1 ILE B  75      -5.693  -6.607  35.823  1.00 24.07           C  
ATOM   2384  CG2 ILE B  75      -4.163  -6.753  33.761  1.00 19.12           C  
ATOM   2385  CD1 ILE B  75      -5.485  -8.060  36.319  1.00 21.87           C  
ATOM   2386  N   PRO B  76      -5.073  -3.927  31.853  1.00 21.16           N  
ATOM   2387  CA  PRO B  76      -4.361  -2.888  32.610  1.00 21.34           C  
ATOM   2388  C   PRO B  76      -5.340  -1.928  33.268  1.00 22.35           C  
ATOM   2389  O   PRO B  76      -6.515  -1.907  32.890  1.00 19.41           O  
ATOM   2390  CB  PRO B  76      -3.513  -2.155  31.536  1.00 21.75           C  
ATOM   2391  CG  PRO B  76      -3.658  -2.963  30.267  1.00 20.75           C  
ATOM   2392  CD  PRO B  76      -4.947  -3.731  30.398  1.00 19.50           C  
ATOM   2393  N   GLY B  77      -4.866  -1.192  34.272  1.00 17.89           N  
ATOM   2394  CA  GLY B  77      -5.686  -0.241  34.947  1.00 24.20           C  
ATOM   2395  C   GLY B  77      -6.046   0.920  34.041  1.00 21.18           C  
ATOM   2396  O   GLY B  77      -5.651   0.981  32.863  1.00 24.06           O  
ATOM   2397  N   PRO B  78      -6.832   1.838  34.583  1.00 23.68           N  
ATOM   2398  CA  PRO B  78      -7.404   2.909  33.763  1.00 20.26           C  
ATOM   2399  C   PRO B  78      -6.339   3.841  33.208  1.00 18.16           C  
ATOM   2400  O   PRO B  78      -5.356   4.171  33.879  1.00 20.29           O  
ATOM   2401  CB  PRO B  78      -8.342   3.634  34.737  1.00 21.18           C  
ATOM   2402  CG  PRO B  78      -7.911   3.212  36.098  1.00 21.66           C  
ATOM   2403  CD  PRO B  78      -7.374   1.827  35.957  1.00 20.49           C  
ATOM   2404  N   LEU B  79      -6.550   4.270  31.967  1.00 23.02           N  
ATOM   2405  CA  LEU B  79      -5.670   5.249  31.332  1.00 24.80           C  
ATOM   2406  C   LEU B  79      -5.773   6.599  32.027  1.00 27.42           C  
ATOM   2407  O   LEU B  79      -6.834   7.212  32.041  1.00 26.58           O  
ATOM   2408  CB  LEU B  79      -6.037   5.399  29.855  1.00 25.93           C  
ATOM   2409  CG  LEU B  79      -5.390   6.582  29.105  1.00 25.96           C  
ATOM   2410  CD1 LEU B  79      -3.858   6.434  29.041  1.00 26.48           C  
ATOM   2411  CD2 LEU B  79      -5.965   6.688  27.711  1.00 31.68           C  
ATOM   2412  N   ILE B  80      -4.673   7.090  32.580  1.00 26.66           N  
ATOM   2413  CA  ILE B  80      -4.644   8.413  33.190  1.00 25.94           C  
ATOM   2414  C   ILE B  80      -4.008   9.394  32.203  1.00 27.72           C  
ATOM   2415  O   ILE B  80      -2.871   9.188  31.767  1.00 22.06           O  
ATOM   2416  CB  ILE B  80      -3.883   8.385  34.522  1.00 25.95           C  
ATOM   2417  CG1 ILE B  80      -4.634   7.523  35.527  1.00 32.42           C  
ATOM   2418  CG2 ILE B  80      -3.682   9.809  35.078  1.00 23.45           C  
ATOM   2419  CD1 ILE B  80      -4.198   7.767  36.950  1.00 30.23           C  
ATOM   2420  N   GLU B  81      -4.722  10.477  31.866  1.00 26.21           N  
ATOM   2421  CA  GLU B  81      -4.257  11.462  30.884  1.00 20.79           C  
ATOM   2422  C   GLU B  81      -4.134  12.834  31.521  1.00 29.99           C  
ATOM   2423  O   GLU B  81      -5.096  13.345  32.114  1.00 30.48           O  
ATOM   2424  CB  GLU B  81      -5.199  11.535  29.680  1.00 24.25           C  
ATOM   2425  CG  GLU B  81      -5.320  10.204  28.986  1.00 35.23           C  
ATOM   2426  CD  GLU B  81      -6.158  10.235  27.741  1.00 34.73           C  
ATOM   2427  OE1 GLU B  81      -7.337   9.855  27.796  1.00 37.41           O  
ATOM   2428  OE2 GLU B  81      -5.631  10.631  26.694  1.00 40.85           O1-
ATOM   2429  N   LEU B  82      -2.958  13.437  31.379  1.00 25.42           N  
ATOM   2430  CA  LEU B  82      -2.693  14.761  31.919  1.00 28.92           C  
ATOM   2431  C   LEU B  82      -1.997  15.636  30.883  1.00 30.15           C  
ATOM   2432  O   LEU B  82      -1.216  15.142  30.062  1.00 28.59           O  
ATOM   2433  CB  LEU B  82      -1.832  14.657  33.174  1.00 25.94           C  
ATOM   2434  CG  LEU B  82      -2.437  13.741  34.241  1.00 31.51           C  
ATOM   2435  CD1 LEU B  82      -1.419  13.541  35.341  1.00 29.21           C  
ATOM   2436  CD2 LEU B  82      -3.726  14.340  34.776  1.00 27.15           C  
ATOM   2437  N   ASN B  83      -2.264  16.939  30.943  1.00 27.73           N  
ATOM   2438  CA  ASN B  83      -1.502  17.930  30.181  1.00 25.35           C  
ATOM   2439  C   ASN B  83      -0.340  18.441  31.022  1.00 24.09           C  
ATOM   2440  O   ASN B  83      -0.464  18.566  32.242  1.00 30.23           O  
ATOM   2441  CB  ASN B  83      -2.413  19.083  29.767  1.00 27.47           C  
ATOM   2442  CG  ASN B  83      -3.521  18.626  28.860  1.00 29.31           C  
ATOM   2443  ND2 ASN B  83      -4.758  19.043  29.149  1.00 25.00           N  
ATOM   2444  OD1 ASN B  83      -3.272  17.868  27.919  1.00 31.58           O  
ATOM   2445  N   GLU B  84       0.799  18.708  30.373  1.00 23.55           N  
ATOM   2446  CA  GLU B  84       2.001  19.147  31.087  1.00 28.80           C  
ATOM   2447  C   GLU B  84       1.696  20.335  31.992  1.00 31.73           C  
ATOM   2448  O   GLU B  84       1.088  21.319  31.562  1.00 28.72           O  
ATOM   2449  CB  GLU B  84       3.109  19.528  30.094  1.00 23.67           C  
ATOM   2450  CG  GLU B  84       4.119  18.441  29.831  1.00 25.50           C  
ATOM   2451  CD  GLU B  84       5.316  18.929  28.998  1.00 32.72           C  
ATOM   2452  OE1 GLU B  84       5.178  19.955  28.282  1.00 27.76           O  
ATOM   2453  OE2 GLU B  84       6.385  18.268  29.055  1.00 27.29           O1-
ATOM   2454  N   GLY B  85       2.128  20.240  33.251  1.00 34.58           N  
ATOM   2455  CA  GLY B  85       1.753  21.210  34.263  1.00 38.31           C  
ATOM   2456  C   GLY B  85       0.551  20.846  35.123  1.00 34.20           C  
ATOM   2457  O   GLY B  85       0.319  21.517  36.136  1.00 33.60           O  
ATOM   2458  N   ASP B  86      -0.224  19.823  34.761  1.00 29.38           N  
ATOM   2459  CA  ASP B  86      -1.339  19.398  35.610  1.00 34.10           C  
ATOM   2460  C   ASP B  86      -0.833  18.747  36.889  1.00 31.12           C  
ATOM   2461  O   ASP B  86       0.244  18.143  36.921  1.00 28.15           O  
ATOM   2462  CB  ASP B  86      -2.237  18.381  34.899  1.00 29.16           C  
ATOM   2463  CG  ASP B  86      -3.089  18.996  33.817  1.00 31.81           C  
ATOM   2464  OD1 ASP B  86      -3.162  20.238  33.728  1.00 35.23           O  
ATOM   2465  OD2 ASP B  86      -3.683  18.217  33.042  1.00 30.43           O1-
ATOM   2466  N   THR B  87      -1.652  18.830  37.934  1.00 27.22           N  
ATOM   2467  CA  THR B  87      -1.473  18.083  39.171  1.00 29.64           C  
ATOM   2468  C   THR B  87      -2.591  17.053  39.313  1.00 32.02           C  
ATOM   2469  O   THR B  87      -3.744  17.321  38.964  1.00 33.52           O  
ATOM   2470  CB  THR B  87      -1.478  19.020  40.389  1.00 39.57           C  
ATOM   2471  CG2 THR B  87      -1.319  18.230  41.702  1.00 32.40           C  
ATOM   2472  OG1 THR B  87      -0.418  19.981  40.270  1.00 25.46           O  
ATOM   2473  N   LEU B  88      -2.254  15.872  39.824  1.00 34.29           N  
ATOM   2474  CA  LEU B  88      -3.245  14.830  40.055  1.00 31.29           C  
ATOM   2475  C   LEU B  88      -3.123  14.334  41.488  1.00 31.81           C  
ATOM   2476  O   LEU B  88      -2.053  13.873  41.898  1.00 30.39           O  
ATOM   2477  CB  LEU B  88      -3.087  13.671  39.066  1.00 29.51           C  
ATOM   2478  CG  LEU B  88      -4.082  12.514  39.295  1.00 29.17           C  
ATOM   2479  CD1 LEU B  88      -5.511  12.967  39.040  1.00 32.18           C  
ATOM   2480  CD2 LEU B  88      -3.750  11.315  38.431  1.00 30.94           C  
ATOM   2481  N   HIS B  89      -4.214  14.442  42.247  1.00 26.59           N  
ATOM   2482  CA  HIS B  89      -4.320  13.868  43.582  1.00 29.29           C  
ATOM   2483  C   HIS B  89      -5.110  12.577  43.457  1.00 31.25           C  
ATOM   2484  O   HIS B  89      -6.288  12.609  43.096  1.00 30.31           O  
ATOM   2485  CB  HIS B  89      -5.025  14.825  44.555  1.00 32.60           C  
ATOM   2486  CG  HIS B  89      -4.322  16.139  44.739  1.00 30.05           C  
ATOM   2487  CD2 HIS B  89      -4.604  17.374  44.260  1.00 32.78           C  
ATOM   2488  ND1 HIS B  89      -3.173  16.276  45.494  1.00 28.46           N  
ATOM   2489  CE1 HIS B  89      -2.779  17.539  45.470  1.00 34.76           C  
ATOM   2490  NE2 HIS B  89      -3.628  18.225  44.723  1.00 31.42           N  
ATOM   2491  N   VAL B  90      -4.468  11.447  43.739  1.00 27.90           N  
ATOM   2492  CA  VAL B  90      -5.129  10.145  43.709  1.00 24.29           C  
ATOM   2493  C   VAL B  90      -5.552   9.801  45.129  1.00 25.62           C  
ATOM   2494  O   VAL B  90      -4.710   9.449  45.961  1.00 24.83           O  
ATOM   2495  CB  VAL B  90      -4.205   9.059  43.138  1.00 27.39           C  
ATOM   2496  CG1 VAL B  90      -4.951   7.738  42.984  1.00 20.51           C  
ATOM   2497  CG2 VAL B  90      -3.615   9.504  41.828  1.00 24.94           C  
ATOM   2498  N   GLU B  91      -6.849   9.888  45.425  1.00 26.72           N  
ATOM   2499  CA  GLU B  91      -7.359   9.393  46.707  1.00 20.18           C  
ATOM   2500  C   GLU B  91      -7.425   7.875  46.618  1.00 21.68           C  
ATOM   2501  O   GLU B  91      -8.323   7.326  45.980  1.00 20.39           O  
ATOM   2502  CB  GLU B  91      -8.731   9.989  47.023  1.00 29.94           C  
ATOM   2503  CG  GLU B  91      -8.700  11.477  47.319  1.00 31.52           C  
ATOM   2504  CD  GLU B  91     -10.082  12.081  47.542  0.86 38.38           C  
ATOM   2505  OE1 GLU B  91     -10.911  11.494  48.278  1.00 43.18           O  
ATOM   2506  OE2 GLU B  91     -10.332  13.156  46.966  0.74 41.32           O1-
ATOM   2507  N   PHE B  92      -6.467   7.192  47.248  1.00 22.09           N  
ATOM   2508  CA  PHE B  92      -6.250   5.759  47.055  1.00 24.97           C  
ATOM   2509  C   PHE B  92      -6.860   4.965  48.204  1.00 27.13           C  
ATOM   2510  O   PHE B  92      -6.681   5.331  49.370  1.00 31.34           O  
ATOM   2511  CB  PHE B  92      -4.749   5.457  46.969  1.00 29.10           C  
ATOM   2512  CG  PHE B  92      -4.419   4.040  46.544  1.00 25.40           C  
ATOM   2513  CD1 PHE B  92      -4.407   2.999  47.464  1.00 34.20           C  
ATOM   2514  CD2 PHE B  92      -4.089   3.763  45.222  1.00 29.12           C  
ATOM   2515  CE1 PHE B  92      -4.089   1.685  47.066  1.00 33.38           C  
ATOM   2516  CE2 PHE B  92      -3.772   2.472  44.816  1.00 28.17           C  
ATOM   2517  CZ  PHE B  92      -3.776   1.429  45.743  1.00 28.30           C  
ATOM   2518  N   GLU B  93      -7.536   3.854  47.880  1.00 27.40           N  
ATOM   2519  CA  GLU B  93      -8.104   2.953  48.884  1.00 23.06           C  
ATOM   2520  C   GLU B  93      -7.710   1.510  48.573  1.00 26.27           C  
ATOM   2521  O   GLU B  93      -7.921   1.027  47.458  1.00 29.06           O  
ATOM   2522  CB  GLU B  93      -9.635   3.071  48.960  1.00 20.90           C  
ATOM   2523  CG  GLU B  93     -10.265   2.126  49.995  1.00 26.04           C  
ATOM   2524  CD  GLU B  93     -11.775   2.364  50.250  1.00 39.13           C  
ATOM   2525  OE1 GLU B  93     -12.268   3.496  50.030  1.00 35.93           O  
ATOM   2526  OE2 GLU B  93     -12.474   1.412  50.675  1.00 31.46           O1-
ATOM   2527  N   ASN B  94      -7.158   0.817  49.550  1.00 22.37           N  
ATOM   2528  CA  ASN B  94      -6.743  -0.573  49.375  1.00 26.56           C  
ATOM   2529  C   ASN B  94      -7.824  -1.486  49.944  1.00 25.71           C  
ATOM   2530  O   ASN B  94      -7.986  -1.575  51.161  1.00 26.02           O  
ATOM   2531  CB  ASN B  94      -5.407  -0.824  50.060  1.00 22.97           C  
ATOM   2532  CG  ASN B  94      -4.975  -2.277  49.974  1.00 24.17           C  
ATOM   2533  ND2 ASN B  94      -3.928  -2.628  50.716  1.00 17.92           N  
ATOM   2534  OD1 ASN B  94      -5.559  -3.065  49.218  1.00 18.53           O  
ATOM   2535  N   THR B  95      -8.540  -2.192  49.072  1.00 20.45           N  
ATOM   2536  CA  THR B  95      -9.568  -3.104  49.536  1.00 23.36           C  
ATOM   2537  C   THR B  95      -9.072  -4.536  49.744  1.00 29.39           C  
ATOM   2538  O   THR B  95      -9.880  -5.436  49.984  1.00 29.37           O  
ATOM   2539  CB  THR B  95     -10.752  -3.089  48.571  1.00 30.36           C  
ATOM   2540  CG2 THR B  95     -11.156  -1.652  48.241  1.00 26.21           C  
ATOM   2541  OG1 THR B  95     -10.406  -3.775  47.369  1.00 26.45           O  
ATOM   2542  N   MET B  96      -7.776  -4.776  49.714  1.00 25.38           N  
ATOM   2543  CA  MET B  96      -7.292  -6.146  49.753  1.00 22.10           C  
ATOM   2544  C   MET B  96      -6.761  -6.480  51.138  1.00 26.32           C  
ATOM   2545  O   MET B  96      -6.598  -5.611  51.997  1.00 27.85           O  
ATOM   2546  CB  MET B  96      -6.202  -6.362  48.685  1.00 24.36           C  
ATOM   2547  CG  MET B  96      -6.657  -5.969  47.262  1.00 26.68           C  
ATOM   2548  SD  MET B  96      -5.486  -6.337  45.952  1.00 28.09           S  
ATOM   2549  CE  MET B  96      -3.998  -5.598  46.656  1.00 17.83           C  
ATOM   2550  N   ASP B  97      -6.455  -7.760  51.335  1.00 23.21           N  
ATOM   2551  CA  ASP B  97      -5.941  -8.267  52.598  1.00 27.82           C  
ATOM   2552  C   ASP B  97      -4.419  -8.176  52.693  1.00 30.70           C  
ATOM   2553  O   ASP B  97      -3.831  -8.681  53.660  1.00 28.63           O  
ATOM   2554  CB  ASP B  97      -6.411  -9.719  52.789  1.00 27.77           C  
ATOM   2555  CG  ASP B  97      -5.876 -10.660  51.703  1.00 33.63           C  
ATOM   2556  OD1 ASP B  97      -5.320 -10.182  50.684  1.00 31.58           O  
ATOM   2557  OD2 ASP B  97      -5.994 -11.889  51.868  1.00 35.98           O1-
ATOM   2558  N   VAL B  98      -3.767  -7.568  51.706  1.00 25.57           N  
ATOM   2559  CA  VAL B  98      -2.315  -7.412  51.703  1.00 26.90           C  
ATOM   2560  C   VAL B  98      -1.987  -5.941  51.465  1.00 25.35           C  
ATOM   2561  O   VAL B  98      -2.739  -5.232  50.773  1.00 21.86           O  
ATOM   2562  CB  VAL B  98      -1.643  -8.328  50.661  1.00 27.23           C  
ATOM   2563  CG1 VAL B  98      -2.071  -9.783  50.854  1.00 29.21           C  
ATOM   2564  CG2 VAL B  98      -1.945  -7.888  49.248  1.00 19.88           C  
ATOM   2565  N   PRO B  99      -0.899  -5.433  52.048  1.00 21.53           N  
ATOM   2566  CA  PRO B  99      -0.453  -4.076  51.718  1.00 28.43           C  
ATOM   2567  C   PRO B  99      -0.237  -3.943  50.220  1.00 26.84           C  
ATOM   2568  O   PRO B  99       0.061  -4.917  49.522  1.00 24.30           O  
ATOM   2569  CB  PRO B  99       0.871  -3.929  52.485  1.00 26.61           C  
ATOM   2570  CG  PRO B  99       0.863  -5.030  53.504  1.00 27.32           C  
ATOM   2571  CD  PRO B  99       0.014  -6.129  52.965  1.00 22.97           C  
ATOM   2572  N   VAL B 100      -0.363  -2.713  49.733  1.00 21.53           N  
ATOM   2573  CA  VAL B 100      -0.278  -2.396  48.315  1.00 22.35           C  
ATOM   2574  C   VAL B 100       0.158  -0.939  48.206  1.00 28.75           C  
ATOM   2575  O   VAL B 100       0.103  -0.178  49.173  1.00 25.85           O  
ATOM   2576  CB  VAL B 100      -1.636  -2.627  47.608  1.00 24.62           C  
ATOM   2577  CG1 VAL B 100      -2.567  -1.455  47.882  1.00 24.84           C  
ATOM   2578  CG2 VAL B 100      -1.463  -2.795  46.118  1.00 24.37           C  
ATOM   2579  N   SER B 101       0.584  -0.538  47.017  1.00 29.86           N  
ATOM   2580  CA  SER B 101       1.112   0.802  46.827  1.00 29.09           C  
ATOM   2581  C   SER B 101       0.901   1.248  45.390  1.00 23.33           C  
ATOM   2582  O   SER B 101       0.470   0.481  44.525  1.00 23.35           O  
ATOM   2583  CB  SER B 101       2.596   0.855  47.171  1.00 27.30           C  
ATOM   2584  OG  SER B 101       3.362   0.467  46.041  1.00 25.70           O  
ATOM   2585  N   LEU B 102       1.265   2.498  45.135  1.00 22.58           N  
ATOM   2586  CA  LEU B 102       1.088   3.115  43.832  1.00 26.78           C  
ATOM   2587  C   LEU B 102       2.324   3.950  43.563  1.00 24.43           C  
ATOM   2588  O   LEU B 102       2.535   4.973  44.223  1.00 24.59           O  
ATOM   2589  CB  LEU B 102      -0.171   3.975  43.788  1.00 28.21           C  
ATOM   2590  CG  LEU B 102      -0.307   4.784  42.505  1.00 22.58           C  
ATOM   2591  CD1 LEU B 102      -0.671   3.830  41.382  1.00 25.30           C  
ATOM   2592  CD2 LEU B 102      -1.375   5.846  42.668  1.00 22.36           C  
ATOM   2593  N   HIS B 103       3.143   3.494  42.622  1.00 23.02           N  
ATOM   2594  CA  HIS B 103       4.370   4.166  42.227  1.00 25.92           C  
ATOM   2595  C   HIS B 103       4.215   4.567  40.767  1.00 24.95           C  
ATOM   2596  O   HIS B 103       3.535   3.878  40.005  1.00 23.14           O  
ATOM   2597  CB  HIS B 103       5.565   3.239  42.443  1.00 32.38           C  
ATOM   2598  CG  HIS B 103       6.799   3.630  41.691  1.00 30.41           C  
ATOM   2599  CD2 HIS B 103       7.651   4.668  41.853  1.00 24.67           C  
ATOM   2600  ND1 HIS B 103       7.315   2.866  40.664  1.00 30.91           N  
ATOM   2601  CE1 HIS B 103       8.420   3.430  40.214  1.00 31.08           C  
ATOM   2602  NE2 HIS B 103       8.645   4.527  40.914  1.00 35.34           N  
ATOM   2603  N   VAL B 104       4.791   5.703  40.384  1.00 24.83           N  
ATOM   2604  CA  VAL B 104       4.587   6.237  39.047  1.00 18.80           C  
ATOM   2605  C   VAL B 104       5.936   6.507  38.392  1.00 23.83           C  
ATOM   2606  O   VAL B 104       6.922   6.832  39.058  1.00 21.09           O  
ATOM   2607  CB  VAL B 104       3.738   7.518  39.070  1.00 20.20           C  
ATOM   2608  CG1 VAL B 104       4.561   8.679  39.572  1.00 22.06           C  
ATOM   2609  CG2 VAL B 104       3.200   7.794  37.695  1.00 20.52           C  
ATOM   2610  N   HIS B 105       5.985   6.367  37.084  1.00 18.95           N  
ATOM   2611  CA  HIS B 105       7.169   6.616  36.283  1.00 22.29           C  
ATOM   2612  C   HIS B 105       7.095   8.027  35.648  1.00 22.40           C  
ATOM   2613  O   HIS B 105       6.092   8.414  35.151  1.00 24.48           O  
ATOM   2614  CB  HIS B 105       7.319   5.552  35.187  1.00 18.74           C  
ATOM   2615  CG  HIS B 105       7.992   4.290  35.631  1.00 25.61           C  
ATOM   2616  CD2 HIS B 105       7.605   3.344  36.512  1.00 15.54           C  
ATOM   2617  ND1 HIS B 105       9.217   3.882  35.157  1.00 29.04           N  
ATOM   2618  CE1 HIS B 105       9.560   2.760  35.744  1.00 23.77           C  
ATOM   2619  NE2 HIS B 105       8.599   2.409  36.565  1.00 23.49           N  
ATOM   2620  N   GLY B 106       8.164   8.788  35.745  1.00 22.81           N  
ATOM   2621  CA  GLY B 106       8.414   9.950  34.901  1.00 24.17           C  
ATOM   2622  C   GLY B 106       7.826  11.228  35.454  1.00 29.30           C  
ATOM   2623  O   GLY B 106       8.366  12.318  35.207  1.00 26.81           O  
ATOM   2624  N   LEU B 107       6.738  11.115  36.212  1.00 23.12           N  
ATOM   2625  CA  LEU B 107       6.075  12.291  36.726  1.00 23.12           C  
ATOM   2626  C   LEU B 107       6.813  12.823  37.947  1.00 24.08           C  
ATOM   2627  O   LEU B 107       7.678  12.163  38.525  1.00 28.63           O  
ATOM   2628  CB  LEU B 107       4.636  11.954  37.055  1.00 22.41           C  
ATOM   2629  CG  LEU B 107       3.655  12.001  35.881  1.00 27.63           C  
ATOM   2630  CD1 LEU B 107       4.002  10.966  34.820  1.00 32.35           C  
ATOM   2631  CD2 LEU B 107       2.210  11.834  36.368  1.00 26.24           C  
ATOM   2632  N   ASP B 108       6.484  14.045  38.318  1.00 26.93           N  
ATOM   2633  CA  ASP B 108       7.002  14.617  39.547  1.00 25.86           C  
ATOM   2634  C   ASP B 108       6.203  14.119  40.747  1.00 26.02           C  
ATOM   2635  O   ASP B 108       4.972  14.074  40.706  1.00 31.11           O  
ATOM   2636  CB  ASP B 108       6.939  16.148  39.482  1.00 27.40           C  
ATOM   2637  CG  ASP B 108       7.728  16.726  38.299  1.00 27.69           C  
ATOM   2638  OD1 ASP B 108       8.669  16.080  37.791  1.00 25.07           O  
ATOM   2639  OD2 ASP B 108       7.413  17.845  37.883  1.00 29.29           O1-
ATOM   2640  N   TYR B 109       6.907  13.761  41.824  1.00 22.58           N  
ATOM   2641  CA  TYR B 109       6.266  13.482  43.105  1.00 30.76           C  
ATOM   2642  C   TYR B 109       7.295  13.681  44.209  1.00 31.52           C  
ATOM   2643  O   TYR B 109       8.493  13.495  43.992  1.00 33.23           O  
ATOM   2644  CB  TYR B 109       5.681  12.056  43.155  1.00 27.93           C  
ATOM   2645  CG  TYR B 109       6.676  10.998  42.744  1.00 24.19           C  
ATOM   2646  CD1 TYR B 109       6.857  10.666  41.408  1.00 29.18           C  
ATOM   2647  CD2 TYR B 109       7.467  10.357  43.684  1.00 35.03           C  
ATOM   2648  CE1 TYR B 109       7.803   9.714  41.018  1.00 25.61           C  
ATOM   2649  CE2 TYR B 109       8.411   9.389  43.307  1.00 32.82           C  
ATOM   2650  CZ  TYR B 109       8.571   9.078  41.969  1.00 29.44           C  
ATOM   2651  OH  TYR B 109       9.503   8.129  41.584  1.00 27.70           O  
ATOM   2652  N   GLU B 110       6.818  14.039  45.398  1.00 32.96           N  
ATOM   2653  CA  GLU B 110       7.694  14.109  46.565  1.00 35.03           C  
ATOM   2654  C   GLU B 110       7.898  12.716  47.180  1.00 33.66           C  
ATOM   2655  O   GLU B 110       7.186  11.762  46.863  1.00 34.24           O  
ATOM   2656  CB  GLU B 110       7.113  15.076  47.599  1.00 34.84           C  
ATOM   2657  CG  GLU B 110       7.239  16.534  47.197  1.00 42.94           C  
ATOM   2658  CD  GLU B 110       6.659  17.452  48.245  1.00 37.38           C  
ATOM   2659  OE1 GLU B 110       5.779  16.991  48.984  1.00 49.49           O  
ATOM   2660  OE2 GLU B 110       7.084  18.619  48.343  1.00 45.91           O1-
ATOM   2661  N   ILE B 111       8.886  12.603  48.081  1.00 30.82           N  
ATOM   2662  CA  ILE B 111       9.260  11.301  48.636  1.00 33.00           C  
ATOM   2663  C   ILE B 111       8.108  10.632  49.369  1.00 30.88           C  
ATOM   2664  O   ILE B 111       8.079   9.398  49.465  1.00 31.16           O  
ATOM   2665  CB  ILE B 111      10.501  11.438  49.557  1.00 34.35           C  
ATOM   2666  CG1 ILE B 111      11.283  10.126  49.605  1.00 34.12           C  
ATOM   2667  CG2 ILE B 111      10.124  11.883  50.977  1.00 28.41           C  
ATOM   2668  CD1 ILE B 111      12.114   9.857  48.384  1.00 34.02           C  
ATOM   2669  N   SER B 112       7.132  11.414  49.862  1.00 29.74           N  
ATOM   2670  CA  SER B 112       5.992  10.852  50.574  1.00 32.39           C  
ATOM   2671  C   SER B 112       4.985  10.199  49.636  1.00 33.61           C  
ATOM   2672  O   SER B 112       4.086   9.491  50.107  1.00 28.93           O  
ATOM   2673  CB  SER B 112       5.288  11.936  51.398  1.00 33.65           C  
ATOM   2674  OG  SER B 112       4.981  13.066  50.589  1.00 33.06           O  
ATOM   2675  N   SER B 113       5.089  10.459  48.330  1.00 25.30           N  
ATOM   2676  CA  SER B 113       4.317   9.744  47.320  1.00 25.85           C  
ATOM   2677  C   SER B 113       5.208   8.814  46.489  1.00 32.01           C  
ATOM   2678  O   SER B 113       4.908   8.524  45.328  1.00 29.43           O  
ATOM   2679  CB  SER B 113       3.561  10.726  46.424  1.00 27.01           C  
ATOM   2680  OG  SER B 113       2.374  11.191  47.054  1.00 32.41           O  
ATOM   2681  N   ASP B 114       6.306   8.328  47.085  1.00 28.30           N  
ATOM   2682  CA  ASP B 114       7.144   7.334  46.410  1.00 29.84           C  
ATOM   2683  C   ASP B 114       6.382   6.040  46.161  1.00 29.67           C  
ATOM   2684  O   ASP B 114       6.620   5.354  45.161  1.00 29.70           O  
ATOM   2685  CB  ASP B 114       8.392   7.046  47.255  1.00 32.16           C  
ATOM   2686  CG  ASP B 114       9.513   6.343  46.470  1.00 35.40           C  
ATOM   2687  OD1 ASP B 114       9.461   6.271  45.218  1.00 31.75           O  
ATOM   2688  OD2 ASP B 114      10.464   5.862  47.130  1.00 28.34           O1-
ATOM   2689  N   GLY B 115       5.474   5.676  47.063  1.00 34.78           N  
ATOM   2690  CA  GLY B 115       4.781   4.411  46.921  1.00 27.93           C  
ATOM   2691  C   GLY B 115       5.634   3.200  47.210  1.00 24.97           C  
ATOM   2692  O   GLY B 115       5.420   2.138  46.620  1.00 28.73           O  
ATOM   2693  N   THR B 116       6.598   3.326  48.109  1.00 26.85           N  
ATOM   2694  CA  THR B 116       7.455   2.225  48.497  1.00 31.36           C  
ATOM   2695  C   THR B 116       7.316   2.002  49.995  1.00 31.18           C  
ATOM   2696  O   THR B 116       7.061   2.941  50.758  1.00 31.54           O  
ATOM   2697  CB  THR B 116       8.920   2.514  48.143  1.00 30.72           C  
ATOM   2698  CG2 THR B 116       9.050   2.821  46.655  1.00 24.43           C  
ATOM   2699  OG1 THR B 116       9.361   3.651  48.896  1.00 33.04           O  
ATOM   2700  N   LYS B 117       7.446   0.745  50.411  1.00 28.41           N  
ATOM   2701  CA  LYS B 117       7.533   0.470  51.841  1.00 34.33           C  
ATOM   2702  C   LYS B 117       8.786   1.093  52.434  1.00 36.63           C  
ATOM   2703  O   LYS B 117       8.802   1.433  53.622  1.00 38.91           O  
ATOM   2704  CB  LYS B 117       7.518  -1.046  52.091  1.00 35.31           C  
ATOM   2705  CG  LYS B 117       7.127  -1.456  53.500  1.00 42.13           C  
ATOM   2706  CD  LYS B 117       7.245  -2.955  53.689  1.00 36.99           C  
ATOM   2707  CE  LYS B 117       6.302  -3.726  52.786  1.00 39.62           C  
ATOM   2708  NZ  LYS B 117       6.068  -5.130  53.309  1.00 48.05           N1+
ATOM   2709  N   GLN B 118       9.820   1.278  51.606  1.00 32.03           N  
ATOM   2710  CA  GLN B 118      11.108   1.784  52.067  1.00 33.94           C  
ATOM   2711  C   GLN B 118      11.004   3.211  52.598  1.00 38.03           C  
ATOM   2712  O   GLN B 118      11.734   3.590  53.521  1.00 46.55           O  
ATOM   2713  CB  GLN B 118      12.118   1.705  50.923  1.00 32.18           C  
ATOM   2714  CG  GLN B 118      12.596   0.279  50.609  1.00 35.13           C  
ATOM   2715  CD  GLN B 118      11.741  -0.428  49.559  1.00 41.08           C  
ATOM   2716  NE2 GLN B 118      12.380  -1.286  48.756  1.00 46.59           N  
ATOM   2717  OE1 GLN B 118      10.525  -0.212  49.467  1.00 36.35           O  
ATOM   2718  N   ASN B 119      10.121   4.024  52.025  1.00 31.28           N  
ATOM   2719  CA  ASN B 119       9.871   5.372  52.525  1.00 37.54           C  
ATOM   2720  C   ASN B 119       8.475   5.494  53.134  1.00 40.75           C  
ATOM   2721  O   ASN B 119       7.881   6.575  53.128  1.00 35.15           O  
ATOM   2722  CB  ASN B 119      10.077   6.407  51.422  1.00 32.53           C  
ATOM   2723  CG  ASN B 119      11.532   6.496  50.982  1.00 40.45           C  
ATOM   2724  ND2 ASN B 119      11.755   6.680  49.678  1.00 26.45           N  
ATOM   2725  OD1 ASN B 119      12.448   6.386  51.807  1.00 45.32           O  
ATOM   2726  N   LYS B 120       7.953   4.378  53.655  1.00 39.04           N  
ATOM   2727  CA  LYS B 120       6.699   4.332  54.406  1.00 36.30           C  
ATOM   2728  C   LYS B 120       5.556   4.974  53.622  1.00 33.01           C  
ATOM   2729  O   LYS B 120       4.787   5.787  54.141  1.00 35.84           O  
ATOM   2730  CB  LYS B 120       6.861   4.984  55.782  1.00 40.51           C  
ATOM   2731  CG  LYS B 120       8.135   4.585  56.528  1.00 49.43           C  
ATOM   2732  CD  LYS B 120       8.108   3.131  56.973  1.00 51.25           C  
ATOM   2733  CE  LYS B 120       7.761   3.003  58.450  1.00 57.01           C  
ATOM   2734  NZ  LYS B 120       7.838   1.587  58.909  1.00 57.11           N1+
ATOM   2735  N   SER B 121       5.425   4.567  52.363  1.00 28.30           N  
ATOM   2736  CA  SER B 121       4.474   5.174  51.434  1.00 30.89           C  
ATOM   2737  C   SER B 121       3.486   4.168  50.851  1.00 29.30           C  
ATOM   2738  O   SER B 121       2.732   4.521  49.938  1.00 29.46           O  
ATOM   2739  CB  SER B 121       5.232   5.884  50.304  1.00 33.40           C  
ATOM   2740  OG  SER B 121       4.366   6.767  49.619  1.00 44.85           O  
ATOM   2741  N   HIS B 122       3.484   2.929  51.346  1.00 24.70           N  
ATOM   2742  CA  HIS B 122       2.526   1.881  51.027  1.00 26.42           C  
ATOM   2743  C   HIS B 122       1.238   2.059  51.834  1.00 31.06           C  
ATOM   2744  O   HIS B 122       1.172   2.847  52.774  1.00 30.74           O  
ATOM   2745  CB  HIS B 122       3.131   0.522  51.345  1.00 28.90           C  
ATOM   2746  CG  HIS B 122       3.577   0.396  52.767  1.00 39.46           C  
ATOM   2747  CD2 HIS B 122       3.097  -0.355  53.787  1.00 35.45           C  
ATOM   2748  ND1 HIS B 122       4.628   1.126  53.287  1.00 36.09           N  
ATOM   2749  CE1 HIS B 122       4.783   0.819  54.563  1.00 39.30           C  
ATOM   2750  NE2 HIS B 122       3.869  -0.079  54.890  1.00 44.48           N  
ATOM   2751  N   VAL B 123       0.215   1.284  51.478  1.00 29.94           N  
ATOM   2752  CA  VAL B 123      -1.118   1.390  52.071  1.00 29.38           C  
ATOM   2753  C   VAL B 123      -1.489   0.045  52.689  1.00 30.92           C  
ATOM   2754  O   VAL B 123      -1.566  -0.973  51.982  1.00 28.08           O  
ATOM   2755  CB  VAL B 123      -2.174   1.833  51.046  1.00 26.63           C  
ATOM   2756  CG1 VAL B 123      -3.550   1.943  51.712  1.00 28.38           C  
ATOM   2757  CG2 VAL B 123      -1.772   3.166  50.432  1.00 30.23           C  
ATOM   2758  N   GLU B 124      -1.714   0.046  54.017  1.00 28.98           N  
ATOM   2759  CA  GLU B 124      -2.092  -1.160  54.737  1.00 26.39           C  
ATOM   2760  C   GLU B 124      -3.451  -1.660  54.252  1.00 23.47           C  
ATOM   2761  O   GLU B 124      -4.212  -0.913  53.633  1.00 25.72           O  
ATOM   2762  CB  GLU B 124      -2.149  -0.900  56.244  1.00 29.78           C  
ATOM   2763  CG  GLU B 124      -0.992  -0.098  56.821  1.00 32.60           C  
ATOM   2764  CD  GLU B 124       0.379  -0.736  56.620  1.00 56.11           C  
ATOM   2765  OE1 GLU B 124       0.488  -1.986  56.486  1.00 51.06           O  
ATOM   2766  OE2 GLU B 124       1.367   0.034  56.598  1.00 59.41           O1-
ATOM   2767  N   PRO B 125      -3.755  -2.932  54.493  1.00 23.88           N  
ATOM   2768  CA  PRO B 125      -5.052  -3.472  54.070  1.00 25.97           C  
ATOM   2769  C   PRO B 125      -6.194  -2.664  54.665  1.00 33.31           C  
ATOM   2770  O   PRO B 125      -6.208  -2.362  55.859  1.00 31.87           O  
ATOM   2771  CB  PRO B 125      -5.015  -4.908  54.604  1.00 25.12           C  
ATOM   2772  CG  PRO B 125      -3.555  -5.249  54.501  1.00 22.46           C  
ATOM   2773  CD  PRO B 125      -2.824  -4.007  54.897  1.00 27.92           C  
ATOM   2774  N   GLY B 126      -7.135  -2.279  53.804  1.00 31.33           N  
ATOM   2775  CA  GLY B 126      -8.233  -1.425  54.197  1.00 34.87           C  
ATOM   2776  C   GLY B 126      -7.884   0.040  54.329  1.00 33.14           C  
ATOM   2777  O   GLY B 126      -8.774   0.843  54.602  1.00 32.68           O  
ATOM   2778  N   GLY B 127      -6.622   0.414  54.152  1.00 31.97           N  
ATOM   2779  CA  GLY B 127      -6.216   1.781  54.385  1.00 32.80           C  
ATOM   2780  C   GLY B 127      -6.475   2.718  53.203  1.00 29.89           C  
ATOM   2781  O   GLY B 127      -6.873   2.321  52.103  1.00 26.07           O  
ATOM   2782  N   THR B 128      -6.243   4.004  53.456  1.00 26.59           N  
ATOM   2783  CA  THR B 128      -6.362   5.037  52.444  1.00 24.49           C  
ATOM   2784  C   THR B 128      -5.127   5.905  52.487  1.00 26.76           C  
ATOM   2785  O   THR B 128      -4.422   5.963  53.496  1.00 31.57           O  
ATOM   2786  CB  THR B 128      -7.580   5.923  52.651  1.00 33.63           C  
ATOM   2787  CG2 THR B 128      -8.859   5.103  52.541  1.00 25.83           C  
ATOM   2788  OG1 THR B 128      -7.478   6.538  53.941  1.00 32.18           O  
ATOM   2789  N   ARG B 129      -4.891   6.595  51.376  1.00 30.74           N  
ATOM   2790  CA  ARG B 129      -3.762   7.500  51.257  1.00 27.11           C  
ATOM   2791  C   ARG B 129      -4.003   8.362  50.030  1.00 29.15           C  
ATOM   2792  O   ARG B 129      -4.580   7.902  49.040  1.00 27.19           O  
ATOM   2793  CB  ARG B 129      -2.431   6.730  51.145  1.00 32.70           C  
ATOM   2794  CG  ARG B 129      -1.187   7.592  51.302  1.00 29.31           C  
ATOM   2795  CD  ARG B 129       0.091   6.778  51.290  1.00 30.86           C  
ATOM   2796  NE  ARG B 129       1.241   7.664  51.446  1.00 33.42           N  
ATOM   2797  CZ  ARG B 129       1.931   7.826  52.575  1.00 38.26           C  
ATOM   2798  NH1 ARG B 129       1.595   7.147  53.665  1.00 36.89           N1+
ATOM   2799  NH2 ARG B 129       2.960   8.678  52.611  1.00 35.96           N  
ATOM   2800  N   THR B 130      -3.613   9.626  50.121  1.00 25.07           N  
ATOM   2801  CA  THR B 130      -3.618  10.521  48.968  1.00 29.38           C  
ATOM   2802  C   THR B 130      -2.217  10.544  48.351  1.00 24.78           C  
ATOM   2803  O   THR B 130      -1.256  11.006  48.975  1.00 26.50           O  
ATOM   2804  CB  THR B 130      -4.073  11.919  49.371  1.00 25.53           C  
ATOM   2805  CG2 THR B 130      -4.184  12.824  48.143  1.00 24.54           C  
ATOM   2806  OG1 THR B 130      -5.345  11.806  50.019  1.00 30.53           O  
ATOM   2807  N   TYR B 131      -2.098  10.006  47.141  1.00 26.63           N  
ATOM   2808  CA  TYR B 131      -0.879  10.099  46.341  1.00 22.66           C  
ATOM   2809  C   TYR B 131      -1.004  11.300  45.412  1.00 20.22           C  
ATOM   2810  O   TYR B 131      -2.016  11.442  44.725  1.00 29.39           O  
ATOM   2811  CB  TYR B 131      -0.674   8.828  45.521  1.00 26.38           C  
ATOM   2812  CG  TYR B 131      -0.258   7.585  46.287  1.00 23.54           C  
ATOM   2813  CD1 TYR B 131       1.035   7.455  46.770  1.00 23.69           C  
ATOM   2814  CD2 TYR B 131      -1.144   6.515  46.476  1.00 25.53           C  
ATOM   2815  CE1 TYR B 131       1.444   6.311  47.438  1.00 25.41           C  
ATOM   2816  CE2 TYR B 131      -0.745   5.364  47.166  1.00 22.07           C  
ATOM   2817  CZ  TYR B 131       0.568   5.271  47.633  1.00 23.02           C  
ATOM   2818  OH  TYR B 131       1.023   4.149  48.304  1.00 24.10           O  
ATOM   2819  N   THR B 132       0.010  12.164  45.385  1.00 23.38           N  
ATOM   2820  CA  THR B 132      -0.015  13.352  44.534  1.00 23.25           C  
ATOM   2821  C   THR B 132       1.083  13.268  43.478  1.00 26.54           C  
ATOM   2822  O   THR B 132       2.259  13.125  43.818  1.00 23.49           O  
ATOM   2823  CB  THR B 132       0.155  14.624  45.365  1.00 24.92           C  
ATOM   2824  CG2 THR B 132       0.063  15.841  44.480  1.00 23.69           C  
ATOM   2825  OG1 THR B 132      -0.874  14.686  46.367  1.00 18.75           O  
ATOM   2826  N   TRP B 133       0.694  13.387  42.205  1.00 22.92           N  
ATOM   2827  CA  TRP B 133       1.617  13.512  41.080  1.00 27.02           C  
ATOM   2828  C   TRP B 133       1.553  14.917  40.483  1.00 25.74           C  
ATOM   2829  O   TRP B 133       0.467  15.457  40.261  1.00 28.70           O  
ATOM   2830  CB  TRP B 133       1.279  12.505  39.977  1.00 29.58           C  
ATOM   2831  CG  TRP B 133       1.190  11.055  40.395  1.00 17.56           C  
ATOM   2832  CD1 TRP B 133       1.756  10.467  41.493  1.00 24.73           C  
ATOM   2833  CD2 TRP B 133       0.491  10.021  39.700  1.00 21.21           C  
ATOM   2834  CE2 TRP B 133       0.669   8.818  40.433  1.00 27.12           C  
ATOM   2835  CE3 TRP B 133      -0.261   9.985  38.524  1.00 25.29           C  
ATOM   2836  NE1 TRP B 133       1.447   9.110  41.528  1.00 25.66           N  
ATOM   2837  CZ2 TRP B 133       0.118   7.605  40.016  1.00 20.93           C  
ATOM   2838  CZ3 TRP B 133      -0.817   8.776  38.122  1.00 23.41           C  
ATOM   2839  CH2 TRP B 133      -0.627   7.609  38.864  1.00 18.96           C  
ATOM   2840  N   ARG B 134       2.705  15.501  40.178  1.00 24.85           N  
ATOM   2841  CA  ARG B 134       2.743  16.778  39.474  1.00 28.55           C  
ATOM   2842  C   ARG B 134       3.496  16.624  38.157  1.00 37.58           C  
ATOM   2843  O   ARG B 134       4.257  15.660  37.944  1.00 27.64           O  
ATOM   2844  CB  ARG B 134       3.399  17.886  40.322  1.00 28.92           C  
ATOM   2845  CG  ARG B 134       2.828  17.992  41.733  1.00 34.52           C  
ATOM   2846  CD  ARG B 134       3.015  19.361  42.353  1.00 34.33           C  
ATOM   2847  NE  ARG B 134       1.802  19.805  43.035  1.00 38.26           N  
ATOM   2848  CZ  ARG B 134       1.526  19.542  44.311  1.00 44.57           C  
ATOM   2849  NH1 ARG B 134       2.389  18.844  45.037  1.00 35.77           N1+
ATOM   2850  NH2 ARG B 134       0.389  19.974  44.862  1.00 38.81           N  
ATOM   2851  N   THR B 135       3.265  17.589  37.269  1.00 29.41           N  
ATOM   2852  CA  THR B 135       3.971  17.673  36.003  1.00 32.13           C  
ATOM   2853  C   THR B 135       4.447  19.108  35.798  1.00 38.15           C  
ATOM   2854  O   THR B 135       4.010  20.038  36.485  1.00 31.17           O  
ATOM   2855  CB  THR B 135       3.085  17.218  34.831  1.00 34.55           C  
ATOM   2856  CG2 THR B 135       2.596  15.773  35.043  1.00 28.51           C  
ATOM   2857  OG1 THR B 135       1.960  18.102  34.704  1.00 28.16           O  
ATOM   2858  N   HIS B 136       5.364  19.272  34.847  1.00 33.67           N  
ATOM   2859  CA  HIS B 136       5.953  20.569  34.536  1.00 34.90           C  
ATOM   2860  C   HIS B 136       6.246  20.623  33.048  1.00 30.32           C  
ATOM   2861  O   HIS B 136       6.473  19.589  32.411  1.00 25.62           O  
ATOM   2862  CB  HIS B 136       7.250  20.806  35.322  1.00 33.87           C  
ATOM   2863  CG  HIS B 136       8.315  19.796  35.025  1.00 31.35           C  
ATOM   2864  CD2 HIS B 136       9.291  19.783  34.085  1.00 32.71           C  
ATOM   2865  ND1 HIS B 136       8.438  18.609  35.725  1.00 24.25           N  
ATOM   2866  CE1 HIS B 136       9.445  17.913  35.226  1.00 28.98           C  
ATOM   2867  NE2 HIS B 136       9.979  18.602  34.231  1.00 32.14           N  
ATOM   2868  N   GLU B 137       6.247  21.852  32.510  1.00 31.33           N  
ATOM   2869  CA  GLU B 137       6.593  22.182  31.132  1.00 29.41           C  
ATOM   2870  C   GLU B 137       8.108  22.347  30.990  1.00 29.30           C  
ATOM   2871  O   GLU B 137       8.800  22.666  31.958  1.00 31.55           O  
ATOM   2872  CB  GLU B 137       5.885  23.475  30.705  1.00 26.62           C  
ATOM   2873  CG  GLU B 137       4.379  23.544  31.007  1.00 34.34           C  
ATOM   2874  CD  GLU B 137       3.759  24.886  30.575  1.00 44.15           C  
ATOM   2875  OE1 GLU B 137       4.329  25.948  30.900  1.00 37.06           O  
ATOM   2876  OE2 GLU B 137       2.703  24.886  29.904  1.00 43.97           O1-
ATOM   2877  N   PRO B 138       8.653  22.134  29.793  1.00 28.22           N  
ATOM   2878  CA  PRO B 138      10.087  22.385  29.593  1.00 35.80           C  
ATOM   2879  C   PRO B 138      10.383  23.877  29.647  1.00 36.92           C  
ATOM   2880  O   PRO B 138       9.485  24.716  29.501  1.00 30.48           O  
ATOM   2881  CB  PRO B 138      10.359  21.810  28.203  1.00 32.07           C  
ATOM   2882  CG  PRO B 138       9.061  21.955  27.494  1.00 27.90           C  
ATOM   2883  CD  PRO B 138       7.964  21.833  28.525  1.00 24.54           C  
ATOM   2884  N   GLY B 139      11.654  24.201  29.874  1.00 34.09           N  
ATOM   2885  CA  GLY B 139      12.035  25.588  30.089  1.00 38.71           C  
ATOM   2886  C   GLY B 139      13.506  25.732  30.432  1.00 42.85           C  
ATOM   2887  O   GLY B 139      14.220  24.752  30.662  1.00 35.95           O  
ATOM   2888  N   ARG B 140      13.944  26.995  30.479  1.00 44.95           N  
ATOM   2889  CA  ARG B 140      15.344  27.357  30.691  1.00 41.83           C  
ATOM   2890  C   ARG B 140      15.666  27.512  32.169  1.00 39.42           C  
ATOM   2891  O   ARG B 140      14.921  28.153  32.912  1.00 48.58           O  
ATOM   2892  CB  ARG B 140      15.669  28.677  29.993  1.00 43.81           C  
ATOM   2893  CG  ARG B 140      15.702  28.611  28.487  1.00 54.41           C  
ATOM   2894  CD  ARG B 140      17.119  28.475  27.985  1.00 49.10           C  
ATOM   2895  NE  ARG B 140      17.129  28.222  26.553  1.00 44.26           N  
ATOM   2896  CZ  ARG B 140      17.843  27.265  25.981  1.00 42.33           C  
ATOM   2897  NH1 ARG B 140      18.610  26.483  26.725  1.00 43.24           N1+
ATOM   2898  NH2 ARG B 140      17.792  27.089  24.668  1.00 43.12           N  
ATOM   2899  N   ARG B 141      16.802  26.968  32.584  1.00 37.76           N  
ATOM   2900  CA  ARG B 141      17.308  27.222  33.925  1.00 49.81           C  
ATOM   2901  C   ARG B 141      18.290  28.389  33.918  1.00 50.48           C  
ATOM   2902  O   ARG B 141      18.871  28.741  32.884  1.00 48.14           O  
ATOM   2903  CB  ARG B 141      17.997  25.987  34.517  1.00 47.35           C  
ATOM   2904  CG  ARG B 141      17.382  24.641  34.161  1.00 48.53           C  
ATOM   2905  CD  ARG B 141      18.151  23.538  34.874  1.00 41.37           C  
ATOM   2906  NE  ARG B 141      17.443  22.263  34.939  1.00 36.84           N  
ATOM   2907  CZ  ARG B 141      17.589  21.300  34.040  1.00 35.61           C  
ATOM   2908  NH1 ARG B 141      18.393  21.498  33.000  1.00 23.01           N1+
ATOM   2909  NH2 ARG B 141      16.934  20.149  34.178  1.00 34.01           N  
ATOM   2910  N   ALA B 142      18.481  28.974  35.109  1.00 40.58           N  
ATOM   2911  CA  ALA B 142      19.486  30.017  35.289  1.00 44.98           C  
ATOM   2912  C   ALA B 142      20.860  29.606  34.763  1.00 52.01           C  
ATOM   2913  O   ALA B 142      21.651  30.466  34.354  1.00 52.29           O  
ATOM   2914  CB  ALA B 142      19.590  30.388  36.766  1.00 32.16           C  
ATOM   2915  N   ASP B 143      21.170  28.308  34.761  1.00 50.62           N  
ATOM   2916  CA  ASP B 143      22.484  27.865  34.302  1.00 50.70           C  
ATOM   2917  C   ASP B 143      22.598  27.795  32.785  1.00 47.90           C  
ATOM   2918  O   ASP B 143      23.656  27.395  32.281  1.00 51.86           O  
ATOM   2919  CB  ASP B 143      22.837  26.496  34.906  1.00 54.02           C  
ATOM   2920  CG  ASP B 143      21.887  25.379  34.468  1.00 48.71           C  
ATOM   2921  OD1 ASP B 143      21.026  25.595  33.587  1.00 48.68           O  
ATOM   2922  OD2 ASP B 143      22.011  24.267  35.019  1.00 57.40           O1-
ATOM   2923  N   GLY B 144      21.540  28.143  32.051  1.00 50.07           N  
ATOM   2924  CA  GLY B 144      21.550  28.080  30.606  1.00 52.67           C  
ATOM   2925  C   GLY B 144      21.072  26.773  30.010  1.00 53.95           C  
ATOM   2926  O   GLY B 144      20.746  26.739  28.815  1.00 50.88           O  
ATOM   2927  N   THR B 145      21.013  25.701  30.799  1.00 51.68           N  
ATOM   2928  CA  THR B 145      20.577  24.406  30.304  1.00 47.13           C  
ATOM   2929  C   THR B 145      19.060  24.358  30.148  1.00 42.48           C  
ATOM   2930  O   THR B 145      18.311  25.105  30.786  1.00 47.80           O  
ATOM   2931  CB  THR B 145      21.020  23.289  31.246  1.00 46.81           C  
ATOM   2932  CG2 THR B 145      22.526  23.358  31.494  1.00 45.66           C  
ATOM   2933  OG1 THR B 145      20.315  23.420  32.489  1.00 41.27           O  
ATOM   2934  N   TRP B 146      18.615  23.454  29.283  1.00 39.49           N  
ATOM   2935  CA  TRP B 146      17.199  23.232  29.031  1.00 36.32           C  
ATOM   2936  C   TRP B 146      16.671  22.156  29.971  1.00 38.72           C  
ATOM   2937  O   TRP B 146      17.230  21.058  30.029  1.00 32.28           O  
ATOM   2938  CB  TRP B 146      16.990  22.802  27.581  1.00 34.14           C  
ATOM   2939  CG  TRP B 146      15.561  22.758  27.196  1.00 37.86           C  
ATOM   2940  CD1 TRP B 146      14.798  21.645  26.986  1.00 32.69           C  
ATOM   2941  CD2 TRP B 146      14.707  23.883  26.977  1.00 36.21           C  
ATOM   2942  CE2 TRP B 146      13.439  23.384  26.629  1.00 38.95           C  
ATOM   2943  CE3 TRP B 146      14.893  25.265  27.038  1.00 39.17           C  
ATOM   2944  NE1 TRP B 146      13.517  22.014  26.649  1.00 36.37           N  
ATOM   2945  CZ2 TRP B 146      12.357  24.223  26.350  1.00 37.27           C  
ATOM   2946  CZ3 TRP B 146      13.815  26.095  26.761  1.00 37.18           C  
ATOM   2947  CH2 TRP B 146      12.569  25.573  26.422  1.00 37.43           C  
ATOM   2948  N   ARG B 147      15.590  22.465  30.694  1.00 39.59           N  
ATOM   2949  CA  ARG B 147      14.948  21.497  31.582  1.00 34.27           C  
ATOM   2950  C   ARG B 147      13.852  20.760  30.818  1.00 34.10           C  
ATOM   2951  O   ARG B 147      12.919  21.389  30.311  1.00 31.91           O  
ATOM   2952  CB  ARG B 147      14.358  22.184  32.817  1.00 34.98           C  
ATOM   2953  CG  ARG B 147      13.780  21.214  33.882  1.00 32.04           C  
ATOM   2954  CD  ARG B 147      12.736  21.911  34.758  1.00 33.20           C  
ATOM   2955  NE  ARG B 147      12.246  21.056  35.838  1.00 35.39           N  
ATOM   2956  CZ  ARG B 147      11.220  21.358  36.633  1.00 35.12           C  
ATOM   2957  NH1 ARG B 147      10.561  22.503  36.483  1.00 31.64           N1+
ATOM   2958  NH2 ARG B 147      10.860  20.515  37.588  1.00 31.01           N  
ATOM   2959  N   ALA B 148      13.963  19.434  30.742  1.00 32.92           N  
ATOM   2960  CA  ALA B 148      12.944  18.641  30.068  1.00 29.74           C  
ATOM   2961  C   ALA B 148      11.610  18.738  30.800  1.00 32.08           C  
ATOM   2962  O   ALA B 148      11.556  18.912  32.022  1.00 30.05           O  
ATOM   2963  CB  ALA B 148      13.366  17.179  29.978  1.00 21.55           C  
ATOM   2964  N   GLY B 149      10.524  18.613  30.037  1.00 25.81           N  
ATOM   2965  CA  GLY B 149       9.204  18.557  30.618  1.00 25.85           C  
ATOM   2966  C   GLY B 149       8.840  17.157  31.076  1.00 30.51           C  
ATOM   2967  O   GLY B 149       9.605  16.204  30.950  1.00 27.08           O  
ATOM   2968  N   SER B 150       7.631  17.041  31.616  1.00 24.81           N  
ATOM   2969  CA  SER B 150       7.087  15.765  32.067  1.00 29.68           C  
ATOM   2970  C   SER B 150       6.467  14.937  30.947  1.00 32.30           C  
ATOM   2971  O   SER B 150       6.141  13.762  31.180  1.00 26.30           O  
ATOM   2972  CB  SER B 150       6.019  16.009  33.143  1.00 26.85           C  
ATOM   2973  OG  SER B 150       6.598  16.610  34.291  1.00 25.88           O  
ATOM   2974  N   ALA B 151       6.300  15.511  29.755  1.00 22.68           N  
ATOM   2975  CA  ALA B 151       5.536  14.853  28.704  1.00 31.00           C  
ATOM   2976  C   ALA B 151       6.166  13.522  28.303  1.00 31.82           C  
ATOM   2977  O   ALA B 151       7.391  13.357  28.301  1.00 25.68           O  
ATOM   2978  CB  ALA B 151       5.418  15.756  27.478  1.00 23.28           C  
ATOM   2979  N   GLY B 152       5.309  12.579  27.944  1.00 28.85           N  
ATOM   2980  CA  GLY B 152       5.752  11.289  27.458  1.00 22.78           C  
ATOM   2981  C   GLY B 152       4.732  10.219  27.796  1.00 26.23           C  
ATOM   2982  O   GLY B 152       3.643  10.510  28.292  1.00 25.89           O  
ATOM   2983  N   TYR B 153       5.105   8.973  27.486  1.00 21.54           N  
ATOM   2984  CA  TYR B 153       4.274   7.801  27.748  1.00 26.38           C  
ATOM   2985  C   TYR B 153       4.833   7.106  28.981  1.00 27.23           C  
ATOM   2986  O   TYR B 153       5.884   6.451  28.910  1.00 27.35           O  
ATOM   2987  CB  TYR B 153       4.249   6.855  26.550  1.00 22.24           C  
ATOM   2988  CG  TYR B 153       3.489   7.399  25.371  1.00 25.08           C  
ATOM   2989  CD1 TYR B 153       2.115   7.226  25.260  1.00 26.03           C  
ATOM   2990  CD2 TYR B 153       4.144   8.095  24.358  1.00 26.70           C  
ATOM   2991  CE1 TYR B 153       1.412   7.720  24.163  1.00 24.04           C  
ATOM   2992  CE2 TYR B 153       3.445   8.600  23.260  1.00 28.12           C  
ATOM   2993  CZ  TYR B 153       2.081   8.408  23.171  1.00 28.40           C  
ATOM   2994  OH  TYR B 153       1.381   8.899  22.090  1.00 24.35           O  
ATOM   2995  N   TRP B 154       4.142   7.265  30.109  1.00 22.87           N  
ATOM   2996  CA  TRP B 154       4.583   6.770  31.415  1.00 26.75           C  
ATOM   2997  C   TRP B 154       3.644   5.651  31.886  1.00 21.73           C  
ATOM   2998  O   TRP B 154       2.804   5.163  31.117  1.00 22.74           O  
ATOM   2999  CB  TRP B 154       4.664   7.929  32.413  1.00 19.75           C  
ATOM   3000  CG  TRP B 154       5.611   9.010  31.974  1.00 26.34           C  
ATOM   3001  CD1 TRP B 154       5.289  10.279  31.578  1.00 21.90           C  
ATOM   3002  CD2 TRP B 154       7.038   8.913  31.884  1.00 24.96           C  
ATOM   3003  CE2 TRP B 154       7.512  10.162  31.426  1.00 23.87           C  
ATOM   3004  CE3 TRP B 154       7.959   7.894  32.144  1.00 24.53           C  
ATOM   3005  NE1 TRP B 154       6.425  10.972  31.246  1.00 19.59           N  
ATOM   3006  CZ2 TRP B 154       8.870  10.420  31.224  1.00 24.98           C  
ATOM   3007  CZ3 TRP B 154       9.317   8.147  31.943  1.00 21.65           C  
ATOM   3008  CH2 TRP B 154       9.757   9.400  31.484  1.00 21.96           C  
ATOM   3009  N   HIS B 155       3.788   5.244  33.148  1.00 18.58           N  
ATOM   3010  CA  HIS B 155       2.986   4.148  33.690  1.00 19.07           C  
ATOM   3011  C   HIS B 155       3.176   4.076  35.199  1.00 21.06           C  
ATOM   3012  O   HIS B 155       4.177   4.568  35.724  1.00 22.78           O  
ATOM   3013  CB  HIS B 155       3.342   2.819  32.999  1.00 18.06           C  
ATOM   3014  CG  HIS B 155       4.715   2.308  33.299  1.00 22.89           C  
ATOM   3015  CD2 HIS B 155       5.926   2.589  32.748  1.00 22.95           C  
ATOM   3016  ND1 HIS B 155       4.946   1.350  34.263  1.00 21.88           N  
ATOM   3017  CE1 HIS B 155       6.235   1.064  34.298  1.00 20.61           C  
ATOM   3018  NE2 HIS B 155       6.857   1.805  33.392  1.00 23.54           N  
ATOM   3019  N   TYR B 156       2.152   3.559  35.894  1.00 18.86           N  
ATOM   3020  CA  TYR B 156       2.154   3.357  37.341  1.00 18.92           C  
ATOM   3021  C   TYR B 156       2.028   1.865  37.647  1.00 21.76           C  
ATOM   3022  O   TYR B 156       1.450   1.108  36.861  1.00 19.21           O  
ATOM   3023  CB  TYR B 156       1.004   4.121  38.027  1.00 21.57           C  
ATOM   3024  CG  TYR B 156      -0.382   3.745  37.520  1.00 20.79           C  
ATOM   3025  CD1 TYR B 156      -0.939   4.404  36.433  1.00 19.27           C  
ATOM   3026  CD2 TYR B 156      -1.122   2.727  38.121  1.00 20.72           C  
ATOM   3027  CE1 TYR B 156      -2.172   4.052  35.944  1.00 20.95           C  
ATOM   3028  CE2 TYR B 156      -2.382   2.376  37.647  1.00 23.08           C  
ATOM   3029  CZ  TYR B 156      -2.899   3.050  36.557  1.00 23.00           C  
ATOM   3030  OH  TYR B 156      -4.150   2.739  36.079  1.00 21.61           O  
ATOM   3031  N   HIS B 157       2.551   1.443  38.795  1.00 18.82           N  
ATOM   3032  CA  HIS B 157       2.416   0.051  39.195  1.00 19.40           C  
ATOM   3033  C   HIS B 157       2.566  -0.071  40.706  1.00 23.61           C  
ATOM   3034  O   HIS B 157       3.002   0.860  41.386  1.00 20.50           O  
ATOM   3035  CB  HIS B 157       3.449  -0.857  38.484  1.00 20.86           C  
ATOM   3036  CG  HIS B 157       4.882  -0.555  38.822  1.00 25.13           C  
ATOM   3037  CD2 HIS B 157       5.768   0.309  38.260  1.00 25.30           C  
ATOM   3038  ND1 HIS B 157       5.565  -1.186  39.843  1.00 26.04           N  
ATOM   3039  CE1 HIS B 157       6.809  -0.733  39.889  1.00 25.59           C  
ATOM   3040  NE2 HIS B 157       6.958   0.178  38.944  1.00 24.08           N  
ATOM   3041  N   ASP B 158       2.273  -1.277  41.208  1.00 25.96           N  
ATOM   3042  CA  ASP B 158       2.492  -1.600  42.612  1.00 22.36           C  
ATOM   3043  C   ASP B 158       3.973  -1.846  42.909  1.00 21.36           C  
ATOM   3044  O   ASP B 158       4.736  -2.321  42.061  1.00 24.39           O  
ATOM   3045  CB  ASP B 158       1.663  -2.820  43.009  1.00 21.32           C  
ATOM   3046  CG  ASP B 158       2.121  -3.423  44.314  0.76 25.16           C  
ATOM   3047  OD1 ASP B 158       1.909  -2.770  45.360  1.00 27.83           O  
ATOM   3048  OD2 ASP B 158       2.702  -4.530  44.301  0.96 24.09           O1-
ATOM   3049  N   HIS B 159       4.381  -1.498  44.135  1.00 23.80           N  
ATOM   3050  CA  HIS B 159       5.768  -1.634  44.580  1.00 25.07           C  
ATOM   3051  C   HIS B 159       5.930  -2.530  45.810  1.00 26.35           C  
ATOM   3052  O   HIS B 159       7.030  -2.572  46.380  1.00 28.44           O  
ATOM   3053  CB  HIS B 159       6.340  -0.239  44.879  1.00 26.77           C  
ATOM   3054  CG  HIS B 159       7.760  -0.038  44.432  1.00 30.32           C  
ATOM   3055  CD2 HIS B 159       8.288   0.773  43.483  1.00 27.17           C  
ATOM   3056  ND1 HIS B 159       8.826  -0.698  45.007  1.00 30.04           N  
ATOM   3057  CE1 HIS B 159       9.947  -0.308  44.422  1.00 32.60           C  
ATOM   3058  NE2 HIS B 159       9.646   0.582  43.492  1.00 24.71           N  
ATOM   3059  N   VAL B 160       4.879  -3.252  46.239  1.00 25.35           N  
ATOM   3060  CA  VAL B 160       4.839  -3.771  47.613  1.00 25.25           C  
ATOM   3061  C   VAL B 160       4.298  -5.204  47.751  1.00 23.76           C  
ATOM   3062  O   VAL B 160       4.625  -5.897  48.716  1.00 27.76           O  
ATOM   3063  CB  VAL B 160       4.048  -2.769  48.487  1.00 31.44           C  
ATOM   3064  CG1 VAL B 160       3.441  -3.402  49.723  1.00 33.72           C  
ATOM   3065  CG2 VAL B 160       4.951  -1.598  48.879  1.00 31.04           C  
ATOM   3066  N   VAL B 161       3.493  -5.674  46.799  1.00 24.21           N  
ATOM   3067  CA  VAL B 161       2.919  -7.023  46.878  1.00 21.73           C  
ATOM   3068  C   VAL B 161       3.978  -8.051  46.499  1.00 25.12           C  
ATOM   3069  O   VAL B 161       4.719  -7.864  45.525  1.00 25.17           O  
ATOM   3070  CB  VAL B 161       1.688  -7.139  45.961  1.00 23.36           C  
ATOM   3071  CG1 VAL B 161       1.259  -8.595  45.799  1.00 21.45           C  
ATOM   3072  CG2 VAL B 161       0.538  -6.269  46.493  1.00 18.48           C  
ATOM   3073  N   GLY B 162       4.058  -9.141  47.264  1.00 22.10           N  
ATOM   3074  CA  GLY B 162       5.087 -10.138  47.019  1.00 19.60           C  
ATOM   3075  C   GLY B 162       6.458  -9.759  47.554  1.00 25.52           C  
ATOM   3076  O   GLY B 162       7.017 -10.455  48.410  1.00 26.17           O  
ATOM   3077  N   THR B 163       7.027  -8.670  47.036  1.00 22.22           N  
ATOM   3078  CA  THR B 163       8.303  -8.145  47.493  1.00 20.86           C  
ATOM   3079  C   THR B 163       8.221  -6.625  47.572  1.00 23.47           C  
ATOM   3080  O   THR B 163       7.265  -6.003  47.105  1.00 22.69           O  
ATOM   3081  CB  THR B 163       9.463  -8.511  46.549  1.00 27.32           C  
ATOM   3082  CG2 THR B 163       9.315  -9.941  45.969  1.00 23.23           C  
ATOM   3083  OG1 THR B 163       9.528  -7.541  45.487  1.00 23.03           O  
ATOM   3084  N   GLU B 164       9.270  -6.029  48.134  1.00 23.63           N  
ATOM   3085  CA  GLU B 164       9.456  -4.586  48.157  1.00 24.98           C  
ATOM   3086  C   GLU B 164       9.672  -3.969  46.773  1.00 30.67           C  
ATOM   3087  O   GLU B 164       9.865  -2.743  46.693  1.00 28.50           O  
ATOM   3088  CB  GLU B 164      10.637  -4.254  49.065  1.00 34.38           C  
ATOM   3089  CG  GLU B 164      10.464  -4.799  50.467  1.00 44.10           C  
ATOM   3090  CD  GLU B 164      11.674  -4.551  51.329  1.00 42.01           C  
ATOM   3091  OE1 GLU B 164      12.401  -5.527  51.620  1.00 47.10           O  
ATOM   3092  OE2 GLU B 164      11.903  -3.376  51.693  1.00 50.43           O1-
ATOM   3093  N   PHE B 165       9.648  -4.744  45.687  1.00 24.98           N  
ATOM   3094  CA  PHE B 165       9.636  -4.148  44.352  1.00 26.16           C  
ATOM   3095  C   PHE B 165       8.368  -4.478  43.572  1.00 23.93           C  
ATOM   3096  O   PHE B 165       8.311  -4.240  42.357  1.00 20.48           O  
ATOM   3097  CB  PHE B 165      10.891  -4.555  43.563  1.00 23.04           C  
ATOM   3098  CG  PHE B 165      12.152  -3.995  44.150  1.00 24.57           C  
ATOM   3099  CD1 PHE B 165      12.569  -2.704  43.832  1.00 23.04           C  
ATOM   3100  CD2 PHE B 165      12.887  -4.733  45.062  1.00 22.83           C  
ATOM   3101  CE1 PHE B 165      13.696  -2.172  44.398  1.00 22.53           C  
ATOM   3102  CE2 PHE B 165      14.004  -4.213  45.637  1.00 24.66           C  
ATOM   3103  CZ  PHE B 165      14.418  -2.924  45.297  1.00 30.40           C  
ATOM   3104  N   GLY B 166       7.338  -4.982  44.234  1.00 22.94           N  
ATOM   3105  CA  GLY B 166       6.068  -5.149  43.556  1.00 23.65           C  
ATOM   3106  C   GLY B 166       6.005  -6.317  42.607  1.00 24.25           C  
ATOM   3107  O   GLY B 166       5.059  -6.397  41.800  1.00 21.70           O  
ATOM   3108  N   THR B 167       6.989  -7.232  42.691  1.00 23.94           N  
ATOM   3109  CA  THR B 167       7.056  -8.373  41.782  1.00 17.73           C  
ATOM   3110  C   THR B 167       5.731  -9.128  41.741  1.00 22.32           C  
ATOM   3111  O   THR B 167       5.157  -9.347  40.663  1.00 19.32           O  
ATOM   3112  CB  THR B 167       8.205  -9.297  42.200  1.00 23.96           C  
ATOM   3113  CG2 THR B 167       8.277 -10.551  41.327  1.00 24.61           C  
ATOM   3114  OG1 THR B 167       9.450  -8.594  42.113  1.00 21.94           O  
ATOM   3115  N   GLY B 168       5.215  -9.520  42.915  1.00 22.80           N  
ATOM   3116  CA  GLY B 168       3.936 -10.210  42.939  1.00 18.98           C  
ATOM   3117  C   GLY B 168       2.782  -9.330  42.468  1.00 21.11           C  
ATOM   3118  O   GLY B 168       1.891  -9.787  41.743  1.00 21.58           O  
ATOM   3119  N   GLY B 169       2.787  -8.054  42.855  1.00 21.84           N  
ATOM   3120  CA  GLY B 169       1.708  -7.164  42.431  1.00 19.41           C  
ATOM   3121  C   GLY B 169       1.688  -6.937  40.931  1.00 20.17           C  
ATOM   3122  O   GLY B 169       0.623  -6.947  40.293  1.00 19.21           O  
ATOM   3123  N   ILE B 170       2.869  -6.716  40.343  1.00 20.85           N  
ATOM   3124  CA  ILE B 170       2.962  -6.556  38.895  1.00 17.82           C  
ATOM   3125  C   ILE B 170       2.478  -7.821  38.197  1.00 22.01           C  
ATOM   3126  O   ILE B 170       1.642  -7.767  37.290  1.00 19.49           O  
ATOM   3127  CB  ILE B 170       4.402  -6.187  38.491  1.00 22.29           C  
ATOM   3128  CG1 ILE B 170       4.782  -4.840  39.124  1.00 24.03           C  
ATOM   3129  CG2 ILE B 170       4.539  -6.154  36.970  1.00 16.42           C  
ATOM   3130  CD1 ILE B 170       6.262  -4.597  39.313  1.00 21.77           C  
ATOM   3131  N   ARG B 171       2.987  -8.984  38.633  1.00 22.15           N  
ATOM   3132  CA  ARG B 171       2.518 -10.265  38.110  1.00 22.44           C  
ATOM   3133  C   ARG B 171       1.005 -10.387  38.203  1.00 25.14           C  
ATOM   3134  O   ARG B 171       0.353 -10.866  37.269  1.00 24.59           O  
ATOM   3135  CB  ARG B 171       3.165 -11.415  38.885  1.00 18.49           C  
ATOM   3136  CG  ARG B 171       2.726 -12.799  38.406  1.00 35.28           C  
ATOM   3137  CD  ARG B 171       2.046 -13.622  39.522  1.00 43.98           C  
ATOM   3138  NE  ARG B 171       2.990 -13.956  40.587  1.00 38.19           N  
ATOM   3139  CZ  ARG B 171       2.939 -13.432  41.808  1.00 34.80           C  
ATOM   3140  NH1 ARG B 171       1.971 -12.570  42.103  1.00 26.87           N1+
ATOM   3141  NH2 ARG B 171       3.843 -13.774  42.735  1.00 36.31           N  
ATOM   3142  N   ASN B 172       0.434  -9.970  39.336  1.00 25.13           N  
ATOM   3143  CA  ASN B 172      -1.001 -10.091  39.554  1.00 23.37           C  
ATOM   3144  C   ASN B 172      -1.814  -9.128  38.697  1.00 27.87           C  
ATOM   3145  O   ASN B 172      -3.018  -9.351  38.513  1.00 25.53           O  
ATOM   3146  CB  ASN B 172      -1.308  -9.872  41.028  1.00 25.79           C  
ATOM   3147  CG  ASN B 172      -0.881 -11.050  41.886  1.00 26.97           C  
ATOM   3148  ND2 ASN B 172      -0.949 -10.883  43.195  1.00 22.55           N  
ATOM   3149  OD1 ASN B 172      -0.491 -12.099  41.367  1.00 29.39           O  
ATOM   3150  N   GLY B 173      -1.203  -8.061  38.186  1.00 21.89           N  
ATOM   3151  CA  GLY B 173      -1.897  -7.189  37.254  1.00 20.17           C  
ATOM   3152  C   GLY B 173      -2.026  -5.736  37.672  1.00 21.57           C  
ATOM   3153  O   GLY B 173      -2.763  -4.971  37.047  1.00 24.24           O  
ATOM   3154  N   LEU B 174      -1.321  -5.336  38.729  1.00 21.77           N  
ATOM   3155  CA  LEU B 174      -1.392  -3.965  39.220  1.00 19.65           C  
ATOM   3156  C   LEU B 174      -0.384  -3.103  38.449  1.00 19.64           C  
ATOM   3157  O   LEU B 174       0.672  -2.712  38.954  1.00 18.00           O  
ATOM   3158  CB  LEU B 174      -1.141  -3.926  40.726  1.00 17.71           C  
ATOM   3159  CG  LEU B 174      -2.184  -4.522  41.694  1.00 15.36           C  
ATOM   3160  CD1 LEU B 174      -1.512  -4.945  42.994  1.00 14.62           C  
ATOM   3161  CD2 LEU B 174      -3.347  -3.538  41.973  1.00 16.84           C  
ATOM   3162  N   TYR B 175      -0.749  -2.795  37.198  1.00 14.88           N  
ATOM   3163  CA  TYR B 175      -0.035  -1.832  36.364  1.00 17.33           C  
ATOM   3164  C   TYR B 175      -1.040  -1.075  35.504  1.00 19.81           C  
ATOM   3165  O   TYR B 175      -2.144  -1.563  35.230  1.00 23.88           O  
ATOM   3166  CB  TYR B 175       1.021  -2.531  35.480  1.00 16.05           C  
ATOM   3167  CG  TYR B 175       0.457  -3.695  34.703  1.00 20.55           C  
ATOM   3168  CD1 TYR B 175      -0.238  -3.488  33.512  1.00 17.12           C  
ATOM   3169  CD2 TYR B 175       0.606  -5.023  35.173  1.00 23.16           C  
ATOM   3170  CE1 TYR B 175      -0.780  -4.555  32.811  1.00 22.44           C  
ATOM   3171  CE2 TYR B 175       0.059  -6.102  34.478  1.00 15.62           C  
ATOM   3172  CZ  TYR B 175      -0.617  -5.858  33.294  1.00 19.92           C  
ATOM   3173  OH  TYR B 175      -1.143  -6.910  32.588  1.00 21.50           O  
ATOM   3174  N   GLY B 176      -0.648   0.126  35.066  1.00 17.92           N  
ATOM   3175  CA  GLY B 176      -1.491   0.971  34.243  1.00 17.22           C  
ATOM   3176  C   GLY B 176      -0.738   2.087  33.536  1.00 17.96           C  
ATOM   3177  O   GLY B 176       0.331   2.524  33.979  1.00 21.76           O  
ATOM   3178  N   PRO B 177      -1.271   2.569  32.418  1.00 19.25           N  
ATOM   3179  CA  PRO B 177      -0.587   3.630  31.662  1.00 21.49           C  
ATOM   3180  C   PRO B 177      -0.943   5.037  32.118  1.00 25.28           C  
ATOM   3181  O   PRO B 177      -2.047   5.308  32.601  1.00 21.34           O  
ATOM   3182  CB  PRO B 177      -1.089   3.404  30.229  1.00 23.27           C  
ATOM   3183  CG  PRO B 177      -2.502   2.917  30.426  1.00 21.92           C  
ATOM   3184  CD  PRO B 177      -2.490   2.097  31.733  1.00 15.82           C  
ATOM   3185  N   VAL B 178       0.023   5.941  31.929  1.00 24.15           N  
ATOM   3186  CA  VAL B 178      -0.134   7.378  32.169  1.00 26.51           C  
ATOM   3187  C   VAL B 178       0.435   8.115  30.962  1.00 26.87           C  
ATOM   3188  O   VAL B 178       1.627   7.965  30.655  1.00 22.62           O  
ATOM   3189  CB  VAL B 178       0.608   7.845  33.434  1.00 30.24           C  
ATOM   3190  CG1 VAL B 178       0.325   9.359  33.688  1.00 31.96           C  
ATOM   3191  CG2 VAL B 178       0.235   7.026  34.617  1.00 27.13           C  
ATOM   3192  N   ILE B 179      -0.382   8.930  30.300  1.00 22.16           N  
ATOM   3193  CA  ILE B 179       0.093   9.785  29.207  1.00 23.88           C  
ATOM   3194  C   ILE B 179       0.126  11.227  29.687  1.00 26.29           C  
ATOM   3195  O   ILE B 179      -0.876  11.736  30.203  1.00 27.19           O  
ATOM   3196  CB  ILE B 179      -0.793   9.665  27.957  1.00 26.99           C  
ATOM   3197  CG1 ILE B 179      -0.776   8.235  27.401  1.00 27.28           C  
ATOM   3198  CG2 ILE B 179      -0.354  10.667  26.903  1.00 25.91           C  
ATOM   3199  CD1 ILE B 179      -1.773   8.030  26.273  1.00 26.03           C  
ATOM   3200  N   VAL B 180       1.269  11.886  29.524  1.00 21.32           N  
ATOM   3201  CA  VAL B 180       1.390  13.314  29.767  1.00 26.60           C  
ATOM   3202  C   VAL B 180       1.602  13.983  28.422  1.00 28.82           C  
ATOM   3203  O   VAL B 180       2.553  13.653  27.702  1.00 24.33           O  
ATOM   3204  CB  VAL B 180       2.536  13.645  30.735  1.00 24.74           C  
ATOM   3205  CG1 VAL B 180       2.649  15.163  30.921  1.00 28.13           C  
ATOM   3206  CG2 VAL B 180       2.312  12.968  32.052  1.00 23.85           C  
ATOM   3207  N   ARG B 181       0.725  14.923  28.079  1.00 24.95           N  
ATOM   3208  CA  ARG B 181       0.770  15.558  26.770  1.00 28.96           C  
ATOM   3209  C   ARG B 181       1.367  16.955  26.867  1.00 30.65           C  
ATOM   3210  O   ARG B 181       1.086  17.710  27.806  1.00 29.80           O  
ATOM   3211  CB  ARG B 181      -0.621  15.623  26.132  1.00 26.42           C  
ATOM   3212  CG  ARG B 181      -1.321  14.264  26.022  1.00 32.72           C  
ATOM   3213  CD  ARG B 181      -2.271  14.221  24.837  1.00 30.40           C  
ATOM   3214  NE  ARG B 181      -3.103  13.028  24.843  1.00 29.81           N  
ATOM   3215  CZ  ARG B 181      -2.802  11.883  24.236  1.00 31.98           C  
ATOM   3216  NH1 ARG B 181      -1.678  11.755  23.539  1.00 30.36           N1+
ATOM   3217  NH2 ARG B 181      -3.642  10.860  24.327  1.00 29.98           N  
ATOM   3218  N   ARG B 182       2.190  17.291  25.882  1.00 22.43           N  
ATOM   3219  CA  ARG B 182       2.736  18.633  25.747  1.00 25.42           C  
ATOM   3220  C   ARG B 182       1.775  19.509  24.942  1.00 26.09           C  
ATOM   3221  O   ARG B 182       1.106  19.030  24.020  1.00 28.15           O  
ATOM   3222  CB  ARG B 182       4.109  18.547  25.069  1.00 30.33           C  
ATOM   3223  CG  ARG B 182       4.717  19.842  24.606  1.00 32.14           C  
ATOM   3224  CD  ARG B 182       6.226  19.665  24.534  1.00 28.16           C  
ATOM   3225  NE  ARG B 182       6.718  19.202  25.825  1.00 30.57           N  
ATOM   3226  CZ  ARG B 182       7.784  18.432  25.996  1.00 34.91           C  
ATOM   3227  NH1 ARG B 182       8.494  18.036  24.945  1.00 27.55           N1+
ATOM   3228  NH2 ARG B 182       8.135  18.058  27.224  1.00 26.65           N  
ATOM   3229  N   LYS B 183       1.681  20.793  25.317  1.00 30.66           N  
ATOM   3230  CA  LYS B 183       0.898  21.760  24.550  1.00 27.40           C  
ATOM   3231  C   LYS B 183       1.225  21.626  23.066  1.00 27.62           C  
ATOM   3232  O   LYS B 183       2.387  21.708  22.673  1.00 25.54           O  
ATOM   3233  CB  LYS B 183       1.201  23.189  25.035  1.00 33.80           C  
ATOM   3234  CG  LYS B 183       0.501  24.345  24.239  1.00 41.87           C  
ATOM   3235  CD  LYS B 183      -0.860  23.908  23.670  1.00 46.85           C  
ATOM   3236  CE  LYS B 183      -1.465  24.869  22.644  1.00 45.30           C  
ATOM   3237  NZ  LYS B 183      -2.757  24.290  22.114  1.00 34.31           N1+
ATOM   3238  N   GLY B 184       0.201  21.384  22.246  1.00 28.14           N  
ATOM   3239  CA  GLY B 184       0.376  21.220  20.819  1.00 27.11           C  
ATOM   3240  C   GLY B 184       0.314  19.788  20.319  1.00 31.97           C  
ATOM   3241  O   GLY B 184       0.205  19.586  19.103  1.00 30.88           O  
ATOM   3242  N   ASP B 185       0.371  18.793  21.211  1.00 39.08           N  
ATOM   3243  CA  ASP B 185       0.437  17.396  20.782  1.00 31.51           C  
ATOM   3244  C   ASP B 185      -0.822  17.009  20.024  1.00 28.74           C  
ATOM   3245  O   ASP B 185      -1.935  17.329  20.446  1.00 35.20           O  
ATOM   3246  CB  ASP B 185       0.605  16.476  21.988  1.00 29.22           C  
ATOM   3247  CG  ASP B 185       2.039  16.376  22.459  1.00 32.29           C  
ATOM   3248  OD1 ASP B 185       2.927  16.992  21.828  1.00 29.93           O  
ATOM   3249  OD2 ASP B 185       2.274  15.670  23.468  1.00 31.31           O1-
ATOM   3250  N   VAL B 186      -0.646  16.303  18.906  1.00 28.61           N  
ATOM   3251  CA  VAL B 186      -1.790  15.822  18.133  1.00 30.33           C  
ATOM   3252  C   VAL B 186      -2.559  14.766  18.924  1.00 35.38           C  
ATOM   3253  O   VAL B 186      -1.972  13.834  19.497  1.00 29.61           O  
ATOM   3254  CB  VAL B 186      -1.323  15.279  16.776  1.00 31.46           C  
ATOM   3255  CG1 VAL B 186      -2.491  14.694  16.024  1.00 40.76           C  
ATOM   3256  CG2 VAL B 186      -0.701  16.397  15.958  1.00 33.96           C  
ATOM   3257  N   LEU B 187      -3.886  14.901  18.954  1.00 27.37           N  
ATOM   3258  CA  LEU B 187      -4.720  13.994  19.734  1.00 26.20           C  
ATOM   3259  C   LEU B 187      -5.256  12.868  18.862  1.00 30.57           C  
ATOM   3260  O   LEU B 187      -5.618  13.099  17.706  1.00 27.55           O  
ATOM   3261  CB  LEU B 187      -5.896  14.740  20.374  1.00 33.58           C  
ATOM   3262  CG  LEU B 187      -5.559  15.896  21.318  1.00 35.65           C  
ATOM   3263  CD1 LEU B 187      -6.834  16.472  21.912  1.00 39.42           C  
ATOM   3264  CD2 LEU B 187      -4.611  15.450  22.417  1.00 33.70           C  
ATOM   3265  N   PRO B 188      -5.343  11.659  19.412  1.00 29.19           N  
ATOM   3266  CA  PRO B 188      -5.768  10.497  18.631  1.00 25.81           C  
ATOM   3267  C   PRO B 188      -7.279  10.297  18.662  1.00 28.06           C  
ATOM   3268  O   PRO B 188      -7.985  10.793  19.546  1.00 30.32           O  
ATOM   3269  CB  PRO B 188      -5.068   9.347  19.372  1.00 27.24           C  
ATOM   3270  CG  PRO B 188      -5.255   9.778  20.834  1.00 29.30           C  
ATOM   3271  CD  PRO B 188      -5.089  11.303  20.821  1.00 25.14           C  
ATOM   3272  N   ASP B 189      -7.765   9.531  17.673  1.00 29.13           N  
ATOM   3273  CA  ASP B 189      -9.141   9.035  17.706  1.00 25.74           C  
ATOM   3274  C   ASP B 189      -9.353   7.957  18.760  1.00 32.14           C  
ATOM   3275  O   ASP B 189     -10.495   7.752  19.204  1.00 29.73           O  
ATOM   3276  CB  ASP B 189      -9.545   8.465  16.348  1.00 25.01           C  
ATOM   3277  CG  ASP B 189      -9.528   9.498  15.247  1.00 31.61           C  
ATOM   3278  OD1 ASP B 189      -9.998  10.628  15.484  1.00 36.72           O  
ATOM   3279  OD2 ASP B 189      -9.033   9.183  14.142  1.00 35.00           O1-
ATOM   3280  N   ALA B 190      -8.303   7.225  19.134  1.00 30.55           N  
ATOM   3281  CA  ALA B 190      -8.445   6.182  20.147  1.00 26.29           C  
ATOM   3282  C   ALA B 190      -7.067   5.817  20.662  1.00 30.26           C  
ATOM   3283  O   ALA B 190      -6.076   5.900  19.924  1.00 26.52           O  
ATOM   3284  CB  ALA B 190      -9.151   4.933  19.598  1.00 25.62           C  
ATOM   3285  N   THR B 191      -7.016   5.409  21.933  1.00 28.87           N  
ATOM   3286  CA  THR B 191      -5.790   4.951  22.575  1.00 29.29           C  
ATOM   3287  C   THR B 191      -5.956   3.524  23.090  1.00 33.35           C  
ATOM   3288  O   THR B 191      -6.930   3.222  23.793  1.00 25.93           O  
ATOM   3289  CB  THR B 191      -5.387   5.868  23.736  1.00 28.25           C  
ATOM   3290  CG2 THR B 191      -3.993   5.484  24.236  1.00 16.80           C  
ATOM   3291  OG1 THR B 191      -5.379   7.240  23.298  1.00 28.18           O  
ATOM   3292  N   HIS B 192      -4.969   2.668  22.784  1.00 28.21           N  
ATOM   3293  CA  HIS B 192      -4.933   1.277  23.235  1.00 28.17           C  
ATOM   3294  C   HIS B 192      -3.642   0.991  23.990  1.00 23.07           C  
ATOM   3295  O   HIS B 192      -2.565   1.452  23.596  1.00 23.62           O  
ATOM   3296  CB  HIS B 192      -5.037   0.293  22.067  1.00 23.98           C  
ATOM   3297  CG  HIS B 192      -6.198   0.543  21.162  1.00 31.20           C  
ATOM   3298  CD2 HIS B 192      -6.245   0.901  19.858  1.00 31.26           C  
ATOM   3299  ND1 HIS B 192      -7.509   0.412  21.575  1.00 26.84           N  
ATOM   3300  CE1 HIS B 192      -8.312   0.696  20.565  1.00 25.66           C  
ATOM   3301  NE2 HIS B 192      -7.571   1.000  19.514  1.00 30.81           N  
ATOM   3302  N   THR B 193      -3.746   0.183  25.045  1.00 26.46           N  
ATOM   3303  CA  THR B 193      -2.628  -0.111  25.932  1.00 20.45           C  
ATOM   3304  C   THR B 193      -2.246  -1.582  25.788  1.00 24.02           C  
ATOM   3305  O   THR B 193      -3.060  -2.476  26.056  1.00 18.72           O  
ATOM   3306  CB  THR B 193      -2.982   0.240  27.377  1.00 21.33           C  
ATOM   3307  CG2 THR B 193      -1.832  -0.088  28.298  1.00 19.57           C  
ATOM   3308  OG1 THR B 193      -3.245   1.651  27.465  1.00 20.16           O  
ATOM   3309  N   ILE B 194      -1.021  -1.829  25.331  1.00 22.43           N  
ATOM   3310  CA  ILE B 194      -0.475  -3.177  25.176  1.00 20.15           C  
ATOM   3311  C   ILE B 194       0.634  -3.346  26.201  1.00 21.81           C  
ATOM   3312  O   ILE B 194       1.591  -2.573  26.211  1.00 23.12           O  
ATOM   3313  CB  ILE B 194       0.046  -3.416  23.753  1.00 21.12           C  
ATOM   3314  CG1 ILE B 194      -1.102  -3.270  22.739  1.00 20.82           C  
ATOM   3315  CG2 ILE B 194       0.669  -4.806  23.649  1.00 18.90           C  
ATOM   3316  CD1 ILE B 194      -0.655  -3.259  21.279  1.00 23.94           C  
ATOM   3317  N   VAL B 195       0.506  -4.339  27.078  1.00 20.55           N  
ATOM   3318  CA  VAL B 195       1.489  -4.549  28.128  1.00 19.70           C  
ATOM   3319  C   VAL B 195       2.041  -5.969  28.017  1.00 24.61           C  
ATOM   3320  O   VAL B 195       1.298  -6.950  28.161  1.00 28.89           O  
ATOM   3321  CB  VAL B 195       0.914  -4.301  29.532  1.00 21.19           C  
ATOM   3322  CG1 VAL B 195       2.049  -4.369  30.557  1.00 22.63           C  
ATOM   3323  CG2 VAL B 195       0.229  -2.953  29.606  1.00 18.57           C  
ATOM   3324  N   PHE B 196       3.341  -6.075  27.767  1.00 18.88           N  
ATOM   3325  CA  PHE B 196       4.032  -7.355  27.791  1.00 16.24           C  
ATOM   3326  C   PHE B 196       4.416  -7.597  29.245  1.00 19.12           C  
ATOM   3327  O   PHE B 196       5.404  -7.042  29.741  1.00 20.48           O  
ATOM   3328  CB  PHE B 196       5.260  -7.337  26.877  1.00 19.70           C  
ATOM   3329  CG  PHE B 196       4.942  -7.414  25.399  1.00 20.77           C  
ATOM   3330  CD1 PHE B 196       3.629  -7.501  24.955  1.00 23.41           C  
ATOM   3331  CD2 PHE B 196       5.972  -7.403  24.451  1.00 15.64           C  
ATOM   3332  CE1 PHE B 196       3.344  -7.562  23.607  1.00 22.52           C  
ATOM   3333  CE2 PHE B 196       5.695  -7.473  23.104  1.00 17.03           C  
ATOM   3334  CZ  PHE B 196       4.383  -7.564  22.671  1.00 21.73           C  
ATOM   3335  N   ASN B 197       3.615  -8.403  29.943  1.00 18.75           N  
ATOM   3336  CA  ASN B 197       3.868  -8.753  31.340  1.00 19.30           C  
ATOM   3337  C   ASN B 197       4.376 -10.195  31.372  1.00 22.83           C  
ATOM   3338  O   ASN B 197       3.602 -11.146  31.218  1.00 24.11           O  
ATOM   3339  CB  ASN B 197       2.615  -8.572  32.201  1.00 19.07           C  
ATOM   3340  CG  ASN B 197       2.926  -8.651  33.692  1.00 28.70           C  
ATOM   3341  ND2 ASN B 197       1.898  -8.943  34.527  1.00 19.16           N  
ATOM   3342  OD1 ASN B 197       4.089  -8.471  34.091  1.00 22.74           O  
ATOM   3343  N   ASP B 198       5.677 -10.350  31.610  1.00 22.38           N  
ATOM   3344  CA  ASP B 198       6.338 -11.637  31.417  1.00 24.30           C  
ATOM   3345  C   ASP B 198       5.948 -12.209  30.060  1.00 26.81           C  
ATOM   3346  O   ASP B 198       6.145 -11.558  29.029  1.00 27.76           O  
ATOM   3347  CB  ASP B 198       5.995 -12.598  32.561  1.00 22.13           C  
ATOM   3348  CG  ASP B 198       6.637 -12.177  33.864  1.00 24.44           C  
ATOM   3349  OD1 ASP B 198       7.829 -11.829  33.835  1.00 27.13           O  
ATOM   3350  OD2 ASP B 198       5.971 -12.176  34.913  1.00 28.56           O1-
ATOM   3351  N   MET B 199       5.366 -13.400  30.052  1.00 19.83           N  
ATOM   3352  CA  MET B 199       5.039 -14.111  28.829  1.00 22.00           C  
ATOM   3353  C   MET B 199       3.620 -13.849  28.338  1.00 25.11           C  
ATOM   3354  O   MET B 199       3.185 -14.520  27.395  1.00 22.04           O  
ATOM   3355  CB  MET B 199       5.266 -15.620  29.051  1.00 31.07           C  
ATOM   3356  CG  MET B 199       5.765 -16.410  27.862  1.00 36.40           C  
ATOM   3357  SD  MET B 199       7.226 -15.762  27.016  1.00 48.25           S  
ATOM   3358  CE  MET B 199       8.302 -15.344  28.371  1.00 24.52           C  
ATOM   3359  N   THR B 200       2.898 -12.878  28.925  1.00 24.89           N  
ATOM   3360  CA  THR B 200       1.519 -12.575  28.541  1.00 18.02           C  
ATOM   3361  C   THR B 200       1.393 -11.165  27.969  1.00 20.28           C  
ATOM   3362  O   THR B 200       2.244 -10.300  28.192  1.00 22.06           O  
ATOM   3363  CB  THR B 200       0.526 -12.676  29.725  1.00 23.69           C  
ATOM   3364  CG2 THR B 200       0.685 -13.973  30.489  1.00 16.63           C  
ATOM   3365  OG1 THR B 200       0.687 -11.548  30.611  1.00 21.44           O  
ATOM   3366  N   ILE B 201       0.296 -10.945  27.241  1.00 18.58           N  
ATOM   3367  CA  ILE B 201      -0.166  -9.607  26.868  1.00 20.97           C  
ATOM   3368  C   ILE B 201      -1.361  -9.289  27.752  1.00 19.77           C  
ATOM   3369  O   ILE B 201      -2.397  -9.955  27.663  1.00 20.79           O  
ATOM   3370  CB  ILE B 201      -0.540  -9.510  25.385  1.00 26.42           C  
ATOM   3371  CG1 ILE B 201       0.630  -9.971  24.495  1.00 16.38           C  
ATOM   3372  CG2 ILE B 201      -0.970  -8.057  25.031  1.00 18.97           C  
ATOM   3373  CD1 ILE B 201       0.236 -10.193  23.069  1.00 19.15           C  
ATOM   3374  N   ASN B 202      -1.199  -8.294  28.622  1.00 18.42           N  
ATOM   3375  CA  ASN B 202      -2.252  -7.830  29.523  1.00 22.69           C  
ATOM   3376  C   ASN B 202      -2.810  -8.962  30.389  1.00 27.65           C  
ATOM   3377  O   ASN B 202      -4.009  -9.004  30.657  1.00 25.70           O  
ATOM   3378  CB  ASN B 202      -3.380  -7.145  28.746  1.00 23.30           C  
ATOM   3379  CG  ASN B 202      -2.903  -5.898  27.992  1.00 25.89           C  
ATOM   3380  ND2 ASN B 202      -3.705  -5.452  27.034  1.00 17.64           N  
ATOM   3381  OD1 ASN B 202      -1.827  -5.357  28.264  1.00 22.45           O  
ATOM   3382  N   ASN B 203      -1.944  -9.887  30.818  1.00 21.92           N  
ATOM   3383  CA  ASN B 203      -2.282 -10.992  31.720  1.00 26.48           C  
ATOM   3384  C   ASN B 203      -3.280 -11.973  31.111  1.00 28.56           C  
ATOM   3385  O   ASN B 203      -3.951 -12.707  31.843  1.00 28.16           O  
ATOM   3386  CB  ASN B 203      -2.809 -10.481  33.072  1.00 20.81           C  
ATOM   3387  CG  ASN B 203      -1.686 -10.076  34.010  1.00 20.68           C  
ATOM   3388  ND2 ASN B 203      -1.814 -10.434  35.289  1.00 18.79           N  
ATOM   3389  OD1 ASN B 203      -0.707  -9.450  33.583  1.00 23.84           O  
ATOM   3390  N   ARG B 204      -3.394 -12.006  29.797  1.00 22.96           N  
ATOM   3391  CA  ARG B 204      -4.345 -12.879  29.136  1.00 25.73           C  
ATOM   3392  C   ARG B 204      -3.734 -14.230  28.812  1.00 29.34           C  
ATOM   3393  O   ARG B 204      -2.515 -14.368  28.716  1.00 24.17           O  
ATOM   3394  CB  ARG B 204      -4.840 -12.220  27.863  1.00 25.87           C  
ATOM   3395  CG  ARG B 204      -5.519 -10.907  28.177  1.00 33.43           C  
ATOM   3396  CD  ARG B 204      -5.753 -10.143  26.921  1.00 38.96           C  
ATOM   3397  NE  ARG B 204      -6.781 -10.775  26.114  1.00 39.87           N  
ATOM   3398  CZ  ARG B 204      -8.036 -10.363  26.089  1.00 38.73           C  
ATOM   3399  NH1 ARG B 204      -8.389  -9.315  26.816  1.00 38.85           N1+
ATOM   3400  NH2 ARG B 204      -8.924 -10.987  25.332  1.00 35.60           N  
ATOM   3401  N   PRO B 205      -4.557 -15.257  28.628  1.00 38.23           N  
ATOM   3402  CA  PRO B 205      -4.022 -16.563  28.228  1.00 27.63           C  
ATOM   3403  C   PRO B 205      -3.483 -16.512  26.804  1.00 37.02           C  
ATOM   3404  O   PRO B 205      -3.773 -15.599  26.017  1.00 24.46           O  
ATOM   3405  CB  PRO B 205      -5.222 -17.506  28.360  1.00 36.67           C  
ATOM   3406  CG  PRO B 205      -6.256 -16.735  29.212  1.00 29.91           C  
ATOM   3407  CD  PRO B 205      -6.017 -15.298  28.834  1.00 32.45           C  
ATOM   3408  N   ALA B 206      -2.653 -17.510  26.493  1.00 32.84           N  
ATOM   3409  CA  ALA B 206      -1.941 -17.531  25.222  1.00 26.22           C  
ATOM   3410  C   ALA B 206      -2.911 -17.471  24.048  1.00 26.57           C  
ATOM   3411  O   ALA B 206      -3.965 -18.102  24.063  1.00 29.23           O  
ATOM   3412  CB  ALA B 206      -1.084 -18.794  25.121  1.00 25.38           C  
ATOM   3413  N   HIS B 207      -2.544 -16.695  23.027  1.00 27.21           N  
ATOM   3414  CA  HIS B 207      -3.291 -16.640  21.770  1.00 32.11           C  
ATOM   3415  C   HIS B 207      -4.729 -16.173  22.006  1.00 39.34           C  
ATOM   3416  O   HIS B 207      -5.665 -16.642  21.354  1.00 38.22           O  
ATOM   3417  CB  HIS B 207      -3.287 -17.994  21.048  1.00 30.41           C  
ATOM   3418  CG  HIS B 207      -1.947 -18.423  20.507  1.00 35.71           C  
ATOM   3419  CD2 HIS B 207      -1.197 -19.521  20.766  1.00 26.54           C  
ATOM   3420  ND1 HIS B 207      -1.264 -17.716  19.540  1.00 33.13           N  
ATOM   3421  CE1 HIS B 207      -0.140 -18.347  19.242  1.00 35.14           C  
ATOM   3422  NE2 HIS B 207      -0.077 -19.446  19.972  1.00 34.83           N  
ATOM   3423  N   THR B 208      -4.917 -15.266  22.965  1.00 35.09           N  
ATOM   3424  CA  THR B 208      -6.207 -14.620  23.186  1.00 32.78           C  
ATOM   3425  C   THR B 208      -6.073 -13.103  23.081  1.00 38.84           C  
ATOM   3426  O   THR B 208      -6.626 -12.351  23.886  1.00 38.68           O  
ATOM   3427  CB  THR B 208      -6.809 -15.021  24.534  1.00 33.45           C  
ATOM   3428  CG2 THR B 208      -6.752 -16.529  24.711  1.00 30.74           C  
ATOM   3429  OG1 THR B 208      -6.075 -14.405  25.598  1.00 33.09           O  
ATOM   3430  N   GLY B 209      -5.327 -12.632  22.078  1.00 34.45           N  
ATOM   3431  CA  GLY B 209      -5.203 -11.212  21.824  1.00 33.65           C  
ATOM   3432  C   GLY B 209      -4.545 -10.455  22.966  1.00 33.70           C  
ATOM   3433  O   GLY B 209      -3.601 -10.939  23.593  1.00 30.98           O  
ATOM   3434  N   PRO B 210      -5.058  -9.263  23.297  1.00 31.48           N  
ATOM   3435  CA  PRO B 210      -6.280  -8.634  22.811  1.00 28.73           C  
ATOM   3436  C   PRO B 210      -6.185  -8.133  21.388  1.00 31.55           C  
ATOM   3437  O   PRO B 210      -5.089  -7.821  20.884  1.00 25.64           O  
ATOM   3438  CB  PRO B 210      -6.466  -7.462  23.772  1.00 28.36           C  
ATOM   3439  CG  PRO B 210      -5.075  -7.085  24.142  1.00 34.75           C  
ATOM   3440  CD  PRO B 210      -4.341  -8.394  24.248  1.00 31.46           C  
ATOM   3441  N   ASN B 211      -7.344  -8.099  20.742  1.00 25.82           N  
ATOM   3442  CA  ASN B 211      -7.510  -7.496  19.430  1.00 26.14           C  
ATOM   3443  C   ASN B 211      -8.051  -6.083  19.581  1.00 28.64           C  
ATOM   3444  O   ASN B 211      -8.876  -5.814  20.465  1.00 33.71           O  
ATOM   3445  CB  ASN B 211      -8.453  -8.326  18.563  1.00 22.28           C  
ATOM   3446  CG  ASN B 211      -7.959  -9.719  18.390  1.00 27.77           C  
ATOM   3447  ND2 ASN B 211      -8.863 -10.671  18.212  1.00 32.40           N  
ATOM   3448  OD1 ASN B 211      -6.759  -9.940  18.433  1.00 27.62           O  
ATOM   3449  N   PHE B 212      -7.589  -5.193  18.709  1.00 25.05           N  
ATOM   3450  CA  PHE B 212      -8.001  -3.796  18.702  1.00 31.20           C  
ATOM   3451  C   PHE B 212      -8.531  -3.449  17.318  1.00 30.19           C  
ATOM   3452  O   PHE B 212      -7.865  -3.717  16.317  1.00 32.00           O  
ATOM   3453  CB  PHE B 212      -6.828  -2.883  19.073  1.00 32.08           C  
ATOM   3454  CG  PHE B 212      -6.264  -3.145  20.440  1.00 30.42           C  
ATOM   3455  CD1 PHE B 212      -6.937  -2.718  21.579  1.00 38.22           C  
ATOM   3456  CD2 PHE B 212      -5.071  -3.835  20.589  1.00 28.99           C  
ATOM   3457  CE1 PHE B 212      -6.430  -2.957  22.850  1.00 29.82           C  
ATOM   3458  CE2 PHE B 212      -4.558  -4.074  21.851  1.00 30.18           C  
ATOM   3459  CZ  PHE B 212      -5.241  -3.635  22.985  1.00 31.44           C  
ATOM   3460  N   GLU B 213      -9.710  -2.830  17.266  1.00 28.31           N  
ATOM   3461  CA  GLU B 213     -10.402  -2.511  16.021  1.00 30.94           C  
ATOM   3462  C   GLU B 213     -10.260  -1.037  15.674  1.00 27.63           C  
ATOM   3463  O   GLU B 213     -10.434  -0.175  16.541  1.00 29.94           O  
ATOM   3464  CB  GLU B 213     -11.896  -2.836  16.125  1.00 37.43           C  
ATOM   3465  CG  GLU B 213     -12.214  -4.268  16.524  1.00 37.42           C  
ATOM   3466  CD  GLU B 213     -13.674  -4.607  16.318  0.34 35.28           C  
ATOM   3467  OE1 GLU B 213     -14.332  -3.923  15.507  0.85 37.35           O  
ATOM   3468  OE2 GLU B 213     -14.162  -5.553  16.967  0.98 39.33           O1-
ATOM   3469  N   ALA B 214      -9.976  -0.759  14.397  1.00 27.72           N  
ATOM   3470  CA  ALA B 214     -10.014   0.595  13.845  1.00 25.46           C  
ATOM   3471  C   ALA B 214     -10.465   0.542  12.390  1.00 24.65           C  
ATOM   3472  O   ALA B 214     -10.497  -0.520  11.763  1.00 33.05           O  
ATOM   3473  CB  ALA B 214      -8.656   1.291  13.951  1.00 22.79           C  
ATOM   3474  N   THR B 215     -10.819   1.710  11.860  1.00 28.87           N  
ATOM   3475  CA  THR B 215     -11.152   1.907  10.455  1.00 31.49           C  
ATOM   3476  C   THR B 215      -9.972   2.588   9.762  1.00 25.72           C  
ATOM   3477  O   THR B 215      -9.265   3.391  10.375  1.00 31.34           O  
ATOM   3478  CB  THR B 215     -12.437   2.756  10.324  1.00 30.09           C  
ATOM   3479  CG2 THR B 215     -12.850   2.972   8.868  1.00 26.03           C  
ATOM   3480  OG1 THR B 215     -13.520   2.119  11.021  1.00 24.23           O  
ATOM   3481  N   VAL B 216      -9.758   2.269   8.479  1.00 24.76           N  
ATOM   3482  CA  VAL B 216      -8.690   2.933   7.726  1.00 30.50           C  
ATOM   3483  C   VAL B 216      -8.837   4.444   7.838  1.00 28.93           C  
ATOM   3484  O   VAL B 216      -9.946   4.984   7.787  1.00 25.43           O  
ATOM   3485  CB  VAL B 216      -8.681   2.496   6.249  1.00 31.00           C  
ATOM   3486  CG1 VAL B 216      -8.259   1.033   6.108  1.00 25.27           C  
ATOM   3487  CG2 VAL B 216     -10.028   2.716   5.620  1.00 24.03           C  
ATOM   3488  N   GLY B 217      -7.711   5.134   8.023  1.00 27.89           N  
ATOM   3489  CA  GLY B 217      -7.717   6.566   8.227  1.00 30.11           C  
ATOM   3490  C   GLY B 217      -7.749   7.018   9.673  1.00 33.26           C  
ATOM   3491  O   GLY B 217      -7.323   8.144   9.957  1.00 27.13           O  
ATOM   3492  N   ASP B 218      -8.259   6.190  10.593  1.00 32.11           N  
ATOM   3493  CA  ASP B 218      -8.236   6.535  12.012  1.00 25.96           C  
ATOM   3494  C   ASP B 218      -6.808   6.831  12.481  1.00 29.93           C  
ATOM   3495  O   ASP B 218      -5.846   6.216  12.015  1.00 25.24           O  
ATOM   3496  CB  ASP B 218      -8.812   5.395  12.846  1.00 25.40           C  
ATOM   3497  CG  ASP B 218     -10.321   5.264  12.711  1.00 30.82           C  
ATOM   3498  OD1 ASP B 218     -10.968   6.234  12.272  0.75 26.64           O  
ATOM   3499  OD2 ASP B 218     -10.860   4.186  13.053  1.00 31.54           O1-
ATOM   3500  N   ARG B 219      -6.682   7.781  13.413  1.00 29.84           N  
ATOM   3501  CA  ARG B 219      -5.420   8.087  14.085  1.00 26.00           C  
ATOM   3502  C   ARG B 219      -5.386   7.326  15.405  1.00 29.03           C  
ATOM   3503  O   ARG B 219      -6.084   7.694  16.364  1.00 26.34           O  
ATOM   3504  CB  ARG B 219      -5.290   9.589  14.316  1.00 28.31           C  
ATOM   3505  CG  ARG B 219      -4.160   9.998  15.238  1.00 27.18           C  
ATOM   3506  CD  ARG B 219      -3.910  11.488  15.089  1.00 34.44           C  
ATOM   3507  NE  ARG B 219      -3.329  11.785  13.784  1.00 31.16           N  
ATOM   3508  CZ  ARG B 219      -2.030  11.725  13.519  1.00 28.43           C  
ATOM   3509  NH1 ARG B 219      -1.182  11.394  14.483  1.00 33.33           N1+
ATOM   3510  NH2 ARG B 219      -1.577  12.011  12.303  1.00 32.46           N  
ATOM   3511  N   VAL B 220      -4.578   6.267  15.460  1.00 23.94           N  
ATOM   3512  CA  VAL B 220      -4.600   5.316  16.564  1.00 23.24           C  
ATOM   3513  C   VAL B 220      -3.333   5.495  17.391  1.00 27.71           C  
ATOM   3514  O   VAL B 220      -2.219   5.494  16.852  1.00 27.55           O  
ATOM   3515  CB  VAL B 220      -4.736   3.874  16.040  1.00 28.89           C  
ATOM   3516  CG1 VAL B 220      -4.735   2.882  17.182  1.00 24.54           C  
ATOM   3517  CG2 VAL B 220      -6.001   3.728  15.200  1.00 20.35           C  
ATOM   3518  N   GLU B 221      -3.505   5.649  18.695  1.00 23.97           N  
ATOM   3519  CA  GLU B 221      -2.397   5.778  19.633  1.00 26.84           C  
ATOM   3520  C   GLU B 221      -2.192   4.467  20.399  1.00 27.70           C  
ATOM   3521  O   GLU B 221      -3.100   3.997  21.102  1.00 23.90           O  
ATOM   3522  CB  GLU B 221      -2.664   6.927  20.602  1.00 26.05           C  
ATOM   3523  CG  GLU B 221      -1.570   7.128  21.636  1.00 26.44           C  
ATOM   3524  CD  GLU B 221      -1.834   8.360  22.504  1.00 32.58           C  
ATOM   3525  OE1 GLU B 221      -2.938   8.435  23.099  1.00 22.84           O  
ATOM   3526  OE2 GLU B 221      -0.931   9.222  22.607  1.00 29.93           O1-
ATOM   3527  N   ILE B 222      -0.994   3.895  20.287  1.00 26.77           N  
ATOM   3528  CA  ILE B 222      -0.605   2.720  21.062  1.00 22.84           C  
ATOM   3529  C   ILE B 222       0.228   3.190  22.251  1.00 28.68           C  
ATOM   3530  O   ILE B 222       1.126   4.032  22.094  1.00 23.85           O  
ATOM   3531  CB  ILE B 222       0.191   1.724  20.194  1.00 24.92           C  
ATOM   3532  CG1 ILE B 222      -0.603   1.326  18.943  1.00 21.22           C  
ATOM   3533  CG2 ILE B 222       0.641   0.488  21.026  1.00 24.05           C  
ATOM   3534  CD1 ILE B 222      -2.040   0.892  19.242  1.00 23.19           C  
ATOM   3535  N   VAL B 223      -0.085   2.677  23.444  1.00 20.31           N  
ATOM   3536  CA  VAL B 223       0.802   2.767  24.603  1.00 17.65           C  
ATOM   3537  C   VAL B 223       1.351   1.364  24.868  1.00 23.07           C  
ATOM   3538  O   VAL B 223       0.580   0.413  25.036  1.00 18.62           O  
ATOM   3539  CB  VAL B 223       0.086   3.296  25.857  1.00 24.44           C  
ATOM   3540  CG1 VAL B 223       1.125   3.731  26.879  1.00 26.12           C  
ATOM   3541  CG2 VAL B 223      -0.859   4.436  25.537  1.00 27.14           C  
ATOM   3542  N   MET B 224       2.656   1.253  24.938  1.00 21.87           N  
ATOM   3543  CA  MET B 224       3.352  -0.005  25.018  1.00 23.06           C  
ATOM   3544  C   MET B 224       4.221  -0.115  26.256  1.00 24.86           C  
ATOM   3545  O   MET B 224       5.206   0.517  26.345  1.00 23.79           O  
ATOM   3546  CB  MET B 224       4.224  -0.156  23.800  1.00 24.29           C  
ATOM   3547  CG  MET B 224       4.472  -1.559  23.337  1.00 27.21           C  
ATOM   3548  SD  MET B 224       5.638  -2.667  24.123  1.00 32.48           S  
ATOM   3549  CE  MET B 224       6.464  -1.692  25.304  1.00 46.34           C  
ATOM   3550  N   ILE B 225       3.841  -0.940  27.196  1.00 21.39           N  
ATOM   3551  CA  ILE B 225       4.579  -1.092  28.446  1.00 18.02           C  
ATOM   3552  C   ILE B 225       5.078  -2.538  28.557  1.00 26.84           C  
ATOM   3553  O   ILE B 225       4.459  -3.466  28.021  1.00 19.99           O  
ATOM   3554  CB  ILE B 225       3.689  -0.705  29.654  1.00 17.24           C  
ATOM   3555  CG1 ILE B 225       3.155   0.730  29.477  1.00 21.79           C  
ATOM   3556  CG2 ILE B 225       4.430  -0.805  30.965  1.00 16.98           C  
ATOM   3557  CD1 ILE B 225       1.864   0.979  30.247  1.00 19.49           C  
ATOM   3558  N   THR B 226       6.198  -2.730  29.265  1.00 15.54           N  
ATOM   3559  CA  THR B 226       6.739  -4.060  29.499  1.00 15.58           C  
ATOM   3560  C   THR B 226       7.031  -4.199  30.981  1.00 18.86           C  
ATOM   3561  O   THR B 226       7.419  -3.224  31.636  1.00 21.76           O  
ATOM   3562  CB  THR B 226       8.016  -4.296  28.670  1.00 15.45           C  
ATOM   3563  CG2 THR B 226       8.536  -5.725  28.848  1.00 17.77           C  
ATOM   3564  OG1 THR B 226       7.735  -4.063  27.285  1.00 21.36           O  
ATOM   3565  N   HIS B 227       6.823  -5.413  31.504  1.00 16.45           N  
ATOM   3566  CA  HIS B 227       6.963  -5.693  32.926  1.00 15.47           C  
ATOM   3567  C   HIS B 227       7.514  -7.092  33.137  1.00 17.84           C  
ATOM   3568  O   HIS B 227       7.304  -7.993  32.323  1.00 19.61           O  
ATOM   3569  CB  HIS B 227       5.628  -5.588  33.688  1.00 15.84           C  
ATOM   3570  CG  HIS B 227       5.362  -4.227  34.246  1.00 18.16           C  
ATOM   3571  CD2 HIS B 227       4.302  -3.396  34.107  1.00 18.07           C  
ATOM   3572  ND1 HIS B 227       6.245  -3.585  35.087  1.00 24.01           N  
ATOM   3573  CE1 HIS B 227       5.745  -2.413  35.436  1.00 23.28           C  
ATOM   3574  NE2 HIS B 227       4.567  -2.274  34.855  1.00 22.09           N  
ATOM   3575  N   GLY B 228       8.216  -7.265  34.247  1.00 16.19           N  
ATOM   3576  CA  GLY B 228       8.516  -8.602  34.712  1.00 22.49           C  
ATOM   3577  C   GLY B 228       9.979  -8.942  34.665  1.00 19.94           C  
ATOM   3578  O   GLY B 228      10.816  -8.229  35.236  1.00 23.37           O  
ATOM   3579  N   GLU B 229      10.294 -10.030  33.971  1.00 19.94           N  
ATOM   3580  CA  GLU B 229      11.605 -10.667  34.003  1.00 19.21           C  
ATOM   3581  C   GLU B 229      12.295 -10.710  32.654  1.00 22.88           C  
ATOM   3582  O   GLU B 229      13.528 -10.782  32.599  1.00 22.14           O  
ATOM   3583  CB  GLU B 229      11.459 -12.122  34.522  1.00 23.02           C  
ATOM   3584  CG  GLU B 229      12.755 -12.868  34.756  1.00 25.61           C  
ATOM   3585  CD  GLU B 229      13.503 -12.336  35.951  0.52 22.62           C  
ATOM   3586  OE1 GLU B 229      12.839 -11.771  36.839  1.00 26.49           O  
ATOM   3587  OE2 GLU B 229      14.746 -12.460  36.001  0.88 25.90           O1-
ATOM   3588  N   TYR B 230      11.542 -10.689  31.565  1.00 19.10           N  
ATOM   3589  CA  TYR B 230      12.073 -11.023  30.255  1.00 22.02           C  
ATOM   3590  C   TYR B 230      12.177  -9.789  29.371  1.00 18.30           C  
ATOM   3591  O   TYR B 230      11.463  -8.794  29.566  1.00 20.51           O  
ATOM   3592  CB  TYR B 230      11.197 -12.089  29.613  1.00 19.74           C  
ATOM   3593  CG  TYR B 230      10.970 -13.280  30.538  1.00 26.81           C  
ATOM   3594  CD1 TYR B 230      12.041 -14.102  30.921  1.00 31.34           C  
ATOM   3595  CD2 TYR B 230       9.698 -13.615  30.985  1.00 19.25           C  
ATOM   3596  CE1 TYR B 230      11.838 -15.198  31.767  1.00 30.01           C  
ATOM   3597  CE2 TYR B 230       9.492 -14.705  31.814  1.00 26.21           C  
ATOM   3598  CZ  TYR B 230      10.557 -15.494  32.192  1.00 29.07           C  
ATOM   3599  OH  TYR B 230      10.355 -16.588  33.009  1.00 45.84           O  
ATOM   3600  N   TYR B 231      13.131  -9.834  28.439  1.00 19.08           N  
ATOM   3601  CA  TYR B 231      13.172  -8.861  27.354  1.00 18.60           C  
ATOM   3602  C   TYR B 231      12.238  -9.325  26.235  1.00 23.31           C  
ATOM   3603  O   TYR B 231      11.917 -10.510  26.121  1.00 21.12           O  
ATOM   3604  CB  TYR B 231      14.615  -8.681  26.815  1.00 23.04           C  
ATOM   3605  CG  TYR B 231      14.933  -9.612  25.680  1.00 19.33           C  
ATOM   3606  CD1 TYR B 231      15.423 -10.869  25.922  1.00 23.01           C  
ATOM   3607  CD2 TYR B 231      14.707  -9.235  24.360  1.00 28.04           C  
ATOM   3608  CE1 TYR B 231      15.679 -11.749  24.887  1.00 30.72           C  
ATOM   3609  CE2 TYR B 231      14.966 -10.088  23.323  1.00 25.53           C  
ATOM   3610  CZ  TYR B 231      15.460 -11.344  23.585  1.00 25.00           C  
ATOM   3611  OH  TYR B 231      15.701 -12.202  22.542  1.00 23.76           O  
ATOM   3612  N   HIS B 232      11.820  -8.376  25.389  1.00 17.81           N  
ATOM   3613  CA  HIS B 232      10.860  -8.609  24.308  1.00 19.54           C  
ATOM   3614  C   HIS B 232      11.244  -7.739  23.118  1.00 22.96           C  
ATOM   3615  O   HIS B 232      12.077  -6.835  23.241  1.00 20.14           O  
ATOM   3616  CB  HIS B 232       9.432  -8.261  24.745  1.00 15.78           C  
ATOM   3617  CG  HIS B 232       8.941  -9.093  25.893  1.00 23.16           C  
ATOM   3618  CD2 HIS B 232       9.002  -8.894  27.232  1.00 23.13           C  
ATOM   3619  ND1 HIS B 232       8.332 -10.318  25.718  1.00 23.30           N  
ATOM   3620  CE1 HIS B 232       8.028 -10.832  26.897  1.00 22.10           C  
ATOM   3621  NE2 HIS B 232       8.397  -9.974  27.832  1.00 22.31           N  
ATOM   3622  N   THR B 233      10.609  -7.982  21.966  1.00 17.38           N  
ATOM   3623  CA  THR B 233      10.677  -7.029  20.854  1.00 23.23           C  
ATOM   3624  C   THR B 233       9.280  -6.857  20.288  1.00 26.82           C  
ATOM   3625  O   THR B 233       8.678  -7.821  19.798  1.00 28.49           O  
ATOM   3626  CB  THR B 233      11.673  -7.452  19.752  1.00 22.22           C  
ATOM   3627  CG2 THR B 233      13.093  -7.539  20.315  1.00 27.03           C  
ATOM   3628  OG1 THR B 233      11.320  -8.733  19.208  1.00 20.58           O  
ATOM   3629  N   PHE B 234       8.755  -5.635  20.377  1.00 23.49           N  
ATOM   3630  CA  PHE B 234       7.405  -5.366  19.916  1.00 21.92           C  
ATOM   3631  C   PHE B 234       7.400  -5.052  18.430  1.00 26.00           C  
ATOM   3632  O   PHE B 234       8.086  -4.127  17.977  1.00 26.74           O  
ATOM   3633  CB  PHE B 234       6.802  -4.204  20.695  1.00 18.83           C  
ATOM   3634  CG  PHE B 234       5.498  -3.733  20.144  1.00 23.51           C  
ATOM   3635  CD1 PHE B 234       4.297  -4.295  20.593  1.00 23.17           C  
ATOM   3636  CD2 PHE B 234       5.457  -2.711  19.191  1.00 23.07           C  
ATOM   3637  CE1 PHE B 234       3.078  -3.860  20.090  1.00 20.73           C  
ATOM   3638  CE2 PHE B 234       4.247  -2.272  18.685  1.00 23.06           C  
ATOM   3639  CZ  PHE B 234       3.045  -2.835  19.140  1.00 26.12           C  
ATOM   3640  N   HIS B 235       6.586  -5.786  17.677  1.00 24.26           N  
ATOM   3641  CA  HIS B 235       6.558  -5.645  16.231  1.00 22.27           C  
ATOM   3642  C   HIS B 235       5.124  -5.561  15.753  1.00 26.71           C  
ATOM   3643  O   HIS B 235       4.259  -6.311  16.227  1.00 23.80           O  
ATOM   3644  CB  HIS B 235       7.248  -6.819  15.527  1.00 18.85           C  
ATOM   3645  CG  HIS B 235       7.087  -6.795  14.047  1.00 21.28           C  
ATOM   3646  CD2 HIS B 235       6.515  -7.684  13.201  1.00 23.68           C  
ATOM   3647  ND1 HIS B 235       7.520  -5.740  13.267  1.00 20.83           N  
ATOM   3648  CE1 HIS B 235       7.230  -5.987  12.001  1.00 23.95           C  
ATOM   3649  NE2 HIS B 235       6.614  -7.158  11.935  1.00 26.37           N  
ATOM   3650  N   MET B 236       4.886  -4.652  14.801  1.00 22.13           N  
ATOM   3651  CA  MET B 236       3.577  -4.433  14.197  1.00 23.07           C  
ATOM   3652  C   MET B 236       3.681  -4.675  12.702  1.00 24.58           C  
ATOM   3653  O   MET B 236       4.460  -3.997  12.019  1.00 23.40           O  
ATOM   3654  CB  MET B 236       3.067  -3.003  14.436  1.00 27.79           C  
ATOM   3655  CG  MET B 236       2.406  -2.739  15.754  1.00 33.76           C  
ATOM   3656  SD  MET B 236       1.382  -1.232  15.715  1.00 39.04           S  
ATOM   3657  CE  MET B 236      -0.020  -1.722  14.717  1.00 32.59           C  
ATOM   3658  N   HIS B 237       2.862  -5.588  12.187  1.00 25.83           N  
ATOM   3659  CA  HIS B 237       2.779  -5.768  10.745  1.00 22.52           C  
ATOM   3660  C   HIS B 237       2.175  -4.527  10.084  1.00 28.12           C  
ATOM   3661  O   HIS B 237       1.239  -3.912  10.610  1.00 24.97           O  
ATOM   3662  CB  HIS B 237       1.939  -7.001  10.401  1.00 26.74           C  
ATOM   3663  CG  HIS B 237       2.626  -8.307  10.661  1.00 22.31           C  
ATOM   3664  CD2 HIS B 237       3.389  -8.726  11.697  1.00 22.35           C  
ATOM   3665  ND1 HIS B 237       2.561  -9.366   9.781  1.00 25.90           N  
ATOM   3666  CE1 HIS B 237       3.269 -10.378  10.256  1.00 25.03           C  
ATOM   3667  NE2 HIS B 237       3.771 -10.019  11.422  1.00 25.32           N  
ATOM   3668  N   GLY B 238       2.731  -4.153   8.933  1.00 19.49           N  
ATOM   3669  CA  GLY B 238       2.127  -3.141   8.087  1.00 25.38           C  
ATOM   3670  C   GLY B 238       2.133  -1.720   8.608  1.00 22.76           C  
ATOM   3671  O   GLY B 238       1.464  -0.873   8.027  1.00 26.00           O  
ATOM   3672  N   HIS B 239       2.847  -1.418   9.688  1.00 25.86           N  
ATOM   3673  CA  HIS B 239       2.878  -0.057  10.209  1.00 26.54           C  
ATOM   3674  C   HIS B 239       4.248   0.201  10.818  1.00 29.84           C  
ATOM   3675  O   HIS B 239       4.999  -0.727  11.132  1.00 29.77           O  
ATOM   3676  CB  HIS B 239       1.776   0.181  11.261  1.00 25.28           C  
ATOM   3677  CG  HIS B 239       0.384  -0.026  10.746  1.00 30.65           C  
ATOM   3678  CD2 HIS B 239      -0.592   0.862  10.440  1.00 28.58           C  
ATOM   3679  ND1 HIS B 239      -0.152  -1.277  10.519  1.00 27.41           N  
ATOM   3680  CE1 HIS B 239      -1.393  -1.151  10.080  1.00 33.22           C  
ATOM   3681  NE2 HIS B 239      -1.685   0.138  10.023  1.00 32.04           N  
ATOM   3682  N   ARG B 240       4.570   1.475  10.986  1.00 25.75           N  
ATOM   3683  CA  ARG B 240       5.880   1.853  11.485  1.00 27.39           C  
ATOM   3684  C   ARG B 240       5.739   3.193  12.183  1.00 26.23           C  
ATOM   3685  O   ARG B 240       4.792   3.931  11.943  1.00 23.63           O  
ATOM   3686  CB  ARG B 240       6.924   1.930  10.354  1.00 26.11           C  
ATOM   3687  CG  ARG B 240       6.769   3.140   9.442  1.00 30.44           C  
ATOM   3688  CD  ARG B 240       7.058   2.821   7.962  1.00 32.42           C  
ATOM   3689  NE  ARG B 240       6.271   1.692   7.479  1.00 28.61           N  
ATOM   3690  CZ  ARG B 240       4.975   1.758   7.193  1.00 32.65           C  
ATOM   3691  NH1 ARG B 240       4.334   2.906   7.331  1.00 21.91           N1+
ATOM   3692  NH2 ARG B 240       4.332   0.672   6.765  1.00 29.40           N  
ATOM   3693  N   TRP B 241       6.708   3.505  13.039  1.00 25.46           N  
ATOM   3694  CA  TRP B 241       6.632   4.706  13.854  1.00 27.86           C  
ATOM   3695  C   TRP B 241       8.053   5.195  14.115  1.00 25.87           C  
ATOM   3696  O   TRP B 241       9.033   4.484  13.871  1.00 25.18           O  
ATOM   3697  CB  TRP B 241       5.851   4.420  15.155  1.00 24.08           C  
ATOM   3698  CG  TRP B 241       6.563   3.420  16.039  1.00 26.99           C  
ATOM   3699  CD1 TRP B 241       7.468   3.702  17.022  1.00 26.27           C  
ATOM   3700  CD2 TRP B 241       6.450   1.988  16.000  1.00 19.59           C  
ATOM   3701  CE2 TRP B 241       7.304   1.477  17.001  1.00 25.10           C  
ATOM   3702  CE3 TRP B 241       5.702   1.091  15.224  1.00 21.77           C  
ATOM   3703  NE1 TRP B 241       7.910   2.545  17.608  1.00 21.48           N  
ATOM   3704  CZ2 TRP B 241       7.441   0.100  17.249  1.00 25.91           C  
ATOM   3705  CZ3 TRP B 241       5.831  -0.291  15.476  1.00 25.32           C  
ATOM   3706  CH2 TRP B 241       6.700  -0.765  16.475  1.00 26.44           C  
ATOM   3707  N   ALA B 242       8.164   6.420  14.614  1.00 23.28           N  
ATOM   3708  CA  ALA B 242       9.473   6.989  14.922  1.00 30.28           C  
ATOM   3709  C   ALA B 242       9.848   6.705  16.372  1.00 26.52           C  
ATOM   3710  O   ALA B 242       9.050   6.937  17.281  1.00 30.14           O  
ATOM   3711  CB  ALA B 242       9.485   8.495  14.667  1.00 23.96           C  
ATOM   3712  N   ASP B 243      11.066   6.212  16.588  1.00 24.46           N  
ATOM   3713  CA  ASP B 243      11.559   5.920  17.936  1.00 26.85           C  
ATOM   3714  C   ASP B 243      11.924   7.223  18.659  1.00 30.66           C  
ATOM   3715  O   ASP B 243      13.093   7.553  18.865  1.00 28.73           O  
ATOM   3716  CB  ASP B 243      12.749   4.966  17.866  1.00 25.88           C  
ATOM   3717  CG  ASP B 243      13.119   4.381  19.225  1.00 29.08           C  
ATOM   3718  OD1 ASP B 243      12.241   4.304  20.110  1.00 30.41           O  
ATOM   3719  OD2 ASP B 243      14.288   3.996  19.418  1.00 28.51           O1-
ATOM   3720  N   ASN B 244      10.891   7.958  19.072  1.00 26.18           N  
ATOM   3721  CA  ASN B 244      11.073   9.234  19.790  1.00 28.81           C  
ATOM   3722  C   ASN B 244       9.884   9.439  20.737  1.00 34.73           C  
ATOM   3723  O   ASN B 244       9.127   8.500  21.011  1.00 29.61           O  
ATOM   3724  CB  ASN B 244      11.274  10.392  18.791  1.00 33.33           C  
ATOM   3725  CG  ASN B 244      10.058  10.616  17.896  1.00 32.12           C  
ATOM   3726  ND2 ASN B 244      10.227  11.426  16.853  1.00 36.08           N  
ATOM   3727  OD1 ASN B 244       8.982  10.074  18.143  1.00 28.99           O  
ATOM   3728  N   ARG B 245       9.702  10.673  21.238  1.00 30.14           N  
ATOM   3729  CA  ARG B 245       8.709  10.894  22.296  1.00 28.93           C  
ATOM   3730  C   ARG B 245       7.299  10.581  21.821  1.00 31.07           C  
ATOM   3731  O   ARG B 245       6.564   9.823  22.469  1.00 32.48           O  
ATOM   3732  CB  ARG B 245       8.748  12.332  22.829  1.00 25.52           C  
ATOM   3733  CG  ARG B 245       7.556  12.594  23.818  1.00 31.22           C  
ATOM   3734  CD  ARG B 245       7.662  13.901  24.586  1.00 28.87           C  
ATOM   3735  NE  ARG B 245       7.399  15.058  23.739  1.00 27.16           N  
ATOM   3736  CZ  ARG B 245       6.182  15.480  23.403  1.00 31.39           C  
ATOM   3737  NH1 ARG B 245       5.108  14.835  23.834  1.00 28.67           N1+
ATOM   3738  NH2 ARG B 245       6.037  16.550  22.627  1.00 29.66           N  
ATOM   3739  N   THR B 246       6.888  11.195  20.715  1.00 27.87           N  
ATOM   3740  CA  THR B 246       5.522  11.095  20.209  1.00 28.87           C  
ATOM   3741  C   THR B 246       5.312   9.907  19.290  1.00 26.09           C  
ATOM   3742  O   THR B 246       4.164   9.574  18.993  1.00 24.89           O  
ATOM   3743  CB  THR B 246       5.151  12.348  19.406  1.00 30.44           C  
ATOM   3744  CG2 THR B 246       5.089  13.591  20.287  1.00 31.00           C  
ATOM   3745  OG1 THR B 246       6.132  12.527  18.374  1.00 27.91           O  
ATOM   3746  N   GLY B 247       6.376   9.311  18.773  1.00 30.30           N  
ATOM   3747  CA  GLY B 247       6.224   8.299  17.757  1.00 28.82           C  
ATOM   3748  C   GLY B 247       6.074   8.833  16.351  1.00 30.84           C  
ATOM   3749  O   GLY B 247       5.840   8.043  15.429  1.00 32.31           O  
ATOM   3750  N   MET B 248       6.187  10.144  16.148  1.00 28.60           N  
ATOM   3751  CA  MET B 248       6.070  10.704  14.812  1.00 30.77           C  
ATOM   3752  C   MET B 248       7.084  11.825  14.641  1.00 29.20           C  
ATOM   3753  O   MET B 248       7.416  12.532  15.594  1.00 27.00           O  
ATOM   3754  CB  MET B 248       4.646  11.190  14.542  1.00 37.41           C  
ATOM   3755  CG  MET B 248       3.887  11.603  15.773  1.00 37.43           C  
ATOM   3756  SD  MET B 248       2.132  11.811  15.416  1.00 47.02           S  
ATOM   3757  CE  MET B 248       1.501  11.936  17.075  1.00 34.31           C  
ATOM   3758  N   LEU B 249       7.605  11.946  13.421  1.00 28.68           N  
ATOM   3759  CA  LEU B 249       8.657  12.920  13.155  1.00 31.01           C  
ATOM   3760  C   LEU B 249       8.088  14.336  13.191  1.00 37.21           C  
ATOM   3761  O   LEU B 249       6.983  14.589  12.704  1.00 32.74           O  
ATOM   3762  CB  LEU B 249       9.315  12.633  11.803  1.00 30.23           C  
ATOM   3763  CG  LEU B 249       9.839  11.194  11.650  1.00 30.92           C  
ATOM   3764  CD1 LEU B 249      10.054  10.820  10.184  1.00 27.42           C  
ATOM   3765  CD2 LEU B 249      11.116  10.960  12.470  1.00 30.92           C  
ATOM   3766  N   THR B 250       8.843  15.260  13.806  1.00 42.74           N  
ATOM   3767  CA  THR B 250       8.419  16.660  13.900  1.00 43.50           C  
ATOM   3768  C   THR B 250       8.421  17.358  12.545  1.00 40.22           C  
ATOM   3769  O   THR B 250       7.739  18.375  12.381  1.00 45.17           O  
ATOM   3770  CB  THR B 250       9.325  17.439  14.872  1.00 47.97           C  
ATOM   3771  CG2 THR B 250       9.203  16.889  16.285  1.00 50.30           C  
ATOM   3772  OG1 THR B 250      10.695  17.350  14.452  1.00 39.80           O  
ATOM   3773  N   GLY B 251       9.171  16.841  11.578  1.00 36.96           N  
ATOM   3774  CA  GLY B 251       9.259  17.438  10.268  1.00 33.40           C  
ATOM   3775  C   GLY B 251      10.390  16.816   9.478  1.00 32.32           C  
ATOM   3776  O   GLY B 251      10.914  15.764   9.842  1.00 33.26           O  
ATOM   3777  N   PRO B 252      10.814  17.469   8.395  1.00 33.62           N  
ATOM   3778  CA  PRO B 252      11.873  16.876   7.556  1.00 31.82           C  
ATOM   3779  C   PRO B 252      13.240  16.841   8.214  1.00 35.72           C  
ATOM   3780  O   PRO B 252      14.075  16.034   7.788  1.00 40.59           O  
ATOM   3781  CB  PRO B 252      11.885  17.765   6.298  1.00 36.34           C  
ATOM   3782  CG  PRO B 252      10.842  18.869   6.536  1.00 32.67           C  
ATOM   3783  CD  PRO B 252      10.469  18.842   7.990  1.00 33.45           C  
ATOM   3784  N   ASP B 253      13.504  17.656   9.241  1.00 39.37           N  
ATOM   3785  CA  ASP B 253      14.810  17.695   9.905  1.00 34.70           C  
ATOM   3786  C   ASP B 253      14.910  16.760  11.112  1.00 36.95           C  
ATOM   3787  O   ASP B 253      15.917  16.801  11.834  1.00 34.38           O  
ATOM   3788  CB  ASP B 253      15.139  19.120  10.360  1.00 41.06           C  
ATOM   3789  CG  ASP B 253      15.222  20.100   9.206  0.74 40.31           C  
ATOM   3790  OD1 ASP B 253      15.830  19.760   8.169  0.94 38.93           O  
ATOM   3791  OD2 ASP B 253      14.676  21.214   9.348  0.68 44.95           O1-
ATOM   3792  N   ASP B 254      13.904  15.943  11.365  1.00 34.46           N  
ATOM   3793  CA  ASP B 254      13.947  15.095  12.537  1.00 31.27           C  
ATOM   3794  C   ASP B 254      14.732  13.835  12.192  1.00 28.72           C  
ATOM   3795  O   ASP B 254      14.323  13.099  11.283  1.00 24.77           O  
ATOM   3796  CB  ASP B 254      12.519  14.789  13.022  1.00 35.55           C  
ATOM   3797  CG  ASP B 254      12.476  13.854  14.230  1.00 37.29           C  
ATOM   3798  OD1 ASP B 254      13.540  13.613  14.862  1.00 37.92           O  
ATOM   3799  OD2 ASP B 254      11.377  13.424  14.601  1.00 40.06           O1-
ATOM   3800  N   PRO B 255      15.870  13.583  12.823  1.00 28.32           N  
ATOM   3801  CA  PRO B 255      16.693  12.406  12.499  1.00 27.09           C  
ATOM   3802  C   PRO B 255      16.305  11.114  13.217  1.00 29.49           C  
ATOM   3803  O   PRO B 255      17.048  10.132  13.114  1.00 38.14           O  
ATOM   3804  CB  PRO B 255      18.088  12.855  12.952  1.00 28.63           C  
ATOM   3805  CG  PRO B 255      17.807  13.684  14.151  1.00 27.89           C  
ATOM   3806  CD  PRO B 255      16.497  14.413  13.868  1.00 30.10           C  
ATOM   3807  N   SER B 256      15.181  11.081  13.924  1.00 31.21           N  
ATOM   3808  CA  SER B 256      14.814   9.883  14.671  1.00 37.32           C  
ATOM   3809  C   SER B 256      14.607   8.704  13.727  1.00 38.38           C  
ATOM   3810  O   SER B 256      14.067   8.862  12.630  1.00 43.84           O  
ATOM   3811  CB  SER B 256      13.538  10.140  15.467  1.00 29.67           C  
ATOM   3812  OG  SER B 256      13.696  11.235  16.349  1.00 39.78           O  
ATOM   3813  N   GLN B 257      15.036   7.514  14.152  1.00 41.87           N  
ATOM   3814  CA  GLN B 257      14.857   6.345  13.302  1.00 34.90           C  
ATOM   3815  C   GLN B 257      13.386   5.959  13.215  1.00 37.13           C  
ATOM   3816  O   GLN B 257      12.614   6.105  14.170  1.00 33.43           O  
ATOM   3817  CB  GLN B 257      15.680   5.153  13.792  1.00 35.85           C  
ATOM   3818  CG  GLN B 257      16.360   4.452  12.605  1.00 40.38           C  
ATOM   3819  CD  GLN B 257      16.945   3.075  12.894  1.00 45.26           C  
ATOM   3820  NE2 GLN B 257      17.770   2.991  13.949  1.00 35.28           N  
ATOM   3821  OE1 GLN B 257      16.652   2.091  12.186  1.00 46.79           O  
ATOM   3822  N   VAL B 258      13.000   5.489  12.034  1.00 29.79           N  
ATOM   3823  CA  VAL B 258      11.675   4.949  11.780  1.00 27.11           C  
ATOM   3824  C   VAL B 258      11.798   3.427  11.770  1.00 29.47           C  
ATOM   3825  O   VAL B 258      12.617   2.868  11.029  1.00 24.91           O  
ATOM   3826  CB  VAL B 258      11.106   5.488  10.462  1.00 29.81           C  
ATOM   3827  CG1 VAL B 258       9.860   4.731  10.068  1.00 26.27           C  
ATOM   3828  CG2 VAL B 258      10.808   7.001  10.599  1.00 27.56           C  
ATOM   3829  N   ILE B 259      11.001   2.757  12.616  1.00 26.12           N  
ATOM   3830  CA  ILE B 259      11.150   1.334  12.906  1.00 21.92           C  
ATOM   3831  C   ILE B 259       9.774   0.682  12.954  1.00 24.52           C  
ATOM   3832  O   ILE B 259       8.752   1.349  13.124  1.00 22.38           O  
ATOM   3833  CB  ILE B 259      11.859   1.081  14.263  1.00 21.54           C  
ATOM   3834  CG1 ILE B 259      10.993   1.664  15.407  1.00 30.55           C  
ATOM   3835  CG2 ILE B 259      13.226   1.685  14.280  1.00 21.55           C  
ATOM   3836  CD1 ILE B 259      11.459   1.334  16.845  1.00 26.45           C  
ATOM   3837  N   ASP B 260       9.764  -0.655  12.867  1.00 20.95           N  
ATOM   3838  CA  ASP B 260       8.572  -1.448  13.156  1.00 21.45           C  
ATOM   3839  C   ASP B 260       8.848  -2.545  14.177  1.00 26.37           C  
ATOM   3840  O   ASP B 260       8.032  -3.471  14.307  1.00 22.61           O  
ATOM   3841  CB  ASP B 260       7.979  -2.055  11.869  1.00 24.15           C  
ATOM   3842  CG  ASP B 260       8.833  -3.173  11.285  1.00 25.11           C  
ATOM   3843  OD1 ASP B 260       9.936  -3.421  11.823  1.00 21.28           O  
ATOM   3844  OD2 ASP B 260       8.419  -3.784  10.262  1.00 22.78           O1-
ATOM   3845  N   ASN B 261       9.985  -2.469  14.881  1.00 24.94           N  
ATOM   3846  CA  ASN B 261      10.442  -3.502  15.811  1.00 24.26           C  
ATOM   3847  C   ASN B 261      11.230  -2.787  16.899  1.00 22.22           C  
ATOM   3848  O   ASN B 261      12.190  -2.082  16.586  1.00 20.58           O  
ATOM   3849  CB  ASN B 261      11.321  -4.539  15.091  1.00 22.93           C  
ATOM   3850  CG  ASN B 261      11.354  -5.907  15.801  1.00 25.95           C  
ATOM   3851  ND2 ASN B 261      12.288  -6.086  16.732  1.00 20.02           N  
ATOM   3852  OD1 ASN B 261      10.551  -6.790  15.493  1.00 24.56           O  
ATOM   3853  N   LYS B 262      10.838  -2.939  18.161  1.00 20.34           N  
ATOM   3854  CA  LYS B 262      11.516  -2.234  19.249  1.00 24.30           C  
ATOM   3855  C   LYS B 262      11.792  -3.194  20.398  1.00 26.96           C  
ATOM   3856  O   LYS B 262      10.851  -3.734  21.000  1.00 22.91           O  
ATOM   3857  CB  LYS B 262      10.696  -1.027  19.753  1.00 27.44           C  
ATOM   3858  CG  LYS B 262      11.500  -0.180  20.790  1.00 26.67           C  
ATOM   3859  CD  LYS B 262      11.024   1.245  20.935  1.00 30.75           C  
ATOM   3860  CE  LYS B 262      11.619   1.922  22.177  1.00 26.45           C  
ATOM   3861  NZ  LYS B 262      13.075   2.213  22.054  1.00 21.93           N1+
ATOM   3862  N   ILE B 263      13.081  -3.389  20.716  1.00 25.28           N  
ATOM   3863  CA  ILE B 263      13.450  -4.127  21.916  1.00 25.74           C  
ATOM   3864  C   ILE B 263      13.015  -3.336  23.143  1.00 25.16           C  
ATOM   3865  O   ILE B 263      13.030  -2.091  23.154  1.00 25.94           O  
ATOM   3866  CB  ILE B 263      14.960  -4.423  21.959  1.00 27.68           C  
ATOM   3867  CG1 ILE B 263      15.237  -5.483  23.020  1.00 22.49           C  
ATOM   3868  CG2 ILE B 263      15.758  -3.167  22.315  1.00 22.67           C  
ATOM   3869  CD1 ILE B 263      16.650  -5.976  23.028  1.00 25.50           C  
ATOM   3870  N   CYS B 264      12.586  -4.063  24.174  1.00 24.17           N  
ATOM   3871  CA  CYS B 264      12.062  -3.449  25.388  1.00 22.79           C  
ATOM   3872  C   CYS B 264      12.224  -4.418  26.552  1.00 23.93           C  
ATOM   3873  O   CYS B 264      12.118  -5.636  26.378  1.00 21.87           O  
ATOM   3874  CB  CYS B 264      10.592  -3.028  25.225  1.00 25.97           C  
ATOM   3875  SG  CYS B 264       9.404  -4.185  24.425  1.00 30.25           S  
ATOM   3876  N   GLY B 265      12.497  -3.871  27.736  1.00 25.25           N  
ATOM   3877  CA  GLY B 265      12.646  -4.671  28.931  1.00 20.82           C  
ATOM   3878  C   GLY B 265      11.786  -4.151  30.061  1.00 17.71           C  
ATOM   3879  O   GLY B 265      11.069  -3.164  29.913  1.00 21.39           O  
ATOM   3880  N   PRO B 266      11.856  -4.794  31.224  1.00 21.57           N  
ATOM   3881  CA  PRO B 266      10.871  -4.506  32.276  1.00 18.65           C  
ATOM   3882  C   PRO B 266      10.869  -3.045  32.710  1.00 20.51           C  
ATOM   3883  O   PRO B 266      11.908  -2.464  33.012  1.00 18.55           O  
ATOM   3884  CB  PRO B 266      11.291  -5.443  33.405  1.00 17.71           C  
ATOM   3885  CG  PRO B 266      11.809  -6.654  32.657  1.00 19.45           C  
ATOM   3886  CD  PRO B 266      12.610  -6.031  31.507  1.00 21.17           C  
ATOM   3887  N   ALA B 267       9.663  -2.469  32.759  1.00 20.54           N  
ATOM   3888  CA  ALA B 267       9.325  -1.076  33.056  1.00 21.30           C  
ATOM   3889  C   ALA B 267       9.645  -0.089  31.921  1.00 23.14           C  
ATOM   3890  O   ALA B 267       9.471   1.125  32.116  1.00 21.24           O  
ATOM   3891  CB  ALA B 267       9.975  -0.577  34.359  1.00 20.04           C  
ATOM   3892  N   ASP B 268      10.109  -0.546  30.756  1.00 22.28           N  
ATOM   3893  CA  ASP B 268      10.113   0.344  29.601  1.00 25.08           C  
ATOM   3894  C   ASP B 268       8.679   0.719  29.252  1.00 22.89           C  
ATOM   3895  O   ASP B 268       7.758  -0.093  29.382  1.00 21.36           O  
ATOM   3896  CB  ASP B 268      10.775  -0.315  28.387  1.00 20.75           C  
ATOM   3897  CG  ASP B 268      12.278  -0.222  28.417  1.00 25.79           C  
ATOM   3898  OD1 ASP B 268      12.805   0.779  28.953  1.00 24.88           O  
ATOM   3899  OD2 ASP B 268      12.936  -1.160  27.919  1.00 21.65           O1-
ATOM   3900  N   SER B 269       8.489   1.962  28.805  1.00 22.36           N  
ATOM   3901  CA  SER B 269       7.219   2.392  28.238  1.00 20.70           C  
ATOM   3902  C   SER B 269       7.501   3.329  27.079  1.00 20.11           C  
ATOM   3903  O   SER B 269       8.307   4.246  27.226  1.00 22.30           O  
ATOM   3904  CB  SER B 269       6.344   3.100  29.291  1.00 20.66           C  
ATOM   3905  OG  SER B 269       6.999   4.251  29.798  1.00 20.96           O  
ATOM   3906  N   PHE B 270       6.846   3.103  25.937  1.00 19.45           N  
ATOM   3907  CA  PHE B 270       6.944   3.994  24.786  1.00 19.36           C  
ATOM   3908  C   PHE B 270       5.586   4.027  24.107  1.00 28.19           C  
ATOM   3909  O   PHE B 270       4.741   3.157  24.323  1.00 22.49           O  
ATOM   3910  CB  PHE B 270       8.041   3.569  23.778  1.00 23.91           C  
ATOM   3911  CG  PHE B 270       7.701   2.324  22.987  1.00 22.72           C  
ATOM   3912  CD1 PHE B 270       8.010   1.065  23.483  1.00 25.37           C  
ATOM   3913  CD2 PHE B 270       7.059   2.412  21.758  1.00 24.53           C  
ATOM   3914  CE1 PHE B 270       7.698  -0.077  22.754  1.00 21.62           C  
ATOM   3915  CE2 PHE B 270       6.748   1.278  21.027  1.00 16.27           C  
ATOM   3916  CZ  PHE B 270       7.056   0.031  21.530  1.00 26.77           C  
ATOM   3917  N   GLY B 271       5.362   5.061  23.306  1.00 25.09           N  
ATOM   3918  CA  GLY B 271       4.088   5.191  22.637  1.00 23.68           C  
ATOM   3919  C   GLY B 271       4.254   5.841  21.283  1.00 21.49           C  
ATOM   3920  O   GLY B 271       5.309   6.389  20.956  1.00 25.05           O  
ATOM   3921  N   PHE B 272       3.180   5.779  20.497  1.00 23.83           N  
ATOM   3922  CA  PHE B 272       3.229   6.294  19.140  1.00 24.62           C  
ATOM   3923  C   PHE B 272       1.812   6.411  18.606  1.00 23.50           C  
ATOM   3924  O   PHE B 272       0.861   5.900  19.195  1.00 28.64           O  
ATOM   3925  CB  PHE B 272       4.096   5.414  18.222  1.00 23.29           C  
ATOM   3926  CG  PHE B 272       3.651   3.970  18.134  1.00 21.68           C  
ATOM   3927  CD1 PHE B 272       2.666   3.580  17.231  1.00 22.85           C  
ATOM   3928  CD2 PHE B 272       4.241   2.995  18.943  1.00 22.95           C  
ATOM   3929  CE1 PHE B 272       2.267   2.241  17.141  1.00 25.63           C  
ATOM   3930  CE2 PHE B 272       3.862   1.665  18.857  1.00 25.20           C  
ATOM   3931  CZ  PHE B 272       2.865   1.279  17.962  1.00 24.46           C  
ATOM   3932  N   GLN B 273       1.683   7.128  17.502  1.00 22.69           N  
ATOM   3933  CA  GLN B 273       0.420   7.263  16.803  1.00 24.61           C  
ATOM   3934  C   GLN B 273       0.632   6.896  15.345  1.00 21.04           C  
ATOM   3935  O   GLN B 273       1.608   7.319  14.725  1.00 22.82           O  
ATOM   3936  CB  GLN B 273      -0.149   8.691  16.938  1.00 24.32           C  
ATOM   3937  CG  GLN B 273      -0.595   9.042  18.354  1.00 26.48           C  
ATOM   3938  CD  GLN B 273      -1.348  10.373  18.423  1.00 33.94           C  
ATOM   3939  NE2 GLN B 273      -1.661  10.805  19.635  1.00 28.87           N  
ATOM   3940  OE1 GLN B 273      -1.625  11.007  17.397  1.00 25.99           O  
ATOM   3941  N   ILE B 274      -0.278   6.096  14.809  1.00 25.86           N  
ATOM   3942  CA  ILE B 274      -0.222   5.681  13.416  1.00 20.93           C  
ATOM   3943  C   ILE B 274      -1.565   5.963  12.771  1.00 26.27           C  
ATOM   3944  O   ILE B 274      -2.603   6.034  13.440  1.00 31.52           O  
ATOM   3945  CB  ILE B 274       0.128   4.188  13.264  1.00 27.67           C  
ATOM   3946  CG1 ILE B 274      -0.772   3.333  14.178  1.00 24.36           C  
ATOM   3947  CG2 ILE B 274       1.585   3.960  13.573  1.00 19.49           C  
ATOM   3948  CD1 ILE B 274      -0.704   1.872  13.843  1.00 39.18           C  
ATOM   3949  N   ILE B 275      -1.539   6.133  11.456  1.00 28.02           N  
ATOM   3950  CA  ILE B 275      -2.754   6.214  10.655  1.00 31.54           C  
ATOM   3951  C   ILE B 275      -3.103   4.791  10.242  1.00 28.25           C  
ATOM   3952  O   ILE B 275      -2.362   4.157   9.483  1.00 29.51           O  
ATOM   3953  CB  ILE B 275      -2.568   7.119   9.432  1.00 29.18           C  
ATOM   3954  CG1 ILE B 275      -2.234   8.546   9.876  1.00 25.08           C  
ATOM   3955  CG2 ILE B 275      -3.811   7.062   8.542  1.00 27.86           C  
ATOM   3956  CD1 ILE B 275      -3.236   9.133  10.841  1.00 27.21           C  
ATOM   3957  N   ALA B 276      -4.215   4.284  10.754  1.00 21.75           N  
ATOM   3958  CA  ALA B 276      -4.572   2.888  10.534  1.00 27.32           C  
ATOM   3959  C   ALA B 276      -4.636   2.570   9.043  1.00 29.63           C  
ATOM   3960  O   ALA B 276      -5.388   3.200   8.293  1.00 24.98           O  
ATOM   3961  CB  ALA B 276      -5.905   2.568  11.213  1.00 25.80           C  
ATOM   3962  N   GLY B 277      -3.826   1.602   8.619  1.00 28.30           N  
ATOM   3963  CA  GLY B 277      -3.834   1.127   7.253  1.00 26.48           C  
ATOM   3964  C   GLY B 277      -3.291   2.100   6.231  1.00 30.34           C  
ATOM   3965  O   GLY B 277      -3.534   1.927   5.032  1.00 27.08           O  
ATOM   3966  N   GLU B 278      -2.572   3.130   6.662  1.00 21.84           N  
ATOM   3967  CA  GLU B 278      -2.094   4.123   5.716  1.00 24.66           C  
ATOM   3968  C   GLU B 278      -1.100   3.491   4.746  1.00 28.95           C  
ATOM   3969  O   GLU B 278      -0.068   2.945   5.159  1.00 32.04           O  
ATOM   3970  CB  GLU B 278      -1.455   5.291   6.454  1.00 28.52           C  
ATOM   3971  CG  GLU B 278      -1.060   6.451   5.539  1.00 26.33           C  
ATOM   3972  CD  GLU B 278      -0.318   7.512   6.293  1.00 28.19           C  
ATOM   3973  OE1 GLU B 278       0.569   7.144   7.097  0.78 24.82           O  
ATOM   3974  OE2 GLU B 278      -0.636   8.708   6.111  0.96 30.55           O1-
ATOM   3975  N   GLY B 279      -1.408   3.566   3.450  1.00 25.26           N  
ATOM   3976  CA  GLY B 279      -0.531   3.009   2.443  1.00 24.36           C  
ATOM   3977  C   GLY B 279      -0.564   1.498   2.331  1.00 25.53           C  
ATOM   3978  O   GLY B 279       0.140   0.950   1.471  1.00 28.61           O  
ATOM   3979  N   VAL B 280      -1.350   0.813   3.163  1.00 22.96           N  
ATOM   3980  CA  VAL B 280      -1.411  -0.650   3.144  1.00 26.99           C  
ATOM   3981  C   VAL B 280      -2.830  -1.207   3.096  1.00 32.79           C  
ATOM   3982  O   VAL B 280      -3.005  -2.385   2.736  1.00 30.02           O  
ATOM   3983  CB  VAL B 280      -0.658  -1.249   4.348  1.00 20.01           C  
ATOM   3984  CG1 VAL B 280       0.799  -0.843   4.343  1.00 25.32           C  
ATOM   3985  CG2 VAL B 280      -1.342  -0.876   5.662  1.00 22.73           C  
ATOM   3986  N   GLY B 281      -3.878  -0.462   3.479  1.00 27.84           N  
ATOM   3987  CA  GLY B 281      -5.238  -0.973   3.390  1.00 18.82           C  
ATOM   3988  C   GLY B 281      -5.721  -1.687   4.640  1.00 26.65           C  
ATOM   3989  O   GLY B 281      -5.048  -1.767   5.674  1.00 27.12           O  
ATOM   3990  N   ALA B 282      -6.935  -2.216   4.528  1.00 22.31           N  
ATOM   3991  CA  ALA B 282      -7.612  -2.902   5.612  1.00 27.36           C  
ATOM   3992  C   ALA B 282      -7.117  -4.352   5.752  1.00 32.47           C  
ATOM   3993  O   ALA B 282      -6.417  -4.905   4.888  1.00 28.97           O  
ATOM   3994  CB  ALA B 282      -9.123  -2.877   5.385  1.00 33.89           C  
ATOM   3995  N   GLY B 283      -7.489  -4.975   6.868  1.00 33.03           N  
ATOM   3996  CA  GLY B 283      -7.095  -6.354   7.099  1.00 30.77           C  
ATOM   3997  C   GLY B 283      -6.732  -6.659   8.538  1.00 32.98           C  
ATOM   3998  O   GLY B 283      -6.646  -5.748   9.371  1.00 29.34           O  
ATOM   3999  N   ALA B 284      -6.496  -7.942   8.836  1.00 24.75           N  
ATOM   4000  CA  ALA B 284      -6.116  -8.373  10.179  1.00 30.35           C  
ATOM   4001  C   ALA B 284      -4.592  -8.317  10.301  1.00 29.08           C  
ATOM   4002  O   ALA B 284      -3.878  -9.251   9.924  1.00 22.09           O  
ATOM   4003  CB  ALA B 284      -6.674  -9.763  10.466  1.00 33.58           C  
ATOM   4004  N   TRP B 285      -4.090  -7.206  10.843  1.00 26.51           N  
ATOM   4005  CA  TRP B 285      -2.656  -6.945  10.923  1.00 26.76           C  
ATOM   4006  C   TRP B 285      -2.139  -7.388  12.284  1.00 25.46           C  
ATOM   4007  O   TRP B 285      -2.576  -6.869  13.315  1.00 22.09           O  
ATOM   4008  CB  TRP B 285      -2.345  -5.464  10.707  1.00 28.61           C  
ATOM   4009  CG  TRP B 285      -2.775  -4.918   9.385  1.00 26.12           C  
ATOM   4010  CD1 TRP B 285      -3.917  -4.208   9.125  1.00 29.17           C  
ATOM   4011  CD2 TRP B 285      -2.067  -5.010   8.139  1.00 27.38           C  
ATOM   4012  CE2 TRP B 285      -2.848  -4.336   7.163  1.00 29.93           C  
ATOM   4013  CE3 TRP B 285      -0.861  -5.607   7.750  1.00 25.09           C  
ATOM   4014  NE1 TRP B 285      -3.970  -3.859   7.790  1.00 29.72           N  
ATOM   4015  CZ2 TRP B 285      -2.457  -4.237   5.823  1.00 24.52           C  
ATOM   4016  CZ3 TRP B 285      -0.460  -5.508   6.404  1.00 25.58           C  
ATOM   4017  CH2 TRP B 285      -1.262  -4.826   5.461  1.00 28.92           C  
ATOM   4018  N   MET B 286      -1.190  -8.323  12.289  1.00 21.15           N  
ATOM   4019  CA  MET B 286      -0.695  -8.872  13.546  1.00 24.92           C  
ATOM   4020  C   MET B 286       0.271  -7.908  14.224  1.00 24.43           C  
ATOM   4021  O   MET B 286       1.092  -7.254  13.565  1.00 22.96           O  
ATOM   4022  CB  MET B 286       0.001 -10.220  13.308  1.00 23.28           C  
ATOM   4023  CG  MET B 286      -0.949 -11.352  12.917  1.00 20.97           C  
ATOM   4024  SD  MET B 286      -0.090 -12.965  12.898  1.00 34.91           S  
ATOM   4025  CE  MET B 286       0.922 -12.752  11.465  1.00 24.40           C  
ATOM   4026  N   TYR B 287       0.146  -7.806  15.547  1.00 21.38           N  
ATOM   4027  CA  TYR B 287       1.217  -7.350  16.420  1.00 22.82           C  
ATOM   4028  C   TYR B 287       1.629  -8.536  17.282  1.00 27.96           C  
ATOM   4029  O   TYR B 287       0.789  -9.363  17.659  1.00 25.16           O  
ATOM   4030  CB  TYR B 287       0.798  -6.144  17.288  1.00 20.39           C  
ATOM   4031  CG  TYR B 287      -0.143  -6.455  18.446  1.00 25.92           C  
ATOM   4032  CD1 TYR B 287      -1.525  -6.416  18.289  1.00 24.78           C  
ATOM   4033  CD2 TYR B 287       0.357  -6.763  19.709  1.00 26.56           C  
ATOM   4034  CE1 TYR B 287      -2.370  -6.706  19.356  1.00 19.74           C  
ATOM   4035  CE2 TYR B 287      -0.481  -7.056  20.767  1.00 23.80           C  
ATOM   4036  CZ  TYR B 287      -1.843  -7.027  20.587  1.00 20.02           C  
ATOM   4037  OH  TYR B 287      -2.657  -7.333  21.674  1.00 25.61           O  
ATOM   4038  N   HIS B 288       2.922  -8.638  17.581  1.00 24.36           N  
ATOM   4039  CA  HIS B 288       3.392  -9.741  18.404  1.00 23.91           C  
ATOM   4040  C   HIS B 288       4.793  -9.427  18.912  1.00 22.66           C  
ATOM   4041  O   HIS B 288       5.481  -8.555  18.382  1.00 29.21           O  
ATOM   4042  CB  HIS B 288       3.362 -11.065  17.622  1.00 19.51           C  
ATOM   4043  CG  HIS B 288       4.142 -11.051  16.337  1.00 26.89           C  
ATOM   4044  CD2 HIS B 288       3.788 -10.692  15.080  1.00 24.21           C  
ATOM   4045  ND1 HIS B 288       5.448 -11.493  16.251  1.00 23.41           N  
ATOM   4046  CE1 HIS B 288       5.869 -11.382  15.004  1.00 23.74           C  
ATOM   4047  NE2 HIS B 288       4.881 -10.900  14.273  1.00 26.36           N  
ATOM   4048  N   CYS B 289       5.199 -10.134  19.958  1.00 24.79           N  
ATOM   4049  CA  CYS B 289       6.614 -10.175  20.284  1.00 28.25           C  
ATOM   4050  C   CYS B 289       7.340 -10.931  19.181  1.00 24.71           C  
ATOM   4051  O   CYS B 289       6.841 -11.935  18.668  1.00 21.30           O  
ATOM   4052  CB  CYS B 289       6.865 -10.852  21.636  1.00 25.26           C  
ATOM   4053  SG  CYS B 289       8.648 -10.884  22.064  1.00 23.25           S  
ATOM   4054  N   HIS B 290       8.505 -10.430  18.777  1.00 19.90           N  
ATOM   4055  CA  HIS B 290       9.240 -11.112  17.728  1.00 26.51           C  
ATOM   4056  C   HIS B 290      10.297 -12.083  18.251  1.00 23.13           C  
ATOM   4057  O   HIS B 290      10.932 -12.765  17.442  1.00 21.38           O  
ATOM   4058  CB  HIS B 290       9.883 -10.109  16.754  1.00 23.80           C  
ATOM   4059  CG  HIS B 290       9.787 -10.544  15.325  1.00 26.61           C  
ATOM   4060  CD2 HIS B 290       9.192  -9.967  14.252  1.00 20.43           C  
ATOM   4061  ND1 HIS B 290      10.331 -11.732  14.871  1.00 26.45           N  
ATOM   4062  CE1 HIS B 290      10.084 -11.859  13.578  1.00 27.17           C  
ATOM   4063  NE2 HIS B 290       9.391 -10.804  13.179  1.00 28.56           N  
ATOM   4064  N   VAL B 291      10.492 -12.191  19.570  1.00 22.14           N  
ATOM   4065  CA  VAL B 291      11.225 -13.351  20.085  1.00 24.81           C  
ATOM   4066  C   VAL B 291      10.444 -14.598  19.689  1.00 19.83           C  
ATOM   4067  O   VAL B 291       9.280 -14.757  20.069  1.00 21.83           O  
ATOM   4068  CB  VAL B 291      11.424 -13.239  21.601  1.00 23.13           C  
ATOM   4069  CG1 VAL B 291      12.273 -14.405  22.130  1.00 24.30           C  
ATOM   4070  CG2 VAL B 291      12.055 -11.887  21.950  1.00 18.89           C  
ATOM   4071  N   GLN B 292      11.081 -15.478  18.908  1.00 22.28           N  
ATOM   4072  CA  GLN B 292      10.359 -16.509  18.158  1.00 19.55           C  
ATOM   4073  C   GLN B 292       9.611 -17.482  19.057  1.00 20.94           C  
ATOM   4074  O   GLN B 292       8.537 -17.968  18.683  1.00 23.11           O  
ATOM   4075  CB  GLN B 292      11.320 -17.288  17.269  1.00 16.86           C  
ATOM   4076  CG  GLN B 292      11.983 -16.451  16.197  1.00 17.21           C  
ATOM   4077  CD  GLN B 292      11.020 -15.874  15.178  1.00 19.08           C  
ATOM   4078  NE2 GLN B 292      10.050 -16.674  14.737  1.00 18.89           N  
ATOM   4079  OE1 GLN B 292      11.181 -14.728  14.757  1.00 19.86           O  
ATOM   4080  N   SER B 293      10.166 -17.834  20.211  1.00 22.89           N  
ATOM   4081  CA  SER B 293       9.377 -18.709  21.073  1.00 25.79           C  
ATOM   4082  C   SER B 293       8.243 -17.944  21.731  1.00 26.17           C  
ATOM   4083  O   SER B 293       7.228 -18.546  22.084  1.00 22.71           O  
ATOM   4084  CB  SER B 293      10.240 -19.388  22.138  1.00 22.29           C  
ATOM   4085  OG  SER B 293      10.788 -18.433  23.038  1.00 24.34           O  
ATOM   4086  N   HIS B 294       8.368 -16.627  21.859  1.00 25.14           N  
ATOM   4087  CA  HIS B 294       7.286 -15.881  22.483  1.00 22.58           C  
ATOM   4088  C   HIS B 294       6.076 -15.809  21.555  1.00 27.68           C  
ATOM   4089  O   HIS B 294       4.939 -16.040  21.990  1.00 21.44           O  
ATOM   4090  CB  HIS B 294       7.785 -14.501  22.908  1.00 17.33           C  
ATOM   4091  CG  HIS B 294       8.890 -14.557  23.923  1.00 24.97           C  
ATOM   4092  CD2 HIS B 294       9.652 -15.595  24.356  1.00 24.27           C  
ATOM   4093  ND1 HIS B 294       9.336 -13.447  24.611  1.00 16.25           N  
ATOM   4094  CE1 HIS B 294      10.316 -13.793  25.426  1.00 16.93           C  
ATOM   4095  NE2 HIS B 294      10.527 -15.094  25.290  1.00 22.94           N  
ATOM   4096  N   SER B 295       6.292 -15.544  20.265  1.00 20.00           N  
ATOM   4097  CA  SER B 295       5.152 -15.533  19.353  1.00 19.26           C  
ATOM   4098  C   SER B 295       4.575 -16.934  19.167  1.00 20.69           C  
ATOM   4099  O   SER B 295       3.351 -17.114  19.221  1.00 25.52           O  
ATOM   4100  CB  SER B 295       5.538 -14.887  18.020  1.00 22.98           C  
ATOM   4101  OG  SER B 295       6.668 -15.493  17.437  1.00 27.65           O  
ATOM   4102  N   ASP B 296       5.435 -17.946  19.008  1.00 23.11           N  
ATOM   4103  CA  ASP B 296       4.971 -19.332  18.901  1.00 20.41           C  
ATOM   4104  C   ASP B 296       4.083 -19.718  20.076  1.00 21.84           C  
ATOM   4105  O   ASP B 296       3.081 -20.420  19.899  1.00 25.87           O  
ATOM   4106  CB  ASP B 296       6.165 -20.297  18.815  1.00 18.97           C  
ATOM   4107  CG  ASP B 296       6.866 -20.264  17.467  1.00 28.90           C  
ATOM   4108  OD1 ASP B 296       6.229 -19.906  16.472  1.00 27.91           O  
ATOM   4109  OD2 ASP B 296       8.066 -20.617  17.389  1.00 28.88           O1-
ATOM   4110  N   MET B 297       4.419 -19.258  21.279  1.00 24.28           N  
ATOM   4111  CA  MET B 297       3.665 -19.609  22.474  1.00 19.42           C  
ATOM   4112  C   MET B 297       2.486 -18.677  22.752  1.00 27.66           C  
ATOM   4113  O   MET B 297       1.762 -18.897  23.721  1.00 22.71           O  
ATOM   4114  CB  MET B 297       4.584 -19.627  23.692  1.00 23.43           C  
ATOM   4115  CG  MET B 297       5.562 -20.807  23.720  1.00 40.97           C  
ATOM   4116  SD  MET B 297       6.958 -20.493  24.826  1.00 65.09           S  
ATOM   4117  CE  MET B 297       6.391 -18.990  25.630  1.00 44.00           C  
ATOM   4118  N   GLY B 298       2.277 -17.634  21.963  1.00 26.65           N  
ATOM   4119  CA  GLY B 298       1.030 -16.906  22.119  1.00 28.22           C  
ATOM   4120  C   GLY B 298       1.094 -15.420  22.412  1.00 25.30           C  
ATOM   4121  O   GLY B 298       0.062 -14.829  22.743  1.00 21.18           O  
ATOM   4122  N   MET B 299       2.260 -14.781  22.287  1.00 23.42           N  
ATOM   4123  CA  MET B 299       2.314 -13.326  22.476  1.00 26.52           C  
ATOM   4124  C   MET B 299       2.002 -12.641  21.148  1.00 23.77           C  
ATOM   4125  O   MET B 299       2.858 -12.060  20.492  1.00 22.43           O  
ATOM   4126  CB  MET B 299       3.661 -12.902  23.033  1.00 17.99           C  
ATOM   4127  CG  MET B 299       3.852 -13.370  24.438  1.00 20.32           C  
ATOM   4128  SD  MET B 299       5.311 -12.633  25.167  1.00 24.79           S  
ATOM   4129  CE  MET B 299       4.746 -10.941  25.355  1.00 23.52           C  
ATOM   4130  N   VAL B 300       0.739 -12.769  20.747  1.00 23.31           N  
ATOM   4131  CA  VAL B 300       0.236 -12.293  19.462  1.00 25.34           C  
ATOM   4132  C   VAL B 300      -1.147 -11.707  19.694  1.00 22.72           C  
ATOM   4133  O   VAL B 300      -1.939 -12.271  20.452  1.00 19.73           O  
ATOM   4134  CB  VAL B 300       0.120 -13.418  18.405  1.00 24.67           C  
ATOM   4135  CG1 VAL B 300      -0.074 -12.824  17.000  1.00 22.24           C  
ATOM   4136  CG2 VAL B 300       1.301 -14.384  18.458  1.00 29.02           C  
ATOM   4137  N   GLY B 301      -1.447 -10.589  19.016  1.00 24.03           N  
ATOM   4138  CA  GLY B 301      -2.799 -10.068  18.927  1.00 18.86           C  
ATOM   4139  C   GLY B 301      -3.047  -9.509  17.539  1.00 24.73           C  
ATOM   4140  O   GLY B 301      -2.176  -9.563  16.673  1.00 24.82           O  
ATOM   4141  N   LEU B 302      -4.238  -8.955  17.334  1.00 20.70           N  
ATOM   4142  CA  LEU B 302      -4.622  -8.491  16.008  1.00 24.33           C  
ATOM   4143  C   LEU B 302      -5.025  -7.019  16.032  1.00 29.26           C  
ATOM   4144  O   LEU B 302      -5.869  -6.606  16.838  1.00 23.62           O  
ATOM   4145  CB  LEU B 302      -5.759  -9.352  15.446  1.00 26.41           C  
ATOM   4146  CG  LEU B 302      -5.438 -10.779  15.004  1.00 25.39           C  
ATOM   4147  CD1 LEU B 302      -6.690 -11.445  14.481  1.00 27.86           C  
ATOM   4148  CD2 LEU B 302      -4.323 -10.800  13.934  1.00 21.61           C  
ATOM   4149  N   PHE B 303      -4.409  -6.230  15.152  1.00 26.18           N  
ATOM   4150  CA  PHE B 303      -4.859  -4.862  14.875  1.00 26.83           C  
ATOM   4151  C   PHE B 303      -5.793  -4.980  13.681  1.00 25.67           C  
ATOM   4152  O   PHE B 303      -5.346  -5.112  12.544  1.00 25.07           O  
ATOM   4153  CB  PHE B 303      -3.686  -3.929  14.600  1.00 22.98           C  
ATOM   4154  CG  PHE B 303      -4.075  -2.464  14.437  1.00 26.94           C  
ATOM   4155  CD1 PHE B 303      -5.051  -1.888  15.237  1.00 25.56           C  
ATOM   4156  CD2 PHE B 303      -3.444  -1.663  13.487  1.00 28.58           C  
ATOM   4157  CE1 PHE B 303      -5.398  -0.554  15.096  1.00 27.66           C  
ATOM   4158  CE2 PHE B 303      -3.785  -0.321  13.336  1.00 27.63           C  
ATOM   4159  CZ  PHE B 303      -4.761   0.233  14.145  1.00 26.04           C  
ATOM   4160  N   LEU B 304      -7.099  -5.005  13.945  1.00 21.25           N  
ATOM   4161  CA  LEU B 304      -8.085  -5.308  12.905  1.00 24.03           C  
ATOM   4162  C   LEU B 304      -8.522  -4.005  12.261  1.00 23.85           C  
ATOM   4163  O   LEU B 304      -9.345  -3.273  12.820  1.00 25.74           O  
ATOM   4164  CB  LEU B 304      -9.285  -6.045  13.486  1.00 24.12           C  
ATOM   4165  CG  LEU B 304      -9.007  -7.354  14.200  1.00 28.82           C  
ATOM   4166  CD1 LEU B 304     -10.166  -7.605  15.147  1.00 27.75           C  
ATOM   4167  CD2 LEU B 304      -8.858  -8.469  13.184  1.00 29.92           C  
ATOM   4168  N   VAL B 305      -7.994  -3.725  11.075  1.00 28.59           N  
ATOM   4169  CA  VAL B 305      -8.258  -2.476  10.365  1.00 29.38           C  
ATOM   4170  C   VAL B 305      -9.347  -2.725   9.325  1.00 28.82           C  
ATOM   4171  O   VAL B 305      -9.159  -3.518   8.394  1.00 27.17           O  
ATOM   4172  CB  VAL B 305      -6.979  -1.931   9.715  1.00 25.90           C  
ATOM   4173  CG1 VAL B 305      -7.281  -0.681   8.927  1.00 31.43           C  
ATOM   4174  CG2 VAL B 305      -5.930  -1.640  10.776  1.00 26.01           C  
ATOM   4175  N   LYS B 306     -10.483  -2.041   9.470  1.00 26.07           N  
ATOM   4176  CA  LYS B 306     -11.656  -2.293   8.647  1.00 26.64           C  
ATOM   4177  C   LYS B 306     -11.770  -1.273   7.519  1.00 25.40           C  
ATOM   4178  O   LYS B 306     -11.248  -0.159   7.609  1.00 25.51           O  
ATOM   4179  CB  LYS B 306     -12.921  -2.256   9.509  1.00 32.15           C  
ATOM   4180  CG  LYS B 306     -12.871  -3.206  10.702  1.00 25.03           C  
ATOM   4181  CD  LYS B 306     -13.954  -2.924  11.706  1.00 25.96           C  
ATOM   4182  CE  LYS B 306     -13.762  -1.531  12.306  1.00 38.61           C  
ATOM   4183  NZ  LYS B 306     -14.586  -1.289  13.539  1.00 45.30           N1+
ATOM   4184  N   LYS B 307     -12.458  -1.672   6.440  1.00 25.51           N  
ATOM   4185  CA  LYS B 307     -12.852  -0.726   5.393  1.00 26.89           C  
ATOM   4186  C   LYS B 307     -13.989   0.135   5.932  1.00 29.96           C  
ATOM   4187  O   LYS B 307     -14.631  -0.237   6.921  1.00 25.53           O  
ATOM   4188  CB  LYS B 307     -13.334  -1.465   4.145  1.00 26.83           C  
ATOM   4189  CG  LYS B 307     -12.362  -2.382   3.466  1.00 33.07           C  
ATOM   4190  CD  LYS B 307     -13.164  -3.495   2.788  1.00 34.73           C  
ATOM   4191  CE  LYS B 307     -13.512  -3.152   1.349  1.00 42.45           C  
ATOM   4192  NZ  LYS B 307     -12.368  -3.504   0.465  1.00 50.14           N1+
ATOM   4193  N   PRO B 308     -14.299   1.264   5.276  1.00 26.46           N  
ATOM   4194  CA  PRO B 308     -15.394   2.108   5.788  1.00 22.49           C  
ATOM   4195  C   PRO B 308     -16.678   1.349   5.994  1.00 30.61           C  
ATOM   4196  O   PRO B 308     -17.441   1.679   6.915  1.00 35.77           O  
ATOM   4197  CB  PRO B 308     -15.558   3.196   4.716  1.00 22.01           C  
ATOM   4198  CG  PRO B 308     -14.171   3.295   4.099  1.00 28.67           C  
ATOM   4199  CD  PRO B 308     -13.547   1.922   4.203  1.00 25.51           C  
ATOM   4200  N   ASP B 309     -16.931   0.315   5.192  1.00 31.41           N  
ATOM   4201  CA  ASP B 309     -18.121  -0.505   5.376  1.00 27.42           C  
ATOM   4202  C   ASP B 309     -17.998  -1.497   6.541  1.00 29.25           C  
ATOM   4203  O   ASP B 309     -18.887  -2.333   6.716  1.00 29.69           O  
ATOM   4204  CB  ASP B 309     -18.456  -1.238   4.069  1.00 28.18           C  
ATOM   4205  CG  ASP B 309     -17.502  -2.395   3.758  1.00 32.11           C  
ATOM   4206  OD1 ASP B 309     -16.486  -2.609   4.465  1.00 28.97           O  
ATOM   4207  OD2 ASP B 309     -17.787  -3.111   2.780  1.00 30.00           O1-
ATOM   4208  N   GLY B 310     -16.933  -1.435   7.333  1.00 26.52           N  
ATOM   4209  CA  GLY B 310     -16.878  -2.293   8.499  1.00 28.12           C  
ATOM   4210  C   GLY B 310     -16.393  -3.707   8.260  1.00 34.22           C  
ATOM   4211  O   GLY B 310     -16.298  -4.482   9.221  1.00 33.51           O  
ATOM   4212  N   THR B 311     -16.082  -4.082   7.023  1.00 25.28           N  
ATOM   4213  CA  THR B 311     -15.612  -5.437   6.771  1.00 31.29           C  
ATOM   4214  C   THR B 311     -14.084  -5.479   6.774  1.00 32.62           C  
ATOM   4215  O   THR B 311     -13.409  -4.448   6.667  1.00 28.65           O  
ATOM   4216  CB  THR B 311     -16.134  -5.973   5.432  1.00 31.37           C  
ATOM   4217  CG2 THR B 311     -17.646  -5.715   5.289  1.00 28.19           C  
ATOM   4218  OG1 THR B 311     -15.418  -5.348   4.354  1.00 24.81           O  
ATOM   4219  N   ILE B 312     -13.546  -6.695   6.887  1.00 30.22           N  
ATOM   4220  CA  ILE B 312     -12.099  -6.897   6.920  1.00 35.87           C  
ATOM   4221  C   ILE B 312     -11.711  -7.924   5.864  1.00 36.13           C  
ATOM   4222  O   ILE B 312     -12.014  -9.110   6.025  1.00 37.27           O  
ATOM   4223  CB  ILE B 312     -11.632  -7.341   8.311  1.00 36.30           C  
ATOM   4224  CG1 ILE B 312     -12.011  -6.292   9.346  1.00 35.61           C  
ATOM   4225  CG2 ILE B 312     -10.122  -7.554   8.314  1.00 40.22           C  
ATOM   4226  CD1 ILE B 312     -11.722  -6.712  10.767  1.00 35.78           C  
ATOM   4227  N   PRO B 313     -11.029  -7.519   4.790  1.00 40.62           N  
ATOM   4228  CA  PRO B 313     -10.720  -8.449   3.688  1.00 43.33           C  
ATOM   4229  C   PRO B 313      -9.960  -9.690   4.140  1.00 49.27           C  
ATOM   4230  O   PRO B 313      -8.894  -9.601   4.753  1.00 42.26           O  
ATOM   4231  CB  PRO B 313      -9.868  -7.597   2.742  1.00 34.55           C  
ATOM   4232  CG  PRO B 313      -9.344  -6.494   3.609  1.00 46.03           C  
ATOM   4233  CD  PRO B 313     -10.466  -6.183   4.553  1.00 38.29           C  
ATOM   4234  N   GLY B 314     -10.512 -10.856   3.805  1.00 53.05           N  
ATOM   4235  CA  GLY B 314      -9.881 -12.120   4.127  1.00 49.39           C  
ATOM   4236  C   GLY B 314      -9.621 -12.287   5.607  1.00 55.01           C  
ATOM   4237  O   GLY B 314      -8.469 -12.333   6.042  1.00 63.79           O  
ATOM   4238  N   TYR B 315     -10.686 -12.370   6.395  1.00 49.61           N  
ATOM   4239  CA  TYR B 315     -10.556 -12.567   7.830  1.00 59.12           C  
ATOM   4240  C   TYR B 315     -11.853 -13.160   8.358  1.00 60.67           C  
ATOM   4241  O   TYR B 315     -12.936 -12.747   7.941  1.00 66.30           O  
ATOM   4242  CB  TYR B 315     -10.245 -11.253   8.556  1.00 46.09           C  
ATOM   4243  CG  TYR B 315     -10.291 -11.388  10.063  1.00 52.78           C  
ATOM   4244  CD1 TYR B 315      -9.341 -12.143  10.741  1.00 46.69           C  
ATOM   4245  CD2 TYR B 315     -11.287 -10.770  10.805  1.00 44.80           C  
ATOM   4246  CE1 TYR B 315      -9.384 -12.270  12.124  1.00 51.64           C  
ATOM   4247  CE2 TYR B 315     -11.337 -10.888  12.179  1.00 42.78           C  
ATOM   4248  CZ  TYR B 315     -10.387 -11.640  12.836  1.00 49.72           C  
ATOM   4249  OH  TYR B 315     -10.442 -11.758  14.208  1.00 44.59           O  
ATOM   4250  N   ASP B 316     -11.735 -14.115   9.280  1.00 68.62           N  
ATOM   4251  CA  ASP B 316     -12.884 -14.834   9.836  1.00 60.08           C  
ATOM   4252  C   ASP B 316     -13.056 -14.560  11.327  1.00 62.95           C  
ATOM   4253  O   ASP B 316     -12.369 -15.184  12.157  1.00 66.60           O  
ATOM   4254  CB  ASP B 316     -12.737 -16.337   9.591  1.00 70.95           C  
ATOM   4255  CG  ASP B 316     -11.353 -16.865   9.948  1.00 75.93           C  
ATOM   4256  OD1 ASP B 316     -10.458 -16.046  10.250  1.00 72.21           O  
ATOM   4257  OD2 ASP B 316     -11.164 -18.103   9.928  1.00 68.93           O1-
ATOM   4258  N   PRO B 317     -13.974 -13.647  11.726  1.00 68.29           N  
ATOM   4259  CA  PRO B 317     -14.361 -13.385  13.123  1.00 68.89           C  
ATOM   4260  C   PRO B 317     -14.713 -14.641  13.925  1.00 67.61           C  
ATOM   4261  O   PRO B 317     -15.482 -14.535  14.883  1.00 62.75           O  
ATOM   4262  CB  PRO B 317     -15.602 -12.486  12.981  1.00 54.17           C  
ATOM   4263  CG  PRO B 317     -15.396 -11.768  11.714  1.00 53.97           C  
ATOM   4264  CD  PRO B 317     -14.652 -12.721  10.796  1.00 66.58           C  
TER   
HETATM 4265 CU    CU B 401       8.632 -11.589  24.123  1.00 22.28          CU  
HETATM 4266 CU    CU B 402       8.639   0.930  38.131  0.74 23.67          CU  
ATOM   4267  N   GLY C  41      31.739  26.544  34.788  1.00 54.65           N  
ATOM   4268  CA  GLY C  41      31.844  25.114  34.590  1.00 39.73           C  
ATOM   4269  C   GLY C  41      31.443  24.697  33.191  1.00 42.54           C  
ATOM   4270  O   GLY C  41      30.331  24.213  32.971  1.00 39.69           O  
ATOM   4271  N   ALA C  42      32.344  24.885  32.232  1.00 39.20           N  
ATOM   4272  CA  ALA C  42      32.080  24.418  30.880  1.00 35.21           C  
ATOM   4273  C   ALA C  42      33.386  23.915  30.283  1.00 41.93           C  
ATOM   4274  O   ALA C  42      34.427  24.562  30.431  1.00 40.76           O  
ATOM   4275  CB  ALA C  42      31.458  25.516  30.013  1.00 29.73           C  
ATOM   4276  N   ALA C  43      33.317  22.759  29.624  1.00 34.33           N  
ATOM   4277  CA  ALA C  43      34.514  22.104  29.125  1.00 35.39           C  
ATOM   4278  C   ALA C  43      35.172  22.958  28.049  1.00 31.65           C  
ATOM   4279  O   ALA C  43      34.471  23.608  27.267  1.00 27.70           O  
ATOM   4280  CB  ALA C  43      34.174  20.730  28.552  1.00 32.63           C  
ATOM   4281  N   PRO C  44      36.522  22.950  27.962  1.00 36.43           N  
ATOM   4282  CA  PRO C  44      37.216  23.737  26.932  1.00 39.95           C  
ATOM   4283  C   PRO C  44      37.422  22.962  25.640  1.00 39.83           C  
ATOM   4284  O   PRO C  44      37.037  21.789  25.541  1.00 32.29           O  
ATOM   4285  CB  PRO C  44      38.564  24.037  27.598  1.00 34.09           C  
ATOM   4286  CG  PRO C  44      38.840  22.758  28.357  1.00 36.89           C  
ATOM   4287  CD  PRO C  44      37.479  22.250  28.841  1.00 36.75           C  
ATOM   4288  N   ALA C  45      38.050  23.604  24.655  1.00 35.41           N  
ATOM   4289  CA  ALA C  45      38.583  22.877  23.513  1.00 32.97           C  
ATOM   4290  C   ALA C  45      39.702  21.952  23.971  1.00 34.59           C  
ATOM   4291  O   ALA C  45      40.560  22.339  24.769  1.00 34.81           O  
ATOM   4292  CB  ALA C  45      39.105  23.846  22.456  1.00 41.19           C  
ATOM   4293  N   GLY C  46      39.684  20.719  23.479  1.00 37.92           N  
ATOM   4294  CA  GLY C  46      40.712  19.761  23.816  1.00 23.45           C  
ATOM   4295  C   GLY C  46      41.988  20.073  23.066  1.00 34.73           C  
ATOM   4296  O   GLY C  46      42.126  21.110  22.413  1.00 34.86           O  
ATOM   4297  N   GLY C  47      42.939  19.145  23.157  1.00 29.11           N  
ATOM   4298  CA  GLY C  47      44.124  19.243  22.333  1.00 28.64           C  
ATOM   4299  C   GLY C  47      45.424  19.090  23.088  1.00 37.98           C  
ATOM   4300  O   GLY C  47      46.492  19.301  22.515  1.00 32.87           O  
ATOM   4301  N   GLU C  48      45.366  18.729  24.366  1.00 32.88           N  
ATOM   4302  CA  GLU C  48      46.581  18.497  25.132  1.00 31.98           C  
ATOM   4303  C   GLU C  48      46.943  17.019  25.071  1.00 35.80           C  
ATOM   4304  O   GLU C  48      46.069  16.145  25.140  1.00 38.21           O  
ATOM   4305  CB  GLU C  48      46.412  18.905  26.596  1.00 34.08           C  
ATOM   4306  CG  GLU C  48      45.685  20.215  26.838  1.00 46.21           C  
ATOM   4307  CD  GLU C  48      46.544  21.436  26.577  0.19 42.69           C  
ATOM   4308  OE1 GLU C  48      47.512  21.652  27.338  1.00 53.22           O  
ATOM   4309  OE2 GLU C  48      46.233  22.199  25.640  0.53 44.10           O1-
ATOM   4310  N   VAL C  49      48.231  16.742  24.953  1.00 27.91           N  
ATOM   4311  CA  VAL C  49      48.751  15.395  25.138  1.00 37.39           C  
ATOM   4312  C   VAL C  49      48.991  15.210  26.626  1.00 36.50           C  
ATOM   4313  O   VAL C  49      49.734  15.978  27.244  1.00 36.80           O  
ATOM   4314  CB  VAL C  49      50.040  15.177  24.340  1.00 31.48           C  
ATOM   4315  CG1 VAL C  49      50.409  13.697  24.333  1.00 39.09           C  
ATOM   4316  CG2 VAL C  49      49.875  15.725  22.928  1.00 31.74           C  
ATOM   4317  N   ARG C  50      48.351  14.212  27.207  1.00 34.26           N  
ATOM   4318  CA  ARG C  50      48.444  13.953  28.634  1.00 38.28           C  
ATOM   4319  C   ARG C  50      48.896  12.517  28.851  1.00 32.80           C  
ATOM   4320  O   ARG C  50      48.786  11.670  27.961  1.00 36.09           O  
ATOM   4321  CB  ARG C  50      47.093  14.225  29.326  1.00 35.86           C  
ATOM   4322  CG  ARG C  50      46.683  15.682  29.168  1.00 25.53           C  
ATOM   4323  CD  ARG C  50      45.485  16.060  30.005  1.00 53.94           C  
ATOM   4324  NE  ARG C  50      44.238  15.614  29.394  1.00 47.79           N  
ATOM   4325  CZ  ARG C  50      43.061  16.176  29.625  1.00 46.50           C  
ATOM   4326  NH1 ARG C  50      41.953  15.581  29.209  1.00 51.14           N1+
ATOM   4327  NH2 ARG C  50      42.991  17.338  30.260  1.00 56.62           N  
ATOM   4328  N   ARG C  51      49.448  12.258  30.037  1.00 26.98           N  
ATOM   4329  CA  ARG C  51      49.998  10.957  30.374  1.00 30.70           C  
ATOM   4330  C   ARG C  51      49.516  10.514  31.743  1.00 32.79           C  
ATOM   4331  O   ARG C  51      49.439  11.310  32.684  1.00 33.95           O  
ATOM   4332  CB  ARG C  51      51.520  10.990  30.359  1.00 36.20           C  
ATOM   4333  CG  ARG C  51      52.098  11.544  29.090  1.00 45.28           C  
ATOM   4334  CD  ARG C  51      53.609  11.654  29.193  1.00 50.97           C  
ATOM   4335  NE  ARG C  51      54.134  12.666  28.282  1.00 56.59           N  
ATOM   4336  CZ  ARG C  51      54.001  13.977  28.464  1.00 60.50           C  
ATOM   4337  NH1 ARG C  51      54.525  14.825  27.583  1.00 61.12           N1+
ATOM   4338  NH2 ARG C  51      53.348  14.443  29.525  1.00 54.73           N  
ATOM   4339  N   VAL C  52      49.213   9.225  31.846  1.00 32.68           N  
ATOM   4340  CA  VAL C  52      48.725   8.618  33.074  1.00 30.60           C  
ATOM   4341  C   VAL C  52      49.439   7.290  33.256  1.00 32.62           C  
ATOM   4342  O   VAL C  52      49.665   6.562  32.285  1.00 35.72           O  
ATOM   4343  CB  VAL C  52      47.184   8.441  33.021  1.00 33.36           C  
ATOM   4344  CG1 VAL C  52      46.759   7.463  31.912  1.00 32.44           C  
ATOM   4345  CG2 VAL C  52      46.665   7.949  34.335  1.00 43.93           C  
ATOM   4346  N   THR C  53      49.830   6.985  34.490  1.00 32.53           N  
ATOM   4347  CA  THR C  53      50.224   5.627  34.823  1.00 32.00           C  
ATOM   4348  C   THR C  53      48.985   4.883  35.298  1.00 31.23           C  
ATOM   4349  O   THR C  53      48.119   5.470  35.949  1.00 33.93           O  
ATOM   4350  CB  THR C  53      51.320   5.585  35.896  1.00 36.26           C  
ATOM   4351  CG2 THR C  53      52.596   6.266  35.390  1.00 32.66           C  
ATOM   4352  OG1 THR C  53      50.867   6.230  37.091  1.00 37.19           O  
ATOM   4353  N   MET C  54      48.893   3.607  34.927  1.00 26.62           N  
ATOM   4354  CA  MET C  54      47.825   2.705  35.329  1.00 29.07           C  
ATOM   4355  C   MET C  54      48.445   1.357  35.668  1.00 31.35           C  
ATOM   4356  O   MET C  54      49.428   0.935  35.042  1.00 28.79           O  
ATOM   4357  CB  MET C  54      46.765   2.564  34.219  1.00 26.85           C  
ATOM   4358  CG  MET C  54      45.482   1.839  34.621  1.00 33.17           C  
ATOM   4359  SD  MET C  54      44.275   1.662  33.273  1.00 35.85           S  
ATOM   4360  CE  MET C  54      43.655   3.347  33.145  1.00 22.79           C  
ATOM   4361  N   TYR C  55      47.866   0.699  36.670  1.00 25.86           N  
ATOM   4362  CA  TYR C  55      48.295  -0.602  37.165  1.00 28.48           C  
ATOM   4363  C   TYR C  55      47.094  -1.526  37.268  1.00 31.20           C  
ATOM   4364  O   TYR C  55      45.995  -1.085  37.620  1.00 31.40           O  
ATOM   4365  CB  TYR C  55      48.954  -0.498  38.557  1.00 33.41           C  
ATOM   4366  CG  TYR C  55      50.121   0.456  38.600  1.00 37.48           C  
ATOM   4367  CD1 TYR C  55      49.920   1.835  38.699  1.00 34.20           C  
ATOM   4368  CD2 TYR C  55      51.427  -0.018  38.513  1.00 28.72           C  
ATOM   4369  CE1 TYR C  55      50.994   2.717  38.720  1.00 32.53           C  
ATOM   4370  CE2 TYR C  55      52.505   0.851  38.528  1.00 34.51           C  
ATOM   4371  CZ  TYR C  55      52.287   2.213  38.623  1.00 37.49           C  
ATOM   4372  OH  TYR C  55      53.366   3.073  38.640  1.00 33.75           O  
ATOM   4373  N   ALA C  56      47.309  -2.805  36.977  1.00 30.09           N  
ATOM   4374  CA  ALA C  56      46.348  -3.864  37.269  1.00 31.81           C  
ATOM   4375  C   ALA C  56      46.878  -4.674  38.442  1.00 33.64           C  
ATOM   4376  O   ALA C  56      48.023  -5.135  38.406  1.00 37.17           O  
ATOM   4377  CB  ALA C  56      46.121  -4.768  36.057  1.00 31.13           C  
ATOM   4378  N   GLU C  57      46.049  -4.843  39.474  1.00 34.40           N  
ATOM   4379  CA  GLU C  57      46.434  -5.504  40.712  1.00 34.49           C  
ATOM   4380  C   GLU C  57      45.355  -6.492  41.121  1.00 39.08           C  
ATOM   4381  O   GLU C  57      44.170  -6.285  40.846  1.00 32.85           O  
ATOM   4382  CB  GLU C  57      46.627  -4.511  41.866  1.00 40.22           C  
ATOM   4383  CG  GLU C  57      47.703  -3.455  41.662  1.00 42.92           C  
ATOM   4384  CD  GLU C  57      47.634  -2.381  42.724  1.00 41.37           C  
ATOM   4385  OE1 GLU C  57      46.523  -1.852  42.966  1.00 46.67           O  
ATOM   4386  OE2 GLU C  57      48.681  -2.082  43.334  0.43 42.61           O1-
ATOM   4387  N   ARG C  58      45.768  -7.564  41.784  1.00 33.54           N  
ATOM   4388  CA  ARG C  58      44.790  -8.416  42.439  1.00 33.78           C  
ATOM   4389  C   ARG C  58      44.201  -7.702  43.651  1.00 41.95           C  
ATOM   4390  O   ARG C  58      44.914  -7.048  44.419  1.00 40.78           O  
ATOM   4391  CB  ARG C  58      45.422  -9.729  42.863  1.00 31.30           C  
ATOM   4392  CG  ARG C  58      45.522 -10.737  41.743  1.00 36.27           C  
ATOM   4393  CD  ARG C  58      46.027 -12.082  42.254  1.00 38.28           C  
ATOM   4394  NE  ARG C  58      46.408 -12.950  41.145  1.00 38.58           N  
ATOM   4395  CZ  ARG C  58      45.534 -13.643  40.430  1.00 40.02           C  
ATOM   4396  NH1 ARG C  58      44.240 -13.563  40.724  1.00 36.65           N1+
ATOM   4397  NH2 ARG C  58      45.948 -14.409  39.435  1.00 38.79           N  
ATOM   4398  N   LEU C  59      42.888  -7.812  43.811  1.00 37.08           N  
ATOM   4399  CA  LEU C  59      42.214  -7.333  45.007  1.00 35.23           C  
ATOM   4400  C   LEU C  59      41.791  -8.522  45.868  1.00 42.05           C  
ATOM   4401  O   LEU C  59      41.947  -9.689  45.492  1.00 33.20           O  
ATOM   4402  CB  LEU C  59      41.025  -6.443  44.631  1.00 35.80           C  
ATOM   4403  CG  LEU C  59      41.463  -5.243  43.772  1.00 36.30           C  
ATOM   4404  CD1 LEU C  59      40.289  -4.477  43.216  1.00 28.12           C  
ATOM   4405  CD2 LEU C  59      42.369  -4.288  44.550  1.00 33.23           C  
ATOM   4406  N   ALA C  60      41.275  -8.208  47.055  1.00 45.28           N  
ATOM   4407  CA  ALA C  60      40.911  -9.250  48.004  1.00 39.64           C  
ATOM   4408  C   ALA C  60      39.901 -10.207  47.387  1.00 44.45           C  
ATOM   4409  O   ALA C  60      39.022  -9.805  46.615  1.00 39.93           O  
ATOM   4410  CB  ALA C  60      40.331  -8.631  49.278  1.00 44.30           C  
ATOM   4411  N   GLY C  61      40.039 -11.490  47.730  1.00 43.90           N  
ATOM   4412  CA  GLY C  61      39.054 -12.495  47.362  1.00 48.26           C  
ATOM   4413  C   GLY C  61      38.869 -12.717  45.871  1.00 42.70           C  
ATOM   4414  O   GLY C  61      37.746 -12.661  45.367  1.00 42.10           O  
ATOM   4415  N   GLY C  62      39.968 -12.956  45.153  1.00 42.59           N  
ATOM   4416  CA  GLY C  62      39.919 -13.295  43.747  1.00 35.31           C  
ATOM   4417  C   GLY C  62      39.613 -12.156  42.794  1.00 33.42           C  
ATOM   4418  O   GLY C  62      39.632 -12.373  41.581  1.00 35.09           O  
ATOM   4419  N   GLN C  63      39.329 -10.955  43.287  1.00 35.74           N  
ATOM   4420  CA  GLN C  63      39.003  -9.850  42.396  1.00 30.61           C  
ATOM   4421  C   GLN C  63      40.286  -9.240  41.811  1.00 26.60           C  
ATOM   4422  O   GLN C  63      41.397  -9.582  42.216  1.00 29.84           O  
ATOM   4423  CB  GLN C  63      38.147  -8.820  43.143  1.00 30.62           C  
ATOM   4424  CG  GLN C  63      36.806  -9.416  43.645  1.00 23.27           C  
ATOM   4425  CD  GLN C  63      35.794  -8.365  44.062  1.00 33.06           C  
ATOM   4426  NE2 GLN C  63      36.010  -7.749  45.213  1.00 38.64           N  
ATOM   4427  OE1 GLN C  63      34.831  -8.116  43.355  1.00 36.95           O  
ATOM   4428  N   MET C  64      40.124  -8.350  40.821  1.00 28.29           N  
ATOM   4429  CA  MET C  64      41.241  -7.649  40.177  1.00 32.16           C  
ATOM   4430  C   MET C  64      40.779  -6.257  39.791  1.00 29.36           C  
ATOM   4431  O   MET C  64      39.661  -6.105  39.291  1.00 32.96           O  
ATOM   4432  CB  MET C  64      41.746  -8.332  38.900  1.00 20.59           C  
ATOM   4433  CG  MET C  64      42.252  -9.753  39.051  1.00 29.67           C  
ATOM   4434  SD  MET C  64      42.234 -10.581  37.441  1.00 34.91           S  
ATOM   4435  CE  MET C  64      43.416 -11.901  37.737  1.00 29.69           C  
ATOM   4436  N   GLY C  65      41.646  -5.256  39.974  1.00 27.57           N  
ATOM   4437  CA  GLY C  65      41.260  -3.883  39.707  1.00 23.34           C  
ATOM   4438  C   GLY C  65      42.368  -3.071  39.062  1.00 31.42           C  
ATOM   4439  O   GLY C  65      43.560  -3.383  39.171  1.00 35.25           O  
ATOM   4440  N   TYR C  66      41.944  -2.011  38.374  1.00 31.93           N  
ATOM   4441  CA  TYR C  66      42.835  -0.975  37.871  1.00 22.64           C  
ATOM   4442  C   TYR C  66      43.020   0.130  38.906  1.00 31.99           C  
ATOM   4443  O   TYR C  66      42.093   0.477  39.647  1.00 27.21           O  
ATOM   4444  CB  TYR C  66      42.285  -0.349  36.588  1.00 25.67           C  
ATOM   4445  CG  TYR C  66      42.183  -1.257  35.384  1.00 28.06           C  
ATOM   4446  CD1 TYR C  66      43.312  -1.810  34.795  1.00 28.54           C  
ATOM   4447  CD2 TYR C  66      40.955  -1.529  34.813  1.00 26.86           C  
ATOM   4448  CE1 TYR C  66      43.205  -2.627  33.674  1.00 26.69           C  
ATOM   4449  CE2 TYR C  66      40.844  -2.332  33.703  1.00 20.96           C  
ATOM   4450  CZ  TYR C  66      41.961  -2.875  33.136  1.00 25.25           C  
ATOM   4451  OH  TYR C  66      41.795  -3.670  32.034  1.00 21.79           O  
ATOM   4452  N   GLY C  67      44.217   0.714  38.920  1.00 27.82           N  
ATOM   4453  CA  GLY C  67      44.477   1.878  39.746  1.00 25.28           C  
ATOM   4454  C   GLY C  67      45.446   2.827  39.070  1.00 33.34           C  
ATOM   4455  O   GLY C  67      46.233   2.438  38.201  1.00 34.18           O  
ATOM   4456  N   LEU C  68      45.390   4.085  39.503  1.00 27.66           N  
ATOM   4457  CA  LEU C  68      46.345   5.102  39.082  1.00 34.32           C  
ATOM   4458  C   LEU C  68      47.697   4.931  39.761  1.00 37.83           C  
ATOM   4459  O   LEU C  68      48.727   5.312  39.197  1.00 35.63           O  
ATOM   4460  CB  LEU C  68      45.782   6.487  39.401  1.00 31.70           C  
ATOM   4461  CG  LEU C  68      44.564   6.859  38.567  1.00 37.28           C  
ATOM   4462  CD1 LEU C  68      44.195   8.322  38.795  1.00 39.80           C  
ATOM   4463  CD2 LEU C  68      44.877   6.595  37.097  1.00 38.17           C  
ATOM   4464  N   GLU C  69      47.704   4.397  40.974  1.00 35.80           N  
ATOM   4465  CA  GLU C  69      48.905   4.122  41.745  1.00 38.12           C  
ATOM   4466  C   GLU C  69      48.832   2.680  42.214  1.00 36.95           C  
ATOM   4467  O   GLU C  69      47.741   2.147  42.429  1.00 36.40           O  
ATOM   4468  CB  GLU C  69      49.016   5.054  42.967  1.00 47.47           C  
ATOM   4469  CG  GLU C  69      49.789   6.357  42.746  1.00 52.79           C  
ATOM   4470  CD  GLU C  69      50.527   6.806  44.003  0.64 49.61           C  
ATOM   4471  OE1 GLU C  69      50.667   5.983  44.934  1.00 54.30           O  
ATOM   4472  OE2 GLU C  69      50.974   7.969  44.061  1.00 46.95           O1-
ATOM   4473  N   LYS C  70      49.989   2.047  42.376  1.00 36.37           N  
ATOM   4474  CA  LYS C  70      50.003   0.728  42.993  1.00 39.55           C  
ATOM   4475  C   LYS C  70      49.424   0.830  44.397  1.00 44.83           C  
ATOM   4476  O   LYS C  70      49.606   1.831  45.091  1.00 47.76           O  
ATOM   4477  CB  LYS C  70      51.424   0.162  43.038  1.00 47.20           C  
ATOM   4478  CG  LYS C  70      52.407   1.024  43.831  1.00 56.80           C  
ATOM   4479  CD  LYS C  70      53.796   1.051  43.201  1.00 52.10           C  
ATOM   4480  CE  LYS C  70      53.888   2.092  42.086  1.00 54.09           C  
ATOM   4481  NZ  LYS C  70      53.486   3.453  42.560  1.00 49.52           N1+
ATOM   4482  N   GLY C  71      48.689  -0.202  44.804  1.00 47.93           N  
ATOM   4483  CA  GLY C  71      48.019  -0.174  46.087  1.00 37.88           C  
ATOM   4484  C   GLY C  71      46.758   0.653  46.121  1.00 44.80           C  
ATOM   4485  O   GLY C  71      46.242   0.932  47.210  1.00 42.46           O  
ATOM   4486  N   LYS C  72      46.250   1.068  44.959  1.00 40.82           N  
ATOM   4487  CA  LYS C  72      45.087   1.945  44.886  1.00 40.13           C  
ATOM   4488  C   LYS C  72      44.100   1.486  43.824  1.00 34.94           C  
ATOM   4489  O   LYS C  72      43.290   2.292  43.359  1.00 29.17           O  
ATOM   4490  CB  LYS C  72      45.495   3.390  44.599  1.00 38.09           C  
ATOM   4491  CG  LYS C  72      46.530   3.934  45.552  1.00 46.26           C  
ATOM   4492  CD  LYS C  72      45.878   4.507  46.788  1.00 51.88           C  
ATOM   4493  CE  LYS C  72      46.656   5.714  47.266  1.00 53.35           C  
ATOM   4494  NZ  LYS C  72      46.431   6.936  46.424  1.00 53.77           N1+
ATOM   4495  N   ALA C  73      44.156   0.219  43.419  1.00 28.14           N  
ATOM   4496  CA  ALA C  73      43.163  -0.288  42.484  1.00 36.07           C  
ATOM   4497  C   ALA C  73      41.768  -0.224  43.104  1.00 33.95           C  
ATOM   4498  O   ALA C  73      41.595  -0.395  44.314  1.00 33.84           O  
ATOM   4499  CB  ALA C  73      43.496  -1.718  42.067  1.00 34.52           C  
ATOM   4500  N   SER C  74      40.775   0.047  42.266  1.00 29.35           N  
ATOM   4501  CA  SER C  74      39.392   0.170  42.692  1.00 32.79           C  
ATOM   4502  C   SER C  74      38.492  -0.551  41.700  1.00 30.62           C  
ATOM   4503  O   SER C  74      38.874  -0.801  40.557  1.00 26.51           O  
ATOM   4504  CB  SER C  74      38.957   1.641  42.800  1.00 34.38           C  
ATOM   4505  OG  SER C  74      39.134   2.316  41.564  1.00 31.60           O  
ATOM   4506  N   ILE C  75      37.284  -0.880  42.150  1.00 27.12           N  
ATOM   4507  CA  ILE C  75      36.230  -1.402  41.278  1.00 24.05           C  
ATOM   4508  C   ILE C  75      34.971  -0.554  41.435  1.00 25.33           C  
ATOM   4509  O   ILE C  75      34.324  -0.621  42.482  1.00 29.13           O  
ATOM   4510  CB  ILE C  75      35.927  -2.872  41.589  1.00 26.85           C  
ATOM   4511  CG1 ILE C  75      37.187  -3.729  41.457  1.00 24.73           C  
ATOM   4512  CG2 ILE C  75      34.801  -3.359  40.694  1.00 27.05           C  
ATOM   4513  CD1 ILE C  75      36.986  -5.142  41.963  1.00 23.74           C  
ATOM   4514  N   PRO C  76      34.570   0.236  40.434  1.00 25.65           N  
ATOM   4515  CA  PRO C  76      35.242   0.392  39.136  1.00 29.90           C  
ATOM   4516  C   PRO C  76      36.577   1.132  39.232  1.00 26.59           C  
ATOM   4517  O   PRO C  76      36.809   1.819  40.221  1.00 25.32           O  
ATOM   4518  CB  PRO C  76      34.238   1.211  38.318  1.00 29.26           C  
ATOM   4519  CG  PRO C  76      33.430   1.930  39.328  1.00 28.47           C  
ATOM   4520  CD  PRO C  76      33.363   1.071  40.542  1.00 22.39           C  
ATOM   4521  N   GLY C  77      37.435   0.971  38.215  1.00 28.46           N  
ATOM   4522  CA  GLY C  77      38.709   1.636  38.173  1.00 25.38           C  
ATOM   4523  C   GLY C  77      38.565   3.148  38.040  1.00 23.42           C  
ATOM   4524  O   GLY C  77      37.453   3.688  37.966  1.00 24.12           O  
ATOM   4525  N   PRO C  78      39.705   3.841  38.000  1.00 23.73           N  
ATOM   4526  CA  PRO C  78      39.693   5.313  38.029  1.00 22.50           C  
ATOM   4527  C   PRO C  78      38.909   5.915  36.882  1.00 25.71           C  
ATOM   4528  O   PRO C  78      38.947   5.420  35.755  1.00 30.35           O  
ATOM   4529  CB  PRO C  78      41.179   5.682  37.911  1.00 34.08           C  
ATOM   4530  CG  PRO C  78      41.827   4.463  37.249  1.00 23.67           C  
ATOM   4531  CD  PRO C  78      41.064   3.293  37.814  1.00 27.29           C  
ATOM   4532  N   LEU C  79      38.239   7.029  37.169  1.00 23.81           N  
ATOM   4533  CA  LEU C  79      37.589   7.808  36.128  1.00 27.34           C  
ATOM   4534  C   LEU C  79      38.635   8.519  35.277  1.00 30.89           C  
ATOM   4535  O   LEU C  79      39.563   9.136  35.807  1.00 31.09           O  
ATOM   4536  CB  LEU C  79      36.631   8.820  36.756  1.00 34.10           C  
ATOM   4537  CG  LEU C  79      36.049   9.960  35.910  1.00 34.73           C  
ATOM   4538  CD1 LEU C  79      35.252   9.427  34.718  1.00 33.88           C  
ATOM   4539  CD2 LEU C  79      35.177  10.867  36.770  1.00 35.41           C  
ATOM   4540  N   ILE C  80      38.500   8.404  33.958  1.00 25.09           N  
ATOM   4541  CA  ILE C  80      39.339   9.110  32.996  1.00 28.12           C  
ATOM   4542  C   ILE C  80      38.448  10.078  32.239  1.00 27.68           C  
ATOM   4543  O   ILE C  80      37.395   9.683  31.720  1.00 30.28           O  
ATOM   4544  CB  ILE C  80      40.040   8.135  32.028  1.00 28.82           C  
ATOM   4545  CG1 ILE C  80      40.927   7.159  32.802  1.00 26.64           C  
ATOM   4546  CG2 ILE C  80      40.843   8.893  30.956  1.00 26.66           C  
ATOM   4547  CD1 ILE C  80      41.408   6.036  31.968  1.00 31.86           C  
ATOM   4548  N   GLU C  81      38.835  11.317  32.237  1.00 29.04           N  
ATOM   4549  CA  GLU C  81      38.163  12.247  31.394  1.00 30.38           C  
ATOM   4550  C   GLU C  81      38.987  13.178  30.608  1.00 35.95           C  
ATOM   4551  O   GLU C  81      40.046  13.576  31.012  1.00 33.90           O  
ATOM   4552  CB  GLU C  81      36.969  12.905  32.001  1.00 37.79           C  
ATOM   4553  CG  GLU C  81      37.134  14.119  32.859  1.00 44.78           C  
ATOM   4554  CD  GLU C  81      36.764  13.786  34.272  0.71 41.44           C  
ATOM   4555  OE1 GLU C  81      37.180  12.729  34.685  0.55 44.43           O  
ATOM   4556  OE2 GLU C  81      36.074  14.539  34.941  1.00 42.00           O1-
ATOM   4557  N   LEU C  82      38.457  13.454  29.436  1.00 28.97           N  
ATOM   4558  CA  LEU C  82      39.216  14.138  28.405  1.00 28.02           C  
ATOM   4559  C   LEU C  82      38.324  15.149  27.706  1.00 32.10           C  
ATOM   4560  O   LEU C  82      37.102  15.157  27.871  1.00 32.33           O  
ATOM   4561  CB  LEU C  82      39.794  13.156  27.372  1.00 26.23           C  
ATOM   4562  CG  LEU C  82      40.626  11.956  27.814  1.00 27.97           C  
ATOM   4563  CD1 LEU C  82      40.749  10.963  26.675  1.00 24.13           C  
ATOM   4564  CD2 LEU C  82      42.016  12.388  28.293  1.00 30.98           C  
ATOM   4565  N   ASN C  83      38.961  16.020  26.922  1.00 30.33           N  
ATOM   4566  CA  ASN C  83      38.273  16.924  26.016  1.00 26.46           C  
ATOM   4567  C   ASN C  83      38.582  16.518  24.588  1.00 26.57           C  
ATOM   4568  O   ASN C  83      39.706  16.106  24.277  1.00 27.92           O  
ATOM   4569  CB  ASN C  83      38.682  18.379  26.261  1.00 33.57           C  
ATOM   4570  CG  ASN C  83      38.425  18.803  27.683  1.00 33.33           C  
ATOM   4571  ND2 ASN C  83      39.450  19.317  28.342  1.00 31.36           N  
ATOM   4572  OD1 ASN C  83      37.326  18.625  28.200  1.00 31.58           O  
ATOM   4573  N   GLU C  84      37.575  16.605  23.729  1.00 25.41           N  
ATOM   4574  CA  GLU C  84      37.770  16.248  22.328  1.00 32.70           C  
ATOM   4575  C   GLU C  84      39.008  16.923  21.748  1.00 29.43           C  
ATOM   4576  O   GLU C  84      39.145  18.153  21.795  1.00 21.57           O  
ATOM   4577  CB  GLU C  84      36.531  16.635  21.525  1.00 33.10           C  
ATOM   4578  CG  GLU C  84      35.357  15.742  21.743  1.00 20.45           C  
ATOM   4579  CD  GLU C  84      34.276  16.065  20.781  1.00 28.11           C  
ATOM   4580  OE1 GLU C  84      33.965  17.273  20.621  1.00 29.54           O  
ATOM   4581  OE2 GLU C  84      33.738  15.118  20.174  1.00 28.16           O1-
ATOM   4582  N   GLY C  85      39.899  16.104  21.187  1.00 32.02           N  
ATOM   4583  CA  GLY C  85      41.188  16.534  20.687  1.00 27.53           C  
ATOM   4584  C   GLY C  85      42.345  16.059  21.537  1.00 34.58           C  
ATOM   4585  O   GLY C  85      43.458  15.908  21.023  1.00 29.86           O  
ATOM   4586  N   ASP C  86      42.109  15.815  22.825  1.00 27.40           N  
ATOM   4587  CA  ASP C  86      43.191  15.360  23.678  1.00 30.10           C  
ATOM   4588  C   ASP C  86      43.710  14.003  23.208  1.00 33.53           C  
ATOM   4589  O   ASP C  86      42.981  13.209  22.600  1.00 30.54           O  
ATOM   4590  CB  ASP C  86      42.730  15.245  25.127  1.00 29.08           C  
ATOM   4591  CG  ASP C  86      42.367  16.576  25.738  1.00 36.92           C  
ATOM   4592  OD1 ASP C  86      42.712  17.636  25.169  1.00 35.89           O  
ATOM   4593  OD2 ASP C  86      41.761  16.549  26.828  1.00 31.63           O1-
ATOM   4594  N   THR C  87      44.992  13.756  23.492  1.00 32.93           N  
ATOM   4595  CA  THR C  87      45.621  12.443  23.402  1.00 30.21           C  
ATOM   4596  C   THR C  87      46.010  11.996  24.799  1.00 27.29           C  
ATOM   4597  O   THR C  87      46.430  12.818  25.624  1.00 35.28           O  
ATOM   4598  CB  THR C  87      46.865  12.468  22.517  1.00 25.36           C  
ATOM   4599  CG2 THR C  87      47.500  11.089  22.464  1.00 32.43           C  
ATOM   4600  OG1 THR C  87      46.489  12.845  21.198  1.00 29.49           O  
ATOM   4601  N   LEU C  88      45.843  10.705  25.072  1.00 23.94           N  
ATOM   4602  CA  LEU C  88      46.175  10.141  26.368  1.00 28.35           C  
ATOM   4603  C   LEU C  88      47.112   8.966  26.180  1.00 28.18           C  
ATOM   4604  O   LEU C  88      46.771   8.016  25.465  1.00 30.09           O  
ATOM   4605  CB  LEU C  88      44.928   9.672  27.108  1.00 29.97           C  
ATOM   4606  CG  LEU C  88      45.238   9.254  28.537  1.00 28.62           C  
ATOM   4607  CD1 LEU C  88      45.767  10.452  29.318  1.00 36.66           C  
ATOM   4608  CD2 LEU C  88      44.004   8.691  29.197  1.00 27.18           C  
ATOM   4609  N   HIS C  89      48.275   9.015  26.845  1.00 32.66           N  
ATOM   4610  CA  HIS C  89      49.237   7.911  26.867  1.00 29.37           C  
ATOM   4611  C   HIS C  89      49.150   7.221  28.211  1.00 29.46           C  
ATOM   4612  O   HIS C  89      49.605   7.771  29.219  1.00 32.36           O  
ATOM   4613  CB  HIS C  89      50.664   8.397  26.645  1.00 34.54           C  
ATOM   4614  CG  HIS C  89      50.874   9.068  25.335  1.00 29.36           C  
ATOM   4615  CD2 HIS C  89      51.302  10.316  25.030  1.00 39.44           C  
ATOM   4616  ND1 HIS C  89      50.645   8.435  24.133  1.00 36.28           N  
ATOM   4617  CE1 HIS C  89      50.921   9.266  23.141  1.00 34.36           C  
ATOM   4618  NE2 HIS C  89      51.325  10.414  23.660  1.00 30.34           N  
ATOM   4619  N   VAL C  90      48.600   6.009  28.224  1.00 34.08           N  
ATOM   4620  CA  VAL C  90      48.455   5.234  29.449  1.00 28.91           C  
ATOM   4621  C   VAL C  90      49.701   4.370  29.605  1.00 32.10           C  
ATOM   4622  O   VAL C  90      49.816   3.308  28.990  1.00 33.07           O  
ATOM   4623  CB  VAL C  90      47.185   4.382  29.439  1.00 32.17           C  
ATOM   4624  CG1 VAL C  90      47.037   3.650  30.761  1.00 20.77           C  
ATOM   4625  CG2 VAL C  90      45.972   5.251  29.140  1.00 29.37           C  
ATOM   4626  N   GLU C  91      50.623   4.805  30.460  1.00 32.91           N  
ATOM   4627  CA  GLU C  91      51.791   4.000  30.808  1.00 27.23           C  
ATOM   4628  C   GLU C  91      51.347   2.895  31.759  1.00 31.20           C  
ATOM   4629  O   GLU C  91      51.262   3.111  32.970  1.00 32.17           O  
ATOM   4630  CB  GLU C  91      52.870   4.868  31.437  1.00 24.97           C  
ATOM   4631  CG  GLU C  91      54.122   4.084  31.793  1.00 39.11           C  
ATOM   4632  CD  GLU C  91      55.273   4.953  32.275  0.47 33.27           C  
ATOM   4633  OE1 GLU C  91      56.370   4.398  32.451  1.00 37.57           O  
ATOM   4634  OE2 GLU C  91      55.094   6.176  32.463  1.00 33.25           O1-
ATOM   4635  N   PHE C  92      51.116   1.695  31.218  1.00 28.01           N  
ATOM   4636  CA  PHE C  92      50.401   0.622  31.911  1.00 27.87           C  
ATOM   4637  C   PHE C  92      51.364  -0.462  32.377  1.00 31.44           C  
ATOM   4638  O   PHE C  92      52.248  -0.877  31.621  1.00 35.29           O  
ATOM   4639  CB  PHE C  92      49.338   0.014  30.986  1.00 30.37           C  
ATOM   4640  CG  PHE C  92      48.448  -1.014  31.648  1.00 27.90           C  
ATOM   4641  CD1 PHE C  92      48.815  -2.350  31.687  1.00 26.68           C  
ATOM   4642  CD2 PHE C  92      47.234  -0.643  32.213  1.00 28.36           C  
ATOM   4643  CE1 PHE C  92      47.994  -3.296  32.283  1.00 32.19           C  
ATOM   4644  CE2 PHE C  92      46.406  -1.591  32.810  1.00 30.54           C  
ATOM   4645  CZ  PHE C  92      46.793  -2.923  32.840  1.00 29.26           C  
ATOM   4646  N   GLU C  93      51.180  -0.936  33.609  1.00 31.60           N  
ATOM   4647  CA  GLU C  93      51.989  -2.018  34.165  1.00 32.30           C  
ATOM   4648  C   GLU C  93      51.084  -3.099  34.741  1.00 35.34           C  
ATOM   4649  O   GLU C  93      50.180  -2.796  35.530  1.00 30.50           O  
ATOM   4650  CB  GLU C  93      52.939  -1.507  35.264  1.00 34.42           C  
ATOM   4651  CG  GLU C  93      53.897  -2.573  35.808  1.00 32.14           C  
ATOM   4652  CD  GLU C  93      54.776  -2.072  36.957  1.00 42.84           C  
ATOM   4653  OE1 GLU C  93      55.107  -0.865  36.969  1.00 40.25           O  
ATOM   4654  OE2 GLU C  93      55.147  -2.888  37.844  1.00 38.79           O1-
ATOM   4655  N   ASN C  94      51.341  -4.358  34.358  1.00 32.30           N  
ATOM   4656  CA  ASN C  94      50.632  -5.520  34.893  1.00 30.93           C  
ATOM   4657  C   ASN C  94      51.420  -6.058  36.082  1.00 40.08           C  
ATOM   4658  O   ASN C  94      52.435  -6.739  35.913  1.00 35.11           O  
ATOM   4659  CB  ASN C  94      50.459  -6.598  33.824  1.00 26.82           C  
ATOM   4660  CG  ASN C  94      49.857  -7.894  34.375  1.00 31.67           C  
ATOM   4661  ND2 ASN C  94      49.833  -8.944  33.549  1.00 27.76           N  
ATOM   4662  OD1 ASN C  94      49.415  -7.947  35.520  1.00 29.65           O  
ATOM   4663  N   THR C  95      50.933  -5.783  37.293  1.00 36.14           N  
ATOM   4664  CA  THR C  95      51.569  -6.298  38.499  1.00 31.76           C  
ATOM   4665  C   THR C  95      51.096  -7.702  38.862  1.00 36.57           C  
ATOM   4666  O   THR C  95      51.524  -8.240  39.892  1.00 34.74           O  
ATOM   4667  CB  THR C  95      51.320  -5.339  39.677  1.00 41.56           C  
ATOM   4668  CG2 THR C  95      51.358  -3.900  39.203  1.00 37.90           C  
ATOM   4669  OG1 THR C  95      50.033  -5.580  40.263  1.00 31.51           O  
ATOM   4670  N   MET C  96      50.234  -8.306  38.050  1.00 33.58           N  
ATOM   4671  CA  MET C  96      49.653  -9.597  38.362  1.00 30.99           C  
ATOM   4672  C   MET C  96      50.495 -10.732  37.781  1.00 34.78           C  
ATOM   4673  O   MET C  96      51.375 -10.529  36.941  1.00 33.33           O  
ATOM   4674  CB  MET C  96      48.224  -9.675  37.831  1.00 26.56           C  
ATOM   4675  CG  MET C  96      47.267  -8.616  38.417  1.00 35.11           C  
ATOM   4676  SD  MET C  96      45.560  -8.959  37.956  1.00 30.88           S  
ATOM   4677  CE  MET C  96      45.755  -9.110  36.174  1.00 25.41           C  
ATOM   4678  N   ASP C  97      50.187 -11.944  38.232  1.00 29.28           N  
ATOM   4679  CA  ASP C  97      50.873 -13.159  37.821  1.00 33.21           C  
ATOM   4680  C   ASP C  97      50.228 -13.817  36.611  1.00 34.03           C  
ATOM   4681  O   ASP C  97      50.609 -14.938  36.260  1.00 40.18           O  
ATOM   4682  CB  ASP C  97      50.921 -14.159  38.981  1.00 30.09           C  
ATOM   4683  CG  ASP C  97      49.536 -14.709  39.359  1.00 34.30           C  
ATOM   4684  OD1 ASP C  97      48.508 -14.053  39.081  1.00 37.76           O  
ATOM   4685  OD2 ASP C  97      49.476 -15.821  39.929  1.00 42.26           O1-
ATOM   4686  N   VAL C  98      49.234 -13.171  36.008  1.00 31.77           N  
ATOM   4687  CA  VAL C  98      48.605 -13.656  34.781  1.00 27.09           C  
ATOM   4688  C   VAL C  98      48.549 -12.495  33.799  1.00 29.58           C  
ATOM   4689  O   VAL C  98      48.580 -11.319  34.201  1.00 30.77           O  
ATOM   4690  CB  VAL C  98      47.195 -14.226  35.045  1.00 36.38           C  
ATOM   4691  CG1 VAL C  98      47.268 -15.594  35.710  1.00 32.87           C  
ATOM   4692  CG2 VAL C  98      46.391 -13.245  35.879  1.00 32.65           C  
ATOM   4693  N   PRO C  99      48.498 -12.787  32.501  1.00 26.35           N  
ATOM   4694  CA  PRO C  99      48.419 -11.707  31.506  1.00 27.97           C  
ATOM   4695  C   PRO C  99      47.144 -10.869  31.664  1.00 24.16           C  
ATOM   4696  O   PRO C  99      46.115 -11.350  32.133  1.00 19.05           O  
ATOM   4697  CB  PRO C  99      48.430 -12.458  30.172  1.00 29.44           C  
ATOM   4698  CG  PRO C  99      49.141 -13.750  30.473  1.00 34.82           C  
ATOM   4699  CD  PRO C  99      48.693 -14.105  31.876  1.00 28.64           C  
ATOM   4700  N   VAL C 100      47.223  -9.601  31.248  1.00 25.15           N  
ATOM   4701  CA  VAL C 100      46.118  -8.656  31.365  1.00 24.82           C  
ATOM   4702  C   VAL C 100      46.212  -7.654  30.211  1.00 26.71           C  
ATOM   4703  O   VAL C 100      47.252  -7.508  29.568  1.00 25.00           O  
ATOM   4704  CB  VAL C 100      46.131  -7.945  32.743  1.00 26.31           C  
ATOM   4705  CG1 VAL C 100      47.087  -6.782  32.740  1.00 27.19           C  
ATOM   4706  CG2 VAL C 100      44.712  -7.470  33.146  1.00 21.17           C  
ATOM   4707  N   SER C 101      45.104  -6.967  29.928  1.00 31.34           N  
ATOM   4708  CA  SER C 101      45.127  -5.961  28.874  1.00 25.46           C  
ATOM   4709  C   SER C 101      44.196  -4.816  29.228  1.00 26.93           C  
ATOM   4710  O   SER C 101      43.478  -4.849  30.237  1.00 20.51           O  
ATOM   4711  CB  SER C 101      44.757  -6.550  27.505  1.00 30.87           C  
ATOM   4712  OG  SER C 101      43.364  -6.802  27.391  1.00 24.77           O  
ATOM   4713  N   LEU C 102      44.244  -3.787  28.377  1.00 26.18           N  
ATOM   4714  CA  LEU C 102      43.409  -2.601  28.481  1.00 24.07           C  
ATOM   4715  C   LEU C 102      42.848  -2.302  27.098  1.00 32.87           C  
ATOM   4716  O   LEU C 102      43.610  -2.034  26.155  1.00 30.70           O  
ATOM   4717  CB  LEU C 102      44.204  -1.411  29.027  1.00 23.98           C  
ATOM   4718  CG  LEU C 102      43.533  -0.045  29.243  1.00 27.33           C  
ATOM   4719  CD1 LEU C 102      42.517  -0.099  30.368  1.00 27.37           C  
ATOM   4720  CD2 LEU C 102      44.588   0.991  29.565  1.00 30.07           C  
ATOM   4721  N   HIS C 103      41.523  -2.358  26.977  1.00 21.60           N  
ATOM   4722  CA  HIS C 103      40.812  -2.134  25.726  1.00 19.49           C  
ATOM   4723  C   HIS C 103      39.772  -1.062  25.983  1.00 22.10           C  
ATOM   4724  O   HIS C 103      39.062  -1.129  26.985  1.00 22.71           O  
ATOM   4725  CB  HIS C 103      40.172  -3.445  25.256  1.00 26.32           C  
ATOM   4726  CG  HIS C 103      39.015  -3.286  24.319  1.00 25.79           C  
ATOM   4727  CD2 HIS C 103      37.681  -3.415  24.520  1.00 29.69           C  
ATOM   4728  ND1 HIS C 103      39.178  -3.034  22.974  1.00 30.87           N  
ATOM   4729  CE1 HIS C 103      37.992  -2.973  22.395  1.00 28.91           C  
ATOM   4730  NE2 HIS C 103      37.065  -3.196  23.311  1.00 27.24           N  
ATOM   4731  N   VAL C 104      39.682  -0.073  25.108  1.00 24.53           N  
ATOM   4732  CA  VAL C 104      38.766   1.032  25.351  1.00 22.87           C  
ATOM   4733  C   VAL C 104      37.728   1.101  24.235  1.00 25.66           C  
ATOM   4734  O   VAL C 104      37.980   0.728  23.082  1.00 23.30           O  
ATOM   4735  CB  VAL C 104      39.519   2.372  25.531  1.00 23.32           C  
ATOM   4736  CG1 VAL C 104      40.229   2.794  24.241  1.00 28.67           C  
ATOM   4737  CG2 VAL C 104      38.574   3.482  26.059  1.00 21.68           C  
ATOM   4738  N   HIS C 105      36.530   1.524  24.615  1.00 19.00           N  
ATOM   4739  CA  HIS C 105      35.451   1.814  23.696  1.00 21.06           C  
ATOM   4740  C   HIS C 105      35.464   3.289  23.293  1.00 25.55           C  
ATOM   4741  O   HIS C 105      35.910   4.162  24.048  1.00 25.17           O  
ATOM   4742  CB  HIS C 105      34.108   1.478  24.337  1.00 19.91           C  
ATOM   4743  CG  HIS C 105      33.842   0.015  24.414  1.00 27.58           C  
ATOM   4744  CD2 HIS C 105      34.530  -0.984  25.015  1.00 19.96           C  
ATOM   4745  ND1 HIS C 105      32.763  -0.577  23.793  1.00 21.91           N  
ATOM   4746  CE1 HIS C 105      32.790  -1.877  24.023  1.00 15.38           C  
ATOM   4747  NE2 HIS C 105      33.848  -2.147  24.766  1.00 22.22           N  
ATOM   4748  N   GLY C 106      34.937   3.556  22.100  1.00 22.55           N  
ATOM   4749  CA  GLY C 106      34.700   4.911  21.631  1.00 29.74           C  
ATOM   4750  C   GLY C 106      35.903   5.682  21.107  1.00 28.01           C  
ATOM   4751  O   GLY C 106      35.827   6.305  20.043  1.00 29.71           O  
ATOM   4752  N   LEU C 107      37.005   5.669  21.848  1.00 29.67           N  
ATOM   4753  CA  LEU C 107      38.142   6.531  21.547  1.00 28.56           C  
ATOM   4754  C   LEU C 107      38.940   5.984  20.375  1.00 29.79           C  
ATOM   4755  O   LEU C 107      38.835   4.808  20.018  1.00 33.86           O  
ATOM   4756  CB  LEU C 107      39.046   6.671  22.764  1.00 32.59           C  
ATOM   4757  CG  LEU C 107      38.637   7.634  23.875  1.00 27.74           C  
ATOM   4758  CD1 LEU C 107      37.252   7.352  24.424  1.00 30.43           C  
ATOM   4759  CD2 LEU C 107      39.645   7.557  24.993  1.00 26.55           C  
ATOM   4760  N   ASP C 108      39.736   6.870  19.763  1.00 27.70           N  
ATOM   4761  CA  ASP C 108      40.608   6.500  18.654  1.00 28.33           C  
ATOM   4762  C   ASP C 108      41.861   5.801  19.169  1.00 29.30           C  
ATOM   4763  O   ASP C 108      42.538   6.295  20.078  1.00 31.15           O  
ATOM   4764  CB  ASP C 108      41.014   7.737  17.837  1.00 25.82           C  
ATOM   4765  CG  ASP C 108      39.825   8.473  17.241  1.00 32.04           C  
ATOM   4766  OD1 ASP C 108      38.855   7.818  16.807  1.00 36.57           O  
ATOM   4767  OD2 ASP C 108      39.853   9.720  17.199  1.00 30.99           O1-
ATOM   4768  N   TYR C 109      42.184   4.662  18.569  1.00 32.10           N  
ATOM   4769  CA  TYR C 109      43.440   3.974  18.836  1.00 30.73           C  
ATOM   4770  C   TYR C 109      43.836   3.218  17.583  1.00 28.54           C  
ATOM   4771  O   TYR C 109      42.969   2.738  16.848  1.00 29.78           O  
ATOM   4772  CB  TYR C 109      43.334   2.992  20.010  1.00 31.65           C  
ATOM   4773  CG  TYR C 109      42.187   2.009  19.882  1.00 32.14           C  
ATOM   4774  CD1 TYR C 109      40.897   2.350  20.302  1.00 31.50           C  
ATOM   4775  CD2 TYR C 109      42.387   0.746  19.337  1.00 30.41           C  
ATOM   4776  CE1 TYR C 109      39.845   1.451  20.183  1.00 26.58           C  
ATOM   4777  CE2 TYR C 109      41.345  -0.156  19.216  1.00 29.21           C  
ATOM   4778  CZ  TYR C 109      40.076   0.200  19.644  1.00 29.84           C  
ATOM   4779  OH  TYR C 109      39.039  -0.697  19.521  1.00 26.92           O  
ATOM   4780  N   GLU C 110      45.137   3.119  17.340  1.00 30.95           N  
ATOM   4781  CA  GLU C 110      45.561   2.232  16.274  1.00 30.34           C  
ATOM   4782  C   GLU C 110      45.622   0.802  16.790  1.00 35.14           C  
ATOM   4783  O   GLU C 110      45.523   0.537  17.993  1.00 34.12           O  
ATOM   4784  CB  GLU C 110      46.918   2.627  15.692  1.00 34.85           C  
ATOM   4785  CG  GLU C 110      47.265   4.083  15.744  1.00 44.00           C  
ATOM   4786  CD  GLU C 110      48.723   4.309  15.349  1.00 55.46           C  
ATOM   4787  OE1 GLU C 110      49.500   4.844  16.169  1.00 63.93           O  
ATOM   4788  OE2 GLU C 110      49.091   3.934  14.212  1.00 53.85           O1-
ATOM   4789  N   ILE C 111      45.831  -0.126  15.855  1.00 29.48           N  
ATOM   4790  CA  ILE C 111      45.667  -1.534  16.176  1.00 28.50           C  
ATOM   4791  C   ILE C 111      46.670  -1.977  17.232  1.00 32.89           C  
ATOM   4792  O   ILE C 111      46.416  -2.932  17.983  1.00 32.45           O  
ATOM   4793  CB  ILE C 111      45.768  -2.373  14.897  1.00 25.46           C  
ATOM   4794  CG1 ILE C 111      45.139  -3.742  15.145  1.00 30.13           C  
ATOM   4795  CG2 ILE C 111      47.235  -2.451  14.404  1.00 32.48           C  
ATOM   4796  CD1 ILE C 111      43.634  -3.643  15.323  1.00 32.45           C  
ATOM   4797  N   SER C 112      47.806  -1.281  17.327  1.00 28.58           N  
ATOM   4798  CA  SER C 112      48.819  -1.570  18.338  1.00 26.35           C  
ATOM   4799  C   SER C 112      48.340  -1.293  19.755  1.00 25.30           C  
ATOM   4800  O   SER C 112      48.924  -1.812  20.703  1.00 28.31           O  
ATOM   4801  CB  SER C 112      50.073  -0.743  18.056  1.00 27.78           C  
ATOM   4802  OG  SER C 112      49.681   0.596  17.771  1.00 41.67           O  
ATOM   4803  N   SER C 113      47.309  -0.477  19.940  1.00 28.26           N  
ATOM   4804  CA  SER C 113      46.741  -0.283  21.267  1.00 28.35           C  
ATOM   4805  C   SER C 113      45.344  -0.899  21.365  1.00 32.90           C  
ATOM   4806  O   SER C 113      44.484  -0.435  22.126  1.00 31.21           O  
ATOM   4807  CB  SER C 113      46.748   1.198  21.630  1.00 31.30           C  
ATOM   4808  OG  SER C 113      48.050   1.582  22.082  1.00 29.36           O  
ATOM   4809  N   ASP C 114      45.120  -1.957  20.586  1.00 30.74           N  
ATOM   4810  CA  ASP C 114      43.879  -2.721  20.656  1.00 31.34           C  
ATOM   4811  C   ASP C 114      43.694  -3.357  22.025  1.00 31.14           C  
ATOM   4812  O   ASP C 114      42.560  -3.521  22.484  1.00 35.92           O  
ATOM   4813  CB  ASP C 114      43.883  -3.798  19.561  1.00 30.62           C  
ATOM   4814  CG  ASP C 114      42.487  -4.258  19.172  1.00 36.04           C  
ATOM   4815  OD1 ASP C 114      41.514  -3.492  19.371  1.00 37.88           O  
ATOM   4816  OD2 ASP C 114      42.362  -5.391  18.662  1.00 35.63           O1-
ATOM   4817  N   GLY C 115      44.780  -3.713  22.698  1.00 30.19           N  
ATOM   4818  CA  GLY C 115      44.637  -4.426  23.957  1.00 31.62           C  
ATOM   4819  C   GLY C 115      43.999  -5.790  23.818  1.00 30.81           C  
ATOM   4820  O   GLY C 115      43.192  -6.188  24.665  1.00 34.09           O  
ATOM   4821  N   THR C 116      44.319  -6.514  22.758  1.00 31.12           N  
ATOM   4822  CA  THR C 116      43.831  -7.877  22.606  1.00 29.63           C  
ATOM   4823  C   THR C 116      44.999  -8.825  22.395  1.00 33.72           C  
ATOM   4824  O   THR C 116      46.033  -8.456  21.825  1.00 32.64           O  
ATOM   4825  CB  THR C 116      42.872  -8.010  21.438  1.00 32.20           C  
ATOM   4826  CG2 THR C 116      41.682  -7.035  21.615  1.00 29.03           C  
ATOM   4827  OG1 THR C 116      43.579  -7.725  20.220  1.00 37.71           O  
ATOM   4828  N   LYS C 117      44.819 -10.053  22.878  1.00 26.65           N  
ATOM   4829  CA  LYS C 117      45.735 -11.131  22.542  1.00 28.52           C  
ATOM   4830  C   LYS C 117      45.771 -11.355  21.036  1.00 28.65           C  
ATOM   4831  O   LYS C 117      46.831 -11.622  20.464  1.00 31.60           O  
ATOM   4832  CB  LYS C 117      45.313 -12.407  23.286  1.00 29.06           C  
ATOM   4833  CG  LYS C 117      46.125 -13.652  22.950  1.00 44.86           C  
ATOM   4834  CD  LYS C 117      45.522 -14.455  21.794  1.00 44.94           C  
ATOM   4835  CE  LYS C 117      46.013 -15.903  21.820  1.00 41.36           C  
ATOM   4836  NZ  LYS C 117      46.343 -16.422  20.472  1.00 51.54           N1+
ATOM   4837  N   GLN C 118      44.615 -11.243  20.376  1.00 29.63           N  
ATOM   4838  CA  GLN C 118      44.542 -11.509  18.944  1.00 29.41           C  
ATOM   4839  C   GLN C 118      45.495 -10.619  18.159  1.00 36.76           C  
ATOM   4840  O   GLN C 118      46.160 -11.088  17.228  1.00 32.45           O  
ATOM   4841  CB  GLN C 118      43.106 -11.329  18.446  1.00 30.84           C  
ATOM   4842  CG  GLN C 118      42.144 -12.452  18.877  1.00 28.06           C  
ATOM   4843  CD  GLN C 118      41.376 -12.117  20.139  1.00 30.44           C  
ATOM   4844  NE2 GLN C 118      40.109 -12.504  20.169  1.00 28.58           N  
ATOM   4845  OE1 GLN C 118      41.903 -11.494  21.069  1.00 28.36           O  
ATOM   4846  N   ASN C 119      45.585  -9.336  18.517  1.00 29.53           N  
ATOM   4847  CA  ASN C 119      46.537  -8.439  17.876  1.00 34.36           C  
ATOM   4848  C   ASN C 119      47.835  -8.289  18.670  1.00 37.79           C  
ATOM   4849  O   ASN C 119      48.585  -7.339  18.432  1.00 36.06           O  
ATOM   4850  CB  ASN C 119      45.902  -7.069  17.633  1.00 32.00           C  
ATOM   4851  CG  ASN C 119      45.005  -7.064  16.411  1.00 38.15           C  
ATOM   4852  ND2 ASN C 119      43.822  -6.469  16.543  1.00 35.03           N  
ATOM   4853  OD1 ASN C 119      45.375  -7.589  15.354  1.00 40.86           O  
ATOM   4854  N   LYS C 120      48.107  -9.204  19.602  1.00 32.08           N  
ATOM   4855  CA  LYS C 120      49.340  -9.201  20.396  1.00 38.48           C  
ATOM   4856  C   LYS C 120      49.609  -7.837  21.038  1.00 38.20           C  
ATOM   4857  O   LYS C 120      50.706  -7.283  20.940  1.00 32.78           O  
ATOM   4858  CB  LYS C 120      50.530  -9.649  19.543  1.00 36.84           C  
ATOM   4859  CG  LYS C 120      50.336 -11.021  18.886  1.00 37.62           C  
ATOM   4860  CD  LYS C 120      51.276 -11.217  17.697  1.00 44.56           C  
ATOM   4861  CE  LYS C 120      50.735 -10.480  16.461  1.00 50.14           C  
ATOM   4862  NZ  LYS C 120      51.690 -10.453  15.303  1.00 50.43           N1+
ATOM   4863  N   SER C 121      48.592  -7.291  21.715  1.00 33.42           N  
ATOM   4864  CA  SER C 121      48.766  -6.074  22.497  1.00 28.94           C  
ATOM   4865  C   SER C 121      48.296  -6.263  23.939  1.00 32.76           C  
ATOM   4866  O   SER C 121      47.811  -5.327  24.575  1.00 30.55           O  
ATOM   4867  CB  SER C 121      48.057  -4.891  21.842  1.00 32.77           C  
ATOM   4868  OG  SER C 121      46.683  -5.161  21.663  1.00 38.03           O  
ATOM   4869  N   HIS C 122      48.439  -7.472  24.467  1.00 28.20           N  
ATOM   4870  CA  HIS C 122      48.239  -7.709  25.880  1.00 26.32           C  
ATOM   4871  C   HIS C 122      49.555  -7.483  26.632  1.00 31.06           C  
ATOM   4872  O   HIS C 122      50.607  -7.225  26.038  1.00 32.08           O  
ATOM   4873  CB  HIS C 122      47.670  -9.111  26.103  1.00 27.25           C  
ATOM   4874  CG  HIS C 122      48.485 -10.203  25.489  1.00 31.94           C  
ATOM   4875  CD2 HIS C 122      48.939 -11.370  26.004  1.00 30.73           C  
ATOM   4876  ND1 HIS C 122      48.921 -10.168  24.182  1.00 34.77           N  
ATOM   4877  CE1 HIS C 122      49.616 -11.258  23.921  1.00 36.77           C  
ATOM   4878  NE2 HIS C 122      49.639 -12.006  25.011  1.00 34.61           N  
ATOM   4879  N   VAL C 123      49.496  -7.559  27.958  1.00 31.96           N  
ATOM   4880  CA  VAL C 123      50.646  -7.302  28.818  1.00 27.38           C  
ATOM   4881  C   VAL C 123      50.934  -8.552  29.631  1.00 35.81           C  
ATOM   4882  O   VAL C 123      50.053  -9.071  30.333  1.00 30.31           O  
ATOM   4883  CB  VAL C 123      50.416  -6.099  29.747  1.00 26.20           C  
ATOM   4884  CG1 VAL C 123      51.644  -5.857  30.588  1.00 29.13           C  
ATOM   4885  CG2 VAL C 123      50.064  -4.858  28.923  1.00 29.11           C  
ATOM   4886  N   GLU C 124      52.171  -9.017  29.546  1.00 31.79           N  
ATOM   4887  CA  GLU C 124      52.616 -10.193  30.264  1.00 37.79           C  
ATOM   4888  C   GLU C 124      52.767  -9.875  31.747  1.00 29.79           C  
ATOM   4889  O   GLU C 124      52.831  -8.705  32.136  1.00 25.82           O  
ATOM   4890  CB  GLU C 124      53.943 -10.682  29.674  1.00 31.74           C  
ATOM   4891  CG  GLU C 124      53.756 -11.309  28.313  1.00 36.68           C  
ATOM   4892  CD  GLU C 124      52.544 -12.228  28.276  0.78 37.73           C  
ATOM   4893  OE1 GLU C 124      51.667 -12.029  27.413  0.50 40.54           O  
ATOM   4894  OE2 GLU C 124      52.471 -13.152  29.112  0.74 43.47           O1-
ATOM   4895  N   PRO C 125      52.808 -10.902  32.595  1.00 35.29           N  
ATOM   4896  CA  PRO C 125      52.989 -10.659  34.032  1.00 34.49           C  
ATOM   4897  C   PRO C 125      54.274  -9.887  34.308  1.00 39.65           C  
ATOM   4898  O   PRO C 125      55.340 -10.188  33.759  1.00 35.18           O  
ATOM   4899  CB  PRO C 125      53.023 -12.074  34.622  1.00 32.48           C  
ATOM   4900  CG  PRO C 125      52.102 -12.850  33.711  1.00 28.63           C  
ATOM   4901  CD  PRO C 125      52.409 -12.296  32.322  1.00 30.63           C  
ATOM   4902  N   GLY C 126      54.156  -8.859  35.148  1.00 33.21           N  
ATOM   4903  CA  GLY C 126      55.257  -7.953  35.374  1.00 37.79           C  
ATOM   4904  C   GLY C 126      55.550  -7.024  34.221  1.00 41.63           C  
ATOM   4905  O   GLY C 126      56.458  -6.192  34.335  1.00 37.88           O  
ATOM   4906  N   GLY C 127      54.797  -7.125  33.117  1.00 35.18           N  
ATOM   4907  CA  GLY C 127      55.119  -6.383  31.918  1.00 31.60           C  
ATOM   4908  C   GLY C 127      54.640  -4.938  31.952  1.00 38.02           C  
ATOM   4909  O   GLY C 127      53.871  -4.507  32.811  1.00 36.17           O  
ATOM   4910  N   THR C 128      55.111  -4.182  30.971  1.00 37.53           N  
ATOM   4911  CA  THR C 128      54.787  -2.775  30.812  1.00 39.42           C  
ATOM   4912  C   THR C 128      54.495  -2.523  29.341  1.00 35.93           C  
ATOM   4913  O   THR C 128      55.116  -3.131  28.468  1.00 37.09           O  
ATOM   4914  CB  THR C 128      55.959  -1.870  31.295  1.00 39.75           C  
ATOM   4915  CG2 THR C 128      55.680  -0.412  31.037  1.00 45.13           C  
ATOM   4916  OG1 THR C 128      56.164  -2.040  32.701  1.00 43.74           O  
ATOM   4917  N   ARG C 129      53.511  -1.675  29.070  1.00 32.17           N  
ATOM   4918  CA AARG C 129      53.227  -1.206  27.718  0.53 32.53           C  
ATOM   4919  CA BARG C 129      53.399  -1.112  27.737  0.47 32.55           C  
ATOM   4920  C   ARG C 129      52.611   0.179  27.827  1.00 32.11           C  
ATOM   4921  O   ARG C 129      51.953   0.479  28.827  1.00 30.06           O  
ATOM   4922  CB AARG C 129      52.272  -2.160  26.976  0.53 30.61           C  
ATOM   4923  CB BARG C 129      52.784  -2.094  26.729  0.47 32.89           C  
ATOM   4924  CG AARG C 129      51.914  -1.714  25.554  0.53 28.54           C  
ATOM   4925  CG BARG C 129      51.290  -2.282  26.747  0.47 28.64           C  
ATOM   4926  CD AARG C 129      50.902  -2.637  24.889  0.53 27.59           C  
ATOM   4927  CD BARG C 129      50.889  -3.287  25.661  0.47 28.21           C  
ATOM   4928  NE AARG C 129      51.484  -3.926  24.516  0.53 32.92           N  
ATOM   4929  NE BARG C 129      51.011  -2.757  24.298  0.47 27.18           N  
ATOM   4930  CZ AARG C 129      51.979  -4.203  23.310  0.53 29.10           C  
ATOM   4931  CZ BARG C 129      51.618  -3.393  23.295  0.47 29.66           C  
ATOM   4932  NH1AARG C 129      51.959  -3.286  22.353  0.53 27.01           N1+
ATOM   4933  NH1BARG C 129      51.671  -2.841  22.091  0.47 27.72           N1+
ATOM   4934  NH2AARG C 129      52.478  -5.401  23.057  0.53 27.46           N  
ATOM   4935  NH2BARG C 129      52.179  -4.584  23.487  0.47 28.69           N  
ATOM   4936  N   THR C 130      52.796   1.005  26.798  1.00 30.47           N  
ATOM   4937  CA  THR C 130      52.121   2.291  26.722  1.00 29.40           C
[truncated: 117,930 more chars]
