# Supplementary material for: Hydrophobic tuning with non-canonical amino acids in a copper metalloenzyme
Source: Nat Chem. 2026 Apr 13;18(7):1269–77. doi: 10.1038/s41557-026-02116-7 (PMC13323077; doi:10.1038/s41557-026-02116-7)
Supplement: Supplementary file 4 — Code related to logP prediction, PDB analysis and redox deconvolution. [file 41557_2026_2116_MOESM4_ESM.zip › Code_lite/PDB_analysis_lite/inputs/starting_pdbs/3t9w.pdb]

CRYST1  110.180  110.180  178.820  90.00  90.00 120.00 H 3 2         1
ATOM      1  N   GLY A  34      27.864  -2.973  64.606  1.00 33.46           N  
ATOM      2  CA  GLY A  34      27.690  -3.432  63.237  1.00 23.03           C  
ATOM      3  C   GLY A  34      28.865  -4.246  62.707  1.00 22.57           C  
ATOM      4  O   GLY A  34      30.016  -4.036  63.096  1.00 25.82           O  
ATOM      5  N   THR A  35      28.565  -5.189  61.825  1.00 19.09           N  
ATOM      6  CA  THR A  35      29.576  -5.989  61.158  1.00 15.61           C  
ATOM      7  C   THR A  35      29.932  -5.310  59.846  1.00 21.79           C  
ATOM      8  O   THR A  35      29.029  -4.890  59.115  1.00 19.39           O  
ATOM      9  CB  THR A  35      29.042  -7.379  60.819  1.00 21.08           C  
ATOM     10  CG2 THR A  35      30.086  -8.201  60.082  1.00 23.13           C  
ATOM     11  OG1 THR A  35      28.636  -8.050  62.021  1.00 23.47           O  
ATOM     12  N   THR A  36      31.222  -5.162  59.555  1.00 16.59           N  
ATOM     13  CA  THR A  36      31.633  -4.742  58.219  1.00 15.81           C  
ATOM     14  C   THR A  36      32.086  -5.944  57.409  1.00 20.32           C  
ATOM     15  O   THR A  36      33.046  -6.631  57.769  1.00 18.63           O  
ATOM     16  CB  THR A  36      32.749  -3.702  58.253  1.00 17.31           C  
ATOM     17  CG2 THR A  36      33.182  -3.326  56.830  1.00 18.36           C  
ATOM     18  OG1 THR A  36      32.312  -2.532  58.956  1.00 18.85           O  
ATOM     19  N   ARG A  37      31.371  -6.234  56.331  1.00 15.68           N  
ATOM     20  CA  ARG A  37      31.748  -7.331  55.459  1.00 16.19           C  
ATOM     21  C   ARG A  37      32.354  -6.787  54.193  1.00 17.75           C  
ATOM     22  O   ARG A  37      31.929  -5.747  53.697  1.00 18.72           O  
ATOM     23  CB  ARG A  37      30.554  -8.210  55.118  1.00 19.69           C  
ATOM     24  CG  ARG A  37      30.503  -9.521  55.867  1.00 39.91           C  
ATOM     25  CD  ARG A  37      29.151 -10.141  55.651  1.00 33.46           C  
ATOM     26  NE  ARG A  37      28.167  -9.230  56.194  1.00 42.67           N  
ATOM     27  CZ  ARG A  37      27.612  -9.381  57.386  1.00 45.17           C  
ATOM     28  NH1 ARG A  37      27.921 -10.437  58.125  1.00 45.00           N1+
ATOM     29  NH2 ARG A  37      26.742  -8.486  57.824  1.00 25.14           N  
ATOM     30  N   ARG A  38      33.346  -7.496  53.678  1.00 17.53           N  
ATOM     31  CA  ARG A  38      34.073  -7.060  52.504  1.00 18.55           C  
ATOM     32  C   ARG A  38      34.041  -8.200  51.502  1.00 21.45           C  
ATOM     33  O   ARG A  38      34.562  -9.289  51.765  1.00 21.44           O  
ATOM     34  CB  ARG A  38      35.495  -6.651  52.899  1.00 20.20           C  
ATOM     35  CG  ARG A  38      35.501  -5.506  53.919  1.00 24.54           C  
ATOM     36  CD  ARG A  38      36.896  -5.149  54.441  1.00 21.68           C  
ATOM     37  NE  ARG A  38      36.869  -4.005  55.363  1.00 22.76           N  
ATOM     38  CZ  ARG A  38      36.721  -4.084  56.685  1.00 27.73           C  
ATOM     39  NH1 ARG A  38      36.559  -5.265  57.286  1.00 22.53           N1+
ATOM     40  NH2 ARG A  38      36.731  -2.967  57.407  1.00 28.77           N  
ATOM     41  N   ILE A  39      33.376  -7.971  50.373  1.00 18.22           N  
ATOM     42  CA  ILE A  39      33.182  -9.013  49.384  1.00 16.73           C  
ATOM     43  C   ILE A  39      33.579  -8.543  47.998  1.00 19.09           C  
ATOM     44  O   ILE A  39      33.764  -7.349  47.766  1.00 17.63           O  
ATOM     45  CB  ILE A  39      31.726  -9.546  49.340  1.00 18.13           C  
ATOM     46  CG1 ILE A  39      30.763  -8.485  48.792  1.00 20.75           C  
ATOM     47  CG2 ILE A  39      31.272 -10.039  50.732  1.00 20.58           C  
ATOM     48  CD1 ILE A  39      29.364  -9.042  48.517  1.00 23.05           C  
ATOM     49  N   THR A  40      33.743  -9.508  47.105  1.00 17.04           N  
ATOM     50  CA  THR A  40      33.980  -9.235  45.699  1.00 17.83           C  
ATOM     51  C   THR A  40      32.810  -9.772  44.903  1.00 19.05           C  
ATOM     52  O   THR A  40      32.386 -10.912  45.098  1.00 21.09           O  
ATOM     53  CB  THR A  40      35.268  -9.914  45.228  1.00 22.11           C  
ATOM     54  CG2 THR A  40      35.557  -9.577  43.761  1.00 21.95           C  
ATOM     55  OG1 THR A  40      36.353  -9.463  46.044  1.00 23.18           O  
ATOM     56  N   MET A  41      32.266  -8.937  44.017  1.00 16.73           N  
ATOM     57  CA AMET A  41      31.227  -9.384  43.114  0.69 17.45           C  
ATOM     58  CA BMET A  41      31.199  -9.343  43.121  0.31 17.47           C  
ATOM     59  C   MET A  41      31.696  -9.214  41.687  1.00 17.54           C  
ATOM     60  O   MET A  41      32.346  -8.223  41.352  1.00 20.47           O  
ATOM     61  CB AMET A  41      29.949  -8.591  43.324  0.69 19.32           C  
ATOM     62  CB BMET A  41      29.977  -8.448  43.327  0.31 19.11           C  
ATOM     63  CG AMET A  41      29.544  -8.509  44.777  0.69 21.52           C  
ATOM     64  CG BMET A  41      28.728  -8.892  42.593  0.31 17.70           C  
ATOM     65  SD AMET A  41      27.841  -7.999  44.926  0.69 23.07           S  
ATOM     66  SD BMET A  41      27.348  -7.765  42.900  0.31 27.45           S  
ATOM     67  CE AMET A  41      27.143  -9.422  44.145  0.69 14.48           C  
ATOM     68  CE BMET A  41      26.211  -8.822  43.765  0.31 13.26           C  
ATOM     69  N   TYR A  42      31.382 -10.203  40.869  1.00 14.60           N  
ATOM     70  CA  TYR A  42      31.773 -10.227  39.462  1.00 15.42           C  
ATOM     71  C   TYR A  42      30.583  -9.982  38.545  1.00 19.05           C  
ATOM     72  O   TYR A  42      29.595 -10.717  38.587  1.00 17.90           O  
ATOM     73  CB  TYR A  42      32.425 -11.569  39.106  1.00 17.00           C  
ATOM     74  CG  TYR A  42      33.656 -11.848  39.932  1.00 17.39           C  
ATOM     75  CD1 TYR A  42      33.551 -12.395  41.206  1.00 17.73           C  
ATOM     76  CD2 TYR A  42      34.922 -11.519  39.463  1.00 19.82           C  
ATOM     77  CE1 TYR A  42      34.665 -12.629  41.982  1.00 21.72           C  
ATOM     78  CE2 TYR A  42      36.038 -11.747  40.231  1.00 20.50           C  
ATOM     79  CZ  TYR A  42      35.908 -12.305  41.487  1.00 26.02           C  
ATOM     80  OH  TYR A  42      37.029 -12.537  42.261  1.00 28.07           O  
ATOM     81  N   ALA A  43      30.664  -8.947  37.715  1.00 16.60           N  
ATOM     82  CA  ALA A  43      29.674  -8.756  36.674  1.00 14.66           C  
ATOM     83  C   ALA A  43      30.143  -9.499  35.431  1.00 17.93           C  
ATOM     84  O   ALA A  43      31.253  -9.263  34.947  1.00 16.81           O  
ATOM     85  CB  ALA A  43      29.449  -7.272  36.389  1.00 16.89           C  
ATOM     86  N   GLU A  44      29.319 -10.419  34.943  1.00 16.03           N  
ATOM     87  CA  GLU A  44      29.727 -11.321  33.867  1.00 17.54           C  
ATOM     88  C   GLU A  44      28.697 -11.448  32.768  1.00 20.84           C  
ATOM     89  O   GLU A  44      27.487 -11.397  33.024  1.00 17.95           O  
ATOM     90  CB  GLU A  44      30.019 -12.725  34.437  1.00 17.83           C  
ATOM     91  CG  GLU A  44      31.015 -12.723  35.572  1.00 20.58           C  
ATOM     92  CD  GLU A  44      31.343 -14.113  36.094  1.00 24.44           C  
ATOM     93  OE1 GLU A  44      30.457 -15.002  36.105  1.00 22.23           O  
ATOM     94  OE2 GLU A  44      32.506 -14.313  36.502  1.00 25.09           O1-
ATOM     95  N   LYS A  45      29.167 -11.662  31.540  1.00 17.64           N  
ATOM     96  CA  LYS A  45      28.259 -12.019  30.469  1.00 18.46           C  
ATOM     97  C   LYS A  45      28.073 -13.523  30.554  1.00 20.99           C  
ATOM     98  O   LYS A  45      29.005 -14.297  30.325  1.00 21.78           O  
ATOM     99  CB  LYS A  45      28.872 -11.656  29.109  1.00 20.62           C  
ATOM    100  CG  LYS A  45      27.950 -11.973  27.965  1.00 24.26           C  
ATOM    101  CD  LYS A  45      28.464 -11.439  26.634  1.00 28.49           C  
ATOM    102  CE  LYS A  45      27.476 -11.766  25.527  1.00 31.48           C  
ATOM    103  NZ  LYS A  45      27.920 -11.260  24.191  1.00 37.50           N1+
ATOM    104  N   ILE A  46      26.854 -13.944  30.877  1.00 17.29           N  
ATOM    105  CA  ILE A  46      26.590 -15.360  31.081  1.00 19.79           C  
ATOM    106  C   ILE A  46      26.380 -16.068  29.759  1.00 23.52           C  
ATOM    107  O   ILE A  46      26.890 -17.167  29.527  1.00 27.14           O  
ATOM    108  CB  ILE A  46      25.351 -15.551  31.987  1.00 18.47           C  
ATOM    109  CG1 ILE A  46      25.679 -15.086  33.400  1.00 18.97           C  
ATOM    110  CG2 ILE A  46      24.899 -17.011  31.993  1.00 26.21           C  
ATOM    111  CD1 ILE A  46      24.441 -14.897  34.275  1.00 21.15           C  
ATOM    112  N   SER A  47      25.624 -15.421  28.893  1.00 20.60           N  
ATOM    113  CA  SER A  47      25.306 -15.975  27.594  1.00 25.50           C  
ATOM    114  C   SER A  47      24.807 -14.838  26.739  1.00 28.42           C  
ATOM    115  O   SER A  47      24.888 -13.674  27.139  1.00 29.83           O  
ATOM    116  CB  SER A  47      24.256 -17.081  27.720  1.00 31.48           C  
ATOM    117  OG  SER A  47      23.159 -16.658  28.510  1.00 36.00           O  
ATOM    118  N   ASP A  48      24.315 -15.154  25.548  1.00 29.75           N  
ATOM    119  CA  ASP A  48      23.724 -14.133  24.700  1.00 35.16           C  
ATOM    120  C   ASP A  48      22.587 -13.431  25.452  1.00 33.44           C  
ATOM    121  O   ASP A  48      21.672 -14.072  25.968  1.00 37.52           O  
ATOM    122  CB  ASP A  48      23.198 -14.767  23.408  1.00 39.23           C  
ATOM    123  CG  ASP A  48      22.668 -13.741  22.427  1.00 50.85           C  
ATOM    124  OD1 ASP A  48      23.306 -12.674  22.267  1.00 51.92           O  
ATOM    125  OD2 ASP A  48      21.610 -14.003  21.814  1.00 53.89           O1-
ATOM    126  N   GLU A  49      22.670 -12.110  25.523  1.00 31.51           N  
ATOM    127  CA  GLU A  49      21.639 -11.290  26.159  1.00 27.63           C  
ATOM    128  C   GLU A  49      21.361 -11.634  27.623  1.00 23.33           C  
ATOM    129  O   GLU A  49      20.299 -11.299  28.137  1.00 23.01           O  
ATOM    130  CB  GLU A  49      20.330 -11.327  25.350  1.00 34.37           C  
ATOM    131  CG  GLU A  49      20.457 -10.774  23.931  1.00 41.85           C  
ATOM    132  CD  GLU A  49      19.110 -10.590  23.256  1.00 48.72           C  
ATOM    133  OE1 GLU A  49      18.080 -10.895  23.893  1.00 45.45           O  
ATOM    134  OE2 GLU A  49      19.079 -10.136  22.093  1.00 55.24           O1-
ATOM    135  N   LEU A  50      22.322 -12.246  28.306  1.00 22.70           N  
ATOM    136  CA  LEU A  50      22.182 -12.465  29.744  1.00 19.75           C  
ATOM    137  C   LEU A  50      23.460 -12.041  30.461  1.00 16.93           C  
ATOM    138  O   LEU A  50      24.537 -12.618  30.236  1.00 19.44           O  
ATOM    139  CB  LEU A  50      21.874 -13.938  30.028  1.00 23.46           C  
ATOM    140  CG  LEU A  50      21.228 -14.340  31.353  1.00 27.30           C  
ATOM    141  CD1 LEU A  50      19.800 -13.771  31.448  1.00 20.30           C  
ATOM    142  CD2 LEU A  50      21.219 -15.870  31.477  1.00 22.59           C  
ATOM    143  N   TYR A  51      23.338 -11.024  31.311  1.00 15.40           N  
ATOM    144  CA  TYR A  51      24.425 -10.562  32.154  1.00 15.20           C  
ATOM    145  C   TYR A  51      23.992 -10.687  33.603  1.00 15.71           C  
ATOM    146  O   TYR A  51      22.845 -10.389  33.936  1.00 17.20           O  
ATOM    147  CB  TYR A  51      24.715  -9.083  31.900  1.00 16.65           C  
ATOM    148  CG  TYR A  51      25.425  -8.783  30.600  1.00 19.47           C  
ATOM    149  CD1 TYR A  51      24.740  -8.783  29.403  1.00 22.37           C  
ATOM    150  CD2 TYR A  51      26.774  -8.492  30.586  1.00 20.66           C  
ATOM    151  CE1 TYR A  51      25.387  -8.502  28.204  1.00 24.72           C  
ATOM    152  CE2 TYR A  51      27.434  -8.215  29.390  1.00 20.03           C  
ATOM    153  CZ  TYR A  51      26.732  -8.219  28.215  1.00 25.85           C  
ATOM    154  OH  TYR A  51      27.371  -7.933  27.019  1.00 26.56           O  
ATOM    155  N   GLY A  52      24.910 -11.092  34.464  1.00 15.53           N  
ATOM    156  CA  GLY A  52      24.584 -11.245  35.872  1.00 17.12           C  
ATOM    157  C   GLY A  52      25.751 -10.982  36.797  1.00 17.55           C  
ATOM    158  O   GLY A  52      26.905 -10.825  36.355  1.00 14.89           O  
ATOM    159  N   TYR A  53      25.445 -10.900  38.090  1.00 14.70           N  
ATOM    160  CA  TYR A  53      26.431 -10.790  39.153  1.00 13.55           C  
ATOM    161  C   TYR A  53      26.654 -12.144  39.829  1.00 14.31           C  
ATOM    162  O   TYR A  53      25.710 -12.935  39.976  1.00 15.48           O  
ATOM    163  CB  TYR A  53      25.966  -9.820  40.238  1.00 15.14           C  
ATOM    164  CG  TYR A  53      25.621  -8.413  39.806  1.00 13.13           C  
ATOM    165  CD1 TYR A  53      26.617  -7.470  39.562  1.00 16.14           C  
ATOM    166  CD2 TYR A  53      24.292  -8.007  39.700  1.00 15.19           C  
ATOM    167  CE1 TYR A  53      26.291  -6.157  39.195  1.00 14.67           C  
ATOM    168  CE2 TYR A  53      23.968  -6.699  39.349  1.00 13.47           C  
ATOM    169  CZ  TYR A  53      24.974  -5.789  39.087  1.00 13.46           C  
ATOM    170  OH  TYR A  53      24.647  -4.496  38.748  1.00 14.56           O  
ATOM    171  N   GLY A  54      27.891 -12.387  40.259  1.00 16.54           N  
ATOM    172  CA  GLY A  54      28.223 -13.587  41.010  1.00 15.58           C  
ATOM    173  C   GLY A  54      29.286 -13.317  42.061  1.00 16.13           C  
ATOM    174  O   GLY A  54      29.968 -12.287  42.042  1.00 17.29           O  
ATOM    175  N   LEU A  55      29.413 -14.230  43.019  1.00 18.39           N  
ATOM    176  CA  LEU A  55      30.345 -14.053  44.130  1.00 17.97           C  
ATOM    177  C   LEU A  55      31.716 -14.658  43.849  1.00 21.16           C  
ATOM    178  O   LEU A  55      32.640 -14.494  44.645  1.00 24.48           O  
ATOM    179  CB  LEU A  55      29.765 -14.664  45.408  1.00 20.59           C  
ATOM    180  CG  LEU A  55      28.479 -13.997  45.904  1.00 19.25           C  
ATOM    181  CD1 LEU A  55      27.888 -14.821  47.049  1.00 27.53           C  
ATOM    182  CD2 LEU A  55      28.767 -12.601  46.355  1.00 22.38           C  
ATOM    183  N   ALA A  56      31.829 -15.382  42.740  1.00 20.71           N  
ATOM    184  CA  ALA A  56      33.107 -15.953  42.319  1.00 25.66           C  
ATOM    185  C   ALA A  56      33.198 -15.916  40.808  1.00 24.78           C  
ATOM    186  O   ALA A  56      32.179 -15.886  40.129  1.00 23.53           O  
ATOM    187  CB  ALA A  56      33.237 -17.375  42.812  1.00 25.85           C  
ATOM    188  N   PRO A  57      34.424 -15.922  40.265  1.00 23.91           N  
ATOM    189  CA  PRO A  57      34.542 -15.922  38.809  1.00 22.73           C  
ATOM    190  C   PRO A  57      33.798 -17.104  38.196  1.00 24.65           C  
ATOM    191  O   PRO A  57      33.923 -18.233  38.682  1.00 25.89           O  
ATOM    192  CB  PRO A  57      36.055 -16.060  38.581  1.00 22.11           C  
ATOM    193  CG  PRO A  57      36.663 -15.518  39.835  1.00 26.38           C  
ATOM    194  CD  PRO A  57      35.734 -15.906  40.935  1.00 27.48           C  
ATOM    195  N   GLY A  58      33.030 -16.836  37.144  1.00 21.89           N  
ATOM    196  CA  GLY A  58      32.217 -17.842  36.489  1.00 22.55           C  
ATOM    197  C   GLY A  58      30.929 -18.187  37.223  1.00 24.41           C  
ATOM    198  O   GLY A  58      30.158 -19.038  36.768  1.00 26.17           O  
ATOM    199  N   GLY A  59      30.683 -17.514  38.343  1.00 22.56           N  
ATOM    200  CA  GLY A  59      29.573 -17.871  39.214  1.00 20.24           C  
ATOM    201  C   GLY A  59      28.332 -17.000  39.091  1.00 20.32           C  
ATOM    202  O   GLY A  59      27.388 -17.159  39.868  1.00 19.98           O  
ATOM    203  N   ALA A  60      28.307 -16.101  38.118  1.00 18.30           N  
ATOM    204  CA  ALA A  60      27.174 -15.172  38.001  1.00 16.48           C  
ATOM    205  C   ALA A  60      25.856 -15.897  37.759  1.00 18.98           C  
ATOM    206  O   ALA A  60      25.803 -16.895  37.032  1.00 18.07           O  
ATOM    207  CB  ALA A  60      27.424 -14.144  36.903  1.00 18.21           C  
ATOM    208  N   THR A  61      24.790 -15.376  38.366  1.00 16.35           N  
ATOM    209  CA  THR A  61      23.456 -15.923  38.203  1.00 16.43           C  
ATOM    210  C   THR A  61      22.487 -14.778  37.985  1.00 17.47           C  
ATOM    211  O   THR A  61      22.803 -13.630  38.324  1.00 15.15           O  
ATOM    212  CB  THR A  61      23.002 -16.680  39.468  1.00 16.21           C  
ATOM    213  CG2 THR A  61      23.932 -17.860  39.728  1.00 19.08           C  
ATOM    214  OG1 THR A  61      23.035 -15.805  40.600  1.00 16.91           O  
ATOM    215  N   VAL A  62      21.348 -15.083  37.368  1.00 15.71           N  
ATOM    216  CA  VAL A  62      20.195 -14.166  37.290  1.00 14.85           C  
ATOM    217  C   VAL A  62      18.958 -14.806  37.942  1.00 17.23           C  
ATOM    218  O   VAL A  62      18.503 -15.843  37.470  1.00 17.94           O  
ATOM    219  CB  VAL A  62      19.886 -13.777  35.839  1.00 15.98           C  
ATOM    220  CG1 VAL A  62      18.663 -12.851  35.754  1.00 17.04           C  
ATOM    221  CG2 VAL A  62      21.122 -13.138  35.183  1.00 16.49           C  
ATOM    222  N   PRO A  63      18.419 -14.215  39.024  1.00 14.56           N  
ATOM    223  CA  PRO A  63      18.902 -13.023  39.725  1.00 13.36           C  
ATOM    224  C   PRO A  63      20.231 -13.305  40.404  1.00 11.79           C  
ATOM    225  O   PRO A  63      20.639 -14.467  40.530  1.00 14.29           O  
ATOM    226  CB  PRO A  63      17.815 -12.758  40.777  1.00 15.51           C  
ATOM    227  CG  PRO A  63      17.126 -14.056  40.949  1.00 16.26           C  
ATOM    228  CD  PRO A  63      17.220 -14.792  39.664  1.00 16.54           C  
ATOM    229  N   GLY A  64      20.918 -12.241  40.790  1.00 12.98           N  
ATOM    230  CA  GLY A  64      22.201 -12.360  41.450  1.00 13.96           C  
ATOM    231  C   GLY A  64      22.055 -12.902  42.857  1.00 13.39           C  
ATOM    232  O   GLY A  64      20.960 -13.223  43.308  1.00 14.77           O  
ATOM    233  N   PRO A  65      23.171 -13.009  43.569  1.00 14.24           N  
ATOM    234  CA  PRO A  65      23.130 -13.522  44.941  1.00 16.26           C  
ATOM    235  C   PRO A  65      22.292 -12.643  45.853  1.00 14.15           C  
ATOM    236  O   PRO A  65      22.287 -11.416  45.721  1.00 15.03           O  
ATOM    237  CB  PRO A  65      24.598 -13.475  45.379  1.00 17.12           C  
ATOM    238  CG  PRO A  65      25.242 -12.467  44.471  1.00 20.19           C  
ATOM    239  CD  PRO A  65      24.528 -12.613  43.149  1.00 15.78           C  
ATOM    240  N   VAL A  66      21.602 -13.262  46.808  1.00 15.05           N  
ATOM    241  CA  VAL A  66      20.952 -12.473  47.836  1.00 14.32           C  
ATOM    242  C   VAL A  66      21.986 -11.959  48.825  1.00 14.91           C  
ATOM    243  O   VAL A  66      22.713 -12.745  49.443  1.00 18.24           O  
ATOM    244  CB  VAL A  66      19.910 -13.316  48.576  1.00 14.07           C  
ATOM    245  CG1 VAL A  66      19.265 -12.481  49.672  1.00 17.72           C  
ATOM    246  CG2 VAL A  66      18.863 -13.821  47.599  1.00 16.96           C  
ATOM    247  N   LEU A  67      22.069 -10.643  48.964  1.00 13.81           N  
ATOM    248  CA  LEU A  67      22.981 -10.035  49.909  1.00 13.65           C  
ATOM    249  C   LEU A  67      22.214  -9.748  51.194  1.00 17.55           C  
ATOM    250  O   LEU A  67      21.121  -9.184  51.152  1.00 16.15           O  
ATOM    251  CB  LEU A  67      23.597  -8.757  49.334  1.00 15.03           C  
ATOM    252  CG  LEU A  67      24.396  -8.973  48.050  1.00 15.73           C  
ATOM    253  CD1 LEU A  67      24.844  -7.632  47.488  1.00 16.81           C  
ATOM    254  CD2 LEU A  67      25.617  -9.833  48.340  1.00 17.93           C  
ATOM    255  N   GLU A  68      22.774 -10.151  52.332  1.00 15.09           N  
ATOM    256  CA  GLU A  68      22.097 -10.007  53.610  1.00 15.64           C  
ATOM    257  C   GLU A  68      22.908  -9.192  54.603  1.00 15.84           C  
ATOM    258  O   GLU A  68      24.116  -9.391  54.740  1.00 18.73           O  
ATOM    259  CB  GLU A  68      21.811 -11.384  54.208  1.00 19.42           C  
ATOM    260  CG  GLU A  68      20.927 -12.241  53.345  1.00 24.89           C  
ATOM    261  CD  GLU A  68      20.544 -13.538  54.013  1.00 38.23           C  
ATOM    262  OE1 GLU A  68      21.288 -14.006  54.907  1.00 42.61           O  
ATOM    263  OE2 GLU A  68      19.492 -14.086  53.643  1.00 26.14           O1-
ATOM    264  N   MET A  69      22.235  -8.274  55.284  1.00 15.75           N  
ATOM    265  CA  MET A  69      22.834  -7.406  56.277  1.00 15.53           C  
ATOM    266  C   MET A  69      21.876  -7.334  57.460  1.00 16.57           C  
ATOM    267  O   MET A  69      20.681  -7.572  57.301  1.00 16.93           O  
ATOM    268  CB  MET A  69      22.999  -5.982  55.720  1.00 17.11           C  
ATOM    269  CG  MET A  69      23.825  -5.880  54.450  1.00 17.88           C  
ATOM    270  SD  MET A  69      23.790  -4.208  53.768  1.00 18.32           S  
ATOM    271  CE  MET A  69      24.625  -3.294  55.066  1.00 20.53           C  
ATOM    272  N   TRP A  70      22.399  -6.999  58.639  1.00 16.51           N  
ATOM    273  CA  TRP A  70      21.578  -6.577  59.779  1.00 15.98           C  
ATOM    274  C   TRP A  70      21.757  -5.083  59.968  1.00 14.93           C  
ATOM    275  O   TRP A  70      22.832  -4.547  59.673  1.00 16.60           O  
ATOM    276  CB  TRP A  70      22.010  -7.317  61.055  1.00 17.27           C  
ATOM    277  CG  TRP A  70      21.782  -8.777  60.931  1.00 17.50           C  
ATOM    278  CD1 TRP A  70      22.578  -9.677  60.287  1.00 23.28           C  
ATOM    279  CD2 TRP A  70      20.668  -9.513  61.436  1.00 18.66           C  
ATOM    280  CE2 TRP A  70      20.860 -10.865  61.070  1.00 22.88           C  
ATOM    281  CE3 TRP A  70      19.535  -9.167  62.173  1.00 19.58           C  
ATOM    282  NE1 TRP A  70      22.035 -10.938  60.369  1.00 30.51           N  
ATOM    283  CZ2 TRP A  70      19.955 -11.870  61.412  1.00 25.99           C  
ATOM    284  CZ3 TRP A  70      18.631 -10.171  62.508  1.00 23.85           C  
ATOM    285  CH2 TRP A  70      18.851 -11.504  62.128  1.00 23.56           C  
ATOM    286  N   GLU A  71      20.718  -4.395  60.446  1.00 14.54           N  
ATOM    287  CA  GLU A  71      20.795  -2.956  60.637  1.00 16.02           C  
ATOM    288  C   GLU A  71      22.046  -2.579  61.417  1.00 18.07           C  
ATOM    289  O   GLU A  71      22.298  -3.117  62.503  1.00 19.28           O  
ATOM    290  CB  GLU A  71      19.583  -2.452  61.422  1.00 19.29           C  
ATOM    291  CG  GLU A  71      18.271  -2.582  60.697  1.00 18.44           C  
ATOM    292  CD  GLU A  71      17.135  -1.987  61.506  1.00 18.18           C  
ATOM    293  OE1 GLU A  71      17.057  -2.239  62.739  1.00 18.10           O  
ATOM    294  OE2 GLU A  71      16.312  -1.270  60.922  1.00 17.84           O1-
ATOM    295  N   GLY A  72      22.793  -1.627  60.865  1.00 16.68           N  
ATOM    296  CA  GLY A  72      24.051  -1.180  61.442  1.00 17.59           C  
ATOM    297  C   GLY A  72      25.274  -1.718  60.718  1.00 16.36           C  
ATOM    298  O   GLY A  72      26.356  -1.123  60.806  1.00 17.27           O  
ATOM    299  N   ASP A  73      25.102  -2.812  59.983  1.00 15.85           N  
ATOM    300  CA  ASP A  73      26.196  -3.425  59.239  1.00 16.64           C  
ATOM    301  C   ASP A  73      26.589  -2.556  58.052  1.00 16.45           C  
ATOM    302  O   ASP A  73      25.804  -1.732  57.575  1.00 16.44           O  
ATOM    303  CB  ASP A  73      25.818  -4.808  58.711  1.00 16.06           C  
ATOM    304  CG  ASP A  73      25.603  -5.842  59.813  1.00 16.05           C  
ATOM    305  OD1 ASP A  73      25.883  -5.547  61.006  1.00 18.75           O  
ATOM    306  OD2 ASP A  73      25.141  -6.955  59.462  1.00 18.27           O1-
ATOM    307  N   THR A  74      27.812  -2.768  57.584  1.00 15.39           N  
ATOM    308  CA  THR A  74      28.350  -2.125  56.394  1.00 14.88           C  
ATOM    309  C   THR A  74      28.774  -3.202  55.411  1.00 16.73           C  
ATOM    310  O   THR A  74      29.280  -4.250  55.805  1.00 17.39           O  
ATOM    311  CB  THR A  74      29.581  -1.299  56.764  1.00 16.99           C  
ATOM    312  CG2 THR A  74      30.212  -0.667  55.525  1.00 17.66           C  
ATOM    313  OG1 THR A  74      29.197  -0.277  57.683  1.00 19.49           O  
ATOM    314  N   LEU A  75      28.556  -2.972  54.124  1.00 14.45           N  
ATOM    315  CA  LEU A  75      29.005  -3.902  53.114  1.00 14.18           C  
ATOM    316  C   LEU A  75      29.910  -3.146  52.170  1.00 16.47           C  
ATOM    317  O   LEU A  75      29.492  -2.152  51.564  1.00 18.82           O  
ATOM    318  CB  LEU A  75      27.814  -4.498  52.362  1.00 16.49           C  
ATOM    319  CG  LEU A  75      28.014  -5.624  51.356  1.00 18.99           C  
ATOM    320  CD1 LEU A  75      28.920  -6.740  51.904  1.00 20.00           C  
ATOM    321  CD2 LEU A  75      26.664  -6.195  50.932  1.00 19.35           C  
ATOM    322  N   GLU A  76      31.154  -3.596  52.058  1.00 14.39           N  
ATOM    323  CA  GLU A  76      32.081  -3.057  51.071  1.00 16.01           C  
ATOM    324  C   GLU A  76      32.194  -4.049  49.929  1.00 19.19           C  
ATOM    325  O   GLU A  76      32.590  -5.196  50.118  1.00 20.78           O  
ATOM    326  CB  GLU A  76      33.461  -2.808  51.684  1.00 18.73           C  
ATOM    327  CG  GLU A  76      33.450  -1.743  52.757  1.00 19.05           C  
ATOM    328  CD  GLU A  76      34.814  -1.483  53.352  1.00 30.84           C  
ATOM    329  OE1 GLU A  76      35.772  -2.191  52.978  1.00 30.70           O  
ATOM    330  OE2 GLU A  76      34.924  -0.560  54.187  1.00 29.80           O1-
ATOM    331  N   ILE A  77      31.842  -3.613  48.727  1.00 15.13           N  
ATOM    332  CA  ILE A  77      31.798  -4.512  47.597  1.00 14.91           C  
ATOM    333  C   ILE A  77      32.798  -4.061  46.553  1.00 15.79           C  
ATOM    334  O   ILE A  77      32.721  -2.927  46.068  1.00 17.58           O  
ATOM    335  CB  ILE A  77      30.386  -4.532  46.942  1.00 14.78           C  
ATOM    336  CG1 ILE A  77      29.335  -4.985  47.963  1.00 17.33           C  
ATOM    337  CG2 ILE A  77      30.387  -5.440  45.710  1.00 16.97           C  
ATOM    338  CD1 ILE A  77      27.885  -4.891  47.435  1.00 19.73           C  
ATOM    339  N   ASP A  78      33.726  -4.947  46.195  1.00 15.59           N  
ATOM    340  CA  ASP A  78      34.577  -4.668  45.045  1.00 15.81           C  
ATOM    341  C   ASP A  78      33.880  -5.296  43.864  1.00 14.53           C  
ATOM    342  O   ASP A  78      33.831  -6.527  43.745  1.00 15.92           O  
ATOM    343  CB  ASP A  78      35.955  -5.335  45.206  1.00 17.43           C  
ATOM    344  CG  ASP A  78      36.868  -4.584  46.146  1.00 26.63           C  
ATOM    345  OD1 ASP A  78      36.503  -3.484  46.596  1.00 28.19           O  
ATOM    346  OD2 ASP A  78      37.972  -5.094  46.427  1.00 38.10           O1-
ATOM    347  N   LEU A  79      33.345  -4.451  42.981  1.00 16.29           N  
ATOM    348  CA  LEU A  79      32.705  -4.935  41.770  1.00 17.08           C  
ATOM    349  C   LEU A  79      33.721  -5.028  40.645  1.00 16.58           C  
ATOM    350  O   LEU A  79      34.273  -4.018  40.213  1.00 16.78           O  
ATOM    351  CB  LEU A  79      31.577  -4.002  41.339  1.00 17.26           C  
ATOM    352  CG  LEU A  79      30.816  -4.456  40.087  1.00 18.63           C  
ATOM    353  CD1 LEU A  79      30.006  -5.744  40.367  1.00 21.55           C  
ATOM    354  CD2 LEU A  79      29.903  -3.346  39.575  1.00 23.90           C  
ATOM    355  N   VAL A  80      33.957  -6.249  40.190  1.00 15.42           N  
ATOM    356  CA  VAL A  80      34.897  -6.519  39.109  1.00 15.73           C  
ATOM    357  C   VAL A  80      34.097  -6.633  37.831  1.00 18.98           C  
ATOM    358  O   VAL A  80      33.282  -7.552  37.683  1.00 16.07           O  
ATOM    359  CB  VAL A  80      35.640  -7.844  39.334  1.00 17.06           C  
ATOM    360  CG1 VAL A  80      36.630  -8.118  38.181  1.00 17.69           C  
ATOM    361  CG2 VAL A  80      36.356  -7.834  40.675  1.00 18.93           C  
ATOM    362  N   ASN A  81      34.330  -5.725  36.888  1.00 16.15           N  
ATOM    363  CA  ASN A  81      33.574  -5.781  35.648  1.00 15.94           C  
ATOM    364  C   ASN A  81      34.358  -6.600  34.629  1.00 20.04           C  
ATOM    365  O   ASN A  81      35.298  -6.107  34.004  1.00 18.44           O  
ATOM    366  CB  ASN A  81      33.345  -4.348  35.128  1.00 17.53           C  
ATOM    367  CG  ASN A  81      32.600  -4.311  33.799  1.00 14.08           C  
ATOM    368  ND2 ASN A  81      32.358  -3.102  33.275  1.00 16.05           N  
ATOM    369  OD1 ASN A  81      32.218  -5.351  33.266  1.00 15.86           O  
ATOM    370  N   THR A  82      33.894  -7.820  34.377  1.00 17.67           N  
ATOM    371  CA  THR A  82      34.626  -8.755  33.519  1.00 18.18           C  
ATOM    372  C   THR A  82      34.137  -8.652  32.092  1.00 15.84           C  
ATOM    373  O   THR A  82      34.556  -9.433  31.231  1.00 20.34           O  
ATOM    374  CB  THR A  82      34.475 -10.229  33.962  1.00 17.44           C  
ATOM    375  CG2 THR A  82      34.733 -10.375  35.449  1.00 18.56           C  
ATOM    376  OG1 THR A  82      33.156 -10.704  33.637  1.00 17.98           O  
ATOM    377  N   THR A  83      33.208  -7.729  31.855  1.00 16.51           N  
ATOM    378  CA  THR A  83      32.586  -7.592  30.542  1.00 16.19           C  
ATOM    379  C   THR A  83      33.283  -6.535  29.687  1.00 17.30           C  
ATOM    380  O   THR A  83      34.197  -5.844  30.140  1.00 17.39           O  
ATOM    381  CB  THR A  83      31.083  -7.208  30.643  1.00 15.18           C  
ATOM    382  CG2 THR A  83      30.400  -7.993  31.802  1.00 18.20           C  
ATOM    383  OG1 THR A  83      30.946  -5.798  30.871  1.00 16.54           O  
ATOM    384  N   ASP A  84      32.801  -6.411  28.457  1.00 16.82           N  
ATOM    385  CA  ASP A  84      33.256  -5.392  27.509  1.00 15.53           C  
ATOM    386  C   ASP A  84      32.392  -4.132  27.548  1.00 20.12           C  
ATOM    387  O   ASP A  84      32.459  -3.290  26.649  1.00 19.91           O  
ATOM    388  CB  ASP A  84      33.357  -5.983  26.104  1.00 17.74           C  
ATOM    389  CG  ASP A  84      34.473  -6.995  25.998  1.00 23.46           C  
ATOM    390  OD1 ASP A  84      35.529  -6.793  26.641  1.00 22.52           O  
ATOM    391  OD2 ASP A  84      34.291  -8.007  25.286  1.00 31.40           O1-
ATOM    392  N   ARG A  85      31.493  -4.062  28.532  1.00 18.77           N  
ATOM    393  CA  ARG A  85      30.519  -2.985  28.612  1.00 18.93           C  
ATOM    394  C   ARG A  85      30.685  -2.165  29.887  1.00 16.41           C  
ATOM    395  O   ARG A  85      31.073  -2.693  30.924  1.00 20.53           O  
ATOM    396  CB  ARG A  85      29.101  -3.584  28.599  1.00 17.84           C  
ATOM    397  CG  ARG A  85      28.774  -4.411  27.350  1.00 21.88           C  
ATOM    398  CD  ARG A  85      28.709  -3.535  26.107  1.00 25.75           C  
ATOM    399  NE  ARG A  85      27.779  -2.426  26.295  1.00 26.23           N  
ATOM    400  CZ  ARG A  85      26.477  -2.486  26.027  1.00 20.77           C  
ATOM    401  NH1 ARG A  85      25.949  -3.598  25.523  1.00 26.40           N1+
ATOM    402  NH2 ARG A  85      25.714  -1.431  26.256  1.00 22.74           N  
ATOM    403  N   VAL A  86      30.370  -0.881  29.818  1.00 15.79           N  
ATOM    404  CA  VAL A  86      30.236  -0.076  31.019  1.00 15.56           C  
ATOM    405  C   VAL A  86      28.977  -0.519  31.758  1.00 15.47           C  
ATOM    406  O   VAL A  86      27.919  -0.672  31.141  1.00 18.53           O  
ATOM    407  CB  VAL A  86      30.130   1.424  30.686  1.00 19.68           C  
ATOM    408  CG1 VAL A  86      29.833   2.238  31.948  1.00 22.67           C  
ATOM    409  CG2 VAL A  86      31.417   1.908  29.979  1.00 21.07           C  
ATOM    410  N   LEU A  87      29.105  -0.736  33.066  1.00 14.80           N  
ATOM    411  CA  LEU A  87      27.950  -1.096  33.901  1.00 14.68           C  
ATOM    412  C   LEU A  87      28.260  -0.678  35.335  1.00 14.66           C  
ATOM    413  O   LEU A  87      29.334  -0.137  35.611  1.00 16.37           O  
ATOM    414  CB  LEU A  87      27.653  -2.596  33.772  1.00 15.53           C  
ATOM    415  CG  LEU A  87      28.847  -3.546  33.959  1.00 13.16           C  
ATOM    416  CD1 LEU A  87      29.332  -3.621  35.416  1.00 15.87           C  
ATOM    417  CD2 LEU A  87      28.498  -4.941  33.443  1.00 16.33           C  
ATOM    418  N   SER A  88      27.324  -0.897  36.255  1.00 14.15           N  
ATOM    419  CA  SER A  88      27.555  -0.457  37.620  1.00 13.54           C  
ATOM    420  C   SER A  88      26.791  -1.335  38.594  1.00 11.41           C  
ATOM    421  O   SER A  88      26.171  -2.326  38.213  1.00 14.57           O  
ATOM    422  CB  SER A  88      27.124   1.000  37.812  1.00 16.15           C  
ATOM    423  OG  SER A  88      25.697   1.124  37.818  1.00 14.52           O  
ATOM    424  N   LEU A  89      26.841  -0.926  39.856  1.00 13.48           N  
ATOM    425  CA  LEU A  89      26.074  -1.585  40.911  1.00 14.54           C  
ATOM    426  C   LEU A  89      25.458  -0.478  41.752  1.00 15.34           C  
ATOM    427  O   LEU A  89      26.147   0.466  42.149  1.00 15.79           O  
ATOM    428  CB  LEU A  89      27.010  -2.431  41.764  1.00 16.51           C  
ATOM    429  CG  LEU A  89      26.426  -3.168  42.968  1.00 18.23           C  
ATOM    430  CD1 LEU A  89      25.437  -4.257  42.545  1.00 15.25           C  
ATOM    431  CD2 LEU A  89      27.577  -3.778  43.767  1.00 20.07           C  
ATOM    432  N   HIS A  90      24.137  -0.537  41.946  1.00 15.07           N  
ATOM    433  CA  HIS A  90      23.447   0.491  42.702  1.00 12.83           C  
ATOM    434  C   HIS A  90      22.377  -0.139  43.587  1.00 13.73           C  
ATOM    435  O   HIS A  90      21.626  -0.984  43.120  1.00 14.89           O  
ATOM    436  CB  HIS A  90      22.767   1.371  41.649  1.00 17.15           C  
ATOM    437  CG  HIS A  90      21.704   2.256  42.184  1.00 15.38           C  
ATOM    438  CD2 HIS A  90      20.372   2.065  42.317  1.00 15.23           C  
ATOM    439  ND1 HIS A  90      21.966   3.520  42.664  1.00 16.35           N  
ATOM    440  CE1 HIS A  90      20.835   4.073  43.065  1.00 21.26           C  
ATOM    441  NE2 HIS A  90      19.856   3.208  42.867  1.00 16.10           N  
ATOM    442  N   PRO A  91      22.304   0.267  44.865  1.00 11.69           N  
ATOM    443  CA  PRO A  91      21.261  -0.297  45.722  1.00 13.07           C  
ATOM    444  C   PRO A  91      20.064   0.612  45.964  1.00 12.44           C  
ATOM    445  O   PRO A  91      20.180   1.835  45.870  1.00 15.84           O  
ATOM    446  CB  PRO A  91      22.021  -0.499  47.037  1.00 12.06           C  
ATOM    447  CG  PRO A  91      22.924   0.714  47.081  1.00 14.60           C  
ATOM    448  CD  PRO A  91      23.251   1.090  45.634  1.00 15.09           C  
ATOM    449  N   HIS A  92      19.027   0.029  46.551  1.00 12.85           N  
ATOM    450  CA  HIS A  92      17.948   0.781  47.151  1.00 12.24           C  
ATOM    451  C   HIS A  92      18.073   0.618  48.647  1.00 13.52           C  
ATOM    452  O   HIS A  92      18.747  -0.296  49.122  1.00 13.24           O  
ATOM    453  CB  HIS A  92      16.591   0.204  46.724  1.00 14.01           C  
ATOM    454  CG  HIS A  92      16.183   0.579  45.341  1.00 15.33           C  
ATOM    455  CD2 HIS A  92      16.834   0.486  44.161  1.00 14.77           C  
ATOM    456  ND1 HIS A  92      14.948   1.120  45.060  1.00 14.58           N  
ATOM    457  CE1 HIS A  92      14.855   1.334  43.760  1.00 17.16           C  
ATOM    458  NE2 HIS A  92      15.990   0.979  43.196  1.00 14.27           N  
ATOM    459  N   GLY A  93      17.610   1.619  49.374  1.00 14.51           N  
ATOM    460  CA  GLY A  93      17.314   1.551  50.800  1.00 13.98           C  
ATOM    461  C   GLY A  93      18.472   1.739  51.779  1.00 13.75           C  
ATOM    462  O   GLY A  93      18.321   2.457  52.770  1.00 14.77           O  
ATOM    463  N   VAL A  94      19.657   1.279  51.405  1.00 13.98           N  
ATOM    464  CA  VAL A  94      20.840   1.407  52.266  1.00 12.69           C  
ATOM    465  C   VAL A  94      21.433   2.810  52.193  1.00 16.32           C  
ATOM    466  O   VAL A  94      21.125   3.568  51.267  1.00 16.29           O  
ATOM    467  CB  VAL A  94      21.898   0.323  51.977  1.00 12.07           C  
ATOM    468  CG1 VAL A  94      21.375  -1.057  52.404  1.00 15.44           C  
ATOM    469  CG2 VAL A  94      22.339   0.334  50.506  1.00 15.72           C  
ATOM    470  N   ASP A  95      22.232   3.179  53.187  1.00 14.82           N  
ATOM    471  CA  ASP A  95      22.942   4.458  53.179  1.00 14.34           C  
ATOM    472  C   ASP A  95      24.181   4.347  52.284  1.00 17.95           C  
ATOM    473  O   ASP A  95      25.066   3.525  52.513  1.00 19.97           O  
ATOM    474  CB  ASP A  95      23.380   4.845  54.601  1.00 15.04           C  
ATOM    475  CG  ASP A  95      22.247   4.794  55.608  1.00 17.73           C  
ATOM    476  OD1 ASP A  95      21.131   5.268  55.290  1.00 15.99           O  
ATOM    477  OD2 ASP A  95      22.480   4.285  56.736  1.00 18.56           O1-
ATOM    478  N   TYR A  96      24.244   5.158  51.240  1.00 15.67           N  
ATOM    479  CA  TYR A  96      25.442   5.231  50.414  1.00 17.43           C  
ATOM    480  C   TYR A  96      25.650   6.697  50.073  1.00 19.18           C  
ATOM    481  O   TYR A  96      24.678   7.443  49.969  1.00 19.90           O  
ATOM    482  CB  TYR A  96      25.291   4.364  49.144  1.00 17.49           C  
ATOM    483  CG  TYR A  96      24.098   4.730  48.290  1.00 17.96           C  
ATOM    484  CD1 TYR A  96      22.843   4.169  48.518  1.00 18.52           C  
ATOM    485  CD2 TYR A  96      24.218   5.656  47.256  1.00 20.14           C  
ATOM    486  CE1 TYR A  96      21.741   4.517  47.736  1.00 19.91           C  
ATOM    487  CE2 TYR A  96      23.135   5.998  46.477  1.00 19.84           C  
ATOM    488  CZ  TYR A  96      21.900   5.440  46.721  1.00 18.13           C  
ATOM    489  OH  TYR A  96      20.818   5.804  45.953  1.00 21.58           O  
ATOM    490  N   ASP A  97      26.898   7.135  49.917  1.00 17.98           N  
ATOM    491  CA  ASP A  97      27.105   8.507  49.451  1.00 18.09           C  
ATOM    492  C   ASP A  97      27.153   8.586  47.925  1.00 17.54           C  
ATOM    493  O   ASP A  97      27.109   7.572  47.246  1.00 17.93           O  
ATOM    494  CB  ASP A  97      28.334   9.145  50.106  1.00 24.43           C  
ATOM    495  CG  ASP A  97      29.617   8.438  49.773  1.00 25.43           C  
ATOM    496  OD1 ASP A  97      29.774   7.974  48.624  1.00 23.07           O  
ATOM    497  OD2 ASP A  97      30.497   8.370  50.664  1.00 31.64           O1-
ATOM    498  N   VAL A  98      27.247   9.792  47.371  1.00 18.96           N  
ATOM    499  CA  VAL A  98      27.153   9.896  45.918  1.00 17.53           C  
ATOM    500  C   VAL A  98      28.255   9.142  45.192  1.00 18.61           C  
ATOM    501  O   VAL A  98      28.072   8.697  44.057  1.00 19.00           O  
ATOM    502  CB  VAL A  98      27.087  11.356  45.411  1.00 20.93           C  
ATOM    503  CG1 VAL A  98      25.772  11.987  45.812  1.00 21.14           C  
ATOM    504  CG2 VAL A  98      28.273  12.158  45.913  1.00 20.25           C  
ATOM    505  N   ASN A  99      29.400   8.962  45.847  1.00 19.76           N  
ATOM    506  CA  ASN A  99      30.500   8.260  45.202  1.00 20.52           C  
ATOM    507  C   ASN A  99      30.232   6.765  45.029  1.00 19.49           C  
ATOM    508  O   ASN A  99      30.923   6.073  44.275  1.00 23.91           O  
ATOM    509  CB  ASN A  99      31.798   8.509  45.976  1.00 22.87           C  
ATOM    510  CG  ASN A  99      32.224   9.961  45.921  1.00 33.22           C  
ATOM    511  ND2 ASN A  99      32.533  10.536  47.079  1.00 36.49           N  
ATOM    512  OD1 ASN A  99      32.252  10.568  44.848  1.00 35.45           O  
ATOM    513  N   SER A 100      29.286   6.262  45.812  1.00 17.33           N  
ATOM    514  CA  SER A 100      28.786   4.897  45.717  1.00 19.03           C  
ATOM    515  C   SER A 100      27.463   4.717  44.989  1.00 19.91           C  
ATOM    516  O   SER A 100      26.822   3.673  45.126  1.00 20.04           O  
ATOM    517  CB  SER A 100      28.839   4.158  47.066  1.00 17.87           C  
ATOM    518  OG  SER A 100      30.166   3.710  47.296  1.00 19.29           O  
ATOM    519  N   ASP A 101      26.955   5.778  44.366  1.00 17.03           N  
ATOM    520  CA  ASP A 101      25.607   5.680  43.805  1.00 14.01           C  
ATOM    521  C   ASP A 101      25.484   4.862  42.513  1.00 16.83           C  
ATOM    522  O   ASP A 101      24.378   4.542  42.086  1.00 16.77           O  
ATOM    523  CB  ASP A 101      24.904   7.048  43.757  1.00 17.80           C  
ATOM    524  CG  ASP A 101      25.333   7.914  42.593  1.00 23.76           C  
ATOM    525  OD1 ASP A 101      26.126   7.480  41.739  1.00 22.66           O  
ATOM    526  OD2 ASP A 101      24.821   9.056  42.528  1.00 25.68           O1-
ATOM    527  N   GLY A 102      26.605   4.483  41.911  1.00 16.17           N  
ATOM    528  CA  GLY A 102      26.558   3.640  40.733  1.00 17.37           C  
ATOM    529  C   GLY A 102      26.099   4.360  39.472  1.00 16.57           C  
ATOM    530  O   GLY A 102      25.710   3.729  38.500  1.00 17.12           O  
ATOM    531  N   THR A 103      26.161   5.688  39.468  1.00 16.48           N  
ATOM    532  CA  THR A 103      25.729   6.424  38.284  1.00 17.19           C  
ATOM    533  C   THR A 103      26.895   7.059  37.548  1.00 18.81           C  
ATOM    534  O   THR A 103      27.926   7.380  38.134  1.00 17.28           O  
ATOM    535  CB  THR A 103      24.722   7.533  38.619  1.00 17.97           C  
ATOM    536  CG2 THR A 103      23.551   6.962  39.412  1.00 20.22           C  
ATOM    537  OG1 THR A 103      25.358   8.579  39.368  1.00 18.06           O  
ATOM    538  N   LEU A 104      26.723   7.210  36.242  1.00 19.72           N  
ATOM    539  CA  LEU A 104      27.703   7.912  35.425  1.00 23.05           C  
ATOM    540  C   LEU A 104      27.891   9.355  35.870  1.00 21.60           C  
ATOM    541  O   LEU A 104      29.021   9.837  35.932  1.00 25.41           O  
ATOM    542  CB  LEU A 104      27.310   7.854  33.948  1.00 21.60           C  
ATOM    543  CG  LEU A 104      27.454   6.470  33.326  1.00 30.40           C  
ATOM    544  CD1 LEU A 104      26.652   6.396  32.041  1.00 33.93           C  
ATOM    545  CD2 LEU A 104      28.917   6.165  33.069  1.00 33.34           C  
ATOM    546  N  AMET A 105      26.815  10.059  36.187  0.49 22.63           N  
ATOM    547  N  BMET A 105      26.782  10.014  36.202  0.51 22.48           N  
ATOM    548  CA AMET A 105      26.989  11.476  36.477  0.49 26.36           C  
ATOM    549  CA BMET A 105      26.777  11.431  36.570  0.51 26.22           C  
ATOM    550  C  AMET A 105      27.840  11.697  37.728  0.49 27.72           C  
ATOM    551  C  BMET A 105      27.719  11.715  37.736  0.51 27.71           C  
ATOM    552  O  AMET A 105      28.642  12.633  37.782  0.49 26.48           O  
ATOM    553  O  BMET A 105      28.441  12.715  37.746  0.51 26.93           O  
ATOM    554  CB AMET A 105      25.660  12.210  36.583  0.49 27.97           C  
ATOM    555  CB BMET A 105      25.358  11.876  36.943  0.51 26.81           C  
ATOM    556  CG AMET A 105      25.792  13.688  36.250  0.49 30.44           C  
ATOM    557  CG BMET A 105      25.239  13.361  37.259  0.51 31.61           C  
ATOM    558  SD AMET A 105      24.439  14.660  36.905  0.49 32.63           S  
ATOM    559  SD BMET A 105      23.663  13.801  38.019  0.51 39.48           S  
ATOM    560  CE AMET A 105      23.212  13.380  37.144  0.49 34.92           C  
ATOM    561  CE BMET A 105      23.984  13.343  39.716  0.51 29.83           C  
ATOM    562  N   ASN A 106      27.687  10.829  38.723  1.00 20.22           N  
ATOM    563  CA  ASN A 106      28.503  10.938  39.936  1.00 17.97           C  
ATOM    564  C   ASN A 106      29.834  10.166  39.879  1.00 20.26           C  
ATOM    565  O   ASN A 106      30.489   9.964  40.906  1.00 22.04           O  
ATOM    566  CB  ASN A 106      27.683  10.652  41.201  1.00 19.55           C  
ATOM    567  CG  ASN A 106      26.816  11.839  41.608  1.00 22.10           C  
ATOM    568  ND2 ASN A 106      25.594  11.564  42.063  1.00 20.26           N  
ATOM    569  OD1 ASN A 106      27.241  12.995  41.502  1.00 22.58           O  
ATOM    570  N   GLY A 107      30.176   9.649  38.697  1.00 19.50           N  
ATOM    571  CA  GLY A 107      31.491   9.054  38.462  1.00 21.54           C  
ATOM    572  C   GLY A 107      31.650   7.717  39.151  1.00 25.70           C  
ATOM    573  O   GLY A 107      32.735   7.350  39.601  1.00 24.31           O  
ATOM    574  N   SER A 108      30.505   7.076  39.343  1.00 18.47           N  
ATOM    575  CA  SER A 108      30.329   5.833  40.074  1.00 20.14           C  
ATOM    576  C   SER A 108      30.175   4.535  39.254  1.00 18.31           C  
ATOM    577  O   SER A 108      29.723   3.529  39.798  1.00 17.29           O  
ATOM    578  CB  SER A 108      29.216   6.012  41.117  1.00 17.16           C  
ATOM    579  OG  SER A 108      29.413   5.120  42.217  1.00 26.09           O  
ATOM    580  N   ALA A 109      30.335   4.588  37.935  1.00 15.33           N  
ATOM    581  CA  ALA A 109      30.236   3.377  37.121  1.00 14.20           C  
ATOM    582  C   ALA A 109      31.573   2.645  37.011  1.00 16.95           C  
ATOM    583  O   ALA A 109      32.573   3.101  37.567  1.00 19.37           O  
ATOM    584  CB  ALA A 109      29.675   3.705  35.733  1.00 17.08           C  
ATOM    585  N   VAL A 110      31.579   1.510  36.311  1.00 15.30           N  
ATOM    586  CA  VAL A 110      32.774   0.677  36.215  1.00 16.04           C  
ATOM    587  C   VAL A 110      33.116   0.395  34.755  1.00 15.92           C  
ATOM    588  O   VAL A 110      32.323  -0.178  34.000  1.00 16.32           O  
ATOM    589  CB  VAL A 110      32.632  -0.664  36.978  1.00 16.93           C  
ATOM    590  CG1 VAL A 110      34.010  -1.324  37.156  1.00 16.39           C  
ATOM    591  CG2 VAL A 110      31.953  -0.448  38.334  1.00 18.85           C  
ATOM    592  N   MET A 111      34.317   0.802  34.356  1.00 15.05           N  
ATOM    593  CA  MET A 111      34.746   0.581  32.979  1.00 17.35           C  
ATOM    594  C   MET A 111      35.093  -0.883  32.764  1.00 17.69           C  
ATOM    595  O   MET A 111      35.425  -1.594  33.707  1.00 17.34           O  
ATOM    596  CB  MET A 111      35.959   1.458  32.646  1.00 17.93           C  
ATOM    597  CG  MET A 111      35.715   2.939  32.805  1.00 18.00           C  
ATOM    598  SD  MET A 111      34.474   3.583  31.679  1.00 28.80           S  
ATOM    599  CE  MET A 111      33.034   3.603  32.756  1.00 28.65           C  
ATOM    600  N   PRO A 112      35.032  -1.338  31.509  1.00 16.14           N  
ATOM    601  CA  PRO A 112      35.354  -2.736  31.214  1.00 17.41           C  
ATOM    602  C   PRO A 112      36.706  -3.139  31.786  1.00 22.06           C  
ATOM    603  O   PRO A 112      37.701  -2.409  31.652  1.00 19.62           O  
ATOM    604  CB  PRO A 112      35.375  -2.768  29.682  1.00 20.05           C  
ATOM    605  CG  PRO A 112      34.399  -1.714  29.293  1.00 20.28           C  
ATOM    606  CD  PRO A 112      34.556  -0.615  30.316  1.00 18.52           C  
ATOM    607  N   GLY A 113      36.722  -4.289  32.449  1.00 18.18           N  
ATOM    608  CA  GLY A 113      37.929  -4.850  33.023  1.00 18.93           C  
ATOM    609  C   GLY A 113      38.339  -4.288  34.363  1.00 17.14           C  
ATOM    610  O   GLY A 113      39.286  -4.787  34.982  1.00 20.99           O  
ATOM    611  N   GLN A 114      37.657  -3.241  34.819  1.00 16.67           N  
ATOM    612  CA  GLN A 114      38.096  -2.561  36.019  1.00 16.72           C  
ATOM    613  C   GLN A 114      37.331  -3.010  37.258  1.00 19.57           C  
ATOM    614  O   GLN A 114      36.353  -3.752  37.166  1.00 17.85           O  
ATOM    615  CB  GLN A 114      37.963  -1.046  35.839  1.00 19.27           C  
ATOM    616  CG  GLN A 114      38.570  -0.544  34.525  1.00 18.66           C  
ATOM    617  CD  GLN A 114      39.976  -1.051  34.313  1.00 19.13           C  
ATOM    618  NE2 GLN A 114      40.851  -0.791  35.280  1.00 16.38           N  
ATOM    619  OE1 GLN A 114      40.271  -1.686  33.290  1.00 20.20           O  
ATOM    620  N   THR A 115      37.764  -2.500  38.405  1.00 17.33           N  
ATOM    621  CA  THR A 115      37.161  -2.814  39.689  1.00 17.29           C  
ATOM    622  C   THR A 115      36.848  -1.515  40.407  1.00 18.18           C  
ATOM    623  O   THR A 115      37.674  -0.600  40.444  1.00 20.84           O  
ATOM    624  CB  THR A 115      38.107  -3.662  40.562  1.00 17.41           C  
ATOM    625  CG2 THR A 115      37.477  -3.912  41.945  1.00 20.14           C  
ATOM    626  OG1 THR A 115      38.365  -4.914  39.929  1.00 22.58           O  
ATOM    627  N   ARG A 116      35.651  -1.425  40.984  1.00 17.04           N  
ATOM    628  CA  ARG A 116      35.259  -0.259  41.774  1.00 17.19           C  
ATOM    629  C   ARG A 116      34.785  -0.723  43.147  1.00 17.73           C  
ATOM    630  O   ARG A 116      34.022  -1.689  43.244  1.00 17.38           O  
ATOM    631  CB  ARG A 116      34.139   0.540  41.090  1.00 17.08           C  
ATOM    632  CG  ARG A 116      33.627   1.695  41.948  1.00 17.64           C  
ATOM    633  CD  ARG A 116      32.746   2.682  41.178  1.00 19.06           C  
ATOM    634  NE  ARG A 116      33.492   3.401  40.144  1.00 19.63           N  
ATOM    635  CZ  ARG A 116      34.260   4.462  40.380  1.00 25.61           C  
ATOM    636  NH1 ARG A 116      34.383   4.931  41.613  1.00 25.68           N1+
ATOM    637  NH2 ARG A 116      34.908   5.049  39.381  1.00 25.98           N  
ATOM    638  N   ARG A 117      35.212  -0.023  44.193  1.00 16.80           N  
ATOM    639  CA  ARG A 117      34.730  -0.317  45.537  1.00 17.56           C  
ATOM    640  C   ARG A 117      33.496   0.519  45.840  1.00 17.87           C  
ATOM    641  O   ARG A 117      33.528   1.752  45.801  1.00 18.82           O  
ATOM    642  CB  ARG A 117      35.810  -0.064  46.594  1.00 20.30           C  
ATOM    643  CG  ARG A 117      35.276  -0.217  48.017  1.00 25.70           C  
ATOM    644  CD  ARG A 117      35.784  -1.469  48.674  1.00 34.09           C  
ATOM    645  NE  ARG A 117      37.215  -1.372  48.929  1.00 35.93           N  
ATOM    646  CZ  ARG A 117      37.889  -2.179  49.742  1.00 53.68           C  
ATOM    647  NH1 ARG A 117      37.261  -3.159  50.392  1.00 47.29           N1+
ATOM    648  NH2 ARG A 117      39.194  -2.001  49.908  1.00 52.42           N  
ATOM    649  N   TYR A 118      32.401  -0.166  46.143  1.00 16.74           N  
ATOM    650  CA  TYR A 118      31.197   0.501  46.598  1.00 16.86           C  
ATOM    651  C   TYR A 118      31.040   0.235  48.089  1.00 15.68           C  
ATOM    652  O   TYR A 118      31.333  -0.863  48.553  1.00 18.02           O  
ATOM    653  CB  TYR A 118      29.992  -0.072  45.866  1.00 16.88           C  
ATOM    654  CG  TYR A 118      29.935   0.204  44.373  1.00 14.17           C  
ATOM    655  CD1 TYR A 118      29.535   1.443  43.893  1.00 16.75           C  
ATOM    656  CD2 TYR A 118      30.249  -0.789  43.447  1.00 13.28           C  
ATOM    657  CE1 TYR A 118      29.446   1.690  42.527  1.00 15.87           C  
ATOM    658  CE2 TYR A 118      30.167  -0.554  42.075  1.00 15.73           C  
ATOM    659  CZ  TYR A 118      29.764   0.691  41.631  1.00 14.86           C  
ATOM    660  OH  TYR A 118      29.675   0.924  40.285  1.00 16.49           O  
ATOM    661  N   THR A 119      30.570   1.230  48.831  1.00 14.40           N  
ATOM    662  CA  THR A 119      30.358   1.093  50.268  1.00 15.10           C  
ATOM    663  C   THR A 119      28.898   1.378  50.628  1.00 14.81           C  
ATOM    664  O   THR A 119      28.383   2.484  50.384  1.00 15.48           O  
ATOM    665  CB  THR A 119      31.283   2.041  51.065  1.00 16.77           C  
ATOM    666  CG2 THR A 119      31.105   1.825  52.565  1.00 19.57           C  
ATOM    667  OG1 THR A 119      32.647   1.771  50.715  1.00 19.28           O  
ATOM    668  N   TRP A 120      28.225   0.371  51.188  1.00 14.69           N  
ATOM    669  CA  TRP A 120      26.829   0.500  51.586  1.00 13.82           C  
ATOM    670  C   TRP A 120      26.748   0.416  53.092  1.00 15.91           C  
ATOM    671  O   TRP A 120      27.176  -0.587  53.683  1.00 17.62           O  
ATOM    672  CB  TRP A 120      25.987  -0.628  51.015  1.00 13.77           C  
ATOM    673  CG  TRP A 120      25.948  -0.734  49.516  1.00 14.09           C  
ATOM    674  CD1 TRP A 120      26.420   0.168  48.601  1.00 15.45           C  
ATOM    675  CD2 TRP A 120      25.424  -1.831  48.770  1.00 13.99           C  
ATOM    676  CE2 TRP A 120      25.596  -1.532  47.404  1.00 14.21           C  
ATOM    677  CE3 TRP A 120      24.812  -3.039  49.128  1.00 14.70           C  
ATOM    678  NE1 TRP A 120      26.221  -0.314  47.327  1.00 14.86           N  
ATOM    679  CZ2 TRP A 120      25.186  -2.412  46.397  1.00 15.82           C  
ATOM    680  CZ3 TRP A 120      24.401  -3.897  48.139  1.00 15.91           C  
ATOM    681  CH2 TRP A 120      24.594  -3.584  46.786  1.00 15.45           C  
ATOM    682  N   ARG A 121      26.253   1.463  53.726  1.00 15.21           N  
ATOM    683  CA AARG A 121      26.090   1.444  55.168  0.60 14.74           C  
ATOM    684  CA BARG A 121      26.082   1.439  55.171  0.40 14.78           C  
ATOM    685  C   ARG A 121      24.620   1.240  55.541  1.00 14.85           C  
ATOM    686  O   ARG A 121      23.737   1.268  54.682  1.00 16.13           O  
ATOM    687  CB AARG A 121      26.632   2.754  55.754  0.60 16.26           C  
ATOM    688  CB BARG A 121      26.596   2.745  55.784  0.40 16.30           C  
ATOM    689  CG AARG A 121      28.143   2.962  55.514  0.60 19.31           C  
ATOM    690  CG BARG A 121      28.108   2.919  55.700  0.40 19.62           C  
ATOM    691  CD AARG A 121      28.591   4.387  55.834  0.60 20.97           C  
ATOM    692  CD BARG A 121      28.557   4.241  56.302  0.40 20.90           C  
ATOM    693  NE AARG A 121      27.740   5.363  55.164  0.60 26.18           N  
ATOM    694  NE BARG A 121      29.937   4.548  55.937  0.40 27.72           N  
ATOM    695  CZ AARG A 121      27.950   5.858  53.950  0.60 29.27           C  
ATOM    696  CZ BARG A 121      30.298   5.024  54.749  0.40 29.20           C  
ATOM    697  NH1AARG A 121      29.016   5.503  53.250  0.60 29.27           N1+
ATOM    698  NH1BARG A 121      29.378   5.240  53.821  0.40 29.82           N1+
ATOM    699  NH2AARG A 121      27.087   6.729  53.443  0.60 24.14           N  
ATOM    700  NH2BARG A 121      31.574   5.278  54.486  0.40 27.62           N  
ATOM    701  N   SER A 122      24.349   1.062  56.829  1.00 15.46           N  
ATOM    702  CA  SER A 122      22.968   0.959  57.281  1.00 14.03           C  
ATOM    703  C   SER A 122      22.959   1.369  58.735  1.00 17.28           C  
ATOM    704  O   SER A 122      24.022   1.505  59.349  1.00 18.61           O  
ATOM    705  CB  SER A 122      22.434  -0.469  57.129  1.00 13.65           C  
ATOM    706  OG  SER A 122      23.084  -1.392  58.022  1.00 16.11           O  
ATOM    707  N   HIS A 123      21.777   1.475  59.326  1.00 14.87           N  
ATOM    708  CA  HIS A 123      21.694   1.980  60.695  1.00 16.82           C  
ATOM    709  C   HIS A 123      20.480   1.426  61.425  1.00 17.71           C  
ATOM    710  O   HIS A 123      19.450   1.125  60.809  1.00 16.95           O  
ATOM    711  CB  HIS A 123      21.675   3.517  60.710  1.00 17.64           C  
ATOM    712  CG  HIS A 123      20.501   4.109  59.995  1.00 17.58           C  
ATOM    713  CD2 HIS A 123      19.273   4.469  60.440  1.00 20.60           C  
ATOM    714  ND1 HIS A 123      20.504   4.351  58.637  1.00 18.22           N  
ATOM    715  CE1 HIS A 123      19.328   4.833  58.275  1.00 17.81           C  
ATOM    716  NE2 HIS A 123      18.561   4.912  59.351  1.00 19.36           N  
ATOM    717  N   VAL A 124      20.607   1.265  62.743  1.00 16.19           N  
ATOM    718  CA  VAL A 124      19.443   1.031  63.595  1.00 18.60           C  
ATOM    719  C   VAL A 124      18.720   2.365  63.780  1.00 17.33           C  
ATOM    720  O   VAL A 124      19.309   3.429  63.577  1.00 18.76           O  
ATOM    721  CB  VAL A 124      19.833   0.432  64.982  1.00 20.70           C  
ATOM    722  CG1 VAL A 124      20.609  -0.871  64.796  1.00 21.93           C  
ATOM    723  CG2 VAL A 124      20.640   1.428  65.789  1.00 23.39           C  
ATOM    724  N   GLY A 125      17.451   2.316  64.153  1.00 17.22           N  
ATOM    725  CA  GLY A 125      16.713   3.549  64.368  1.00 18.93           C  
ATOM    726  C   GLY A 125      17.296   4.380  65.503  1.00 22.33           C  
ATOM    727  O   GLY A 125      17.862   3.828  66.447  1.00 23.84           O  
ATOM    728  N   TYR A 126      17.172   5.700  65.403  1.00 21.47           N  
ATOM    729  CA  TYR A 126      17.655   6.604  66.452  1.00 23.76           C  
ATOM    730  C   TYR A 126      16.775   7.838  66.632  1.00 29.33           C  
ATOM    731  O   TYR A 126      16.044   8.239  65.718  1.00 25.23           O  
ATOM    732  CB  TYR A 126      19.117   7.021  66.205  1.00 22.59           C  
ATOM    733  CG  TYR A 126      19.399   7.680  64.863  1.00 27.15           C  
ATOM    734  CD1 TYR A 126      19.697   6.916  63.744  1.00 21.62           C  
ATOM    735  CD2 TYR A 126      19.394   9.065  64.725  1.00 25.42           C  
ATOM    736  CE1 TYR A 126      19.965   7.512  62.511  1.00 21.51           C  
ATOM    737  CE2 TYR A 126      19.661   9.670  63.495  1.00 24.74           C  
ATOM    738  CZ  TYR A 126      19.951   8.885  62.396  1.00 26.84           C  
ATOM    739  OH  TYR A 126      20.216   9.482  61.182  1.00 25.77           O  
ATOM    740  N   ARG A 127      16.859   8.445  67.814  1.00 28.16           N  
ATOM    741  CA  ARG A 127      16.075   9.629  68.137  1.00 27.45           C  
ATOM    742  C   ARG A 127      16.791  10.891  67.669  1.00 29.96           C  
ATOM    743  O   ARG A 127      17.950  11.119  68.013  1.00 34.45           O  
ATOM    744  CB  ARG A 127      15.838   9.695  69.648  1.00 26.14           C  
ATOM    745  CG  ARG A 127      14.914  10.830  70.100  1.00 36.03           C  
ATOM    746  CD  ARG A 127      13.476  10.628  69.629  1.00 36.11           C  
ATOM    747  NE  ARG A 127      12.868   9.408  70.158  1.00 31.17           N  
ATOM    748  CZ  ARG A 127      11.681   8.946  69.779  1.00 31.92           C  
ATOM    749  NH1 ARG A 127      10.974   9.602  68.866  1.00 36.90           N1+
ATOM    750  NH2 ARG A 127      11.200   7.827  70.301  1.00 41.03           N  
ATOM    751  N   ARG A 128      16.110  11.690  66.850  1.00 33.14           N  
ATOM    752  CA  ARG A 128      16.653  12.962  66.375  1.00 32.37           C  
ATOM    753  C   ARG A 128      16.511  14.064  67.416  1.00 39.52           C  
ATOM    754  O   ARG A 128      15.622  14.012  68.272  1.00 41.66           O  
ATOM    755  CB  ARG A 128      15.962  13.412  65.084  1.00 32.61           C  
ATOM    756  CG  ARG A 128      16.183  12.511  63.892  1.00 32.88           C  
ATOM    757  CD  ARG A 128      15.743  13.208  62.615  1.00 31.35           C  
ATOM    758  NE  ARG A 128      15.789  12.311  61.466  1.00 24.05           N  
ATOM    759  CZ  ARG A 128      14.755  11.604  61.027  1.00 25.16           C  
ATOM    760  NH1 ARG A 128      14.900  10.806  59.979  1.00 26.64           N1+
ATOM    761  NH2 ARG A 128      13.580  11.680  61.644  1.00 27.83           N  
ATOM    762  N   ALA A 129      17.380  15.067  67.321  1.00 41.75           N  
ATOM    763  CA  ALA A 129      17.320  16.239  68.189  1.00 39.14           C  
ATOM    764  C   ALA A 129      15.935  16.877  68.199  1.00 44.40           C  
ATOM    765  O   ALA A 129      15.500  17.406  69.221  1.00 41.82           O  
ATOM    766  CB  ALA A 129      18.369  17.258  67.775  1.00 43.74           C  
ATOM    767  N   ASP A 130      15.232  16.811  67.071  1.00 40.89           N  
ATOM    768  CA  ASP A 130      13.923  17.448  66.964  1.00 39.18           C  
ATOM    769  C   ASP A 130      12.813  16.553  67.522  1.00 40.52           C  
ATOM    770  O   ASP A 130      11.625  16.892  67.465  1.00 39.99           O  
ATOM    771  CB  ASP A 130      13.630  17.888  65.520  1.00 29.42           C  
ATOM    772  CG  ASP A 130      13.458  16.720  64.564  1.00 39.59           C  
ATOM    773  OD1 ASP A 130      13.192  15.596  65.035  1.00 35.65           O  
ATOM    774  OD2 ASP A 130      13.579  16.935  63.334  1.00 36.92           O1-
ATOM    775  N   GLY A 131      13.208  15.394  68.042  1.00 44.41           N  
ATOM    776  CA  GLY A 131      12.284  14.510  68.726  1.00 39.52           C  
ATOM    777  C   GLY A 131      11.639  13.468  67.835  1.00 41.95           C  
ATOM    778  O   GLY A 131      10.931  12.582  68.323  1.00 34.71           O  
ATOM    779  N   SER A 132      11.860  13.565  66.527  1.00 31.64           N  
ATOM    780  CA  SER A 132      11.310  12.551  65.639  1.00 35.06           C  
ATOM    781  C   SER A 132      12.218  11.334  65.659  1.00 28.38           C  
ATOM    782  O   SER A 132      13.294  11.360  66.256  1.00 28.57           O  
ATOM    783  CB  SER A 132      11.174  13.081  64.208  1.00 29.82           C  
ATOM    784  OG  SER A 132      12.431  13.472  63.675  1.00 30.10           O  
ATOM    785  N   TRP A 133      11.798  10.282  64.970  1.00 27.14           N  
ATOM    786  CA  TRP A 133      12.543   9.033  64.985  1.00 25.35           C  
ATOM    787  C   TRP A 133      13.111   8.780  63.605  1.00 26.43           C  
ATOM    788  O   TRP A 133      12.355   8.715  62.626  1.00 27.82           O  
ATOM    789  CB  TRP A 133      11.629   7.879  65.396  1.00 25.20           C  
ATOM    790  CG  TRP A 133      12.312   6.541  65.477  1.00 26.62           C  
ATOM    791  CD1 TRP A 133      12.237   5.526  64.568  1.00 21.55           C  
ATOM    792  CD2 TRP A 133      13.161   6.066  66.535  1.00 23.57           C  
ATOM    793  CE2 TRP A 133      13.563   4.762  66.191  1.00 24.76           C  
ATOM    794  CE3 TRP A 133      13.620   6.620  67.735  1.00 28.69           C  
ATOM    795  NE1 TRP A 133      12.984   4.457  64.984  1.00 24.63           N  
ATOM    796  CZ2 TRP A 133      14.399   3.997  67.006  1.00 27.17           C  
ATOM    797  CZ3 TRP A 133      14.454   5.862  68.540  1.00 25.59           C  
ATOM    798  CH2 TRP A 133      14.840   4.569  68.167  1.00 25.77           C  
ATOM    799  N   ALA A 134      14.434   8.660  63.517  1.00 25.36           N  
ATOM    800  CA  ALA A 134      15.053   8.236  62.269  1.00 24.08           C  
ATOM    801  C   ALA A 134      14.918   6.720  62.208  1.00 22.48           C  
ATOM    802  O   ALA A 134      15.451   5.998  63.055  1.00 21.03           O  
ATOM    803  CB  ALA A 134      16.517   8.651  62.231  1.00 24.52           C  
ATOM    804  N   GLU A 135      14.207   6.226  61.201  1.00 18.40           N  
ATOM    805  CA  GLU A 135      13.906   4.812  61.116  1.00 18.37           C  
ATOM    806  C   GLU A 135      15.145   4.011  60.722  1.00 16.72           C  
ATOM    807  O   GLU A 135      15.954   4.463  59.908  1.00 18.45           O  
ATOM    808  CB  GLU A 135      12.792   4.589  60.087  1.00 20.12           C  
ATOM    809  CG  GLU A 135      12.110   3.245  60.199  1.00 27.28           C  
ATOM    810  CD  GLU A 135      11.229   3.098  61.434  1.00 25.27           C  
ATOM    811  OE1 GLU A 135      10.798   4.128  62.000  1.00 27.39           O  
ATOM    812  OE2 GLU A 135      10.953   1.942  61.820  1.00 33.17           O1-
ATOM    813  N   GLY A 136      15.288   2.830  61.311  1.00 18.38           N  
ATOM    814  CA  GLY A 136      16.325   1.892  60.913  1.00 16.91           C  
ATOM    815  C   GLY A 136      16.141   1.438  59.478  1.00 16.90           C  
ATOM    816  O   GLY A 136      15.038   1.481  58.956  1.00 17.41           O  
ATOM    817  N   THR A 137      17.224   0.974  58.873  1.00 14.18           N  
ATOM    818  CA  THR A 137      17.264   0.602  57.458  1.00 14.02           C  
ATOM    819  C   THR A 137      16.460  -0.651  57.089  1.00 16.75           C  
ATOM    820  O   THR A 137      16.220  -0.886  55.908  1.00 15.06           O  
ATOM    821  CB  THR A 137      18.736   0.364  57.051  1.00 13.47           C  
ATOM    822  CG2 THR A 137      18.896   0.040  55.556  1.00 13.31           C  
ATOM    823  OG1 THR A 137      19.495   1.531  57.346  1.00 16.04           O  
ATOM    824  N   ALA A 138      16.027  -1.457  58.062  1.00 13.09           N  
ATOM    825  CA  ALA A 138      15.520  -2.786  57.744  1.00 13.07           C  
ATOM    826  C   ALA A 138      14.452  -2.802  56.656  1.00 13.65           C  
ATOM    827  O   ALA A 138      13.513  -2.004  56.672  1.00 14.39           O  
ATOM    828  CB  ALA A 138      14.979  -3.480  59.019  1.00 17.30           C  
ATOM    829  N   GLY A 139      14.605  -3.732  55.719  1.00 12.28           N  
ATOM    830  CA  GLY A 139      13.600  -3.911  54.678  1.00 11.99           C  
ATOM    831  C   GLY A 139      14.054  -4.906  53.635  1.00 13.31           C  
ATOM    832  O   GLY A 139      15.209  -5.360  53.641  1.00 13.78           O  
ATOM    833  N   TYR A 140      13.134  -5.261  52.739  1.00 12.91           N  
ATOM    834  CA  TYR A 140      13.479  -6.063  51.581  1.00 11.14           C  
ATOM    835  C   TYR A 140      13.762  -5.094  50.445  1.00 12.54           C  
ATOM    836  O   TYR A 140      12.847  -4.476  49.873  1.00 14.79           O  
ATOM    837  CB  TYR A 140      12.305  -6.970  51.232  1.00 14.18           C  
ATOM    838  CG  TYR A 140      12.113  -8.120  52.197  1.00 12.37           C  
ATOM    839  CD1 TYR A 140      11.143  -8.059  53.201  1.00 15.44           C  
ATOM    840  CD2 TYR A 140      12.870  -9.279  52.084  1.00 14.22           C  
ATOM    841  CE1 TYR A 140      10.944  -9.134  54.072  1.00 17.73           C  
ATOM    842  CE2 TYR A 140      12.675 -10.354  52.956  1.00 15.31           C  
ATOM    843  CZ  TYR A 140      11.717 -10.271  53.936  1.00 15.33           C  
ATOM    844  OH  TYR A 140      11.532 -11.347  54.787  1.00 18.57           O  
ATOM    845  N   TRP A 141      15.042  -4.996  50.120  1.00 12.47           N  
ATOM    846  CA  TRP A 141      15.561  -4.035  49.157  1.00 11.57           C  
ATOM    847  C   TRP A 141      16.149  -4.830  48.008  1.00 11.87           C  
ATOM    848  O   TRP A 141      15.914  -6.028  47.892  1.00 13.26           O  
ATOM    849  CB  TRP A 141      16.618  -3.113  49.794  1.00 11.29           C  
ATOM    850  CG  TRP A 141      16.146  -2.357  51.030  1.00 12.43           C  
ATOM    851  CD1 TRP A 141      16.459  -2.638  52.329  1.00 11.97           C  
ATOM    852  CD2 TRP A 141      15.301  -1.193  51.068  1.00 11.32           C  
ATOM    853  CE2 TRP A 141      15.139  -0.835  52.425  1.00 14.11           C  
ATOM    854  CE3 TRP A 141      14.658  -0.427  50.086  1.00 15.59           C  
ATOM    855  NE1 TRP A 141      15.860  -1.728  53.175  1.00 14.54           N  
ATOM    856  CZ2 TRP A 141      14.380   0.268  52.823  1.00 16.35           C  
ATOM    857  CZ3 TRP A 141      13.917   0.663  50.480  1.00 14.89           C  
ATOM    858  CH2 TRP A 141      13.771   0.999  51.838  1.00 18.22           C  
ATOM    859  N   HIS A 142      16.823  -4.134  47.098  1.00 12.69           N  
ATOM    860  CA  HIS A 142      17.410  -4.773  45.934  1.00 11.84           C  
ATOM    861  C   HIS A 142      18.543  -3.917  45.389  1.00 10.90           C  
ATOM    862  O   HIS A 142      18.708  -2.780  45.798  1.00 13.11           O  
ATOM    863  CB  HIS A 142      16.352  -5.070  44.866  1.00 13.40           C  
ATOM    864  CG  HIS A 142      15.670  -3.860  44.307  1.00 10.97           C  
ATOM    865  CD2 HIS A 142      14.700  -3.069  44.822  1.00 13.54           C  
ATOM    866  ND1 HIS A 142      15.914  -3.394  43.029  1.00 13.02           N  
ATOM    867  CE1 HIS A 142      15.125  -2.359  42.791  1.00 12.49           C  
ATOM    868  NE2 HIS A 142      14.392  -2.130  43.868  1.00 14.32           N  
ATOM    869  N   TYR A 143      19.334  -4.511  44.501  1.00 12.15           N  
ATOM    870  CA  TYR A 143      20.426  -3.815  43.829  1.00 11.40           C  
ATOM    871  C   TYR A 143      20.375  -4.135  42.334  1.00 12.03           C  
ATOM    872  O   TYR A 143      19.905  -5.195  41.929  1.00 12.54           O  
ATOM    873  CB  TYR A 143      21.784  -4.245  44.430  1.00 12.37           C  
ATOM    874  CG  TYR A 143      22.102  -5.721  44.249  1.00 11.81           C  
ATOM    875  CD1 TYR A 143      21.775  -6.651  45.242  1.00 13.50           C  
ATOM    876  CD2 TYR A 143      22.703  -6.195  43.087  1.00 11.91           C  
ATOM    877  CE1 TYR A 143      22.050  -8.004  45.084  1.00 11.81           C  
ATOM    878  CE2 TYR A 143      22.989  -7.544  42.926  1.00 12.79           C  
ATOM    879  CZ  TYR A 143      22.645  -8.450  43.920  1.00 13.31           C  
ATOM    880  OH  TYR A 143      22.936  -9.782  43.720  1.00 15.40           O  
ATOM    881  N   HIS A 144      20.906  -3.238  41.507  1.00 12.42           N  
ATOM    882  CA  HIS A 144      20.886  -3.481  40.071  1.00 11.91           C  
ATOM    883  C   HIS A 144      21.878  -2.575  39.346  1.00 11.25           C  
ATOM    884  O   HIS A 144      22.429  -1.635  39.929  1.00 13.27           O  
ATOM    885  CB  HIS A 144      19.453  -3.270  39.506  1.00 12.02           C  
ATOM    886  CG  HIS A 144      18.883  -1.898  39.739  1.00 13.32           C  
ATOM    887  CD2 HIS A 144      18.079  -1.422  40.717  1.00 12.14           C  
ATOM    888  ND1 HIS A 144      19.094  -0.845  38.874  1.00 14.26           N  
ATOM    889  CE1 HIS A 144      18.459   0.228  39.320  1.00 15.79           C  
ATOM    890  NE2 HIS A 144      17.832  -0.097  40.438  1.00 13.36           N  
ATOM    891  N   ASP A 145      22.020  -2.804  38.045  1.00 12.09           N  
ATOM    892  CA  ASP A 145      22.864  -1.931  37.217  1.00 13.69           C  
ATOM    893  C   ASP A 145      22.189  -0.595  36.975  1.00 13.17           C  
ATOM    894  O   ASP A 145      20.968  -0.541  36.820  1.00 13.37           O  
ATOM    895  CB  ASP A 145      23.126  -2.564  35.871  1.00 13.97           C  
ATOM    896  CG  ASP A 145      23.692  -1.563  34.892  1.00 14.36           C  
ATOM    897  OD1 ASP A 145      24.782  -1.034  35.199  1.00 14.95           O  
ATOM    898  OD2 ASP A 145      23.017  -1.295  33.867  1.00 15.28           O1-
ATOM    899  N   HIS A 146      22.936   0.494  37.133  1.00 13.84           N  
ATOM    900  CA  HIS A 146      22.475   1.843  36.757  1.00 12.08           C  
ATOM    901  C   HIS A 146      23.158   2.515  35.565  1.00 15.55           C  
ATOM    902  O   HIS A 146      23.011   3.729  35.423  1.00 14.88           O  
ATOM    903  CB  HIS A 146      22.534   2.735  37.995  1.00 14.79           C  
ATOM    904  CG  HIS A 146      21.372   3.664  38.166  1.00 16.50           C  
ATOM    905  CD2 HIS A 146      20.435   3.724  39.141  1.00 14.69           C  
ATOM    906  ND1 HIS A 146      21.112   4.717  37.317  1.00 16.01           N  
ATOM    907  CE1 HIS A 146      20.053   5.379  37.754  1.00 15.72           C  
ATOM    908  NE2 HIS A 146      19.623   4.795  38.859  1.00 15.56           N  
ATOM    909  N   ALA A 147      24.155   1.859  34.999  1.00 16.88           N  
ATOM    910  CA  ALA A 147      24.939   2.419  33.880  1.00 16.14           C  
ATOM    911  C   ALA A 147      24.930   1.802  32.478  1.00 17.10           C  
ATOM    912  O   ALA A 147      25.506   2.402  31.540  1.00 17.06           O  
ATOM    913  CB  ALA A 147      26.363   2.643  34.346  1.00 17.87           C  
ATOM    914  N   MET A 148      24.343   0.619  32.308  1.00 14.98           N  
ATOM    915  CA  MET A 148      24.503  -0.101  31.042  1.00 15.37           C  
ATOM    916  C   MET A 148      23.385   0.269  30.081  1.00 17.85           C  
ATOM    917  O   MET A 148      22.205   0.115  30.380  1.00 17.59           O  
ATOM    918  CB  MET A 148      24.593  -1.617  31.224  1.00 17.64           C  
ATOM    919  CG  MET A 148      24.964  -2.332  29.939  1.00 18.90           C  
ATOM    920  SD  MET A 148      24.781  -4.119  29.968  1.00 24.38           S  
ATOM    921  CE  MET A 148      26.109  -4.591  31.014  1.00 26.25           C  
ATOM    922  N   GLY A 149      23.797   0.851  28.963  1.00 19.69           N  
ATOM    923  CA  GLY A 149      22.970   1.197  27.817  1.00 18.11           C  
ATOM    924  C   GLY A 149      22.315   2.564  27.946  1.00 24.26           C  
ATOM    925  O   GLY A 149      22.312   3.330  26.983  1.00 21.55           O  
ATOM    926  N   THR A 150      21.992   2.963  29.173  1.00 17.60           N  
ATOM    927  CA  THR A 150      21.483   4.289  29.493  1.00 16.18           C  
ATOM    928  C   THR A 150      21.883   4.640  30.914  1.00 16.88           C  
ATOM    929  O   THR A 150      22.341   3.771  31.677  1.00 18.99           O  
ATOM    930  CB  THR A 150      19.937   4.434  29.382  1.00 19.19           C  
ATOM    931  CG2 THR A 150      19.408   3.841  28.080  1.00 20.55           C  
ATOM    932  OG1 THR A 150      19.294   3.811  30.511  1.00 16.47           O  
ATOM    933  N   GLU A 151      21.749   5.915  31.256  1.00 16.73           N  
ATOM    934  CA AGLU A 151      22.117   6.384  32.584  0.48 21.92           C  
ATOM    935  CA BGLU A 151      22.091   6.406  32.583  0.52 21.95           C  
ATOM    936  C   GLU A 151      21.132   5.878  33.641  1.00 14.87           C  
ATOM    937  O   GLU A 151      21.305   6.162  34.818  1.00 16.80           O  
ATOM    938  CB AGLU A 151      22.243   7.915  32.624  0.48 25.52           C  
ATOM    939  CB BGLU A 151      22.121   7.938  32.615  0.52 25.52           C  
ATOM    940  CG AGLU A 151      23.020   8.497  31.435  0.48 25.10           C  
ATOM    941  CG BGLU A 151      20.804   8.608  32.263  0.52 22.99           C  
ATOM    942  CD AGLU A 151      24.076   9.531  31.819  0.48 33.09           C  
ATOM    943  CD BGLU A 151      20.963  10.089  31.952  0.52 34.88           C  
ATOM    944  OE1AGLU A 151      25.004   9.748  31.007  0.48 35.19           O  
ATOM    945  OE1BGLU A 151      22.113  10.583  31.951  0.52 34.07           O  
ATOM    946  OE2AGLU A 151      23.987  10.130  32.913  0.48 31.38           O1-
ATOM    947  OE2BGLU A 151      19.935  10.754  31.702  0.52 37.98           O1-
ATOM    948  N   HIS A 152      20.073   5.188  33.200  1.00 15.17           N  
ATOM    949  CA  HIS A 152      19.172   4.452  34.106  1.00 15.98           C  
ATOM    950  C   HIS A 152      19.394   2.940  34.183  1.00 16.98           C  
ATOM    951  O   HIS A 152      18.608   2.219  34.813  1.00 16.96           O  
ATOM    952  CB  HIS A 152      17.718   4.883  33.910  1.00 16.74           C  
ATOM    953  CG  HIS A 152      17.517   6.319  34.260  1.00 19.46           C  
ATOM    954  CD2 HIS A 152      17.331   6.922  35.458  1.00 27.11           C  
ATOM    955  ND1 HIS A 152      17.609   7.329  33.329  1.00 28.36           N  
ATOM    956  CE1 HIS A 152      17.449   8.492  33.933  1.00 21.74           C  
ATOM    957  NE2 HIS A 152      17.282   8.273  35.225  1.00 28.57           N  
ATOM    958  N   GLY A 153      20.427   2.463  33.494  1.00 14.34           N  
ATOM    959  CA  GLY A 153      20.756   1.043  33.459  1.00 15.12           C  
ATOM    960  C   GLY A 153      19.751   0.192  32.703  1.00 17.16           C  
ATOM    961  O   GLY A 153      19.584  -0.993  32.967  1.00 15.29           O  
ATOM    962  N   THR A 154      19.087   0.773  31.714  1.00 15.03           N  
ATOM    963  CA  THR A 154      18.016   0.052  31.048  1.00 14.99           C  
ATOM    964  C   THR A 154      18.449  -1.280  30.437  1.00 13.64           C  
ATOM    965  O   THR A 154      17.764  -2.296  30.595  1.00 15.12           O  
ATOM    966  CB  THR A 154      17.341   0.955  30.011  1.00 14.43           C  
ATOM    967  CG2 THR A 154      16.300   0.194  29.210  1.00 17.42           C  
ATOM    968  OG1 THR A 154      16.718   2.030  30.714  1.00 16.59           O  
ATOM    969  N   GLU A 155      19.594  -1.296  29.750  1.00 15.27           N  
ATOM    970  CA  GLU A 155      20.063  -2.535  29.150  1.00 14.62           C  
ATOM    971  C   GLU A 155      20.566  -3.534  30.212  1.00 14.60           C  
ATOM    972  O   GLU A 155      20.354  -4.734  30.084  1.00 15.10           O  
ATOM    973  CB  GLU A 155      21.149  -2.263  28.081  1.00 16.91           C  
ATOM    974  CG  GLU A 155      21.570  -3.501  27.295  1.00 16.90           C  
ATOM    975  CD  GLU A 155      22.700  -3.223  26.319  1.00 20.16           C  
ATOM    976  OE1 GLU A 155      23.077  -2.045  26.188  1.00 22.24           O  
ATOM    977  OE2 GLU A 155      23.206  -4.192  25.717  1.00 23.30           O1-
ATOM    978  N   GLY A 156      21.222  -3.040  31.259  1.00 14.67           N  
ATOM    979  CA  GLY A 156      21.711  -3.927  32.305  1.00 13.92           C  
ATOM    980  C   GLY A 156      20.569  -4.637  33.027  1.00 13.16           C  
ATOM    981  O   GLY A 156      20.604  -5.859  33.206  1.00 15.12           O  
ATOM    982  N   VAL A 157      19.561  -3.866  33.415  1.00 13.44           N  
ATOM    983  CA  VAL A 157      18.373  -4.445  34.024  1.00 13.80           C  
ATOM    984  C   VAL A 157      17.684  -5.399  33.053  1.00 13.00           C  
ATOM    985  O   VAL A 157      17.306  -6.520  33.418  1.00 14.96           O  
ATOM    986  CB  VAL A 157      17.429  -3.336  34.498  1.00 13.70           C  
ATOM    987  CG1 VAL A 157      16.064  -3.928  34.872  1.00 17.54           C  
ATOM    988  CG2 VAL A 157      18.055  -2.567  35.671  1.00 15.84           C  
ATOM    989  N   LEU A 158      17.514  -4.974  31.799  1.00 13.88           N  
ATOM    990  CA  LEU A 158      16.880  -5.842  30.812  1.00 15.54           C  
ATOM    991  C   LEU A 158      17.537  -7.211  30.741  1.00 14.45           C  
ATOM    992  O   LEU A 158      16.874  -8.234  30.587  1.00 15.72           O  
ATOM    993  CB  LEU A 158      16.938  -5.175  29.429  1.00 14.71           C  
ATOM    994  CG  LEU A 158      16.435  -6.007  28.244  1.00 17.75           C  
ATOM    995  CD1 LEU A 158      14.947  -6.312  28.375  1.00 21.75           C  
ATOM    996  CD2 LEU A 158      16.710  -5.259  26.932  1.00 20.78           C  
ATOM    997  N   LYS A 159      18.859  -7.222  30.848  1.00 13.43           N  
ATOM    998  CA  LYS A 159      19.635  -8.430  30.617  1.00 13.87           C  
ATOM    999  C   LYS A 159      19.997  -9.235  31.864  1.00 14.14           C  
ATOM   1000  O   LYS A 159      20.616 -10.287  31.757  1.00 15.41           O  
ATOM   1001  CB  LYS A 159      20.856  -8.106  29.749  1.00 16.43           C  
ATOM   1002  CG  LYS A 159      20.433  -7.677  28.354  1.00 16.56           C  
ATOM   1003  CD  LYS A 159      21.624  -7.447  27.423  1.00 19.18           C  
ATOM   1004  CE  LYS A 159      21.106  -7.121  26.033  1.00 20.49           C  
ATOM   1005  NZ  LYS A 159      22.231  -6.785  25.086  1.00 21.33           N1+
ATOM   1006  N   GLY A 160      19.487  -8.817  33.028  1.00 13.78           N  
ATOM   1007  CA  GLY A 160      19.685  -9.582  34.246  1.00 15.38           C  
ATOM   1008  C   GLY A 160      20.537  -9.076  35.377  1.00 15.13           C  
ATOM   1009  O   GLY A 160      20.702  -9.830  36.376  1.00 13.88           O  
ATOM   1010  N   LEU A 161      21.035  -7.830  35.320  1.00 11.50           N  
ATOM   1011  CA  LEU A 161      21.871  -7.446  36.436  1.00 12.30           C  
ATOM   1012  C   LEU A 161      20.958  -6.822  37.495  1.00 13.56           C  
ATOM   1013  O   LEU A 161      20.853  -5.583  37.679  1.00 12.23           O  
ATOM   1014  CB  LEU A 161      22.870  -6.382  35.905  1.00 15.22           C  
ATOM   1015  CG  LEU A 161      23.965  -6.906  34.958  1.00 14.54           C  
ATOM   1016  CD1 LEU A 161      24.613  -5.799  34.075  1.00 13.95           C  
ATOM   1017  CD2 LEU A 161      25.031  -7.622  35.774  1.00 15.38           C  
ATOM   1018  N   TYR A 162      20.511  -7.717  38.374  1.00 13.46           N  
ATOM   1019  CA  TYR A 162      19.647  -7.357  39.487  1.00 12.17           C  
ATOM   1020  C   TYR A 162      19.731  -8.478  40.508  1.00 12.17           C  
ATOM   1021  O   TYR A 162      19.985  -9.624  40.147  1.00 12.57           O  
ATOM   1022  CB  TYR A 162      18.189  -7.145  39.027  1.00 11.90           C  
ATOM   1023  CG  TYR A 162      17.560  -8.250  38.191  1.00 12.86           C  
ATOM   1024  CD1 TYR A 162      17.198  -9.464  38.765  1.00 13.46           C  
ATOM   1025  CD2 TYR A 162      17.258  -8.047  36.843  1.00 13.90           C  
ATOM   1026  CE1 TYR A 162      16.607 -10.457  38.033  1.00 12.12           C  
ATOM   1027  CE2 TYR A 162      16.644  -9.040  36.091  1.00 13.92           C  
ATOM   1028  CZ  TYR A 162      16.322 -10.243  36.695  1.00 12.56           C  
ATOM   1029  OH  TYR A 162      15.718 -11.239  35.965  1.00 14.15           O  
ATOM   1030  N   GLY A 163      19.452  -8.152  41.764  1.00 12.62           N  
ATOM   1031  CA  GLY A 163      19.418  -9.145  42.831  1.00 14.65           C  
ATOM   1032  C   GLY A 163      18.847  -8.540  44.100  1.00 13.86           C  
ATOM   1033  O   GLY A 163      18.643  -7.318  44.202  1.00 12.68           O  
ATOM   1034  N   ALA A 164      18.522  -9.399  45.063  1.00 12.42           N  
ATOM   1035  CA  ALA A 164      17.914  -8.956  46.321  1.00 11.77           C  
ATOM   1036  C   ALA A 164      18.905  -8.496  47.379  1.00 12.45           C  
ATOM   1037  O   ALA A 164      20.015  -9.049  47.488  1.00 13.33           O  
ATOM   1038  CB  ALA A 164      17.034 -10.069  46.874  1.00 12.58           C  
ATOM   1039  N   LEU A 165      18.507  -7.498  48.160  1.00 12.85           N  
ATOM   1040  CA  LEU A 165      19.309  -7.018  49.273  1.00 12.58           C  
ATOM   1041  C   LEU A 165      18.405  -6.995  50.502  1.00 15.06           C  
ATOM   1042  O   LEU A 165      17.491  -6.178  50.590  1.00 14.44           O  
ATOM   1043  CB  LEU A 165      19.832  -5.616  48.947  1.00 13.98           C  
ATOM   1044  CG  LEU A 165      20.483  -4.770  50.037  1.00 13.11           C  
ATOM   1045  CD1 LEU A 165      21.682  -5.481  50.668  1.00 16.07           C  
ATOM   1046  CD2 LEU A 165      20.905  -3.429  49.426  1.00 14.11           C  
ATOM   1047  N   VAL A 166      18.668  -7.879  51.463  1.00 14.65           N  
ATOM   1048  CA  VAL A 166      17.775  -8.034  52.602  1.00 12.79           C  
ATOM   1049  C   VAL A 166      18.475  -7.454  53.814  1.00 13.71           C  
ATOM   1050  O   VAL A 166      19.567  -7.916  54.186  1.00 15.25           O  
ATOM   1051  CB  VAL A 166      17.440  -9.517  52.869  1.00 15.59           C  
ATOM   1052  CG1 VAL A 166      16.569  -9.640  54.128  1.00 17.59           C  
ATOM   1053  CG2 VAL A 166      16.756 -10.151  51.666  1.00 17.22           C  
ATOM   1054  N   VAL A 167      17.896  -6.408  54.397  1.00 13.24           N  
ATOM   1055  CA  VAL A 167      18.432  -5.821  55.621  1.00 12.65           C  
ATOM   1056  C   VAL A 167      17.489  -6.173  56.774  1.00 13.39           C  
ATOM   1057  O   VAL A 167      16.330  -5.754  56.807  1.00 14.15           O  
ATOM   1058  CB  VAL A 167      18.650  -4.287  55.521  1.00 11.98           C  
ATOM   1059  CG1 VAL A 167      19.297  -3.776  56.803  1.00 14.92           C  
ATOM   1060  CG2 VAL A 167      19.519  -3.945  54.292  1.00 13.08           C  
ATOM   1061  N   ARG A 168      18.008  -6.923  57.744  1.00 14.74           N  
ATOM   1062  CA  ARG A 168      17.196  -7.482  58.834  1.00 15.56           C  
ATOM   1063  C   ARG A 168      17.287  -6.676  60.122  1.00 14.06           C  
ATOM   1064  O   ARG A 168      18.245  -5.936  60.340  1.00 15.85           O  
ATOM   1065  CB  ARG A 168      17.554  -8.946  59.104  1.00 14.63           C  
ATOM   1066  CG  ARG A 168      17.387  -9.840  57.906  1.00 17.31           C  
ATOM   1067  CD  ARG A 168      17.405 -11.297  58.330  1.00 15.57           C  
ATOM   1068  NE  ARG A 168      17.581 -12.183  57.187  1.00 16.78           N  
ATOM   1069  CZ  ARG A 168      16.589 -12.624  56.419  1.00 18.00           C  
ATOM   1070  NH1 ARG A 168      15.349 -12.238  56.662  1.00 15.85           N1+
ATOM   1071  NH2 ARG A 168      16.843 -13.435  55.400  1.00 18.65           N  
ATOM   1072  N   ARG A 169      16.215  -6.729  60.913  1.00 15.99           N  
ATOM   1073  CA  ARG A 169      16.191  -6.122  62.237  1.00 19.74           C  
ATOM   1074  C   ARG A 169      16.491  -7.178  63.288  1.00 19.82           C  
ATOM   1075  O   ARG A 169      16.069  -8.324  63.156  1.00 18.49           O  
ATOM   1076  CB  ARG A 169      14.816  -5.513  62.516  1.00 16.30           C  
ATOM   1077  CG  ARG A 169      14.699  -4.806  63.863  1.00 18.48           C  
ATOM   1078  CD  ARG A 169      13.574  -3.783  63.815  1.00 19.92           C  
ATOM   1079  NE  ARG A 169      13.953  -2.697  62.922  1.00 21.54           N  
ATOM   1080  CZ  ARG A 169      13.094  -1.903  62.298  1.00 23.34           C  
ATOM   1081  NH1 ARG A 169      11.784  -2.067  62.462  1.00 25.67           N1+
ATOM   1082  NH2 ARG A 169      13.556  -0.955  61.504  1.00 20.14           N  
ATOM   1083  N   GLN A 170      17.213  -6.781  64.329  1.00 19.94           N  
ATOM   1084  CA  GLN A 170      17.535  -7.691  65.420  1.00 23.93           C  
ATOM   1085  C   GLN A 170      16.240  -8.333  65.898  1.00 18.71           C  
ATOM   1086  O   GLN A 170      15.243  -7.640  66.139  1.00 23.22           O  
ATOM   1087  CB  GLN A 170      18.201  -6.905  66.554  1.00 30.25           C  
ATOM   1088  CG  GLN A 170      18.475  -7.707  67.816  1.00 33.24           C  
ATOM   1089  CD  GLN A 170      19.202  -6.882  68.861  1.00 42.27           C  
ATOM   1090  NE2 GLN A 170      18.461  -6.382  69.845  1.00 48.12           N  
ATOM   1091  OE1 GLN A 170      20.414  -6.683  68.775  1.00 51.52           O  
ATOM   1092  N   GLY A 171      16.260  -9.658  66.009  1.00 22.67           N  
ATOM   1093  CA  GLY A 171      15.095 -10.411  66.436  1.00 25.51           C  
ATOM   1094  C   GLY A 171      14.260 -11.025  65.325  1.00 26.63           C  
ATOM   1095  O   GLY A 171      13.443 -11.903  65.586  1.00 25.78           O  
ATOM   1096  N   ASP A 172      14.462 -10.582  64.087  1.00 23.91           N  
ATOM   1097  CA  ASP A 172      13.694 -11.115  62.964  1.00 20.72           C  
ATOM   1098  C   ASP A 172      13.858 -12.627  62.838  1.00 21.24           C  
ATOM   1099  O   ASP A 172      14.944 -13.167  63.057  1.00 22.17           O  
ATOM   1100  CB  ASP A 172      14.158 -10.497  61.640  1.00 18.71           C  
ATOM   1101  CG  ASP A 172      13.627  -9.084  61.401  1.00 19.83           C  
ATOM   1102  OD1 ASP A 172      12.807  -8.549  62.186  1.00 19.86           O  
ATOM   1103  OD2 ASP A 172      14.042  -8.494  60.362  1.00 19.86           O1-
ATOM   1104  N   LEU A 173      12.792 -13.306  62.435  1.00 17.98           N  
ATOM   1105  CA  LEU A 173      12.871 -14.740  62.163  1.00 18.47           C  
ATOM   1106  C   LEU A 173      13.588 -15.015  60.845  1.00 22.89           C  
ATOM   1107  O   LEU A 173      13.434 -14.251  59.881  1.00 19.18           O  
ATOM   1108  CB  LEU A 173      11.467 -15.356  62.143  1.00 18.76           C  
ATOM   1109  CG  LEU A 173      10.629 -15.093  63.395  1.00 24.51           C  
ATOM   1110  CD1 LEU A 173       9.327 -15.874  63.311  1.00 26.15           C  
ATOM   1111  CD2 LEU A 173      11.400 -15.452  64.664  1.00 27.36           C  
ATOM   1112  N   LEU A 174      14.319 -16.125  60.773  1.00 21.36           N  
ATOM   1113  CA  LEU A 174      15.113 -16.434  59.593  1.00 18.76           C  
ATOM   1114  C   LEU A 174      14.529 -17.656  58.899  1.00 19.87           C  
ATOM   1115  O   LEU A 174      13.952 -18.537  59.547  1.00 21.28           O  
ATOM   1116  CB  LEU A 174      16.571 -16.713  59.993  1.00 19.96           C  
ATOM   1117  CG  LEU A 174      17.262 -15.587  60.758  1.00 22.10           C  
ATOM   1118  CD1 LEU A 174      18.654 -16.019  61.192  1.00 29.87           C  
ATOM   1119  CD2 LEU A 174      17.350 -14.342  59.884  1.00 25.43           C  
ATOM   1120  N   PRO A 175      14.600 -17.673  57.558  1.00 15.39           N  
ATOM   1121  CA  PRO A 175      14.029 -18.708  56.696  1.00 18.62           C  
ATOM   1122  C   PRO A 175      14.864 -19.971  56.503  1.00 18.38           C  
ATOM   1123  O   PRO A 175      16.105 -19.938  56.553  1.00 21.91           O  
ATOM   1124  CB  PRO A 175      13.847 -17.970  55.376  1.00 19.56           C  
ATOM   1125  CG  PRO A 175      15.045 -17.079  55.329  1.00 18.41           C  
ATOM   1126  CD  PRO A 175      15.252 -16.615  56.759  1.00 15.81           C  
ATOM   1127  N   LYS A 176      14.173 -21.072  56.250  1.00 19.35           N  
ATOM   1128  CA  LYS A 176      14.805 -22.306  55.807  1.00 18.71           C  
ATOM   1129  C   LYS A 176      15.069 -22.280  54.292  1.00 19.95           C  
ATOM   1130  O   LYS A 176      16.106 -22.776  53.823  1.00 21.82           O  
ATOM   1131  CB  LYS A 176      13.923 -23.483  56.193  1.00 19.92           C  
ATOM   1132  CG  LYS A 176      14.434 -24.825  55.752  1.00 27.04           C  
ATOM   1133  CD  LYS A 176      15.684 -25.206  56.520  1.00 29.14           C  
ATOM   1134  CE  LYS A 176      16.051 -26.655  56.281  1.00 40.34           C  
ATOM   1135  NZ  LYS A 176      16.161 -26.979  54.846  1.00 46.87           N1+
ATOM   1136  N   ARG A 177      14.124 -21.713  53.536  1.00 18.89           N  
ATOM   1137  CA  ARG A 177      14.255 -21.597  52.082  1.00 17.78           C  
ATOM   1138  C   ARG A 177      14.062 -20.135  51.724  1.00 17.95           C  
ATOM   1139  O   ARG A 177      13.348 -19.415  52.413  1.00 18.12           O  
ATOM   1140  CB  ARG A 177      13.185 -22.408  51.355  1.00 18.63           C  
ATOM   1141  CG  ARG A 177      13.029 -23.865  51.786  1.00 20.12           C  
ATOM   1142  CD  ARG A 177      14.247 -24.700  51.459  1.00 25.04           C  
ATOM   1143  NE  ARG A 177      14.088 -26.049  52.011  1.00 25.22           N  
ATOM   1144  CZ  ARG A 177      15.021 -26.993  51.963  1.00 36.07           C  
ATOM   1145  NH1 ARG A 177      16.189 -26.753  51.376  1.00 30.50           N1+
ATOM   1146  NH2 ARG A 177      14.782 -28.182  52.502  1.00 31.03           N  
ATOM   1147  N   GLN A 178      14.730 -19.698  50.660  1.00 17.70           N  
ATOM   1148  CA  GLN A 178      14.664 -18.308  50.235  1.00 17.91           C  
ATOM   1149  C   GLN A 178      14.597 -18.224  48.715  1.00 17.01           C  
ATOM   1150  O   GLN A 178      15.458 -18.775  48.013  1.00 17.28           O  
ATOM   1151  CB  GLN A 178      15.902 -17.588  50.744  1.00 17.02           C  
ATOM   1152  CG  GLN A 178      15.951 -16.114  50.441  1.00 16.81           C  
ATOM   1153  CD  GLN A 178      17.254 -15.526  50.933  1.00 16.73           C  
ATOM   1154  NE2 GLN A 178      17.184 -14.665  51.935  1.00 16.14           N  
ATOM   1155  OE1 GLN A 178      18.324 -15.875  50.428  1.00 20.21           O  
ATOM   1156  N   PHE A 179      13.591 -17.513  48.201  1.00 13.60           N  
ATOM   1157  CA  PHE A 179      13.368 -17.410  46.756  1.00 14.50           C  
ATOM   1158  C   PHE A 179      13.366 -15.938  46.356  1.00 13.54           C  
ATOM   1159  O   PHE A 179      12.749 -15.108  47.032  1.00 16.24           O  
ATOM   1160  CB  PHE A 179      12.015 -18.010  46.363  1.00 16.17           C  
ATOM   1161  CG  PHE A 179      11.742 -19.368  46.935  1.00 18.33           C  
ATOM   1162  CD1 PHE A 179      12.724 -20.338  46.982  1.00 18.56           C  
ATOM   1163  CD2 PHE A 179      10.486 -19.666  47.429  1.00 22.74           C  
ATOM   1164  CE1 PHE A 179      12.449 -21.598  47.513  1.00 22.64           C  
ATOM   1165  CE2 PHE A 179      10.209 -20.914  47.955  1.00 23.54           C  
ATOM   1166  CZ  PHE A 179      11.189 -21.875  47.998  1.00 22.13           C  
ATOM   1167  N   THR A 180      14.061 -15.603  45.270  1.00 14.14           N  
ATOM   1168  CA  THR A 180      13.954 -14.260  44.684  1.00 14.43           C  
ATOM   1169  C   THR A 180      13.122 -14.371  43.407  1.00 12.78           C  
ATOM   1170  O   THR A 180      13.439 -15.169  42.519  1.00 14.65           O  
ATOM   1171  CB  THR A 180      15.341 -13.650  44.341  1.00 12.82           C  
ATOM   1172  CG2 THR A 180      15.191 -12.205  43.876  1.00 13.44           C  
ATOM   1173  OG1 THR A 180      16.181 -13.661  45.501  1.00 15.43           O  
ATOM   1174  N  AVAL A 181      12.044 -13.594  43.336  0.52 12.84           N  
ATOM   1175  N  BVAL A 181      12.048 -13.594  43.315  0.48 12.83           N  
ATOM   1176  CA AVAL A 181      11.174 -13.587  42.170  0.52 13.06           C  
ATOM   1177  CA BVAL A 181      11.212 -13.632  42.125  0.48 13.03           C  
ATOM   1178  C  AVAL A 181      11.207 -12.200  41.561  0.52 13.77           C  
ATOM   1179  C  BVAL A 181      11.121 -12.239  41.514  0.48 13.71           C  
ATOM   1180  O  AVAL A 181      10.832 -11.226  42.213  0.52 12.93           O  
ATOM   1181  O  BVAL A 181      10.578 -11.308  42.108  0.48 13.52           O  
ATOM   1182  CB AVAL A 181       9.713 -13.936  42.553  0.52 12.67           C  
ATOM   1183  CB BVAL A 181       9.805 -14.203  42.434  0.48 12.32           C  
ATOM   1184  CG1AVAL A 181       8.791 -13.772  41.366  0.52 15.48           C  
ATOM   1185  CG1BVAL A 181       9.089 -13.326  43.453  0.48 15.16           C  
ATOM   1186  CG2AVAL A 181       9.632 -15.348  43.112  0.52 13.44           C  
ATOM   1187  CG2BVAL A 181       8.994 -14.354  41.165  0.48 14.45           C  
ATOM   1188  N   VAL A 182      11.695 -12.105  40.325  1.00 12.78           N  
ATOM   1189  CA  VAL A 182      11.782 -10.814  39.662  1.00 11.78           C  
ATOM   1190  C   VAL A 182      10.899 -10.803  38.438  1.00 11.73           C  
ATOM   1191  O   VAL A 182      11.070 -11.630  37.530  1.00 13.46           O  
ATOM   1192  CB  VAL A 182      13.233 -10.503  39.268  1.00 11.86           C  
ATOM   1193  CG1 VAL A 182      13.362  -9.071  38.713  1.00 13.01           C  
ATOM   1194  CG2 VAL A 182      14.129 -10.668  40.475  1.00 12.02           C  
ATOM   1195  N   PHE A 183       9.938  -9.881  38.421  1.00 11.96           N  
ATOM   1196  CA  PHE A 183       9.119  -9.698  37.238  1.00 12.18           C  
ATOM   1197  C   PHE A 183       9.801  -8.583  36.443  1.00 11.50           C  
ATOM   1198  O   PHE A 183       9.701  -7.403  36.797  1.00 14.21           O  
ATOM   1199  CB  PHE A 183       7.711  -9.247  37.650  1.00 14.09           C  
ATOM   1200  CG  PHE A 183       6.815 -10.359  38.172  1.00 14.96           C  
ATOM   1201  CD1 PHE A 183       7.272 -11.663  38.321  1.00 16.97           C  
ATOM   1202  CD2 PHE A 183       5.490 -10.074  38.470  1.00 14.08           C  
ATOM   1203  CE1 PHE A 183       6.412 -12.679  38.779  1.00 17.97           C  
ATOM   1204  CE2 PHE A 183       4.627 -11.062  38.928  1.00 16.03           C  
ATOM   1205  CZ  PHE A 183       5.083 -12.366  39.076  1.00 16.04           C  
ATOM   1206  N   ASN A 184      10.450  -8.964  35.336  1.00 13.59           N  
ATOM   1207  CA  ASN A 184      11.246  -8.032  34.537  1.00 14.25           C  
ATOM   1208  C   ASN A 184      10.640  -7.997  33.161  1.00 14.22           C  
ATOM   1209  O   ASN A 184      10.741  -8.972  32.423  1.00 15.05           O  
ATOM   1210  CB  ASN A 184      12.700  -8.510  34.466  1.00 13.65           C  
ATOM   1211  CG  ASN A 184      13.611  -7.515  33.755  1.00 14.48           C  
ATOM   1212  ND2 ASN A 184      14.696  -8.017  33.153  1.00 15.84           N  
ATOM   1213  OD1 ASN A 184      13.347  -6.323  33.754  1.00 15.40           O  
ATOM   1214  N   ASP A 185      10.033  -6.865  32.819  1.00 14.17           N  
ATOM   1215  CA  ASP A 185       9.180  -6.778  31.658  1.00 15.70           C  
ATOM   1216  C   ASP A 185       8.226  -7.974  31.704  1.00 19.57           C  
ATOM   1217  O   ASP A 185       7.533  -8.153  32.700  1.00 18.71           O  
ATOM   1218  CB  ASP A 185      10.020  -6.704  30.376  1.00 15.89           C  
ATOM   1219  CG  ASP A 185      10.688  -5.347  30.200  1.00 22.78           C  
ATOM   1220  OD1 ASP A 185      10.079  -4.343  30.617  1.00 23.32           O  
ATOM   1221  OD2 ASP A 185      11.800  -5.298  29.635  1.00 25.73           O1-
ATOM   1222  N   MET A 186       8.207  -8.802  30.666  1.00 16.84           N  
ATOM   1223  CA  MET A 186       7.325  -9.975  30.586  1.00 18.09           C  
ATOM   1224  C   MET A 186       7.951 -11.293  31.068  1.00 18.41           C  
ATOM   1225  O   MET A 186       7.409 -12.380  30.818  1.00 20.72           O  
ATOM   1226  CB  MET A 186       6.735 -10.115  29.182  1.00 21.12           C  
ATOM   1227  CG  MET A 186       6.058  -8.842  28.701  1.00 31.39           C  
ATOM   1228  SD  MET A 186       4.635  -8.409  29.737  1.00 32.06           S  
ATOM   1229  CE  MET A 186       3.572  -9.770  29.284  1.00 38.79           C  
ATOM   1230  N   MET A 187       9.130 -11.210  31.672  1.00 16.29           N  
ATOM   1231  CA  MET A 187       9.897 -12.396  32.068  1.00 16.43           C  
ATOM   1232  C   MET A 187       9.893 -12.560  33.577  1.00 15.93           C  
ATOM   1233  O   MET A 187       9.741 -11.587  34.310  1.00 16.26           O  
ATOM   1234  CB  MET A 187      11.359 -12.252  31.655  1.00 17.22           C  
ATOM   1235  CG  MET A 187      11.588 -12.059  30.166  1.00 18.44           C  
ATOM   1236  SD  MET A 187      13.316 -11.699  29.778  1.00 18.61           S  
ATOM   1237  CE  MET A 187      13.423  -9.988  30.278  1.00 17.70           C  
ATOM   1238  N   ILE A 188      10.035 -13.798  34.033  1.00 16.54           N  
ATOM   1239  CA  ILE A 188      10.303 -14.070  35.444  1.00 13.07           C  
ATOM   1240  C   ILE A 188      11.756 -14.526  35.527  1.00 14.40           C  
ATOM   1241  O   ILE A 188      12.130 -15.542  34.951  1.00 16.35           O  
ATOM   1242  CB  ILE A 188       9.369 -15.157  36.001  1.00 15.10           C  
ATOM   1243  CG1 ILE A 188       7.914 -14.683  35.913  1.00 16.79           C  
ATOM   1244  CG2 ILE A 188       9.709 -15.443  37.457  1.00 16.21           C  
ATOM   1245  CD1 ILE A 188       6.887 -15.696  36.439  1.00 23.79           C  
ATOM   1246  N   ASN A 189      12.590 -13.745  36.205  1.00 13.43           N  
ATOM   1247  CA  ASN A 189      14.007 -14.065  36.367  1.00 13.47           C  
ATOM   1248  C   ASN A 189      14.725 -14.274  35.023  1.00 15.53           C  
ATOM   1249  O   ASN A 189      15.685 -15.045  34.929  1.00 16.65           O  
ATOM   1250  CB  ASN A 189      14.179 -15.280  37.289  1.00 14.88           C  
ATOM   1251  CG  ASN A 189      13.819 -14.956  38.730  1.00 14.84           C  
ATOM   1252  ND2 ASN A 189      13.911 -15.947  39.609  1.00 14.39           N  
ATOM   1253  OD1 ASN A 189      13.440 -13.822  39.042  1.00 15.72           O  
ATOM   1254  N   ASN A 190      14.250 -13.563  34.008  1.00 16.25           N  
ATOM   1255  CA  ASN A 190      14.790 -13.625  32.640  1.00 15.08           C  
ATOM   1256  C   ASN A 190      14.764 -15.027  32.036  1.00 17.63           C  
ATOM   1257  O   ASN A 190      15.552 -15.342  31.141  1.00 19.93           O  
ATOM   1258  CB  ASN A 190      16.210 -13.022  32.547  1.00 17.00           C  
ATOM   1259  CG  ASN A 190      16.202 -11.502  32.474  1.00 17.71           C  
ATOM   1260  ND2 ASN A 190      16.896 -10.943  31.462  1.00 16.67           N  
ATOM   1261  OD1 ASN A 190      15.577 -10.830  33.299  1.00 15.31           O  
ATOM   1262  N   ARG A 191      13.867 -15.874  32.527  1.00 17.49           N  
ATOM   1263  CA AARG A 191      13.719 -17.223  31.983  0.71 20.78           C  
ATOM   1264  CA BARG A 191      13.750 -17.216  31.976  0.29 20.76           C  
ATOM   1265  C   ARG A 191      12.978 -17.184  30.655  1.00 21.87           C  
ATOM   1266  O   ARG A 191      12.213 -16.263  30.395  1.00 23.65           O  
ATOM   1267  CB AARG A 191      12.935 -18.109  32.954  0.71 18.93           C  
ATOM   1268  CB BARG A 191      13.079 -18.153  32.984  0.29 19.39           C  
ATOM   1269  CG AARG A 191      13.648 -18.401  34.271  0.71 17.52           C  
ATOM   1270  CG BARG A 191      13.736 -18.161  34.369  0.29 17.95           C  
ATOM   1271  CD AARG A 191      14.850 -19.325  34.085  0.71 17.48           C  
ATOM   1272  CD BARG A 191      15.105 -18.849  34.376  0.29 20.04           C  
ATOM   1273  NE AARG A 191      15.420 -19.740  35.368  0.71 21.03           N  
ATOM   1274  NE BARG A 191      15.674 -18.900  35.724  0.29 22.78           N  
ATOM   1275  CZ AARG A 191      15.022 -20.807  36.055  0.71 18.58           C  
ATOM   1276  CZ BARG A 191      16.612 -18.072  36.178  0.29 20.72           C  
ATOM   1277  NH1AARG A 191      14.048 -21.571  35.586  0.71 17.48           N1+
ATOM   1278  NH1BARG A 191      17.106 -17.133  35.392  0.29 18.50           N1+
ATOM   1279  NH2AARG A 191      15.604 -21.114  37.206  0.71 25.22           N  
ATOM   1280  NH2BARG A 191      17.064 -18.190  37.420  0.29 22.50           N  
ATOM   1281  N   ALA A 192      13.193 -18.198  29.826  1.00 28.77           N  
ATOM   1282  CA  ALA A 192      12.403 -18.358  28.610  1.00 33.58           C  
ATOM   1283  C   ALA A 192      10.958 -18.624  29.033  1.00 34.87           C  
ATOM   1284  O   ALA A 192      10.715 -19.047  30.163  1.00 27.70           O  
ATOM   1285  CB  ALA A 192      12.942 -19.503  27.785  1.00 36.55           C  
ATOM   1286  N   HIS A 193       9.998 -18.364  28.148  1.00 36.65           N  
ATOM   1287  CA  HIS A 193       8.590 -18.323  28.553  1.00 37.69           C  
ATOM   1288  C   HIS A 193       7.981 -19.642  29.052  1.00 40.35           C  
ATOM   1289  O   HIS A 193       6.961 -19.618  29.742  1.00 40.62           O  
ATOM   1290  CB  HIS A 193       7.720 -17.722  27.448  1.00 44.74           C  
ATOM   1291  CG  HIS A 193       7.608 -18.585  26.234  1.00 49.28           C  
ATOM   1292  CD2 HIS A 193       6.621 -19.413  25.820  1.00 49.45           C  
ATOM   1293  ND1 HIS A 193       8.600 -18.659  25.280  1.00 48.99           N  
ATOM   1294  CE1 HIS A 193       8.227 -19.496  24.328  1.00 51.49           C  
ATOM   1295  NE2 HIS A 193       7.031 -19.966  24.633  1.00 51.53           N  
ATOM   1296  N   HIS A 194       8.579 -20.777  28.689  1.00 36.06           N  
ATOM   1297  CA  HIS A 194       8.164 -22.077  29.235  1.00 39.58           C  
ATOM   1298  C   HIS A 194       8.927 -22.434  30.503  1.00 43.16           C  
ATOM   1299  O   HIS A 194       8.590 -23.387  31.206  1.00 49.57           O  
ATOM   1300  CB  HIS A 194       8.409 -23.186  28.214  1.00 43.76           C  
ATOM   1301  CG  HIS A 194       7.491 -23.138  27.037  1.00 48.63           C  
ATOM   1302  CD2 HIS A 194       6.323 -22.483  26.845  1.00 48.97           C  
ATOM   1303  ND1 HIS A 194       7.735 -23.840  25.876  1.00 55.67           N  
ATOM   1304  CE1 HIS A 194       6.757 -23.616  25.018  1.00 51.09           C  
ATOM   1305  NE2 HIS A 194       5.888 -22.794  25.580  1.00 47.65           N  
ATOM   1306  N   ASP A 195       9.976 -21.664  30.756  1.00 30.82           N  
ATOM   1307  CA  ASP A 195      10.990 -21.930  31.779  1.00 32.43           C  
ATOM   1308  C   ASP A 195      10.835 -21.266  33.162  1.00 28.46           C  
ATOM   1309  O   ASP A 195      11.820 -21.169  33.889  1.00 26.39           O  
ATOM   1310  CB  ASP A 195      12.424 -21.812  31.242  1.00 33.13           C  
ATOM   1311  CG  ASP A 195      13.415 -22.646  32.052  1.00 28.79           C  
ATOM   1312  OD1 ASP A 195      12.988 -23.654  32.658  1.00 36.07           O  
ATOM   1313  OD2 ASP A 195      14.614 -22.298  32.101  1.00 30.16           O1-
ATOM   1314  N   ALA A 196       9.687 -20.665  33.464  1.00 28.45           N  
ATOM   1315  CA  ALA A 196       9.560 -19.958  34.737  1.00 25.22           C  
ATOM   1316  C   ALA A 196      10.050 -20.836  35.888  1.00 21.91           C  
ATOM   1317  O   ALA A 196       9.847 -22.052  35.886  1.00 24.23           O  
ATOM   1318  CB  ALA A 196       8.114 -19.552  34.982  1.00 29.38           C  
ATOM   1319  N   PRO A 197      10.715 -20.225  36.875  1.00 18.71           N  
ATOM   1320  CA  PRO A 197      11.329 -20.975  37.971  1.00 17.21           C  
ATOM   1321  C   PRO A 197      10.334 -21.788  38.798  1.00 18.90           C  
ATOM   1322  O   PRO A 197       9.241 -21.325  39.116  1.00 19.96           O  
ATOM   1323  CB  PRO A 197      11.943 -19.877  38.844  1.00 20.76           C  
ATOM   1324  CG  PRO A 197      12.128 -18.724  37.929  1.00 20.96           C  
ATOM   1325  CD  PRO A 197      10.962 -18.778  36.997  1.00 18.16           C  
ATOM   1326  N   THR A 198      10.725 -23.014  39.115  1.00 20.64           N  
ATOM   1327  CA  THR A 198      10.033 -23.821  40.106  1.00 19.20           C  
ATOM   1328  C   THR A 198      10.784 -23.665  41.417  1.00 21.92           C  
ATOM   1329  O   THR A 198      11.993 -23.917  41.476  1.00 24.81           O  
ATOM   1330  CB  THR A 198      10.036 -25.308  39.712  1.00 18.90           C  
ATOM   1331  CG2 THR A 198       9.446 -26.157  40.835  1.00 23.27           C  
ATOM   1332  OG1 THR A 198       9.276 -25.490  38.511  1.00 24.64           O  
ATOM   1333  N   PHE A 199      10.088 -23.226  42.464  1.00 17.05           N  
ATOM   1334  CA  PHE A 199      10.692 -23.070  43.782  1.00 16.80           C  
ATOM   1335  C   PHE A 199      10.163 -24.187  44.671  1.00 18.39           C  
ATOM   1336  O   PHE A 199       8.987 -24.523  44.595  1.00 20.17           O  
ATOM   1337  CB  PHE A 199      10.343 -21.704  44.383  1.00 18.60           C  
ATOM   1338  CG  PHE A 199      10.790 -20.529  43.542  1.00 21.23           C  
ATOM   1339  CD1 PHE A 199      12.131 -20.220  43.428  1.00 22.24           C  
ATOM   1340  CD2 PHE A 199       9.864 -19.732  42.887  1.00 19.27           C  
ATOM   1341  CE1 PHE A 199      12.544 -19.131  42.657  1.00 20.04           C  
ATOM   1342  CE2 PHE A 199      10.271 -18.645  42.120  1.00 20.21           C  
ATOM   1343  CZ  PHE A 199      11.619 -18.352  42.011  1.00 19.20           C  
ATOM   1344  N   GLU A 200      11.026 -24.766  45.498  1.00 19.70           N  
ATOM   1345  CA  GLU A 200      10.639 -25.945  46.268  1.00 18.19           C  
ATOM   1346  C   GLU A 200      10.904 -25.799  47.752  1.00 19.34           C  
ATOM   1347  O   GLU A 200      11.919 -25.253  48.167  1.00 21.66           O  
ATOM   1348  CB  GLU A 200      11.371 -27.196  45.757  1.00 28.64           C  
ATOM   1349  CG  GLU A 200      11.264 -27.428  44.269  1.00 28.02           C  
ATOM   1350  CD  GLU A 200      11.922 -28.727  43.827  1.00 35.79           C  
ATOM   1351  OE1 GLU A 200      12.029 -29.659  44.656  1.00 32.85           O  
ATOM   1352  OE2 GLU A 200      12.332 -28.809  42.650  1.00 37.80           O1-
ATOM   1353  N   ALA A 201       9.958 -26.291  48.550  1.00 18.81           N  
ATOM   1354  CA  ALA A 201      10.106 -26.340  49.994  1.00 18.86           C  
ATOM   1355  C   ALA A 201       9.413 -27.598  50.511  1.00 17.17           C  
ATOM   1356  O   ALA A 201       8.633 -28.221  49.798  1.00 21.24           O  
ATOM   1357  CB  ALA A 201       9.518 -25.089  50.644  1.00 21.29           C  
ATOM   1358  N   ASN A 202       9.694 -27.953  51.758  1.00 20.13           N  
ATOM   1359  CA  ASN A 202       9.011 -29.077  52.390  1.00 20.32           C  
ATOM   1360  C   ASN A 202       7.907 -28.562  53.287  1.00 20.53           C  
ATOM   1361  O   ASN A 202       8.040 -27.505  53.897  1.00 18.32           O  
ATOM   1362  CB  ASN A 202       9.990 -29.897  53.231  1.00 20.59           C  
ATOM   1363  CG  ASN A 202      11.053 -30.565  52.393  1.00 24.54           C  
ATOM   1364  ND2 ASN A 202      12.189 -30.854  53.010  1.00 30.60           N  
ATOM   1365  OD1 ASN A 202      10.860 -30.817  51.211  1.00 23.79           O  
ATOM   1366  N   LEU A 203       6.826 -29.327  53.380  1.00 20.27           N  
ATOM   1367  CA  LEU A 203       5.685 -28.925  54.176  1.00 19.12           C  
ATOM   1368  C   LEU A 203       6.136 -28.510  55.569  1.00 18.89           C  
ATOM   1369  O   LEU A 203       6.868 -29.240  56.260  1.00 21.45           O  
ATOM   1370  CB  LEU A 203       4.707 -30.097  54.280  1.00 20.57           C  
ATOM   1371  CG  LEU A 203       3.403 -29.859  55.037  1.00 20.05           C  
ATOM   1372  CD1 LEU A 203       2.501 -28.881  54.308  1.00 21.47           C  
ATOM   1373  CD2 LEU A 203       2.685 -31.190  55.201  1.00 23.80           C  
ATOM   1374  N   GLY A 204       5.691 -27.334  55.994  1.00 17.78           N  
ATOM   1375  CA  GLY A 204       6.010 -26.841  57.321  1.00 18.44           C  
ATOM   1376  C   GLY A 204       7.237 -25.954  57.452  1.00 18.09           C  
ATOM   1377  O   GLY A 204       7.436 -25.334  58.489  1.00 18.99           O  
ATOM   1378  N   GLU A 205       8.063 -25.893  56.409  1.00 18.03           N  
ATOM   1379  CA  GLU A 205       9.254 -25.041  56.439  1.00 20.53           C  
ATOM   1380  C   GLU A 205       8.927 -23.551  56.368  1.00 17.03           C  
ATOM   1381  O   GLU A 205       7.951 -23.153  55.729  1.00 18.36           O  
ATOM   1382  CB  GLU A 205      10.202 -25.413  55.296  1.00 21.32           C  
ATOM   1383  CG  GLU A 205      10.895 -26.748  55.511  1.00 22.63           C  
ATOM   1384  CD  GLU A 205      11.856 -27.117  54.397  1.00 26.82           C  
ATOM   1385  OE1 GLU A 205      11.706 -26.618  53.259  1.00 20.48           O  
ATOM   1386  OE2 GLU A 205      12.775 -27.931  54.661  1.00 27.14           O1-
ATOM   1387  N   ARG A 206       9.752 -22.738  57.016  1.00 18.19           N  
ATOM   1388  CA  ARG A 206       9.638 -21.280  56.918  1.00 14.26           C  
ATOM   1389  C   ARG A 206      10.319 -20.846  55.627  1.00 20.67           C  
ATOM   1390  O   ARG A 206      11.516 -21.061  55.456  1.00 18.82           O  
ATOM   1391  CB  ARG A 206      10.286 -20.612  58.130  1.00 17.47           C  
ATOM   1392  CG  ARG A 206      10.197 -19.085  58.152  1.00 17.02           C  
ATOM   1393  CD  ARG A 206      10.563 -18.506  59.510  1.00 18.92           C  
ATOM   1394  NE  ARG A 206       9.476 -18.734  60.451  1.00 22.40           N  
ATOM   1395  CZ  ARG A 206       8.399 -17.964  60.512  1.00 23.55           C  
ATOM   1396  NH1 ARG A 206       8.310 -16.914  59.704  1.00 21.98           N1+
ATOM   1397  NH2 ARG A 206       7.427 -18.228  61.385  1.00 22.70           N  
ATOM   1398  N   VAL A 207       9.553 -20.213  54.741  1.00 16.64           N  
ATOM   1399  CA  VAL A 207      10.011 -19.860  53.405  1.00 15.90           C  
ATOM   1400  C   VAL A 207       9.935 -18.348  53.226  1.00 14.87           C  
ATOM   1401  O   VAL A 207       8.918 -17.719  53.524  1.00 17.33           O  
ATOM   1402  CB  VAL A 207       9.142 -20.533  52.333  1.00 18.00           C  
ATOM   1403  CG1 VAL A 207       9.510 -20.034  50.945  1.00 22.38           C  
ATOM   1404  CG2 VAL A 207       9.259 -22.068  52.446  1.00 20.23           C  
ATOM   1405  N   GLU A 208      11.019 -17.765  52.732  1.00 15.06           N  
ATOM   1406  CA  GLU A 208      11.063 -16.328  52.479  1.00 14.90           C  
ATOM   1407  C   GLU A 208      10.988 -16.058  50.985  1.00 15.66           C  
ATOM   1408  O   GLU A 208      11.710 -16.679  50.195  1.00 15.93           O  
ATOM   1409  CB  GLU A 208      12.371 -15.764  53.019  1.00 15.77           C  
ATOM   1410  CG  GLU A 208      12.542 -14.272  52.827  1.00 16.74           C  
ATOM   1411  CD  GLU A 208      13.632 -13.749  53.719  1.00 17.51           C  
ATOM   1412  OE1 GLU A 208      14.821 -13.906  53.358  1.00 18.17           O  
ATOM   1413  OE2 GLU A 208      13.309 -13.221  54.805  1.00 16.16           O1-
ATOM   1414  N   TRP A 209      10.089 -15.149  50.604  1.00 15.51           N  
ATOM   1415  CA  TRP A 209       9.970 -14.700  49.216  1.00 14.89           C  
ATOM   1416  C   TRP A 209      10.433 -13.251  49.129  1.00 12.50           C  
ATOM   1417  O   TRP A 209      10.038 -12.414  49.946  1.00 13.55           O  
ATOM   1418  CB  TRP A 209       8.507 -14.765  48.773  1.00 14.74           C  
ATOM   1419  CG  TRP A 209       7.940 -16.156  48.649  1.00 14.70           C  
ATOM   1420  CD1 TRP A 209       7.462 -16.957  49.665  1.00 15.99           C  
ATOM   1421  CD2 TRP A 209       7.744 -16.880  47.444  1.00 15.86           C  
ATOM   1422  CE2 TRP A 209       7.164 -18.119  47.784  1.00 15.06           C  
ATOM   1423  CE3 TRP A 209       8.016 -16.609  46.101  1.00 18.72           C  
ATOM   1424  NE1 TRP A 209       7.005 -18.137  49.146  1.00 17.17           N  
ATOM   1425  CZ2 TRP A 209       6.854 -19.087  46.826  1.00 18.45           C  
ATOM   1426  CZ3 TRP A 209       7.703 -17.560  45.152  1.00 16.85           C  
ATOM   1427  CH2 TRP A 209       7.124 -18.790  45.518  1.00 20.74           C  
ATOM   1428  N   ILE A 210      11.296 -12.950  48.151  1.00 13.44           N  
ATOM   1429  CA  ILE A 210      11.676 -11.565  47.873  1.00 14.05           C  
ATOM   1430  C   ILE A 210      11.219 -11.259  46.468  1.00 13.03           C  
ATOM   1431  O   ILE A 210      11.636 -11.927  45.510  1.00 15.75           O  
ATOM   1432  CB  ILE A 210      13.194 -11.312  47.958  1.00 15.22           C  
ATOM   1433  CG1 ILE A 210      13.712 -11.740  49.334  1.00 19.10           C  
ATOM   1434  CG2 ILE A 210      13.471  -9.845  47.780  1.00 17.70           C  
ATOM   1435  CD1 ILE A 210      14.916 -12.614  49.293  1.00 20.11           C  
ATOM   1436  N   ALA A 211      10.315 -10.291  46.364  1.00 11.29           N  
ATOM   1437  CA  ALA A 211       9.726  -9.925  45.080  1.00 11.04           C  
ATOM   1438  C   ALA A 211      10.285  -8.584  44.597  1.00 10.58           C  
ATOM   1439  O   ALA A 211      10.296  -7.610  45.348  1.00 12.07           O  
ATOM   1440  CB  ALA A 211       8.201  -9.849  45.189  1.00 14.08           C  
ATOM   1441  N   ILE A 212      10.731  -8.547  43.340  1.00 11.60           N  
ATOM   1442  CA  ILE A 212      11.298  -7.327  42.739  1.00 12.21           C  
ATOM   1443  C   ILE A 212      10.677  -7.104  41.370  1.00 11.02           C  
ATOM   1444  O   ILE A 212      10.569  -8.051  40.608  1.00 11.77           O  
ATOM   1445  CB  ILE A 212      12.815  -7.448  42.566  1.00 11.80           C  
ATOM   1446  CG1 ILE A 212      13.487  -7.742  43.912  1.00 12.99           C  
ATOM   1447  CG2 ILE A 212      13.392  -6.134  42.017  1.00 13.48           C  
ATOM   1448  CD1 ILE A 212      14.935  -8.195  43.744  1.00 15.75           C  
ATOM   1449  N   GLY A 213      10.197  -5.889  41.097  1.00 12.95           N  
ATOM   1450  CA  GLY A 213       9.805  -5.535  39.739  1.00 12.27           C  
ATOM   1451  C   GLY A 213      10.893  -4.776  38.992  1.00 11.77           C  
ATOM   1452  O   GLY A 213      11.594  -3.963  39.597  1.00 12.16           O  
ATOM   1453  N   HIS A 214      10.930  -4.925  37.670  1.00 13.50           N  
ATOM   1454  CA  HIS A 214      11.870  -4.177  36.835  1.00 11.70           C  
ATOM   1455  C   HIS A 214      11.281  -3.988  35.455  1.00 11.56           C  
ATOM   1456  O   HIS A 214      10.425  -4.766  35.020  1.00 12.85           O  
ATOM   1457  CB  HIS A 214      13.207  -4.916  36.697  1.00 12.07           C  
ATOM   1458  CG  HIS A 214      14.201  -4.569  37.756  1.00 13.28           C  
ATOM   1459  CD2 HIS A 214      14.929  -5.353  38.593  1.00 12.49           C  
ATOM   1460  ND1 HIS A 214      14.570  -3.272  38.024  1.00 14.03           N  
ATOM   1461  CE1 HIS A 214      15.455  -3.264  39.007  1.00 14.42           C  
ATOM   1462  NE2 HIS A 214      15.705  -4.515  39.354  1.00 12.04           N  
ATOM   1463  N   GLY A 215      11.831  -3.021  34.728  1.00 12.21           N  
ATOM   1464  CA  GLY A 215      11.431  -2.848  33.349  1.00 14.67           C  
ATOM   1465  C   GLY A 215      10.373  -1.805  33.137  1.00 13.41           C  
ATOM   1466  O   GLY A 215      10.422  -0.724  33.728  1.00 12.38           O  
ATOM   1467  N   SER A 216       9.611  -2.029  32.085  1.00 13.57           N  
ATOM   1468  CA  SER A 216       8.573  -1.124  31.606  1.00 14.90           C  
ATOM   1469  C   SER A 216       7.098  -1.461  31.745  1.00 17.04           C  
ATOM   1470  O   SER A 216       6.252  -0.764  31.181  1.00 18.79           O  
ATOM   1471  CB  SER A 216       8.963  -0.592  30.226  1.00 16.78           C  
ATOM   1472  OG  SER A 216      10.245   0.043  30.319  1.00 16.33           O  
ATOM   1473  N   ASN A 217       6.799  -2.590  32.375  1.00 15.19           N  
ATOM   1474  CA  ASN A 217       5.440  -3.117  32.411  1.00 15.44           C  
ATOM   1475  C   ASN A 217       4.920  -3.186  33.846  1.00 13.16           C  
ATOM   1476  O   ASN A 217       5.707  -3.205  34.800  1.00 13.68           O  
ATOM   1477  CB  ASN A 217       5.403  -4.509  31.783  1.00 14.64           C  
ATOM   1478  CG  ASN A 217       5.692  -4.489  30.299  1.00 26.50           C  
ATOM   1479  ND2 ASN A 217       4.746  -3.974  29.529  1.00 22.66           N  
ATOM   1480  OD1 ASN A 217       6.756  -4.932  29.848  1.00 28.01           O  
ATOM   1481  N   PHE A 218       3.595  -3.224  33.986  1.00 13.68           N  
ATOM   1482  CA  PHE A 218       2.959  -3.309  35.315  1.00 12.77           C  
ATOM   1483  C   PHE A 218       2.514  -4.737  35.605  1.00 12.54           C  
ATOM   1484  O   PHE A 218       2.194  -5.498  34.687  1.00 13.06           O  
ATOM   1485  CB  PHE A 218       1.778  -2.324  35.458  1.00 15.01           C  
ATOM   1486  CG  PHE A 218       0.489  -2.819  34.847  1.00 19.99           C  
ATOM   1487  CD1 PHE A 218       0.177  -2.544  33.522  1.00 28.73           C  
ATOM   1488  CD2 PHE A 218      -0.398  -3.579  35.593  1.00 23.24           C  
ATOM   1489  CE1 PHE A 218      -1.009  -3.014  32.969  1.00 20.69           C  
ATOM   1490  CE2 PHE A 218      -1.556  -4.046  35.046  1.00 21.69           C  
ATOM   1491  CZ  PHE A 218      -1.861  -3.774  33.735  1.00 19.71           C  
ATOM   1492  N   HIS A 219       2.538  -5.113  36.888  1.00 12.70           N  
ATOM   1493  CA  HIS A 219       2.286  -6.505  37.274  1.00 11.31           C  
ATOM   1494  C   HIS A 219       1.630  -6.609  38.644  1.00 11.51           C  
ATOM   1495  O   HIS A 219       1.713  -5.681  39.438  1.00 13.29           O  
ATOM   1496  CB  HIS A 219       3.605  -7.270  37.399  1.00 12.80           C  
ATOM   1497  CG  HIS A 219       4.462  -7.211  36.179  1.00 13.09           C  
ATOM   1498  CD2 HIS A 219       5.593  -6.513  35.922  1.00 14.81           C  
ATOM   1499  ND1 HIS A 219       4.210  -7.961  35.055  1.00 15.37           N  
ATOM   1500  CE1 HIS A 219       5.132  -7.710  34.141  1.00 16.36           C  
ATOM   1501  NE2 HIS A 219       5.987  -6.841  34.645  1.00 13.56           N  
ATOM   1502  N   THR A 220       1.003  -7.756  38.912  1.00 11.87           N  
ATOM   1503  CA  THR A 220       0.520  -8.080  40.263  1.00 12.61           C  
ATOM   1504  C   THR A 220       1.001  -9.484  40.624  1.00 13.06           C  
ATOM   1505  O   THR A 220       0.687 -10.452  39.932  1.00 15.53           O  
ATOM   1506  CB  THR A 220      -1.013  -8.000  40.352  1.00 11.14           C  
ATOM   1507  CG2 THR A 220      -1.484  -6.559  40.172  1.00 12.07           C  
ATOM   1508  OG1 THR A 220      -1.588  -8.784  39.305  1.00 13.31           O  
ATOM   1509  N   PHE A 221       1.806  -9.590  41.671  1.00 11.66           N  
ATOM   1510  CA  PHE A 221       2.354 -10.878  42.087  1.00 12.03           C  
ATOM   1511  C   PHE A 221       1.396 -11.610  43.012  1.00 14.12           C  
ATOM   1512  O   PHE A 221       1.000 -11.069  44.042  1.00 13.70           O  
ATOM   1513  CB  PHE A 221       3.671 -10.658  42.821  1.00 14.24           C  
ATOM   1514  CG  PHE A 221       4.169 -11.889  43.529  1.00 15.41           C  
ATOM   1515  CD1 PHE A 221       4.905 -12.843  42.851  1.00 15.95           C  
ATOM   1516  CD2 PHE A 221       3.864 -12.108  44.867  1.00 16.24           C  
ATOM   1517  CE1 PHE A 221       5.347 -13.995  43.490  1.00 18.80           C  
ATOM   1518  CE2 PHE A 221       4.310 -13.250  45.512  1.00 17.56           C  
ATOM   1519  CZ  PHE A 221       5.046 -14.195  44.823  1.00 19.06           C  
ATOM   1520  N   HIS A 222       1.049 -12.840  42.656  1.00 14.30           N  
ATOM   1521  CA  HIS A 222       0.057 -13.614  43.422  1.00 12.47           C  
ATOM   1522  C   HIS A 222       0.582 -15.018  43.717  1.00 13.64           C  
ATOM   1523  O   HIS A 222       1.158 -15.666  42.842  1.00 15.72           O  
ATOM   1524  CB  HIS A 222      -1.254 -13.679  42.644  1.00 15.09           C  
ATOM   1525  CG  HIS A 222      -2.288 -14.598  43.227  1.00 14.64           C  
ATOM   1526  CD2 HIS A 222      -2.972 -15.619  42.665  1.00 15.02           C  
ATOM   1527  ND1 HIS A 222      -2.766 -14.483  44.519  1.00 17.59           N  
ATOM   1528  CE1 HIS A 222      -3.682 -15.413  44.731  1.00 17.51           C  
ATOM   1529  NE2 HIS A 222      -3.840 -16.105  43.617  1.00 16.20           N  
ATOM   1530  N   LEU A 223       0.341 -15.494  44.938  1.00 12.87           N  
ATOM   1531  CA  LEU A 223       0.731 -16.839  45.347  1.00 13.48           C  
ATOM   1532  C   LEU A 223      -0.514 -17.648  45.736  1.00 15.48           C  
ATOM   1533  O   LEU A 223      -1.240 -17.261  46.639  1.00 17.34           O  
ATOM   1534  CB  LEU A 223       1.687 -16.729  46.531  1.00 17.45           C  
ATOM   1535  CG  LEU A 223       2.340 -17.982  47.106  1.00 19.85           C  
ATOM   1536  CD1 LEU A 223       3.078 -18.778  46.025  1.00 19.74           C  
ATOM   1537  CD2 LEU A 223       3.277 -17.567  48.239  1.00 18.45           C  
ATOM   1538  N   HIS A 224      -0.781 -18.748  45.037  1.00 13.82           N  
ATOM   1539  CA  HIS A 224      -1.897 -19.633  45.428  1.00 15.17           C  
ATOM   1540  C   HIS A 224      -1.612 -20.277  46.770  1.00 16.28           C  
ATOM   1541  O   HIS A 224      -0.479 -20.663  47.043  1.00 15.42           O  
ATOM   1542  CB  HIS A 224      -2.076 -20.776  44.424  1.00 14.51           C  
ATOM   1543  CG  HIS A 224      -2.744 -20.386  43.147  1.00 16.04           C  
ATOM   1544  CD2 HIS A 224      -2.866 -19.193  42.526  1.00 20.82           C  
ATOM   1545  ND1 HIS A 224      -3.373 -21.306  42.339  1.00 19.84           N  
ATOM   1546  CE1 HIS A 224      -3.861 -20.694  41.276  1.00 19.55           C  
ATOM   1547  NE2 HIS A 224      -3.571 -19.411  41.368  1.00 18.73           N  
ATOM   1548  N   GLY A 225      -2.663 -20.437  47.579  1.00 15.47           N  
ATOM   1549  CA  GLY A 225      -2.600 -21.250  48.790  1.00 16.58           C  
ATOM   1550  C   GLY A 225      -1.831 -20.690  49.971  1.00 17.93           C  
ATOM   1551  O   GLY A 225      -1.700 -21.349  51.003  1.00 16.62           O  
ATOM   1552  N   HIS A 226      -1.312 -19.475  49.820  1.00 15.20           N  
ATOM   1553  CA  HIS A 226      -0.499 -18.851  50.842  1.00 14.22           C  
ATOM   1554  C   HIS A 226      -0.863 -17.380  50.932  1.00 16.13           C  
ATOM   1555  O   HIS A 226      -1.451 -16.824  50.000  1.00 18.46           O  
ATOM   1556  CB  HIS A 226       0.994 -19.060  50.535  1.00 13.59           C  
ATOM   1557  CG  HIS A 226       1.388 -20.501  50.537  1.00 13.63           C  
ATOM   1558  CD2 HIS A 226       1.978 -21.268  51.487  1.00 16.34           C  
ATOM   1559  ND1 HIS A 226       1.101 -21.344  49.486  1.00 14.51           N  
ATOM   1560  CE1 HIS A 226       1.523 -22.564  49.773  1.00 16.41           C  
ATOM   1561  NE2 HIS A 226       2.060 -22.544  50.981  1.00 16.55           N  
ATOM   1562  N   ARG A 227      -0.554 -16.774  52.067  1.00 14.25           N  
ATOM   1563  CA  ARG A 227      -0.914 -15.381  52.326  1.00 14.74           C  
ATOM   1564  C   ARG A 227       0.026 -14.784  53.351  1.00 13.77           C  
ATOM   1565  O   ARG A 227       0.699 -15.510  54.088  1.00 15.49           O  
ATOM   1566  CB  ARG A 227      -2.372 -15.275  52.795  1.00 16.59           C  
ATOM   1567  CG  ARG A 227      -2.637 -15.918  54.133  1.00 18.49           C  
ATOM   1568  CD  ARG A 227      -4.048 -16.535  54.205  1.00 20.86           C  
ATOM   1569  NE  ARG A 227      -4.192 -17.652  53.276  1.00 19.44           N  
ATOM   1570  CZ  ARG A 227      -3.615 -18.843  53.434  1.00 20.60           C  
ATOM   1571  NH1 ARG A 227      -2.834 -19.089  54.486  1.00 23.10           N1+
ATOM   1572  NH2 ARG A 227      -3.809 -19.788  52.523  1.00 19.43           N  
ATOM   1573  N   TRP A 228       0.100 -13.462  53.397  1.00 13.52           N  
ATOM   1574  CA  TRP A 228       1.017 -12.791  54.309  1.00 13.02           C  
ATOM   1575  C   TRP A 228       0.449 -11.437  54.702  1.00 12.08           C  
ATOM   1576  O   TRP A 228      -0.413 -10.885  54.015  1.00 13.99           O  
ATOM   1577  CB  TRP A 228       2.411 -12.625  53.658  1.00 13.68           C  
ATOM   1578  CG  TRP A 228       2.451 -11.713  52.427  1.00 14.02           C  
ATOM   1579  CD1 TRP A 228       2.826 -10.407  52.402  1.00 13.91           C  
ATOM   1580  CD2 TRP A 228       2.132 -12.065  51.067  1.00 13.55           C  
ATOM   1581  CE2 TRP A 228       2.341 -10.913  50.278  1.00 13.57           C  
ATOM   1582  CE3 TRP A 228       1.707 -13.244  50.439  1.00 13.10           C  
ATOM   1583  NE1 TRP A 228       2.759  -9.914  51.111  1.00 12.98           N  
ATOM   1584  CZ2 TRP A 228       2.108 -10.892  48.900  1.00 13.11           C  
ATOM   1585  CZ3 TRP A 228       1.477 -13.220  49.053  1.00 14.19           C  
ATOM   1586  CH2 TRP A 228       1.677 -12.050  48.310  1.00 14.59           C  
ATOM   1587  N   LEU A 229       0.925 -10.892  55.821  1.00 14.49           N  
ATOM   1588  CA  LEU A 229       0.440  -9.595  56.272  1.00 15.12           C  
ATOM   1589  C   LEU A 229       1.159  -8.488  55.493  1.00 14.69           C  
ATOM   1590  O   LEU A 229       2.381  -8.599  55.265  1.00 15.81           O  
ATOM   1591  CB  LEU A 229       0.691  -9.456  57.773  1.00 18.10           C  
ATOM   1592  CG  LEU A 229      -0.354  -8.722  58.591  1.00 20.59           C  
ATOM   1593  CD1 LEU A 229      -1.683  -9.421  58.523  1.00 20.80           C  
ATOM   1594  CD2 LEU A 229       0.144  -8.644  60.035  1.00 21.03           C  
ATOM   1595  N   ASP A 230       0.464  -7.412  55.124  1.00 14.00           N  
ATOM   1596  CA  ASP A 230       1.143  -6.456  54.264  1.00 12.69           C  
ATOM   1597  C   ASP A 230       1.802  -5.430  55.184  1.00 15.30           C  
ATOM   1598  O   ASP A 230       1.331  -4.305  55.362  1.00 17.26           O  
ATOM   1599  CB  ASP A 230       0.034  -5.751  53.475  1.00 13.85           C  
ATOM   1600  CG  ASP A 230       0.559  -4.872  52.370  1.00 17.46           C  
ATOM   1601  OD1 ASP A 230       1.760  -4.945  52.074  1.00 16.50           O  
ATOM   1602  OD2 ASP A 230      -0.247  -4.117  51.782  1.00 19.94           O1-
ATOM   1603  N   ASN A 231       3.058  -5.718  55.471  1.00 15.15           N  
ATOM   1604  CA  ASN A 231       3.907  -4.924  56.357  1.00 14.79           C  
ATOM   1605  C   ASN A 231       5.333  -5.345  56.034  1.00 17.37           C  
ATOM   1606  O   ASN A 231       5.548  -5.976  55.009  1.00 16.51           O  
ATOM   1607  CB  ASN A 231       3.551  -5.056  57.855  1.00 15.78           C  
ATOM   1608  CG  ASN A 231       3.829  -6.440  58.417  1.00 17.28           C  
ATOM   1609  ND2 ASN A 231       3.360  -6.680  59.645  1.00 19.14           N  
ATOM   1610  OD1 ASN A 231       4.456  -7.276  57.780  1.00 16.81           O  
ATOM   1611  N   ARG A 232       6.317  -4.947  56.835  1.00 16.15           N  
ATOM   1612  CA  ARG A 232       7.704  -5.246  56.469  1.00 15.89           C  
ATOM   1613  C   ARG A 232       8.001  -6.741  56.330  1.00 18.47           C  
ATOM   1614  O   ARG A 232       8.550  -7.179  55.316  1.00 17.07           O  
ATOM   1615  CB  ARG A 232       8.696  -4.618  57.452  1.00 18.41           C  
ATOM   1616  CG  ARG A 232      10.149  -4.954  57.123  1.00 19.45           C  
ATOM   1617  CD  ARG A 232      11.119  -4.243  58.068  1.00 19.06           C  
ATOM   1618  NE  ARG A 232      10.970  -4.706  59.451  1.00 20.36           N  
ATOM   1619  CZ  ARG A 232      11.637  -5.731  59.972  1.00 20.19           C  
ATOM   1620  NH1 ARG A 232      12.500  -6.422  59.236  1.00 18.59           N1+
ATOM   1621  NH2 ARG A 232      11.428  -6.077  61.238  1.00 20.05           N  
ATOM   1622  N   THR A 233       7.700  -7.515  57.377  1.00 16.39           N  
ATOM   1623  CA  THR A 233       8.091  -8.929  57.421  1.00 17.01           C  
ATOM   1624  C   THR A 233       7.045  -9.932  56.939  1.00 12.74           C  
ATOM   1625  O   THR A 233       7.354 -11.108  56.729  1.00 15.41           O  
ATOM   1626  CB  THR A 233       8.408  -9.336  58.863  1.00 19.27           C  
ATOM   1627  CG2 THR A 233       9.525  -8.473  59.426  1.00 20.16           C  
ATOM   1628  OG1 THR A 233       7.211  -9.171  59.642  1.00 20.57           O  
ATOM   1629  N   GLY A 234       5.807  -9.473  56.746  1.00 14.37           N  
ATOM   1630  CA  GLY A 234       4.717 -10.378  56.413  1.00 16.66           C  
ATOM   1631  C   GLY A 234       4.044 -11.022  57.616  1.00 15.31           C  
ATOM   1632  O   GLY A 234       3.148 -11.854  57.454  1.00 18.59           O  
ATOM   1633  N  AMET A 235       4.491 -10.644  58.815  0.52 15.18           N  
ATOM   1634  N  BMET A 235       4.464 -10.645  58.818  0.48 15.24           N  
ATOM   1635  CA AMET A 235       3.993 -11.230  60.061  0.52 18.10           C  
ATOM   1636  CA BMET A 235       3.893 -11.241  60.020  0.48 17.98           C  
ATOM   1637  C  AMET A 235       3.631 -10.141  61.065  0.52 17.80           C  
ATOM   1638  C  BMET A 235       3.651 -10.179  61.080  0.48 17.80           C  
ATOM   1639  O  AMET A 235       4.233  -9.069  61.075  0.52 17.49           O  
ATOM   1640  O  BMET A 235       4.355  -9.173  61.142  0.48 17.49           O  
ATOM   1641  CB AMET A 235       5.057 -12.150  60.670  0.52 17.55           C  
ATOM   1642  CB BMET A 235       4.828 -12.319  60.560  0.48 18.53           C  
ATOM   1643  CG AMET A 235       5.531 -13.265  59.743  0.52 14.20           C  
ATOM   1644  CG BMET A 235       6.128 -11.757  61.073  0.48 18.50           C  
ATOM   1645  SD AMET A 235       6.842 -14.272  60.481  0.52 22.61           S  
ATOM   1646  SD BMET A 235       7.395 -12.994  61.384  0.48 24.58           S  
ATOM   1647  CE AMET A 235       5.831 -15.653  61.008  0.52 23.66           C  
ATOM   1648  CE BMET A 235       7.997 -13.284  59.719  0.48 13.64           C  
ATOM   1649  N   ARG A 236       2.653 -10.425  61.922  1.00 20.35           N  
ATOM   1650  CA  ARG A 236       2.178  -9.440  62.884  1.00 25.55           C  
ATOM   1651  C   ARG A 236       3.258  -9.038  63.876  1.00 30.26           C  
ATOM   1652  O   ARG A 236       3.865  -9.892  64.513  1.00 31.67           O  
ATOM   1653  CB  ARG A 236       0.944  -9.997  63.600  1.00 28.33           C  
ATOM   1654  CG  ARG A 236       0.537  -9.259  64.856  1.00 30.99           C  
ATOM   1655  CD  ARG A 236      -0.828  -9.737  65.316  1.00 28.16           C  
ATOM   1656  NE  ARG A 236      -1.824  -9.542  64.264  1.00 29.53           N  
ATOM   1657  CZ  ARG A 236      -2.484  -8.404  64.070  1.00 39.53           C  
ATOM   1658  NH1 ARG A 236      -2.273  -7.365  64.873  1.00 35.29           N1+
ATOM   1659  NH2 ARG A 236      -3.366  -8.306  63.081  1.00 44.43           N  
ATOM   1660  N   THR A 237       3.513  -7.732  63.961  1.00 32.14           N  
ATOM   1661  CA  THR A 237       4.535  -7.184  64.854  1.00 39.71           C  
ATOM   1662  C   THR A 237       4.070  -6.951  66.302  1.00 39.58           C  
ATOM   1663  O   THR A 237       4.891  -6.905  67.218  1.00 46.62           O  
ATOM   1664  CB  THR A 237       5.121  -5.867  64.286  1.00 38.92           C  
ATOM   1665  CG2 THR A 237       5.610  -6.069  62.844  1.00 33.43           C  
ATOM   1666  OG1 THR A 237       4.116  -4.843  64.304  1.00 40.80           O  
ATOM   1667  N   SER A 238       2.760  -6.812  66.498  1.00 34.20           N  
ATOM   1668  CA  SER A 238       2.181  -6.571  67.821  1.00 26.46           C  
ATOM   1669  C   SER A 238       0.676  -6.754  67.764  1.00 31.55           C  
ATOM   1670  O   SER A 238       0.111  -6.978  66.696  1.00 28.36           O  
ATOM   1671  CB  SER A 238       2.478  -5.145  68.305  1.00 29.58           C  
ATOM   1672  OG  SER A 238       1.556  -4.211  67.745  1.00 27.50           O  
ATOM   1673  N   GLU A 239       0.016  -6.610  68.908  1.00 32.88           N  
ATOM   1674  CA  GLU A 239      -1.436  -6.728  68.962  1.00 27.57           C  
ATOM   1675  C   GLU A 239      -2.130  -5.591  68.211  1.00 32.96           C  
ATOM   1676  O   GLU A 239      -3.298  -5.709  67.837  1.00 37.89           O  
ATOM   1677  CB  GLU A 239      -1.925  -6.768  70.420  1.00 35.46           C  
ATOM   1678  CG  GLU A 239      -1.606  -5.503  71.223  1.00 40.58           C  
ATOM   1679  CD  GLU A 239      -2.120  -5.562  72.658  1.00 48.80           C  
ATOM   1680  OE1 GLU A 239      -1.297  -5.434  73.594  1.00 44.21           O  
ATOM   1681  OE2 GLU A 239      -3.348  -5.724  72.845  1.00 47.96           O1-
ATOM   1682  N   TYR A 240      -1.414  -4.490  67.996  1.00 26.74           N  
ATOM   1683  CA  TYR A 240      -2.019  -3.307  67.394  1.00 26.64           C  
ATOM   1684  C   TYR A 240      -1.833  -3.195  65.879  1.00 28.75           C  
ATOM   1685  O   TYR A 240      -2.319  -2.244  65.263  1.00 31.45           O  
ATOM   1686  CB  TYR A 240      -1.478  -2.042  68.057  1.00 28.30           C  
ATOM   1687  CG  TYR A 240      -1.730  -1.979  69.548  1.00 31.77           C  
ATOM   1688  CD1 TYR A 240      -2.997  -1.715  70.043  1.00 32.74           C  
ATOM   1689  CD2 TYR A 240      -0.699  -2.176  70.454  1.00 34.06           C  
ATOM   1690  CE1 TYR A 240      -3.235  -1.651  71.402  1.00 37.12           C  
ATOM   1691  CE2 TYR A 240      -0.927  -2.113  71.816  1.00 37.79           C  
ATOM   1692  CZ  TYR A 240      -2.198  -1.849  72.279  1.00 38.98           C  
ATOM   1693  OH  TYR A 240      -2.440  -1.782  73.629  1.00 43.74           O  
ATOM   1694  N   ASP A 241      -1.134  -4.153  65.283  1.00 26.39           N  
ATOM   1695  CA  ASP A 241      -0.824  -4.077  63.855  1.00 23.93           C  
ATOM   1696  C   ASP A 241      -2.121  -4.198  63.038  1.00 19.92           C  
ATOM   1697  O   ASP A 241      -2.773  -5.235  63.064  1.00 24.95           O  
ATOM   1698  CB  ASP A 241       0.142  -5.225  63.534  1.00 23.33           C  
ATOM   1699  CG  ASP A 241       0.725  -5.146  62.134  1.00 21.06           C  
ATOM   1700  OD1 ASP A 241       0.081  -4.529  61.267  1.00 22.41           O  
ATOM   1701  OD2 ASP A 241       1.824  -5.719  61.934  1.00 21.98           O1-
ATOM   1702  N   PRO A 242      -2.526  -3.114  62.350  1.00 19.67           N  
ATOM   1703  CA  PRO A 242      -3.659  -2.934  61.430  1.00 21.06           C  
ATOM   1704  C   PRO A 242      -3.513  -3.549  60.034  1.00 18.47           C  
ATOM   1705  O   PRO A 242      -4.478  -3.494  59.275  1.00 20.82           O  
ATOM   1706  CB  PRO A 242      -3.791  -1.417  61.347  1.00 26.83           C  
ATOM   1707  CG  PRO A 242      -2.410  -0.968  61.381  1.00 28.16           C  
ATOM   1708  CD  PRO A 242      -1.648  -1.930  62.291  1.00 21.33           C  
ATOM   1709  N   SER A 243      -2.297  -3.947  59.664  1.00 20.43           N  
ATOM   1710  CA  SER A 243      -1.997  -4.367  58.289  1.00 23.33           C  
ATOM   1711  C   SER A 243      -2.944  -5.468  57.823  1.00 20.01           C  
ATOM   1712  O   SER A 243      -3.174  -6.441  58.541  1.00 24.06           O  
ATOM   1713  CB  SER A 243      -0.553  -4.856  58.171  1.00 19.66           C  
ATOM   1714  OG  SER A 243       0.380  -3.927  58.695  1.00 21.54           O  
ATOM   1715  N   PRO A 244      -3.491  -5.321  56.613  1.00 17.91           N  
ATOM   1716  CA  PRO A 244      -4.352  -6.366  56.034  1.00 17.92           C  
ATOM   1717  C   PRO A 244      -3.577  -7.614  55.632  1.00 17.98           C  
ATOM   1718  O   PRO A 244      -2.398  -7.539  55.295  1.00 15.53           O  
ATOM   1719  CB  PRO A 244      -4.912  -5.701  54.780  1.00 22.09           C  
ATOM   1720  CG  PRO A 244      -3.879  -4.651  54.422  1.00 28.18           C  
ATOM   1721  CD  PRO A 244      -3.331  -4.159  55.719  1.00 21.66           C  
ATOM   1722  N   LEU A 245      -4.250  -8.757  55.668  1.00 16.52           N  
ATOM   1723  CA  LEU A 245      -3.716  -9.991  55.119  1.00 12.77           C  
ATOM   1724  C   LEU A 245      -4.008  -9.957  53.627  1.00 12.84           C  
ATOM   1725  O   LEU A 245      -5.113  -9.589  53.222  1.00 14.60           O  
ATOM   1726  CB  LEU A 245      -4.428 -11.184  55.761  1.00 15.00           C  
ATOM   1727  CG  LEU A 245      -3.806 -12.549  55.516  1.00 15.51           C  
ATOM   1728  CD1 LEU A 245      -2.454 -12.647  56.222  1.00 17.00           C  
ATOM   1729  CD2 LEU A 245      -4.762 -13.651  56.006  1.00 16.30           C  
ATOM   1730  N   ILE A 246      -3.002 -10.299  52.815  1.00 13.08           N  
ATOM   1731  CA  ILE A 246      -3.117 -10.270  51.356  1.00 13.08           C  
ATOM   1732  C   ILE A 246      -2.487 -11.517  50.750  1.00 11.97           C  
ATOM   1733  O   ILE A 246      -1.738 -12.237  51.431  1.00 14.31           O  
ATOM   1734  CB  ILE A 246      -2.433  -9.021  50.758  1.00 12.01           C  
ATOM   1735  CG1 ILE A 246      -0.952  -8.976  51.147  1.00 13.59           C  
ATOM   1736  CG2 ILE A 246      -3.135  -7.755  51.215  1.00 14.57           C  
ATOM   1737  CD1 ILE A 246      -0.161  -7.896  50.339  1.00 14.35           C  
ATOM   1738  N   ASP A 247      -2.952 -11.928  49.573  1.00 12.35           N  
ATOM   1739  CA  ASP A 247      -2.255 -12.909  48.729  1.00 12.73           C  
ATOM   1740  C   ASP A 247      -1.672 -12.415  47.410  1.00 12.52           C  
ATOM   1741  O   ASP A 247      -1.305 -13.236  46.562  1.00 12.53           O  
ATOM   1742  CB  ASP A 247      -3.014 -14.232  48.583  1.00 13.51           C  
ATOM   1743  CG  ASP A 247      -4.302 -14.070  47.838  1.00 14.82           C  
ATOM   1744  OD1 ASP A 247      -4.537 -12.982  47.272  1.00 14.36           O  
ATOM   1745  OD2 ASP A 247      -5.093 -15.030  47.844  1.00 15.52           O1-
ATOM   1746  N   ILE A 248      -1.778 -11.116  47.175  1.00 12.25           N  
ATOM   1747  CA  ILE A 248      -1.389 -10.526  45.893  1.00 12.56           C  
ATOM   1748  C   ILE A 248      -0.985  -9.086  46.158  1.00 12.77           C  
ATOM   1749  O   ILE A 248      -1.540  -8.430  47.043  1.00 13.51           O  
ATOM   1750  CB  ILE A 248      -2.560 -10.600  44.881  1.00 11.92           C  
ATOM   1751  CG1 ILE A 248      -2.140 -10.055  43.510  1.00 14.44           C  
ATOM   1752  CG2 ILE A 248      -3.815  -9.887  45.406  1.00 13.48           C  
ATOM   1753  CD1 ILE A 248      -3.200 -10.272  42.429  1.00 14.47           C  
ATOM   1754  N  ALYS A 249      -0.007  -8.592  45.400  0.60 12.16           N  
ATOM   1755  N  BLYS A 249      -0.017  -8.591  45.397  0.40 12.18           N  
ATOM   1756  CA ALYS A 249       0.499  -7.232  45.577  0.60 12.63           C  
ATOM   1757  CA BLYS A 249       0.419  -7.213  45.551  0.40 12.65           C  
ATOM   1758  C  ALYS A 249       1.054  -6.700  44.256  0.60 12.24           C  
ATOM   1759  C  BLYS A 249       1.022  -6.702  44.250  0.40 12.30           C  
ATOM   1760  O  ALYS A 249       1.704  -7.443  43.519  0.60 14.65           O  
ATOM   1761  O  BLYS A 249       1.669  -7.456  43.523  0.40 14.60           O  
ATOM   1762  CB ALYS A 249       1.607  -7.237  46.637  0.60 13.56           C  
ATOM   1763  CB BLYS A 249       1.445  -7.128  46.680  0.40 13.63           C  
ATOM   1764  CG ALYS A 249       2.128  -5.864  47.073  0.60 15.18           C  
ATOM   1765  CG BLYS A 249       1.706  -5.730  47.225  0.40 15.26           C  
ATOM   1766  CD ALYS A 249       3.089  -6.012  48.253  0.60 17.27           C  
ATOM   1767  CD BLYS A 249       2.600  -5.830  48.450  0.40 17.76           C  
ATOM   1768  CE ALYS A 249       3.547  -4.672  48.805  0.60 18.59           C  
ATOM   1769  CE BLYS A 249       3.072  -4.478  48.931  0.40 19.31           C  
ATOM   1770  NZ ALYS A 249       2.418  -3.842  49.307  0.60 21.03           N1+
ATOM   1771  NZ BLYS A 249       4.170  -4.650  49.912  0.40 18.38           N1+
ATOM   1772  N   ASP A 250       0.822  -5.417  43.976  1.00 12.01           N  
ATOM   1773  CA  ASP A 250       1.425  -4.769  42.802  1.00 11.82           C  
ATOM   1774  C   ASP A 250       2.934  -4.975  42.815  1.00 14.59           C  
ATOM   1775  O   ASP A 250       3.551  -4.903  43.869  1.00 14.16           O  
ATOM   1776  CB  ASP A 250       1.151  -3.259  42.850  1.00 12.58           C  
ATOM   1777  CG  ASP A 250      -0.322  -2.903  42.676  1.00 17.33           C  
ATOM   1778  OD1 ASP A 250      -0.968  -3.440  41.771  1.00 17.65           O  
ATOM   1779  OD2 ASP A 250      -0.822  -2.047  43.445  1.00 23.45           O1-
ATOM   1780  N   LEU A 251       3.532  -5.329  41.677  1.00 12.71           N  
ATOM   1781  CA  LEU A 251       4.989  -5.358  41.643  1.00 11.02           C  
ATOM   1782  C   LEU A 251       5.414  -4.648  40.377  1.00 13.03           C  
ATOM   1783  O   LEU A 251       5.756  -5.297  39.376  1.00 13.15           O  
ATOM   1784  CB  LEU A 251       5.402  -6.834  41.564  1.00 12.16           C  
ATOM   1785  CG  LEU A 251       6.891  -7.183  41.665  1.00 11.53           C  
ATOM   1786  CD1 LEU A 251       7.451  -6.653  42.987  1.00 15.24           C  
ATOM   1787  CD2 LEU A 251       7.055  -8.690  41.537  1.00 14.75           C  
ATOM   1788  N   ASN A 252       5.677  -3.369  40.523  1.00 12.31           N  
ATOM   1789  CA  ASN A 252       5.963  -2.543  39.363  1.00 11.10           C  
ATOM   1790  C   ASN A 252       7.441  -2.182  39.310  1.00 11.48           C  
ATOM   1791  O   ASN A 252       8.183  -2.483  40.242  1.00 13.51           O  
ATOM   1792  CB  ASN A 252       4.987  -1.364  39.327  1.00 12.05           C  
ATOM   1793  CG  ASN A 252       3.556  -1.848  39.161  1.00 13.40           C  
ATOM   1794  ND2 ASN A 252       2.619  -1.251  39.890  1.00 19.03           N  
ATOM   1795  OD1 ASN A 252       3.322  -2.817  38.439  1.00 13.04           O  
ATOM   1796  N   PRO A 253       7.881  -1.508  38.247  1.00 10.94           N  
ATOM   1797  CA  PRO A 253       9.332  -1.362  38.124  1.00 11.36           C  
ATOM   1798  C   PRO A 253       9.995  -0.598  39.268  1.00 12.12           C  
ATOM   1799  O   PRO A 253       9.581   0.497  39.663  1.00 12.01           O  
ATOM   1800  CB  PRO A 253       9.477  -0.603  36.802  1.00 13.19           C  
ATOM   1801  CG  PRO A 253       8.304  -1.138  35.981  1.00 13.39           C  
ATOM   1802  CD  PRO A 253       7.170  -1.211  36.989  1.00 12.25           C  
ATOM   1803  N   GLY A 254      11.053  -1.214  39.803  1.00 11.68           N  
ATOM   1804  CA  GLY A 254      11.817  -0.652  40.910  1.00 13.37           C  
ATOM   1805  C   GLY A 254      11.312  -1.015  42.306  1.00 11.63           C  
ATOM   1806  O   GLY A 254      11.982  -0.748  43.310  1.00 12.65           O  
ATOM   1807  N   VAL A 255      10.112  -1.570  42.371  1.00 11.66           N  
ATOM   1808  CA  VAL A 255       9.497  -1.899  43.650  1.00 12.41           C  
ATOM   1809  C   VAL A 255       9.996  -3.252  44.172  1.00 12.05           C  
ATOM   1810  O   VAL A 255      10.152  -4.197  43.405  1.00 13.28           O  
ATOM   1811  CB  VAL A 255       7.968  -1.901  43.515  1.00 12.88           C  
ATOM   1812  CG1 VAL A 255       7.293  -2.407  44.824  1.00 15.96           C  
ATOM   1813  CG2 VAL A 255       7.483  -0.504  43.158  1.00 13.52           C  
ATOM   1814  N   SER A 256      10.240  -3.327  45.480  1.00 13.97           N  
ATOM   1815  CA  SER A 256      10.547  -4.609  46.117  1.00 12.40           C  
ATOM   1816  C   SER A 256       9.782  -4.738  47.436  1.00 12.24           C  
ATOM   1817  O   SER A 256       9.485  -3.748  48.111  1.00 13.40           O  
ATOM   1818  CB  SER A 256      12.059  -4.765  46.381  1.00 12.61           C  
ATOM   1819  OG  SER A 256      12.545  -3.746  47.250  1.00 12.80           O  
ATOM   1820  N   PHE A 257       9.488  -5.981  47.786  1.00 12.66           N  
ATOM   1821  CA  PHE A 257       8.909  -6.305  49.084  1.00 12.64           C  
ATOM   1822  C   PHE A 257       9.247  -7.756  49.388  1.00 13.77           C  
ATOM   1823  O   PHE A 257       9.722  -8.493  48.526  1.00 14.48           O  
ATOM   1824  CB  PHE A 257       7.387  -6.048  49.149  1.00 12.56           C  
ATOM   1825  CG  PHE A 257       6.569  -6.916  48.231  1.00 12.39           C  
ATOM   1826  CD1 PHE A 257       6.166  -8.193  48.618  1.00 13.74           C  
ATOM   1827  CD2 PHE A 257       6.169  -6.445  46.977  1.00 13.56           C  
ATOM   1828  CE1 PHE A 257       5.398  -8.986  47.777  1.00 18.47           C  
ATOM   1829  CE2 PHE A 257       5.400  -7.243  46.125  1.00 16.06           C  
ATOM   1830  CZ  PHE A 257       5.016  -8.509  46.527  1.00 16.90           C  
ATOM   1831  N   GLY A 258       9.061  -8.181  50.628  1.00 12.36           N  
ATOM   1832  CA  GLY A 258       9.297  -9.579  50.920  1.00 12.26           C  
ATOM   1833  C   GLY A 258       8.410 -10.033  52.060  1.00 11.04           C  
ATOM   1834  O   GLY A 258       7.783  -9.211  52.718  1.00 14.33           O  
ATOM   1835  N   PHE A 259       8.379 -11.338  52.278  1.00 12.98           N  
ATOM   1836  CA  PHE A 259       7.615 -11.884  53.388  1.00 12.80           C  
ATOM   1837  C   PHE A 259       8.048 -13.313  53.650  1.00 12.75           C  
ATOM   1838  O   PHE A 259       8.734 -13.925  52.833  1.00 14.09           O  
ATOM   1839  CB  PHE A 259       6.110 -11.853  53.038  1.00 13.53           C  
ATOM   1840  CG  PHE A 259       5.755 -12.574  51.747  1.00 14.01           C  
ATOM   1841  CD1 PHE A 259       5.413 -13.918  51.744  1.00 13.46           C  
ATOM   1842  CD2 PHE A 259       5.777 -11.890  50.527  1.00 14.01           C  
ATOM   1843  CE1 PHE A 259       5.087 -14.576  50.562  1.00 13.24           C  
ATOM   1844  CE2 PHE A 259       5.449 -12.534  49.340  1.00 14.19           C  
ATOM   1845  CZ  PHE A 259       5.108 -13.870  49.338  1.00 13.69           C  
ATOM   1846  N   GLN A 260       7.537 -13.888  54.735  1.00 15.61           N  
ATOM   1847  CA  GLN A 260       7.760 -15.300  54.992  1.00 14.65           C  
ATOM   1848  C   GLN A 260       6.408 -15.963  55.159  1.00 16.65           C  
ATOM   1849  O   GLN A 260       5.456 -15.345  55.650  1.00 17.68           O  
ATOM   1850  CB  GLN A 260       8.622 -15.509  56.254  1.00 14.29           C  
ATOM   1851  CG  GLN A 260      10.080 -15.057  56.061  1.00 17.35           C  
ATOM   1852  CD  GLN A 260      10.917 -15.109  57.333  1.00 20.74           C  
ATOM   1853  NE2 GLN A 260      12.195 -14.718  57.227  1.00 17.41           N  
ATOM   1854  OE1 GLN A 260      10.425 -15.487  58.399  1.00 19.16           O  
ATOM   1855  N   VAL A 261       6.335 -17.217  54.741  1.00 14.88           N  
ATOM   1856  CA  VAL A 261       5.168 -18.041  55.001  1.00 15.35           C  
ATOM   1857  C   VAL A 261       5.632 -19.395  55.500  1.00 16.98           C  
ATOM   1858  O   VAL A 261       6.803 -19.750  55.375  1.00 16.77           O  
ATOM   1859  CB  VAL A 261       4.308 -18.260  53.747  1.00 15.01           C  
ATOM   1860  CG1 VAL A 261       3.735 -16.921  53.255  1.00 20.33           C  
ATOM   1861  CG2 VAL A 261       5.089 -18.971  52.646  1.00 18.72           C  
ATOM   1862  N   ILE A 262       4.708 -20.147  56.079  1.00 15.95           N  
ATOM   1863  CA  ILE A 262       4.972 -21.541  56.408  1.00 17.63           C  
ATOM   1864  C   ILE A 262       4.431 -22.389  55.267  1.00 14.94           C  
ATOM   1865  O   ILE A 262       3.235 -22.343  54.954  1.00 15.55           O  
ATOM   1866  CB  ILE A 262       4.324 -21.910  57.761  1.00 16.08           C  
ATOM   1867  CG1 ILE A 262       4.905 -21.029  58.869  1.00 19.64           C  
ATOM   1868  CG2 ILE A 262       4.525 -23.404  58.055  1.00 17.97           C  
ATOM   1869  CD1 ILE A 262       6.408 -21.184  59.047  1.00 23.50           C  
ATOM   1870  N   ALA A 263       5.316 -23.124  54.602  1.00 15.90           N  
ATOM   1871  CA  ALA A 263       4.933 -23.838  53.391  1.00 15.33           C  
ATOM   1872  C   ALA A 263       3.776 -24.797  53.661  1.00 16.95           C  
ATOM   1873  O   ALA A 263       3.864 -25.645  54.561  1.00 17.67           O  
ATOM   1874  CB  ALA A 263       6.130 -24.586  52.805  1.00 17.12           C  
ATOM   1875  N   GLY A 264       2.702 -24.664  52.883  1.00 16.27           N  
ATOM   1876  CA  GLY A 264       1.538 -25.519  53.014  1.00 18.28           C  
ATOM   1877  C   GLY A 264       0.723 -25.347  54.284  1.00 16.40           C  
ATOM   1878  O   GLY A 264      -0.140 -26.176  54.562  1.00 18.35           O  
ATOM   1879  N   GLU A 265       0.933 -24.270  55.027  1.00 15.83           N  
ATOM   1880  CA  GLU A 265       0.231 -24.144  56.294  1.00 16.43           C  
ATOM   1881  C   GLU A 265      -1.278 -24.070  56.067  1.00 18.58           C  
ATOM   1882  O   GLU A 265      -1.774 -23.189  55.353  1.00 17.40           O  
ATOM   1883  CB  GLU A 265       0.717 -22.899  57.007  1.00 16.51           C  
ATOM   1884  CG  GLU A 265       0.113 -22.700  58.381  1.00 22.62           C  
ATOM   1885  CD  GLU A 265       0.746 -21.529  59.084  1.00 20.86           C  
ATOM   1886  OE1 GLU A 265       0.559 -20.390  58.624  1.00 20.97           O  
ATOM   1887  OE2 GLU A 265       1.450 -21.753  60.082  1.00 26.09           O1-
ATOM   1888  N   GLY A 266      -2.006 -25.000  56.690  1.00 17.27           N  
ATOM   1889  CA  GLY A 266      -3.454 -25.053  56.586  1.00 17.17           C  
ATOM   1890  C   GLY A 266      -3.974 -25.507  55.235  1.00 17.66           C  
ATOM   1891  O   GLY A 266      -5.190 -25.593  55.036  1.00 19.44           O  
ATOM   1892  N   VAL A 267      -3.088 -25.572  54.247  1.00 16.73           N  
ATOM   1893  CA  VAL A 267      -3.450 -26.032  52.905  1.00 16.90           C  
ATOM   1894  C   VAL A 267      -2.903 -27.368  52.356  1.00 15.27           C  
ATOM   1895  O   VAL A 267      -3.422 -27.889  51.371  1.00 19.30           O  
ATOM   1896  CB  VAL A 267      -3.193 -24.892  51.887  1.00 15.89           C  
ATOM   1897  CG1 VAL A 267      -3.930 -23.630  52.344  1.00 16.27           C  
ATOM   1898  CG2 VAL A 267      -1.699 -24.598  51.751  1.00 16.92           C  
ATOM   1899  N   GLY A 268      -1.915 -27.938  53.039  1.00 18.17           N  
ATOM   1900  CA  GLY A 268      -1.267 -29.158  52.572  1.00 18.78           C  
ATOM   1901  C   GLY A 268      -0.225 -29.016  51.466  1.00 19.08           C  
ATOM   1902  O   GLY A 268      -0.015 -27.923  50.918  1.00 19.25           O  
ATOM   1903  N   PRO A 269       0.465 -30.123  51.153  1.00 19.63           N  
ATOM   1904  CA  PRO A 269       1.481 -30.205  50.100  1.00 20.34           C  
ATOM   1905  C   PRO A 269       0.869 -30.240  48.709  1.00 18.21           C  
ATOM   1906  O   PRO A 269      -0.344 -30.433  48.549  1.00 19.70           O  
ATOM   1907  CB  PRO A 269       2.189 -31.528  50.404  1.00 22.48           C  
ATOM   1908  CG  PRO A 269       1.101 -32.371  50.958  1.00 23.48           C  
ATOM   1909  CD  PRO A 269       0.230 -31.439  51.782  1.00 23.86           C  
ATOM   1910  N   GLY A 270       1.697 -29.997  47.695  1.00 20.57           N  
ATOM   1911  CA  GLY A 270       1.243 -30.112  46.326  1.00 19.53           C  
ATOM   1912  C   GLY A 270       1.931 -29.090  45.450  1.00 19.11           C  
ATOM   1913  O   GLY A 270       2.832 -28.376  45.909  1.00 18.55           O  
ATOM   1914  N   MET A 271       1.463 -28.986  44.211  1.00 20.31           N  
ATOM   1915  CA AMET A 271       1.983 -27.988  43.289  0.52 21.05           C  
ATOM   1916  CA BMET A 271       1.974 -28.000  43.274  0.48 21.17           C  
ATOM   1917  C   MET A 271       1.118 -26.735  43.370  1.00 17.36           C  
ATOM   1918  O   MET A 271      -0.024 -26.722  42.905  1.00 20.10           O  
ATOM   1919  CB AMET A 271       2.000 -28.524  41.853  0.52 27.84           C  
ATOM   1920  CB BMET A 271       1.892 -28.549  41.845  0.48 27.87           C  
ATOM   1921  CG AMET A 271       3.202 -29.405  41.520  0.52 27.80           C  
ATOM   1922  CG BMET A 271       2.563 -29.905  41.626  0.48 26.95           C  
ATOM   1923  SD AMET A 271       4.689 -28.468  41.101  0.52 27.38           S  
ATOM   1924  SD BMET A 271       2.225 -30.609  39.990  0.48 28.15           S  
ATOM   1925  CE AMET A 271       4.555 -28.372  39.317  0.52 29.72           C  
ATOM   1926  CE BMET A 271       0.598 -31.325  40.245  0.48 27.23           C  
ATOM   1927  N   TRP A 272       1.692 -25.677  43.945  1.00 20.19           N  
ATOM   1928  CA  TRP A 272       1.011 -24.397  44.204  1.00 16.30           C  
ATOM   1929  C   TRP A 272       1.460 -23.249  43.272  1.00 18.29           C  
ATOM   1930  O   TRP A 272       2.596 -22.807  43.331  1.00 24.96           O  
ATOM   1931  CB  TRP A 272       1.308 -23.985  45.642  1.00 15.61           C  
ATOM   1932  CG  TRP A 272       0.604 -24.805  46.691  1.00 15.68           C  
ATOM   1933  CD1 TRP A 272       1.160 -25.698  47.561  1.00 17.89           C  
ATOM   1934  CD2 TRP A 272      -0.799 -24.786  46.967  1.00 14.80           C  
ATOM   1935  CE2 TRP A 272      -1.034 -25.701  48.013  1.00 14.42           C  
ATOM   1936  CE3 TRP A 272      -1.877 -24.084  46.427  1.00 16.63           C  
ATOM   1937  NE1 TRP A 272       0.173 -26.246  48.367  1.00 16.61           N  
ATOM   1938  CZ2 TRP A 272      -2.315 -25.919  48.533  1.00 17.07           C  
ATOM   1939  CZ3 TRP A 272      -3.147 -24.308  46.940  1.00 21.89           C  
ATOM   1940  CH2 TRP A 272      -3.348 -25.215  47.981  1.00 18.89           C  
ATOM   1941  N   MET A 273       0.582 -22.773  42.408  1.00 21.35           N  
ATOM   1942  CA  MET A 273       0.986 -21.791  41.399  1.00 18.29           C  
ATOM   1943  C   MET A 273       1.414 -20.454  42.051  1.00 19.23           C  
ATOM   1944  O   MET A 273       0.864 -20.044  43.075  1.00 18.82           O  
ATOM   1945  CB  MET A 273      -0.194 -21.563  40.445  1.00 23.48           C  
ATOM   1946  CG  MET A 273       0.141 -20.949  39.088  1.00 26.81           C  
ATOM   1947  SD  MET A 273      -1.334 -20.693  38.067  1.00 38.84           S  
ATOM   1948  CE  MET A 273      -2.190 -22.261  38.281  1.00 26.62           C  
ATOM   1949  N   TYR A 274       2.410 -19.784  41.472  1.00 17.51           N  
ATOM   1950  CA  TYR A 274       2.572 -18.336  41.684  1.00 15.89           C  
ATOM   1951  C   TYR A 274       2.511 -17.728  40.299  1.00 17.05           C  
ATOM   1952  O   TYR A 274       2.976 -18.343  39.340  1.00 16.24           O  
ATOM   1953  CB  TYR A 274       3.874 -17.960  42.417  1.00 15.78           C  
ATOM   1954  CG  TYR A 274       5.111 -18.154  41.578  1.00 15.69           C  
ATOM   1955  CD1 TYR A 274       5.761 -19.383  41.553  1.00 18.11           C  
ATOM   1956  CD2 TYR A 274       5.617 -17.126  40.789  1.00 16.41           C  
ATOM   1957  CE1 TYR A 274       6.888 -19.586  40.756  1.00 15.53           C  
ATOM   1958  CE2 TYR A 274       6.740 -17.318  40.005  1.00 18.41           C  
ATOM   1959  CZ  TYR A 274       7.364 -18.551  39.987  1.00 19.29           C  
ATOM   1960  OH  TYR A 274       8.468 -18.757  39.190  1.00 19.39           O  
ATOM   1961  N   HIS A 275       1.890 -16.556  40.162  1.00 13.98           N  
ATOM   1962  CA  HIS A 275       1.773 -15.960  38.830  1.00 16.34           C  
ATOM   1963  C   HIS A 275       1.535 -14.471  38.890  1.00 12.84           C  
ATOM   1964  O   HIS A 275       1.120 -13.951  39.921  1.00 14.83           O  
ATOM   1965  CB  HIS A 275       0.698 -16.662  37.949  1.00 14.87           C  
ATOM   1966  CG  HIS A 275      -0.715 -16.625  38.481  1.00 14.93           C  
ATOM   1967  CD2 HIS A 275      -1.402 -17.485  39.283  1.00 16.74           C  
ATOM   1968  ND1 HIS A 275      -1.618 -15.648  38.122  1.00 16.39           N  
ATOM   1969  CE1 HIS A 275      -2.789 -15.888  38.694  1.00 19.47           C  
ATOM   1970  NE2 HIS A 275      -2.683 -16.998  39.403  1.00 15.38           N  
ATOM   1971  N   CYS A 276       1.832 -13.780  37.793  1.00 12.33           N  
ATOM   1972  CA  CYS A 276       1.305 -12.426  37.622  1.00 12.40           C  
ATOM   1973  C   CYS A 276      -0.186 -12.584  37.345  1.00 12.60           C  
ATOM   1974  O   CYS A 276      -0.582 -13.473  36.597  1.00 13.23           O  
ATOM   1975  CB  CYS A 276       1.972 -11.730  36.435  1.00 13.28           C  
ATOM   1976  SG  CYS A 276       1.317 -10.046  36.205  1.00 13.56           S  
ATOM   1977  N   HIS A 277      -1.025 -11.741  37.937  1.00 13.24           N  
ATOM   1978  CA  HIS A 277      -2.483 -11.920  37.793  1.00 11.74           C  
ATOM   1979  C   HIS A 277      -3.034 -11.097  36.628  1.00 11.50           C  
ATOM   1980  O   HIS A 277      -4.222 -11.153  36.332  1.00 14.44           O  
ATOM   1981  CB  HIS A 277      -3.232 -11.588  39.107  1.00 12.49           C  
ATOM   1982  CG  HIS A 277      -4.511 -12.357  39.334  1.00 12.15           C  
ATOM   1983  CD2 HIS A 277      -4.854 -13.206  40.328  1.00 13.13           C  
ATOM   1984  ND1 HIS A 277      -5.637 -12.219  38.546  1.00 12.19           N  
ATOM   1985  CE1 HIS A 277      -6.612 -12.966  39.037  1.00 13.71           C  
ATOM   1986  NE2 HIS A 277      -6.153 -13.588  40.107  1.00  9.64           N  
ATOM   1987  N   VAL A 278      -2.164 -10.346  35.944  1.00 11.54           N  
ATOM   1988  CA  VAL A 278      -2.584  -9.675  34.715  1.00 12.44           C  
ATOM   1989  C   VAL A 278      -2.811 -10.797  33.688  1.00 12.98           C  
ATOM   1990  O   VAL A 278      -1.895 -11.548  33.399  1.00 14.47           O  
ATOM   1991  CB  VAL A 278      -1.478  -8.697  34.244  1.00 13.31           C  
ATOM   1992  CG1 VAL A 278      -1.836  -8.055  32.923  1.00 15.96           C  
ATOM   1993  CG2 VAL A 278      -1.256  -7.604  35.282  1.00 12.79           C  
ATOM   1994  N   GLN A 279      -4.020 -10.891  33.134  1.00 13.05           N  
ATOM   1995  CA  GLN A 279      -4.413 -12.123  32.439  1.00 14.20           C  
ATOM   1996  C   GLN A 279      -3.563 -12.371  31.207  1.00 19.15           C  
ATOM   1997  O   GLN A 279      -3.137 -13.500  30.962  1.00 17.10           O  
ATOM   1998  CB  GLN A 279      -5.902 -12.119  32.078  1.00 14.04           C  
ATOM   1999  CG  GLN A 279      -6.848 -12.110  33.286  1.00 15.15           C  
ATOM   2000  CD  GLN A 279      -6.853 -13.425  34.055  1.00 16.06           C  
ATOM   2001  NE2 GLN A 279      -7.052 -13.345  35.358  1.00 14.30           N  
ATOM   2002  OE1 GLN A 279      -6.685 -14.519  33.469  1.00 19.07           O  
ATOM   2003  N  AASN A 280      -3.296 -11.345  30.413  0.38 16.76           N  
ATOM   2004  N  BASN A 280      -3.290 -11.314  30.455  0.62 16.64           N  
ATOM   2005  CA AASN A 280      -2.465 -11.628  29.247  0.38 18.42           C  
ATOM   2006  CA BASN A 280      -2.453 -11.455  29.266  0.62 18.36           C  
ATOM   2007  C  AASN A 280      -1.014 -11.969  29.602  0.38 20.28           C  
ATOM   2008  C  BASN A 280      -1.041 -11.919  29.599  0.62 20.25           C  
ATOM   2009  O  AASN A 280      -0.348 -12.687  28.854  0.38 22.69           O  
ATOM   2010  O  BASN A 280      -0.426 -12.657  28.829  0.62 22.51           O  
ATOM   2011  CB AASN A 280      -2.601 -10.596  28.118  0.38 21.30           C  
ATOM   2012  CB BASN A 280      -2.443 -10.168  28.452  0.62 17.53           C  
ATOM   2013  CG AASN A 280      -2.403  -9.171  28.575  0.38 20.14           C  
ATOM   2014  CG BASN A 280      -3.744  -9.958  27.703  0.62 23.32           C  
ATOM   2015  ND2AASN A 280      -2.915  -8.232  27.783  0.38 23.72           N  
ATOM   2016  ND2BASN A 280      -3.971  -8.740  27.232  0.62 28.67           N  
ATOM   2017  OD1AASN A 280      -1.793  -8.904  29.604  0.38 20.48           O  
ATOM   2018  OD1BASN A 280      -4.535 -10.894  27.545  0.62 27.45           O  
ATOM   2019  N   HIS A 281      -0.539 -11.506  30.759  1.00 15.10           N  
ATOM   2020  CA  HIS A 281       0.795 -11.902  31.222  1.00 13.91           C  
ATOM   2021  C   HIS A 281       0.858 -13.360  31.651  1.00 15.88           C  
ATOM   2022  O   HIS A 281       1.755 -14.094  31.249  1.00 18.33           O  
ATOM   2023  CB  HIS A 281       1.299 -11.017  32.375  1.00 15.50           C  
ATOM   2024  CG  HIS A 281       1.464  -9.577  32.000  1.00 16.66           C  
ATOM   2025  CD2 HIS A 281       1.106  -8.901  30.882  1.00 17.96           C  
ATOM   2026  ND1 HIS A 281       2.042  -8.650  32.842  1.00 13.73           N  
ATOM   2027  CE1 HIS A 281       2.032  -7.464  32.259  1.00 18.31           C  
ATOM   2028  NE2 HIS A 281       1.479  -7.590  31.064  1.00 20.75           N  
ATOM   2029  N   SER A 282      -0.076 -13.788  32.497  1.00 15.11           N  
ATOM   2030  CA  SER A 282      -0.033 -15.169  32.942  1.00 15.73           C  
ATOM   2031  C   SER A 282      -0.185 -16.098  31.734  1.00 17.32           C  
ATOM   2032  O   SER A 282       0.494 -17.122  31.659  1.00 20.98           O  
ATOM   2033  CB  SER A 282      -1.096 -15.451  34.020  1.00 15.68           C  
ATOM   2034  OG  SER A 282      -2.369 -15.127  33.535  1.00 17.40           O  
ATOM   2035  N   ASP A 283      -1.033 -15.724  30.782  1.00 15.08           N  
ATOM   2036  CA  ASP A 283      -1.269 -16.558  29.592  1.00 19.58           C  
ATOM   2037  C   ASP A 283      -0.019 -16.666  28.718  1.00 25.63           C  
ATOM   2038  O   ASP A 283       0.167 -17.666  28.014  1.00 21.81           O  
ATOM   2039  CB  ASP A 283      -2.415 -16.011  28.739  1.00 18.08           C  
ATOM   2040  CG  ASP A 283      -3.791 -16.268  29.342  1.00 16.35           C  
ATOM   2041  OD1 ASP A 283      -3.912 -17.136  30.230  1.00 21.45           O  
ATOM   2042  OD2 ASP A 283      -4.745 -15.596  28.899  1.00 18.23           O1-
ATOM   2043  N   MET A 284       0.833 -15.648  28.743  1.00 19.91           N  
ATOM   2044  CA AMET A 284       2.041 -15.670  27.913  0.48 24.31           C  
ATOM   2045  CA BMET A 284       2.044 -15.655  27.920  0.52 24.30           C  
ATOM   2046  C   MET A 284       3.218 -16.291  28.651  1.00 28.47           C  
ATOM   2047  O   MET A 284       4.331 -16.352  28.127  1.00 33.97           O  
ATOM   2048  CB AMET A 284       2.387 -14.286  27.351  0.48 26.00           C  
ATOM   2049  CB BMET A 284       2.390 -14.246  27.437  0.52 25.68           C  
ATOM   2050  CG AMET A 284       2.720 -13.223  28.375  0.48 23.87           C  
ATOM   2051  CG BMET A 284       1.269 -13.607  26.632  0.52 24.36           C  
ATOM   2052  SD AMET A 284       4.307 -13.443  29.194  0.48 23.63           S  
ATOM   2053  SD BMET A 284       1.779 -12.269  25.534  0.52 45.13           S  
ATOM   2054  CE AMET A 284       5.435 -13.539  27.810  0.48 30.80           C  
ATOM   2055  CE BMET A 284       2.193 -13.191  24.056  0.52 39.68           C  
ATOM   2056  N   GLY A 285       2.944 -16.800  29.843  1.00 22.10           N  
ATOM   2057  CA  GLY A 285       3.949 -17.436  30.667  1.00 23.79           C  
ATOM   2058  C   GLY A 285       4.491 -16.808  31.937  1.00 26.37           C  
ATOM   2059  O   GLY A 285       5.428 -17.388  32.522  1.00 23.32           O  
ATOM   2060  N   MET A 286       3.921 -15.709  32.456  1.00 17.93           N  
ATOM   2061  CA  MET A 286       4.468 -15.367  33.749  1.00 16.19           C  
ATOM   2062  C   MET A 286       3.592 -16.123  34.737  1.00 20.86           C  
ATOM   2063  O   MET A 286       2.777 -15.550  35.457  1.00 17.08           O  
ATOM   2064  CB  MET A 286       4.226 -13.858  33.985  1.00 18.76           C  
ATOM   2065  CG  MET A 286       4.866 -12.885  32.966  1.00 18.62           C  
ATOM   2066  SD  MET A 286       4.829 -11.135  33.489  1.00 17.95           S  
ATOM   2067  CE  MET A 286       6.045 -11.118  34.802  1.00 19.94           C  
ATOM   2068  N   ALA A 287       3.995 -17.365  34.961  1.00 16.38           N  
ATOM   2069  CA  ALA A 287       3.409 -18.242  35.957  1.00 15.54           C  
ATOM   2070  C   ALA A 287       4.446 -19.314  36.191  1.00 17.57           C  
ATOM   2071  O   ALA A 287       5.055 -19.804  35.226  1.00 19.12           O  
ATOM   2072  CB  ALA A 287       2.097 -18.855  35.453  1.00 19.81           C  
ATOM   2073  N   GLY A 288       4.556 -19.782  37.416  1.00 15.81           N  
ATOM   2074  CA  GLY A 288       5.535 -20.798  37.746  1.00 17.20           C  
ATOM   2075  C   GLY A 288       4.995 -21.604  38.902  1.00 17.75           C  
ATOM   2076  O   GLY A 288       3.860 -21.407  39.326  1.00 20.69           O  
ATOM   2077  N   MET A 289       5.777 -22.553  39.384  1.00 19.75           N  
ATOM   2078  CA  MET A 289       5.267 -23.405  40.441  1.00 19.22           C  
ATOM   2079  C   MET A 289       6.030 -23.273  41.744  1.00 18.96           C  
ATOM   2080  O   MET A 289       7.241 -23.106  41.756  1.00 18.50           O  
ATOM   2081  CB  MET A 289       5.191 -24.853  39.957  1.00 23.75           C  
ATOM   2082  CG  MET A 289       4.005 -25.095  38.996  1.00 28.22           C  
ATOM   2083  SD  MET A 289       2.344 -24.916  39.723  1.00 35.00           S  
ATOM   2084  CE  MET A 289       1.453 -24.138  38.384  1.00 39.36           C  
ATOM   2085  N   PHE A 290       5.277 -23.299  42.841  1.00 18.77           N  
ATOM   2086  CA  PHE A 290       5.831 -23.422  44.173  1.00 17.23           C  
ATOM   2087  C   PHE A 290       5.490 -24.843  44.601  1.00 17.16           C  
ATOM   2088  O   PHE A 290       4.343 -25.147  44.945  1.00 17.44           O  
ATOM   2089  CB  PHE A 290       5.135 -22.407  45.090  1.00 16.72           C  
ATOM   2090  CG  PHE A 290       5.531 -22.489  46.539  1.00 17.55           C  
ATOM   2091  CD1 PHE A 290       6.789 -22.922  46.935  1.00 17.35           C  
ATOM   2092  CD2 PHE A 290       4.624 -22.104  47.522  1.00 17.88           C  
ATOM   2093  CE1 PHE A 290       7.138 -22.969  48.291  1.00 17.90           C  
ATOM   2094  CE2 PHE A 290       4.959 -22.156  48.868  1.00 17.38           C  
ATOM   2095  CZ  PHE A 290       6.221 -22.585  49.258  1.00 19.04           C  
ATOM   2096  N   LEU A 291       6.495 -25.714  44.613  1.00 18.84           N  
ATOM   2097  CA  LEU A 291       6.241 -27.119  44.921  1.00 16.32           C  
ATOM   2098  C   LEU A 291       6.459 -27.317  46.397  1.00 17.28           C  
ATOM   2099  O   LEU A 291       7.560 -27.102  46.904  1.00 20.48           O  
ATOM   2100  CB  LEU A 291       7.183 -28.041  44.133  1.00 20.79           C  
ATOM   2101  CG  LEU A 291       7.156 -29.514  44.561  1.00 22.16           C  
ATOM   2102  CD1 LEU A 291       5.798 -30.126  44.275  1.00 25.35           C  
ATOM   2103  CD2 LEU A 291       8.262 -30.311  43.870  1.00 28.57           C  
ATOM   2104  N   VAL A 292       5.393 -27.689  47.098  1.00 16.83           N  
ATOM   2105  CA  VAL A 292       5.505 -27.980  48.513  1.00 18.62           C  
ATOM   2106  C   VAL A 292       5.487 -29.491  48.667  1.00 18.46           C  
ATOM   2107  O   VAL A 292       4.462 -30.143  48.459  1.00 19.41           O  
ATOM   2108  CB  VAL A 292       4.359 -27.329  49.311  1.00 17.05           C  
ATOM   2109  CG1 VAL A 292       4.487 -27.665  50.788  1.00 19.64           C  
ATOM   2110  CG2 VAL A 292       4.396 -25.813  49.108  1.00 18.59           C  
ATOM   2111  N   ARG A 293       6.644 -30.037  49.017  1.00 19.59           N  
ATOM   2112  CA AARG A 293       6.798 -31.478  49.183  0.69 24.87           C  
ATOM   2113  CA BARG A 293       6.793 -31.477  49.183  0.31 24.90           C  
ATOM   2114  C   ARG A 293       6.254 -31.916  50.537  1.00 23.30           C  
ATOM   2115  O   ARG A 293       5.818 -31.095  51.342  1.00 21.04           O  
ATOM   2116  CB AARG A 293       8.281 -31.852  49.067  0.69 25.58           C  
ATOM   2117  CB BARG A 293       8.270 -31.867  49.055  0.31 25.69           C  
ATOM   2118  CG AARG A 293       8.855 -31.629  47.675  0.69 27.56           C  
ATOM   2119  CG BARG A 293       8.772 -31.946  47.620  0.31 27.34           C  
ATOM   2120  CD AARG A 293      10.367 -31.843  47.640  0.69 26.96           C  
ATOM   2121  CD BARG A 293      10.051 -31.135  47.418  0.31 26.71           C  
ATOM   2122  NE AARG A 293      10.896 -31.775  46.279  0.69 30.51           N  
ATOM   2123  NE BARG A 293      10.991 -31.289  48.524  0.31 28.78           N  
ATOM   2124  CZ AARG A 293      11.012 -32.825  45.470  0.69 32.45           C  
ATOM   2125  CZ BARG A 293      12.230 -30.805  48.528  0.31 31.34           C  
ATOM   2126  NH1AARG A 293      10.641 -34.027  45.884  0.69 31.98           N1+
ATOM   2127  NH1BARG A 293      12.691 -30.142  47.475  0.31 31.31           N1+
ATOM   2128  NH2AARG A 293      11.503 -32.675  44.246  0.69 30.72           N  
ATOM   2129  NH2BARG A 293      13.015 -30.990  49.583  0.31 26.35           N  
ATOM   2130  N   ASN A 294       6.292 -33.220  50.798  1.00 25.88           N  
ATOM   2131  CA  ASN A 294       5.942 -33.713  52.119  1.00 26.31           C  
ATOM   2132  C   ASN A 294       6.996 -33.236  53.116  1.00 23.74           C  
ATOM   2133  O   ASN A 294       8.097 -32.845  52.717  1.00 23.69           O  
ATOM   2134  CB  ASN A 294       5.861 -35.243  52.126  1.00 27.19           C  
ATOM   2135  CG  ASN A 294       4.689 -35.768  51.323  1.00 30.11           C  
ATOM   2136  ND2 ASN A 294       4.934 -36.798  50.523  1.00 38.46           N  
ATOM   2137  OD1 ASN A 294       3.575 -35.252  51.415  1.00 31.18           O  
ATOM   2138  N   ALA A 295       6.656 -33.238  54.399  1.00 23.36           N  
ATOM   2139  CA  ALA A 295       7.580 -32.799  55.439  1.00 22.28           C  
ATOM   2140  C   ALA A 295       8.937 -33.495  55.333  1.00 29.27           C  
ATOM   2141  O   ALA A 295       9.973 -32.904  55.647  1.00 29.31           O  
ATOM   2142  CB  ALA A 295       6.976 -33.023  56.819  1.00 26.44           C  
ATOM   2143  N   ASP A 296       8.922 -34.745  54.874  1.00 29.05           N  
ATOM   2144  CA  ASP A 296      10.134 -35.561  54.808  1.00 32.74           C  
ATOM   2145  C   ASP A 296      10.875 -35.412  53.478  1.00 37.30           C  
ATOM   2146  O   ASP A 296      11.860 -36.109  53.223  1.00 37.82           O  
ATOM   2147  CB  ASP A 296       9.815 -37.038  55.097  1.00 32.98           C  
ATOM   2148  CG  ASP A 296       9.032 -37.707  53.978  1.00 37.61           C  
ATOM   2149  OD1 ASP A 296       8.636 -37.019  53.015  1.00 33.09           O  
ATOM   2150  OD2 ASP A 296       8.794 -38.932  54.067  1.00 43.02           O1-
ATOM   2151  N   GLY A 297      10.382 -34.520  52.621  1.00 28.97           N  
ATOM   2152  CA  GLY A 297      11.060 -34.203  51.378  1.00 28.58           C  
ATOM   2153  C   GLY A 297      10.587 -35.016  50.189  1.00 25.90           C  
ATOM   2154  O   GLY A 297      10.998 -34.774  49.052  1.00 30.30           O  
ATOM   2155  N   THR A 298       9.722 -35.990  50.442  1.00 30.36           N  
ATOM   2156  CA  THR A 298       9.187 -36.806  49.360  1.00 34.26           C  
ATOM   2157  C   THR A 298       8.122 -36.081  48.539  1.00 35.31           C  
ATOM   2158  O   THR A 298       7.480 -35.137  49.008  1.00 33.55           O  
ATOM   2159  CB  THR A 298       8.635 -38.159  49.863  1.00 35.15           C  
ATOM   2160  CG2 THR A 298       9.774 -39.055  50.327  1.00 36.60           C  
ATOM   2161  OG1 THR A 298       7.731 -37.940  50.955  1.00 33.03           O  
ATOM   2162  N   MET A 299       7.952 -36.527  47.302  1.00 31.68           N  
ATOM   2163  CA  MET A 299       6.976 -35.947  46.394  1.00 31.49           C  
ATOM   2164  C   MET A 299       5.560 -36.319  46.828  1.00 40.28           C  
ATOM   2165  O   MET A 299       5.278 -37.489  47.082  1.00 38.99           O  
ATOM   2166  CB  MET A 299       7.242 -36.458  44.981  1.00 36.84           C  
ATOM   2167  CG  MET A 299       6.382 -35.834  43.907  1.00 39.08           C  
ATOM   2168  SD  MET A 299       6.725 -34.076  43.719  1.00 45.71           S  
ATOM   2169  CE  MET A 299       8.505 -34.072  43.575  1.00 35.36           C  
ATOM   2170  N   PRO A 300       4.659 -35.324  46.919  1.00 36.04           N  
ATOM   2171  CA  PRO A 300       3.274 -35.623  47.306  1.00 41.11           C  
ATOM   2172  C   PRO A 300       2.610 -36.561  46.303  1.00 40.56           C  
ATOM   2173  O   PRO A 300       2.867 -36.456  45.104  1.00 40.59           O  
ATOM   2174  CB  PRO A 300       2.588 -34.253  47.270  1.00 31.44           C  
ATOM   2175  CG  PRO A 300       3.690 -33.260  47.366  1.00 36.29           C  
ATOM   2176  CD  PRO A 300       4.869 -33.888  46.675  1.00 32.62           C  
ATOM   2177  N   ALA A 301       1.756 -37.451  46.800  1.00 49.18           N  
ATOM   2178  CA  ALA A 301       1.145 -38.503  45.988  1.00 52.18           C  
ATOM   2179  C   ALA A 301       0.499 -38.003  44.700  1.00 53.26           C  
ATOM   2180  O   ALA A 301       0.720 -38.571  43.626  1.00 54.30           O  
ATOM   2181  CB  ALA A 301       0.127 -39.279  46.817  1.00 54.79           C  
ATOM   2182  N   GLY A 302      -0.302 -36.948  44.809  1.00 45.22           N  
ATOM   2183  CA  GLY A 302      -1.068 -36.462  43.677  1.00 44.32           C  
ATOM   2184  C   GLY A 302      -0.223 -35.998  42.506  1.00 42.06           C  
ATOM   2185  O   GLY A 302      -0.706 -35.909  41.380  1.00 47.97           O  
ATOM   2186  N   VAL A 303       1.035 -35.672  42.773  1.00 34.50           N  
ATOM   2187  CA  VAL A 303       1.948 -35.244  41.722  1.00 44.69           C  
ATOM   2188  C   VAL A 303       2.646 -36.466  41.123  1.00 45.85           C  
ATOM   2189  O   VAL A 303       2.491 -36.783  39.944  1.00 55.92           O  
ATOM   2190  CB  VAL A 303       3.022 -34.302  42.283  1.00 42.26           C  
ATOM   2191  CG1 VAL A 303       3.671 -33.531  41.165  1.00 43.70           C  
ATOM   2192  CG2 VAL A 303       2.423 -33.351  43.316  1.00 37.98           C  
TER   
HETATM 2193 CU    CU A 308      -5.440 -17.540  43.299  0.60 27.90          CU  
HETATM 2194 CU    CU A 309      -7.214 -14.771  41.282  0.98 20.86          CU  
HETATM 2195 CU    CU A 310      -4.390 -18.085  39.963  0.97 22.91          CU  
HETATM 2196 CU    CU A 311       2.533  -9.074  34.753  1.00 15.89          CU  
ATOM   2197  N   GLY B  34     -11.357  25.617  64.606  1.00 33.46           N  
ATOM   2198  CA  GLY B  34     -10.873  25.696  63.237  1.00 23.03           C  
ATOM   2199  C   GLY B  34     -10.755  27.121  62.707  1.00 22.57           C  
ATOM   2200  O   GLY B  34     -11.513  28.013  63.096  1.00 25.82           O  
ATOM   2201  N   THR B  35      -9.789  27.333  61.825  1.00 19.09           N  
ATOM   2202  CA  THR B  35      -9.601  28.608  61.158  1.00 15.61           C  
ATOM   2203  C   THR B  35     -10.367  28.577  59.846  1.00 21.79           C  
ATOM   2204  O   THR B  35     -10.280  27.585  59.115  1.00 19.39           O  
ATOM   2205  CB  THR B  35      -8.131  28.841  60.819  1.00 21.08           C  
ATOM   2206  CG2 THR B  35      -7.941  30.156  60.082  1.00 23.13           C  
ATOM   2207  OG1 THR B  35      -7.346  28.825  62.021  1.00 23.47           O  
ATOM   2208  N   THR B  36     -11.141  29.620  59.555  1.00 16.59           N  
ATOM   2209  CA  THR B  36     -11.710  29.766  58.219  1.00 15.81           C  
ATOM   2210  C   THR B  36     -10.895  30.759  57.409  1.00 20.32           C  
ATOM   2211  O   THR B  36     -10.780  31.934  57.769  1.00 18.63           O  
ATOM   2212  CB  THR B  36     -13.168  30.212  58.253  1.00 17.31           C  
ATOM   2213  CG2 THR B  36     -13.711  30.399  56.830  1.00 18.36           C  
ATOM   2214  OG1 THR B  36     -13.963  29.249  58.956  1.00 18.85           O  
ATOM   2215  N   ARG B  37     -10.287  30.285  56.331  1.00 15.68           N  
ATOM   2216  CA  ARG B  37      -9.525  31.160  55.459  1.00 16.19           C  
ATOM   2217  C   ARG B  37     -10.299  31.413  54.193  1.00 17.75           C  
ATOM   2218  O   ARG B  37     -10.987  30.525  53.697  1.00 18.72           O  
ATOM   2219  CB  ARG B  37      -8.167  30.566  55.118  1.00 19.69           C  
ATOM   2220  CG  ARG B  37      -7.006  31.177  55.867  1.00 39.91           C  
ATOM   2221  CD  ARG B  37      -5.793  30.316  55.651  1.00 33.46           C  
ATOM   2222  NE  ARG B  37      -6.090  29.008  56.194  1.00 42.67           N  
ATOM   2223  CZ  ARG B  37      -5.682  28.603  57.386  1.00 45.17           C  
ATOM   2224  NH1 ARG B  37      -4.922  29.399  58.125  1.00 45.00           N1+
ATOM   2225  NH2 ARG B  37      -6.022  27.402  57.824  1.00 25.14           N  
ATOM   2226  N   ARG B  38     -10.181  32.626  53.678  1.00 17.53           N  
ATOM   2227  CA  ARG B  38     -10.922  33.038  52.504  1.00 18.55           C  
ATOM   2228  C   ARG B  38      -9.919  33.580  51.502  1.00 21.45           C  
ATOM   2229  O   ARG B  38      -9.236  34.576  51.765  1.00 21.44           O  
ATOM   2230  CB  ARG B  38     -11.988  34.065  52.899  1.00 20.20           C  
ATOM   2231  CG  ARG B  38     -12.982  33.498  53.919  1.00 24.54           C  
ATOM   2232  CD  ARG B  38     -13.989  34.527  54.441  1.00 21.68           C  
ATOM   2233  NE  ARG B  38     -14.966  33.932  55.363  1.00 22.76           N  
ATOM   2234  CZ  ARG B  38     -14.824  33.843  56.685  1.00 27.73           C  
ATOM   2235  NH1 ARG B  38     -13.720  34.294  57.286  1.00 22.53           N1+
ATOM   2236  NH2 ARG B  38     -15.796  33.293  57.407  1.00 28.77           N  
ATOM   2237  N   ILE B  39      -9.785  32.890  50.373  1.00 18.22           N  
ATOM   2238  CA  ILE B  39      -8.786  33.243  49.384  1.00 16.73           C  
ATOM   2239  C   ILE B  39      -9.391  33.352  47.998  1.00 19.09           C  
ATOM   2240  O   ILE B  39     -10.518  32.915  47.766  1.00 17.63           O  
ATOM   2241  CB  ILE B  39      -7.596  32.249  49.340  1.00 18.13           C  
ATOM   2242  CG1 ILE B  39      -8.033  30.884  48.792  1.00 20.75           C  
ATOM   2243  CG2 ILE B  39      -6.942  32.102  50.732  1.00 20.58           C  
ATOM   2244  CD1 ILE B  39      -6.851  29.951  48.517  1.00 23.05           C  
ATOM   2245  N   THR B  40      -8.637  33.976  47.105  1.00 17.04           N  
ATOM   2246  CA  THR B  40      -8.992  34.045  45.699  1.00 17.83           C  
ATOM   2247  C   THR B  40      -7.942  33.300  44.903  1.00 19.05           C  
ATOM   2248  O   THR B  40      -6.743  33.503  45.098  1.00 21.09           O  
ATOM   2249  CB  THR B  40      -9.048  35.500  45.228  1.00 22.11           C  
ATOM   2250  CG2 THR B  40      -9.485  35.582  43.761  1.00 21.95           C  
ATOM   2251  OG1 THR B  40      -9.981  36.214  46.044  1.00 23.18           O  
ATOM   2252  N   MET B  41      -8.393  32.412  44.017  1.00 16.73           N  
ATOM   2253  CA AMET B  41      -7.487  31.735  43.114  0.69 17.45           C  
ATOM   2254  CA BMET B  41      -7.508  31.691  43.121  0.31 17.47           C  
ATOM   2255  C   MET B  41      -7.868  32.057  41.687  1.00 17.54           C  
ATOM   2256  O   MET B  41      -9.052  32.124  41.352  1.00 20.47           O  
ATOM   2257  CB AMET B  41      -7.534  30.232  43.324  0.69 19.32           C  
ATOM   2258  CB BMET B  41      -7.672  30.185  43.327  0.31 19.11           C  
ATOM   2259  CG AMET B  41      -7.403  29.840  44.777  0.69 21.52           C  
ATOM   2260  CG BMET B  41      -6.663  29.325  42.593  0.31 17.70           C  
ATOM   2261  SD AMET B  41      -6.993  28.111  44.926  0.69 23.07           S  
ATOM   2262  SD BMET B  41      -6.949  27.567  42.900  0.31 27.45           S  
ATOM   2263  CE AMET B  41      -5.412  28.218  44.145  0.69 14.48           C  
ATOM   2264  CE BMET B  41      -5.465  27.110  43.765  0.31 13.26           C  
ATOM   2265  N   TYR B  42      -6.855  32.279  40.869  1.00 14.60           N  
ATOM   2266  CA  TYR B  42      -7.030  32.630  39.462  1.00 15.42           C  
ATOM   2267  C   TYR B  42      -6.647  31.477  38.545  1.00 19.05           C  
ATOM   2268  O   TYR B  42      -5.516  30.989  38.587  1.00 17.90           O  
ATOM   2269  CB  TYR B  42      -6.193  33.865  39.106  1.00 17.00           C  
ATOM   2270  CG  TYR B  42      -6.567  35.071  39.932  1.00 17.39           C  
ATOM   2271  CD1 TYR B  42      -6.041  35.254  41.206  1.00 17.73           C  
ATOM   2272  CD2 TYR B  42      -7.485  36.003  39.463  1.00 19.82           C  
ATOM   2273  CE1 TYR B  42      -6.395  36.335  41.982  1.00 21.72           C  
ATOM   2274  CE2 TYR B  42      -7.846  37.083  40.231  1.00 20.50           C  
ATOM   2275  CZ  TYR B  42      -7.298  37.250  41.487  1.00 26.02           C  
ATOM   2276  OH  TYR B  42      -7.657  38.337  42.261  1.00 28.07           O  
ATOM   2277  N   ALA B  43      -7.584  31.029  37.715  1.00 16.60           N  
ATOM   2278  CA  ALA B  43      -7.254  30.076  36.674  1.00 14.66           C  
ATOM   2279  C   ALA B  43      -6.845  30.854  35.431  1.00 17.93           C  
ATOM   2280  O   ALA B  43      -7.605  31.697  34.947  1.00 16.81           O  
ATOM   2281  CB  ALA B  43      -8.427  29.140  36.389  1.00 16.89           C  
ATOM   2282  N   GLU B  44      -5.636  30.600  34.943  1.00 16.03           N  
ATOM   2283  CA  GLU B  44      -5.059  31.405  33.867  1.00 17.54           C  
ATOM   2284  C   GLU B  44      -4.434  30.576  32.768  1.00 20.84           C  
ATOM   2285  O   GLU B  44      -3.873  29.503  33.024  1.00 17.95           O  
ATOM   2286  CB  GLU B  44      -3.989  32.360  34.437  1.00 17.83           C  
ATOM   2287  CG  GLU B  44      -4.489  33.221  35.572  1.00 20.58           C  
ATOM   2288  CD  GLU B  44      -3.449  34.200  36.094  1.00 24.44           C  
ATOM   2289  OE1 GLU B  44      -2.236  33.878  36.105  1.00 22.23           O  
ATOM   2290  OE2 GLU B  44      -3.858  35.308  36.502  1.00 25.09           O1-
ATOM   2291  N   LYS B  45      -4.484  31.090  31.540  1.00 17.64           N  
ATOM   2292  CA  LYS B  45      -3.721  30.483  30.469  1.00 18.46           C  
ATOM   2293  C   LYS B  45      -2.325  31.073  30.554  1.00 20.99           C  
ATOM   2294  O   LYS B  45      -2.121  32.268  30.325  1.00 21.78           O  
ATOM   2295  CB  LYS B  45      -4.342  30.832  29.109  1.00 20.62           C  
ATOM   2296  CG  LYS B  45      -3.606  30.192  27.965  1.00 24.26           C  
ATOM   2297  CD  LYS B  45      -4.326  30.370  26.634  1.00 28.49           C  
ATOM   2298  CE  LYS B  45      -3.548  29.678  25.527  1.00 31.48           C  
ATOM   2299  NZ  LYS B  45      -4.209  29.809  24.191  1.00 37.50           N1+
ATOM   2300  N   ILE B  46      -1.351  30.228  30.877  1.00 17.29           N  
ATOM   2301  CA  ILE B  46       0.007  30.708  31.081  1.00 19.79           C  
ATOM   2302  C   ILE B  46       0.725  30.880  29.759  1.00 23.52           C  
ATOM   2303  O   ILE B  46       1.422  31.871  29.527  1.00 27.14           O  
ATOM   2304  CB  ILE B  46       0.792  29.730  31.987  1.00 18.47           C  
ATOM   2305  CG1 ILE B  46       0.225  29.782  33.400  1.00 18.97           C  
ATOM   2306  CG2 ILE B  46       2.282  30.069  31.993  1.00 26.21           C  
ATOM   2307  CD1 ILE B  46       0.681  28.615  34.275  1.00 21.15           C  
ATOM   2308  N   SER B  47       0.543  29.902  28.893  1.00 20.60           N  
ATOM   2309  CA  SER B  47       1.182  29.903  27.594  1.00 25.50           C  
ATOM   2310  C   SER B  47       0.447  28.902  26.739  1.00 28.42           C  
ATOM   2311  O   SER B  47      -0.602  28.391  27.139  1.00 29.83           O  
ATOM   2312  CB  SER B  47       2.665  29.547  27.720  1.00 31.48           C  
ATOM   2313  OG  SER B  47       2.847  28.385  28.510  1.00 36.00           O  
ATOM   2314  N   ASP B  48       0.966  28.634  25.548  1.00 29.75           N  
ATOM   2315  CA  ASP B  48       0.378  27.612  24.700  1.00 35.16           C  
ATOM   2316  C   ASP B  48       0.338  26.276  25.452  1.00 33.44           C  
ATOM   2317  O   ASP B  48       1.351  25.805  25.968  1.00 37.52           O  
ATOM   2318  CB  ASP B  48       1.190  27.474  23.408  1.00 39.23           C  
ATOM   2319  CG  ASP B  48       0.566  26.502  22.427  1.00 50.85           C  
ATOM   2320  OD1 ASP B  48      -0.677  26.521  22.267  1.00 51.92           O  
ATOM   2321  OD2 ASP B  48       1.322  25.716  21.814  1.00 53.89           O1-
ATOM   2322  N   GLU B  49      -0.847  25.688  25.523  1.00 31.51           N  
ATOM   2323  CA  GLU B  49      -1.042  24.385  26.159  1.00 27.63           C  
ATOM   2324  C   GLU B  49      -0.605  24.316  27.623  1.00 23.33           C  
ATOM   2325  O   GLU B  49      -0.364  23.229  28.137  1.00 23.01           O  
ATOM   2326  CB  GLU B  49      -0.356  23.270  25.350  1.00 34.37           C  
ATOM   2327  CG  GLU B  49      -0.898  23.103  23.931  1.00 41.85           C  
ATOM   2328  CD  GLU B  49      -0.384  21.845  23.256  1.00 48.72           C  
ATOM   2329  OE1 GLU B  49       0.395  21.105  23.893  1.00 45.45           O  
ATOM   2330  OE2 GLU B  49      -0.761  21.591  22.093  1.00 55.24           O1-
ATOM   2331  N   LEU B  50      -0.556  25.454  28.306  1.00 22.70           N  
ATOM   2332  CA  LEU B  50      -0.296  25.443  29.744  1.00 19.75           C  
ATOM   2333  C   LEU B  50      -1.302  26.337  30.461  1.00 16.93           C  
ATOM   2334  O   LEU B  50      -1.341  27.559  30.236  1.00 19.44           O  
ATOM   2335  CB  LEU B  50       1.134  25.912  30.028  1.00 23.46           C  
ATOM   2336  CG  LEU B  50       1.805  25.554  31.353  1.00 27.30           C  
ATOM   2337  CD1 LEU B  50       2.026  24.033  31.448  1.00 20.30           C  
ATOM   2338  CD2 LEU B  50       3.134  26.311  31.477  1.00 22.59           C  
ATOM   2339  N   TYR B  51      -2.122  25.723  31.311  1.00 15.40           N  
ATOM   2340  CA  TYR B  51      -3.066  26.434  32.154  1.00 15.20           C  
ATOM   2341  C   TYR B  51      -2.741  26.121  33.603  1.00 15.71           C  
ATOM   2342  O   TYR B  51      -2.425  24.979  33.936  1.00 17.20           O  
ATOM   2343  CB  TYR B  51      -4.491  25.945  31.900  1.00 16.65           C  
ATOM   2344  CG  TYR B  51      -5.106  26.410  30.600  1.00 19.47           C  
ATOM   2345  CD1 TYR B  51      -4.764  25.817  29.403  1.00 22.37           C  
ATOM   2346  CD2 TYR B  51      -6.033  27.433  30.586  1.00 20.66           C  
ATOM   2347  CE1 TYR B  51      -5.331  26.237  28.204  1.00 24.72           C  
ATOM   2348  CE2 TYR B  51      -6.603  27.866  29.390  1.00 20.03           C  
ATOM   2349  CZ  TYR B  51      -6.248  27.260  28.215  1.00 25.85           C  
ATOM   2350  OH  TYR B  51      -6.815  27.670  27.019  1.00 26.56           O  
ATOM   2351  N   GLY B  52      -2.849  27.119  34.464  1.00 15.53           N  
ATOM   2352  CA  GLY B  52      -2.554  26.913  35.872  1.00 17.12           C  
ATOM   2353  C   GLY B  52      -3.365  27.792  36.797  1.00 17.55           C  
ATOM   2354  O   GLY B  52      -4.078  28.713  36.355  1.00 14.89           O  
ATOM   2355  N   TYR B  53      -3.283  27.486  38.090  1.00 14.70           N  
ATOM   2356  CA  TYR B  53      -3.871  28.285  39.153  1.00 13.55           C  
ATOM   2357  C   TYR B  53      -2.810  29.155  39.829  1.00 14.31           C  
ATOM   2358  O   TYR B  53      -1.653  28.733  39.976  1.00 15.48           O  
ATOM   2359  CB  TYR B  53      -4.479  27.397  40.238  1.00 15.14           C  
ATOM   2360  CG  TYR B  53      -5.525  26.395  39.806  1.00 13.13           C  
ATOM   2361  CD1 TYR B  53      -6.839  26.786  39.562  1.00 16.14           C  
ATOM   2362  CD2 TYR B  53      -5.212  25.041  39.700  1.00 15.19           C  
ATOM   2363  CE1 TYR B  53      -7.813  25.847  39.195  1.00 14.67           C  
ATOM   2364  CE2 TYR B  53      -6.182  24.106  39.349  1.00 13.47           C  
ATOM   2365  CZ  TYR B  53      -7.474  24.523  39.087  1.00 13.46           C  
ATOM   2366  OH  TYR B  53      -8.430  23.593  38.748  1.00 14.56           O  
ATOM   2367  N   GLY B  54      -3.218  30.348  40.259  1.00 16.54           N  
ATOM   2368  CA  GLY B  54      -2.345  31.235  41.010  1.00 15.58           C  
ATOM   2369  C   GLY B  54      -3.110  32.021  42.061  1.00 16.13           C  
ATOM   2370  O   GLY B  54      -4.343  32.097  42.042  1.00 17.29           O  
ATOM   2371  N   LEU B  55      -2.383  32.587  43.019  1.00 18.39           N  
ATOM   2372  CA  LEU B  55      -3.002  33.306  44.130  1.00 17.97           C  
ATOM   2373  C   LEU B  55      -3.164  34.796  43.849  1.00 21.16           C  
ATOM   2374  O   LEU B  55      -3.768  35.514  44.645  1.00 24.48           O  
ATOM   2375  CB  LEU B  55      -2.183  33.109  45.408  1.00 20.59           C  
ATOM   2376  CG  LEU B  55      -2.118  31.662  45.904  1.00 19.25           C  
ATOM   2377  CD1 LEU B  55      -1.109  31.562  47.049  1.00 27.53           C  
ATOM   2378  CD2 LEU B  55      -3.471  31.213  46.355  1.00 22.38           C  
ATOM   2379  N   ALA B  56      -2.593  35.256  42.740  1.00 20.71           N  
ATOM   2380  CA  ALA B  56      -2.738  36.648  42.319  1.00 25.66           C  
ATOM   2381  C   ALA B  56      -2.815  36.708  40.808  1.00 24.78           C  
ATOM   2382  O   ALA B  56      -2.332  35.811  40.129  1.00 23.53           O  
ATOM   2383  CB  ALA B  56      -1.571  37.472  42.812  1.00 25.85           C  
ATOM   2384  N   PRO B  57      -3.423  37.773  40.265  1.00 23.91           N  
ATOM   2385  CA  PRO B  57      -3.482  37.875  38.809  1.00 22.73           C  
ATOM   2386  C   PRO B  57      -2.087  37.822  38.196  1.00 24.65           C  
ATOM   2387  O   PRO B  57      -1.171  38.495  38.682  1.00 25.89           O  
ATOM   2388  CB  PRO B  57      -4.119  39.255  38.581  1.00 22.11           C  
ATOM   2389  CG  PRO B  57      -4.893  39.510  39.835  1.00 26.38           C  
ATOM   2390  CD  PRO B  57      -4.092  38.900  40.935  1.00 27.48           C  
ATOM   2391  N   GLY B  58      -1.935  37.023  37.144  1.00 21.89           N  
ATOM   2392  CA  GLY B  58      -0.657  36.822  36.489  1.00 22.55           C  
ATOM   2393  C   GLY B  58       0.286  35.879  37.223  1.00 24.41           C  
ATOM   2394  O   GLY B  58       1.408  35.637  36.768  1.00 26.17           O  
ATOM   2395  N   GLY B  59      -0.174  35.329  38.343  1.00 22.56           N  
ATOM   2396  CA  GLY B  59       0.690  34.546  39.214  1.00 20.24           C  
ATOM   2397  C   GLY B  59       0.556  33.036  39.091  1.00 20.32           C  
ATOM   2398  O   GLY B  59       1.166  32.298  39.868  1.00 19.98           O  
ATOM   2399  N   ALA B  60      -0.210  32.565  38.118  1.00 18.30           N  
ATOM   2400  CA  ALA B  60      -0.448  31.119  38.001  1.00 16.48           C  
ATOM   2401  C   ALA B  60       0.839  30.340  37.759  1.00 18.98           C  
ATOM   2402  O   ALA B  60       1.730  30.794  37.032  1.00 18.07           O  
ATOM   2403  CB  ALA B  60      -1.463  30.822  36.903  1.00 18.21           C  
ATOM   2404  N   THR B  61       0.921  29.157  38.366  1.00 16.35           N  
ATOM   2405  CA  THR B  61       2.062  28.275  38.203  1.00 16.43           C  
ATOM   2406  C   THR B  61       1.555  26.863  37.985  1.00 17.47           C  
ATOM   2407  O   THR B  61       0.402  26.563  38.324  1.00 15.15           O  
ATOM   2408  CB  THR B  61       2.944  28.260  39.468  1.00 16.21           C  
ATOM   2409  CG2 THR B  61       3.501  29.656  39.728  1.00 19.08           C  
ATOM   2410  OG1 THR B  61       2.170  27.851  40.600  1.00 16.91           O  
ATOM   2411  N   VAL B  62       2.388  26.029  37.368  1.00 15.71           N  
ATOM   2412  CA  VAL B  62       2.171  24.572  37.290  1.00 14.85           C  
ATOM   2413  C   VAL B  62       3.343  23.821  37.942  1.00 17.23           C  
ATOM   2414  O   VAL B  62       4.469  23.946  37.470  1.00 17.94           O  
ATOM   2415  CB  VAL B  62       1.988  24.110  35.839  1.00 15.98           C  
ATOM   2416  CG1 VAL B  62       1.798  22.588  35.754  1.00 17.04           C  
ATOM   2417  CG2 VAL B  62       0.817  24.861  35.183  1.00 16.49           C  
ATOM   2418  N   PRO B  63       3.101  23.059  39.024  1.00 14.56           N  
ATOM   2419  CA  PRO B  63       1.827  22.881  39.725  1.00 13.36           C  
ATOM   2420  C   PRO B  63       1.407  24.173  40.404  1.00 11.79           C  
ATOM   2421  O   PRO B  63       2.209  25.107  40.530  1.00 14.29           O  
ATOM   2422  CB  PRO B  63       2.141  21.807  40.777  1.00 15.51           C  
ATOM   2423  CG  PRO B  63       3.610  21.860  40.949  1.00 16.26           C  
ATOM   2424  CD  PRO B  63       4.200  22.309  39.664  1.00 16.54           C  
ATOM   2425  N   GLY B  64       0.142  24.236  40.790  1.00 12.98           N  
ATOM   2426  CA  GLY B  64      -0.396  25.407  41.450  1.00 13.96           C  
ATOM   2427  C   GLY B  64       0.146  25.551  42.857  1.00 13.39           C  
ATOM   2428  O   GLY B  64       0.971  24.763  43.308  1.00 14.77           O  
ATOM   2429  N   PRO B  65      -0.319  26.571  43.569  1.00 14.24           N  
ATOM   2430  CA  PRO B  65       0.145  26.792  44.941  1.00 16.26           C  
ATOM   2431  C   PRO B  65      -0.197  25.627  45.853  1.00 14.15           C  
ATOM   2432  O   PRO B  65      -1.257  25.009  45.721  1.00 15.03           O  
ATOM   2433  CB  PRO B  65      -0.629  28.040  45.379  1.00 17.12           C  
ATOM   2434  CG  PRO B  65      -1.824  28.094  44.471  1.00 20.19           C  
ATOM   2435  CD  PRO B  65      -1.341  27.548  43.149  1.00 15.78           C  
ATOM   2436  N   VAL B  66       0.684  25.339  46.808  1.00 15.05           N  
ATOM   2437  CA  VAL B  66       0.326  24.381  47.836  1.00 14.32           C  
ATOM   2438  C   VAL B  66      -0.636  25.020  48.825  1.00 14.91           C  
ATOM   2439  O   VAL B  66      -0.319  26.043  49.443  1.00 18.24           O  
ATOM   2440  CB  VAL B  66       1.577  23.901  48.576  1.00 14.07           C  
ATOM   2441  CG1 VAL B  66       1.176  22.924  49.672  1.00 17.72           C  
ATOM   2442  CG2 VAL B  66       2.538  23.246  47.599  1.00 16.96           C  
ATOM   2443  N   LEU B  67      -1.817  24.434  48.964  1.00 13.81           N  
ATOM   2444  CA  LEU B  67      -2.800  24.920  49.909  1.00 13.65           C  
ATOM   2445  C   LEU B  67      -2.665  24.112  51.194  1.00 17.55           C  
ATOM   2446  O   LEU B  67      -2.607  22.883  51.152  1.00 16.15           O  
ATOM   2447  CB  LEU B  67      -4.215  24.814  49.334  1.00 15.03           C  
ATOM   2448  CG  LEU B  67      -4.427  25.614  48.050  1.00 15.73           C  
ATOM   2449  CD1 LEU B  67      -5.812  25.332  47.488  1.00 16.81           C  
ATOM   2450  CD2 LEU B  67      -4.293  27.101  48.340  1.00 17.93           C  
ATOM   2451  N   GLU B  68      -2.596  24.798  52.332  1.00 15.09           N  
ATOM   2452  CA  GLU B  68      -2.382  24.140  53.610  1.00 15.64           C  
ATOM   2453  C   GLU B  68      -3.493  24.435  54.603  1.00 15.84           C  
ATOM   2454  O   GLU B  68      -3.925  25.581  54.740  1.00 18.73           O  
ATOM   2455  CB  GLU B  68      -1.047  24.581  54.208  1.00 19.42           C  
ATOM   2456  CG  GLU B  68       0.138  24.244  53.345  1.00 24.89           C  
ATOM   2457  CD  GLU B  68       1.452  24.561  54.013  1.00 38.23           C  
ATOM   2458  OE1 GLU B  68       1.486  25.439  54.907  1.00 42.61           O  
ATOM   2459  OE2 GLU B  68       2.453  23.924  53.643  1.00 26.14           O1-
ATOM   2460  N   MET B  69      -3.952  23.393  55.284  1.00 15.75           N  
ATOM   2461  CA  MET B  69      -5.003  23.478  56.277  1.00 15.53           C  
ATOM   2462  C   MET B  69      -4.587  22.612  57.460  1.00 16.57           C  
ATOM   2463  O   MET B  69      -3.783  21.696  57.301  1.00 16.93           O  
ATOM   2464  CB  MET B  69      -6.319  22.909  55.720  1.00 17.11           C  
ATOM   2465  CG  MET B  69      -6.820  23.573  54.450  1.00 17.88           C  
ATOM   2466  SD  MET B  69      -8.251  22.707  53.768  1.00 18.32           S  
ATOM   2467  CE  MET B  69      -9.460  22.973  55.066  1.00 20.53           C  
ATOM   2468  N   TRP B  70      -5.138  22.898  58.639  1.00 16.51           N  
ATOM   2469  CA  TRP B  70      -5.093  21.976  59.779  1.00 15.98           C  
ATOM   2470  C   TRP B  70      -6.476  21.384  59.968  1.00 14.93           C  
ATOM   2471  O   TRP B  70      -7.478  22.047  59.673  1.00 16.60           O  
ATOM   2472  CB  TRP B  70      -4.668  22.720  61.055  1.00 17.27           C  
ATOM   2473  CG  TRP B  70      -3.290  23.252  60.931  1.00 17.50           C  
ATOM   2474  CD1 TRP B  70      -2.908  24.392  60.287  1.00 23.28           C  
ATOM   2475  CD2 TRP B  70      -2.096  22.656  61.436  1.00 18.66           C  
ATOM   2476  CE2 TRP B  70      -1.021  23.498  61.070  1.00 22.88           C  
ATOM   2477  CE3 TRP B  70      -1.829  21.501  62.173  1.00 19.58           C  
ATOM   2478  NE1 TRP B  70      -1.545  24.552  60.369  1.00 30.51           N  
ATOM   2479  CZ2 TRP B  70       0.302  23.217  61.412  1.00 25.99           C  
ATOM   2480  CZ3 TRP B  70      -0.507  21.220  62.508  1.00 23.85           C  
ATOM   2481  CH2 TRP B  70       0.537  22.077  62.128  1.00 23.56           C  
ATOM   2482  N   GLU B  71      -6.553  20.140  60.446  1.00 14.54           N  
ATOM   2483  CA  GLU B  71      -7.838  19.487  60.637  1.00 16.02           C  
ATOM   2484  C   GLU B  71      -8.790  20.382  61.417  1.00 18.07           C  
ATOM   2485  O   GLU B  71      -8.450  20.869  62.503  1.00 19.28           O  
ATOM   2486  CB  GLU B  71      -7.668  18.185  61.422  1.00 19.29           C  
ATOM   2487  CG  GLU B  71      -6.899  17.114  60.697  1.00 18.44           C  
ATOM   2488  CD  GLU B  71      -6.847  15.833  61.506  1.00 18.18           C  
ATOM   2489  OE1 GLU B  71      -6.589  15.891  62.739  1.00 18.10           O  
ATOM   2490  OE2 GLU B  71      -7.056  14.762  60.922  1.00 17.84           O1-
ATOM   2491  N   GLY B  72      -9.987  20.553  60.865  1.00 16.68           N  
ATOM   2492  CA  GLY B  72     -11.004  21.419  61.442  1.00 17.59           C  
ATOM   2493  C   GLY B  72     -11.149  22.747  60.718  1.00 16.36           C  
ATOM   2494  O   GLY B  72     -12.205  23.386  60.806  1.00 17.27           O  
ATOM   2495  N   ASP B  73     -10.116  23.145  59.983  1.00 15.85           N  
ATOM   2496  CA  ASP B  73     -10.132  24.399  59.239  1.00 16.64           C  
ATOM   2497  C   ASP B  73     -11.081  24.305  58.052  1.00 16.45           C  
ATOM   2498  O   ASP B  73     -11.402  23.213  57.575  1.00 16.44           O  
ATOM   2499  CB  ASP B  73      -8.745  24.763  58.711  1.00 16.06           C  
ATOM   2500  CG  ASP B  73      -7.742  25.094  59.813  1.00 16.05           C  
ATOM   2501  OD1 ASP B  73      -8.138  25.189  61.006  1.00 18.75           O  
ATOM   2502  OD2 ASP B  73      -6.547  25.250  59.462  1.00 18.27           O1-
ATOM   2503  N   THR B  74     -11.509  25.470  57.584  1.00 15.39           N  
ATOM   2504  CA  THR B  74     -12.335  25.614  56.394  1.00 14.88           C  
ATOM   2505  C   THR B  74     -11.614  26.520  55.411  1.00 16.73           C  
ATOM   2506  O   THR B  74     -10.959  27.482  55.805  1.00 17.39           O  
ATOM   2507  CB  THR B  74     -13.666  26.267  56.764  1.00 16.99           C  
ATOM   2508  CG2 THR B  74     -14.528  26.498  55.525  1.00 17.66           C  
ATOM   2509  OG1 THR B  74     -14.359  25.424  57.683  1.00 19.49           O  
ATOM   2510  N   LEU B  75     -11.704  26.216  54.124  1.00 14.45           N  
ATOM   2511  CA  LEU B  75     -11.123  27.070  53.114  1.00 14.18           C  
ATOM   2512  C   LEU B  75     -12.230  27.476  52.170  1.00 16.47           C  
ATOM   2513  O   LEU B  75     -12.882  26.617  51.564  1.00 18.82           O  
ATOM   2514  CB  LEU B  75     -10.012  26.337  52.362  1.00 16.49           C  
ATOM   2515  CG  LEU B  75      -9.136  27.073  51.356  1.00 18.99           C  
ATOM   2516  CD1 LEU B  75      -8.623  28.415  51.904  1.00 20.00           C  
ATOM   2517  CD2 LEU B  75      -7.967  26.189  50.932  1.00 19.35           C  
ATOM   2518  N   GLU B  76     -12.463  28.778  52.058  1.00 14.39           N  
ATOM   2519  CA  GLU B  76     -13.393  29.311  51.071  1.00 16.01           C  
ATOM   2520  C   GLU B  76     -12.590  29.905  49.929  1.00 19.19           C  
ATOM   2521  O   GLU B  76     -11.795  30.822  50.118  1.00 20.78           O  
ATOM   2522  CB  GLU B  76     -14.299  30.382  51.684  1.00 18.73           C  
ATOM   2523  CG  GLU B  76     -15.216  29.840  52.757  1.00 19.05           C  
ATOM   2524  CD  GLU B  76     -16.123  30.891  53.352  1.00 30.84           C  
ATOM   2525  OE1 GLU B  76     -15.989  32.075  52.978  1.00 30.70           O  
ATOM   2526  OE2 GLU B  76     -16.977  30.525  54.187  1.00 29.80           O1-
ATOM   2527  N   ILE B  77     -12.792  29.382  48.727  1.00 15.13           N  
ATOM   2528  CA  ILE B  77     -11.991  29.794  47.597  1.00 14.91           C  
ATOM   2529  C   ILE B  77     -12.882  30.434  46.553  1.00 15.79           C  
ATOM   2530  O   ILE B  77     -13.826  29.801  46.068  1.00 17.58           O  
ATOM   2531  CB  ILE B  77     -11.268  28.581  46.942  1.00 14.78           C  
ATOM   2532  CG1 ILE B  77     -10.350  27.897  47.963  1.00 17.33           C  
ATOM   2533  CG2 ILE B  77     -10.482  29.036  45.710  1.00 16.97           C  
ATOM   2534  CD1 ILE B  77      -9.707  26.595  47.435  1.00 19.73           C  
ATOM   2535  N   ASP B  78     -12.579  31.681  46.195  1.00 15.59           N  
ATOM   2536  CA  ASP B  78     -13.246  32.279  45.045  1.00 15.81           C  
ATOM   2537  C   ASP B  78     -12.354  31.989  43.864  1.00 14.53           C  
ATOM   2538  O   ASP B  78     -11.263  32.562  43.745  1.00 15.92           O  
ATOM   2539  CB  ASP B  78     -13.357  33.805  45.206  1.00 17.43           C  
ATOM   2540  CG  ASP B  78     -14.464  34.221  46.146  1.00 26.63           C  
ATOM   2541  OD1 ASP B  78     -15.234  33.355  46.596  1.00 28.19           O  
ATOM   2542  OD2 ASP B  78     -14.574  35.432  46.427  1.00 38.10           O1-
ATOM   2543  N   LEU B  79     -12.818  31.103  42.981  1.00 16.29           N  
ATOM   2544  CA  LEU B  79     -12.079  30.791  41.770  1.00 17.08           C  
ATOM   2545  C   LEU B  79     -12.506  31.717  40.645  1.00 16.58           C  
ATOM   2546  O   LEU B  79     -13.657  31.690  40.213  1.00 16.78           O  
ATOM   2547  CB  LEU B  79     -12.323  29.347  41.339  1.00 17.26           C  
ATOM   2548  CG  LEU B  79     -11.549  28.915  40.087  1.00 18.63           C  
ATOM   2549  CD1 LEU B  79     -10.029  28.858  40.367  1.00 21.55           C  
ATOM   2550  CD2 LEU B  79     -12.054  27.570  39.575  1.00 23.90           C  
ATOM   2551  N   VAL B  80     -11.567  32.532  40.190  1.00 15.42           N  
ATOM   2552  CA  VAL B  80     -11.803  33.481  39.109  1.00 15.73           C  
ATOM   2553  C   VAL B  80     -11.304  32.845  37.831  1.00 18.98           C  
ATOM   2554  O   VAL B  80     -10.101  32.599  37.683  1.00 16.07           O  
ATOM   2555  CB  VAL B  80     -11.027  34.787  39.334  1.00 17.06           C  
ATOM   2556  CG1 VAL B  80     -11.285  35.782  38.181  1.00 17.69           C  
ATOM   2557  CG2 VAL B  80     -11.394  35.402  40.675  1.00 18.93           C  
ATOM   2558  N   ASN B  81     -12.207  32.593  36.888  1.00 16.15           N  
ATOM   2559  CA  ASN B  81     -11.781  31.966  35.648  1.00 15.94           C  
ATOM   2560  C   ASN B  81     -11.463  33.055  34.629  1.00 20.04           C  
ATOM   2561  O   ASN B  81     -12.360  33.622  34.004  1.00 18.44           O  
ATOM   2562  CB  ASN B  81     -12.907  31.052  35.128  1.00 17.53           C  
ATOM   2563  CG  ASN B  81     -12.567  30.388  33.799  1.00 14.08           C  
ATOM   2564  ND2 ASN B  81     -13.493  29.574  33.275  1.00 16.05           N  
ATOM   2565  OD1 ASN B  81     -11.475  30.577  33.266  1.00 15.86           O  
ATOM   2566  N   THR B  82     -10.175  33.263  34.377  1.00 17.67           N  
ATOM   2567  CA  THR B  82      -9.731  34.364  33.519  1.00 18.18           C  
ATOM   2568  C   THR B  82      -9.576  33.890  32.092  1.00 15.84           C  
ATOM   2569  O   THR B  82      -9.109  34.643  31.231  1.00 20.34           O  
ATOM   2570  CB  THR B  82      -8.379  34.971  33.962  1.00 17.44           C  
ATOM   2571  CG2 THR B  82      -8.381  35.267  35.449  1.00 18.56           C  
ATOM   2572  OG1 THR B  82      -7.308  34.066  33.637  1.00 17.98           O  
ATOM   2573  N   THR B  83      -9.910  32.623  31.855  1.00 16.51           N  
ATOM   2574  CA  THR B  83      -9.718  32.016  30.542  1.00 16.19           C  
ATOM   2575  C   THR B  83     -10.982  32.091  29.687  1.00 17.30           C  
ATOM   2576  O   THR B  83     -12.037  32.537  30.140  1.00 17.39           O  
ATOM   2577  CB  THR B  83      -9.299  30.523  30.643  1.00 15.18           C  
ATOM   2578  CG2 THR B  83      -8.278  30.324  31.802  1.00 18.20           C  
ATOM   2579  OG1 THR B  83     -10.452  29.699  30.871  1.00 16.54           O  
ATOM   2580  N   ASP B  84     -10.848  31.612  28.457  1.00 16.82           N  
ATOM   2581  CA  ASP B  84     -11.958  31.497  27.509  1.00 15.53           C  
ATOM   2582  C   ASP B  84     -12.618  30.118  27.548  1.00 20.12           C  
ATOM   2583  O   ASP B  84     -13.380  29.755  26.649  1.00 19.91           O  
ATOM   2584  CB  ASP B  84     -11.497  31.880  26.104  1.00 17.74           C  
ATOM   2585  CG  ASP B  84     -11.179  33.352  25.998  1.00 23.46           C  
ATOM   2586  OD1 ASP B  84     -11.882  34.166  26.641  1.00 22.52           O  
ATOM   2587  OD2 ASP B  84     -10.211  33.700  25.286  1.00 31.40           O1-
ATOM   2588  N   ARG B  85     -12.229  29.305  28.532  1.00 18.77           N  
ATOM   2589  CA  ARG B  85     -12.674  27.923  28.612  1.00 18.93           C  
ATOM   2590  C   ARG B  85     -13.468  27.656  29.887  1.00 16.41           C  
ATOM   2591  O   ARG B  85     -13.204  28.257  30.924  1.00 20.53           O  
ATOM   2592  CB  ARG B  85     -11.447  26.994  28.599  1.00 17.84           C  
ATOM   2593  CG  ARG B  85     -10.567  27.125  27.350  1.00 21.88           C  
ATOM   2594  CD  ARG B  85     -11.293  26.630  26.107  1.00 25.75           C  
ATOM   2595  NE  ARG B  85     -11.789  25.270  26.295  1.00 26.23           N  
ATOM   2596  CZ  ARG B  85     -11.086  24.173  26.027  1.00 20.77           C  
ATOM   2597  NH1 ARG B  85      -9.859  24.271  25.523  1.00 26.40           N1+
ATOM   2598  NH2 ARG B  85     -11.618  22.984  26.256  1.00 22.74           N  
ATOM   2599  N   VAL B  86     -14.422  26.742  29.818  1.00 15.79           N  
ATOM   2600  CA  VAL B  86     -15.052  26.223  31.019  1.00 15.56           C  
ATOM   2601  C   VAL B  86     -14.039  25.354  31.758  1.00 15.47           C  
ATOM   2602  O   VAL B  86     -13.378  24.515  31.141  1.00 18.53           O  
ATOM   2603  CB  VAL B  86     -16.298  25.381  30.686  1.00 19.68           C  
ATOM   2604  CG1 VAL B  86     -16.855  24.717  31.948  1.00 22.67           C  
ATOM   2605  CG2 VAL B  86     -17.361  26.254  29.979  1.00 21.07           C  
ATOM   2606  N   LEU B  87     -13.915  25.574  33.066  1.00 14.80           N  
ATOM   2607  CA  LEU B  87     -13.026  24.753  33.901  1.00 14.68           C  
ATOM   2608  C   LEU B  87     -13.543  24.813  35.335  1.00 14.66           C  
ATOM   2609  O   LEU B  87     -14.548  25.472  35.611  1.00 16.37           O  
ATOM   2610  CB  LEU B  87     -11.578  25.246  33.772  1.00 15.53           C  
ATOM   2611  CG  LEU B  87     -11.353  26.755  33.959  1.00 13.16           C  
ATOM   2612  CD1 LEU B  87     -11.530  27.213  35.416  1.00 15.87           C  
ATOM   2613  CD2 LEU B  87      -9.970  27.150  33.443  1.00 16.33           C  
ATOM   2614  N   SER B  88     -12.885  24.112  36.255  1.00 14.15           N  
ATOM   2615  CA  SER B  88     -13.382  24.092  37.620  1.00 13.54           C  
ATOM   2616  C   SER B  88     -12.239  23.869  38.594  1.00 11.41           C  
ATOM   2617  O   SER B  88     -11.071  23.828  38.213  1.00 14.57           O  
ATOM   2618  CB  SER B  88     -14.428  22.990  37.812  1.00 16.15           C  
ATOM   2619  OG  SER B  88     -13.822  21.692  37.818  1.00 14.52           O  
ATOM   2620  N   LEU B  89     -12.619  23.708  39.856  1.00 13.48           N  
ATOM   2621  CA  LEU B  89     -11.664  23.373  40.911  1.00 14.54           C  
ATOM   2622  C   LEU B  89     -12.315  22.286  41.752  1.00 15.34           C  
ATOM   2623  O   LEU B  89     -13.477  22.411  42.149  1.00 15.79           O  
ATOM   2624  CB  LEU B  89     -11.400  24.607  41.764  1.00 16.51           C  
ATOM   2625  CG  LEU B  89     -10.469  24.470  42.968  1.00 18.23           C  
ATOM   2626  CD1 LEU B  89      -9.032  24.158  42.545  1.00 15.25           C  
ATOM   2627  CD2 LEU B  89     -10.517  25.771  43.767  1.00 20.07           C  
ATOM   2628  N   HIS B  90     -11.603  21.172  41.946  1.00 15.07           N  
ATOM   2629  CA  HIS B  90     -12.149  20.060  42.702  1.00 12.83           C  
ATOM   2630  C   HIS B  90     -11.068  19.449  43.587  1.00 13.73           C  
ATOM   2631  O   HIS B  90      -9.961  19.221  43.120  1.00 14.89           O  
ATOM   2632  CB  HIS B  90     -12.571  19.031  41.649  1.00 17.15           C  
ATOM   2633  CG  HIS B  90     -12.806  17.668  42.184  1.00 15.38           C  
ATOM   2634  CD2 HIS B  90     -11.974  16.610  42.317  1.00 15.23           C  
ATOM   2635  ND1 HIS B  90     -14.031  17.263  42.664  1.00 16.35           N  
ATOM   2636  CE1 HIS B  90     -13.945  16.007  43.065  1.00 21.26           C  
ATOM   2637  NE2 HIS B  90     -12.706  15.592  42.867  1.00 16.10           N  
ATOM   2638  N   PRO B  91     -11.383  19.182  44.865  1.00 11.69           N  
ATOM   2639  CA  PRO B  91     -10.373  18.561  45.722  1.00 13.07           C  
ATOM   2640  C   PRO B  91     -10.562  17.070  45.964  1.00 12.44           C  
ATOM   2641  O   PRO B  91     -11.679  16.559  45.870  1.00 15.84           O  
ATOM   2642  CB  PRO B  91     -10.578  19.320  47.037  1.00 12.06           C  
ATOM   2643  CG  PRO B  91     -12.080  19.496  47.081  1.00 14.60           C  
ATOM   2644  CD  PRO B  91     -12.569  19.591  45.634  1.00 15.09           C  
ATOM   2645  N   HIS B  92      -9.539  16.463  46.551  1.00 12.85           N  
ATOM   2646  CA  HIS B  92      -9.650  15.153  47.151  1.00 12.24           C  
ATOM   2647  C   HIS B  92      -9.572  15.343  48.647  1.00 13.52           C  
ATOM   2648  O   HIS B  92      -9.117  16.383  49.122  1.00 13.24           O  
ATOM   2649  CB  HIS B  92      -8.472  14.266  46.724  1.00 14.01           C  
ATOM   2650  CG  HIS B  92      -8.593  13.725  45.341  1.00 15.33           C  
ATOM   2651  CD2 HIS B  92      -8.838  14.336  44.161  1.00 14.77           C  
ATOM   2652  ND1 HIS B  92      -8.444  12.385  45.060  1.00 14.58           N  
ATOM   2653  CE1 HIS B  92      -8.583  12.198  43.760  1.00 17.16           C  
ATOM   2654  NE2 HIS B  92      -8.843  13.358  43.196  1.00 14.27           N  
ATOM   2655  N   GLY B  93     -10.207  14.441  49.374  1.00 14.51           N  
ATOM   2656  CA  GLY B  93     -10.000  14.219  50.800  1.00 13.98           C  
ATOM   2657  C   GLY B  93     -10.742  15.128  51.779  1.00 13.75           C  
ATOM   2658  O   GLY B  93     -11.288  14.638  52.770  1.00 14.77           O  
ATOM   2659  N   VAL B  94     -10.936  16.384  51.405  1.00 13.98           N  
ATOM   2660  CA  VAL B  94     -11.638  17.344  52.266  1.00 12.69           C  
ATOM   2661  C   VAL B  94     -13.150  17.157  52.193  1.00 16.32           C  
ATOM   2662  O   VAL B  94     -13.652  16.511  51.267  1.00 16.29           O  
ATOM   2663  CB  VAL B  94     -11.229  18.803  51.977  1.00 12.07           C  
ATOM   2664  CG1 VAL B  94      -9.772  19.040  52.404  1.00 15.44           C  
ATOM   2665  CG2 VAL B  94     -11.459  19.179  50.506  1.00 15.72           C  
ATOM   2666  N   ASP B  95     -13.869  17.664  53.187  1.00 14.82           N  
ATOM   2667  CA  ASP B  95     -15.332  17.639  53.179  1.00 14.34           C  
ATOM   2668  C   ASP B  95     -15.855  18.768  52.284  1.00 17.95           C  
ATOM   2669  O   ASP B  95     -15.586  19.945  52.513  1.00 19.97           O  
ATOM   2670  CB  ASP B  95     -15.886  17.825  54.601  1.00 15.04           C  
ATOM   2671  CG  ASP B  95     -15.275  16.869  55.608  1.00 17.73           C  
ATOM   2672  OD1 ASP B  95     -15.128  15.666  55.290  1.00 15.99           O  
ATOM   2673  OD2 ASP B  95     -14.951  17.326  56.736  1.00 18.56           O1-
ATOM   2674  N   TYR B  96     -16.589  18.417  51.240  1.00 15.67           N  
ATOM   2675  CA  TYR B  96     -17.251  19.418  50.414  1.00 17.43           C  
ATOM   2676  C   TYR B  96     -18.625  18.865  50.073  1.00 19.18           C  
ATOM   2677  O   TYR B  96     -18.785  17.650  49.969  1.00 19.90           O  
ATOM   2678  CB  TYR B  96     -16.425  19.721  49.144  1.00 17.49           C  
ATOM   2679  CG  TYR B  96     -16.145  18.504  48.290  1.00 17.96           C  
ATOM   2680  CD1 TYR B  96     -15.032  17.698  48.518  1.00 18.52           C  
ATOM   2681  CD2 TYR B  96     -17.007  18.145  47.256  1.00 20.14           C  
ATOM   2682  CE1 TYR B  96     -14.782  16.570  47.736  1.00 19.91           C  
ATOM   2683  CE2 TYR B  96     -16.762  17.036  46.477  1.00 19.84           C  
ATOM   2684  CZ  TYR B  96     -15.661  16.246  46.721  1.00 18.13           C  
ATOM   2685  OH  TYR B  96     -15.435  15.127  45.953  1.00 21.58           O  
ATOM   2686  N   ASP B  97     -19.628  19.727  49.917  1.00 17.98           N  
ATOM   2687  CA  ASP B  97     -20.920  19.220  49.451  1.00 18.09           C  
ATOM   2688  C   ASP B  97     -21.012  19.222  47.925  1.00 17.54           C  
ATOM   2689  O   ASP B  97     -20.112  19.691  47.246  1.00 17.93           O  
ATOM   2690  CB  ASP B  97     -22.087  19.965  50.106  1.00 24.43           C  
ATOM   2691  CG  ASP B  97     -22.116  21.430  49.773  1.00 25.43           C  
ATOM   2692  OD1 ASP B  97     -21.793  21.798  48.624  1.00 23.07           O  
ATOM   2693  OD2 ASP B  97     -22.497  22.226  50.664  1.00 31.64           O1-
ATOM   2694  N   VAL B  98     -22.104  18.701  47.371  1.00 18.96           N  
ATOM   2695  CA  VAL B  98     -22.147  18.567  45.918  1.00 17.53           C  
ATOM   2696  C   VAL B  98     -22.045  19.899  45.192  1.00 18.61           C  
ATOM   2697  O   VAL B  98     -21.568  19.963  44.057  1.00 19.00           O  
ATOM   2698  CB  VAL B  98     -23.378  17.780  45.411  1.00 20.93           C  
ATOM   2699  CG1 VAL B  98     -23.267  16.326  45.812  1.00 21.14           C  
ATOM   2700  CG2 VAL B  98     -24.666  18.406  45.913  1.00 20.25           C  
ATOM   2701  N   ASN B  99     -22.461  20.980  45.847  1.00 19.76           N  
ATOM   2702  CA  ASN B  99     -22.403  22.284  45.202  1.00 20.52           C  
ATOM   2703  C   ASN B  99     -20.975  22.799  45.029  1.00 19.49           C  
ATOM   2704  O   ASN B  99     -20.721  23.744  44.275  1.00 23.91           O  
ATOM   2705  CB  ASN B  99     -23.268  23.283  45.976  1.00 22.87           C  
ATOM   2706  CG  ASN B  99     -24.738  22.926  45.921  1.00 33.22           C  
ATOM   2707  ND2 ASN B  99     -25.391  22.906  47.079  1.00 36.49           N  
ATOM   2708  OD1 ASN B  99     -25.278  22.647  44.848  1.00 35.45           O  
ATOM   2709  N   SER B 100     -20.066  22.231  45.812  1.00 17.33           N  
ATOM   2710  CA  SER B 100     -18.634  22.481  45.717  1.00 19.03           C  
ATOM   2711  C   SER B 100     -17.817  21.425  44.989  1.00 19.91           C  
ATOM   2712  O   SER B 100     -16.592  21.392  45.126  1.00 20.04           O  
ATOM   2713  CB  SER B 100     -18.020  22.896  47.066  1.00 17.87           C  
ATOM   2714  OG  SER B 100     -18.296  24.270  47.296  1.00 19.29           O  
ATOM   2715  N   ASP B 101     -18.481  20.455  44.366  1.00 17.03           N  
ATOM   2716  CA  ASP B 101     -17.723  19.336  43.805  1.00 14.01           C  
ATOM   2717  C   ASP B 101     -16.953  19.639  42.513  1.00 16.83           C  
ATOM   2718  O   ASP B 101     -16.122  18.841  42.086  1.00 16.77           O  
ATOM   2719  CB  ASP B 101     -18.556  18.043  43.757  1.00 17.80           C  
ATOM   2720  CG  ASP B 101     -19.520  17.982  42.593  1.00 23.76           C  
ATOM   2721  OD1 ASP B 101     -19.541  18.886  41.739  1.00 22.66           O  
ATOM   2722  OD2 ASP B 101     -20.253  16.968  42.528  1.00 25.68           O1-
ATOM   2723  N   GLY B 102     -17.185  20.799  41.911  1.00 16.17           N  
ATOM   2724  CA  GLY B 102     -16.431  21.180  40.733  1.00 17.37           C  
ATOM   2725  C   GLY B 102     -16.825  20.422  39.472  1.00 16.57           C  
ATOM   2726  O   GLY B 102     -16.084  20.401  38.500  1.00 17.12           O  
ATOM   2727  N   THR B 103     -18.006  19.812  39.468  1.00 16.48           N  
ATOM   2728  CA  THR B 103     -18.428  19.070  38.284  1.00 17.19           C  
ATOM   2729  C   THR B 103     -19.561  19.762  37.548  1.00 18.81           C  
ATOM   2730  O   THR B 103     -20.354  20.495  38.134  1.00 17.28           O  
ATOM   2731  CB  THR B 103     -18.885  17.643  38.619  1.00 17.97           C  
ATOM   2732  CG2 THR B 103     -17.805  16.915  39.412  1.00 20.22           C  
ATOM   2733  OG1 THR B 103     -20.109  17.671  39.368  1.00 18.06           O  
ATOM   2734  N   LEU B 104     -19.606  19.538  36.242  1.00 19.72           N  
ATOM   2735  CA  LEU B 104     -20.703  20.035  35.425  1.00 23.05           C  
ATOM   2736  C   LEU B 104     -22.047  19.477  35.870  1.00 21.60           C  
ATOM   2737  O   LEU B 104     -23.030  20.214  35.932  1.00 25.41           O  
ATOM   2738  CB  LEU B 104     -20.457  19.724  33.948  1.00 21.60           C  
ATOM   2739  CG  LEU B 104     -19.330  20.541  33.326  1.00 30.40           C  
ATOM   2740  CD1 LEU B 104     -18.865  19.883  32.041  1.00 33.93           C  
ATOM   2741  CD2 LEU B 104     -19.798  21.960  33.069  1.00 33.34           C  
ATOM   2742  N  AMET B 105     -22.119  18.193  36.187  0.49 22.63           N  
ATOM   2743  N  BMET B 105     -22.063  18.187  36.202  0.51 22.48           N  
ATOM   2744  CA AMET B 105     -23.433  17.635  36.477  0.49 26.36           C  
ATOM   2745  CA BMET B 105     -23.288  17.474  36.570  0.51 26.22           C  
ATOM   2746  C  AMET B 105     -24.050  18.262  37.728  0.49 27.72           C  
ATOM   2747  C  BMET B 105     -24.005  18.148  37.736  0.51 27.71           C  
ATOM   2748  O  AMET B 105     -25.261  18.488  37.782  0.49 26.48           O  
ATOM   2749  O  BMET B 105     -25.232  18.273  37.746  0.51 26.93           O  
ATOM   2750  CB AMET B 105     -23.404  16.117  36.583  0.49 27.97           C  
ATOM   2751  CB BMET B 105     -22.964  16.023  36.943  0.51 26.81           C  
ATOM   2752  CG AMET B 105     -24.750  15.493  36.250  0.49 30.44           C  
ATOM   2753  CG BMET B 105     -24.190  15.177  37.259  0.51 31.61           C  
ATOM   2754  SD AMET B 105     -24.915  13.835  36.905  0.49 32.63           S  
ATOM   2755  SD BMET B 105     -23.784  13.592  38.019  0.51 39.48           S  
ATOM   2756  CE AMET B 105     -23.193  13.412  37.144  0.49 34.92           C  
ATOM   2757  CE BMET B 105     -23.547  14.099  39.716  0.51 29.83           C  
ATOM   2758  N   ASN B 106     -23.222  18.563  38.723  1.00 20.22           N  
ATOM   2759  CA  ASN B 106     -23.724  19.215  39.936  1.00 17.97           C  
ATOM   2760  C   ASN B 106     -23.721  20.754  39.879  1.00 20.26           C  
ATOM   2761  O   ASN B 106     -23.874  21.422  40.906  1.00 22.04           O  
ATOM   2762  CB  ASN B 106     -23.066  18.648  41.201  1.00 19.55           C  
ATOM   2763  CG  ASN B 106     -23.661  17.304  41.608  1.00 22.10           C  
ATOM   2764  ND2 ASN B 106     -22.812  16.383  42.063  1.00 20.26           N  
ATOM   2765  OD1 ASN B 106     -24.874  17.094  41.502  1.00 22.58           O  
ATOM   2766  N   GLY B 107     -23.444  21.309  38.697  1.00 19.50           N  
ATOM   2767  CA  GLY B 107     -23.586  22.745  38.462  1.00 21.54           C  
ATOM   2768  C   GLY B 107     -22.508  23.551  39.151  1.00 25.70           C  
ATOM   2769  O   GLY B 107     -22.733  24.674  39.601  1.00 24.31           O  
ATOM   2770  N   SER B 108     -21.380  22.880  39.343  1.00 18.47           N  
ATOM   2771  CA  SER B 108     -20.216  23.349  40.074  1.00 20.14           C  
ATOM   2772  C   SER B 108     -19.015  23.865  39.254  1.00 18.31           C  
ATOM   2773  O   SER B 108     -17.918  23.976  39.798  1.00 17.29           O  
ATOM   2774  CB  SER B 108     -19.815  22.296  41.117  1.00 17.16           C  
ATOM   2775  OG  SER B 108     -19.141  22.912  42.217  1.00 26.09           O  
ATOM   2776  N   ALA B 109     -19.141  23.977  37.935  1.00 15.33           N  
ATOM   2777  CA  ALA B 109     -18.043  24.497  37.121  1.00 14.20           C  
ATOM   2778  C   ALA B 109     -18.077  26.021  37.011  1.00 16.95           C  
ATOM   2779  O   ALA B 109     -18.972  26.659  37.567  1.00 19.37           O  
ATOM   2780  CB  ALA B 109     -18.046  23.847  35.733  1.00 17.08           C  
ATOM   2781  N   VAL B 110     -17.097  26.593  36.311  1.00 15.30           N  
ATOM   2782  CA  VAL B 110     -16.973  28.045  36.215  1.00 16.04           C  
ATOM   2783  C   VAL B 110     -16.900  28.482  34.755  1.00 15.92           C  
ATOM   2784  O   VAL B 110     -16.007  28.082  34.000  1.00 16.32           O  
ATOM   2785  CB  VAL B 110     -15.741  28.592  36.978  1.00 16.93           C  
ATOM   2786  CG1 VAL B 110     -15.858  30.116  37.156  1.00 16.39           C  
ATOM   2787  CG2 VAL B 110     -15.589  27.896  38.334  1.00 18.85           C  
ATOM   2788  N   MET B 111     -17.853  29.318  34.356  1.00 15.05           N  
ATOM   2789  CA  MET B 111     -17.876  29.800  32.979  1.00 17.35           C  
ATOM   2790  C   MET B 111     -16.782  30.833  32.764  1.00 17.69           C  
ATOM   2791  O   MET B 111     -16.332  31.476  33.707  1.00 17.34           O  
ATOM   2792  CB  MET B 111     -19.242  30.412  32.646  1.00 17.93           C  
ATOM   2793  CG  MET B 111     -20.403  29.461  32.805  1.00 18.00           C  
ATOM   2794  SD  MET B 111     -20.340  28.064  31.679  1.00 28.80           S  
ATOM   2795  CE  MET B 111     -19.637  26.807  32.756  1.00 28.65           C  
ATOM   2796  N   PRO B 112     -16.357  31.008  31.509  1.00 16.14           N  
ATOM   2797  CA  PRO B 112     -15.308  31.985  31.214  1.00 17.41           C  
ATOM   2798  C   PRO B 112     -15.635  33.358  31.786  1.00 22.06           C  
ATOM   2799  O   PRO B 112     -16.764  33.855  31.652  1.00 19.62           O  
ATOM   2800  CB  PRO B 112     -15.290  32.020  29.682  1.00 20.05           C  
ATOM   2801  CG  PRO B 112     -15.715  30.647  29.293  1.00 20.28           C  
ATOM   2802  CD  PRO B 112     -16.745  30.234  30.316  1.00 18.52           C  
ATOM   2803  N   GLY B 113     -14.647  33.947  32.449  1.00 18.18           N  
ATOM   2804  CA  GLY B 113     -14.764  35.272  33.023  1.00 18.93           C  
ATOM   2805  C   GLY B 113     -15.456  35.347  34.363  1.00 17.14           C  
ATOM   2806  O   GLY B 113     -15.497  36.416  34.982  1.00 20.99           O  
ATOM   2807  N   GLN B 114     -16.022  34.232  34.819  1.00 16.67           N  
ATOM   2808  CA  GLN B 114     -16.830  34.273  36.019  1.00 16.72           C  
ATOM   2809  C   GLN B 114     -16.059  33.835  37.258  1.00 19.57           C  
ATOM   2810  O   GLN B 114     -14.927  33.359  37.166  1.00 17.85           O  
ATOM   2811  CB  GLN B 114     -18.076  33.400  35.839  1.00 19.27           C  
ATOM   2812  CG  GLN B 114     -18.814  33.675  34.525  1.00 18.66           C  
ATOM   2813  CD  GLN B 114     -19.078  35.146  34.313  1.00 19.13           C  
ATOM   2814  NE2 GLN B 114     -19.740  35.774  35.280  1.00 16.38           N  
ATOM   2815  OE1 GLN B 114     -18.675  35.719  33.290  1.00 20.20           O  
ATOM   2816  N   THR B 115     -16.717  33.955  38.405  1.00 17.33           N  
ATOM   2817  CA  THR B 115     -16.144  33.589  39.689  1.00 17.29           C  
ATOM   2818  C   THR B 115     -17.112  32.669  40.407  1.00 18.18           C  
ATOM   2819  O   THR B 115     -18.317  32.927  40.444  1.00 20.84           O  
ATOM   2820  CB  THR B 115     -15.882  34.833  40.562  1.00 17.41           C  
ATOM   2821  CG2 THR B 115     -15.351  34.412  41.945  1.00 20.14           C  
ATOM   2822  OG1 THR B 115     -14.927  35.682  39.929  1.00 22.58           O  
ATOM   2823  N   ARG B 116     -16.591  31.587  40.984  1.00 17.04           N  
ATOM   2824  CA  ARG B 116     -17.405  30.665  41.774  1.00 17.19           C  
ATOM   2825  C   ARG B 116     -16.766  30.486  43.147  1.00 17.73           C  
ATOM   2826  O   ARG B 116     -15.548  30.308  43.244  1.00 17.38           O  
ATOM   2827  CB  ARG B 116     -17.537  29.295  41.090  1.00 17.08           C  
ATOM   2828  CG  ARG B 116     -18.281  28.274  41.948  1.00 17.64           C  
ATOM   2829  CD  ARG B 116     -18.696  27.018  41.178  1.00 19.06           C  
ATOM   2830  NE  ARG B 116     -19.691  27.304  40.144  1.00 19.63           N  
ATOM   2831  CZ  ARG B 116     -20.994  27.439  40.380  1.00 25.61           C  
ATOM   2832  NH1 ARG B 116     -21.462  27.311  41.613  1.00 25.68           N1+
ATOM   2833  NH2 ARG B 116     -21.827  27.707  39.381  1.00 25.98           N  
ATOM   2834  N   ARG B 117     -17.586  30.506  44.193  1.00 16.80           N  
ATOM   2835  CA  ARG B 117     -17.090  30.236  45.537  1.00 17.56           C  
ATOM   2836  C   ARG B 117     -17.197  28.749  45.840  1.00 17.87           C  
ATOM   2837  O   ARG B 117     -18.281  28.160  45.801  1.00 18.82           O  
ATOM   2838  CB  ARG B 117     -17.850  31.044  46.594  1.00 20.30           C  
ATOM   2839  CG  ARG B 117     -17.450  30.658  48.017  1.00 25.70           C  
ATOM   2840  CD  ARG B 117     -16.620  31.724  48.674  1.00 34.09           C  
ATOM   2841  NE  ARG B 117     -17.419  32.915  48.929  1.00 35.93           N  
ATOM   2842  CZ  ARG B 117     -17.057  33.902  49.742  1.00 53.68           C  
ATOM   2843  NH1 ARG B 117     -15.895  33.848  50.392  1.00 47.29           N1+
ATOM   2844  NH2 ARG B 117     -17.864  34.944  49.908  1.00 52.42           N  
ATOM   2845  N   TYR B 118     -16.057  28.143  46.143  1.00 16.74           N  
ATOM   2846  CA  TYR B 118     -16.032  26.767  46.598  1.00 16.86           C  
ATOM   2847  C   TYR B 118     -15.724  26.764  48.089  1.00 15.68           C  
ATOM   2848  O   TYR B 118     -14.919  27.567  48.553  1.00 18.02           O  
ATOM   2849  CB  TYR B 118     -14.934  26.010  45.866  1.00 16.88           C  
ATOM   2850  CG  TYR B 118     -15.144  25.822  44.373  1.00 14.17           C  
ATOM   2851  CD1 TYR B 118     -16.017  24.857  43.893  1.00 16.75           C  
ATOM   2852  CD2 TYR B 118     -14.441  26.591  43.447  1.00 13.28           C  
ATOM   2853  CE1 TYR B 118     -16.187  24.656  42.527  1.00 15.87           C  
ATOM   2854  CE2 TYR B 118     -14.604  26.402  42.075  1.00 15.73           C  
ATOM   2855  CZ  TYR B 118     -15.480  25.431  41.631  1.00 14.86           C  
ATOM   2856  OH  TYR B 118     -15.638  25.237  40.285  1.00 16.49           O  
ATOM   2857  N   THR B 119     -16.350  25.859  48.831  1.00 14.40           N  
ATOM   2858  CA  THR B 119     -16.126  25.744  50.268  1.00 15.10           C  
ATOM   2859  C   THR B 119     -15.642  24.337  50.628  1.00 14.81           C  
ATOM   2860  O   THR B 119     -16.343  23.338  50.384  1.00 15.48           O  
ATOM   2861  CB  THR B 119     -17.409  26.071  51.065  1.00 16.77           C  
ATOM   2862  CG2 THR B 119     -17.133  26.025  52.565  1.00 19.57           C  
ATOM   2863  OG1 THR B 119     -17.857  27.388  50.715  1.00 19.28           O  
ATOM   2864  N   TRP B 120     -14.434  24.258  51.188  1.00 14.69           N  
ATOM   2865  CA  TRP B 120     -13.848  22.985  51.586  1.00 13.82           C  
ATOM   2866  C   TRP B 120     -13.734  22.956  53.092  1.00 15.91           C  
ATOM   2867  O   TRP B 120     -13.080  23.829  53.683  1.00 17.62           O  
ATOM   2868  CB  TRP B 120     -12.450  22.819  51.015  1.00 13.77           C  
ATOM   2869  CG  TRP B 120     -12.338  22.839  49.516  1.00 14.09           C  
ATOM   2870  CD1 TRP B 120     -13.355  22.796  48.601  1.00 15.45           C  
ATOM   2871  CD2 TRP B 120     -11.126  22.933  48.770  1.00 13.99           C  
ATOM   2872  CE2 TRP B 120     -11.471  22.933  47.404  1.00 14.21           C  
ATOM   2873  CE3 TRP B 120      -9.774  23.007  49.128  1.00 14.70           C  
ATOM   2874  NE1 TRP B 120     -12.839  22.865  47.327  1.00 14.86           N  
ATOM   2875  CZ2 TRP B 120     -10.504  23.018  46.397  1.00 15.82           C  
ATOM   2876  CZ3 TRP B 120      -8.826  23.080  48.139  1.00 15.91           C  
ATOM   2877  CH2 TRP B 120      -9.193  23.091  46.786  1.00 15.45           C  
ATOM   2878  N   ARG B 121     -14.393  22.004  53.726  1.00 15.21           N  
ATOM   2879  CA AARG B 121     -14.296  21.873  55.168  0.60 14.74           C  
ATOM   2880  CA BARG B 121     -14.287  21.868  55.171  0.40 14.78           C  
ATOM   2881  C   ARG B 121     -13.384  20.702  55.541  1.00 14.85           C  
ATOM   2882  O   ARG B 121     -12.967  19.923  54.682  1.00 16.13           O  
ATOM   2883  CB AARG B 121     -15.701  21.687  55.754  0.60 16.26           C  
ATOM   2884  CB BARG B 121     -15.675  21.660  55.784  0.40 16.30           C  
ATOM   2885  CG AARG B 121     -16.637  22.892  55.514  0.60 19.31           C  
ATOM   2886  CG BARG B 121     -16.582  22.883  55.700  0.40 19.62           C  
ATOM   2887  CD AARG B 121     -18.095  22.567  55.834  0.60 20.97           C  
ATOM   2888  CD BARG B 121     -17.951  22.611  56.302  0.40 20.90           C  
ATOM   2889  NE AARG B 121     -18.514  21.342  55.164  0.60 26.18           N  
ATOM   2890  NE BARG B 121     -18.907  23.652  55.937  0.40 27.72           N  
ATOM   2891  CZ AARG B 121     -19.048  21.276  53.950  0.60 29.27           C  
ATOM   2892  CZ BARG B 121     -19.500  23.727  54.749  0.40 29.20           C  
ATOM   2893  NH1AARG B 121     -19.274  22.377  53.250  0.60 29.27           N1+
ATOM   2894  NH1BARG B 121     -19.227  22.822  53.821  0.40 29.82           N1+
ATOM   2895  NH2AARG B 121     -19.371  20.094  53.443  0.60 24.14           N  
ATOM   2896  NH2BARG B 121     -20.358  24.705  54.486  0.40 27.62           N  
ATOM   2897  N   SER B 122     -13.094  20.556  56.829  1.00 15.46           N  
ATOM   2898  CA  SER B 122     -12.315  19.411  57.281  1.00 14.03           C  
ATOM   2899  C   SER B 122     -12.665  19.199  58.735  1.00 17.28           C  
ATOM   2900  O   SER B 122     -13.314  20.051  59.349  1.00 18.61           O  
ATOM   2901  CB  SER B 122     -10.811  19.663  57.129  1.00 13.65           C  
ATOM   2902  OG  SER B 122     -10.336  20.687  58.022  1.00 16.11           O  
ATOM   2903  N   HIS B 123     -12.166  18.122  59.326  1.00 14.87           N  
ATOM   2904  CA  HIS B 123     -12.562  17.798  60.695  1.00 16.82           C  
ATOM   2905  C   HIS B 123     -11.475  17.023  61.425  1.00 17.71           C  
ATOM   2906  O   HIS B 123     -10.699  16.282  60.809  1.00 16.95           O  
ATOM   2907  CB  HIS B 123     -13.883  17.013  60.710  1.00 17.64           C  
ATOM   2908  CG  HIS B 123     -13.809  15.700  59.995  1.00 17.58           C  
ATOM   2909  CD2 HIS B 123     -13.507  14.456  60.440  1.00 20.60           C  
ATOM   2910  ND1 HIS B 123     -14.020  15.581  58.637  1.00 18.22           N  
ATOM   2911  CE1 HIS B 123     -13.849  14.322  58.275  1.00 17.81           C  
ATOM   2912  NE2 HIS B 123     -13.534  13.618  59.351  1.00 19.36           N  
ATOM   2913  N   VAL B 124     -11.399  17.214  62.743  1.00 16.19           N  
ATOM   2914  CA  VAL B 124     -10.614  16.323  63.595  1.00 18.60           C  
ATOM   2915  C   VAL B 124     -11.408  15.029  63.780  1.00 17.33           C  
ATOM   2916  O   VAL B 124     -12.624  15.008  63.577  1.00 18.76           O  
ATOM   2917  CB  VAL B 124     -10.291  16.960  64.982  1.00 20.70           C  
ATOM   2918  CG1 VAL B 124      -9.550  18.283  64.796  1.00 21.93           C  
ATOM   2919  CG2 VAL B 124     -11.557  17.161  65.789  1.00 23.39           C  
ATOM   2920  N   GLY B 125     -10.731  13.955  64.153  1.00 17.22           N  
ATOM   2921  CA  GLY B 125     -11.430  12.699  64.368  1.00 18.93           C  
ATOM   2922  C   GLY B 125     -12.441  12.789  65.503  1.00 22.33           C  
ATOM   2923  O   GLY B 125     -12.246  13.555  66.447  1.00 23.84           O  
ATOM   2924  N   TYR B 126     -13.522  12.021  65.403  1.00 21.47           N  
ATOM   2925  CA  TYR B 126     -14.547  11.988  66.452  1.00 23.76           C  
ATOM   2926  C   TYR B 126     -15.175  10.609  66.632  1.00 29.33           C  
ATOM   2927  O   TYR B 126     -15.157   9.775  65.718  1.00 25.23           O  
ATOM   2928  CB  TYR B 126     -15.639  13.045  66.205  1.00 22.59           C  
ATOM   2929  CG  TYR B 126     -16.351  12.960  64.863  1.00 27.15           C  
ATOM   2930  CD1 TYR B 126     -15.838  13.600  63.744  1.00 21.62           C  
ATOM   2931  CD2 TYR B 126     -17.548  12.263  64.725  1.00 25.42           C  
ATOM   2932  CE1 TYR B 126     -16.488  13.534  62.511  1.00 21.51           C  
ATOM   2933  CE2 TYR B 126     -18.205  12.192  63.495  1.00 24.74           C  
ATOM   2934  CZ  TYR B 126     -17.670  12.836  62.396  1.00 26.84           C  
ATOM   2935  OH  TYR B 126     -18.320  12.767  61.182  1.00 25.77           O  
ATOM   2936  N   ARG B 127     -15.743  10.378  67.814  1.00 28.16           N  
ATOM   2937  CA  ARG B 127     -16.376   9.107  68.137  1.00 27.45           C  
ATOM   2938  C   ARG B 127     -17.827   9.096  67.669  1.00 29.96           C  
ATOM   2939  O   ARG B 127     -18.604   9.986  68.013  1.00 34.45           O  
ATOM   2940  CB  ARG B 127     -16.315   8.869  69.648  1.00 26.14           C  
ATOM   2941  CG  ARG B 127     -16.836   7.501  70.100  1.00 36.03           C  
ATOM   2942  CD  ARG B 127     -15.942   6.357  69.629  1.00 36.11           C  
ATOM   2943  NE  ARG B 127     -14.582   6.440  70.158  1.00 31.17           N  
ATOM   2944  CZ  ARG B 127     -13.588   5.643  69.779  1.00 31.92           C  
ATOM   2945  NH1 ARG B 127     -13.803   4.703  68.866  1.00 36.90           N1+
ATOM   2946  NH2 ARG B 127     -12.378   5.786  70.301  1.00 41.03           N  
ATOM   2947  N   ARG B 128     -18.179   8.107  66.850  1.00 33.14           N  
ATOM   2948  CA  ARG B 128     -19.552   7.941  66.375  1.00 32.37           C  
ATOM   2949  C   ARG B 128     -20.435   7.267  67.416  1.00 39.52           C  
ATOM   2950  O   ARG B 128     -19.946   6.523  68.272  1.00 41.66           O  
ATOM   2951  CB  ARG B 128     -19.596   7.117  65.084  1.00 32.61           C  
ATOM   2952  CG  ARG B 128     -18.926   7.759  63.892  1.00 32.88           C  
ATOM   2953  CD  ARG B 128     -19.310   7.030  62.615  1.00 31.35           C  
ATOM   2954  NE  ARG B 128     -18.556   7.518  61.466  1.00 24.05           N  
ATOM   2955  CZ  ARG B 128     -17.427   6.976  61.027  1.00 25.16           C  
ATOM   2956  NH1 ARG B 128     -16.808   7.501  59.979  1.00 26.64           N1+
ATOM   2957  NH2 ARG B 128     -16.905   5.921  61.644  1.00 27.83           N  
ATOM   2958  N   ALA B 129     -21.738   7.518  67.321  1.00 41.75           N  
ATOM   2959  CA  ALA B 129     -22.723   6.880  68.189  1.00 39.14           C  
ATOM   2960  C   ALA B 129     -22.583   5.362  68.199  1.00 44.40           C  
ATOM   2961  O   ALA B 129     -22.824   4.720  69.221  1.00 41.82           O  
ATOM   2962  CB  ALA B 129     -24.130   7.279  67.775  1.00 43.74           C  
ATOM   2963  N   ASP B 130     -22.175   4.786  67.071  1.00 40.89           N  
ATOM   2964  CA  ASP B 130     -22.072   3.334  66.964  1.00 39.18           C  
ATOM   2965  C   ASP B 130     -20.742   2.820  67.522  1.00 40.52           C  
ATOM   2966  O   ASP B 130     -20.441   1.622  67.465  1.00 39.99           O  
ATOM   2967  CB  ASP B 130     -22.306   2.860  65.520  1.00 29.42           C  
ATOM   2968  CG  ASP B 130     -21.209   3.295  64.564  1.00 39.59           C  
ATOM   2969  OD1 ASP B 130     -20.103   3.627  65.035  1.00 35.65           O  
ATOM   2970  OD2 ASP B 130     -21.456   3.292  63.334  1.00 36.92           O1-
ATOM   2971  N   GLY B 131     -19.936   3.741  68.042  1.00 44.41           N  
ATOM   2972  CA  GLY B 131     -18.708   3.383  68.726  1.00 39.52           C  
ATOM   2973  C   GLY B 131     -17.483   3.346  67.835  1.00 41.95           C  
ATOM   2974  O   GLY B 131     -16.362   3.176  68.323  1.00 34.71           O  
ATOM   2975  N   SER B 132     -17.678   3.489  66.527  1.00 31.64           N  
ATOM   2976  CA  SER B 132     -16.524   3.519  65.639  1.00 35.06           C  
ATOM   2977  C   SER B 132     -15.925   4.914  65.659  1.00 28.38           C  
ATOM   2978  O   SER B 132     -16.485   5.833  66.256  1.00 28.57           O  
ATOM   2979  CB  SER B 132     -16.915   3.136  64.208  1.00 29.82           C  
ATOM   2980  OG  SER B 132     -17.883   4.030  63.675  1.00 30.10           O  
ATOM   2981  N   TRP B 133     -14.803   5.076  64.970  1.00 27.14           N  
ATOM   2982  CA  TRP B 133     -14.094   6.346  64.985  1.00 25.35           C  
ATOM   2983  C   TRP B 133     -14.159   6.964  63.605  1.00 26.43           C  
ATOM   2984  O   TRP B 133     -13.725   6.342  62.626  1.00 27.82           O  
ATOM   2985  CB  TRP B 133     -12.638   6.132  65.396  1.00 25.20           C  
ATOM   2986  CG  TRP B 133     -11.821   7.392  65.477  1.00 26.62           C  
ATOM   2987  CD1 TRP B 133     -10.904   7.835  64.568  1.00 21.55           C  
ATOM   2988  CD2 TRP B 133     -11.834   8.365  66.535  1.00 23.57           C  
ATOM   2989  CE2 TRP B 133     -10.906   9.365  66.191  1.00 24.76           C  
ATOM   2990  CE3 TRP B 133     -12.543   8.485  67.735  1.00 28.69           C  
ATOM   2991  NE1 TRP B 133     -10.352   9.016  64.984  1.00 24.63           N  
ATOM   2992  CZ2 TRP B 133     -10.661  10.471  67.006  1.00 27.17           C  
ATOM   2993  CZ3 TRP B 133     -12.304   9.587  68.540  1.00 25.59           C  
ATOM   2994  CH2 TRP B 133     -11.377  10.567  68.167  1.00 25.77           C  
ATOM   2995  N   ALA B 134     -14.717   8.170  63.517  1.00 25.36           N  
ATOM   2996  CA  ALA B 134     -14.659   8.918  62.269  1.00 24.08           C  
ATOM   2997  C   ALA B 134     -13.279   9.559  62.208  1.00 22.48           C  
ATOM   2998  O   ALA B 134     -12.920  10.382  63.055  1.00 21.03           O  
ATOM   2999  CB  ALA B 134     -15.750   9.979  62.231  1.00 24.52           C  
ATOM   3000  N   GLU B 135     -12.495   9.191  61.201  1.00 18.40           N  
ATOM   3001  CA  GLU B 135     -11.120   9.637  61.116  1.00 18.37           C  
ATOM   3002  C   GLU B 135     -11.046  11.110  60.722  1.00 16.72           C  
ATOM   3003  O   GLU B 135     -11.842  11.585  59.908  1.00 18.45           O  
ATOM   3004  CB  GLU B 135     -10.370   8.784  60.087  1.00 20.12           C  
ATOM   3005  CG  GLU B 135      -8.865   8.865  60.199  1.00 27.28           C  
ATOM   3006  CD  GLU B 135      -8.297   8.176  61.434  1.00 25.27           C  
ATOM   3007  OE1 GLU B 135      -8.974   7.287  62.000  1.00 27.39           O  
ATOM   3008  OE2 GLU B 135      -7.158   8.515  61.820  1.00 33.17           O1-
ATOM   3009  N   GLY B 136     -10.095  11.825  61.311  1.00 18.38           N  
ATOM   3010  CA  GLY B 136      -9.801  13.192  60.913  1.00 16.91           C  
ATOM   3011  C   GLY B 136      -9.316  13.260  59.478  1.00 16.90           C  
ATOM   3012  O   GLY B 136      -8.802  12.283  58.956  1.00 17.41           O  
ATOM   3013  N   THR B 137      -9.456  14.429  58.873  1.00 14.18           N  
ATOM   3014  CA  THR B 137      -9.153  14.650  57.458  1.00 14.02           C  
ATOM   3015  C   THR B 137      -7.666  14.580  57.089  1.00 16.75           C  
ATOM   3016  O   THR B 137      -7.343  14.490  55.908  1.00 15.06           O  
ATOM   3017  CB  THR B 137      -9.683  16.044  57.051  1.00 13.47           C  
ATOM   3018  CG2 THR B 137      -9.483  16.344  55.556  1.00 13.31           C  
ATOM   3019  OG1 THR B 137     -11.073  16.118  57.346  1.00 16.04           O  
ATOM   3020  N   ALA B 138      -6.752  14.608  58.062  1.00 13.09           N  
ATOM   3021  CA  ALA B 138      -5.347  14.834  57.744  1.00 13.07           C  
ATOM   3022  C   ALA B 138      -4.799  13.917  56.656  1.00 13.65           C  
ATOM   3023  O   ALA B 138      -5.021  12.705  56.672  1.00 14.39           O  
ATOM   3024  CB  ALA B 138      -4.476  14.712  59.019  1.00 17.30           C  
ATOM   3025  N   GLY B 139      -4.070  14.514  55.719  1.00 12.28           N  
ATOM   3026  CA  GLY B 139      -3.413  13.733  54.678  1.00 11.99           C  
ATOM   3027  C   GLY B 139      -2.778  14.624  53.635  1.00 13.31           C  
ATOM   3028  O   GLY B 139      -2.963  15.851  53.641  1.00 13.78           O  
ATOM   3029  N   TYR B 140      -2.011  14.005  52.739  1.00 12.91           N  
ATOM   3030  CA  TYR B 140      -1.489  14.705  51.581  1.00 11.14           C  
ATOM   3031  C   TYR B 140      -2.469  14.465  50.445  1.00 12.54           C  
ATOM   3032  O   TYR B 140      -2.547  13.364  49.873  1.00 14.79           O  
ATOM   3033  CB  TYR B 140      -0.116  14.141  51.232  1.00 14.18           C  
ATOM   3034  CG  TYR B 140       0.976  14.550  52.197  1.00 12.37           C  
ATOM   3035  CD1 TYR B 140       1.408  13.680  53.201  1.00 15.44           C  
ATOM   3036  CD2 TYR B 140       1.601  15.785  52.084  1.00 14.22           C  
ATOM   3037  CE1 TYR B 140       2.438  14.045  54.072  1.00 17.73           C  
ATOM   3038  CE2 TYR B 140       2.629  16.154  52.956  1.00 15.31           C  
ATOM   3039  CZ  TYR B 140       3.036  15.283  53.936  1.00 15.33           C  
ATOM   3040  OH  TYR B 140       4.061  15.661  54.787  1.00 18.57           O  
ATOM   3041  N   TRP B 141      -3.194  15.525  50.120  1.00 12.47           N  
ATOM   3042  CA  TRP B 141      -4.286  15.494  49.157  1.00 11.57           C  
ATOM   3043  C   TRP B 141      -3.892  16.400  48.008  1.00 11.87           C  
ATOM   3044  O   TRP B 141      -2.737  16.796  47.892  1.00 13.26           O  
ATOM   3045  CB  TRP B 141      -5.613  15.948  49.794  1.00 11.29           C  
ATOM   3046  CG  TRP B 141      -6.032  15.161  51.030  1.00 12.43           C  
ATOM   3047  CD1 TRP B 141      -5.945  15.573  52.329  1.00 11.97           C  
ATOM   3048  CD2 TRP B 141      -6.617  13.848  51.068  1.00 11.32           C  
ATOM   3049  CE2 TRP B 141      -6.846  13.528  52.425  1.00 14.11           C  
ATOM   3050  CE3 TRP B 141      -6.959  12.908  50.086  1.00 15.59           C  
ATOM   3051  NE1 TRP B 141      -6.434  14.599  53.175  1.00 14.54           N  
ATOM   3052  CZ2 TRP B 141      -7.422  12.319  52.823  1.00 16.35           C  
ATOM   3053  CZ3 TRP B 141      -7.533  11.721  50.480  1.00 14.89           C  
ATOM   3054  CH2 TRP B 141      -7.751  11.427  51.838  1.00 18.22           C  
ATOM   3055  N   HIS B 142      -4.831  16.636  47.098  1.00 12.69           N  
ATOM   3056  CA  HIS B 142      -4.571  17.464  45.934  1.00 11.84           C  
ATOM   3057  C   HIS B 142      -5.879  18.017  45.389  1.00 10.90           C  
ATOM   3058  O   HIS B 142      -6.946  17.592  45.798  1.00 13.11           O  
ATOM   3059  CB  HIS B 142      -3.785  16.696  44.866  1.00 13.40           C  
ATOM   3060  CG  HIS B 142      -4.492  15.501  44.307  1.00 10.97           C  
ATOM   3061  CD2 HIS B 142      -4.692  14.265  44.822  1.00 13.54           C  
ATOM   3062  ND1 HIS B 142      -5.018  15.479  43.029  1.00 13.02           N  
ATOM   3063  CE1 HIS B 142      -5.520  14.278  42.791  1.00 12.49           C  
ATOM   3064  NE2 HIS B 142      -5.351  13.529  43.868  1.00 14.32           N  
ATOM   3065  N   TYR B 143      -5.760  18.999  44.501  1.00 12.15           N  
ATOM   3066  CA  TYR B 143      -6.909  19.597  43.829  1.00 11.40           C  
ATOM   3067  C   TYR B 143      -6.606  19.713  42.334  1.00 12.03           C  
ATOM   3068  O   TYR B 143      -5.453  19.836  41.929  1.00 12.54           O  
ATOM   3069  CB  TYR B 143      -7.216  20.988  44.430  1.00 12.37           C  
ATOM   3070  CG  TYR B 143      -6.096  22.001  44.249  1.00 11.81           C  
ATOM   3071  CD1 TYR B 143      -5.128  22.183  45.242  1.00 13.50           C  
ATOM   3072  CD2 TYR B 143      -5.986  22.759  43.087  1.00 11.91           C  
ATOM   3073  CE1 TYR B 143      -4.093  23.098  45.084  1.00 11.81           C  
ATOM   3074  CE2 TYR B 143      -4.961  23.681  42.926  1.00 12.79           C  
ATOM   3075  CZ  TYR B 143      -4.005  23.836  43.920  1.00 13.31           C  
ATOM   3076  OH  TYR B 143      -2.997  24.754  43.720  1.00 15.40           O  
ATOM   3077  N   HIS B 144      -7.649  19.724  41.507  1.00 12.42           N  
ATOM   3078  CA  HIS B 144      -7.428  19.828  40.071  1.00 11.91           C  
ATOM   3079  C   HIS B 144      -8.709  20.234  39.346  1.00 11.25           C  
ATOM   3080  O   HIS B 144      -9.799  20.242  39.929  1.00 13.27           O  
ATOM   3081  CB  HIS B 144      -6.895  18.482  39.506  1.00 12.02           C  
ATOM   3082  CG  HIS B 144      -7.798  17.302  39.739  1.00 13.32           C  
ATOM   3083  CD2 HIS B 144      -7.808  16.368  40.717  1.00 12.14           C  
ATOM   3084  ND1 HIS B 144      -8.815  16.958  38.874  1.00 14.26           N  
ATOM   3085  CE1 HIS B 144      -9.427  15.872  39.320  1.00 15.79           C  
ATOM   3086  NE2 HIS B 144      -8.832  15.491  40.438  1.00 13.36           N  
ATOM   3087  N   ASP B 145      -8.582  20.472  38.045  1.00 12.09           N  
ATOM   3088  CA  ASP B 145      -9.760  20.766  37.217  1.00 13.69           C  
ATOM   3089  C   ASP B 145     -10.579  19.514  36.975  1.00 13.17           C  
ATOM   3090  O   ASP B 145     -10.015  18.429  36.820  1.00 13.37           O  
ATOM   3091  CB  ASP B 145      -9.343  21.310  35.871  1.00 13.97           C  
ATOM   3092  CG  ASP B 145     -10.492  21.299  34.892  1.00 14.36           C  
ATOM   3093  OD1 ASP B 145     -11.496  21.979  35.199  1.00 14.95           O  
ATOM   3094  OD2 ASP B 145     -10.387  20.581  33.867  1.00 15.28           O1-
ATOM   3095  N   HIS B 146     -11.896  19.616  37.133  1.00 13.84           N  
ATOM   3096  CA  HIS B 146     -12.834  18.542  36.757  1.00 12.08           C  
ATOM   3097  C   HIS B 146     -13.757  18.798  35.565  1.00 15.55           C  
ATOM   3098  O   HIS B 146     -14.735  18.064  35.423  1.00 14.88           O  
ATOM   3099  CB  HIS B 146     -13.636  18.148  37.995  1.00 14.79           C  
ATOM   3100  CG  HIS B 146     -13.859  16.677  38.166  1.00 16.50           C  
ATOM   3101  CD2 HIS B 146     -13.443  15.835  39.141  1.00 14.69           C  
ATOM   3102  ND1 HIS B 146     -14.641  15.925  37.317  1.00 16.01           N  
ATOM   3103  CE1 HIS B 146     -14.685  14.677  37.754  1.00 15.72           C  
ATOM   3104  NE2 HIS B 146     -13.964  14.597  38.859  1.00 15.56           N  
ATOM   3105  N   ALA B 147     -13.687  19.989  34.999  1.00 16.88           N  
ATOM   3106  CA  ALA B 147     -14.564  20.388  33.880  1.00 16.14           C  
ATOM   3107  C   ALA B 147     -14.026  20.689  32.478  1.00 17.10           C  
ATOM   3108  O   ALA B 147     -14.833  20.888  31.540  1.00 17.06           O  
ATOM   3109  CB  ALA B 147     -15.470  21.510  34.346  1.00 17.87           C  
ATOM   3110  N   MET B 148     -12.708  20.772  32.308  1.00 14.98           N  
ATOM   3111  CA  MET B 148     -12.164  21.271  31.042  1.00 15.37           C  
ATOM   3112  C   MET B 148     -11.925  20.118  30.081  1.00 17.85           C  
ATOM   3113  O   MET B 148     -11.202  19.173  30.380  1.00 17.59           O  
ATOM   3114  CB  MET B 148     -10.896  22.107  31.224  1.00 17.64           C  
ATOM   3115  CG  MET B 148     -10.462  22.785  29.939  1.00 18.90           C  
ATOM   3116  SD  MET B 148      -8.823  23.520  29.968  1.00 24.38           S  
ATOM   3117  CE  MET B 148      -9.079  24.907  31.014  1.00 26.25           C  
ATOM   3118  N   GLY B 149     -12.635  20.183  28.963  1.00 19.69           N  
ATOM   3119  CA  GLY B 149     -12.522  19.294  27.817  1.00 18.11           C  
ATOM   3120  C   GLY B 149     -13.378  18.043  27.946  1.00 24.26           C  
ATOM   3121  O   GLY B 149     -14.040  17.658  26.983  1.00 21.55           O  
ATOM   3122  N   THR B 150     -13.562  17.564  29.173  1.00 17.60           N  
ATOM   3123  CA  THR B 150     -14.456  16.460  29.493  1.00 16.18           C  
ATOM   3124  C   THR B 150     -14.960  16.631  30.914  1.00 16.88           C  
ATOM   3125  O   THR B 150     -14.436  17.462  31.677  1.00 18.99           O  
ATOM   3126  CB  THR B 150     -13.808  15.049  29.382  1.00 19.19           C  
ATOM   3127  CG2 THR B 150     -13.030  14.887  28.080  1.00 20.55           C  
ATOM   3128  OG1 THR B 150     -12.947  14.804  30.511  1.00 16.47           O  
ATOM   3129  N   GLU B 151     -15.997  15.878  31.256  1.00 16.73           N  
ATOM   3130  CA AGLU B 151     -16.587  15.962  32.584  0.48 21.92           C  
ATOM   3131  CA BGLU B 151     -16.593  15.928  32.583  0.52 21.95           C  
ATOM   3132  C   GLU B 151     -15.656  15.362  33.641  1.00 14.87           C  
ATOM   3133  O   GLU B 151     -15.989  15.370  34.818  1.00 16.80           O  
ATOM   3134  CB AGLU B 151     -17.976  15.306  32.624  0.48 25.52           C  
ATOM   3135  CB BGLU B 151     -17.935  15.188  32.615  0.52 25.52           C  
ATOM   3136  CG AGLU B 151     -18.869  15.687  31.435  0.48 25.10           C  
ATOM   3137  CG BGLU B 151     -17.857  13.713  32.263  0.52 22.99           C  
ATOM   3138  CD AGLU B 151     -20.292  16.085  31.819  0.48 33.09           C  
ATOM   3139  CD BGLU B 151     -19.219  13.110  31.952  0.52 34.88           C  
ATOM   3140  OE1AGLU B 151     -20.944  16.780  31.007  0.48 35.19           O  
ATOM   3141  OE1BGLU B 151     -20.222  13.859  31.951  0.52 34.07           O  
ATOM   3142  OE2AGLU B 151     -20.766  15.708  32.913  0.48 31.38           O1-
ATOM   3143  OE2BGLU B 151     -19.281  11.887  31.702  0.52 37.98           O1-
ATOM   3144  N   HIS B 152     -14.529  14.790  33.200  1.00 15.17           N  
ATOM   3145  CA  HIS B 152     -13.442  14.377  34.106  1.00 15.98           C  
ATOM   3146  C   HIS B 152     -12.243  15.326  34.183  1.00 16.98           C  
ATOM   3147  O   HIS B 152     -11.226  15.005  34.813  1.00 16.96           O  
ATOM   3148  CB  HIS B 152     -13.088  12.903  33.910  1.00 16.74           C  
ATOM   3149  CG  HIS B 152     -14.231  12.011  34.260  1.00 19.46           C  
ATOM   3150  CD2 HIS B 152     -14.660  11.548  35.458  1.00 27.11           C  
ATOM   3151  ND1 HIS B 152     -15.152  11.585  33.329  1.00 28.36           N  
ATOM   3152  CE1 HIS B 152     -16.079  10.865  33.933  1.00 21.74           C  
ATOM   3153  NE2 HIS B 152     -15.806  10.830  35.225  1.00 28.57           N  
ATOM   3154  N   GLY B 153     -12.347  16.459  33.494  1.00 14.34           N  
ATOM   3155  CA  GLY B 153     -11.281  17.454  33.459  1.00 15.12           C  
ATOM   3156  C   GLY B 153     -10.042  17.009  32.703  1.00 17.16           C  
ATOM   3157  O   GLY B 153      -8.932  17.457  32.967  1.00 15.29           O  
ATOM   3158  N   THR B 154     -10.213  16.143  31.714  1.00 15.03           N  
ATOM   3159  CA  THR B 154      -9.053  15.576  31.048  1.00 14.99           C  
ATOM   3160  C   THR B 154      -8.116  16.617  30.437  1.00 13.64           C  
ATOM   3161  O   THR B 154      -6.894  16.532  30.595  1.00 15.12           O  
ATOM   3162  CB  THR B 154      -9.498  14.540  30.011  1.00 14.43           C  
ATOM   3163  CG2 THR B 154      -8.318  14.019  29.210  1.00 17.42           C  
ATOM   3164  OG1 THR B 154     -10.117  13.463  30.714  1.00 16.59           O  
ATOM   3165  N   GLU B 155      -8.675  17.617  29.750  1.00 15.27           N  
ATOM   3166  CA  GLU B 155      -7.836  18.643  29.150  1.00 14.62           C  
ATOM   3167  C   GLU B 155      -7.222  19.578  30.212  1.00 14.60           C  
ATOM   3168  O   GLU B 155      -6.077  19.994  30.084  1.00 15.10           O  
ATOM   3169  CB  GLU B 155      -8.615  19.447  28.081  1.00 16.91           C  
ATOM   3170  CG  GLU B 155      -7.753  20.431  27.295  1.00 16.90           C  
ATOM   3171  CD  GLU B 155      -8.559  21.270  26.319  1.00 20.16           C  
ATOM   3172  OE1 GLU B 155      -9.767  21.008  26.188  1.00 22.24           O  
ATOM   3173  OE2 GLU B 155      -7.973  22.193  25.717  1.00 23.30           O1-
ATOM   3174  N   GLY B 156      -7.978  19.899  31.259  1.00 14.67           N  
ATOM   3175  CA  GLY B 156      -7.455  20.766  32.305  1.00 13.92           C  
ATOM   3176  C   GLY B 156      -6.269  20.132  33.027  1.00 13.16           C  
ATOM   3177  O   GLY B 156      -5.228  20.773  33.206  1.00 15.12           O  
ATOM   3178  N   VAL B 157      -6.432  18.873  33.415  1.00 13.44           N  
ATOM   3179  CA  VAL B 157      -5.337  18.134  34.024  1.00 13.80           C  
ATOM   3180  C   VAL B 157      -4.166  18.014  33.053  1.00 13.00           C  
ATOM   3181  O   VAL B 157      -3.007  18.247  33.418  1.00 14.96           O  
ATOM   3182  CB  VAL B 157      -5.825  16.762  34.498  1.00 13.70           C  
ATOM   3183  CG1 VAL B 157      -4.630  15.876  34.872  1.00 17.54           C  
ATOM   3184  CG2 VAL B 157      -6.804  16.920  35.671  1.00 15.84           C  
ATOM   3185  N   LEU B 158      -4.449  17.655  31.799  1.00 13.88           N  
ATOM   3186  CA  LEU B 158      -3.381  17.540  30.812  1.00 15.54           C  
ATOM   3187  C   LEU B 158      -2.524  18.793  30.741  1.00 14.45           C  
ATOM   3188  O   LEU B 158      -1.306  18.730  30.587  1.00 15.72           O  
ATOM   3189  CB  LEU B 158      -3.987  17.256  29.429  1.00 14.71           C  
ATOM   3190  CG  LEU B 158      -3.015  17.237  28.244  1.00 17.75           C  
ATOM   3191  CD1 LEU B 158      -2.007  16.100  28.375  1.00 21.75           C  
ATOM   3192  CD2 LEU B 158      -3.801  17.101  26.932  1.00 20.78           C  
ATOM   3193  N   LYS B 159      -3.175  19.943  30.848  1.00 13.43           N  
ATOM   3194  CA  LYS B 159      -2.517  21.219  30.617  1.00 13.87           C  
ATOM   3195  C   LYS B 159      -2.001  21.935  31.864  1.00 14.14           C  
ATOM   3196  O   LYS B 159      -1.399  22.997  31.757  1.00 15.41           O  
ATOM   3197  CB  LYS B 159      -3.408  22.115  29.749  1.00 16.43           C  
ATOM   3198  CG  LYS B 159      -3.568  21.534  28.354  1.00 16.56           C  
ATOM   3199  CD  LYS B 159      -4.363  22.450  27.423  1.00 19.18           C  
ATOM   3200  CE  LYS B 159      -4.386  21.839  26.033  1.00 20.49           C  
ATOM   3201  NZ  LYS B 159      -5.240  22.645  25.086  1.00 21.33           N1+
ATOM   3202  N   GLY B 160      -2.108  21.285  33.028  1.00 13.78           N  
ATOM   3203  CA  GLY B 160      -1.544  21.839  34.246  1.00 15.38           C  
ATOM   3204  C   GLY B 160      -2.408  22.324  35.377  1.00 15.13           C  
ATOM   3205  O   GLY B 160      -1.838  22.843  36.376  1.00 13.88           O  
ATOM   3206  N   LEU B 161      -3.737  22.132  35.320  1.00 11.50           N  
ATOM   3207  CA  LEU B 161      -4.487  22.664  36.436  1.00 12.30           C  
ATOM   3208  C   LEU B 161      -4.571  21.561  37.495  1.00 13.56           C  
ATOM   3209  O   LEU B 161      -5.591  20.851  37.679  1.00 12.23           O  
ATOM   3210  CB  LEU B 161      -5.908  22.997  35.905  1.00 15.22           C  
ATOM   3211  CG  LEU B 161      -6.002  24.207  34.958  1.00 14.54           C  
ATOM   3212  CD1 LEU B 161      -7.284  24.215  34.075  1.00 13.95           C  
ATOM   3213  CD2 LEU B 161      -5.915  25.488  35.774  1.00 15.38           C  
ATOM   3214  N   TYR B 162      -3.572  21.622  38.374  1.00 13.46           N  
ATOM   3215  CA  TYR B 162      -3.452  20.693  39.487  1.00 12.17           C  
ATOM   3216  C   TYR B 162      -2.523  21.327  40.508  1.00 12.17           C  
ATOM   3217  O   TYR B 162      -1.658  22.120  40.147  1.00 12.57           O  
ATOM   3218  CB  TYR B 162      -2.907  19.325  39.027  1.00 11.90           C  
ATOM   3219  CG  TYR B 162      -1.635  19.332  38.191  1.00 12.86           C  
ATOM   3220  CD1 TYR B 162      -0.403  19.626  38.765  1.00 13.46           C  
ATOM   3221  CD2 TYR B 162      -1.660  18.969  36.843  1.00 13.90           C  
ATOM   3222  CE1 TYR B 162       0.753  19.611  38.033  1.00 12.12           C  
ATOM   3223  CE2 TYR B 162      -0.493  18.934  36.091  1.00 13.92           C  
ATOM   3224  CZ  TYR B 162       0.710  19.257  36.695  1.00 12.56           C  
ATOM   3225  OH  TYR B 162       1.874  19.232  35.965  1.00 14.15           O  
ATOM   3226  N   GLY B 163      -2.666  20.922  41.764  1.00 12.62           N  
ATOM   3227  CA  GLY B 163      -1.789  21.389  42.831  1.00 14.65           C  
ATOM   3228  C   GLY B 163      -2.028  20.592  44.100  1.00 13.86           C  
ATOM   3229  O   GLY B 163      -2.984  19.804  44.202  1.00 12.68           O  
ATOM   3230  N   ALA B 164      -1.121  20.740  45.063  1.00 12.42           N  
ATOM   3231  CA  ALA B 164      -1.201  19.992  46.321  1.00 11.77           C  
ATOM   3232  C   ALA B 164      -2.095  20.620  47.379  1.00 12.45           C  
ATOM   3233  O   ALA B 164      -2.171  21.858  47.488  1.00 13.33           O  
ATOM   3234  CB  ALA B 164       0.203  19.786  46.874  1.00 12.58           C  
ATOM   3235  N   LEU B 165      -2.760  19.777  48.160  1.00 12.85           N  
ATOM   3236  CA  LEU B 165      -3.577  20.231  49.273  1.00 12.58           C  
ATOM   3237  C   LEU B 165      -3.145  19.437  50.502  1.00 15.06           C  
ATOM   3238  O   LEU B 165      -3.395  18.237  50.590  1.00 14.44           O  
ATOM   3239  CB  LEU B 165      -5.052  19.983  48.947  1.00 13.98           C  
ATOM   3240  CG  LEU B 165      -6.111  20.124  50.037  1.00 13.11           C  
ATOM   3241  CD1 LEU B 165      -6.094  21.518  50.668  1.00 16.07           C  
ATOM   3242  CD2 LEU B 165      -7.483  19.819  49.426  1.00 14.11           C  
ATOM   3243  N   VAL B 166      -2.511  20.106  51.463  1.00 14.65           N  
ATOM   3244  CA  VAL B 166      -1.930  19.411  52.602  1.00 12.79           C  
ATOM   3245  C   VAL B 166      -2.782  19.727  53.814  1.00 13.71           C  
ATOM   3246  O   VAL B 166      -2.928  20.904  54.186  1.00 15.25           O  
ATOM   3247  CB  VAL B 166      -0.478  19.862  52.869  1.00 15.59           C  
ATOM   3248  CG1 VAL B 166       0.064  19.169  54.128  1.00 17.59           C  
ATOM   3249  CG2 VAL B 166       0.413  19.587  51.666  1.00 17.22           C  
ATOM   3250  N   VAL B 167      -3.399  18.702  54.397  1.00 13.24           N  
ATOM   3251  CA  VAL B 167      -4.175  18.873  55.621  1.00 12.65           C  
ATOM   3252  C   VAL B 167      -3.399  18.232  56.774  1.00 13.39           C  
ATOM   3253  O   VAL B 167      -3.182  17.019  56.807  1.00 14.15           O  
ATOM   3254  CB  VAL B 167      -5.612  18.295  55.521  1.00 11.98           C  
ATOM   3255  CG1 VAL B 167      -6.378  18.600  56.803  1.00 14.92           C  
ATOM   3256  CG2 VAL B 167      -6.343  18.876  54.292  1.00 13.08           C  
ATOM   3257  N   ARG B 168      -3.009  19.057  57.744  1.00 14.74           N  
ATOM   3258  CA  ARG B 168      -2.118  18.633  58.834  1.00 15.56           C  
ATOM   3259  C   ARG B 168      -2.862  18.309  60.122  1.00 14.06           C  
ATOM   3260  O   ARG B 168      -3.982  18.769  60.340  1.00 15.85           O  
ATOM   3261  CB  ARG B 168      -1.030  19.675  59.104  1.00 14.63           C  
ATOM   3262  CG  ARG B 168      -0.172  19.978  57.906  1.00 17.31           C  
ATOM   3263  CD  ARG B 168       1.081  20.722  58.330  1.00 15.57           C  
ATOM   3264  NE  ARG B 168       1.760  21.317  57.187  1.00 16.78           N  
ATOM   3265  CZ  ARG B 168       2.638  20.678  56.419  1.00 18.00           C  
ATOM   3266  NH1 ARG B 168       2.924  19.412  56.662  1.00 15.85           N1+
ATOM   3267  NH2 ARG B 168       3.214  21.304  55.400  1.00 18.65           N  
ATOM   3268  N   ARG B 169      -2.280  17.407  60.913  1.00 15.99           N  
ATOM   3269  CA  ARG B 169      -2.794  17.083  62.237  1.00 19.74           C  
ATOM   3270  C   ARG B 169      -2.029  17.871  63.288  1.00 19.82           C  
ATOM   3271  O   ARG B 169      -0.826  18.078  63.156  1.00 18.49           O  
ATOM   3272  CB  ARG B 169      -2.634  15.588  62.516  1.00 16.30           C  
ATOM   3273  CG  ARG B 169      -3.187  15.133  63.863  1.00 18.48           C  
ATOM   3274  CD  ARG B 169      -3.511  13.647  63.815  1.00 19.92           C  
ATOM   3275  NE  ARG B 169      -4.641  13.432  62.922  1.00 21.54           N  
ATOM   3276  CZ  ARG B 169      -4.899  12.291  62.298  1.00 23.34           C  
ATOM   3277  NH1 ARG B 169      -4.102  11.239  62.462  1.00 25.67           N1+
ATOM   3278  NH2 ARG B 169      -5.951  12.217  61.504  1.00 20.14           N  
ATOM   3279  N   GLN B 170      -2.734  18.297  64.329  1.00 19.94           N  
ATOM   3280  CA  GLN B 170      -2.107  19.031  65.420  1.00 23.93           C  
ATOM   3281  C   GLN B 170      -0.903  18.231  65.898  1.00 18.71           C  
ATOM   3282  O   GLN B 170      -1.005  17.021  66.139  1.00 23.22           O  
ATOM   3283  CB  GLN B 170      -3.121  19.215  66.554  1.00 30.25           C  
ATOM   3284  CG  GLN B 170      -2.563  19.853  67.816  1.00 33.24           C  
ATOM   3285  CD  GLN B 170      -3.641  20.070  68.861  1.00 42.27           C  
ATOM   3286  NE2 GLN B 170      -3.704  19.179  69.845  1.00 48.12           N  
ATOM   3287  OE1 GLN B 170      -4.419  21.021  68.775  1.00 51.52           O  
ATOM   3288  N   GLY B 171       0.234  18.911  66.009  1.00 22.67           N  
ATOM   3289  CA  GLY B 171       1.469  18.278  66.436  1.00 25.51           C  
ATOM   3290  C   GLY B 171       2.418  17.862  65.325  1.00 26.63           C  
ATOM   3291  O   GLY B 171       3.587  17.593  65.586  1.00 25.78           O  
ATOM   3292  N   ASP B 172       1.933  17.815  64.087  1.00 23.91           N  
ATOM   3293  CA  ASP B 172       2.779  17.417  62.964  1.00 20.72           C  
ATOM   3294  C   ASP B 172       4.006  18.315  62.838  1.00 21.24           C  
ATOM   3295  O   ASP B 172       3.931  19.525  63.057  1.00 22.17           O  
ATOM   3296  CB  ASP B 172       2.012  17.510  61.640  1.00 18.71           C  
ATOM   3297  CG  ASP B 172       1.053  16.343  61.401  1.00 19.83           C  
ATOM   3298  OD1 ASP B 172       1.000  15.366  62.186  1.00 19.86           O  
ATOM   3299  OD2 ASP B 172       0.335  16.408  60.362  1.00 19.86           O1-
ATOM   3300  N   LEU B 173       5.127  17.731  62.435  1.00 17.98           N  
ATOM   3301  CA  LEU B 173       6.330  18.517  62.163  1.00 18.47           C  
ATOM   3302  C   LEU B 173       6.209  19.275  60.845  1.00 22.89           C  
ATOM   3303  O   LEU B 173       5.625  18.760  59.881  1.00 19.18           O  
ATOM   3304  CB  LEU B 173       7.565  17.609  62.143  1.00 18.76           C  
ATOM   3305  CG  LEU B 173       7.756  16.751  63.395  1.00 24.51           C  
ATOM   3306  CD1 LEU B 173       9.084  16.014  63.311  1.00 26.15           C  
ATOM   3307  CD2 LEU B 173       7.682  17.599  64.664  1.00 27.36           C  
ATOM   3308  N   LEU B 174       6.805  20.463  60.773  1.00 21.36           N  
ATOM   3309  CA  LEU B 174       6.676  21.305  59.593  1.00 18.76           C  
ATOM   3310  C   LEU B 174       8.026  21.410  58.899  1.00 19.87           C  
ATOM   3311  O   LEU B 174       9.078  21.351  59.547  1.00 21.28           O  
ATOM   3312  CB  LEU B 174       6.188  22.707  59.993  1.00 19.96           C  
ATOM   3313  CG  LEU B 174       4.868  22.743  60.758  1.00 22.10           C  
ATOM   3314  CD1 LEU B 174       4.546  24.164  61.192  1.00 29.87           C  
ATOM   3315  CD2 LEU B 174       3.746  22.197  59.884  1.00 25.43           C  
ATOM   3316  N   PRO B 175       8.005  21.480  57.558  1.00 15.39           N  
ATOM   3317  CA  PRO B 175       9.187  21.503  56.696  1.00 18.62           C  
ATOM   3318  C   PRO B 175       9.863  22.858  56.503  1.00 18.38           C  
ATOM   3319  O   PRO B 175       9.214  23.916  56.553  1.00 21.91           O  
ATOM   3320  CB  PRO B 175       8.639  20.977  55.376  1.00 19.56           C  
ATOM   3321  CG  PRO B 175       7.268  21.569  55.329  1.00 18.41           C  
ATOM   3322  CD  PRO B 175       6.763  21.516  56.759  1.00 15.81           C  
ATOM   3323  N   LYS B 176      11.162  22.810  56.250  1.00 19.35           N  
ATOM   3324  CA  LYS B 176      11.915  23.975  55.807  1.00 18.71           C  
ATOM   3325  C   LYS B 176      11.761  24.190  54.292  1.00 19.95           C  
ATOM   3326  O   LYS B 176      11.672  25.336  53.823  1.00 21.82           O  
ATOM   3327  CB  LYS B 176      13.375  23.799  56.193  1.00 19.92           C  
ATOM   3328  CG  LYS B 176      14.282  24.913  55.752  1.00 27.04           C  
ATOM   3329  CD  LYS B 176      13.987  26.186  56.520  1.00 29.14           C  
ATOM   3330  CE  LYS B 176      15.058  27.228  56.281  1.00 40.34           C  
ATOM   3331  NZ  LYS B 176      15.284  27.485  54.846  1.00 46.87           N1+
ATOM   3332  N   ARG B 177      11.742  23.088  53.536  1.00 18.89           N  
ATOM   3333  CA  ARG B 177      11.576  23.144  52.082  1.00 17.78           C  
ATOM   3334  C   ARG B 177      10.406  22.246  51.724  1.00 17.95           C  
ATOM   3335  O   ARG B 177      10.140  21.267  52.413  1.00 18.12           O  
ATOM   3336  CB  ARG B 177      12.813  22.623  51.355  1.00 18.63           C  
ATOM   3337  CG  ARG B 177      14.153  23.216  51.786  1.00 20.12           C  
ATOM   3338  CD  ARG B 177      14.267  24.688  51.459  1.00 25.04           C  
ATOM   3339  NE  ARG B 177      15.515  25.225  52.011  1.00 25.22           N  
ATOM   3340  CZ  ARG B 177      15.866  26.505  51.963  1.00 36.07           C  
ATOM   3341  NH1 ARG B 177      15.074  27.397  51.376  1.00 30.50           N1+
ATOM   3342  NH2 ARG B 177      17.015  26.893  52.502  1.00 31.03           N  
ATOM   3343  N   GLN B 178       9.694  22.606  50.660  1.00 17.70           N  
ATOM   3344  CA  GLN B 178       8.523  21.853  50.235  1.00 17.91           C  
ATOM   3345  C   GLN B 178       8.484  21.753  48.715  1.00 17.01           C  
ATOM   3346  O   GLN B 178       8.531  22.775  48.013  1.00 17.28           O  
ATOM   3347  CB  GLN B 178       7.281  22.566  50.744  1.00 17.02           C  
ATOM   3348  CG  GLN B 178       5.980  21.871  50.441  1.00 16.81           C  
ATOM   3349  CD  GLN B 178       4.819  22.705  50.933  1.00 16.73           C  
ATOM   3350  NE2 GLN B 178       4.108  22.214  51.935  1.00 16.14           N  
ATOM   3351  OE1 GLN B 178       4.586  23.807  50.428  1.00 20.21           O  
ATOM   3352  N   PHE B 179       8.371  20.527  48.201  1.00 13.60           N  
ATOM   3353  CA  PHE B 179       8.394  20.282  46.756  1.00 14.50           C  
ATOM   3354  C   PHE B 179       7.120  19.544  46.356  1.00 13.54           C  
ATOM   3355  O   PHE B 179       6.709  18.595  47.032  1.00 16.24           O  
ATOM   3356  CB  PHE B 179       9.590  19.410  46.363  1.00 16.17           C  
ATOM   3357  CG  PHE B 179      10.902  19.853  46.935  1.00 18.33           C  
ATOM   3358  CD1 PHE B 179      11.251  21.188  46.982  1.00 18.56           C  
ATOM   3359  CD2 PHE B 179      11.788  18.914  47.429  1.00 22.74           C  
ATOM   3360  CE1 PHE B 179      12.480  21.580  47.513  1.00 22.64           C  
ATOM   3361  CE2 PHE B 179      13.008  19.298  47.955  1.00 23.54           C  
ATOM   3362  CZ  PHE B 179      13.350  20.627  47.998  1.00 22.13           C  
ATOM   3363  N   THR B 180       6.482  19.979  45.270  1.00 14.14           N  
ATOM   3364  CA  THR B 180       5.373  19.215  44.684  1.00 14.43           C  
ATOM   3365  C   THR B 180       5.885  18.549  43.407  1.00 12.78           C  
ATOM   3366  O   THR B 180       6.417  19.223  42.519  1.00 14.65           O  
ATOM   3367  CB  THR B 180       4.151  20.111  44.341  1.00 12.82           C  
ATOM   3368  CG2 THR B 180       2.974  19.258  43.876  1.00 13.44           C  
ATOM   3369  OG1 THR B 180       3.740  20.844  45.501  1.00 15.43           O  
ATOM   3370  N  AVAL B 181       5.751  17.227  43.336  0.52 12.84           N  
ATOM   3371  N  BVAL B 181       5.749  17.231  43.315  0.48 12.83           N  
ATOM   3372  CA AVAL B 181       6.180  16.470  42.170  0.52 13.06           C  
ATOM   3373  CA BVAL B 181       6.200  16.526  42.125  0.48 13.03           C  
ATOM   3374  C  AVAL B 181       4.962  15.806  41.561  0.52 13.77           C  
ATOM   3375  C  BVAL B 181       5.039  15.751  41.514  0.48 13.71           C  
ATOM   3376  O  AVAL B 181       4.306  14.994  42.213  0.52 12.93           O  
ATOM   3377  O  BVAL B 181       4.504  14.815  42.108  0.48 13.52           O  
ATOM   3378  CB AVAL B 181       7.212  15.380  42.553  0.52 12.67           C  
ATOM   3379  CB BVAL B 181       7.398  15.593  42.434  0.48 12.32           C  
ATOM   3380  CG1AVAL B 181       7.531  14.499  41.366  0.52 15.48           C  
ATOM   3381  CG1BVAL B 181       6.996  14.534  43.453  0.48 15.16           C  
ATOM   3382  CG2AVAL B 181       8.476  16.016  43.112  0.52 13.44           C  
ATOM   3383  CG2BVAL B 181       7.934  14.966  41.165  0.48 14.45           C  
ATOM   3384  N   VAL B 182       4.636  16.181  40.325  1.00 12.78           N  
ATOM   3385  CA  VAL B 182       3.474  15.611  39.662  1.00 11.78           C  
ATOM   3386  C   VAL B 182       3.906  14.840  38.438  1.00 11.73           C  
ATOM   3387  O   VAL B 182       4.537  15.402  37.530  1.00 13.46           O  
ATOM   3388  CB  VAL B 182       2.479  16.712  39.268  1.00 11.86           C  
ATOM   3389  CG1 VAL B 182       1.175  16.107  38.713  1.00 13.01           C  
ATOM   3390  CG2 VAL B 182       2.174  17.570  40.475  1.00 12.02           C  
ATOM   3391  N   PHE B 183       3.588  13.547  38.421  1.00 11.96           N  
ATOM   3392  CA  PHE B 183       3.839  12.746  37.238  1.00 12.18           C  
ATOM   3393  C   PHE B 183       2.533  12.779  36.443  1.00 11.50           C  
ATOM   3394  O   PHE B 183       1.561  12.103  36.797  1.00 14.21           O  
ATOM   3395  CB  PHE B 183       4.153  11.301  37.650  1.00 14.09           C  
ATOM   3396  CG  PHE B 183       5.564  11.081  38.172  1.00 14.96           C  
ATOM   3397  CD1 PHE B 183       6.464  12.129  38.321  1.00 16.97           C  
ATOM   3398  CD2 PHE B 183       5.979   9.791  38.470  1.00 14.08           C  
ATOM   3399  CE1 PHE B 183       7.774  11.892  38.779  1.00 17.97           C  
ATOM   3400  CE2 PHE B 183       7.266   9.538  38.928  1.00 16.03           C  
ATOM   3401  CZ  PHE B 183       8.168  10.585  39.076  1.00 16.04           C  
ATOM   3402  N   ASN B 184       2.538  13.532  35.336  1.00 13.59           N  
ATOM   3403  CA  ASN B 184       1.333  13.755  34.537  1.00 14.25           C  
ATOM   3404  C   ASN B 184       1.606  13.213  33.161  1.00 14.22           C  
ATOM   3405  O   ASN B 184       2.399  13.788  32.423  1.00 15.05           O  
ATOM   3406  CB  ASN B 184       1.020  15.254  34.466  1.00 13.65           C  
ATOM   3407  CG  ASN B 184      -0.297  15.545  33.755  1.00 14.48           C  
ATOM   3408  ND2 ASN B 184      -0.405  16.736  33.153  1.00 15.84           N  
ATOM   3409  OD1 ASN B 184      -1.198  14.720  33.754  1.00 15.40           O  
ATOM   3410  N   ASP B 185       0.929  12.121  32.819  1.00 14.17           N  
ATOM   3411  CA  ASP B 185       1.280  11.339  31.658  1.00 15.70           C  
ATOM   3412  C   ASP B 185       2.793  11.111  31.704  1.00 19.57           C  
ATOM   3413  O   ASP B 185       3.294  10.600  32.700  1.00 18.71           O  
ATOM   3414  CB  ASP B 185       0.796  12.030  30.376  1.00 15.89           C  
ATOM   3415  CG  ASP B 185      -0.713  11.930  30.200  1.00 22.78           C  
ATOM   3416  OD1 ASP B 185      -1.278  10.900  30.617  1.00 23.32           O  
ATOM   3417  OD2 ASP B 185      -1.312  12.868  29.635  1.00 25.73           O1-
ATOM   3418  N   MET B 186       3.519  11.508  30.666  1.00 16.84           N  
ATOM   3419  CA  MET B 186       4.976  11.331  30.586  1.00 18.09           C  
ATOM   3420  C   MET B 186       5.805  12.532  31.068  1.00 18.41           C  
ATOM   3421  O   MET B 186       7.017  12.606  30.818  1.00 20.72           O  
ATOM   3422  CB  MET B 186       5.392  10.890  29.182  1.00 21.12           C  
ATOM   3423  CG  MET B 186       4.628   9.667  28.701  1.00 31.39           C  
ATOM   3424  SD  MET B 186       4.965   8.219  29.737  1.00 32.06           S  
ATOM   3425  CE  MET B 186       6.675   7.978  29.284  1.00 38.79           C  
ATOM   3426  N   MET B 187       5.143  13.512  31.672  1.00 16.29           N  
ATOM   3427  CA  MET B 187       5.787  14.769  32.068  1.00 16.43           C  
ATOM   3428  C   MET B 187       5.931  14.848  33.577  1.00 15.93           C  
ATOM   3429  O   MET B 187       5.164  14.229  34.310  1.00 16.26           O  
ATOM   3430  CB  MET B 187       4.931  15.963  31.655  1.00 17.22           C  
ATOM   3431  CG  MET B 187       4.649  16.065  30.166  1.00 18.44           C  
ATOM   3432  SD  MET B 187       3.474  17.381  29.778  1.00 18.61           S  
ATOM   3433  CE  MET B 187       1.938  16.619  30.278  1.00 17.70           C  
ATOM   3434  N   ILE B 188       6.932  15.590  34.033  1.00 16.54           N  
ATOM   3435  CA  ILE B 188       7.033  15.958  35.444  1.00 13.07           C  
ATOM   3436  C   ILE B 188       6.702  17.444  35.527  1.00 14.40           C  
ATOM   3437  O   ILE B 188       7.395  18.276  34.951  1.00 16.35           O  
ATOM   3438  CB  ILE B 188       8.442  15.692  36.001  1.00 15.10           C  
ATOM   3439  CG1 ILE B 188       8.759  14.195  35.913  1.00 16.79           C  
ATOM   3440  CG2 ILE B 188       8.520  16.130  37.457  1.00 16.21           C  
ATOM   3441  CD1 ILE B 188      10.150  13.812  36.439  1.00 23.79           C  
ATOM   3442  N   ASN B 189       5.609  17.776  36.205  1.00 13.43           N  
ATOM   3443  CA  ASN B 189       5.177  19.163  36.367  1.00 13.47           C  
ATOM   3444  C   ASN B 189       4.999  19.889  35.023  1.00 15.53           C  
ATOM   3445  O   ASN B 189       5.187  21.106  34.929  1.00 16.65           O  
ATOM   3446  CB  ASN B 189       6.143  19.919  37.289  1.00 14.88           C  
ATOM   3447  CG  ASN B 189       6.043  19.446  38.730  1.00 14.84           C  
ATOM   3448  ND2 ASN B 189       6.855  20.021  39.609  1.00 14.39           N  
ATOM   3449  OD1 ASN B 189       5.250  18.550  39.042  1.00 15.72           O  
ATOM   3450  N   ASN B 190       4.621  19.122  34.008  1.00 16.25           N  
ATOM   3451  CA  ASN B 190       4.405  19.621  32.640  1.00 15.08           C  
ATOM   3452  C   ASN B 190       5.632  20.299  32.036  1.00 17.63           C  
ATOM   3453  O   ASN B 190       5.511  21.139  31.141  1.00 19.93           O  
ATOM   3454  CB  ASN B 190       3.172  20.549  32.547  1.00 17.00           C  
ATOM   3455  CG  ASN B 190       1.860  19.782  32.474  1.00 17.71           C  
ATOM   3456  ND2 ASN B 190       1.029  20.104  31.462  1.00 16.67           N  
ATOM   3457  OD1 ASN B 190       1.591  18.905  33.299  1.00 15.31           O  
ATOM   3458  N   ARG B 191       6.814  19.946  32.527  1.00 17.49           N  
ATOM   3459  CA AARG B 191       8.056  20.493  31.983  0.71 20.78           C  
ATOM   3460  CA BARG B 191       8.034  20.516  31.976  0.29 20.76           C  
ATOM   3461  C   ARG B 191       8.393  19.831  30.655  1.00 21.87           C  
ATOM   3462  O   ARG B 191       7.978  18.708  30.395  1.00 23.65           O  
ATOM   3463  CB AARG B 191       9.215  20.257  32.954  0.71 18.93           C  
ATOM   3464  CB BARG B 191       9.181  20.403  32.984  0.29 19.39           C  
ATOM   3465  CG AARG B 191       9.112  21.020  34.271  0.71 17.52           C  
ATOM   3466  CG BARG B 191       8.860  20.976  34.369  0.29 17.95           C  
ATOM   3467  CD AARG B 191       9.311  22.523  34.085  0.71 17.48           C  
ATOM   3468  CD BARG B 191       8.771  22.506  34.376  0.29 20.04           C  
ATOM   3469  NE AARG B 191       9.385  23.224  35.368  0.71 21.03           N  
ATOM   3470  NE BARG B 191       8.531  23.024  35.724  0.29 22.78           N  
ATOM   3471  CZ AARG B 191      10.508  23.413  36.055  0.71 18.58           C  
ATOM   3472  CZ BARG B 191       7.345  23.422  36.178  0.29 20.72           C  
ATOM   3473  NH1AARG B 191      11.657  22.951  35.586  0.71 17.48           N1+
ATOM   3474  NH1BARG B 191       6.285  23.381  35.392  0.29 18.50           N1+
ATOM   3475  NH2AARG B 191      10.483  24.070  37.206  0.71 25.22           N  
ATOM   3476  NH2BARG B 191       7.221  23.873  37.420  0.29 22.50           N  
ATOM   3477  N   ALA B 192       9.163  20.524  29.826  1.00 28.77           N  
ATOM   3478  CA  ALA B 192       9.697  19.920  28.610  1.00 33.58           C  
ATOM   3479  C   ALA B 192      10.650  18.802  29.033  1.00 34.87           C  
ATOM   3480  O   ALA B 192      11.138  18.803  30.163  1.00 27.70           O  
ATOM   3481  CB  ALA B 192      10.419  20.960  27.785  1.00 36.55           C  
ATOM   3482  N   HIS B 193      10.905  17.841  28.148  1.00 36.65           N  
ATOM   3483  CA  HIS B 193      11.573  16.601  28.553  1.00 37.69           C  
ATOM   3484  C   HIS B 193      13.020  16.733  29.052  1.00 40.35           C  
ATOM   3485  O   HIS B 193      13.509  15.837  29.742  1.00 40.62           O  
ATOM   3486  CB  HIS B 193      11.488  15.547  27.448  1.00 44.74           C  
ATOM   3487  CG  HIS B 193      12.291  15.881  26.234  1.00 49.28           C  
ATOM   3488  CD2 HIS B 193      13.502  15.440  25.820  1.00 49.45           C  
ATOM   3489  ND1 HIS B 193      11.859  16.777  25.280  1.00 48.99           N  
ATOM   3490  CE1 HIS B 193      12.771  16.873  24.328  1.00 51.49           C  
ATOM   3491  NE2 HIS B 193      13.776  16.072  24.633  1.00 51.53           N  
ATOM   3492  N   HIS B 194      13.704  17.818  28.689  1.00 36.06           N  
ATOM   3493  CA  HIS B 194      15.037  18.109  29.235  1.00 39.58           C  
ATOM   3494  C   HIS B 194      14.965  18.948  30.503  1.00 43.16           C  
ATOM   3495  O   HIS B 194      15.959  19.133  31.206  1.00 49.57           O  
ATOM   3496  CB  HIS B 194      15.875  18.875  28.214  1.00 43.76           C  
ATOM   3497  CG  HIS B 194      16.293  18.056  27.037  1.00 48.63           C  
ATOM   3498  CD2 HIS B 194      16.309  16.717  26.845  1.00 48.97           C  
ATOM   3499  ND1 HIS B 194      16.779  18.619  25.876  1.00 55.67           N  
ATOM   3500  CE1 HIS B 194      17.074  17.660  25.018  1.00 51.09           C  
ATOM   3501  NE2 HIS B 194      16.796  16.496  25.580  1.00 47.65           N  
ATOM   3502  N   ASP B 195      13.774  19.471  30.756  1.00 30.82           N  
ATOM   3503  CA  ASP B 195      13.497  20.483  31.779  1.00 32.43           C  
ATOM   3504  C   ASP B 195      12.999  20.016  33.162  1.00 28.46           C  
ATOM   3505  O   ASP B 195      12.423  20.821  33.889  1.00 26.39           O  
ATOM   3506  CB  ASP B 195      12.678  21.665  31.242  1.00 33.13           C  
ATOM   3507  CG  ASP B 195      12.905  22.941  32.052  1.00 28.79           C  
ATOM   3508  OD1 ASP B 195      13.991  23.075  32.658  1.00 36.07           O  
ATOM   3509  OD2 ASP B 195      12.004  23.805  32.101  1.00 30.16           O1-
ATOM   3510  N   ALA B 196      13.053  18.722  33.464  1.00 28.45           N  
ATOM   3511  CA  ALA B 196      12.504  18.258  34.737  1.00 25.22           C  
ATOM   3512  C   ALA B 196      13.020  19.122  35.888  1.00 21.91           C  
ATOM   3513  O   ALA B 196      14.174  19.554  35.886  1.00 24.23           O  
ATOM   3514  CB  ALA B 196      12.876  16.803  34.982  1.00 29.38           C  
ATOM   3515  N   PRO B 197      12.158  19.392  36.875  1.00 18.71           N  
ATOM   3516  CA  PRO B 197      12.500  20.299  37.971  1.00 17.21           C  
ATOM   3517  C   PRO B 197      13.702  19.844  38.798  1.00 18.90           C  
ATOM   3518  O   PRO B 197      13.847  18.665  39.116  1.00 19.96           O  
ATOM   3519  CB  PRO B 197      11.242  20.281  38.844  1.00 20.76           C  
ATOM   3520  CG  PRO B 197      10.151  19.865  37.929  1.00 20.96           C  
ATOM   3521  CD  PRO B 197      10.781  18.882  36.997  1.00 18.16           C  
ATOM   3522  N   THR B 198      14.568  20.795  39.115  1.00 20.64           N  
ATOM   3523  CA  THR B 198      15.613  20.599  40.106  1.00 19.20           C  
ATOM   3524  C   THR B 198      15.102  21.172  41.417  1.00 21.92           C  
ATOM   3525  O   THR B 198      14.716  22.345  41.476  1.00 24.81           O  
ATOM   3526  CB  THR B 198      16.899  21.345  39.712  1.00 18.90           C  
ATOM   3527  CG2 THR B 198      17.930  21.259  40.835  1.00 23.27           C  
ATOM   3528  OG1 THR B 198      17.437  20.778  38.511  1.00 24.64           O  
ATOM   3529  N   PHE B 199      15.070  20.349  42.464  1.00 17.05           N  
ATOM   3530  CA  PHE B 199      14.633  20.795  43.782  1.00 16.80           C  
ATOM   3531  C   PHE B 199      15.865  20.895  44.671  1.00 18.39           C  
ATOM   3532  O   PHE B 199      16.744  20.044  44.595  1.00 20.17           O  
ATOM   3533  CB  PHE B 199      13.625  19.809  44.383  1.00 18.60           C  
ATOM   3534  CG  PHE B 199      12.384  19.609  43.542  1.00 21.23           C  
ATOM   3535  CD1 PHE B 199      11.446  20.616  43.428  1.00 22.24           C  
ATOM   3536  CD2 PHE B 199      12.156  18.408  42.887  1.00 19.27           C  
ATOM   3537  CE1 PHE B 199      10.296  20.429  42.657  1.00 20.04           C  
ATOM   3538  CE2 PHE B 199      11.012  18.217  42.120  1.00 20.21           C  
ATOM   3539  CZ  PHE B 199      10.084  19.238  42.011  1.00 19.20           C  
ATOM   3540  N   GLU B 200      15.935  21.932  45.498  1.00 19.70           N  
ATOM   3541  CA  GLU B 200      17.150  22.186  46.268  1.00 18.19           C  
ATOM   3542  C   GLU B 200      16.891  22.343  47.752  1.00 19.34           C  
ATOM   3543  O   GLU B 200      15.910  22.949  48.167  1.00 21.66           O  
ATOM   3544  CB  GLU B 200      17.867  23.446  45.757  1.00 28.64           C  
ATOM   3545  CG  GLU B 200      18.121  23.469  44.269  1.00 28.02           C  
ATOM   3546  CD  GLU B 200      18.917  24.688  43.827  1.00 35.79           C  
ATOM   3547  OE1 GLU B 200      19.671  25.247  44.656  1.00 32.85           O  
ATOM   3548  OE2 GLU B 200      18.783  25.084  42.650  1.00 37.80           O1-
ATOM   3549  N   ALA B 201      17.790  21.769  48.550  1.00 18.81           N  
ATOM   3550  CA  ALA B 201      17.758  21.922  49.994  1.00 18.86           C  
ATOM   3551  C   ALA B 201      19.194  21.951  50.511  1.00 17.17           C  
ATOM   3552  O   ALA B 201      20.124  21.587  49.798  1.00 21.24           O  
ATOM   3553  CB  ALA B 201      16.969  20.787  50.644  1.00 21.29           C  
ATOM   3554  N   ASN B 202      19.361  22.372  51.758  1.00 20.13           N  
ATOM   3555  CA  ASN B 202      20.676  22.342  52.390  1.00 20.32           C  
ATOM   3556  C   ASN B 202      20.782  21.129  53.287  1.00 20.53           C  
ATOM   3557  O   ASN B 202      19.800  20.715  53.897  1.00 18.32           O  
ATOM   3558  CB  ASN B 202      20.897  23.600  53.231  1.00 20.59           C  
ATOM   3559  CG  ASN B 202      20.944  24.855  52.393  1.00 24.54           C  
ATOM   3560  ND2 ASN B 202      20.626  25.983  53.010  1.00 30.60           N  
ATOM   3561  OD1 ASN B 202      21.258  24.814  51.211  1.00 23.79           O  
ATOM   3562  N   LEU B 203      21.985  20.575  53.380  1.00 20.27           N  
ATOM   3563  CA  LEU B 203      22.207  19.386  54.176  1.00 19.12           C  
ATOM   3564  C   LEU B 203      21.622  19.569  55.569  1.00 18.89           C  
ATOM   3565  O   LEU B 203      21.889  20.568  56.260  1.00 21.45           O  
ATOM   3566  CB  LEU B 203      23.711  19.125  54.280  1.00 20.57           C  
ATOM   3567  CG  LEU B 203      24.157  17.877  55.037  1.00 20.05           C  
ATOM   3568  CD1 LEU B 203      23.761  16.606  54.308  1.00 21.47           C  
ATOM   3569  CD2 LEU B 203      25.669  17.920  55.201  1.00 23.80           C  
ATOM   3570  N   GLY B 204      20.826  18.596  55.994  1.00 17.78           N  
ATOM   3571  CA  GLY B 204      20.240  18.625  57.321  1.00 18.44           C  
ATOM   3572  C   GLY B 204      18.858  19.244  57.452  1.00 18.09           C  
ATOM   3573  O   GLY B 204      18.222  19.107  58.489  1.00 18.99           O  
ATOM   3574  N   GLU B 205      18.392  19.929  56.409  1.00 18.03           N  
ATOM   3575  CA  GLU B 205      17.059  20.535  56.439  1.00 20.53           C  
ATOM   3576  C   GLU B 205      15.932  19.507  56.368  1.00 17.03           C  
ATOM   3577  O   GLU B 205      16.076  18.462  55.729  1.00 18.36           O  
ATOM   3578  CB  GLU B 205      16.907  21.542  55.296  1.00 21.32           C  
ATOM   3579  CG  GLU B 205      17.717  22.809  55.511  1.00 22.63           C  
ATOM   3580  CD  GLU B 205      17.556  23.826  54.397  1.00 26.82           C  
ATOM   3581  OE1 GLU B 205      17.199  23.447  53.259  1.00 20.48           O  
ATOM   3582  OE2 GLU B 205      17.801  25.029  54.661  1.00 27.14           O1-
ATOM   3583  N   ARG B 206      14.816  19.814  57.016  1.00 18.19           N  
ATOM   3584  CA  ARG B 206      13.610  18.987  56.918  1.00 14.26           C  
ATOM   3585  C   ARG B 206      12.894  19.360  55.627  1.00 20.67           C  
ATOM   3586  O   ARG B 206      12.481  20.504  55.456  1.00 18.82           O  
ATOM   3587  CB  ARG B 206      12.708  19.214  58.130  1.00 17.47           C  
ATOM   3588  CG  ARG B 206      11.430  18.373  58.152  1.00 17.02           C  
ATOM   3589  CD  ARG B 206      10.745  18.401  59.510  1.00 18.92           C  
ATOM   3590  NE  ARG B 206      11.486  17.573  60.451  1.00 22.40           N  
ATOM   3591  CZ  ARG B 206      11.358  16.256  60.512  1.00 23.55           C  
ATOM   3592  NH1 ARG B 206      10.493  15.654  59.704  1.00 21.98           N1+
ATOM   3593  NH2 ARG B 206      12.072  15.546  61.385  1.00 22.70           N  
ATOM   3594  N   VAL B 207      12.728  18.380  54.741  1.00 16.64           N  
ATOM   3595  CA  VAL B 207      12.194  18.600  53.405  1.00 15.90           C  
ATOM   3596  C   VAL B 207      10.922  17.778  53.226  1.00 14.87           C  
ATOM   3597  O   VAL B 207      10.886  16.583  53.524  1.00 17.33           O  
ATOM   3598  CB  VAL B 207      13.211  18.184  52.333  1.00 18.00           C  
ATOM   3599  CG1 VAL B 207      12.595  18.253  50.945  1.00 22.38           C  
ATOM   3600  CG2 VAL B 207      14.482  19.053  52.446  1.00 20.23           C  
ATOM   3601  N   GLU B 208       9.875  18.425  52.732  1.00 15.06           N  
ATOM   3602  CA  GLU B 208       8.609  17.745  52.479  1.00 14.90           C  
ATOM   3603  C   GLU B 208       8.413  17.545  50.985  1.00 15.66           C  
ATOM   3604  O   GLU B 208       8.589  18.481  50.195  1.00 15.93           O  
ATOM   3605  CB  GLU B 208       7.467  18.596  53.019  1.00 15.77           C  
ATOM   3606  CG  GLU B 208       6.089  17.998  52.827  1.00 16.74           C  
ATOM   3607  CD  GLU B 208       5.091  18.680  53.719  1.00 17.51           C  
ATOM   3608  OE1 GLU B 208       4.632  19.788  53.358  1.00 18.17           O  
ATOM   3609  OE2 GLU B 208       4.795  18.136  54.805  1.00 16.16           O1-
ATOM   3610  N   TRP B 209       8.075  16.312  50.604  1.00 15.51           N  
ATOM   3611  CA  TRP B 209       7.746  15.984  49.216  1.00 14.89           C  
ATOM   3612  C   TRP B 209       6.259  15.661  49.129  1.00 12.50           C  
ATOM   3613  O   TRP B 209       5.732  14.900  49.946  1.00 13.55           O  
ATOM   3614  CB  TRP B 209       8.533  14.750  48.773  1.00 14.74           C  
ATOM   3615  CG  TRP B 209      10.022  14.954  48.649  1.00 14.70           C  
ATOM   3616  CD1 TRP B 209      10.954  14.941  49.665  1.00 15.99           C  
ATOM   3617  CD2 TRP B 209      10.747  15.147  47.444  1.00 15.86           C  
ATOM   3618  CE2 TRP B 209      12.110  15.264  47.784  1.00 15.06           C  
ATOM   3619  CE3 TRP B 209      10.376  15.247  46.101  1.00 18.72           C  
ATOM   3620  NE1 TRP B 209      12.205  15.135  49.146  1.00 17.17           N  
ATOM   3621  CZ2 TRP B 209      13.103  15.479  46.826  1.00 18.45           C  
ATOM   3622  CZ3 TRP B 209      11.356  15.451  45.152  1.00 16.85           C  
ATOM   3623  CH2 TRP B 209      12.711  15.565  45.518  1.00 20.74           C  
ATOM   3624  N   ILE B 210       5.567  16.258  48.151  1.00 13.44           N  
ATOM   3625  CA  ILE B 210       4.178  15.894  47.873  1.00 14.05           C  
ATOM   3626  C   ILE B 210       4.141  15.345  46.468  1.00 13.03           C  
ATOM   3627  O   ILE B 210       4.511  16.041  45.510  1.00 15.75           O  
ATOM   3628  CB  ILE B 210       3.199  17.082  47.958  1.00 15.22           C  
ATOM   3629  CG1 ILE B 210       3.311  17.745  49.334  1.00 19.10           C  
ATOM   3630  CG2 ILE B 210       1.791  16.589  47.780  1.00 17.70           C  
ATOM   3631  CD1 ILE B 210       3.466  19.225  49.293  1.00 20.11           C  
ATOM   3632  N   ALA B 211       3.755  14.079  46.364  1.00 11.29           N  
ATOM   3633  CA  ALA B 211       3.732  13.385  45.080  1.00 11.04           C  
ATOM   3634  C   ALA B 211       2.291  13.199  44.597  1.00 10.58           C  
ATOM   3635  O   ALA B 211       1.442  12.722  45.348  1.00 12.07           O  
ATOM   3636  CB  ALA B 211       4.429  12.027  45.189  1.00 14.08           C  
ATOM   3637  N   ILE B 212       2.036  13.567  43.340  1.00 11.60           N  
ATOM   3638  CA  ILE B 212       0.696  13.448  42.739  1.00 12.21           C  
ATOM   3639  C   ILE B 212       0.814  12.799  41.370  1.00 11.02           C  
ATOM   3640  O   ILE B 212       1.688  13.179  40.608  1.00 11.77           O  
ATOM   3641  CB  ILE B 212       0.043  14.822  42.566  1.00 11.80           C  
ATOM   3642  CG1 ILE B 212      -0.039  15.551  43.912  1.00 12.99           C  
ATOM   3643  CG2 ILE B 212      -1.384  14.665  42.017  1.00 13.48           C  
ATOM   3644  CD1 ILE B 212      -0.370  17.032  43.744  1.00 15.75           C  
ATOM   3645  N   GLY B 213       0.002  11.775  41.097  1.00 12.95           N  
ATOM   3646  CA  GLY B 213      -0.109  11.259  39.739  1.00 12.27           C  
ATOM   3647  C   GLY B 213      -1.310  11.822  38.992  1.00 11.77           C  
ATOM   3648  O   GLY B 213      -2.365  12.022  39.597  1.00 12.16           O  
ATOM   3649  N   HIS B 214      -1.200  11.928  37.670  1.00 13.50           N  
ATOM   3650  CA  HIS B 214      -2.318  12.368  36.835  1.00 11.70           C  
ATOM   3651  C   HIS B 214      -2.187  11.764  35.455  1.00 11.56           C  
ATOM   3652  O   HIS B 214      -1.085  11.411  35.020  1.00 12.85           O  
ATOM   3653  CB  HIS B 214      -2.346  13.896  36.697  1.00 12.07           C  
ATOM   3654  CG  HIS B 214      -3.144  14.583  37.756  1.00 13.28           C  
ATOM   3655  CD2 HIS B 214      -2.829  15.605  38.593  1.00 12.49           C  
ATOM   3656  ND1 HIS B 214      -4.451  14.254  38.024  1.00 14.03           N  
ATOM   3657  CE1 HIS B 214      -4.901  15.016  39.007  1.00 14.42           C  
ATOM   3658  NE2 HIS B 214      -3.942  15.858  39.354  1.00 12.04           N  
ATOM   3659  N   GLY B 215      -3.299  11.756  34.728  1.00 12.21           N  
ATOM   3660  CA  GLY B 215      -3.249  11.324  33.349  1.00 14.67           C  
ATOM   3661  C   GLY B 215      -3.623   9.886  33.137  1.00 13.41           C  
ATOM   3662  O   GLY B 215      -4.584   9.388  33.728  1.00 12.38           O  
ATOM   3663  N   SER B 216      -3.048   9.338  32.085  1.00 13.57           N  
ATOM   3664  CA  SER B 216      -3.313   7.986  31.606  1.00 14.90           C  
ATOM   3665  C   SER B 216      -2.284   6.878  31.745  1.00 17.04           C  
ATOM   3666  O   SER B 216      -2.464   5.796  31.181  1.00 18.79           O  
ATOM   3667  CB  SER B 216      -3.969   8.058  30.226  1.00 16.78           C  
ATOM   3668  OG  SER B 216      -5.160   8.851  30.319  1.00 16.33           O  
ATOM   3669  N   ASN B 217      -1.156   7.183  32.375  1.00 15.19           N  
ATOM   3670  CA  ASN B 217      -0.021   6.270  32.411  1.00 15.44           C  
ATOM   3671  C   ASN B 217       0.299   5.854  33.846  1.00 13.16           C  
ATOM   3672  O   ASN B 217      -0.078   6.545  34.800  1.00 13.68           O  
ATOM   3673  CB  ASN B 217       1.203   6.934  31.783  1.00 14.64           C  
ATOM   3674  CG  ASN B 217       1.042   7.174  30.299  1.00 26.50           C  
ATOM   3675  ND2 ASN B 217       1.069   6.097  29.529  1.00 22.66           N  
ATOM   3676  OD1 ASN B 217       0.893   8.317  29.848  1.00 28.01           O  
ATOM   3677  N   PHE B 218       0.995   4.725  33.986  1.00 13.68           N  
ATOM   3678  CA  PHE B 218       1.386   4.217  35.315  1.00 12.77           C  
ATOM   3679  C   PHE B 218       2.845   4.546  35.605  1.00 12.54           C  
ATOM   3680  O   PHE B 218       3.664   4.649  34.687  1.00 13.06           O  
ATOM   3681  CB  PHE B 218       1.124   2.702  35.458  1.00 15.01           C  
ATOM   3682  CG  PHE B 218       2.197   1.833  34.847  1.00 19.99           C  
ATOM   3683  CD1 PHE B 218       2.115   1.425  33.522  1.00 28.73           C  
ATOM   3684  CD2 PHE B 218       3.299   1.445  35.593  1.00 23.24           C  
ATOM   3685  CE1 PHE B 218       3.115   0.633  32.969  1.00 20.69           C  
ATOM   3686  CE2 PHE B 218       4.282   0.675  35.046  1.00 21.69           C  
ATOM   3687  CZ  PHE B 218       4.199   0.275  33.735  1.00 19.71           C  
ATOM   3688  N   HIS B 219       3.159   4.754  36.888  1.00 12.70           N  
ATOM   3689  CA  HIS B 219       4.490   5.232  37.274  1.00 11.31           C  
ATOM   3690  C   HIS B 219       4.909   4.716  38.644  1.00 11.51           C  
ATOM   3691  O   HIS B 219       4.063   4.324  39.438  1.00 13.29           O  
ATOM   3692  CB  HIS B 219       4.494   6.757  37.399  1.00 12.80           C  
ATOM   3693  CG  HIS B 219       4.014   7.470  36.179  1.00 13.09           C  
ATOM   3694  CD2 HIS B 219       2.844   8.100  35.922  1.00 14.81           C  
ATOM   3695  ND1 HIS B 219       4.789   7.626  35.055  1.00 15.37           N  
ATOM   3696  CE1 HIS B 219       4.111   8.299  34.141  1.00 16.36           C  
ATOM   3697  NE2 HIS B 219       2.931   8.605  34.645  1.00 13.56           N  
ATOM   3698  N   THR B 220       6.215   4.747  38.912  1.00 11.87           N  
ATOM   3699  CA  THR B 220       6.737   4.490  40.263  1.00 12.61           C  
ATOM   3700  C   THR B 220       7.713   5.609  40.624  1.00 13.06           C  
ATOM   3701  O   THR B 220       8.708   5.821  39.932  1.00 15.53           O  
ATOM   3702  CB  THR B 220       7.435   3.123  40.352  1.00 11.14           C  
ATOM   3703  CG2 THR B 220       6.422   1.994  40.172  1.00 12.07           C  
ATOM   3704  OG1 THR B 220       8.401   3.017  39.305  1.00 13.31           O  
ATOM   3705  N   PHE B 221       7.402   6.359  41.671  1.00 11.66           N  
ATOM   3706  CA  PHE B 221       8.244   7.478  42.087  1.00 12.03           C  
ATOM   3707  C   PHE B 221       9.357   7.014  43.012  1.00 14.12           C  
ATOM   3708  O   PHE B 221       9.086   6.401  44.042  1.00 13.70           O  
ATOM   3709  CB  PHE B 221       7.395   8.508  42.821  1.00 14.24           C  
ATOM   3710  CG  PHE B 221       8.212   9.555  43.529  1.00 15.41           C  
ATOM   3711  CD1 PHE B 221       8.670  10.669  42.851  1.00 15.95           C  
ATOM   3712  CD2 PHE B 221       8.554   9.400  44.867  1.00 16.24           C  
ATOM   3713  CE1 PHE B 221       9.447  11.628  43.490  1.00 18.80           C  
ATOM   3714  CE2 PHE B 221       9.320  10.358  45.512  1.00 17.56           C  
ATOM   3715  CZ  PHE B 221       9.770  11.467  44.823  1.00 19.06           C  
ATOM   3716  N   HIS B 222      10.595   7.328  42.656  1.00 14.30           N  
ATOM   3717  CA  HIS B 222      11.762   6.856  43.422  1.00 12.47           C  
ATOM   3718  C   HIS B 222      12.715   8.013  43.717  1.00 13.64           C  
ATOM   3719  O   HIS B 222      12.988   8.836  42.842  1.00 15.72           O  
ATOM   3720  CB  HIS B 222      12.473   5.754  42.644  1.00 15.09           C  
ATOM   3721  CG  HIS B 222      13.786   5.318  43.227  1.00 14.64           C  
ATOM   3722  CD2 HIS B 222      15.012   5.236  42.665  1.00 15.02           C  
ATOM   3723  ND1 HIS B 222      13.926   4.846  44.519  1.00 17.59           N  
ATOM   3724  CE1 HIS B 222      15.189   4.518  44.731  1.00 17.51           C  
ATOM   3725  NE2 HIS B 222      15.867   4.727  43.617  1.00 16.20           N  
ATOM   3726  N   LEU B 223      13.248   8.042  44.938  1.00 12.87           N  
ATOM   3727  CA  LEU B 223      14.218   9.053  45.347  1.00 13.48           C  
ATOM   3728  C   LEU B 223      15.541   8.379  45.736  1.00 15.48           C  
ATOM   3729  O   LEU B 223      15.568   7.557  46.639  1.00 17.34           O  
ATOM   3730  CB  LEU B 223      13.644   9.825  46.531  1.00 17.45           C  
ATOM   3731  CG  LEU B 223      14.403  11.017  47.106  1.00 19.85           C  
ATOM   3732  CD1 LEU B 223      14.723  12.055  46.025  1.00 19.74           C  
ATOM   3733  CD2 LEU B 223      13.575  11.621  48.239  1.00 18.45           C  
ATOM   3734  N   HIS B 224      16.627   8.698  45.037  1.00 13.82           N  
ATOM   3735  CA  HIS B 224      17.951   8.174  45.428  1.00 15.17           C  
ATOM   3736  C   HIS B 224      18.366   8.742  46.770  1.00 16.28           C  
ATOM   3737  O   HIS B 224      18.134   9.917  47.043  1.00 15.42           O  
ATOM   3738  CB  HIS B 224      19.031   8.590  44.424  1.00 14.51           C  
ATOM   3739  CG  HIS B 224      19.027   7.817  43.147  1.00 16.04           C  
ATOM   3740  CD2 HIS B 224      18.055   7.114  42.526  1.00 20.82           C  
ATOM   3741  ND1 HIS B 224      20.138   7.732  42.339  1.00 19.84           N  
ATOM   3742  CE1 HIS B 224      19.852   7.003  41.276  1.00 19.55           C  
ATOM   3743  NE2 HIS B 224      18.596   6.613  41.368  1.00 18.73           N  
ATOM   3744  N   GLY B 225      19.030   7.912  47.579  1.00 15.47           N  
ATOM   3745  CA  GLY B 225      19.703   8.373  48.790  1.00 16.58           C  
ATOM   3746  C   GLY B 225      18.834   8.759  49.971  1.00 17.93           C  
ATOM   3747  O   GLY B 225      19.339   9.202  51.003  1.00 16.62           O  
ATOM   3748  N   HIS B 226      17.522   8.601  49.820  1.00 15.20           N  
ATOM   3749  CA  HIS B 226      16.575   8.993  50.842  1.00 14.22           C  
ATOM   3750  C   HIS B 226      15.483   7.943  50.932  1.00 16.13           C  
ATOM   3751  O   HIS B 226      15.296   7.155  50.000  1.00 18.46           O  
ATOM   3752  CB  HIS B 226      16.009  10.391  50.535  1.00 13.59           C  
ATOM   3753  CG  HIS B 226      17.060  11.453  50.537  1.00 13.63           C  
ATOM   3754  CD2 HIS B 226      17.430  12.347  51.487  1.00 16.34           C  
ATOM   3755  ND1 HIS B 226      17.934  11.625  49.486  1.00 14.51           N  
ATOM   3756  CE1 HIS B 226      18.779  12.601  49.773  1.00 16.41           C  
ATOM   3757  NE2 HIS B 226      18.494  13.056  50.981  1.00 16.55           N  
ATOM   3758  N   ARG B 227      14.804   7.907  52.067  1.00 14.25           N  
ATOM   3759  CA  ARG B 227      13.777   6.899  52.326  1.00 14.74           C  
ATOM   3760  C   ARG B 227      12.790   7.415  53.351  1.00 13.77           C  
ATOM   3761  O   ARG B 227      13.083   8.360  54.088  1.00 15.49           O  
ATOM   3762  CB  ARG B 227      14.415   5.583  52.795  1.00 16.59           C  
ATOM   3763  CG  ARG B 227      15.104   5.675  54.133  1.00 18.49           C  
ATOM   3764  CD  ARG B 227      16.344   4.762  54.205  1.00 20.86           C  
ATOM   3765  NE  ARG B 227      17.383   5.196  53.276  1.00 19.44           N  
ATOM   3766  CZ  ARG B 227      18.126   6.291  53.434  1.00 20.60           C  
ATOM   3767  NH1 ARG B 227      17.949   7.090  54.486  1.00 23.10           N1+
ATOM   3768  NH2 ARG B 227      19.041   6.595  52.523  1.00 19.43           N  
ATOM   3769  N   TRP B 228      11.608   6.818  53.397  1.00 13.52           N  
ATOM   3770  CA  TRP B 228      10.569   7.276  54.309  1.00 13.02           C  
ATOM   3771  C   TRP B 228       9.680   6.107  54.702  1.00 12.08           C  
ATOM   3772  O   TRP B 228       9.633   5.085  54.015  1.00 13.99           O  
ATOM   3773  CB  TRP B 228       9.728   8.400  53.658  1.00 13.68           C  
ATOM   3774  CG  TRP B 228       8.918   7.979  52.427  1.00 14.02           C  
ATOM   3775  CD1 TRP B 228       7.600   7.651  52.402  1.00 13.91           C  
ATOM   3776  CD2 TRP B 228       9.383   7.879  51.067  1.00 13.55           C  
ATOM   3777  CE2 TRP B 228       8.280   7.484  50.278  1.00 13.57           C  
ATOM   3778  CE3 TRP B 228      10.616   8.100  50.439  1.00 13.10           C  
ATOM   3779  NE1 TRP B 228       7.206   7.346  51.111  1.00 12.98           N  
ATOM   3780  CZ2 TRP B 228       8.379   7.272  48.900  1.00 13.11           C  
ATOM   3781  CZ3 TRP B 228      10.710   7.889  49.053  1.00 14.19           C  
ATOM   3782  CH2 TRP B 228       9.597   7.477  48.310  1.00 14.59           C  
ATOM   3783  N   LEU B 229       8.970   6.247  55.821  1.00 14.49           N  
ATOM   3784  CA  LEU B 229       8.090   5.179  56.272  1.00 15.12           C  
ATOM   3785  C   LEU B 229       6.771   5.248  55.493  1.00 14.69           C  
ATOM   3786  O   LEU B 229       6.256   6.362  55.265  1.00 15.81           O  
ATOM   3787  CB  LEU B 229       7.844   5.326  57.773  1.00 18.10           C  
ATOM   3788  CG  LEU B 229       7.730   4.054  58.591  1.00 20.59           C  
ATOM   3789  CD1 LEU B 229       9.000   3.253  58.523  1.00 20.80           C  
ATOM   3790  CD2 LEU B 229       7.414   4.447  60.035  1.00 21.03           C  
ATOM   3791  N   ASP B 230       6.187   4.108  55.124  1.00 14.00           N  
ATOM   3792  CA  ASP B 230       5.020   4.218  54.264  1.00 12.69           C  
ATOM   3793  C   ASP B 230       3.802   4.276  55.184  1.00 15.30           C  
ATOM   3794  O   ASP B 230       3.063   3.305  55.362  1.00 17.26           O  
ATOM   3795  CB  ASP B 230       4.964   2.905  53.475  1.00 13.85           C  
ATOM   3796  CG  ASP B 230       3.940   2.920  52.370  1.00 17.46           C  
ATOM   3797  OD1 ASP B 230       3.402   3.997  52.074  1.00 16.50           O  
ATOM   3798  OD2 ASP B 230       3.689   1.845  51.782  1.00 19.94           O1-
ATOM   3799  N   ASN B 231       3.423   5.507  55.471  1.00 15.15           N  
ATOM   3800  CA  ASN B 231       2.311   5.846  56.357  1.00 14.79           C  
ATOM   3801  C   ASN B 231       1.962   7.291  56.034  1.00 17.37           C  
ATOM   3802  O   ASN B 231       2.401   7.793  55.009  1.00 16.51           O  
ATOM   3803  CB  ASN B 231       2.603   5.603  57.855  1.00 15.78           C  
ATOM   3804  CG  ASN B 231       3.663   6.536  58.417  1.00 17.28           C  
ATOM   3805  ND2 ASN B 231       4.105   6.250  59.645  1.00 19.14           N  
ATOM   3806  OD1 ASN B 231       4.073   7.497  57.780  1.00 16.81           O  
ATOM   3807  N   ARG B 232       1.126   7.944  56.835  1.00 16.15           N  
ATOM   3808  CA  ARG B 232       0.691   9.295  56.469  1.00 15.89           C  
ATOM   3809  C   ARG B 232       1.837  10.300  56.330  1.00 18.47           C  
ATOM   3810  O   ARG B 232       1.942  10.994  55.316  1.00 17.07           O  
ATOM   3811  CB  ARG B 232      -0.349   9.840  57.452  1.00 18.41           C  
ATOM   3812  CG  ARG B 232      -0.784  11.266  57.123  1.00 19.45           C  
ATOM   3813  CD  ARG B 232      -1.885  11.751  58.068  1.00 19.06           C  
ATOM   3814  NE  ARG B 232      -1.409  11.853  59.451  1.00 20.36           N  
ATOM   3815  CZ  ARG B 232      -0.855  12.943  59.972  1.00 20.19           C  
ATOM   3816  NH1 ARG B 232      -0.688  14.036  59.236  1.00 18.59           N1+
ATOM   3817  NH2 ARG B 232      -0.451  12.935  61.238  1.00 20.05           N  
ATOM   3818  N   THR B 233       2.658  10.426  57.377  1.00 16.39           N  
ATOM   3819  CA  THR B 233       3.687  11.472  57.421  1.00 17.01           C  
ATOM   3820  C   THR B 233       5.079  11.067  56.939  1.00 12.74           C  
ATOM   3821  O   THR B 233       5.943  11.923  56.729  1.00 15.41           O  
ATOM   3822  CB  THR B 233       3.881  11.950  58.863  1.00 19.27           C  
ATOM   3823  CG2 THR B 233       2.575  12.485  59.426  1.00 20.16           C  
ATOM   3824  OG1 THR B 233       4.337  10.830  59.642  1.00 20.57           O  
ATOM   3825  N   GLY B 234       5.300   9.766  56.746  1.00 14.37           N  
ATOM   3826  CA  GLY B 234       6.629   9.274  56.413  1.00 16.66           C  
ATOM   3827  C   GLY B 234       7.523   9.013  57.616  1.00 15.31           C  
ATOM   3828  O   GLY B 234       8.692   8.653  57.454  1.00 18.59           O  
ATOM   3829  N  AMET B 235       6.972   9.211  58.815  0.52 15.18           N  
ATOM   3830  N  BMET B 235       6.987   9.188  58.818  0.48 15.24           N  
ATOM   3831  CA AMET B 235       7.729   9.073  60.061  0.52 18.10           C  
ATOM   3832  CA BMET B 235       7.788   8.992  60.020  0.48 17.98           C  
ATOM   3833  C  AMET B 235       6.967   8.215  61.065  0.52 17.80           C  
ATOM   3834  C  BMET B 235       6.990   8.251  61.080  0.48 17.80           C  
ATOM   3835  O  AMET B 235       5.737   8.200  61.075  0.52 17.49           O  
ATOM   3836  O  BMET B 235       5.767   8.358  61.142  0.48 17.49           O  
ATOM   3837  CB AMET B 235       7.994  10.454  60.670  0.52 17.55           C  
ATOM   3838  CB BMET B 235       8.255  10.341  60.560  0.48 18.53           C  
ATOM   3839  CG AMET B 235       8.722  11.422  59.743  0.52 14.20           C  
ATOM   3840  CG BMET B 235       7.118  11.186  61.073  0.48 18.50           C  
ATOM   3841  SD AMET B 235       8.939  13.061  60.481  0.52 22.61           S  
ATOM   3842  SD BMET B 235       7.556  12.901  61.384  0.48 24.58           S  
ATOM   3843  CE AMET B 235      10.640  12.876  61.008  0.52 23.66           C  
ATOM   3844  CE BMET B 235       7.506  13.568  59.719  0.48 13.64           C  
ATOM   3845  N   ARG B 236       7.702   7.510  61.922  1.00 20.35           N  
ATOM   3846  CA  ARG B 236       7.086   6.606  62.884  1.00 25.55           C  
ATOM   3847  C   ARG B 236       6.198   7.341  63.876  1.00 30.26           C  
ATOM   3848  O   ARG B 236       6.634   8.293  64.513  1.00 31.67           O  
ATOM   3849  CB  ARG B 236       8.186   5.816  63.600  1.00 28.33           C  
ATOM   3850  CG  ARG B 236       7.750   5.095  64.856  1.00 30.99           C  
ATOM   3851  CD  ARG B 236       8.846   4.151  65.316  1.00 28.16           C  
ATOM   3852  NE  ARG B 236       9.176   3.191  64.264  1.00 29.53           N  
ATOM   3853  CZ  ARG B 236       8.520   2.051  64.070  1.00 39.53           C  
ATOM   3854  NH1 ARG B 236       7.515   1.714  64.873  1.00 35.29           N1+
ATOM   3855  NH2 ARG B 236       8.876   1.238  63.081  1.00 44.43           N  
ATOM   3856  N   THR B 237       4.940   6.908  63.961  1.00 32.14           N  
ATOM   3857  CA  THR B 237       3.954   7.519  64.854  1.00 39.71           C  
ATOM   3858  C   THR B 237       3.985   7.000  66.302  1.00 39.58           C  
ATOM   3859  O   THR B 237       3.534   7.688  67.218  1.00 46.62           O  
ATOM   3860  CB  THR B 237       2.520   7.368  64.286  1.00 38.92           C  
ATOM   3861  CG2 THR B 237       2.451   7.893  62.844  1.00 33.43           C  
ATOM   3862  OG1 THR B 237       2.136   5.986  64.304  1.00 40.80           O  
ATOM   3863  N   SER B 238       4.519   5.796  66.498  1.00 34.20           N  
ATOM   3864  CA  SER B 238       4.600   5.174  67.821  1.00 26.46           C  
ATOM   3865  C   SER B 238       5.511   3.962  67.764  1.00 31.55           C  
ATOM   3866  O   SER B 238       5.988   3.585  66.696  1.00 28.36           O  
ATOM   3867  CB  SER B 238       3.217   4.719  68.305  1.00 29.58           C  
ATOM   3868  OG  SER B 238       2.869   3.453  67.745  1.00 27.50           O  
ATOM   3869  N   GLU B 239       5.716   3.319  68.908  1.00 32.88           N  
ATOM   3870  CA  GLU B 239       6.545   2.120  68.962  1.00 27.57           C  
ATOM   3871  C   GLU B 239       5.907   0.951  68.211  1.00 32.96           C  
ATOM   3872  O   GLU B 239       6.593  -0.002  67.837  1.00 37.89           O  
ATOM   3873  CB  GLU B 239       6.824   1.717  70.420  1.00 35.46           C  
ATOM   3874  CG  GLU B 239       5.569   1.361  71.223  1.00 40.58           C  
ATOM   3875  CD  GLU B 239       5.877   0.945  72.658  1.00 48.80           C  
ATOM   3876  OE1 GLU B 239       5.354   1.594  73.594  1.00 44.21           O  
ATOM   3877  OE2 GLU B 239       6.631  -0.037  72.845  1.00 47.96           O1-
ATOM   3878  N   TYR B 240       4.595   1.020  67.996  1.00 26.74           N  
ATOM   3879  CA  TYR B 240       3.873  -0.095  67.394  1.00 26.64           C  
ATOM   3880  C   TYR B 240       3.683   0.010  65.879  1.00 28.75           C  
ATOM   3881  O   TYR B 240       3.103  -0.886  65.263  1.00 31.45           O  
ATOM   3882  CB  TYR B 240       2.507  -0.259  68.057  1.00 28.30           C  
ATOM   3883  CG  TYR B 240       2.579  -0.509  69.548  1.00 31.77           C  
ATOM   3884  CD1 TYR B 240       2.984  -1.738  70.043  1.00 32.74           C  
ATOM   3885  CD2 TYR B 240       2.234   0.483  70.454  1.00 34.06           C  
ATOM   3886  CE1 TYR B 240       3.047  -1.976  71.402  1.00 37.12           C  
ATOM   3887  CE2 TYR B 240       2.293   0.254  71.816  1.00 37.79           C  
ATOM   3888  CZ  TYR B 240       2.700  -0.979  72.279  1.00 38.98           C  
ATOM   3889  OH  TYR B 240       2.763  -1.222  73.629  1.00 43.74           O  
ATOM   3890  N   ASP B 241       4.164   1.094  65.283  1.00 26.39           N  
ATOM   3891  CA  ASP B 241       3.943   1.325  63.855  1.00 23.93           C  
ATOM   3892  C   ASP B 241       4.696   0.262  63.038  1.00 19.92           C  
ATOM   3893  O   ASP B 241       5.920   0.216  63.064  1.00 24.95           O  
ATOM   3894  CB  ASP B 241       4.454   2.735  63.534  1.00 23.33           C  
ATOM   3895  CG  ASP B 241       4.094   3.201  62.134  1.00 21.06           C  
ATOM   3896  OD1 ASP B 241       3.882   2.335  61.267  1.00 22.41           O  
ATOM   3897  OD2 ASP B 241       4.041   4.439  61.934  1.00 21.98           O1-
ATOM   3898  N   PRO B 242       3.960  -0.631  62.350  1.00 19.67           N  
ATOM   3899  CA  PRO B 242       4.370  -1.702  61.430  1.00 21.06           C  
ATOM   3900  C   PRO B 242       4.830  -1.268  60.034  1.00 18.47           C  
ATOM   3901  O   PRO B 242       5.265  -2.131  59.275  1.00 20.82           O  
ATOM   3902  CB  PRO B 242       3.123  -2.575  61.347  1.00 26.83           C  
ATOM   3903  CG  PRO B 242       2.043  -1.603  61.381  1.00 28.16           C  
ATOM   3904  CD  PRO B 242       2.495  -0.462  62.291  1.00 21.33           C  
ATOM   3905  N   SER B 243       4.567  -0.016  59.664  1.00 20.43           N  
ATOM   3906  CA  SER B 243       4.780   0.454  58.289  1.00 23.33           C  
ATOM   3907  C   SER B 243       6.207   0.184  57.823  1.00 20.01           C  
ATOM   3908  O   SER B 243       7.165   0.472  58.541  1.00 24.06           O  
ATOM   3909  CB  SER B 243       4.482   1.949  58.171  1.00 19.66           C  
ATOM   3910  OG  SER B 243       3.211   2.293  58.695  1.00 21.54           O  
ATOM   3911  N   PRO B 244       6.354  -0.363  56.613  1.00 17.91           N  
ATOM   3912  CA  PRO B 244       7.689  -0.586  56.034  1.00 17.92           C  
ATOM   3913  C   PRO B 244       8.382   0.709  55.632  1.00 17.98           C  
ATOM   3914  O   PRO B 244       7.728   1.693  55.295  1.00 15.53           O  
ATOM   3915  CB  PRO B 244       7.393  -1.403  54.780  1.00 22.09           C  
ATOM   3916  CG  PRO B 244       5.967  -1.034  54.422  1.00 28.18           C  
ATOM   3917  CD  PRO B 244       5.267  -0.805  55.719  1.00 21.66           C  
ATOM   3918  N   LEU B 245       9.709   0.698  55.668  1.00 16.52           N  
ATOM   3919  CA  LEU B 245      10.510   1.777  55.119  1.00 12.77           C  
ATOM   3920  C   LEU B 245      10.627   1.507  53.627  1.00 12.84           C  
ATOM   3921  O   LEU B 245      10.861   0.367  53.222  1.00 14.60           O  
ATOM   3922  CB  LEU B 245      11.900   1.757  55.761  1.00 15.00           C  
ATOM   3923  CG  LEU B 245      12.771   2.978  55.516  1.00 15.51           C  
ATOM   3924  CD1 LEU B 245      12.180   4.198  56.222  1.00 17.00           C  
ATOM   3925  CD2 LEU B 245      14.203   2.701  56.006  1.00 16.30           C  
ATOM   3926  N   ILE B 246      10.420   2.550  52.815  1.00 13.08           N  
ATOM   3927  CA  ILE B 246      10.453   2.436  51.356  1.00 13.08           C  
ATOM   3928  C   ILE B 246      11.218   3.605  50.750  1.00 11.97           C  
ATOM   3929  O   ILE B 246      11.467   4.613  51.431  1.00 14.31           O  
ATOM   3930  CB  ILE B 246       9.029   2.403  50.758  1.00 12.01           C  
ATOM   3931  CG1 ILE B 246       8.249   3.664  51.147  1.00 13.59           C  
ATOM   3932  CG2 ILE B 246       8.284   1.163  51.215  1.00 14.57           C  
ATOM   3933  CD1 ILE B 246       6.919   3.809  50.339  1.00 14.35           C  
ATOM   3934  N   ASP B 247      11.806   3.407  49.573  1.00 12.35           N  
ATOM   3935  CA  ASP B 247      12.307   4.502  48.729  1.00 12.73           C  
ATOM   3936  C   ASP B 247      11.588   4.760  47.410  1.00 12.52           C  
ATOM   3937  O   ASP B 247      12.115   5.488  46.562  1.00 12.53           O  
ATOM   3938  CB  ASP B 247      13.832   4.506  48.583  1.00 13.51           C  
ATOM   3939  CG  ASP B 247      14.336   3.309  47.838  1.00 14.82           C  
ATOM   3940  OD1 ASP B 247      13.511   2.562  47.272  1.00 14.36           O  
ATOM   3941  OD2 ASP B 247      15.563   3.104  47.844  1.00 15.52           O1-
ATOM   3942  N   ILE B 248      10.516   4.018  47.175  1.00 12.25           N  
ATOM   3943  CA  ILE B 248       9.810   4.060  45.893  1.00 12.56           C  
ATOM   3944  C   ILE B 248       8.361   3.690  46.158  1.00 12.77           C  
ATOM   3945  O   ILE B 248       8.071   2.881  47.043  1.00 13.51           O  
ATOM   3946  CB  ILE B 248      10.460   3.083  44.881  1.00 11.92           C  
ATOM   3947  CG1 ILE B 248       9.778   3.174  43.510  1.00 14.44           C  
ATOM   3948  CG2 ILE B 248      10.470   1.640  45.406  1.00 13.48           C  
ATOM   3949  CD1 ILE B 248      10.496   2.365  42.429  1.00 14.47           C  
ATOM   3950  N  ALYS B 249       7.444   4.290  45.400  0.60 12.16           N  
ATOM   3951  N  BLYS B 249       7.449   4.281  45.397  0.40 12.18           N  
ATOM   3952  CA ALYS B 249       6.014   4.048  45.577  0.60 12.63           C  
ATOM   3953  CA BLYS B 249       6.037   3.969  45.551  0.40 12.65           C  
ATOM   3954  C  ALYS B 249       5.275   4.263  44.256  0.60 12.24           C  
ATOM   3955  C  BLYS B 249       5.293   4.236  44.250  0.40 12.30           C  
ATOM   3956  O  ALYS B 249       5.594   5.197  43.519  0.60 14.65           O  
ATOM   3957  O  BLYS B 249       5.623   5.173  43.523  0.40 14.60           O  
ATOM   3958  CB ALYS B 249       5.464   5.010  46.637  0.60 13.56           C  
ATOM   3959  CB BLYS B 249       5.451   4.815  46.680  0.40 13.63           C  
ATOM   3960  CG ALYS B 249       4.014   4.775  47.073  0.60 15.18           C  
ATOM   3961  CG BLYS B 249       4.109   4.342  47.225  0.40 15.26           C  
ATOM   3962  CD ALYS B 249       3.662   5.681  48.253  0.60 17.27           C  
ATOM   3963  CD BLYS B 249       3.749   5.167  48.450  0.40 17.76           C  
ATOM   3964  CE ALYS B 249       2.273   5.408  48.805  0.60 18.59           C  
ATOM   3965  CE BLYS B 249       2.342   4.899  48.931  0.40 19.31           C  
ATOM   3966  NZ ALYS B 249       2.118   4.015  49.307  0.60 21.03           N1+
ATOM   3967  NZ BLYS B 249       1.942   5.936  49.912  0.40 18.38           N1+
ATOM   3968  N   ASP B 250       4.280   3.420  43.976  1.00 12.01           N  
ATOM   3969  CA  ASP B 250       3.418   3.619  42.802  1.00 11.82           C  
ATOM   3970  C   ASP B 250       2.841   5.028  42.815  1.00 14.59           C  
ATOM   3971  O   ASP B 250       2.471   5.527  43.869  1.00 14.16           O  
ATOM   3972  CB  ASP B 250       2.247   2.626  42.850  1.00 12.58           C  
ATOM   3973  CG  ASP B 250       2.675   1.173  42.676  1.00 17.33           C  
ATOM   3974  OD1 ASP B 250       3.463   0.882  41.771  1.00 17.65           O  
ATOM   3975  OD2 ASP B 250       2.184   0.312  43.445  1.00 23.45           O1-
ATOM   3976  N   LEU B 251       2.849   5.723  41.677  1.00 12.71           N  
ATOM   3977  CA  LEU B 251       2.146   7.000  41.643  1.00 11.02           C  
ATOM   3978  C   LEU B 251       1.318   7.013  40.377  1.00 13.03           C  
ATOM   3979  O   LEU B 251       1.709   7.633  39.376  1.00 13.15           O  
ATOM   3980  CB  LEU B 251       3.217   8.095  41.564  1.00 12.16           C  
ATOM   3981  CG  LEU B 251       2.775   9.559  41.665  1.00 11.53           C  
ATOM   3982  CD1 LEU B 251       2.036   9.779  42.987  1.00 15.24           C  
ATOM   3983  CD2 LEU B 251       3.998  10.455  41.537  1.00 14.75           C  
ATOM   3984  N   ASN B 252       0.079   6.601  40.523  1.00 12.31           N  
ATOM   3985  CA  ASN B 252      -0.779   6.436  39.363  1.00 11.10           C  
ATOM   3986  C   ASN B 252      -1.831   7.535  39.310  1.00 11.48           C  
ATOM   3987  O   ASN B 252      -1.941   8.328  40.242  1.00 13.51           O  
ATOM   3988  CB  ASN B 252      -1.312   5.001  39.327  1.00 12.05           C  
ATOM   3989  CG  ASN B 252      -0.178   4.004  39.161  1.00 13.40           C  
ATOM   3990  ND2 ASN B 252      -0.226   2.894  39.890  1.00 19.03           N  
ATOM   3991  OD1 ASN B 252       0.779   4.285  38.439  1.00 13.04           O  
ATOM   3992  N   PRO B 253      -2.635   7.579  38.247  1.00 10.94           N  
ATOM   3993  CA  PRO B 253      -3.486   8.763  38.124  1.00 11.36           C  
ATOM   3994  C   PRO B 253      -4.480   8.955  39.268  1.00 12.12           C  
ATOM   3995  O   PRO B 253      -5.221   8.049  39.663  1.00 12.01           O  
ATOM   3996  CB  PRO B 253      -4.216   8.509  36.802  1.00 13.19           C  
ATOM   3997  CG  PRO B 253      -3.166   7.760  35.981  1.00 13.39           C  
ATOM   3998  CD  PRO B 253      -2.536   6.815  36.989  1.00 12.25           C  
ATOM   3999  N   GLY B 254      -4.475  10.179  39.803  1.00 11.68           N  
ATOM   4000  CA  GLY B 254      -5.344  10.560  40.910  1.00 13.37           C  
ATOM   4001  C   GLY B 254      -4.777  10.304  42.306  1.00 11.63           C  
ATOM   4002  O   GLY B 254      -5.343  10.751  43.310  1.00 12.65           O  
ATOM   4003  N   VAL B 255      -3.696   9.542  42.371  1.00 11.66           N  
ATOM   4004  CA  VAL B 255      -3.104   9.174  43.650  1.00 12.41           C  
ATOM   4005  C   VAL B 255      -2.182  10.283  44.172  1.00 12.05           C  
ATOM   4006  O   VAL B 255      -1.441  10.890  43.405  1.00 13.28           O  
ATOM   4007  CB  VAL B 255      -2.338   7.851  43.515  1.00 12.88           C  
ATOM   4008  CG1 VAL B 255      -1.562   7.519  44.824  1.00 15.96           C  
ATOM   4009  CG2 VAL B 255      -3.305   6.732  43.158  1.00 13.52           C  
ATOM   4010  N   SER B 256      -2.239  10.532  45.480  1.00 13.97           N  
ATOM   4011  CA  SER B 256      -1.282  11.438  46.117  1.00 12.40           C  
ATOM   4012  C   SER B 256      -0.788  10.840  47.436  1.00 12.24           C  
ATOM   4013  O   SER B 256      -1.497  10.088  48.111  1.00 13.40           O  
ATOM   4014  CB  SER B 256      -1.903  12.826  46.381  1.00 12.61           C  
ATOM   4015  OG  SER B 256      -3.028  12.737  47.250  1.00 12.80           O  
ATOM   4016  N   PHE B 257       0.436  11.207  47.786  1.00 12.66           N  
ATOM   4017  CA  PHE B 257       1.006  10.868  49.084  1.00 12.64           C  
ATOM   4018  C   PHE B 257       2.093  11.886  49.388  1.00 13.77           C  
ATOM   4019  O   PHE B 257       2.494  12.666  48.526  1.00 14.48           O  
ATOM   4020  CB  PHE B 257       1.544   9.421  49.149  1.00 12.56           C  
ATOM   4021  CG  PHE B 257       2.705   9.147  48.231  1.00 12.39           C  
ATOM   4022  CD1 PHE B 257       4.012   9.436  48.618  1.00 13.74           C  
ATOM   4023  CD2 PHE B 257       2.497   8.565  46.977  1.00 13.56           C  
ATOM   4024  CE1 PHE B 257       5.083   9.168  47.777  1.00 18.47           C  
ATOM   4025  CE2 PHE B 257       3.573   8.298  46.125  1.00 16.06           C  
ATOM   4026  CZ  PHE B 257       4.861   8.598  46.527  1.00 16.90           C  
ATOM   4027  N   GLY B 258       2.554  11.938  50.628  1.00 12.36           N  
ATOM   4028  CA  GLY B 258       3.647  12.841  50.920  1.00 12.26           C  
ATOM   4029  C   GLY B 258       4.484  12.300  52.060  1.00 11.04           C  
ATOM   4030  O   GLY B 258       4.085  11.346  52.718  1.00 14.33           O  
ATOM   4031  N   PHE B 259       5.629  12.925  52.278  1.00 12.98           N  
ATOM   4032  CA  PHE B 259       6.484  12.537  53.388  1.00 12.80           C  
ATOM   4033  C   PHE B 259       7.505  13.626  53.650  1.00 12.75           C  
ATOM   4034  O   PHE B 259       7.692  14.526  52.833  1.00 14.09           O  
ATOM   4035  CB  PHE B 259       7.210  11.218  53.038  1.00 13.53           C  
ATOM   4036  CG  PHE B 259       8.012  11.271  51.747  1.00 14.01           C  
ATOM   4037  CD1 PHE B 259       9.347  11.647  51.744  1.00 13.46           C  
ATOM   4038  CD2 PHE B 259       7.409  10.948  50.527  1.00 14.01           C  
ATOM   4039  CE1 PHE B 259      10.080  11.693  50.562  1.00 13.24           C  
ATOM   4040  CE2 PHE B 259       8.130  10.986  49.340  1.00 14.19           C  
ATOM   4041  CZ  PHE B 259       9.458  11.359  49.338  1.00 13.69           C  
ATOM   4042  N   GLN B 260       8.259  13.471  54.735  1.00 15.61           N  
ATOM   4043  CA  GLN B 260       9.370  14.370  54.992  1.00 14.65           C  
ATOM   4044  C   GLN B 260      10.620  13.531  55.159  1.00 16.65           C  
ATOM   4045  O   GLN B 260      10.561  12.398  55.650  1.00 17.68           O  
ATOM   4046  CB  GLN B 260       9.120  15.221  56.254  1.00 14.29           C  
ATOM   4047  CG  GLN B 260       8.000  16.258  56.061  1.00 17.35           C  
ATOM   4048  CD  GLN B 260       7.626  17.009  57.333  1.00 20.74           C  
ATOM   4049  NE2 GLN B 260       6.649  17.920  57.227  1.00 17.41           N  
ATOM   4050  OE1 GLN B 260       8.200  16.772  58.399  1.00 19.16           O  
ATOM   4051  N   VAL B 261      11.743  14.095  54.741  1.00 14.88           N  
ATOM   4052  CA  VAL B 261      13.040  13.496  55.001  1.00 15.35           C  
ATOM   4053  C   VAL B 261      13.981  14.575  55.500  1.00 16.98           C  
ATOM   4054  O   VAL B 261      13.703  15.767  55.375  1.00 16.77           O  
ATOM   4055  CB  VAL B 261      13.660  12.861  53.747  1.00 15.01           C  
ATOM   4056  CG1 VAL B 261      12.787  11.695  53.255  1.00 20.33           C  
ATOM   4057  CG2 VAL B 261      13.885  13.893  52.646  1.00 18.72           C  
ATOM   4058  N   ILE B 262      15.094  14.151  56.079  1.00 15.95           N  
ATOM   4059  CA  ILE B 262      16.169  15.076  56.408  1.00 17.63           C  
ATOM   4060  C   ILE B 262      17.174  15.032  55.267  1.00 14.94           C  
ATOM   4061  O   ILE B 262      17.732  13.973  54.954  1.00 15.55           O  
ATOM   4062  CB  ILE B 262      16.813  14.700  57.761  1.00 16.08           C  
ATOM   4063  CG1 ILE B 262      15.759  14.762  58.869  1.00 19.64           C  
ATOM   4064  CG2 ILE B 262      18.006  15.621  58.055  1.00 17.97           C  
ATOM   4065  CD1 ILE B 262      15.142  16.141  59.047  1.00 23.50           C  
ATOM   4066  N   ALA B 263      17.368  16.166  54.602  1.00 15.90           N  
ATOM   4067  CA  ALA B 263      18.178  16.191  53.391  1.00 15.33           C  
ATOM   4068  C   ALA B 263      19.587  15.669  53.661  1.00 16.95           C  
ATOM   4069  O   ALA B 263      20.277  16.169  54.561  1.00 17.67           O  
ATOM   4070  CB  ALA B 263      18.227  17.602  52.805  1.00 17.12           C  
ATOM   4071  N   GLY B 264      20.009  14.672  52.883  1.00 16.27           N  
ATOM   4072  CA  GLY B 264      21.331  14.091  53.014  1.00 18.28           C  
ATOM   4073  C   GLY B 264      21.590  13.300  54.284  1.00 16.40           C  
ATOM   4074  O   GLY B 264      22.739  12.967  54.562  1.00 18.35           O  
ATOM   4075  N   GLU B 265      20.552  12.943  55.027  1.00 15.83           N  
ATOM   4076  CA  GLU B 265      20.794  12.272  56.294  1.00 16.43           C  
ATOM   4077  C   GLU B 265      21.484  10.928  56.067  1.00 18.58           C  
ATOM   4078  O   GLU B 265      20.969  10.058  55.353  1.00 17.40           O  
ATOM   4079  CB  GLU B 265      19.473  12.070  57.007  1.00 16.51           C  
ATOM   4080  CG  GLU B 265      19.602  11.448  58.381  1.00 22.62           C  
ATOM   4081  CD  GLU B 265      18.272  11.411  59.084  1.00 20.86           C  
ATOM   4082  OE1 GLU B 265      17.379  10.679  58.624  1.00 20.97           O  
ATOM   4083  OE2 GLU B 265      18.114  12.132  60.082  1.00 26.09           O1-
ATOM   4084  N   GLY B 266      22.654  10.763  56.690  1.00 17.27           N  
ATOM   4085  CA  GLY B 266      23.424   9.535  56.586  1.00 17.17           C  
ATOM   4086  C   GLY B 266      24.077   9.312  55.235  1.00 17.66           C  
ATOM   4087  O   GLY B 266      24.759   8.302  55.036  1.00 19.44           O  
ATOM   4088  N   VAL B 267      23.690  10.112  54.247  1.00 16.73           N  
ATOM   4089  CA  VAL B 267      24.269  10.028  52.905  1.00 16.90           C  
ATOM   4090  C   VAL B 267      25.153  11.170  52.356  1.00 15.27           C  
ATOM   4091  O   VAL B 267      25.864  10.981  51.371  1.00 19.30           O  
ATOM   4092  CB  VAL B 267      23.154   9.681  51.887  1.00 15.89           C  
ATOM   4093  CG1 VAL B 267      22.429   8.412  52.344  1.00 16.27           C  
ATOM   4094  CG2 VAL B 267      22.152  10.828  51.751  1.00 16.92           C  
ATOM   4095  N   GLY B 268      25.153  12.311  53.039  1.00 18.17           N  
ATOM   4096  CA  GLY B 268      25.885  13.482  52.572  1.00 18.78           C  
ATOM   4097  C   GLY B 268      25.241  14.313  51.466  1.00 19.08           C  
ATOM   4098  O   GLY B 268      24.190  13.949  50.918  1.00 19.25           O  
ATOM   4099  N   PRO B 269      25.855  15.464  51.153  1.00 19.63           N  
ATOM   4100  CA  PRO B 269      25.418  16.385  50.100  1.00 20.34           C  
ATOM   4101  C   PRO B 269      25.754  15.873  48.709  1.00 18.21           C  
ATOM   4102  O   PRO B 269      26.528  14.919  48.549  1.00 19.70           O  
ATOM   4103  CB  PRO B 269      26.210  17.660  50.404  1.00 22.48           C  
ATOM   4104  CG  PRO B 269      27.484  17.139  50.958  1.00 23.48           C  
ATOM   4105  CD  PRO B 269      27.112  15.919  51.782  1.00 23.86           C  
ATOM   4106  N   GLY B 270      25.130  16.468  47.695  1.00 20.57           N  
ATOM   4107  CA  GLY B 270      25.456  16.132  46.326  1.00 19.53           C  
ATOM   4108  C   GLY B 270      24.227  16.217  45.450  1.00 19.11           C  
ATOM   4109  O   GLY B 270      23.158  16.641  45.909  1.00 18.55           O  
ATOM   4110  N   MET B 271      24.371  15.760  44.211  1.00 20.31           N  
ATOM   4111  CA AMET B 271      23.247  15.711  43.289  0.52 21.05           C  
ATOM   4112  CA BMET B 271      23.262  15.710  43.274  0.48 21.17           C  
ATOM   4113  C   MET B 271      22.594  14.336  43.370  1.00 17.36           C  
ATOM   4114  O   MET B 271      23.154  13.340  42.905  1.00 20.10           O  
ATOM   4115  CB AMET B 271      23.703  15.994  41.853  0.52 27.84           C  
ATOM   4116  CB BMET B 271      23.778  15.913  41.845  0.48 27.87           C  
ATOM   4117  CG AMET B 271      23.864  17.476  41.520  0.52 27.80           C  
ATOM   4118  CG BMET B 271      24.617  17.172  41.626  0.48 26.95           C  
ATOM   4119  SD AMET B 271      22.310  18.295  41.101  0.52 27.38           S  
ATOM   4120  SD BMET B 271      25.396  17.231  39.990  0.48 28.15           S  
ATOM   4121  CE AMET B 271      22.293  18.131  39.317  0.52 29.72           C  
ATOM   4122  CE BMET B 271      26.829  16.180  40.245  0.48 27.23           C  
ATOM   4123  N   TRP B 272      21.391  14.304  43.945  1.00 20.19           N  
ATOM   4124  CA  TRP B 272      20.623  13.074  44.204  1.00 16.30           C  
ATOM   4125  C   TRP B 272      19.404  12.889  43.272  1.00 18.29           C  
ATOM   4126  O   TRP B 272      18.453  13.652  43.331  1.00 24.96           O  
ATOM   4127  CB  TRP B 272      20.118  13.125  45.642  1.00 15.61           C  
ATOM   4128  CG  TRP B 272      21.180  12.926  46.691  1.00 15.68           C  
ATOM   4129  CD1 TRP B 272      21.675  13.854  47.561  1.00 17.89           C  
ATOM   4130  CD2 TRP B 272      21.865  11.701  46.967  1.00 14.80           C  
ATOM   4131  CE2 TRP B 272      22.775  11.955  48.013  1.00 14.42           C  
ATOM   4132  CE3 TRP B 272      21.796  10.416  46.427  1.00 16.63           C  
ATOM   4133  NE1 TRP B 272      22.643  13.273  48.367  1.00 16.61           N  
ATOM   4134  CZ2 TRP B 272      23.604  10.955  48.533  1.00 17.07           C  
ATOM   4135  CZ3 TRP B 272      22.625   9.429  46.940  1.00 21.89           C  
ATOM   4136  CH2 TRP B 272      23.511   9.708  47.981  1.00 18.89           C  
ATOM   4137  N   MET B 273      19.431  11.891  42.408  1.00 21.35           N  
ATOM   4138  CA  MET B 273      18.379  11.749  41.399  1.00 18.29           C  
ATOM   4139  C   MET B 273      17.007  11.452  42.051  1.00 19.23           C  
ATOM   4140  O   MET B 273      16.927  10.770  43.075  1.00 18.82           O  
ATOM   4141  CB  MET B 273      18.771  10.613  40.445  1.00 23.48           C  
ATOM   4142  CG  MET B 273      18.072  10.597  39.088  1.00 26.81           C  
ATOM   4143  SD  MET B 273      18.588   9.191  38.067  1.00 38.84           S  
ATOM   4144  CE  MET B 273      20.374   9.234  38.281  1.00 26.62           C  
ATOM   4145  N   TYR B 274      15.928  11.979  41.472  1.00 17.51           N  
ATOM   4146  CA  TYR B 274      14.593  11.395  41.684  1.00 15.89           C  
ATOM   4147  C   TYR B 274      14.097  11.039  40.299  1.00 17.05           C  
ATOM   4148  O   TYR B 274      14.398  11.749  39.340  1.00 16.24           O  
ATOM   4149  CB  TYR B 274      13.617  12.335  42.417  1.00 15.78           C  
ATOM   4150  CG  TYR B 274      13.166  13.503  41.578  1.00 15.69           C  
ATOM   4151  CD1 TYR B 274      13.906  14.681  41.553  1.00 18.11           C  
ATOM   4152  CD2 TYR B 274      12.023  13.427  40.789  1.00 16.41           C  
ATOM   4153  CE1 TYR B 274      13.518  15.758  40.756  1.00 15.53           C  
ATOM   4154  CE2 TYR B 274      11.628  14.496  40.005  1.00 18.41           C  
ATOM   4155  CZ  TYR B 274      12.384  15.653  39.987  1.00 19.29           C  
ATOM   4156  OH  TYR B 274      12.010  16.712  39.190  1.00 19.39           O  
ATOM   4157  N   HIS B 275      13.393   9.915  40.162  1.00 13.98           N  
ATOM   4158  CA  HIS B 275      12.935   9.515  38.830  1.00 16.34           C  
ATOM   4159  C   HIS B 275      11.765   8.565  38.890  1.00 12.84           C  
ATOM   4160  O   HIS B 275      11.522   7.945  39.921  1.00 14.83           O  
ATOM   4161  CB  HIS B 275      14.081   8.935  37.949  1.00 14.87           C  
ATOM   4162  CG  HIS B 275      14.755   7.693  38.481  1.00 14.93           C  
ATOM   4163  CD2 HIS B 275      15.843   7.528  39.283  1.00 16.74           C  
ATOM   4164  ND1 HIS B 275      14.361   6.423  38.122  1.00 16.39           N  
ATOM   4165  CE1 HIS B 275      15.154   5.529  38.694  1.00 19.47           C  
ATOM   4166  NE2 HIS B 275      16.062   6.175  39.403  1.00 15.38           N  
ATOM   4167  N   CYS B 276      11.018   8.477  37.793  1.00 12.33           N  
ATOM   4168  CA  CYS B 276      10.109   7.343  37.622  1.00 12.40           C  
ATOM   4169  C   CYS B 276      10.991   6.131  37.345  1.00 12.60           C  
ATOM   4170  O   CYS B 276      11.959   6.232  36.597  1.00 13.23           O  
ATOM   4171  CB  CYS B 276       9.172   7.573  36.435  1.00 13.28           C  
ATOM   4172  SG  CYS B 276       8.042   6.164  36.205  1.00 13.56           S  
ATOM   4173  N   HIS B 277      10.681   4.983  37.937  1.00 13.24           N  
ATOM   4174  CA  HIS B 277      11.565   3.810  37.793  1.00 11.74           C  
ATOM   4175  C   HIS B 277      11.127   2.921  36.628  1.00 11.50           C  
ATOM   4176  O   HIS B 277      11.770   1.920  36.332  1.00 14.44           O  
ATOM   4177  CB  HIS B 277      11.652   2.995  39.107  1.00 12.49           C  
ATOM   4178  CG  HIS B 277      12.957   2.272  39.334  1.00 12.15           C  
ATOM   4179  CD2 HIS B 277      13.864   2.399  40.328  1.00 13.13           C  
ATOM   4180  ND1 HIS B 277      13.400   1.228  38.546  1.00 12.19           N  
ATOM   4181  CE1 HIS B 277      14.535   0.757  39.037  1.00 13.71           C  
ATOM   4182  NE2 HIS B 277      14.844   1.465  40.107  1.00  9.64           N  
ATOM   4183  N   VAL B 278      10.042   3.299  35.944  1.00 11.54           N  
ATOM   4184  CA  VAL B 278       9.671   2.600  34.715  1.00 12.44           C  
ATOM   4185  C   VAL B 278      10.756   2.964  33.688  1.00 12.98           C  
ATOM   4186  O   VAL B 278      10.948   4.133  33.399  1.00 14.47           O  
ATOM   4187  CB  VAL B 278       8.271   3.069  34.244  1.00 13.31           C  
ATOM   4188  CG1 VAL B 278       7.894   2.437  32.923  1.00 15.96           C  
ATOM   4189  CG2 VAL B 278       7.213   2.714  35.282  1.00 12.79           C  
ATOM   4190  N   GLN B 279      11.442   1.964  33.134  1.00 13.05           N  
ATOM   4191  CA  GLN B 279      12.705   2.240  32.439  1.00 14.20           C  
ATOM   4192  C   GLN B 279      12.495   3.100  31.207  1.00 19.15           C  
ATOM   4193  O   GLN B 279      13.260   4.033  30.962  1.00 17.10           O  
ATOM   4194  CB  GLN B 279      13.446   0.948  32.078  1.00 14.04           C  
ATOM   4195  CG  GLN B 279      13.912   0.124  33.286  1.00 15.15           C  
ATOM   4196  CD  GLN B 279      15.053   0.778  34.055  1.00 16.06           C  
ATOM   4197  NE2 GLN B 279      15.083   0.565  35.358  1.00 14.30           N  
ATOM   4198  OE1 GLN B 279      15.916   1.470  33.469  1.00 19.07           O  
ATOM   4199  N  AASN B 280      11.473   2.818  30.413  0.38 16.76           N  
ATOM   4200  N  BASN B 280      11.443   2.808  30.455  0.62 16.64           N  
ATOM   4201  CA AASN B 280      11.303   3.679  29.247  0.38 18.42           C  
ATOM   4202  CA BASN B 280      11.147   3.603  29.266  0.62 18.36           C  
ATOM   4203  C  AASN B 280      10.872   5.106  29.602  0.38 20.28           C  
ATOM   4204  C  BASN B 280      10.843   5.058  29.599  0.62 20.25           C  
ATOM   4205  O  AASN B 280      11.161   6.042  28.854  0.38 22.69           O  
ATOM   4206  O  BASN B 280      11.174   5.960  28.829  0.62 22.51           O  
ATOM   4207  CB AASN B 280      10.477   3.045  28.118  0.38 21.30           C  
ATOM   4208  CB BASN B 280      10.027   2.968  28.452  0.62 17.53           C  
ATOM   4209  CG AASN B 280       9.144   2.504  28.575  0.38 20.14           C  
ATOM   4210  CG BASN B 280      10.496   1.737  27.703  0.62 23.32           C  
ATOM   4211  ND2AASN B 280       8.587   1.592  27.783  0.38 23.72           N  
ATOM   4212  ND2BASN B 280       9.555   0.931  27.232  0.62 28.67           N  
ATOM   4213  OD1AASN B 280       8.608   2.899  29.604  0.38 20.48           O  
ATOM   4214  OD1BASN B 280      11.702   1.520  27.545  0.62 27.45           O  
ATOM   4215  N   HIS B 281      10.234   5.286  30.759  1.00 15.10           N  
ATOM   4216  CA  HIS B 281       9.910   6.639  31.222  1.00 13.91           C  
ATOM   4217  C   HIS B 281      11.141   7.423  31.651  1.00 15.88           C  
ATOM   4218  O   HIS B 281      11.328   8.567  31.249  1.00 18.33           O  
ATOM   4219  CB  HIS B 281       8.892   6.633  32.375  1.00 15.50           C  
ATOM   4220  CG  HIS B 281       7.562   6.056  32.000  1.00 16.66           C  
ATOM   4221  CD2 HIS B 281       7.155   5.408  30.882  1.00 17.96           C  
ATOM   4222  ND1 HIS B 281       6.470   6.093  32.842  1.00 13.73           N  
ATOM   4223  CE1 HIS B 281       5.448   5.492  32.259  1.00 18.31           C  
ATOM   4224  NE2 HIS B 281       5.834   5.076  31.064  1.00 20.75           N  
ATOM   4225  N   SER B 282      11.979   6.828  32.497  1.00 15.11           N  
ATOM   4226  CA  SER B 282      13.153   7.556  32.942  1.00 15.73           C  
ATOM   4227  C   SER B 282      14.034   7.889  31.734  1.00 17.32           C  
ATOM   4228  O   SER B 282      14.581   8.989  31.659  1.00 20.98           O  
ATOM   4229  CB  SER B 282      13.929   6.776  34.020  1.00 15.68           C  
ATOM   4230  OG  SER B 282      14.285   5.512  33.535  1.00 17.40           O  
ATOM   4231  N   ASP B 283      14.134   6.967  30.782  1.00 15.08           N  
ATOM   4232  CA  ASP B 283      14.974   7.180  29.592  1.00 19.58           C  
ATOM   4233  C   ASP B 283      14.443   8.317  28.718  1.00 25.63           C  
ATOM   4234  O   ASP B 283      15.216   8.978  28.014  1.00 21.81           O  
ATOM   4235  CB  ASP B 283      15.073   5.914  28.739  1.00 18.08           C  
ATOM   4236  CG  ASP B 283      15.984   4.851  29.342  1.00 16.35           C  
ATOM   4237  OD1 ASP B 283      16.796   5.180  30.230  1.00 21.45           O  
ATOM   4238  OD2 ASP B 283      15.879   3.689  28.899  1.00 18.23           O1-
ATOM   4239  N   MET B 284      13.135   8.545  28.743  1.00 19.91           N  
ATOM   4240  CA AMET B 284      12.550   9.603  27.913  0.48 24.31           C  
ATOM   4241  CA BMET B 284      12.536   9.598  27.920  0.52 24.30           C  
ATOM   4242  C   MET B 284      12.499  10.932  28.651  1.00 28.47           C  
ATOM   4243  O   MET B 284      11.996  11.927  28.127  1.00 33.97           O  
ATOM   4244  CB AMET B 284      11.179   9.210  27.351  0.48 26.00           C  
ATOM   4245  CB BMET B 284      11.142   9.193  27.437  0.52 25.68           C  
ATOM   4246  CG AMET B 284      10.091   8.967  28.375  0.48 23.87           C  
ATOM   4247  CG BMET B 284      11.150   7.902  26.632  0.52 24.36           C  
ATOM   4248  SD AMET B 284       9.488  10.451  29.194  0.48 23.63           S  
ATOM   4249  SD BMET B 284       9.736   7.675  25.534  0.52 45.13           S  
ATOM   4250  CE AMET B 284       9.008  11.476  27.810  0.48 30.80           C  
ATOM   4251  CE BMET B 284      10.327   8.495  24.056  0.52 39.68           C  
ATOM   4252  N   GLY B 285      13.077  10.950  29.843  1.00 22.10           N  
ATOM   4253  CA  GLY B 285      13.126  12.138  30.667  1.00 23.79           C  
ATOM   4254  C   GLY B 285      12.311  12.293  31.937  1.00 26.37           C  
ATOM   4255  O   GLY B 285      12.344  13.395  32.522  1.00 23.32           O  
ATOM   4256  N   MET B 286      11.644  11.250  32.456  1.00 17.93           N  
ATOM   4257  CA  MET B 286      11.074  11.553  33.749  1.00 16.19           C  
ATOM   4258  C   MET B 286      12.167  11.172  34.737  1.00 20.86           C  
ATOM   4259  O   MET B 286      12.078  10.180  35.457  1.00 17.08           O  
ATOM   4260  CB  MET B 286       9.888  10.589  33.985  1.00 18.76           C  
ATOM   4261  CG  MET B 286       8.726  10.657  32.966  1.00 18.62           C  
ATOM   4262  SD  MET B 286       7.229   9.750  33.489  1.00 17.95           S  
ATOM   4263  CE  MET B 286       6.606  10.794  34.802  1.00 19.94           C  
ATOM   4264  N   ALA B 287      13.041  12.142  34.961  1.00 16.38           N  
ATOM   4265  CA  ALA B 287      14.094  12.073  35.957  1.00 15.54           C  
ATOM   4266  C   ALA B 287      14.503  13.507  36.191  1.00 17.57           C  
ATOM   4267  O   ALA B 287      14.623  14.280  35.226  1.00 19.12           O  
ATOM   4268  CB  ALA B 287      15.280  11.244  35.453  1.00 19.81           C  
ATOM   4269  N   GLY B 288      14.854  13.837  37.416  1.00 15.81           N  
ATOM   4270  CA  GLY B 288      15.244  15.192  37.746  1.00 17.20           C  
ATOM   4271  C   GLY B 288      16.212  15.128  38.902  1.00 17.75           C  
ATOM   4272  O   GLY B 288      16.609  14.046  39.326  1.00 20.69           O  
ATOM   4273  N   MET B 289      16.643  16.280  39.384  1.00 19.75           N  
ATOM   4274  CA  MET B 289      17.636  16.264  40.441  1.00 19.22           C  
ATOM   4275  C   MET B 289      17.140  16.859  41.744  1.00 18.96           C  
ATOM   4276  O   MET B 289      16.390  17.824  41.756  1.00 18.50           O  
ATOM   4277  CB  MET B 289      18.928  16.922  39.957  1.00 23.75           C  
ATOM   4278  CG  MET B 289      19.730  16.016  38.996  1.00 28.22           C  
ATOM   4279  SD  MET B 289      20.406  14.488  39.723  1.00 35.00           S  
ATOM   4280  CE  MET B 289      20.178  13.327  38.384  1.00 39.36           C  
ATOM   4281  N   PHE B 290      17.539  16.220  42.841  1.00 18.77           N  
ATOM   4282  CA  PHE B 290      17.369  16.761  44.173  1.00 17.23           C  
ATOM   4283  C   PHE B 290      18.770  17.176  44.601  1.00 17.16           C  
ATOM   4284  O   PHE B 290      19.606  16.335  44.945  1.00 17.44           O  
ATOM   4285  CB  PHE B 290      16.838  15.651  45.090  1.00 16.72           C  
ATOM   4286  CG  PHE B 290      16.711  16.034  46.539  1.00 17.55           C  
ATOM   4287  CD1 PHE B 290      16.457  17.340  46.935  1.00 17.35           C  
ATOM   4288  CD2 PHE B 290      16.831  15.057  47.522  1.00 17.88           C  
ATOM   4289  CE1 PHE B 290      16.323  17.666  48.291  1.00 17.90           C  
ATOM   4290  CE2 PHE B 290      16.708  15.373  48.868  1.00 17.38           C  
ATOM   4291  CZ  PHE B 290      16.449  16.680  49.258  1.00 19.04           C  
ATOM   4292  N   LEU B 291      19.021  18.482  44.613  1.00 18.84           N  
ATOM   4293  CA  LEU B 291      20.365  18.964  44.921  1.00 16.32           C  
ATOM   4294  C   LEU B 291      20.428  19.252  46.397  1.00 17.28           C  
ATOM   4295  O   LEU B 291      19.691  20.098  46.904  1.00 20.48           O  
ATOM   4296  CB  LEU B 291      20.693  20.241  44.133  1.00 20.79           C  
ATOM   4297  CG  LEU B 291      21.982  20.954  44.561  1.00 22.16           C  
ATOM   4298  CD1 LEU B 291      23.191  20.084  44.275  1.00 25.35           C  
ATOM   4299  CD2 LEU B 291      22.119  22.311  43.870  1.00 28.57           C  
ATOM   4300  N   VAL B 292      21.283  18.515  47.098  1.00 16.83           N  
ATOM   4301  CA  VAL B 292      21.479  18.757  48.513  1.00 18.62           C  
ATOM   4302  C   VAL B 292      22.796  19.497  48.667  1.00 18.46           C  
ATOM   4303  O   VAL B 292      23.874  18.936  48.459  1.00 19.41           O  
ATOM   4304  CB  VAL B 292      21.488  17.440  49.311  1.00 17.05           C  
ATOM   4305  CG1 VAL B 292      21.715  17.718  50.788  1.00 19.64           C  
ATOM   4306  CG2 VAL B 292      20.157  16.714  49.108  1.00 18.59           C  
ATOM   4307  N   ARG B 293      22.691  20.772  49.017  1.00 19.59           N  
ATOM   4308  CA AARG B 293      23.862  21.626  49.183  0.69 24.87           C  
ATOM   4309  CA BARG B 293      23.863  21.621  49.183  0.31 24.90           C  
ATOM   4310  C   ARG B 293      24.513  21.374  50.537  1.00 23.30           C  
ATOM   4311  O   ARG B 293      24.020  20.586  51.342  1.00 21.04           O  
ATOM   4312  CB AARG B 293      23.444  23.098  49.067  0.69 25.58           C  
ATOM   4313  CB BARG B 293      23.463  23.096  49.055  0.31 25.69           C  
ATOM   4314  CG AARG B 293      22.964  23.483  47.675  0.69 27.56           C  
ATOM   4315  CG BARG B 293      23.280  23.570  47.620  0.31 27.34           C  
ATOM   4316  CD AARG B 293      22.393  24.900  47.640  0.69 26.96           C  
ATOM   4317  CD BARG B 293      21.938  24.272  47.418  0.31 26.71           C  
ATOM   4318  NE AARG B 293      22.070  25.324  46.279  0.69 30.51           N  
ATOM   4319  NE BARG B 293      21.602  25.163  48.524  0.31 28.78           N  
ATOM   4320  CZ AARG B 293      22.921  25.949  45.470  0.69 32.45           C  
ATOM   4321  CZ BARG B 293      20.563  25.994  48.528  0.31 31.34           C  
ATOM   4322  NH1AARG B 293      24.148  26.229  45.884  0.69 31.98           N1+
ATOM   4323  NH1BARG B 293      19.758  26.062  47.475  0.31 31.31           N1+
ATOM   4324  NH2AARG B 293      22.546  26.299  44.246  0.69 30.72           N  
ATOM   4325  NH2BARG B 293      20.331  26.766  49.583  0.31 26.35           N  
ATOM   4326  N   ASN B 294      25.623  22.059  50.798  1.00 25.88           N  
ATOM   4327  CA  ASN B 294      26.225  22.002  52.119  1.00 26.31           C  
ATOM   4328  C   ASN B 294      25.285  22.677  53.116  1.00 23.74           C  
ATOM   4329  O   ASN B 294      24.396  23.435  52.717  1.00 23.69           O  
ATOM   4330  CB  ASN B 294      27.591  22.697  52.126  1.00 27.19           C  
ATOM   4331  CG  ASN B 294      28.631  21.945  51.323  1.00 30.11           C  
ATOM   4332  ND2 ASN B 294      29.401  22.672  50.523  1.00 38.46           N  
ATOM   4333  OD1 ASN B 294      28.742  20.722  51.415  1.00 31.18           O  
ATOM   4334  N   ALA B 295      25.457  22.383  54.399  1.00 23.36           N  
ATOM   4335  CA  ALA B 295      24.615  22.964  55.439  1.00 22.28           C  
ATOM   4336  C   ALA B 295      24.539  24.487  55.333  1.00 29.27           C  
ATOM   4337  O   ALA B 295      23.509  25.089  55.647  1.00 29.31           O  
ATOM   4338  CB  ALA B 295      25.111  22.553  56.819  1.00 26.44           C  
ATOM   4339  N   ASP B 296      25.629  25.099  54.874  1.00 29.05           N  
ATOM   4340  CA  ASP B 296      25.730  26.557  54.808  1.00 32.74           C  
ATOM   4341  C   ASP B 296      25.230  27.124  53.478  1.00 37.30           C  
ATOM   4342  O   ASP B 296      25.341  28.326  53.223  1.00 37.82           O  
ATOM   4343  CB  ASP B 296      27.168  27.019  55.097  1.00 32.98           C  
ATOM   4344  CG  ASP B 296      28.139  26.675  53.978  1.00 37.61           C  
ATOM   4345  OD1 ASP B 296      27.741  25.988  53.015  1.00 33.09           O  
ATOM   4346  OD2 ASP B 296      29.319  27.082  54.067  1.00 43.02           O1-
ATOM   4347  N   GLY B 297      24.704  26.251  52.621  1.00 28.97           N  
ATOM   4348  CA  GLY B 297      24.091  26.680  51.378  1.00 28.58           C  
ATOM   4349  C   GLY B 297      25.031  26.677  50.189  1.00 25.90           C  
ATOM   4350  O   GLY B 297      24.616  26.912  49.052  1.00 30.30           O  
ATOM   4351  N   THR B 298      26.307  26.414  50.442  1.00 30.36           N  
ATOM   4352  CA  THR B 298      27.281  26.359  49.360  1.00 34.26           C  
ATOM   4353  C   THR B 298      27.186  25.074  48.539  1.00 35.31           C  
ATOM   4354  O   THR B 298      26.690  24.046  49.008  1.00 33.55           O  
ATOM   4355  CB  THR B 298      28.729  26.558  49.863  1.00 35.15           C  
ATOM   4356  CG2 THR B 298      28.936  27.992  50.327  1.00 36.60           C  
ATOM   4357  OG1 THR B 298      28.992  25.665  50.955  1.00 33.03           O  
ATOM   4358  N   MET B 299      27.657  25.150  47.302  1.00 31.68           N  
ATOM   4359  CA  MET B 299      27.643  24.015  46.394  1.00 31.49           C  
ATOM   4360  C   MET B 299      28.673  22.975  46.828  1.00 40.28           C  
ATOM   4361  O   MET B 299      29.827  23.315  47.082  1.00 38.99           O  
ATOM   4362  CB  MET B 299      27.953  24.501  44.981  1.00 36.84           C  
ATOM   4363  CG  MET B 299      27.842  23.444  43.907  1.00 39.08           C  
ATOM   4364  SD  MET B 299      26.148  22.862  43.719  1.00 45.71           S  
ATOM   4365  CE  MET B 299      25.255  24.402  43.575  1.00 35.36           C  
ATOM   4366  N   PRO B 300      28.262  21.697  46.919  1.00 36.04           N  
ATOM   4367  CA  PRO B 300      29.213  20.647  47.306  1.00 41.11           C  
ATOM   4368  C   PRO B 300      30.358  20.541  46.303  1.00 40.56           C  
ATOM   4369  O   PRO B 300      30.138  20.711  45.104  1.00 40.59           O  
ATOM   4370  CB  PRO B 300      28.370  19.368  47.270  1.00 31.44           C  
ATOM   4371  CG  PRO B 300      26.959  19.826  47.366  1.00 36.29           C  
ATOM   4372  CD  PRO B 300      26.913  21.161  46.675  1.00 32.62           C  
ATOM   4373  N   ALA B 301      31.556  20.246  46.800  1.00 49.18           N  
ATOM   4374  CA  ALA B 301      32.772  20.243  45.988  1.00 52.18           C  
ATOM   4375  C   ALA B 301      32.662  19.434  44.700  1.00 53.26           C  
ATOM   4376  O   ALA B 301      33.043  19.909  43.626  1.00 54.30           O  
ATOM   4377  CB  ALA B 301      33.953  19.749  46.817  1.00 54.79           C  
ATOM   4378  N   GLY B 302      32.149  18.212  44.809  1.00 45.22           N  
ATOM   4379  CA  GLY B 302      32.111  17.306  43.677  1.00 44.32           C  
ATOM   4380  C   GLY B 302      31.287  17.806  42.506  1.00 42.06           C  
ATOM   4381  O   GLY B 302      31.451  17.343  41.380  1.00 47.97           O  
ATOM   4382  N   VAL B 303      30.375  18.732  42.773  1.00 34.50           N  
ATOM   4383  CA  VAL B 303      29.548  19.309  41.722  1.00 44.69           C  
ATOM   4384  C   VAL B 303      30.257  20.525  41.123  1.00 45.85           C  
ATOM   4385  O   VAL B 303      30.610  20.549  39.944  1.00 55.92           O  
ATOM   4386  CB  VAL B 303      28.195  19.768  42.283  1.00 42.26           C  
ATOM   4387  CG1 VAL B 303      27.203  19.945  41.165  1.00 43.70           C  
ATOM   4388  CG2 VAL B 303      27.671  18.774  43.316  1.00 37.98           C  
TER   
HETATM 4389 CU    CU B 308      17.910   4.059  43.299  0.60 27.90          CU  
HETATM 4390 CU    CU B 309      16.399   1.138  41.282  0.98 20.86          CU  
HETATM 4391 CU    CU B 310      17.857   5.241  39.963  0.97 22.91          CU  
HETATM 4392 CU    CU B 311       6.592   6.731  34.753  1.00 15.89          CU  
ATOM   4393  N   GLY C  34     -16.507 -22.644  64.606  1.00 33.46           N  
ATOM   4394  CA  GLY C  34     -16.817 -22.264  63.237  1.00 23.03           C  
ATOM   4395  C   GLY C  34     -18.110 -22.875  62.707  1.00 22.57           C  
ATOM   4396  O   GLY C  34     -18.503 -23.977  63.096  1.00 25.82           O  
ATOM   4397  N   THR C  35     -18.776 -22.144  61.825  1.00 19.09           N  
ATOM   4398  CA  THR C  35     -19.975 -22.619  61.158  1.00 15.61           C  
ATOM   4399  C   THR C  35     -19.565 -23.267  59.846  1.00 21.79           C  
ATOM   4400  O   THR C  35     -18.749 -22.695  59.115  1.00 19.39           O  
ATOM   4401  CB  THR C  35     -20.911 -21.462  60.819  1.00 21.08           C  
ATOM   4402  CG2 THR C  35     -22.145 -21.955  60.082  1.00 23.13           C  
ATOM   4403  OG1 THR C  35     -21.290 -20.775  62.021  1.00 23.47           O  
ATOM   4404  N   THR C  36     -20.081 -24.458  59.555  1.00 16.59           N  
ATOM   4405  CA  THR C  36     -19.923 -25.024  58.219  1.00 15.81           C  
ATOM   4406  C   THR C  36     -21.191 -24.815  57.409  1.00 20.32           C  
ATOM   4407  O   THR C  36     -22.266 -25.303  57.769  1.00 18.63           O  
ATOM   4408  CB  THR C  36     -19.581 -26.510  58.253  1.00 17.31           C  
ATOM   4409  CG2 THR C  36     -19.471 -27.073  56.830  1.00 18.36           C  
ATOM   4410  OG1 THR C  36     -18.349 -26.717  58.956  1.00 18.85           O  
ATOM   4411  N   ARG C  37     -21.084 -24.051  56.331  1.00 15.68           N  
ATOM   4412  CA  ARG C  37     -22.223 -23.829  55.459  1.00 16.19           C  
ATOM   4413  C   ARG C  37     -22.055 -24.626  54.193  1.00 17.75           C  
ATOM   4414  O   ARG C  37     -20.942 -24.778  53.697  1.00 18.72           O  
ATOM   4415  CB  ARG C  37     -22.387 -22.356  55.118  1.00 19.69           C  
ATOM   4416  CG  ARG C  37     -23.497 -21.656  55.867  1.00 39.91           C  
ATOM   4417  CD  ARG C  37     -23.358 -20.175  55.651  1.00 33.46           C  
ATOM   4418  NE  ARG C  37     -22.077 -19.778  56.194  1.00 42.67           N  
ATOM   4419  CZ  ARG C  37     -21.930 -19.222  57.386  1.00 45.17           C  
ATOM   4420  NH1 ARG C  37     -22.999 -18.962  58.125  1.00 45.00           N1+
ATOM   4421  NH2 ARG C  37     -20.720 -18.916  57.824  1.00 25.14           N  
ATOM   4422  N   ARG C  38     -23.165 -25.130  53.678  1.00 17.53           N  
ATOM   4423  CA  ARG C  38     -23.151 -25.978  52.504  1.00 18.55           C  
ATOM   4424  C   ARG C  38     -24.122 -25.380  51.502  1.00 21.45           C  
ATOM   4425  O   ARG C  38     -25.326 -25.287  51.765  1.00 21.44           O  
ATOM   4426  CB  ARG C  38     -23.507 -27.414  52.899  1.00 20.20           C  
ATOM   4427  CG  ARG C  38     -22.519 -27.992  53.919  1.00 24.54           C  
ATOM   4428  CD  ARG C  38     -22.907 -29.378  54.441  1.00 21.68           C  
ATOM   4429  NE  ARG C  38     -21.903 -29.927  55.363  1.00 22.76           N  
ATOM   4430  CZ  ARG C  38     -21.897 -29.759  56.685  1.00 27.73           C  
ATOM   4431  NH1 ARG C  38     -22.839 -29.029  57.286  1.00 22.53           N1+
ATOM   4432  NH2 ARG C  38     -20.935 -30.326  57.407  1.00 28.77           N  
ATOM   4433  N   ILE C  39     -23.591 -24.919  50.373  1.00 18.22           N  
ATOM   4434  CA  ILE C  39     -24.396 -24.230  49.384  1.00 16.73           C  
ATOM   4435  C   ILE C  39     -24.188 -24.809  47.998  1.00 19.09           C  
ATOM   4436  O   ILE C  39     -23.246 -25.566  47.766  1.00 17.63           O  
ATOM   4437  CB  ILE C  39     -24.130 -22.703  49.340  1.00 18.13           C  
ATOM   4438  CG1 ILE C  39     -22.730 -22.399  48.792  1.00 20.75           C  
ATOM   4439  CG2 ILE C  39     -24.330 -22.063  50.732  1.00 20.58           C  
ATOM   4440  CD1 ILE C  39     -22.513 -20.909  48.517  1.00 23.05           C  
ATOM   4441  N   THR C  40     -25.106 -24.468  47.105  1.00 17.04           N  
ATOM   4442  CA  THR C  40     -24.988 -24.810  45.699  1.00 17.83           C  
ATOM   4443  C   THR C  40     -24.868 -23.528  44.903  1.00 19.05           C  
ATOM   4444  O   THR C  40     -25.643 -22.591  45.098  1.00 21.09           O  
ATOM   4445  CB  THR C  40     -26.220 -25.586  45.228  1.00 22.11           C  
ATOM   4446  CG2 THR C  40     -26.072 -26.005  43.761  1.00 21.95           C  
ATOM   4447  OG1 THR C  40     -26.372 -26.751  46.044  1.00 23.18           O  
ATOM   4448  N   MET C  41     -23.873 -23.475  44.017  1.00 16.73           N  
ATOM   4449  CA AMET C  41     -23.740 -22.351  43.114  0.69 17.45           C  
ATOM   4450  CA BMET C  41     -23.691 -22.348  43.121  0.31 17.47           C  
ATOM   4451  C   MET C  41     -23.828 -22.843  41.687  1.00 17.54           C  
ATOM   4452  O   MET C  41     -23.294 -23.901  41.352  1.00 20.47           O  
ATOM   4453  CB AMET C  41     -22.415 -21.641  43.324  0.69 19.32           C  
ATOM   4454  CB BMET C  41     -22.305 -21.737  43.327  0.31 19.11           C  
ATOM   4455  CG AMET C  41     -22.141 -21.331  44.777  0.69 21.52           C  
ATOM   4456  CG BMET C  41     -22.065 -20.433  42.593  0.31 17.70           C  
ATOM   4457  SD AMET C  41     -20.848 -20.112  44.926  0.69 23.07           S  
ATOM   4458  SD BMET C  41     -20.399 -19.802  42.900  0.31 27.45           S  
ATOM   4459  CE AMET C  41     -21.731 -18.796  44.145  0.69 14.48           C  
ATOM   4460  CE BMET C  41     -20.746 -18.288  43.765  0.31 13.26           C  
ATOM   4461  N   TYR C  42     -24.527 -22.076  40.869  1.00 14.60           N  
ATOM   4462  CA  TYR C  42     -24.743 -22.403  39.462  1.00 15.42           C  
ATOM   4463  C   TYR C  42     -23.936 -21.495  38.545  1.00 19.05           C  
ATOM   4464  O   TYR C  42     -24.079 -20.272  38.587  1.00 17.90           O  
ATOM   4465  CB  TYR C  42     -26.232 -22.296  39.106  1.00 17.00           C  
ATOM   4466  CG  TYR C  42     -27.089 -23.223  39.932  1.00 17.39           C  
ATOM   4467  CD1 TYR C  42     -27.510 -22.859  41.206  1.00 17.73           C  
ATOM   4468  CD2 TYR C  42     -27.437 -24.484  39.463  1.00 19.82           C  
ATOM   4469  CE1 TYR C  42     -28.270 -23.706  41.982  1.00 21.72           C  
ATOM   4470  CE2 TYR C  42     -28.192 -25.336  40.231  1.00 20.50           C  
ATOM   4471  CZ  TYR C  42     -28.610 -24.945  41.487  1.00 26.02           C  
ATOM   4472  OH  TYR C  42     -29.372 -25.800  42.261  1.00 28.07           O  
ATOM   4473  N   ALA C  43     -23.080 -22.082  37.715  1.00 16.60           N  
ATOM   4474  CA  ALA C  43     -22.420 -21.320  36.674  1.00 14.66           C  
ATOM   4475  C   ALA C  43     -23.298 -21.355  35.431  1.00 17.93           C  
ATOM   4476  O   ALA C  43     -23.648 -22.434  34.947  1.00 16.81           O  
ATOM   4477  CB  ALA C  43     -21.022 -21.868  36.389  1.00 16.89           C  
ATOM   4478  N   GLU C  44     -23.683 -20.181  34.943  1.00 16.03           N  
ATOM   4479  CA  GLU C  44     -24.668 -20.084  33.867  1.00 17.54           C  
ATOM   4480  C   GLU C  44     -24.263 -19.128  32.768  1.00 20.84           C  
ATOM   4481  O   GLU C  44     -23.614 -18.106  33.024  1.00 17.95           O  
ATOM   4482  CB  GLU C  44     -26.030 -19.635  34.437  1.00 17.83           C  
ATOM   4483  CG  GLU C  44     -26.526 -20.498  35.572  1.00 20.58           C  
ATOM   4484  CD  GLU C  44     -27.894 -20.087  36.094  1.00 24.44           C  
ATOM   4485  OE1 GLU C  44     -28.221 -18.876  36.105  1.00 22.23           O  
ATOM   4486  OE2 GLU C  44     -28.648 -20.995  36.502  1.00 25.09           O1-
ATOM   4487  N   LYS C  45     -24.683 -19.428  31.540  1.00 17.64           N  
ATOM   4488  CA  LYS C  45     -24.538 -18.464  30.469  1.00 18.46           C  
ATOM   4489  C   LYS C  45     -25.748 -17.550  30.554  1.00 20.99           C  
ATOM   4490  O   LYS C  45     -26.884 -17.971  30.325  1.00 21.78           O  
ATOM   4491  CB  LYS C  45     -24.530 -19.176  29.109  1.00 20.62           C  
ATOM   4492  CG  LYS C  45     -24.344 -18.219  27.965  1.00 24.26           C  
ATOM   4493  CD  LYS C  45     -24.138 -18.931  26.634  1.00 28.49           C  
ATOM   4494  CE  LYS C  45     -23.928 -17.912  25.527  1.00 31.48           C  
ATOM   4495  NZ  LYS C  45     -23.711 -18.549  24.191  1.00 37.50           N1+
ATOM   4496  N   ILE C  46     -25.503 -16.284  30.877  1.00 17.29           N  
ATOM   4497  CA  ILE C  46     -26.597 -15.348  31.081  1.00 19.79           C  
ATOM   4498  C   ILE C  46     -27.105 -14.812  29.759  1.00 23.52           C  
ATOM   4499  O   ILE C  46     -28.312 -14.704  29.527  1.00 27.14           O  
ATOM   4500  CB  ILE C  46     -26.143 -14.179  31.987  1.00 18.47           C  
ATOM   4501  CG1 ILE C  46     -25.904 -14.696  33.400  1.00 18.97           C  
ATOM   4502  CG2 ILE C  46     -27.181 -13.058  31.993  1.00 26.21           C  
ATOM   4503  CD1 ILE C  46     -25.122 -13.718  34.275  1.00 21.15           C  
ATOM   4504  N   SER C  47     -26.167 -14.481  28.893  1.00 20.60           N  
ATOM   4505  CA  SER C  47     -26.488 -13.928  27.594  1.00 25.50           C  
ATOM   4506  C   SER C  47     -25.254 -14.064  26.739  1.00 28.42           C  
ATOM   4507  O   SER C  47     -24.286 -14.717  27.139  1.00 29.83           O  
ATOM   4508  CB  SER C  47     -26.921 -12.466  27.720  1.00 31.48           C  
ATOM   4509  OG  SER C  47     -26.006 -11.727  28.510  1.00 36.00           O  
ATOM   4510  N   ASP C  48     -25.281 -13.480  25.548  1.00 29.75           N  
ATOM   4511  CA  ASP C  48     -24.102 -13.479  24.700  1.00 35.16           C  
ATOM   4512  C   ASP C  48     -22.925 -12.845  25.452  1.00 33.44           C  
ATOM   4513  O   ASP C  48     -23.023 -11.733  25.968  1.00 37.52           O  
ATOM   4514  CB  ASP C  48     -24.388 -12.707  23.408  1.00 39.23           C  
ATOM   4515  CG  ASP C  48     -23.234 -12.761  22.427  1.00 50.85           C  
ATOM   4516  OD1 ASP C  48     -22.629 -13.847  22.267  1.00 51.92           O  
ATOM   4517  OD2 ASP C  48     -22.932 -11.713  21.814  1.00 53.89           O1-
ATOM   4518  N   GLU C  49     -21.823 -13.578  25.523  1.00 31.51           N  
ATOM   4519  CA  GLU C  49     -20.597 -13.095  26.159  1.00 27.63           C  
ATOM   4520  C   GLU C  49     -20.756 -12.682  27.623  1.00 23.33           C  
ATOM   4521  O   GLU C  49     -19.935 -11.930  28.137  1.00 23.01           O  
ATOM   4522  CB  GLU C  49     -19.974 -11.943  25.350  1.00 34.37           C  
ATOM   4523  CG  GLU C  49     -19.559 -12.329  23.931  1.00 41.85           C  
ATOM   4524  CD  GLU C  49     -18.726 -11.255  23.256  1.00 48.72           C  
ATOM   4525  OE1 GLU C  49     -18.475 -10.210  23.893  1.00 45.45           O  
ATOM   4526  OE2 GLU C  49     -18.318 -11.455  22.093  1.00 55.24           O1-
ATOM   4527  N   LEU C  50     -21.766 -13.208  28.306  1.00 22.70           N  
ATOM   4528  CA  LEU C  50     -21.886 -12.978  29.744  1.00 19.75           C  
ATOM   4529  C   LEU C  50     -22.158 -14.296  30.461  1.00 16.93           C  
ATOM   4530  O   LEU C  50     -23.196 -14.941  30.236  1.00 19.44           O  
ATOM   4531  CB  LEU C  50     -23.008 -11.974  30.028  1.00 23.46           C  
ATOM   4532  CG  LEU C  50     -23.033 -11.214  31.353  1.00 27.30           C  
ATOM   4533  CD1 LEU C  50     -21.826 -10.262  31.448  1.00 20.30           C  
ATOM   4534  CD2 LEU C  50     -24.353 -10.441  31.477  1.00 22.59           C  
ATOM   4535  N   TYR C  51     -21.216 -14.699  31.311  1.00 15.40           N  
ATOM   4536  CA  TYR C  51     -21.359 -15.872  32.154  1.00 15.20           C  
ATOM   4537  C   TYR C  51     -21.251 -15.434  33.603  1.00 15.71           C  
ATOM   4538  O   TYR C  51     -20.420 -14.590  33.936  1.00 17.20           O  
ATOM   4539  CB  TYR C  51     -20.224 -16.862  31.900  1.00 16.65           C  
ATOM   4540  CG  TYR C  51     -20.319 -17.627  30.600  1.00 19.47           C  
ATOM   4541  CD1 TYR C  51     -19.976 -17.034  29.403  1.00 22.37           C  
ATOM   4542  CD2 TYR C  51     -20.741 -18.941  30.586  1.00 20.66           C  
ATOM   4543  CE1 TYR C  51     -20.056 -17.735  28.204  1.00 24.72           C  
ATOM   4544  CE2 TYR C  51     -20.831 -19.651  29.390  1.00 20.03           C  
ATOM   4545  CZ  TYR C  51     -20.484 -19.041  28.215  1.00 25.85           C  
ATOM   4546  OH  TYR C  51     -20.556 -19.737  27.019  1.00 26.56           O  
ATOM   4547  N   GLY C  52     -22.061 -16.027  34.464  1.00 15.53           N  
ATOM   4548  CA  GLY C  52     -22.030 -15.668  35.872  1.00 17.12           C  
ATOM   4549  C   GLY C  52     -22.386 -16.810  36.797  1.00 17.55           C  
ATOM   4550  O   GLY C  52     -22.827 -17.888  36.355  1.00 14.89           O  
ATOM   4551  N   TYR C  53     -22.162 -16.586  38.090  1.00 14.70           N  
ATOM   4552  CA  TYR C  53     -22.560 -17.495  39.153  1.00 13.55           C  
ATOM   4553  C   TYR C  53     -23.844 -17.011  39.829  1.00 14.31           C  
ATOM   4554  O   TYR C  53     -24.057 -15.798  39.976  1.00 15.48           O  
ATOM   4555  CB  TYR C  53     -21.487 -17.577  40.238  1.00 15.14           C  
ATOM   4556  CG  TYR C  53     -20.096 -17.982  39.806  1.00 13.13           C  
ATOM   4557  CD1 TYR C  53     -19.778 -19.316  39.562  1.00 16.14           C  
ATOM   4558  CD2 TYR C  53     -19.080 -17.034  39.700  1.00 15.19           C  
ATOM   4559  CE1 TYR C  53     -18.478 -19.690  39.195  1.00 14.67           C  
ATOM   4560  CE2 TYR C  53     -17.786 -17.407  39.349  1.00 13.47           C  
ATOM   4561  CZ  TYR C  53     -17.500 -18.734  39.087  1.00 13.46           C  
ATOM   4562  OH  TYR C  53     -16.217 -19.097  38.748  1.00 14.56           O  
ATOM   4563  N   GLY C  54     -24.673 -17.961  40.259  1.00 16.54           N  
ATOM   4564  CA  GLY C  54     -25.878 -17.648  41.010  1.00 15.58           C  
ATOM   4565  C   GLY C  54     -26.176 -18.704  42.061  1.00 16.13           C  
ATOM   4566  O   GLY C  54     -25.625 -19.810  42.042  1.00 17.29           O  
ATOM   4567  N   LEU C  55     -27.030 -18.357  43.019  1.00 18.39           N  
ATOM   4568  CA  LEU C  55     -27.343 -19.253  44.130  1.00 17.97           C  
ATOM   4569  C   LEU C  55     -28.552 -20.138  43.849  1.00 21.16           C  
ATOM   4570  O   LEU C  55     -28.872 -21.020  44.645  1.00 24.48           O  
ATOM   4571  CB  LEU C  55     -27.582 -18.445  45.408  1.00 20.59           C  
ATOM   4572  CG  LEU C  55     -26.361 -17.665  45.904  1.00 19.25           C  
ATOM   4573  CD1 LEU C  55     -26.779 -16.741  47.049  1.00 27.53           C  
ATOM   4574  CD2 LEU C  55     -25.296 -18.612  46.355  1.00 22.38           C  
ATOM   4575  N   ALA C  56     -29.236 -19.874  42.740  1.00 20.71           N  
ATOM   4576  CA  ALA C  56     -30.369 -20.695  42.319  1.00 25.66           C  
ATOM   4577  C   ALA C  56     -30.383 -20.792  40.808  1.00 24.78           C  
ATOM   4578  O   ALA C  56     -29.847 -19.925  40.129  1.00 23.53           O  
ATOM   4579  CB  ALA C  56     -31.666 -20.097  42.812  1.00 25.85           C  
ATOM   4580  N   PRO C  57     -31.001 -21.851  40.265  1.00 23.91           N  
ATOM   4581  CA  PRO C  57     -31.060 -21.953  38.809  1.00 22.73           C  
ATOM   4582  C   PRO C  57     -31.711 -20.718  38.196  1.00 24.65           C  
ATOM   4583  O   PRO C  57     -32.752 -20.262  38.682  1.00 25.89           O  
ATOM   4584  CB  PRO C  57     -31.936 -23.195  38.581  1.00 22.11           C  
ATOM   4585  CG  PRO C  57     -31.770 -23.992  39.835  1.00 26.38           C  
ATOM   4586  CD  PRO C  57     -31.642 -22.994  40.935  1.00 27.48           C  
ATOM   4587  N   GLY C  58     -31.095 -20.187  37.144  1.00 21.89           N  
ATOM   4588  CA  GLY C  58     -31.560 -18.980  36.489  1.00 22.55           C  
ATOM   4589  C   GLY C  58     -31.215 -17.692  37.223  1.00 24.41           C  
ATOM   4590  O   GLY C  58     -31.566 -16.599  36.768  1.00 26.17           O  
ATOM   4591  N   GLY C  59     -30.509 -17.815  38.343  1.00 22.56           N  
ATOM   4592  CA  GLY C  59     -30.263 -16.675  39.214  1.00 20.24           C  
ATOM   4593  C   GLY C  59     -28.888 -16.036  39.091  1.00 20.32           C  
ATOM   4594  O   GLY C  59     -28.554 -15.139  39.868  1.00 19.98           O  
ATOM   4595  N   ALA C  60     -28.097 -16.464  38.118  1.00 18.30           N  
ATOM   4596  CA  ALA C  60     -26.726 -15.947  38.001  1.00 16.48           C  
ATOM   4597  C   ALA C  60     -26.695 -14.443  37.759  1.00 18.98           C  
ATOM   4598  O   ALA C  60     -27.533 -13.899  37.032  1.00 18.07           O  
ATOM   4599  CB  ALA C  60     -25.961 -16.678  36.903  1.00 18.21           C  
ATOM   4600  N   THR C  61     -25.711 -13.781  38.366  1.00 16.35           N  
ATOM   4601  CA  THR C  61     -25.518 -12.352  38.203  1.00 16.43           C  
ATOM   4602  C   THR C  61     -24.042 -12.085  37.985  1.00 17.47           C  
ATOM   4603  O   THR C  61     -23.205 -12.933  38.324  1.00 15.15           O  
ATOM   4604  CB  THR C  61     -25.946 -11.580  39.468  1.00 16.21           C  
ATOM   4605  CG2 THR C  61     -27.433 -11.796  39.728  1.00 19.08           C  
ATOM   4606  OG1 THR C  61     -25.205 -12.046  40.600  1.00 16.91           O  
ATOM   4607  N   VAL C  62     -23.736 -10.946  37.368  1.00 15.71           N  
ATOM   4608  CA  VAL C  62     -22.366 -10.406  37.290  1.00 14.85           C  
ATOM   4609  C   VAL C  62     -22.301  -9.015  37.942  1.00 17.23           C  
ATOM   4610  O   VAL C  62     -22.972  -8.103  37.470  1.00 17.94           O  
ATOM   4611  CB  VAL C  62     -21.874 -10.333  35.839  1.00 15.98           C  
ATOM   4612  CG1 VAL C  62     -20.461  -9.737  35.754  1.00 17.04           C  
ATOM   4613  CG2 VAL C  62     -21.939 -11.723  35.183  1.00 16.49           C  
ATOM   4614  N   PRO C  63     -21.520  -8.844  39.024  1.00 14.56           N  
ATOM   4615  CA  PRO C  63     -20.729  -9.858  39.725  1.00 13.36           C  
ATOM   4616  C   PRO C  63     -21.638 -10.868  40.404  1.00 11.79           C  
ATOM   4617  O   PRO C  63     -22.848 -10.640  40.530  1.00 14.29           O  
ATOM   4618  CB  PRO C  63     -19.956  -9.049  40.777  1.00 15.51           C  
ATOM   4619  CG  PRO C  63     -20.736  -7.804  40.949  1.00 16.26           C  
ATOM   4620  CD  PRO C  63     -21.420  -7.517  39.664  1.00 16.54           C  
ATOM   4621  N   GLY C  64     -21.060 -11.995  40.790  1.00 12.98           N  
ATOM   4622  CA  GLY C  64     -21.805 -13.047  41.450  1.00 13.96           C  
ATOM   4623  C   GLY C  64     -22.201 -12.649  42.857  1.00 13.39           C  
ATOM   4624  O   GLY C  64     -21.931 -11.540  43.308  1.00 14.77           O  
ATOM   4625  N   PRO C  65     -22.852 -13.562  43.569  1.00 14.24           N  
ATOM   4626  CA  PRO C  65     -23.275 -13.270  44.941  1.00 16.26           C  
ATOM   4627  C   PRO C  65     -22.095 -12.984  45.853  1.00 14.15           C  
ATOM   4628  O   PRO C  65     -21.030 -13.593  45.721  1.00 15.03           O  
ATOM   4629  CB  PRO C  65     -23.969 -14.565  45.379  1.00 17.12           C  
ATOM   4630  CG  PRO C  65     -23.418 -15.627  44.471  1.00 20.19           C  
ATOM   4631  CD  PRO C  65     -23.187 -14.935  43.149  1.00 15.78           C  
ATOM   4632  N   VAL C  66     -22.286 -12.077  46.808  1.00 15.05           N  
ATOM   4633  CA  VAL C  66     -21.278 -11.908  47.836  1.00 14.32           C  
ATOM   4634  C   VAL C  66     -21.350 -13.061  48.825  1.00 14.91           C  
ATOM   4635  O   VAL C  66     -22.394 -13.298  49.443  1.00 18.24           O  
ATOM   4636  CB  VAL C  66     -21.487 -10.585  48.576  1.00 14.07           C  
ATOM   4637  CG1 VAL C  66     -20.441 -10.443  49.672  1.00 17.72           C  
ATOM   4638  CG2 VAL C  66     -21.401  -9.425  47.599  1.00 16.96           C  
ATOM   4639  N   LEU C  67     -20.252 -13.791  48.964  1.00 13.81           N  
ATOM   4640  CA  LEU C  67     -20.181 -14.885  49.909  1.00 13.65           C  
ATOM   4641  C   LEU C  67     -19.549 -14.364  51.194  1.00 17.55           C  
ATOM   4642  O   LEU C  67     -18.514 -13.699  51.152  1.00 16.15           O  
ATOM   4643  CB  LEU C  67     -19.382 -16.057  49.334  1.00 15.03           C  
ATOM   4644  CG  LEU C  67     -19.969 -16.641  48.050  1.00 15.73           C  
ATOM   4645  CD1 LEU C  67     -19.032 -17.700  47.488  1.00 16.81           C  
ATOM   4646  CD2 LEU C  67     -21.324 -17.268  48.340  1.00 17.93           C  
ATOM   4647  N   GLU C  68     -20.178 -14.647  52.332  1.00 15.09           N  
ATOM   4648  CA  GLU C  68     -19.715 -14.133  53.610  1.00 15.64           C  
ATOM   4649  C   GLU C  68     -19.415 -15.243  54.603  1.00 15.84           C  
ATOM   4650  O   GLU C  68     -20.191 -16.190  54.740  1.00 18.73           O  
ATOM   4651  CB  GLU C  68     -20.764 -13.197  54.208  1.00 19.42           C  
ATOM   4652  CG  GLU C  68     -21.065 -12.003  53.345  1.00 24.89           C  
ATOM   4653  CD  GLU C  68     -21.996 -11.023  54.013  1.00 38.23           C  
ATOM   4654  OE1 GLU C  68     -22.774 -11.433  54.907  1.00 42.61           O  
ATOM   4655  OE2 GLU C  68     -21.945  -9.838  53.643  1.00 26.14           O1-
ATOM   4656  N   MET C  69     -18.283 -15.119  55.284  1.00 15.75           N  
ATOM   4657  CA  MET C  69     -17.831 -16.072  56.277  1.00 15.53           C  
ATOM   4658  C   MET C  69     -17.289 -15.278  57.460  1.00 16.57           C  
ATOM   4659  O   MET C  69     -16.898 -14.124  57.301  1.00 16.93           O  
ATOM   4660  CB  MET C  69     -16.680 -16.927  55.720  1.00 17.11           C  
ATOM   4661  CG  MET C  69     -17.005 -17.693  54.450  1.00 17.88           C  
ATOM   4662  SD  MET C  69     -15.539 -18.499  53.768  1.00 18.32           S  
ATOM   4663  CE  MET C  69     -15.165 -19.679  55.066  1.00 20.53           C  
ATOM   4664  N   TRP C  70     -17.261 -15.899  58.639  1.00 16.51           N  
ATOM   4665  CA  TRP C  70     -16.485 -15.399  59.779  1.00 15.98           C  
ATOM   4666  C   TRP C  70     -15.281 -16.301  59.968  1.00 14.93           C  
ATOM   4667  O   TRP C  70     -15.354 -17.500  59.673  1.00 16.60           O  
ATOM   4668  CB  TRP C  70     -17.342 -15.403  61.055  1.00 17.27           C  
ATOM   4669  CG  TRP C  70     -18.492 -14.475  60.931  1.00 17.50           C  
ATOM   4670  CD1 TRP C  70     -19.670 -14.715  60.287  1.00 23.28           C  
ATOM   4671  CD2 TRP C  70     -18.572 -13.143  61.436  1.00 18.66           C  
ATOM   4672  CE2 TRP C  70     -19.839 -12.633  61.070  1.00 22.88           C  
ATOM   4673  CE3 TRP C  70     -17.706 -12.334  62.173  1.00 19.58           C  
ATOM   4674  NE1 TRP C  70     -20.490 -13.614  60.369  1.00 30.51           N  
ATOM   4675  CZ2 TRP C  70     -20.257 -11.347  61.412  1.00 25.99           C  
ATOM   4676  CZ3 TRP C  70     -18.124 -11.049  62.508  1.00 23.85           C  
ATOM   4677  CH2 TRP C  70     -19.388 -10.573  62.128  1.00 23.56           C  
ATOM   4678  N   GLU C  71     -14.165 -15.745  60.446  1.00 14.54           N  
ATOM   4679  CA  GLU C  71     -12.957 -16.531  60.637  1.00 16.02           C  
ATOM   4680  C   GLU C  71     -13.256 -17.803  61.417  1.00 18.07           C  
ATOM   4681  O   GLU C  71     -13.848 -17.752  62.503  1.00 19.28           O  
ATOM   4682  CB  GLU C  71     -11.915 -15.733  61.422  1.00 19.29           C  
ATOM   4683  CG  GLU C  71     -11.372 -14.532  60.697  1.00 18.44           C  
ATOM   4684  CD  GLU C  71     -10.288 -13.846  61.506  1.00 18.18           C  
ATOM   4685  OE1 GLU C  71     -10.468 -13.652  62.739  1.00 18.10           O  
ATOM   4686  OE2 GLU C  71      -9.256 -13.492  60.922  1.00 17.84           O1-
ATOM   4687  N   GLY C  72     -12.806 -18.926  60.865  1.00 16.68           N  
ATOM   4688  CA  GLY C  72     -13.047 -20.239  61.442  1.00 17.59           C  
ATOM   4689  C   GLY C  72     -14.125 -21.029  60.718  1.00 16.36           C  
ATOM   4690  O   GLY C  72     -14.151 -22.263  60.806  1.00 17.27           O  
ATOM   4691  N   ASP C  73     -14.986 -20.333  59.983  1.00 15.85           N  
ATOM   4692  CA  ASP C  73     -16.064 -20.974  59.239  1.00 16.64           C  
ATOM   4693  C   ASP C  73     -15.508 -21.749  58.052  1.00 16.45           C  
ATOM   4694  O   ASP C  73     -14.402 -21.481  57.575  1.00 16.44           O  
ATOM   4695  CB  ASP C  73     -17.073 -19.955  58.711  1.00 16.06           C  
ATOM   4696  CG  ASP C  73     -17.861 -19.252  59.813  1.00 16.05           C  
ATOM   4697  OD1 ASP C  73     -17.745 -19.642  61.006  1.00 18.75           O  
ATOM   4698  OD2 ASP C  73     -18.594 -18.295  59.462  1.00 18.27           O1-
ATOM   4699  N   THR C  74     -16.303 -22.702  57.584  1.00 15.39           N  
ATOM   4700  CA  THR C  74     -16.015 -23.489  56.394  1.00 14.88           C  
ATOM   4701  C   THR C  74     -17.160 -23.318  55.411  1.00 16.73           C  
ATOM   4702  O   THR C  74     -18.321 -23.232  55.805  1.00 17.39           O  
ATOM   4703  CB  THR C  74     -15.915 -24.968  56.764  1.00 16.99           C  
ATOM   4704  CG2 THR C  74     -15.684 -25.831  55.525  1.00 17.66           C  
ATOM   4705  OG1 THR C  74     -14.838 -25.147  57.683  1.00 19.49           O  
ATOM   4706  N   LEU C  75     -16.852 -23.244  54.124  1.00 14.45           N  
ATOM   4707  CA  LEU C  75     -17.882 -23.168  53.114  1.00 14.18           C  
ATOM   4708  C   LEU C  75     -17.680 -24.330  52.170  1.00 16.47           C  
ATOM   4709  O   LEU C  75     -16.610 -24.465  51.564  1.00 18.82           O  
ATOM   4710  CB  LEU C  75     -17.802 -21.839  52.362  1.00 16.49           C  
ATOM   4711  CG  LEU C  75     -18.878 -21.449  51.356  1.00 18.99           C  
ATOM   4712  CD1 LEU C  75     -20.297 -21.675  51.904  1.00 20.00           C  
ATOM   4713  CD2 LEU C  75     -18.697 -19.994  50.932  1.00 19.35           C  
ATOM   4714  N   GLU C  76     -18.691 -25.182  52.058  1.00 14.39           N  
ATOM   4715  CA  GLU C  76     -18.688 -26.254  51.071  1.00 16.01           C  
ATOM   4716  C   GLU C  76     -19.604 -25.856  49.929  1.00 19.19           C  
ATOM   4717  O   GLU C  76     -20.795 -25.626  50.118  1.00 20.78           O  
ATOM   4718  CB  GLU C  76     -19.162 -27.574  51.684  1.00 18.73           C  
ATOM   4719  CG  GLU C  76     -18.234 -28.097  52.757  1.00 19.05           C  
ATOM   4720  CD  GLU C  76     -18.691 -29.408  53.352  1.00 30.84           C  
ATOM   4721  OE1 GLU C  76     -19.783 -29.884  52.978  1.00 30.70           O  
ATOM   4722  OE2 GLU C  76     -17.947 -29.965  54.187  1.00 29.80           O1-
ATOM   4723  N   ILE C  77     -19.050 -25.769  48.727  1.00 15.13           N  
ATOM   4724  CA  ILE C  77     -19.807 -25.282  47.597  1.00 14.91           C  
ATOM   4725  C   ILE C  77     -19.916 -26.373  46.553  1.00 15.79           C  
ATOM   4726  O   ILE C  77     -18.895 -26.874  46.068  1.00 17.58           O  
ATOM   4727  CB  ILE C  77     -19.118 -24.049  46.942  1.00 14.78           C  
ATOM   4728  CG1 ILE C  77     -18.985 -22.912  47.963  1.00 17.33           C  
ATOM   4729  CG2 ILE C  77     -19.905 -23.596  45.710  1.00 16.97           C  
ATOM   4730  CD1 ILE C  77     -18.178 -21.704  47.435  1.00 19.73           C  
ATOM   4731  N   ASP C  78     -21.147 -26.734  46.195  1.00 15.59           N  
ATOM   4732  CA  ASP C  78     -21.331 -27.611  45.045  1.00 15.81           C  
ATOM   4733  C   ASP C  78     -21.526 -26.693  43.864  1.00 14.53           C  
ATOM   4734  O   ASP C  78     -22.568 -26.035  43.745  1.00 15.92           O  
ATOM   4735  CB  ASP C  78     -22.598 -28.470  45.206  1.00 17.43           C  
ATOM   4736  CG  ASP C  78     -22.404 -29.637  46.146  1.00 26.63           C  
ATOM   4737  OD1 ASP C  78     -21.269 -29.871  46.596  1.00 28.19           O  
ATOM   4738  OD2 ASP C  78     -23.398 -30.338  46.427  1.00 38.10           O1-
ATOM   4739  N   LEU C  79     -20.527 -26.652  42.981  1.00 16.29           N  
ATOM   4740  CA  LEU C  79     -20.626 -25.856  41.770  1.00 17.08           C  
ATOM   4741  C   LEU C  79     -21.215 -26.689  40.645  1.00 16.58           C  
ATOM   4742  O   LEU C  79     -20.616 -27.672  40.213  1.00 16.78           O  
ATOM   4743  CB  LEU C  79     -19.254 -25.345  41.339  1.00 17.26           C  
ATOM   4744  CG  LEU C  79     -19.267 -24.459  40.087  1.00 18.63           C  
ATOM   4745  CD1 LEU C  79     -19.977 -23.114  40.367  1.00 21.55           C  
ATOM   4746  CD2 LEU C  79     -17.849 -24.224  39.575  1.00 23.90           C  
ATOM   4747  N   VAL C  80     -22.390 -26.283  40.190  1.00 15.42           N  
ATOM   4748  CA  VAL C  80     -23.094 -26.962  39.109  1.00 15.73           C  
ATOM   4749  C   VAL C  80     -22.793 -26.212  37.831  1.00 18.98           C  
ATOM   4750  O   VAL C  80     -23.181 -25.047  37.683  1.00 16.07           O  
ATOM   4751  CB  VAL C  80     -24.613 -26.943  39.334  1.00 17.06           C  
ATOM   4752  CG1 VAL C  80     -25.345 -27.664  38.181  1.00 17.69           C  
ATOM   4753  CG2 VAL C  80     -24.962 -27.568  40.675  1.00 18.93           C  
ATOM   4754  N   ASN C  81     -22.123 -26.868  36.888  1.00 16.15           N  
ATOM   4755  CA  ASN C  81     -21.793 -26.185  35.648  1.00 15.94           C  
ATOM   4756  C   ASN C  81     -22.895 -26.455  34.629  1.00 20.04           C  
ATOM   4757  O   ASN C  81     -22.938 -27.515  34.004  1.00 18.44           O  
ATOM   4758  CB  ASN C  81     -20.438 -26.704  35.128  1.00 17.53           C  
ATOM   4759  CG  ASN C  81     -20.033 -26.077  33.799  1.00 14.08           C  
ATOM   4760  ND2 ASN C  81     -18.865 -26.472  33.275  1.00 16.05           N  
ATOM   4761  OD1 ASN C  81     -20.743 -25.226  33.266  1.00 15.86           O  
ATOM   4762  N   THR C  82     -23.719 -25.443  34.377  1.00 17.67           N  
ATOM   4763  CA  THR C  82     -24.895 -25.609  33.519  1.00 18.18           C  
ATOM   4764  C   THR C  82     -24.561 -25.238  32.092  1.00 15.84           C  
ATOM   4765  O   THR C  82     -25.447 -25.210  31.231  1.00 20.34           O  
ATOM   4766  CB  THR C  82     -26.096 -24.742  33.962  1.00 17.44           C  
ATOM   4767  CG2 THR C  82     -26.352 -24.892  35.449  1.00 18.56           C  
ATOM   4768  OG1 THR C  82     -25.848 -23.362  33.637  1.00 17.98           O  
ATOM   4769  N   THR C  83     -23.298 -24.894  31.855  1.00 16.51           N  
ATOM   4770  CA  THR C  83     -22.868 -24.424  30.542  1.00 16.19           C  
ATOM   4771  C   THR C  83     -22.301 -25.556  29.687  1.00 17.30           C  
ATOM   4772  O   THR C  83     -22.160 -26.693  30.140  1.00 17.39           O  
ATOM   4773  CB  THR C  83     -21.784 -23.315  30.643  1.00 15.18           C  
ATOM   4774  CG2 THR C  83     -22.122 -22.331  31.802  1.00 18.20           C  
ATOM   4775  OG1 THR C  83     -20.494 -23.901  30.871  1.00 16.54           O  
ATOM   4776  N   ASP C  84     -21.953 -25.201  28.457  1.00 16.82           N  
ATOM   4777  CA  ASP C  84     -21.298 -26.105  27.509  1.00 15.53           C  
ATOM   4778  C   ASP C  84     -19.774 -25.986  27.548  1.00 20.12           C  
ATOM   4779  O   ASP C  84     -19.079 -26.465  26.649  1.00 19.91           O  
ATOM   4780  CB  ASP C  84     -21.860 -25.897  26.104  1.00 17.74           C  
ATOM   4781  CG  ASP C  84     -23.294 -26.357  25.998  1.00 23.46           C  
ATOM   4782  OD1 ASP C  84     -23.647 -27.373  26.641  1.00 22.52           O  
ATOM   4783  OD2 ASP C  84     -24.080 -25.693  25.286  1.00 31.40           O1-
ATOM   4784  N   ARG C  85     -19.264 -25.243  28.532  1.00 18.77           N  
ATOM   4785  CA  ARG C  85     -17.845 -24.938  28.612  1.00 18.93           C  
ATOM   4786  C   ARG C  85     -17.217 -25.491  29.887  1.00 16.41           C  
ATOM   4787  O   ARG C  85     -17.869 -25.564  30.924  1.00 20.53           O  
ATOM   4788  CB  ARG C  85     -17.654 -23.410  28.599  1.00 17.84           C  
ATOM   4789  CG  ARG C  85     -18.207 -22.714  27.350  1.00 21.88           C  
ATOM   4790  CD  ARG C  85     -17.416 -23.095  26.107  1.00 25.75           C  
ATOM   4791  NE  ARG C  85     -15.990 -22.844  26.295  1.00 26.23           N  
ATOM   4792  CZ  ARG C  85     -15.391 -21.687  26.027  1.00 20.77           C  
ATOM   4793  NH1 ARG C  85     -16.090 -20.673  25.523  1.00 26.40           N1+
ATOM   4794  NH2 ARG C  85     -14.096 -21.553  26.256  1.00 22.74           N  
ATOM   4795  N   VAL C  86     -15.948 -25.861  29.818  1.00 15.79           N  
ATOM   4796  CA  VAL C  86     -15.184 -26.147  31.019  1.00 15.56           C  
ATOM   4797  C   VAL C  86     -14.938 -24.835  31.758  1.00 15.47           C  
ATOM   4798  O   VAL C  86     -14.541 -23.843  31.141  1.00 18.53           O  
ATOM   4799  CB  VAL C  86     -13.832 -26.805  30.686  1.00 19.68           C  
ATOM   4800  CG1 VAL C  86     -12.978 -26.955  31.948  1.00 22.67           C  
ATOM   4801  CG2 VAL C  86     -14.056 -28.162  29.979  1.00 21.07           C  
ATOM   4802  N   LEU C  87     -15.190 -24.838  33.066  1.00 14.80           N  
ATOM   4803  CA  LEU C  87     -14.924 -23.657  33.901  1.00 14.68           C  
ATOM   4804  C   LEU C  87     -14.717 -24.135  35.335  1.00 14.66           C  
ATOM   4805  O   LEU C  87     -14.786 -25.335  35.611  1.00 16.37           O  
ATOM   4806  CB  LEU C  87     -16.075 -22.650  33.772  1.00 15.53           C  
ATOM   4807  CG  LEU C  87     -17.494 -23.209  33.959  1.00 13.16           C  
ATOM   4808  CD1 LEU C  87     -17.802 -23.592  35.416  1.00 15.87           C  
ATOM   4809  CD2 LEU C  87     -18.528 -22.209  33.443  1.00 16.33           C  
ATOM   4810  N   SER C  88     -14.439 -23.215  36.255  1.00 14.15           N  
ATOM   4811  CA  SER C  88     -14.173 -23.635  37.620  1.00 13.54           C  
ATOM   4812  C   SER C  88     -14.552 -22.534  38.594  1.00 11.41           C  
ATOM   4813  O   SER C  88     -15.100 -21.502  38.213  1.00 14.57           O  
ATOM   4814  CB  SER C  88     -12.696 -23.990  37.812  1.00 16.15           C  
ATOM   4815  OG  SER C  88     -11.875 -22.816  37.818  1.00 14.52           O  
ATOM   4816  N   LEU C  89     -14.222 -22.782  39.856  1.00 13.48           N  
ATOM   4817  CA  LEU C  89     -14.410 -21.788  40.911  1.00 14.54           C  
ATOM   4818  C   LEU C  89     -13.143 -21.808  41.752  1.00 15.34           C  
ATOM   4819  O   LEU C  89     -12.670 -22.877  42.149  1.00 15.79           O  
ATOM   4820  CB  LEU C  89     -15.610 -22.176  41.764  1.00 16.51           C  
ATOM   4821  CG  LEU C  89     -15.957 -21.302  42.968  1.00 18.23           C  
ATOM   4822  CD1 LEU C  89     -16.405 -19.901  42.545  1.00 15.25           C  
ATOM   4823  CD2 LEU C  89     -17.060 -21.993  43.767  1.00 20.07           C  
ATOM   4824  N   HIS C  90     -12.534 -20.635  41.946  1.00 15.07           N  
ATOM   4825  CA  HIS C  90     -11.298 -20.551  42.702  1.00 12.83           C  
ATOM   4826  C   HIS C  90     -11.309 -19.310  43.587  1.00 13.73           C  
ATOM   4827  O   HIS C  90     -11.665 -18.237  43.120  1.00 14.89           O  
ATOM   4828  CB  HIS C  90     -10.196 -20.402  41.649  1.00 17.15           C  
ATOM   4829  CG  HIS C  90      -8.898 -19.924  42.184  1.00 15.38           C  
ATOM   4830  CD2 HIS C  90      -8.398 -18.675  42.317  1.00 15.23           C  
ATOM   4831  ND1 HIS C  90      -7.935 -20.783  42.664  1.00 16.35           N  
ATOM   4832  CE1 HIS C  90      -6.890 -20.080  43.065  1.00 21.26           C  
ATOM   4833  NE2 HIS C  90      -7.150 -18.800  42.867  1.00 16.10           N  
ATOM   4834  N   PRO C  91     -10.921 -19.449  44.865  1.00 11.69           N  
ATOM   4835  CA  PRO C  91     -10.888 -18.264  45.722  1.00 13.07           C  
ATOM   4836  C   PRO C  91      -9.502 -17.682  45.964  1.00 12.44           C  
ATOM   4837  O   PRO C  91      -8.501 -18.394  45.870  1.00 15.84           O  
ATOM   4838  CB  PRO C  91     -11.443 -18.821  47.037  1.00 12.06           C  
ATOM   4839  CG  PRO C  91     -10.844 -20.210  47.081  1.00 14.60           C  
ATOM   4840  CD  PRO C  91     -10.682 -20.681  45.634  1.00 15.09           C  
ATOM   4841  N   HIS C  92      -9.488 -16.492  46.551  1.00 12.85           N  
ATOM   4842  CA  HIS C  92      -8.298 -15.934  47.151  1.00 12.24           C  
ATOM   4843  C   HIS C  92      -8.501 -15.961  48.647  1.00 13.52           C  
ATOM   4844  O   HIS C  92      -9.630 -16.087  49.122  1.00 13.24           O  
ATOM   4845  CB  HIS C  92      -8.119 -14.470  46.724  1.00 14.01           C  
ATOM   4846  CG  HIS C  92      -7.590 -14.304  45.341  1.00 15.33           C  
ATOM   4847  CD2 HIS C  92      -7.996 -14.822  44.161  1.00 14.77           C  
ATOM   4848  ND1 HIS C  92      -6.504 -13.505  45.060  1.00 14.58           N  
ATOM   4849  CE1 HIS C  92      -6.272 -13.532  43.760  1.00 17.16           C  
ATOM   4850  NE2 HIS C  92      -7.147 -14.337  43.196  1.00 14.27           N  
ATOM   4851  N   GLY C  93      -7.403 -16.060  49.374  1.00 14.51           N  
ATOM   4852  CA  GLY C  93      -7.314 -15.770  50.800  1.00 13.98           C  
ATOM   4853  C   GLY C  93      -7.730 -16.867  51.779  1.00 13.75           C  
ATOM   4854  O   GLY C  93      -7.033 -17.095  52.770  1.00 14.77           O  
ATOM   4855  N   VAL C  94      -8.721 -17.663  51.405  1.00 13.98           N  
ATOM   4856  CA  VAL C  94      -9.202 -18.751  52.266  1.00 12.69           C  
ATOM   4857  C   VAL C  94      -8.283 -19.967  52.193  1.00 16.32           C  
ATOM   4858  O   VAL C  94      -7.473 -20.079  51.267  1.00 16.29           O  
ATOM   4859  CB  VAL C  94     -10.669 -19.126  51.977  1.00 12.07           C  
ATOM   4860  CG1 VAL C  94     -11.603 -17.983  52.404  1.00 15.44           C  
ATOM   4861  CG2 VAL C  94     -10.880 -19.513  50.506  1.00 15.72           C  
ATOM   4862  N   ASP C  95      -8.363 -20.843  53.187  1.00 14.82           N  
ATOM   4863  CA  ASP C  95      -7.610 -22.097  53.179  1.00 14.34           C  
ATOM   4864  C   ASP C  95      -8.326 -23.115  52.284  1.00 17.95           C  
ATOM   4865  O   ASP C  95      -9.480 -23.470  52.513  1.00 19.97           O  
ATOM   4866  CB  ASP C  95      -7.494 -22.670  54.601  1.00 15.04           C  
ATOM   4867  CG  ASP C  95      -6.972 -21.663  55.608  1.00 17.73           C  
ATOM   4868  OD1 ASP C  95      -6.003 -20.934  55.290  1.00 15.99           O  
ATOM   4869  OD2 ASP C  95      -7.529 -21.611  56.736  1.00 18.56           O1-
ATOM   4870  N   TYR C  96      -7.655 -23.575  51.240  1.00 15.67           N  
ATOM   4871  CA  TYR C  96      -8.191 -24.649  50.414  1.00 17.43           C  
ATOM   4872  C   TYR C  96      -7.025 -25.562  50.073  1.00 19.18           C  
ATOM   4873  O   TYR C  96      -5.893 -25.093  49.969  1.00 19.90           O  
ATOM   4874  CB  TYR C  96      -8.866 -24.085  49.144  1.00 17.49           C  
ATOM   4875  CG  TYR C  96      -7.953 -23.234  48.290  1.00 17.96           C  
ATOM   4876  CD1 TYR C  96      -7.811 -21.867  48.518  1.00 18.52           C  
ATOM   4877  CD2 TYR C  96      -7.211 -23.801  47.256  1.00 20.14           C  
ATOM   4878  CE1 TYR C  96      -6.959 -21.087  47.736  1.00 19.91           C  
ATOM   4879  CE2 TYR C  96      -6.373 -23.034  46.477  1.00 19.84           C  
ATOM   4880  CZ  TYR C  96      -6.239 -21.686  46.721  1.00 18.13           C  
ATOM   4881  OH  TYR C  96      -5.383 -20.931  45.953  1.00 21.58           O  
ATOM   4882  N   ASP C  97      -7.270 -26.862  49.917  1.00 17.98           N  
ATOM   4883  CA  ASP C  97      -6.185 -27.727  49.451  1.00 18.09           C  
ATOM   4884  C   ASP C  97      -6.141 -27.808  47.925  1.00 17.54           C  
ATOM   4885  O   ASP C  97      -6.997 -27.263  47.246  1.00 17.93           O  
ATOM   4886  CB  ASP C  97      -6.247 -29.110  50.106  1.00 24.43           C  
ATOM   4887  CG  ASP C  97      -7.501 -29.868  49.773  1.00 25.43           C  
ATOM   4888  OD1 ASP C  97      -7.981 -29.772  48.624  1.00 23.07           O  
ATOM   4889  OD2 ASP C  97      -8.000 -30.596  50.664  1.00 31.64           O1-
ATOM   4890  N   VAL C  98      -5.143 -28.493  47.371  1.00 18.96           N  
ATOM   4891  CA  VAL C  98      -5.006 -28.463  45.918  1.00 17.53           C  
ATOM   4892  C   VAL C  98      -6.210 -29.041  45.192  1.00 18.61           C  
ATOM   4893  O   VAL C  98      -6.504 -28.660  44.057  1.00 19.00           O  
ATOM   4894  CB  VAL C  98      -3.709 -29.136  45.411  1.00 20.93           C  
ATOM   4895  CG1 VAL C  98      -2.505 -28.313  45.812  1.00 21.14           C  
ATOM   4896  CG2 VAL C  98      -3.607 -30.564  45.913  1.00 20.25           C  
ATOM   4897  N   ASN C  99      -6.939 -29.942  45.847  1.00 19.76           N  
ATOM   4898  CA  ASN C  99      -8.097 -30.544  45.202  1.00 20.52           C  
ATOM   4899  C   ASN C  99      -9.257 -29.564  45.029  1.00 19.49           C  
ATOM   4900  O   ASN C  99     -10.202 -29.817  44.275  1.00 23.91           O  
ATOM   4901  CB  ASN C  99      -8.530 -31.792  45.976  1.00 22.87           C  
ATOM   4902  CG  ASN C  99      -7.486 -32.887  45.921  1.00 33.22           C  
ATOM   4903  ND2 ASN C  99      -7.142 -33.442  47.079  1.00 36.49           N  
ATOM   4904  OD1 ASN C  99      -6.974 -33.215  44.848  1.00 35.45           O  
ATOM   4905  N   SER C 100      -9.220 -28.493  45.812  1.00 17.33           N  
ATOM   4906  CA  SER C 100     -10.152 -27.378  45.717  1.00 19.03           C  
ATOM   4907  C   SER C 100      -9.646 -26.142  44.989  1.00 19.91           C  
ATOM   4908  O   SER C 100     -10.230 -25.065  45.126  1.00 20.04           O  
ATOM   4909  CB  SER C 100     -10.819 -27.054  47.066  1.00 17.87           C  
ATOM   4910  OG  SER C 100     -11.870 -27.980  47.296  1.00 19.29           O  
ATOM   4911  N   ASP C 101      -8.474 -26.233  44.366  1.00 17.03           N  
ATOM   4912  CA  ASP C 101      -7.884 -25.016  43.805  1.00 14.01           C  
ATOM   4913  C   ASP C 101      -8.531 -24.501  42.513  1.00 16.83           C  
ATOM   4914  O   ASP C 101      -8.256 -23.383  42.086  1.00 16.77           O  
ATOM   4915  CB  ASP C 101      -6.348 -25.091  43.757  1.00 17.80           C  
ATOM   4916  CG  ASP C 101      -5.813 -25.896  42.593  1.00 23.76           C  
ATOM   4917  OD1 ASP C 101      -6.585 -26.366  41.739  1.00 22.66           O  
ATOM   4918  OD2 ASP C 101      -4.568 -26.024  42.528  1.00 25.68           O1-
ATOM   4919  N   GLY C 102      -9.420 -25.282  41.911  1.00 16.17           N  
ATOM   4920  CA  GLY C 102     -10.127 -24.820  40.733  1.00 17.37           C  
ATOM   4921  C   GLY C 102      -9.274 -24.782  39.472  1.00 16.57           C  
ATOM   4922  O   GLY C 102      -9.626 -24.130  38.500  1.00 17.12           O  
ATOM   4923  N   THR C 103      -8.155 -25.500  39.468  1.00 16.48           N  
ATOM   4924  CA  THR C 103      -7.301 -25.494  38.284  1.00 17.19           C  
ATOM   4925  C   THR C 103      -7.334 -26.821  37.548  1.00 18.81           C  
ATOM   4926  O   THR C 103      -7.572 -27.875  38.134  1.00 17.28           O  
ATOM   4927  CB  THR C 103      -5.837 -25.176  38.619  1.00 17.97           C  
ATOM   4928  CG2 THR C 103      -5.746 -23.877  39.412  1.00 20.22           C  
ATOM   4929  OG1 THR C 103      -5.249 -26.250  39.368  1.00 18.06           O  
ATOM   4930  N   LEU C 104      -7.117 -26.748  36.242  1.00 19.72           N  
ATOM   4931  CA  LEU C 104      -7.000 -27.948  35.425  1.00 23.05           C  
ATOM   4932  C   LEU C 104      -5.844 -28.832  35.870  1.00 21.60           C  
ATOM   4933  O   LEU C 104      -5.991 -30.051  35.932  1.00 25.41           O  
ATOM   4934  CB  LEU C 104      -6.853 -27.578  33.948  1.00 21.60           C  
ATOM   4935  CG  LEU C 104      -8.124 -27.011  33.326  1.00 30.40           C  
ATOM   4936  CD1 LEU C 104      -7.787 -26.279  32.041  1.00 33.93           C  
ATOM   4937  CD2 LEU C 104      -9.119 -28.125  33.069  1.00 33.34           C
[truncated: 134,349 more chars]
