# Supplementary material for: Hydrophobic tuning with non-canonical amino acids in a copper metalloenzyme
Source: Nat Chem. 2026 Apr 13;18(7):1269–77. doi: 10.1038/s41557-026-02116-7 (PMC13323077; doi:10.1038/s41557-026-02116-7)
Supplement: Supplementary file 4 — Code related to logP prediction, PDB analysis and redox deconvolution. [file 41557_2026_2116_MOESM4_ESM.zip › Code_lite/PDB_analysis_lite/inputs/starting_pdbs/7pes.pdb]

CRYST1   75.175   94.355  119.795  90.00  91.14  90.00 P 1 21 1      1
ATOM      1  N   ALA A  40      31.673  10.882  -2.733  1.00 60.92           N  
ATOM      2  CA  ALA A  40      30.785   9.725  -2.747  1.00 67.28           C  
ATOM      3  C   ALA A  40      29.539  10.000  -3.597  1.00 69.99           C  
ATOM      4  O   ALA A  40      29.149  11.156  -3.773  1.00 74.43           O  
ATOM      5  CB  ALA A  40      30.391   9.348  -1.317  1.00 60.56           C  
ATOM      6  N   GLY A  41      28.927   8.942  -4.135  1.00 57.65           N  
ATOM      7  CA  GLY A  41      27.658   9.090  -4.816  1.00 56.81           C  
ATOM      8  C   GLY A  41      26.523   9.357  -3.840  1.00 51.75           C  
ATOM      9  O   GLY A  41      26.653   9.201  -2.621  1.00 44.96           O  
ATOM     10  N   ALA A  42      25.388   9.793  -4.393  1.00 44.48           N  
ATOM     11  CA  ALA A  42      24.195  10.092  -3.611  1.00 40.42           C  
ATOM     12  C   ALA A  42      22.989   9.416  -4.245  1.00 43.90           C  
ATOM     13  O   ALA A  42      22.908   9.294  -5.474  1.00 39.09           O  
ATOM     14  CB  ALA A  42      23.950  11.602  -3.496  1.00 40.70           C  
ATOM     15  N   ALA A  43      22.065   8.962  -3.398  1.00 34.67           N  
ATOM     16  CA  ALA A  43      20.873   8.285  -3.884  1.00 40.30           C  
ATOM     17  C   ALA A  43      19.988   9.265  -4.651  1.00 39.61           C  
ATOM     18  O   ALA A  43      19.803  10.403  -4.216  1.00 33.64           O  
ATOM     19  CB  ALA A  43      20.081   7.674  -2.726  1.00 37.36           C  
ATOM     20  N   PRO A  44      19.417   8.849  -5.782  1.00 43.62           N  
ATOM     21  CA  PRO A  44      18.468   9.705  -6.505  1.00 40.68           C  
ATOM     22  C   PRO A  44      17.061   9.572  -5.933  1.00 47.40           C  
ATOM     23  O   PRO A  44      16.761   8.669  -5.153  1.00 40.24           O  
ATOM     24  CB  PRO A  44      18.523   9.150  -7.926  1.00 41.93           C  
ATOM     25  CG  PRO A  44      18.768   7.685  -7.719  1.00 42.29           C  
ATOM     26  CD  PRO A  44      19.702   7.602  -6.508  1.00 40.90           C  
ATOM     27  N   ALA A  45      16.192  10.494  -6.348  1.00 44.53           N  
ATOM     28  CA  ALA A  45      14.768  10.340  -6.073  1.00 43.01           C  
ATOM     29  C   ALA A  45      14.269   9.032  -6.681  1.00 38.44           C  
ATOM     30  O   ALA A  45      14.724   8.609  -7.746  1.00 40.53           O  
ATOM     31  CB  ALA A  45      13.980  11.526  -6.642  1.00 50.46           C  
ATOM     32  N   GLY A  46      13.346   8.373  -5.986  1.00 37.70           N  
ATOM     33  CA  GLY A  46      12.828   7.097  -6.426  1.00 36.26           C  
ATOM     34  C   GLY A  46      11.577   7.253  -7.273  1.00 39.47           C  
ATOM     35  O   GLY A  46      11.200   8.345  -7.699  1.00 41.95           O  
ATOM     36  N   GLY A  47      10.928   6.128  -7.514  1.00 34.23           N  
ATOM     37  CA  GLY A  47       9.701   6.126  -8.277  1.00 39.85           C  
ATOM     38  C   GLY A  47       9.709   5.140  -9.424  1.00 46.28           C  
ATOM     39  O   GLY A  47       8.769   5.129 -10.221  1.00 42.78           O  
ATOM     40  N   GLU A  48      10.752   4.310  -9.524  1.00 37.00           N  
ATOM     41  CA  GLU A  48      10.795   3.271 -10.545  1.00 38.62           C  
ATOM     42  C   GLU A  48      10.004   2.053 -10.092  1.00 41.23           C  
ATOM     43  O   GLU A  48       9.948   1.726  -8.906  1.00 36.46           O  
ATOM     44  CB  GLU A  48      12.236   2.854 -10.862  1.00 40.65           C  
ATOM     45  CG  GLU A  48      13.076   3.983 -11.413  1.00 47.60           C  
ATOM     46  CD  GLU A  48      12.656   4.378 -12.824  1.00 62.23           C  
ATOM     47  OE1 GLU A  48      12.628   5.593 -13.118  1.00 63.63           O  
ATOM     48  OE2 GLU A  48      12.369   3.472 -13.641  1.00 63.70           O1-
ATOM     49  N   VAL A  49       9.395   1.374 -11.055  1.00 34.04           N  
ATOM     50  CA  VAL A  49       8.703   0.111 -10.816  1.00 33.19           C  
ATOM     51  C   VAL A  49       9.616  -1.004 -11.312  1.00 39.42           C  
ATOM     52  O   VAL A  49       9.886  -1.112 -12.514  1.00 33.96           O  
ATOM     53  CB  VAL A  49       7.338   0.078 -11.519  1.00 36.41           C  
ATOM     54  CG1 VAL A  49       6.644  -1.246 -11.272  1.00 35.59           C  
ATOM     55  CG2 VAL A  49       6.483   1.224 -11.031  1.00 38.24           C  
ATOM     56  N   ARG A  50      10.113  -1.831 -10.395  1.00 33.95           N  
ATOM     57  CA  ARG A  50      11.034  -2.901 -10.745  1.00 36.22           C  
ATOM     58  C   ARG A  50      10.434  -4.262 -10.427  1.00 35.17           C  
ATOM     59  O   ARG A  50       9.495  -4.391  -9.641  1.00 34.19           O  
ATOM     60  CB  ARG A  50      12.377  -2.768 -10.019  1.00 45.85           C  
ATOM     61  CG  ARG A  50      12.682  -1.390  -9.536  1.00 47.68           C  
ATOM     62  CD  ARG A  50      14.009  -1.355  -8.803  1.00 56.30           C  
ATOM     63  NE  ARG A  50      14.587  -0.022  -8.919  1.00 63.72           N  
ATOM     64  CZ  ARG A  50      15.608   0.431  -8.210  1.00 61.50           C  
ATOM     65  NH1 ARG A  50      16.190  -0.311  -7.280  1.00 56.61           N1+
ATOM     66  NH2 ARG A  50      16.065   1.658  -8.450  1.00 67.57           N  
ATOM     67  N   ARG A  51      10.993  -5.279 -11.079  1.00 37.44           N  
ATOM     68  CA  ARG A  51      10.576  -6.660 -10.912  1.00 41.95           C  
ATOM     69  C   ARG A  51      11.816  -7.518 -10.729  1.00 39.67           C  
ATOM     70  O   ARG A  51      12.870  -7.232 -11.300  1.00 38.60           O  
ATOM     71  CB  ARG A  51       9.767  -7.160 -12.126  1.00 38.40           C  
ATOM     72  CG  ARG A  51       8.641  -6.224 -12.556  1.00 46.81           C  
ATOM     73  CD  ARG A  51       7.725  -6.876 -13.606  1.00 43.87           C  
ATOM     74  NE  ARG A  51       7.025  -8.033 -13.062  1.00 47.53           N  
ATOM     75  CZ  ARG A  51       5.774  -8.009 -12.617  1.00 48.52           C  
ATOM     76  NH1 ARG A  51       5.059  -6.897 -12.629  1.00 49.05           N1+
ATOM     77  NH2 ARG A  51       5.233  -9.129 -12.142  1.00 47.43           N  
ATOM     78  N   VAL A  52      11.690  -8.569  -9.921  1.00 34.79           N  
ATOM     79  CA  VAL A  52      12.781  -9.511  -9.725  1.00 35.47           C  
ATOM     80  C   VAL A  52      12.180 -10.880  -9.435  1.00 34.43           C  
ATOM     81  O   VAL A  52      11.054 -10.992  -8.938  1.00 34.40           O  
ATOM     82  CB  VAL A  52      13.716  -9.030  -8.585  1.00 42.35           C  
ATOM     83  CG1 VAL A  52      13.049  -9.222  -7.236  1.00 32.57           C  
ATOM     84  CG2 VAL A  52      15.066  -9.727  -8.636  1.00 44.52           C  
ATOM     85  N   THR A  53      12.924 -11.928  -9.769  1.00 31.80           N  
ATOM     86  CA  THR A  53      12.538 -13.287  -9.402  1.00 30.74           C  
ATOM     87  C   THR A  53      13.233 -13.626  -8.095  1.00 31.43           C  
ATOM     88  O   THR A  53      14.395 -13.263  -7.896  1.00 34.29           O  
ATOM     89  CB  THR A  53      12.983 -14.312 -10.445  1.00 35.17           C  
ATOM     90  CG2 THR A  53      12.211 -14.118 -11.746  1.00 35.95           C  
ATOM     91  OG1 THR A  53      14.389 -14.136 -10.678  1.00 35.37           O  
ATOM     92  N   MET A  54      12.529 -14.331  -7.216  1.00 35.46           N  
ATOM     93  CA  MET A  54      13.186 -14.871  -6.037  1.00 31.56           C  
ATOM     94  C   MET A  54      12.674 -16.286  -5.818  1.00 33.40           C  
ATOM     95  O   MET A  54      11.514 -16.593  -6.106  1.00 34.78           O  
ATOM     96  CB  MET A  54      12.983 -13.960  -4.795  1.00 29.63           C  
ATOM     97  CG  MET A  54      13.309 -14.612  -3.466  1.00 31.18           C  
ATOM     98  SD  MET A  54      12.897 -13.563  -2.037  1.00 35.39           S  
ATOM     99  CE  MET A  54      13.771 -12.048  -2.392  1.00 32.86           C  
ATOM    100  N   TYR A  55      13.566 -17.147  -5.329  1.00 32.29           N  
ATOM    101  CA  TYR A  55      13.295 -18.553  -5.072  1.00 28.68           C  
ATOM    102  C   TYR A  55      13.594 -18.873  -3.618  1.00 28.96           C  
ATOM    103  O   TYR A  55      14.580 -18.385  -3.066  1.00 32.48           O  
ATOM    104  CB  TYR A  55      14.156 -19.441  -5.940  1.00 31.61           C  
ATOM    105  CG  TYR A  55      14.028 -19.113  -7.402  1.00 31.25           C  
ATOM    106  CD1 TYR A  55      14.836 -18.153  -7.992  1.00 33.40           C  
ATOM    107  CD2 TYR A  55      13.082 -19.754  -8.188  1.00 37.38           C  
ATOM    108  CE1 TYR A  55      14.705 -17.855  -9.350  1.00 35.30           C  
ATOM    109  CE2 TYR A  55      12.954 -19.458  -9.522  1.00 36.14           C  
ATOM    110  CZ  TYR A  55      13.768 -18.512 -10.096  1.00 37.54           C  
ATOM    111  OH  TYR A  55      13.622 -18.221 -11.443  1.00 40.40           O  
ATOM    112  N   ALA A  56      12.769 -19.714  -3.010  1.00 28.54           N  
ATOM    113  CA  ALA A  56      13.125 -20.331  -1.733  1.00 30.25           C  
ATOM    114  C   ALA A  56      13.569 -21.760  -2.022  1.00 31.15           C  
ATOM    115  O   ALA A  56      12.875 -22.486  -2.739  1.00 34.29           O  
ATOM    116  CB  ALA A  56      11.951 -20.327  -0.747  1.00 31.31           C  
ATOM    117  N   GLU A  57      14.726 -22.151  -1.482  1.00 32.94           N  
ATOM    118  CA  GLU A  57      15.341 -23.439  -1.790  1.00 32.41           C  
ATOM    119  C   GLU A  57      15.961 -24.071  -0.556  1.00 32.73           C  
ATOM    120  O   GLU A  57      16.480 -23.379   0.331  1.00 35.63           O  
ATOM    121  CB  GLU A  57      16.447 -23.308  -2.856  1.00 32.53           C  
ATOM    122  CG  GLU A  57      16.027 -22.476  -4.055  1.00 41.77           C  
ATOM    123  CD  GLU A  57      17.109 -22.349  -5.125  1.00 48.71           C  
ATOM    124  OE1 GLU A  57      18.313 -22.287  -4.791  1.00 52.19           O  
ATOM    125  OE2 GLU A  57      16.742 -22.303  -6.309  1.00 52.14           O1-
ATOM    126  N   ARG A  58      15.944 -25.404  -0.537  1.00 31.16           N  
ATOM    127  CA  ARG A  58      16.702 -26.146   0.460  1.00 30.44           C  
ATOM    128  C   ARG A  58      18.188 -26.064   0.147  1.00 35.04           C  
ATOM    129  O   ARG A  58      18.594 -26.102  -1.017  1.00 37.64           O  
ATOM    130  CB  ARG A  58      16.249 -27.612   0.502  1.00 42.46           C  
ATOM    131  CG  ARG A  58      14.984 -27.828   1.326  1.00 36.53           C  
ATOM    132  CD  ARG A  58      14.581 -29.308   1.442  1.00 33.79           C  
ATOM    133  NE  ARG A  58      13.324 -29.471   2.170  1.00 37.72           N  
ATOM    134  CZ  ARG A  58      13.188 -29.333   3.488  1.00 37.17           C  
ATOM    135  NH1 ARG A  58      14.232 -29.113   4.275  1.00 33.15           N1+
ATOM    136  NH2 ARG A  58      11.976 -29.417   4.031  1.00 35.89           N  
ATOM    137  N   LEU A  59      18.994 -25.933   1.195  1.00 33.01           N  
ATOM    138  CA  LEU A  59      20.449 -25.982   1.141  1.00 34.58           C  
ATOM    139  C   LEU A  59      20.946 -27.119   2.035  1.00 44.48           C  
ATOM    140  O   LEU A  59      20.164 -27.802   2.702  1.00 42.84           O  
ATOM    141  CB  LEU A  59      21.054 -24.635   1.559  1.00 38.40           C  
ATOM    142  CG  LEU A  59      20.630 -23.434   0.707  1.00 40.17           C  
ATOM    143  CD1 LEU A  59      20.870 -22.133   1.476  1.00 36.76           C  
ATOM    144  CD2 LEU A  59      21.387 -23.415  -0.609  1.00 39.58           C  
ATOM    145  N   ALA A  60      22.263 -27.311   2.063  1.00 39.61           N  
ATOM    146  CA  ALA A  60      22.831 -28.443   2.784  1.00 43.95           C  
ATOM    147  C   ALA A  60      22.618 -28.317   4.288  1.00 43.75           C  
ATOM    148  O   ALA A  60      22.542 -27.215   4.838  1.00 43.79           O  
ATOM    149  CB  ALA A  60      24.324 -28.560   2.501  1.00 51.27           C  
ATOM    150  N   GLY A  61      22.549 -29.464   4.958  1.00 46.76           N  
ATOM    151  CA  GLY A  61      22.461 -29.484   6.407  1.00 47.86           C  
ATOM    152  C   GLY A  61      21.132 -29.020   6.955  1.00 41.56           C  
ATOM    153  O   GLY A  61      21.085 -28.459   8.061  1.00 41.39           O  
ATOM    154  N   GLY A  62      20.051 -29.223   6.205  1.00 34.89           N  
ATOM    155  CA  GLY A  62      18.730 -28.807   6.634  1.00 38.29           C  
ATOM    156  C   GLY A  62      18.477 -27.323   6.519  1.00 36.51           C  
ATOM    157  O   GLY A  62      17.442 -26.845   7.003  1.00 39.70           O  
ATOM    158  N  AGLN A  63      19.377 -26.579   5.888  0.44 34.09           N  
ATOM    159  N  BGLN A  63      19.386 -26.576   5.897  0.56 34.06           N  
ATOM    160  CA AGLN A  63      19.230 -25.138   5.788  0.44 34.55           C  
ATOM    161  CA BGLN A  63      19.220 -25.137   5.785  0.56 34.55           C  
ATOM    162  C  AGLN A  63      18.314 -24.774   4.619  0.44 32.68           C  
ATOM    163  C  BGLN A  63      18.231 -24.794   4.674  0.56 32.66           C  
ATOM    164  O  AGLN A  63      17.972 -25.609   3.776  0.44 32.25           O  
ATOM    165  O  BGLN A  63      17.766 -25.657   3.923  0.56 32.10           O  
ATOM    166  CB AGLN A  63      20.602 -24.483   5.653  0.44 33.44           C  
ATOM    167  CB BGLN A  63      20.565 -24.447   5.544  0.56 33.33           C  
ATOM    168  CG AGLN A  63      21.382 -24.421   6.969  0.44 35.88           C  
ATOM    169  CG BGLN A  63      21.676 -24.834   6.515  0.56 37.79           C  
ATOM    170  CD AGLN A  63      22.650 -23.608   6.836  0.44 40.15           C  
ATOM    171  CD BGLN A  63      21.503 -24.198   7.877  0.56 35.37           C  
ATOM    172  NE2AGLN A  63      23.189 -23.562   5.627  0.44 36.41           N  
ATOM    173  NE2BGLN A  63      20.495 -24.646   8.617  0.56 42.44           N  
ATOM    174  OE1AGLN A  63      23.141 -23.027   7.802  0.44 40.13           O  
ATOM    175  OE1BGLN A  63      22.295 -23.349   8.285  0.56 40.84           O  
ATOM    176  N   MET A  64      17.905 -23.506   4.580  1.00 30.65           N  
ATOM    177  CA  MET A  64      16.917 -23.045   3.613  1.00 31.29           C  
ATOM    178  C   MET A  64      17.288 -21.601   3.302  1.00 31.16           C  
ATOM    179  O   MET A  64      17.560 -20.833   4.227  1.00 32.20           O  
ATOM    180  CB  MET A  64      15.537 -23.096   4.264  1.00 31.51           C  
ATOM    181  CG  MET A  64      14.817 -24.423   4.217  1.00 29.22           C  
ATOM    182  SD  MET A  64      13.219 -24.223   5.020  1.00 32.34           S  
ATOM    183  CE  MET A  64      12.590 -25.908   5.002  1.00 33.76           C  
ATOM    184  N   GLY A  65      17.282 -21.209   2.031  1.00 29.26           N  
ATOM    185  CA  GLY A  65      17.714 -19.872   1.678  1.00 28.40           C  
ATOM    186  C   GLY A  65      16.906 -19.284   0.539  1.00 31.65           C  
ATOM    187  O   GLY A  65      16.246 -19.993  -0.221  1.00 31.72           O  
ATOM    188  N   TYR A  66      16.960 -17.958   0.446  1.00 29.99           N  
ATOM    189  CA  TYR A  66      16.407 -17.231  -0.688  1.00 28.48           C  
ATOM    190  C   TYR A  66      17.518 -16.943  -1.690  1.00 31.32           C  
ATOM    191  O   TYR A  66      18.669 -16.722  -1.308  1.00 30.04           O  
ATOM    192  CB  TYR A  66      15.806 -15.894  -0.259  1.00 29.30           C  
ATOM    193  CG  TYR A  66      14.624 -15.949   0.690  1.00 27.31           C  
ATOM    194  CD1 TYR A  66      13.371 -16.388   0.272  1.00 28.11           C  
ATOM    195  CD2 TYR A  66      14.776 -15.527   2.016  1.00 30.81           C  
ATOM    196  CE1 TYR A  66      12.294 -16.416   1.145  1.00 28.42           C  
ATOM    197  CE2 TYR A  66      13.714 -15.543   2.893  1.00 27.82           C  
ATOM    198  CZ  TYR A  66      12.478 -15.980   2.464  1.00 29.28           C  
ATOM    199  OH  TYR A  66      11.430 -15.978   3.360  1.00 29.62           O  
ATOM    200  N   GLY A  67      17.154 -16.890  -2.974  1.00 34.14           N  
ATOM    201  CA  GLY A  67      18.080 -16.424  -3.994  1.00 32.24           C  
ATOM    202  C   GLY A  67      17.339 -15.782  -5.152  1.00 30.37           C  
ATOM    203  O   GLY A  67      16.140 -15.995  -5.345  1.00 33.81           O  
ATOM    204  N   LEU A  68      18.065 -14.972  -5.914  1.00 33.54           N  
ATOM    205  CA  LEU A  68      17.479 -14.351  -7.101  1.00 33.75           C  
ATOM    206  C   LEU A  68      17.540 -15.245  -8.336  1.00 40.26           C  
ATOM    207  O   LEU A  68      16.825 -14.980  -9.311  1.00 40.70           O  
ATOM    208  CB  LEU A  68      18.178 -13.027  -7.408  1.00 37.94           C  
ATOM    209  CG  LEU A  68      18.075 -11.949  -6.335  1.00 35.99           C  
ATOM    210  CD1 LEU A  68      18.644 -10.637  -6.864  1.00 41.30           C  
ATOM    211  CD2 LEU A  68      16.625 -11.795  -5.906  1.00 33.10           C  
ATOM    212  N   GLU A  69      18.377 -16.278  -8.331  1.00 41.63           N  
ATOM    213  CA  GLU A  69      18.455 -17.223  -9.442  1.00 43.93           C  
ATOM    214  C   GLU A  69      18.337 -18.642  -8.909  1.00 43.41           C  
ATOM    215  O   GLU A  69      18.860 -18.951  -7.833  1.00 37.51           O  
ATOM    216  CB  GLU A  69      19.768 -17.065 -10.228  1.00 46.19           C  
ATOM    217  CG  GLU A  69      19.890 -15.725 -10.935  1.00 53.07           C  
ATOM    218  CD  GLU A  69      21.275 -15.468 -11.501  1.00 69.48           C  
ATOM    219  OE1 GLU A  69      22.183 -16.295 -11.272  1.00 66.03           O  
ATOM    220  OE2 GLU A  69      21.454 -14.440 -12.193  1.00 78.31           O1-
ATOM    221  N   LYS A  70      17.644 -19.503  -9.657  1.00 41.41           N  
ATOM    222  CA  LYS A  70      17.511 -20.893  -9.236  1.00 42.91           C  
ATOM    223  C   LYS A  70      18.883 -21.498  -8.994  1.00 46.53           C  
ATOM    224  O   LYS A  70      19.822 -21.267  -9.758  1.00 44.22           O  
ATOM    225  CB  LYS A  70      16.764 -21.719 -10.283  1.00 46.18           C  
ATOM    226  CG  LYS A  70      15.690 -22.647  -9.735  1.00 46.14           C  
ATOM    227  CD  LYS A  70      14.787 -23.172 -10.855  1.00 52.92           C  
ATOM    228  CE  LYS A  70      13.399 -23.521 -10.356  1.00 56.64           C  
ATOM    229  NZ  LYS A  70      12.342 -23.153 -11.349  1.00 64.30           N1+
ATOM    230  N   GLY A  71      18.998 -22.254  -7.903  1.00 43.48           N  
ATOM    231  CA  GLY A  71      20.238 -22.913  -7.544  1.00 39.07           C  
ATOM    232  C   GLY A  71      21.310 -22.025  -6.951  1.00 42.92           C  
ATOM    233  O   GLY A  71      22.408 -22.520  -6.663  1.00 47.90           O  
ATOM    234  N   LYS A  72      21.042 -20.738  -6.737  1.00 38.64           N  
ATOM    235  CA  LYS A  72      22.035 -19.844  -6.154  1.00 36.75           C  
ATOM    236  C   LYS A  72      21.498 -19.162  -4.895  1.00 36.98           C  
ATOM    237  O   LYS A  72      21.801 -18.004  -4.624  1.00 37.06           O  
ATOM    238  CB  LYS A  72      22.502 -18.807  -7.172  1.00 44.13           C  
ATOM    239  CG  LYS A  72      22.797 -19.399  -8.555  1.00 53.63           C  
ATOM    240  CD  LYS A  72      24.116 -18.887  -9.149  1.00 60.86           C  
ATOM    241  CE  LYS A  72      24.234 -17.360  -9.077  1.00 68.73           C  
ATOM    242  NZ  LYS A  72      25.530 -16.852  -9.637  1.00 69.73           N1+
ATOM    243  N   ALA A  73      20.697 -19.876  -4.110  1.00 34.07           N  
ATOM    244  CA  ALA A  73      20.220 -19.311  -2.850  1.00 35.41           C  
ATOM    245  C   ALA A  73      21.384 -19.124  -1.887  1.00 36.49           C  
ATOM    246  O   ALA A  73      22.402 -19.820  -1.964  1.00 33.85           O  
ATOM    247  CB  ALA A  73      19.157 -20.213  -2.223  1.00 38.75           C  
ATOM    248  N   SER A  74      21.229 -18.169  -0.972  1.00 31.54           N  
ATOM    249  CA  SER A  74      22.283 -17.813  -0.026  1.00 33.01           C  
ATOM    250  C   SER A  74      21.661 -17.478   1.323  1.00 31.78           C  
ATOM    251  O   SER A  74      20.487 -17.119   1.406  1.00 30.56           O  
ATOM    252  CB  SER A  74      23.111 -16.627  -0.528  1.00 32.30           C  
ATOM    253  OG  SER A  74      22.323 -15.447  -0.602  1.00 32.54           O  
ATOM    254  N   ILE A  75      22.462 -17.616   2.372  1.00 28.98           N  
ATOM    255  CA  ILE A  75      22.113 -17.189   3.723  1.00 28.57           C  
ATOM    256  C   ILE A  75      23.199 -16.223   4.196  1.00 29.32           C  
ATOM    257  O   ILE A  75      24.361 -16.616   4.314  1.00 35.26           O  
ATOM    258  CB  ILE A  75      21.973 -18.362   4.709  1.00 32.94           C  
ATOM    259  CG1 ILE A  75      20.930 -19.385   4.232  1.00 28.87           C  
ATOM    260  CG2 ILE A  75      21.607 -17.821   6.110  1.00 30.70           C  
ATOM    261  CD1 ILE A  75      21.049 -20.777   4.932  1.00 32.35           C  
ATOM    262  N   PRO A  76      22.894 -14.945   4.478  1.00 31.61           N  
ATOM    263  CA  PRO A  76      21.610 -14.260   4.303  1.00 32.52           C  
ATOM    264  C   PRO A  76      21.203 -14.221   2.837  1.00 31.09           C  
ATOM    265  O   PRO A  76      22.064 -14.392   1.969  1.00 30.09           O  
ATOM    266  CB  PRO A  76      21.879 -12.832   4.799  1.00 32.33           C  
ATOM    267  CG  PRO A  76      23.193 -12.873   5.499  1.00 36.17           C  
ATOM    268  CD  PRO A  76      23.947 -14.043   4.986  1.00 32.45           C  
ATOM    269  N   GLY A  77      19.918 -13.963   2.576  1.00 27.35           N  
ATOM    270  CA  GLY A  77      19.448 -13.825   1.226  1.00 27.77           C  
ATOM    271  C   GLY A  77      20.018 -12.581   0.561  1.00 30.96           C  
ATOM    272  O   GLY A  77      20.722 -11.769   1.186  1.00 29.81           O  
ATOM    273  N   PRO A  78      19.698 -12.416  -0.721  1.00 31.36           N  
ATOM    274  CA  PRO A  78      20.262 -11.304  -1.494  1.00 32.15           C  
ATOM    275  C   PRO A  78      19.819  -9.965  -0.938  1.00 32.44           C  
ATOM    276  O   PRO A  78      18.700  -9.808  -0.439  1.00 31.26           O  
ATOM    277  CB  PRO A  78      19.700 -11.523  -2.912  1.00 30.01           C  
ATOM    278  CG  PRO A  78      18.506 -12.403  -2.725  1.00 30.62           C  
ATOM    279  CD  PRO A  78      18.811 -13.271  -1.518  1.00 28.76           C  
ATOM    280  N   LEU A  79      20.712  -8.988  -1.059  1.00 30.73           N  
ATOM    281  CA  LEU A  79      20.425  -7.634  -0.626  1.00 30.50           C  
ATOM    282  C   LEU A  79      19.520  -6.966  -1.647  1.00 38.20           C  
ATOM    283  O   LEU A  79      19.826  -6.943  -2.844  1.00 37.04           O  
ATOM    284  CB  LEU A  79      21.721  -6.851  -0.462  1.00 31.92           C  
ATOM    285  CG  LEU A  79      21.617  -5.340  -0.334  1.00 31.16           C  
ATOM    286  CD1 LEU A  79      20.931  -4.948   0.973  1.00 33.76           C  
ATOM    287  CD2 LEU A  79      23.014  -4.747  -0.410  1.00 37.16           C  
ATOM    288  N  AILE A  80      18.410  -6.414  -1.174  0.39 30.95           N  
ATOM    289  N  BILE A  80      18.381  -6.469  -1.185  0.61 30.89           N  
ATOM    290  CA AILE A  80      17.466  -5.688  -2.015  0.39 33.74           C  
ATOM    291  CA BILE A  80      17.466  -5.691  -2.013  0.61 33.76           C  
ATOM    292  C  AILE A  80      17.585  -4.214  -1.656  0.39 35.05           C  
ATOM    293  C  BILE A  80      17.664  -4.226  -1.648  0.61 35.11           C  
ATOM    294  O  AILE A  80      17.470  -3.844  -0.479  0.39 32.25           O  
ATOM    295  O  BILE A  80      17.692  -3.876  -0.458  0.61 32.16           O  
ATOM    296  CB AILE A  80      16.030  -6.200  -1.821  0.39 33.91           C  
ATOM    297  CB BILE A  80      16.007  -6.131  -1.798  0.61 33.96           C  
ATOM    298  CG1AILE A  80      15.914  -7.635  -2.326  0.39 31.56           C  
ATOM    299  CG1BILE A  80      15.855  -7.645  -1.980  0.61 30.87           C  
ATOM    300  CG2AILE A  80      15.027  -5.303  -2.529  0.39 31.85           C  
ATOM    301  CG2BILE A  80      15.066  -5.384  -2.725  0.61 31.84           C  
ATOM    302  CD1AILE A  80      14.577  -8.260  -2.063  0.39 31.48           C  
ATOM    303  CD1BILE A  80      16.172  -8.132  -3.381  0.61 35.88           C  
ATOM    304  N   GLU A  81      17.842  -3.374  -2.663  1.00 31.20           N  
ATOM    305  CA  GLU A  81      17.985  -1.935  -2.474  1.00 31.27           C  
ATOM    306  C   GLU A  81      16.947  -1.190  -3.301  1.00 33.29           C  
ATOM    307  O   GLU A  81      16.791  -1.452  -4.501  1.00 32.72           O  
ATOM    308  CB  GLU A  81      19.388  -1.445  -2.849  1.00 35.35           C  
ATOM    309  CG  GLU A  81      20.520  -2.229  -2.179  1.00 43.31           C  
ATOM    310  CD  GLU A  81      21.873  -1.855  -2.725  0.20 43.06           C  
ATOM    311  OE1 GLU A  81      22.266  -0.687  -2.540  1.00 52.96           O  
ATOM    312  OE2 GLU A  81      22.525  -2.716  -3.358  1.00 47.94           O1-
ATOM    313  N   LEU A  82      16.251  -0.262  -2.657  1.00 31.09           N  
ATOM    314  CA  LEU A  82      15.231   0.557  -3.288  1.00 32.45           C  
ATOM    315  C   LEU A  82      15.443   2.011  -2.899  1.00 36.51           C  
ATOM    316  O   LEU A  82      15.929   2.312  -1.806  1.00 32.09           O  
ATOM    317  CB  LEU A  82      13.817   0.127  -2.874  1.00 30.58           C  
ATOM    318  CG  LEU A  82      13.467  -1.323  -3.199  1.00 31.14           C  
ATOM    319  CD1 LEU A  82      12.256  -1.760  -2.389  1.00 37.72           C  
ATOM    320  CD2 LEU A  82      13.238  -1.527  -4.702  1.00 35.49           C  
ATOM    321  N   ASN A  83      15.064   2.915  -3.798  1.00 35.19           N  
ATOM    322  CA  ASN A  83      14.973   4.331  -3.468  1.00 29.84           C  
ATOM    323  C   ASN A  83      13.534   4.670  -3.116  1.00 32.99           C  
ATOM    324  O   ASN A  83      12.599   4.129  -3.713  1.00 33.56           O  
ATOM    325  CB  ASN A  83      15.471   5.196  -4.632  1.00 32.11           C  
ATOM    326  CG  ASN A  83      16.879   4.844  -5.027  1.00 39.95           C  
ATOM    327  ND2 ASN A  83      17.075   4.455  -6.275  1.00 37.84           N  
ATOM    328  OD1 ASN A  83      17.788   4.919  -4.209  1.00 37.17           O  
ATOM    329  N   GLU A  84      13.359   5.538  -2.118  1.00 30.41           N  
ATOM    330  CA  GLU A  84      12.020   5.894  -1.658  1.00 29.16           C  
ATOM    331  C   GLU A  84      11.134   6.299  -2.828  1.00 32.75           C  
ATOM    332  O   GLU A  84      11.498   7.173  -3.611  1.00 32.92           O  
ATOM    333  CB  GLU A  84      12.102   7.048  -0.675  1.00 37.06           C  
ATOM    334  CG  GLU A  84      11.969   6.622   0.733  1.00 36.30           C  
ATOM    335  CD  GLU A  84      12.190   7.765   1.685  1.00 35.78           C  
ATOM    336  OE1 GLU A  84      12.648   8.845   1.248  1.00 36.19           O  
ATOM    337  OE2 GLU A  84      11.841   7.587   2.862  1.00 33.28           O1-
ATOM    338  N   GLY A  85       9.962   5.678  -2.925  1.00 31.50           N  
ATOM    339  CA  GLY A  85       9.101   5.826  -4.074  1.00 33.44           C  
ATOM    340  C   GLY A  85       9.098   4.635  -5.010  1.00 33.09           C  
ATOM    341  O   GLY A  85       8.110   4.439  -5.738  1.00 37.29           O  
ATOM    342  N   ASP A  86      10.167   3.837  -5.021  1.00 32.26           N  
ATOM    343  CA  ASP A  86      10.197   2.654  -5.870  1.00 33.55           C  
ATOM    344  C   ASP A  86       9.128   1.645  -5.458  1.00 37.51           C  
ATOM    345  O   ASP A  86       8.731   1.563  -4.294  1.00 34.37           O  
ATOM    346  CB  ASP A  86      11.564   1.980  -5.807  1.00 34.90           C  
ATOM    347  CG  ASP A  86      12.652   2.781  -6.478  1.00 37.98           C  
ATOM    348  OD1 ASP A  86      12.369   3.813  -7.149  1.00 35.54           O  
ATOM    349  OD2 ASP A  86      13.818   2.366  -6.330  1.00 36.92           O1-
ATOM    350  N   THR A  87       8.675   0.865  -6.438  1.00 31.32           N  
ATOM    351  CA  THR A  87       7.837  -0.315  -6.247  1.00 31.61           C  
ATOM    352  C   THR A  87       8.634  -1.546  -6.669  1.00 38.40           C  
ATOM    353  O   THR A  87       9.395  -1.490  -7.640  1.00 35.08           O  
ATOM    354  CB  THR A  87       6.553  -0.190  -7.082  1.00 33.62           C  
ATOM    355  CG2 THR A  87       5.688  -1.435  -6.974  1.00 33.34           C  
ATOM    356  OG1 THR A  87       5.802   0.935  -6.614  1.00 34.00           O  
ATOM    357  N   LEU A  88       8.500  -2.654  -5.928  1.00 33.15           N  
ATOM    358  CA  LEU A  88       9.189  -3.892  -6.287  1.00 28.71           C  
ATOM    359  C   LEU A  88       8.197  -5.043  -6.362  1.00 31.88           C  
ATOM    360  O   LEU A  88       7.507  -5.342  -5.384  1.00 30.47           O  
ATOM    361  CB  LEU A  88      10.318  -4.236  -5.305  1.00 30.91           C  
ATOM    362  CG  LEU A  88      11.093  -5.507  -5.700  1.00 30.50           C  
ATOM    363  CD1 LEU A  88      11.886  -5.271  -6.981  1.00 34.41           C  
ATOM    364  CD2 LEU A  88      12.026  -5.987  -4.587  1.00 31.30           C  
ATOM    365  N   HIS A  89       8.134  -5.692  -7.519  1.00 30.85           N  
ATOM    366  CA  HIS A  89       7.321  -6.885  -7.701  1.00 33.23           C  
ATOM    367  C   HIS A  89       8.266  -8.079  -7.639  1.00 31.92           C  
ATOM    368  O   HIS A  89       9.143  -8.230  -8.496  1.00 36.35           O  
ATOM    369  CB  HIS A  89       6.555  -6.846  -9.030  1.00 30.66           C  
ATOM    370  CG  HIS A  89       5.598  -5.698  -9.150  1.00 32.72           C  
ATOM    371  CD2 HIS A  89       5.627  -4.593  -9.936  1.00 36.38           C  
ATOM    372  ND1 HIS A  89       4.429  -5.616  -8.422  1.00 35.43           N  
ATOM    373  CE1 HIS A  89       3.786  -4.504  -8.744  1.00 35.78           C  
ATOM    374  NE2 HIS A  89       4.492  -3.866  -9.661  1.00 35.79           N  
ATOM    375  N   VAL A  90       8.106  -8.909  -6.614  1.00 28.74           N  
ATOM    376  CA  VAL A  90       8.938 -10.092  -6.414  1.00 27.66           C  
ATOM    377  C   VAL A  90       8.170 -11.287  -6.957  1.00 33.24           C  
ATOM    378  O   VAL A  90       7.182 -11.728  -6.357  1.00 34.83           O  
ATOM    379  CB  VAL A  90       9.295 -10.296  -4.932  1.00 31.75           C  
ATOM    380  CG1 VAL A  90      10.227 -11.484  -4.778  1.00 28.86           C  
ATOM    381  CG2 VAL A  90       9.970  -9.067  -4.388  1.00 29.34           C  
ATOM    382  N   GLU A  91       8.605 -11.809  -8.104  1.00 34.22           N  
ATOM    383  CA  GLU A  91       7.995 -13.006  -8.683  1.00 30.91           C  
ATOM    384  C   GLU A  91       8.604 -14.209  -7.983  1.00 29.05           C  
ATOM    385  O   GLU A  91       9.727 -14.620  -8.279  1.00 34.02           O  
ATOM    386  CB  GLU A  91       8.217 -13.054 -10.194  1.00 36.17           C  
ATOM    387  CG  GLU A  91       7.774 -11.787 -10.898  1.00 38.23           C  
ATOM    388  CD  GLU A  91       8.044 -11.810 -12.402  1.00 54.68           C  
ATOM    389  OE1 GLU A  91       8.750 -12.726 -12.889  1.00 52.86           O  
ATOM    390  OE2 GLU A  91       7.547 -10.898 -13.093  1.00 50.14           O1-
ATOM    391  N   PHE A  92       7.864 -14.761  -7.032  1.00 32.42           N  
ATOM    392  CA  PHE A  92       8.386 -15.696  -6.043  1.00 31.67           C  
ATOM    393  C   PHE A  92       8.020 -17.130  -6.430  1.00 35.84           C  
ATOM    394  O   PHE A  92       6.905 -17.392  -6.880  1.00 36.74           O  
ATOM    395  CB  PHE A  92       7.814 -15.341  -4.664  1.00 28.85           C  
ATOM    396  CG  PHE A  92       8.445 -16.091  -3.517  1.00 29.95           C  
ATOM    397  CD1 PHE A  92       7.993 -17.343  -3.149  1.00 37.00           C  
ATOM    398  CD2 PHE A  92       9.491 -15.513  -2.794  1.00 32.49           C  
ATOM    399  CE1 PHE A  92       8.593 -18.031  -2.066  1.00 36.40           C  
ATOM    400  CE2 PHE A  92      10.088 -16.183  -1.718  1.00 33.26           C  
ATOM    401  CZ  PHE A  92       9.643 -17.435  -1.361  1.00 32.44           C  
ATOM    402  N   GLU A  93       8.962 -18.057  -6.256  1.00 30.70           N  
ATOM    403  CA  GLU A  93       8.700 -19.481  -6.452  1.00 31.28           C  
ATOM    404  C   GLU A  93       9.254 -20.288  -5.285  1.00 30.86           C  
ATOM    405  O   GLU A  93      10.415 -20.120  -4.903  1.00 31.93           O  
ATOM    406  CB  GLU A  93       9.296 -19.992  -7.781  1.00 33.91           C  
ATOM    407  CG  GLU A  93       9.061 -21.508  -7.983  1.00 35.22           C  
ATOM    408  CD  GLU A  93       9.512 -22.030  -9.353  1.00 44.37           C  
ATOM    409  OE1 GLU A  93       9.833 -21.223 -10.248  1.00 41.02           O  
ATOM    410  OE2 GLU A  93       9.574 -23.261  -9.515  1.00 44.68           O1-
ATOM    411  N   ASN A  94       8.412 -21.151  -4.720  1.00 29.10           N  
ATOM    412  CA  ASN A  94       8.803 -22.060  -3.644  1.00 31.46           C  
ATOM    413  C   ASN A  94       9.207 -23.399  -4.256  1.00 30.78           C  
ATOM    414  O   ASN A  94       8.348 -24.173  -4.677  1.00 36.10           O  
ATOM    415  CB  ASN A  94       7.639 -22.239  -2.673  1.00 30.90           C  
ATOM    416  CG  ASN A  94       7.956 -23.213  -1.567  1.00 30.67           C  
ATOM    417  ND2 ASN A  94       6.937 -23.611  -0.812  1.00 32.37           N  
ATOM    418  OD1 ASN A  94       9.109 -23.595  -1.384  1.00 31.29           O  
ATOM    419  N   THR A  95      10.504 -23.695  -4.290  1.00 30.93           N  
ATOM    420  CA  THR A  95      10.959 -24.971  -4.823  1.00 30.45           C  
ATOM    421  C   THR A  95      11.010 -26.075  -3.768  1.00 35.71           C  
ATOM    422  O   THR A  95      11.401 -27.201  -4.089  1.00 33.98           O  
ATOM    423  CB  THR A  95      12.348 -24.816  -5.464  1.00 33.32           C  
ATOM    424  CG2 THR A  95      12.414 -23.585  -6.379  1.00 36.30           C  
ATOM    425  OG1 THR A  95      13.338 -24.712  -4.438  1.00 33.52           O  
ATOM    426  N   MET A  96      10.632 -25.793  -2.521  1.00 31.01           N  
ATOM    427  CA  MET A  96      10.712 -26.783  -1.450  1.00 30.84           C  
ATOM    428  C   MET A  96       9.422 -27.595  -1.323  1.00 34.35           C  
ATOM    429  O   MET A  96       8.415 -27.327  -1.982  1.00 32.66           O  
ATOM    430  CB  MET A  96      11.037 -26.087  -0.119  1.00 30.32           C  
ATOM    431  CG  MET A  96      11.989 -24.932  -0.260  1.00 28.30           C  
ATOM    432  SD  MET A  96      12.657 -24.470   1.362  1.00 31.85           S  
ATOM    433  CE  MET A  96      11.264 -23.498   1.906  1.00 31.80           C  
ATOM    434  N   ASP A  97       9.473 -28.609  -0.453  1.00 32.02           N  
ATOM    435  CA  ASP A  97       8.346 -29.487  -0.178  1.00 33.44           C  
ATOM    436  C   ASP A  97       7.490 -29.013   0.992  1.00 38.83           C  
ATOM    437  O   ASP A  97       6.611 -29.758   1.443  1.00 34.48           O  
ATOM    438  CB  ASP A  97       8.845 -30.924   0.066  1.00 33.83           C  
ATOM    439  CG  ASP A  97       9.787 -31.053   1.277  1.00 44.86           C  
ATOM    440  OD1 ASP A  97      10.189 -30.043   1.898  1.00 37.77           O  
ATOM    441  OD2 ASP A  97      10.144 -32.204   1.592  0.80 42.60           O1-
ATOM    442  N   VAL A  98       7.729 -27.806   1.502  1.00 32.04           N  
ATOM    443  CA  VAL A  98       6.923 -27.248   2.590  1.00 31.98           C  
ATOM    444  C   VAL A  98       6.462 -25.850   2.189  1.00 30.57           C  
ATOM    445  O   VAL A  98       7.167 -25.158   1.441  1.00 30.34           O  
ATOM    446  CB  VAL A  98       7.693 -27.194   3.925  1.00 38.20           C  
ATOM    447  CG1 VAL A  98       8.172 -28.584   4.350  1.00 34.23           C  
ATOM    448  CG2 VAL A  98       8.857 -26.219   3.832  1.00 29.33           C  
ATOM    449  N   PRO A  99       5.295 -25.397   2.640  1.00 30.52           N  
ATOM    450  CA  PRO A  99       4.905 -24.010   2.369  1.00 32.80           C  
ATOM    451  C   PRO A  99       5.907 -23.042   2.989  1.00 33.37           C  
ATOM    452  O   PRO A  99       6.531 -23.333   4.010  1.00 31.38           O  
ATOM    453  CB  PRO A  99       3.522 -23.891   3.015  1.00 34.15           C  
ATOM    454  CG  PRO A  99       3.017 -25.317   3.116  1.00 35.48           C  
ATOM    455  CD  PRO A  99       4.246 -26.147   3.356  1.00 33.38           C  
ATOM    456  N   VAL A 100       6.063 -21.890   2.339  1.00 34.96           N  
ATOM    457  CA  VAL A 100       7.039 -20.875   2.720  1.00 31.30           C  
ATOM    458  C   VAL A 100       6.390 -19.519   2.460  1.00 33.04           C  
ATOM    459  O   VAL A 100       5.398 -19.412   1.730  1.00 33.67           O  
ATOM    460  CB  VAL A 100       8.362 -21.035   1.922  1.00 31.04           C  
ATOM    461  CG1 VAL A 100       8.201 -20.507   0.489  1.00 29.07           C  
ATOM    462  CG2 VAL A 100       9.532 -20.333   2.619  1.00 26.61           C  
ATOM    463  N   SER A 101       6.941 -18.464   3.066  1.00 28.44           N  
ATOM    464  CA  SER A 101       6.430 -17.142   2.764  1.00 30.19           C  
ATOM    465  C   SER A 101       7.556 -16.117   2.737  1.00 30.44           C  
ATOM    466  O   SER A 101       8.733 -16.417   2.976  1.00 31.02           O  
ATOM    467  CB  SER A 101       5.350 -16.710   3.755  1.00 28.74           C  
ATOM    468  OG  SER A 101       5.900 -16.451   5.050  1.00 31.23           O  
ATOM    469  N   LEU A 102       7.156 -14.896   2.425  1.00 29.99           N  
ATOM    470  CA  LEU A 102       8.037 -13.740   2.350  1.00 31.77           C  
ATOM    471  C   LEU A 102       7.353 -12.617   3.115  1.00 34.25           C  
ATOM    472  O   LEU A 102       6.329 -12.092   2.665  1.00 32.17           O  
ATOM    473  CB  LEU A 102       8.282 -13.353   0.897  1.00 28.76           C  
ATOM    474  CG  LEU A 102       9.296 -12.236   0.663  1.00 30.28           C  
ATOM    475  CD1 LEU A 102      10.670 -12.612   1.202  1.00 29.11           C  
ATOM    476  CD2 LEU A 102       9.378 -11.885  -0.829  1.00 31.98           C  
ATOM    477  N   HIS A 103       7.892 -12.277   4.286  1.00 31.08           N  
ATOM    478  CA  HIS A 103       7.395 -11.169   5.088  1.00 30.71           C  
ATOM    479  C   HIS A 103       8.476 -10.102   5.155  1.00 29.62           C  
ATOM    480  O   HIS A 103       9.632 -10.409   5.454  1.00 31.87           O  
ATOM    481  CB  HIS A 103       7.025 -11.632   6.501  1.00 30.90           C  
ATOM    482  CG  HIS A 103       6.604 -10.515   7.399  1.00 32.19           C  
ATOM    483  CD2 HIS A 103       7.164 -10.010   8.526  1.00 34.01           C  
ATOM    484  ND1 HIS A 103       5.461  -9.780   7.177  1.00 32.26           N  
ATOM    485  CE1 HIS A 103       5.338  -8.860   8.120  1.00 37.05           C  
ATOM    486  NE2 HIS A 103       6.351  -8.988   8.958  1.00 36.72           N  
ATOM    487  N   VAL A 104       8.109  -8.851   4.900  1.00 29.19           N  
ATOM    488  CA  VAL A 104       9.080  -7.768   4.893  1.00 24.26           C  
ATOM    489  C   VAL A 104       8.745  -6.787   6.009  1.00 27.34           C  
ATOM    490  O   VAL A 104       7.571  -6.560   6.319  1.00 28.65           O  
ATOM    491  CB  VAL A 104       9.136  -7.066   3.517  1.00 27.66           C  
ATOM    492  CG1 VAL A 104       7.864  -6.252   3.238  1.00 27.83           C  
ATOM    493  CG2 VAL A 104      10.365  -6.196   3.443  1.00 27.90           C  
ATOM    494  N   HIS A 105       9.787  -6.213   6.622  1.00 26.57           N  
ATOM    495  CA  HIS A 105       9.618  -5.171   7.621  1.00 27.57           C  
ATOM    496  C   HIS A 105       9.678  -3.800   6.958  1.00 27.09           C  
ATOM    497  O   HIS A 105      10.393  -3.598   5.970  1.00 30.19           O  
ATOM    498  CB  HIS A 105      10.697  -5.297   8.706  1.00 27.86           C  
ATOM    499  CG  HIS A 105      10.463  -6.441   9.643  1.00 27.16           C  
ATOM    500  CD2 HIS A 105      10.432  -7.778   9.425  1.00 27.93           C  
ATOM    501  ND1 HIS A 105      10.173  -6.262  10.982  1.00 27.54           N  
ATOM    502  CE1 HIS A 105       9.997  -7.443  11.552  1.00 31.14           C  
ATOM    503  NE2 HIS A 105      10.137  -8.380  10.629  1.00 29.21           N  
ATOM    504  N   GLY A 106       8.881  -2.871   7.479  1.00 27.31           N  
ATOM    505  CA  GLY A 106       9.074  -1.466   7.175  1.00 27.05           C  
ATOM    506  C   GLY A 106       8.445  -0.954   5.889  1.00 30.21           C  
ATOM    507  O   GLY A 106       7.964   0.180   5.840  1.00 30.59           O  
ATOM    508  N   LEU A 107       8.451  -1.766   4.844  1.00 32.48           N  
ATOM    509  CA  LEU A 107       7.970  -1.298   3.548  1.00 32.29           C  
ATOM    510  C   LEU A 107       6.444  -1.334   3.518  1.00 32.09           C  
ATOM    511  O   LEU A 107       5.802  -1.954   4.371  1.00 32.59           O  
ATOM    512  CB  LEU A 107       8.562  -2.159   2.419  1.00 29.47           C  
ATOM    513  CG  LEU A 107       9.995  -1.836   1.953  1.00 33.33           C  
ATOM    514  CD1 LEU A 107      11.030  -1.878   3.050  1.00 36.00           C  
ATOM    515  CD2 LEU A 107      10.428  -2.755   0.815  1.00 34.69           C  
ATOM    516  N   ASP A 108       5.857  -0.651   2.530  1.00 32.07           N  
ATOM    517  CA  ASP A 108       4.406  -0.679   2.362  1.00 30.08           C  
ATOM    518  C   ASP A 108       4.024  -1.944   1.613  1.00 32.39           C  
ATOM    519  O   ASP A 108       4.573  -2.232   0.548  1.00 35.60           O  
ATOM    520  CB  ASP A 108       3.894   0.537   1.569  1.00 33.89           C  
ATOM    521  CG  ASP A 108       4.330   1.863   2.168  1.00 37.99           C  
ATOM    522  OD1 ASP A 108       4.327   2.004   3.425  1.00 32.68           O  
ATOM    523  OD2 ASP A 108       4.670   2.764   1.375  1.00 37.32           O1-
ATOM    524  N   TYR A 109       3.093  -2.704   2.165  1.00 32.33           N  
ATOM    525  CA  TYR A 109       2.574  -3.851   1.445  1.00 31.14           C  
ATOM    526  C   TYR A 109       1.117  -3.990   1.830  1.00 34.84           C  
ATOM    527  O   TYR A 109       0.734  -3.650   2.948  1.00 34.61           O  
ATOM    528  CB  TYR A 109       3.358  -5.139   1.759  1.00 30.98           C  
ATOM    529  CG  TYR A 109       3.532  -5.409   3.238  1.00 33.82           C  
ATOM    530  CD1 TYR A 109       4.608  -4.890   3.920  1.00 29.74           C  
ATOM    531  CD2 TYR A 109       2.618  -6.179   3.942  1.00 33.11           C  
ATOM    532  CE1 TYR A 109       4.782  -5.127   5.287  1.00 32.88           C  
ATOM    533  CE2 TYR A 109       2.782  -6.431   5.286  1.00 34.70           C  
ATOM    534  CZ  TYR A 109       3.860  -5.895   5.953  1.00 34.42           C  
ATOM    535  OH  TYR A 109       4.009  -6.126   7.298  1.00 42.36           O  
ATOM    536  N   GLU A 110       0.305  -4.452   0.883  1.00 33.22           N  
ATOM    537  CA  GLU A 110      -1.077  -4.781   1.185  1.00 37.52           C  
ATOM    538  C   GLU A 110      -1.144  -6.128   1.891  1.00 34.82           C  
ATOM    539  O   GLU A 110      -0.186  -6.902   1.891  1.00 35.71           O  
ATOM    540  CB  GLU A 110      -1.927  -4.806  -0.096  1.00 38.72           C  
ATOM    541  CG  GLU A 110      -2.173  -3.411  -0.684  1.00 40.46           C  
ATOM    542  CD  GLU A 110      -2.895  -3.433  -2.024  1.00 46.22           C  
ATOM    543  OE1 GLU A 110      -3.455  -4.486  -2.379  0.71 47.01           O  
ATOM    544  OE2 GLU A 110      -2.906  -2.392  -2.716  0.69 54.75           O1-
ATOM    545  N   ILE A 111      -2.298  -6.405   2.505  1.00 35.93           N  
ATOM    546  CA  ILE A 111      -2.441  -7.622   3.292  1.00 33.65           C  
ATOM    547  C   ILE A 111      -2.169  -8.865   2.440  1.00 36.42           C  
ATOM    548  O   ILE A 111      -1.651  -9.875   2.943  1.00 34.55           O  
ATOM    549  CB  ILE A 111      -3.832  -7.635   3.977  1.00 37.94           C  
ATOM    550  CG1 ILE A 111      -3.828  -8.525   5.213  1.00 42.88           C  
ATOM    551  CG2 ILE A 111      -4.970  -8.012   3.007  1.00 36.60           C  
ATOM    552  CD1 ILE A 111      -2.844  -8.063   6.272  1.00 38.66           C  
ATOM    553  N   SER A 112      -2.438  -8.794   1.133  1.00 35.86           N  
ATOM    554  CA  SER A 112      -2.144  -9.923   0.258  1.00 38.78           C  
ATOM    555  C   SER A 112      -0.648 -10.168   0.084  1.00 36.99           C  
ATOM    556  O   SER A 112      -0.280 -11.208  -0.470  1.00 37.40           O  
ATOM    557  CB  SER A 112      -2.777  -9.705  -1.122  1.00 38.53           C  
ATOM    558  OG  SER A 112      -2.339  -8.471  -1.676  1.00 37.59           O  
ATOM    559  N   SER A 113       0.218  -9.237   0.507  1.00 36.44           N  
ATOM    560  CA  SER A 113       1.658  -9.475   0.520  1.00 30.13           C  
ATOM    561  C   SER A 113       2.222  -9.507   1.941  1.00 32.21           C  
ATOM    562  O   SER A 113       3.417  -9.271   2.137  1.00 33.82           O  
ATOM    563  CB  SER A 113       2.396  -8.441  -0.324  1.00 29.66           C  
ATOM    564  OG  SER A 113       2.225  -8.687  -1.730  1.00 33.73           O  
ATOM    565  N   ASP A 114       1.385  -9.827   2.924  1.00 30.90           N  
ATOM    566  CA  ASP A 114       1.828  -9.960   4.312  1.00 33.40           C  
ATOM    567  C   ASP A 114       2.746 -11.169   4.507  1.00 35.42           C  
ATOM    568  O   ASP A 114       3.659 -11.136   5.351  1.00 32.44           O  
ATOM    569  CB  ASP A 114       0.586 -10.051   5.198  1.00 35.35           C  
ATOM    570  CG  ASP A 114       0.891  -9.869   6.677  1.00 37.19           C  
ATOM    571  OD1 ASP A 114       1.845  -9.143   7.009  1.00 36.40           O  
ATOM    572  OD2 ASP A 114       0.159 -10.451   7.504  1.00 37.42           O1-
ATOM    573  N   GLY A 115       2.535 -12.233   3.739  1.00 36.68           N  
ATOM    574  CA  GLY A 115       3.344 -13.433   3.887  1.00 29.86           C  
ATOM    575  C   GLY A 115       3.039 -14.268   5.110  1.00 33.57           C  
ATOM    576  O   GLY A 115       3.968 -14.765   5.755  1.00 35.27           O  
ATOM    577  N   THR A 116       1.760 -14.434   5.453  1.00 34.77           N  
ATOM    578  CA  THR A 116       1.345 -15.231   6.604  1.00 35.09           C  
ATOM    579  C   THR A 116       0.219 -16.179   6.204  1.00 40.59           C  
ATOM    580  O   THR A 116      -0.480 -15.955   5.215  1.00 35.90           O  
ATOM    581  CB  THR A 116       0.870 -14.348   7.769  1.00 37.47           C  
ATOM    582  CG2 THR A 116       1.974 -13.374   8.205  1.00 35.19           C  
ATOM    583  OG1 THR A 116      -0.282 -13.603   7.353  1.00 42.28           O  
ATOM    584  N   LYS A 117       0.047 -17.254   6.991  1.00 38.67           N  
ATOM    585  CA  LYS A 117      -1.103 -18.135   6.776  1.00 46.94           C  
ATOM    586  C   LYS A 117      -2.418 -17.451   7.123  1.00 47.44           C  
ATOM    587  O   LYS A 117      -3.437 -17.728   6.484  1.00 48.77           O  
ATOM    588  CB  LYS A 117      -0.973 -19.427   7.587  1.00 47.35           C  
ATOM    589  CG  LYS A 117       0.169 -20.329   7.183  1.00 48.06           C  
ATOM    590  CD  LYS A 117      -0.298 -21.300   6.102  1.00 54.89           C  
ATOM    591  CE  LYS A 117      -0.886 -22.583   6.693  1.00 57.24           C  
ATOM    592  NZ  LYS A 117       0.165 -23.610   6.955  1.00 55.27           N1+
ATOM    593  N   GLN A 118      -2.408 -16.586   8.140  1.00 47.01           N  
ATOM    594  CA  GLN A 118      -3.591 -15.853   8.589  1.00 56.17           C  
ATOM    595  C   GLN A 118      -4.452 -15.354   7.433  1.00 52.31           C  
ATOM    596  O   GLN A 118      -5.673 -15.527   7.435  1.00 55.97           O  
ATOM    597  CB  GLN A 118      -3.141 -14.687   9.482  1.00 53.57           C  
ATOM    598  CG  GLN A 118      -4.204 -13.643   9.810  1.00 58.67           C  
ATOM    599  CD  GLN A 118      -4.939 -13.929  11.110  1.00 67.75           C  
ATOM    600  NE2 GLN A 118      -6.260 -13.790  11.077  1.00 69.31           N  
ATOM    601  OE1 GLN A 118      -4.333 -14.268  12.131  1.00 61.22           O  
ATOM    602  N   ASN A 119      -3.831 -14.750   6.427  1.00 49.92           N  
ATOM    603  CA  ASN A 119      -4.551 -14.241   5.264  1.00 54.11           C  
ATOM    604  C   ASN A 119      -4.131 -14.954   3.979  1.00 52.27           C  
ATOM    605  O   ASN A 119      -4.261 -14.409   2.883  1.00 51.75           O  
ATOM    606  CB  ASN A 119      -4.358 -12.733   5.160  1.00 57.68           C  
ATOM    607  CG  ASN A 119      -2.933 -12.331   5.416  1.00 56.32           C  
ATOM    608  ND2 ASN A 119      -2.735 -11.364   6.318  1.00 56.04           N  
ATOM    609  OD1 ASN A 119      -2.010 -12.950   4.892  1.00 50.05           O  
ATOM    610  N   LYS A 120      -3.639 -16.183   4.108  1.00 45.82           N  
ATOM    611  CA  LYS A 120      -3.362 -17.051   2.963  1.00 47.52           C  
ATOM    612  C   LYS A 120      -2.464 -16.358   1.934  1.00 45.33           C  
ATOM    613  O   LYS A 120      -2.724 -16.373   0.728  1.00 39.29           O  
ATOM    614  CB  LYS A 120      -4.669 -17.521   2.324  1.00 52.76           C  
ATOM    615  CG  LYS A 120      -5.253 -18.763   2.985  1.00 59.76           C  
ATOM    616  CD  LYS A 120      -6.777 -18.688   3.047  1.00 64.01           C  
ATOM    617  CE  LYS A 120      -7.356 -19.793   3.918  1.00 67.92           C  
ATOM    618  NZ  LYS A 120      -6.467 -20.990   3.955  1.00 68.19           N1+
ATOM    619  N   SER A 121      -1.388 -15.738   2.424  1.00 38.02           N  
ATOM    620  CA  SER A 121      -0.400 -15.128   1.546  1.00 33.91           C  
ATOM    621  C   SER A 121       0.947 -15.856   1.595  1.00 34.84           C  
ATOM    622  O   SER A 121       1.979 -15.282   1.230  1.00 36.27           O  
ATOM    623  CB  SER A 121      -0.239 -13.638   1.864  1.00 35.73           C  
ATOM    624  OG  SER A 121      -0.043 -13.415   3.241  1.00 43.65           O  
ATOM    625  N   HIS A 122       0.953 -17.111   2.034  1.00 31.83           N  
ATOM    626  CA  HIS A 122       2.100 -17.999   1.887  1.00 33.39           C  
ATOM    627  C   HIS A 122       2.112 -18.605   0.479  1.00 35.44           C  
ATOM    628  O   HIS A 122       1.218 -18.366  -0.330  1.00 35.54           O  
ATOM    629  CB  HIS A 122       2.036 -19.103   2.930  1.00 35.28           C  
ATOM    630  CG  HIS A 122       0.806 -19.937   2.811  1.00 41.78           C  
ATOM    631  CD2 HIS A 122       0.636 -21.235   2.462  1.00 49.06           C  
ATOM    632  ND1 HIS A 122      -0.459 -19.414   2.969  1.00 41.52           N  
ATOM    633  CE1 HIS A 122      -1.353 -20.365   2.772  1.00 50.82           C  
ATOM    634  NE2 HIS A 122      -0.716 -21.479   2.458  1.00 55.59           N  
ATOM    635  N   VAL A 123       3.133 -19.412   0.187  1.00 30.89           N  
ATOM    636  CA  VAL A 123       3.314 -20.048  -1.119  1.00 33.48           C  
ATOM    637  C   VAL A 123       3.396 -21.555  -0.901  1.00 32.43           C  
ATOM    638  O   VAL A 123       4.249 -22.029  -0.139  1.00 34.19           O  
ATOM    639  CB  VAL A 123       4.571 -19.532  -1.842  1.00 34.75           C  
ATOM    640  CG1 VAL A 123       4.705 -20.167  -3.225  1.00 32.01           C  
ATOM    641  CG2 VAL A 123       4.533 -18.023  -1.968  1.00 36.57           C  
ATOM    642  N   GLU A 124       2.518 -22.303  -1.576  1.00 34.28           N  
ATOM    643  CA  GLU A 124       2.455 -23.755  -1.443  1.00 34.05           C  
ATOM    644  C   GLU A 124       3.717 -24.394  -2.021  1.00 33.76           C  
ATOM    645  O   GLU A 124       4.441 -23.761  -2.784  1.00 33.04           O  
ATOM    646  CB  GLU A 124       1.213 -24.281  -2.157  1.00 38.83           C  
ATOM    647  CG  GLU A 124      -0.048 -24.416  -1.299  1.00 50.54           C  
ATOM    648  CD  GLU A 124       0.157 -25.223  -0.014  0.08 47.11           C  
ATOM    649  OE1 GLU A 124       0.288 -26.463  -0.081  1.00 60.93           O  
ATOM    650  OE2 GLU A 124       0.153 -24.630   1.075  1.00 50.11           O1-
ATOM    651  N   PRO A 125       4.020 -25.641  -1.660  1.00 35.57           N  
ATOM    652  CA  PRO A 125       5.174 -26.308  -2.284  1.00 35.99           C  
ATOM    653  C   PRO A 125       5.047 -26.278  -3.800  1.00 36.53           C  
ATOM    654  O   PRO A 125       3.984 -26.553  -4.350  1.00 36.53           O  
ATOM    655  CB  PRO A 125       5.100 -27.735  -1.734  1.00 35.57           C  
ATOM    656  CG  PRO A 125       4.429 -27.585  -0.415  1.00 37.95           C  
ATOM    657  CD  PRO A 125       3.425 -26.465  -0.589  1.00 37.01           C  
ATOM    658  N   GLY A 126       6.135 -25.904  -4.475  1.00 35.35           N  
ATOM    659  CA  GLY A 126       6.149 -25.768  -5.916  1.00 40.10           C  
ATOM    660  C   GLY A 126       5.382 -24.590  -6.467  1.00 41.35           C  
ATOM    661  O   GLY A 126       5.381 -24.393  -7.685  1.00 42.20           O  
ATOM    662  N   GLY A 127       4.747 -23.786  -5.619  1.00 39.70           N  
ATOM    663  CA  GLY A 127       3.885 -22.736  -6.108  1.00 33.26           C  
ATOM    664  C   GLY A 127       4.630 -21.457  -6.450  1.00 37.96           C  
ATOM    665  O   GLY A 127       5.833 -21.310  -6.217  1.00 36.69           O  
ATOM    666  N   THR A 128       3.884 -20.512  -7.029  1.00 37.44           N  
ATOM    667  CA  THR A 128       4.408 -19.201  -7.384  1.00 35.66           C  
ATOM    668  C   THR A 128       3.456 -18.121  -6.899  1.00 38.08           C  
ATOM    669  O   THR A 128       2.255 -18.349  -6.741  1.00 43.06           O  
ATOM    670  CB  THR A 128       4.603 -19.039  -8.892  1.00 44.02           C  
ATOM    671  CG2 THR A 128       5.683 -19.992  -9.397  1.00 35.54           C  
ATOM    672  OG1 THR A 128       3.357 -19.307  -9.542  1.00 41.49           O  
ATOM    673  N   ARG A 129       4.009 -16.937  -6.668  1.00 35.07           N  
ATOM    674  CA  ARG A 129       3.228 -15.804  -6.200  1.00 34.93           C  
ATOM    675  C   ARG A 129       4.028 -14.553  -6.475  1.00 32.44           C  
ATOM    676  O   ARG A 129       5.255 -14.564  -6.381  1.00 35.63           O  
ATOM    677  CB  ARG A 129       2.918 -15.917  -4.697  1.00 37.51           C  
ATOM    678  CG  ARG A 129       1.964 -14.879  -4.197  1.00 35.07           C  
ATOM    679  CD  ARG A 129       1.724 -14.998  -2.695  1.00 35.98           C  
ATOM    680  NE  ARG A 129       0.634 -14.125  -2.267  1.00 38.23           N  
ATOM    681  CZ  ARG A 129      -0.602 -14.540  -2.030  1.00 42.49           C  
ATOM    682  NH1 ARG A 129      -0.943 -15.812  -2.176  1.00 41.20           N1+
ATOM    683  NH2 ARG A 129      -1.513 -13.662  -1.612  1.00 38.05           N  
ATOM    684  N   THR A 130       3.333 -13.465  -6.798  1.00 32.31           N  
ATOM    685  CA  THR A 130       3.975 -12.161  -6.915  1.00 30.11           C  
ATOM    686  C   THR A 130       3.717 -11.386  -5.630  1.00 34.06           C  
ATOM    687  O   THR A 130       2.565 -11.067  -5.307  1.00 35.24           O  
ATOM    688  CB  THR A 130       3.474 -11.386  -8.130  1.00 39.68           C  
ATOM    689  CG2 THR A 130       4.121  -9.992  -8.163  1.00 35.37           C  
ATOM    690  OG1 THR A 130       3.833 -12.096  -9.324  1.00 38.85           O  
ATOM    691  N   TYR A 131       4.788 -11.122  -4.886  1.00 33.04           N  
ATOM    692  CA  TYR A 131       4.744 -10.261  -3.711  1.00 30.24           C  
ATOM    693  C   TYR A 131       5.081  -8.843  -4.154  1.00 33.71           C  
ATOM    694  O   TYR A 131       6.054  -8.644  -4.888  1.00 34.88           O  
ATOM    695  CB  TYR A 131       5.762 -10.724  -2.662  1.00 28.79           C  
ATOM    696  CG  TYR A 131       5.399 -11.972  -1.884  1.00 30.34           C  
ATOM    697  CD1 TYR A 131       4.395 -11.944  -0.922  1.00 29.98           C  
ATOM    698  CD2 TYR A 131       6.091 -13.174  -2.083  1.00 26.28           C  
ATOM    699  CE1 TYR A 131       4.065 -13.076  -0.180  1.00 31.04           C  
ATOM    700  CE2 TYR A 131       5.765 -14.330  -1.330  1.00 31.76           C  
ATOM    701  CZ  TYR A 131       4.749 -14.262  -0.379  1.00 30.71           C  
ATOM    702  OH  TYR A 131       4.411 -15.362   0.391  1.00 30.41           O  
ATOM    703  N   THR A 132       4.310  -7.855  -3.696  1.00 29.08           N  
ATOM    704  CA  THR A 132       4.565  -6.479  -4.103  1.00 32.46           C  
ATOM    705  C   THR A 132       4.877  -5.626  -2.884  1.00 29.77           C  
ATOM    706  O   THR A 132       4.110  -5.619  -1.909  1.00 30.06           O  
ATOM    707  CB  THR A 132       3.388  -5.910  -4.891  1.00 35.40           C  
ATOM    708  CG2 THR A 132       3.607  -4.413  -5.171  1.00 32.30           C  
ATOM    709  OG1 THR A 132       3.321  -6.594  -6.151  1.00 35.29           O  
ATOM    710  N   TRP A 133       6.021  -4.947  -2.943  1.00 31.94           N  
ATOM    711  CA  TRP A 133       6.477  -4.001  -1.931  1.00 32.22           C  
ATOM    712  C   TRP A 133       6.467  -2.602  -2.523  1.00 31.85           C  
ATOM    713  O   TRP A 133       7.024  -2.380  -3.606  1.00 34.33           O  
ATOM    714  CB  TRP A 133       7.896  -4.319  -1.462  1.00 28.72           C  
ATOM    715  CG  TRP A 133       8.071  -5.679  -0.853  1.00 29.26           C  
ATOM    716  CD1 TRP A 133       7.096  -6.547  -0.441  1.00 32.40           C  
ATOM    717  CD2 TRP A 133       9.315  -6.325  -0.614  1.00 29.06           C  
ATOM    718  CE2 TRP A 133       9.037  -7.588  -0.048  1.00 29.45           C  
ATOM    719  CE3 TRP A 133      10.645  -5.958  -0.830  1.00 30.18           C  
ATOM    720  NE1 TRP A 133       7.675  -7.712   0.046  1.00 30.48           N  
ATOM    721  CZ2 TRP A 133      10.043  -8.475   0.309  1.00 30.88           C  
ATOM    722  CZ3 TRP A 133      11.632  -6.831  -0.467  1.00 31.32           C  
ATOM    723  CH2 TRP A 133      11.331  -8.075   0.091  1.00 29.49           C  
ATOM    724  N   ARG A 134       5.872  -1.663  -1.809  1.00 31.39           N  
ATOM    725  CA  ARG A 134       5.912  -0.270  -2.214  1.00 29.53           C  
ATOM    726  C   ARG A 134       6.637   0.534  -1.147  1.00 35.67           C  
ATOM    727  O   ARG A 134       6.823   0.072  -0.023  1.00 32.74           O  
ATOM    728  CB  ARG A 134       4.498   0.283  -2.445  1.00 33.01           C  
ATOM    729  CG  ARG A 134       3.895  -0.214  -3.732  1.00 35.55           C  
ATOM    730  CD  ARG A 134       2.442   0.214  -3.913  1.00 41.17           C  
ATOM    731  NE  ARG A 134       2.023  -0.141  -5.264  1.00 53.12           N  
ATOM    732  CZ  ARG A 134       1.439  -1.291  -5.576  1.00 54.17           C  
ATOM    733  NH1 ARG A 134       1.056  -2.146  -4.636  1.00 44.39           N1+
ATOM    734  NH2 ARG A 134       1.231  -1.589  -6.860  1.00 44.02           N  
ATOM    735  N   THR A 135       7.083   1.729  -1.528  1.00 30.65           N  
ATOM    736  CA  THR A 135       7.754   2.654  -0.624  1.00 31.96           C  
ATOM    737  C   THR A 135       7.300   4.066  -0.953  1.00 38.29           C  
ATOM    738  O   THR A 135       6.845   4.347  -2.065  1.00 35.03           O  
ATOM    739  CB  THR A 135       9.287   2.590  -0.732  1.00 28.81           C  
ATOM    740  CG2 THR A 135       9.809   1.190  -0.413  1.00 28.34           C  
ATOM    741  OG1 THR A 135       9.689   2.965  -2.055  1.00 33.65           O  
ATOM    742  N   HIS A 136       7.451   4.966   0.015  1.00 31.92           N  
ATOM    743  CA  HIS A 136       6.981   6.339  -0.156  1.00 33.49           C  
ATOM    744  C   HIS A 136       7.979   7.316   0.450  1.00 35.60           C  
ATOM    745  O   HIS A 136       8.695   6.993   1.406  1.00 33.70           O  
ATOM    746  CB  HIS A 136       5.599   6.525   0.487  1.00 32.70           C  
ATOM    747  CG  HIS A 136       5.609   6.323   1.970  1.00 32.72           C  
ATOM    748  CD2 HIS A 136       5.833   7.189   2.985  1.00 34.76           C  
ATOM    749  ND1 HIS A 136       5.412   5.086   2.553  1.00 33.29           N  
ATOM    750  CE1 HIS A 136       5.508   5.207   3.868  1.00 38.03           C  
ATOM    751  NE2 HIS A 136       5.754   6.475   4.154  1.00 35.45           N  
ATOM    752  N   GLU A 137       8.037   8.509  -0.135  1.00 32.03           N  
ATOM    753  CA  GLU A 137       8.815   9.603   0.419  1.00 32.31           C  
ATOM    754  C   GLU A 137       8.098  10.192   1.627  1.00 29.61           C  
ATOM    755  O   GLU A 137       6.886  10.039   1.778  1.00 33.49           O  
ATOM    756  CB  GLU A 137       9.012  10.715  -0.620  1.00 33.15           C  
ATOM    757  CG  GLU A 137       9.775  10.333  -1.864  1.00 36.54           C  
ATOM    758  CD  GLU A 137       9.733  11.442  -2.909  1.00 43.92           C  
ATOM    759  OE1 GLU A 137       8.949  12.396  -2.736  1.00 46.57           O  
ATOM    760  OE2 GLU A 137      10.499  11.366  -3.882  1.00 44.32           O1-
ATOM    761  N   PRO A 138       8.822  10.888   2.498  1.00 32.10           N  
ATOM    762  CA  PRO A 138       8.150  11.608   3.584  1.00 31.98           C  
ATOM    763  C   PRO A 138       7.463  12.859   3.054  1.00 34.32           C  
ATOM    764  O   PRO A 138       7.759  13.341   1.961  1.00 33.82           O  
ATOM    765  CB  PRO A 138       9.288  11.967   4.546  1.00 31.97           C  
ATOM    766  CG  PRO A 138      10.530  11.953   3.708  1.00 33.30           C  
ATOM    767  CD  PRO A 138      10.282  11.103   2.490  1.00 32.67           C  
ATOM    768  N   GLY A 139       6.524  13.376   3.836  1.00 39.07           N  
ATOM    769  CA  GLY A 139       5.875  14.609   3.434  1.00 41.30           C  
ATOM    770  C   GLY A 139       4.826  15.073   4.419  1.00 42.42           C  
ATOM    771  O   GLY A 139       4.388  14.336   5.316  1.00 38.29           O  
ATOM    772  N   ARG A 140       4.420  16.327   4.214  1.00 42.50           N  
ATOM    773  CA  ARG A 140       3.427  17.002   5.040  1.00 44.24           C  
ATOM    774  C   ARG A 140       2.038  16.539   4.632  1.00 46.53           C  
ATOM    775  O   ARG A 140       1.669  16.666   3.460  1.00 43.13           O  
ATOM    776  CB  ARG A 140       3.568  18.515   4.846  1.00 50.40           C  
ATOM    777  CG  ARG A 140       2.666  19.373   5.688  1.00 48.80           C  
ATOM    778  CD  ARG A 140       3.162  19.388   7.108  1.00 49.98           C  
ATOM    779  NE  ARG A 140       4.545  19.841   7.219  1.00 52.03           N  
ATOM    780  CZ  ARG A 140       5.257  19.761   8.335  1.00 51.02           C  
ATOM    781  NH1 ARG A 140       4.744  19.248   9.443  1.00 42.49           N1+
ATOM    782  NH2 ARG A 140       6.523  20.171   8.328  1.00 47.07           N  
ATOM    783  N   ARG A 141       1.268  16.000   5.578  1.00 39.79           N  
ATOM    784  CA  ARG A 141      -0.121  15.690   5.268  1.00 41.13           C  
ATOM    785  C   ARG A 141      -0.946  16.975   5.215  1.00 48.37           C  
ATOM    786  O   ARG A 141      -0.547  18.018   5.738  1.00 48.97           O  
ATOM    787  CB  ARG A 141      -0.726  14.739   6.302  1.00 39.31           C  
ATOM    788  CG  ARG A 141      -0.004  13.411   6.463  1.00 41.32           C  
ATOM    789  CD  ARG A 141      -0.858  12.438   7.263  1.00 41.23           C  
ATOM    790  NE  ARG A 141      -0.164  11.181   7.539  1.00 43.19           N  
ATOM    791  CZ  ARG A 141       0.709  11.009   8.525  1.00 45.58           C  
ATOM    792  NH1 ARG A 141       1.024  11.997   9.352  1.00 38.06           N1+
ATOM    793  NH2 ARG A 141       1.283   9.820   8.684  1.00 41.64           N  
ATOM    794  N   ALA A 142      -2.125  16.889   4.594  1.00 48.59           N  
ATOM    795  CA  ALA A 142      -2.970  18.077   4.479  1.00 48.68           C  
ATOM    796  C   ALA A 142      -3.316  18.661   5.844  1.00 47.94           C  
ATOM    797  O   ALA A 142      -3.518  19.876   5.962  1.00 46.24           O  
ATOM    798  CB  ALA A 142      -4.244  17.755   3.698  1.00 43.26           C  
ATOM    799  N   ASP A 143      -3.364  17.829   6.885  1.00 46.28           N  
ATOM    800  CA  ASP A 143      -3.646  18.314   8.229  1.00 50.55           C  
ATOM    801  C   ASP A 143      -2.406  18.845   8.953  1.00 54.05           C  
ATOM    802  O   ASP A 143      -2.494  19.142  10.153  1.00 52.98           O  
ATOM    803  CB  ASP A 143      -4.302  17.206   9.065  1.00 53.76           C  
ATOM    804  CG  ASP A 143      -3.349  16.061   9.396  1.00 49.43           C  
ATOM    805  OD1 ASP A 143      -2.163  16.098   9.007  1.00 51.26           O  
ATOM    806  OD2 ASP A 143      -3.797  15.102  10.053  1.00 61.93           O1-
ATOM    807  N   GLY A 144      -1.258  18.944   8.276  1.00 44.54           N  
ATOM    808  CA  GLY A 144      -0.075  19.541   8.860  1.00 48.49           C  
ATOM    809  C   GLY A 144       0.864  18.596   9.583  1.00 48.36           C  
ATOM    810  O   GLY A 144       1.965  19.016   9.970  1.00 43.64           O  
ATOM    811  N   THR A 145       0.479  17.341   9.786  1.00 43.86           N  
ATOM    812  CA  THR A 145       1.413  16.399  10.381  1.00 45.24           C  
ATOM    813  C   THR A 145       2.377  15.869   9.317  1.00 49.91           C  
ATOM    814  O   THR A 145       2.122  15.953   8.115  1.00 44.71           O  
ATOM    815  CB  THR A 145       0.657  15.250  11.029  1.00 48.33           C  
ATOM    816  CG2 THR A 145      -0.206  15.786  12.160  1.00 43.51           C  
ATOM    817  OG1 THR A 145      -0.202  14.648  10.055  1.00 47.20           O  
ATOM    818  N   TRP A 146       3.494  15.312   9.773  1.00 40.39           N  
ATOM    819  CA  TRP A 146       4.558  14.847   8.886  1.00 43.86           C  
ATOM    820  C   TRP A 146       4.517  13.325   8.787  1.00 42.10           C  
ATOM    821  O   TRP A 146       4.615  12.629   9.802  1.00 37.36           O  
ATOM    822  CB  TRP A 146       5.919  15.315   9.399  1.00 34.34           C  
ATOM    823  CG  TRP A 146       7.079  15.062   8.478  1.00 38.02           C  
ATOM    824  CD1 TRP A 146       8.024  14.090   8.602  1.00 38.26           C  
ATOM    825  CD2 TRP A 146       7.442  15.830   7.325  1.00 41.34           C  
ATOM    826  CE2 TRP A 146       8.609  15.249   6.786  1.00 40.16           C  
ATOM    827  CE3 TRP A 146       6.888  16.947   6.691  1.00 43.48           C  
ATOM    828  NE1 TRP A 146       8.945  14.190   7.587  1.00 37.97           N  
ATOM    829  CZ2 TRP A 146       9.235  15.745   5.640  1.00 41.05           C  
ATOM    830  CZ3 TRP A 146       7.507  17.435   5.548  1.00 48.35           C  
ATOM    831  CH2 TRP A 146       8.674  16.836   5.038  1.00 39.38           C  
ATOM    832  N   ARG A 147       4.395  12.812   7.566  1.00 35.56           N  
ATOM    833  CA  ARG A 147       4.390  11.376   7.313  1.00 40.17           C  
ATOM    834  C   ARG A 147       5.822  10.889   7.150  1.00 33.48           C  
ATOM    835  O   ARG A 147       6.550  11.385   6.286  1.00 34.53           O  
ATOM    836  CB  ARG A 147       3.573  11.053   6.060  1.00 36.50           C  
ATOM    837  CG  ARG A 147       3.425   9.550   5.793  1.00 34.86           C  
ATOM    838  CD  ARG A 147       2.759   9.317   4.447  1.00 37.98           C  
ATOM    839  NE  ARG A 147       2.578   7.901   4.154  1.00 38.29           N  
ATOM    840  CZ  ARG A 147       2.306   7.419   2.950  1.00 42.86           C  
ATOM    841  NH1 ARG A 147       2.190   8.216   1.896  1.00 40.23           N1+
ATOM    842  NH2 ARG A 147       2.134   6.110   2.801  1.00 35.70           N  
ATOM    843  N   ALA A 148       6.236   9.940   7.996  1.00 34.16           N  
ATOM    844  CA  ALA A 148       7.571   9.361   7.857  1.00 36.20           C  
ATOM    845  C   ALA A 148       7.690   8.589   6.549  1.00 35.29           C  
ATOM    846  O   ALA A 148       6.778   7.858   6.157  1.00 36.84           O  
ATOM    847  CB  ALA A 148       7.876   8.422   9.029  1.00 35.35           C  
ATOM    848  N   GLY A 149       8.833   8.727   5.881  1.00 34.00           N  
ATOM    849  CA  GLY A 149       9.092   7.959   4.678  1.00 32.22           C  
ATOM    850  C   GLY A 149       9.450   6.512   4.986  1.00 35.68           C  
ATOM    851  O   GLY A 149       9.538   6.091   6.138  1.00 33.79           O  
ATOM    852  N   SER A 150       9.652   5.733   3.919  1.00 32.00           N  
ATOM    853  CA  SER A 150      10.051   4.335   4.054  1.00 29.71           C  
ATOM    854  C   SER A 150      11.539   4.132   4.324  1.00 30.60           C  
ATOM    855  O   SER A 150      11.929   2.998   4.643  1.00 32.82           O  
ATOM    856  CB  SER A 150       9.700   3.540   2.781  1.00 28.42           C  
ATOM    857  OG  SER A 150       8.335   3.712   2.435  1.00 32.38           O  
ATOM    858  N   ALA A 151      12.377   5.157   4.150  1.00 30.10           N  
ATOM    859  CA  ALA A 151      13.823   4.953   4.179  1.00 29.02           C  
ATOM    860  C   ALA A 151      14.282   4.301   5.483  1.00 29.40           C  
ATOM    861  O   ALA A 151      13.819   4.649   6.576  1.00 31.03           O  
ATOM    862  CB  ALA A 151      14.569   6.273   3.996  1.00 27.89           C  
ATOM    863  N   GLY A 152      15.211   3.365   5.351  1.00 28.99           N  
ATOM    864  CA  GLY A 152      15.864   2.786   6.505  1.00 34.37           C  
ATOM    865  C   GLY A 152      16.493   1.444   6.181  1.00 33.49           C  
ATOM    866  O   GLY A 152      16.559   1.015   5.021  1.00 30.05           O  
ATOM    867  N   TYR A 153      16.966   0.791   7.249  1.00 27.49           N  
ATOM    868  CA  TYR A 153      17.553  -0.539   7.173  1.00 26.47           C  
ATOM    869  C   TYR A 153      16.509  -1.553   7.624  1.00 30.37           C  
ATOM    870  O   TYR A 153      16.085  -1.540   8.789  1.00 29.28           O  
ATOM    871  CB  TYR A 153      18.803  -0.624   8.051  1.00 25.73           C  
ATOM    872  CG  TYR A 153      19.941   0.196   7.489  1.00 30.16           C  
ATOM    873  CD1 TYR A 153      20.720  -0.292   6.444  1.00 30.42           C  
ATOM    874  CD2 TYR A 153      20.215   1.463   7.977  1.00 32.42           C  
ATOM    875  CE1 TYR A 153      21.761   0.461   5.909  1.00 29.45           C  
ATOM    876  CE2 TYR A 153      21.261   2.225   7.451  1.00 32.17           C  
ATOM    877  CZ  TYR A 153      22.021   1.716   6.422  1.00 29.89           C  
ATOM    878  OH  TYR A 153      23.053   2.470   5.905  1.00 33.90           O  
ATOM    879  N   TRP A 154      16.109  -2.425   6.707  1.00 26.96           N  
ATOM    880  CA  TRP A 154      15.005  -3.344   6.928  1.00 28.20           C  
ATOM    881  C   TRP A 154      15.408  -4.766   6.555  1.00 29.37           C  
ATOM    882  O   TRP A 154      16.577  -5.022   6.240  1.00 27.14           O  
ATOM    883  CB  TRP A 154      13.805  -2.894   6.088  1.00 26.08           C  
ATOM    884  CG  TRP A 154      13.344  -1.483   6.364  1.00 26.38           C  
ATOM    885  CD1 TRP A 154      13.497  -0.380   5.555  1.00 30.04           C  
ATOM    886  CD2 TRP A 154      12.606  -1.041   7.508  1.00 28.24           C  
ATOM    887  CE2 TRP A 154      12.351   0.345   7.336  1.00 31.62           C  
ATOM    888  CE3 TRP A 154      12.134  -1.683   8.661  1.00 26.07           C  
ATOM    889  NE1 TRP A 154      12.912   0.726   6.150  1.00 31.21           N  
ATOM    890  CZ2 TRP A 154      11.643   1.097   8.277  1.00 27.74           C  
ATOM    891  CZ3 TRP A 154      11.438  -0.930   9.604  1.00 28.83           C  
ATOM    892  CH2 TRP A 154      11.194   0.450   9.399  1.00 27.94           C  
ATOM    893  N   HIS A 155      14.453  -5.691   6.556  1.00 27.41           N  
ATOM    894  CA  HIS A 155      14.782  -7.077   6.256  1.00 24.99           C  
ATOM    895  C   HIS A 155      13.507  -7.821   5.907  1.00 26.26           C  
ATOM    896  O   HIS A 155      12.399  -7.344   6.161  1.00 29.23           O  
ATOM    897  CB  HIS A 155      15.494  -7.770   7.429  1.00 25.54           C  
ATOM    898  CG  HIS A 155      14.729  -7.728   8.718  1.00 29.21           C  
ATOM    899  CD2 HIS A 155      14.478  -6.709   9.576  1.00 27.47           C  
ATOM    900  ND1 HIS A 155      14.156  -8.853   9.281  1.00 31.40           N  
ATOM    901  CE1 HIS A 155      13.563  -8.523  10.412  1.00 30.72           C  
ATOM    902  NE2 HIS A 155      13.759  -7.231  10.628  1.00 29.91           N  
ATOM    903  N   TYR A 156      13.689  -8.986   5.289  1.00 27.53           N  
ATOM    904  CA  TYR A 156      12.598  -9.880   4.947  1.00 28.93           C  
ATOM    905  C   TYR A 156      12.925 -11.270   5.479  1.00 25.44           C  
ATOM    906  O   TYR A 156      14.097 -11.628   5.648  1.00 27.97           O  
ATOM    907  CB  TYR A 156      12.352  -9.918   3.423  1.00 27.10           C  
ATOM    908  CG  TYR A 156      13.581 -10.347   2.640  1.00 28.86           C  
ATOM    909  CD1 TYR A 156      13.838 -11.683   2.404  1.00 31.94           C  
ATOM    910  CD2 TYR A 156      14.492  -9.409   2.159  1.00 26.76           C  
ATOM    911  CE1 TYR A 156      14.956 -12.086   1.693  1.00 31.10           C  
ATOM    912  CE2 TYR A 156      15.634  -9.805   1.447  1.00 27.48           C  
ATOM    913  CZ  TYR A 156      15.843 -11.146   1.215  1.00 26.38           C  
ATOM    914  OH  TYR A 156      16.946 -11.590   0.510  1.00 32.03           O  
ATOM    915  N   HIS A 157      11.891 -12.058   5.742  1.00 27.14           N  
ATOM    916  CA  HIS A 157      12.135 -13.400   6.264  1.00 24.88           C  
ATOM    917  C   HIS A 157      10.887 -14.239   6.109  1.00 26.39           C  
ATOM    918  O   HIS A 157       9.803 -13.730   5.818  1.00 29.68           O  
ATOM    919  CB  HIS A 157      12.543 -13.365   7.743  1.00 21.84           C  
ATOM    920  CG  HIS A 157      11.571 -12.649   8.622  1.00 28.08           C  
ATOM    921  CD2 HIS A 157      11.575 -11.382   9.107  1.00 25.33           C  
ATOM    922  ND1 HIS A 157      10.440 -13.251   9.130  1.00 28.46           N  
ATOM    923  CE1 HIS A 157       9.780 -12.379   9.876  1.00 30.90           C  
ATOM    924  NE2 HIS A 157      10.452 -11.243   9.886  1.00 29.40           N  
ATOM    925  N   ASP A 158      11.052 -15.541   6.335  1.00 26.18           N  
ATOM    926  CA  ASP A 158       9.914 -16.442   6.299  1.00 28.76           C  
ATOM    927  C   ASP A 158       9.034 -16.233   7.532  1.00 29.32           C  
ATOM    928  O   ASP A 158       9.505 -15.819   8.598  1.00 29.04           O  
ATOM    929  CB  ASP A 158      10.383 -17.901   6.237  1.00 26.26           C  
ATOM    930  CG  ASP A 158       9.237 -18.884   6.480  1.00 31.29           C  
ATOM    931  OD1 ASP A 158       8.308 -18.917   5.642  1.00 31.45           O  
ATOM    932  OD2 ASP A 158       9.241 -19.591   7.511  1.00 30.78           O1-
ATOM    933  N   HIS A 159       7.737 -16.542   7.379  1.00 26.52           N  
ATOM    934  CA  HIS A 159       6.769 -16.426   8.460  1.00 30.40           C  
ATOM    935  C   HIS A 159       5.937 -17.692   8.655  1.00 31.92           C  
ATOM    936  O   HIS A 159       5.011 -17.673   9.474  1.00 30.35           O  
ATOM    937  CB  HIS A 159       5.837 -15.226   8.202  1.00 33.25           C  
ATOM    938  CG  HIS A 159       5.339 -14.540   9.444  1.00 30.91           C  
ATOM    939  CD2 HIS A 159       5.511 -13.268   9.881  1.00 32.75           C  
ATOM    940  ND1 HIS A 159       4.539 -15.163  10.384  1.00 32.90           N  
ATOM    941  CE1 HIS A 159       4.245 -14.303  11.347  1.00 32.93           C  
ATOM    942  NE2 HIS A 159       4.816 -13.147  11.060  1.00 31.36           N  
ATOM    943  N   VAL A 160       6.213 -18.796   7.930  1.00 29.51           N  
ATOM    944  CA  VAL A 160       5.316 -19.954   8.038  1.00 24.99           C  
ATOM    945  C   VAL A 160       5.993 -21.318   8.159  1.00 29.14           C  
ATOM    946  O   VAL A 160       5.305 -22.321   8.390  1.00 30.12           O  
ATOM    947  CB  VAL A 160       4.323 -20.021   6.852  1.00 28.73           C  
ATOM    948  CG1 VAL A 160       3.565 -18.699   6.651  1.00 32.29           C  
ATOM    949  CG2 VAL A 160       5.046 -20.452   5.577  1.00 32.09           C  
ATOM    950  N   VAL A 161       7.320 -21.409   8.017  1.00 27.12           N  
ATOM    951  CA  VAL A 161       7.947 -22.728   8.110  1.00 28.19           C  
ATOM    952  C   VAL A 161       8.132 -23.104   9.574  1.00 29.75           C  
ATOM    953  O   VAL A 161       8.684 -22.328  10.365  1.00 29.59           O  
ATOM    954  CB  VAL A 161       9.282 -22.777   7.355  1.00 26.56           C  
ATOM    955  CG1 VAL A 161       9.975 -24.109   7.632  1.00 29.35           C  
ATOM    956  CG2 VAL A 161       9.053 -22.564   5.840  1.00 26.83           C  
ATOM    957  N   GLY A 162       7.672 -24.299   9.931  1.00 25.13           N  
ATOM    958  CA  GLY A 162       7.777 -24.796  11.294  1.00 27.61           C  
ATOM    959  C   GLY A 162       6.644 -24.346  12.194  1.00 32.76           C  
ATOM    960  O   GLY A 162       6.003 -25.178  12.844  1.00 32.79           O  
ATOM    961  N   THR A 163       6.428 -23.031  12.287  1.00 32.93           N  
ATOM    962  CA  THR A 163       5.357 -22.456  13.089  1.00 29.13           C  
ATOM    963  C   THR A 163       4.727 -21.317  12.303  1.00 33.49           C  
ATOM    964  O   THR A 163       5.232 -20.900  11.258  1.00 32.28           O  
ATOM    965  CB  THR A 163       5.860 -21.918  14.446  1.00 30.57           C  
ATOM    966  CG2 THR A 163       6.768 -22.957  15.156  1.00 31.25           C  
ATOM    967  OG1 THR A 163       6.594 -20.700  14.231  1.00 28.16           O  
ATOM    968  N   GLU A 164       3.623 -20.790  12.820  1.00 30.63           N  
ATOM    969  CA  GLU A 164       2.973 -19.685  12.122  1.00 31.40           C  
ATOM    970  C   GLU A 164       3.715 -18.367  12.296  1.00 31.94           C  
ATOM    971  O   GLU A 164       3.215 -17.330  11.857  1.00 29.81           O  
ATOM    972  CB  GLU A 164       1.518 -19.533  12.594  1.00 42.54           C  
ATOM    973  CG  GLU A 164       0.657 -20.781  12.342  1.00 52.74           C  
ATOM    974  CD  GLU A 164      -0.850 -20.543  12.491  1.00 59.54           C  
ATOM    975  OE1 GLU A 164      -1.279 -19.861  13.456  1.00 54.71           O  
ATOM    976  OE2 GLU A 164      -1.607 -21.054  11.637  0.91 64.60           O1-
ATOM    977  N   HIS A 165       4.884 -18.387  12.945  1.00 29.66           N  
ATOM    978  CA  HIS A 165       5.789 -17.245  12.974  1.00 28.59           C  
ATOM    979  C   HIS A 165       7.135 -17.543  12.346  1.00 31.10           C  
ATOM    980  O   HIS A 165       8.079 -16.756  12.521  1.00 29.00           O  
ATOM    981  CB  HIS A 165       5.938 -16.752  14.410  1.00 31.70           C  
ATOM    982  CG  HIS A 165       4.661 -16.186  14.928  1.00 37.66           C  
ATOM    983  CD2 HIS A 165       4.114 -14.953  14.790  1.00 34.89           C  
ATOM    984  ND1 HIS A 165       3.734 -16.950  15.601  1.00 37.10           N  
ATOM    985  CE1 HIS A 165       2.676 -16.205  15.878  1.00 35.43           C  
ATOM    986  NE2 HIS A 165       2.883 -14.989  15.400  1.00 37.48           N  
ATOM    987  N   GLY A 166       7.240 -18.640  11.602  1.00 26.55           N  
ATOM    988  CA  GLY A 166       8.437 -18.918  10.846  1.00 27.91           C  
ATOM    989  C   GLY A 166       9.621 -19.356  11.651  1.00 29.99           C  
ATOM    990  O   GLY A 166      10.745 -19.215  11.181  1.00 29.01           O  
ATOM    991  N   THR A 167       9.409 -19.892  12.860  1.00 27.81           N  
ATOM    992  CA  THR A 167      10.548 -20.255  13.696  1.00 27.66           C  
ATOM    993  C   THR A 167      11.499 -21.209  12.979  1.00 28.52           C  
ATOM    994  O   THR A 167      12.722 -21.038  13.041  1.00 30.42           O  
ATOM    995  CB  THR A 167      10.047 -20.861  15.004  1.00 30.06           C  
ATOM    996  CG2 THR A 167      11.208 -21.356  15.842  1.00 24.64           C  
ATOM    997  OG1 THR A 167       9.338 -19.855  15.727  1.00 29.09           O  
ATOM    998  N   GLY A 168      10.962 -22.230  12.310  1.00 26.99           N  
ATOM    999  CA  GLY A 168      11.824 -23.156  11.584  1.00 30.77           C  
ATOM   1000  C   GLY A 168      12.471 -22.494  10.379  1.00 29.49           C  
ATOM   1001  O   GLY A 168      13.678 -22.618  10.160  1.00 31.94           O  
ATOM   1002  N   GLY A 169      11.682 -21.756   9.597  1.00 25.86           N  
ATOM   1003  CA  GLY A 169      12.232 -21.104   8.415  1.00 28.19           C  
ATOM   1004  C   GLY A 169      13.356 -20.138   8.751  1.00 29.44           C  
ATOM   1005  O   GLY A 169      14.406 -20.127   8.097  1.00 28.93           O  
ATOM   1006  N   ILE A 170      13.135 -19.294   9.764  1.00 26.41           N  
ATOM   1007  CA  ILE A 170      14.158 -18.348  10.199  1.00 26.43           C  
ATOM   1008  C   ILE A 170      15.389 -19.086  10.726  1.00 27.44           C  
ATOM   1009  O   ILE A 170      16.531 -18.727  10.401  1.00 28.55           O  
ATOM   1010  CB  ILE A 170      13.585 -17.395  11.269  1.00 28.39           C  
ATOM   1011  CG1 ILE A 170      12.476 -16.523  10.663  1.00 30.57           C  
ATOM   1012  CG2 ILE A 170      14.703 -16.594  11.903  1.00 27.44           C  
ATOM   1013  CD1 ILE A 170      11.732 -15.669  11.686  1.00 26.95           C  
ATOM   1014  N   ARG A 171      15.179 -20.096  11.587  1.00 28.37           N  
ATOM   1015  CA  ARG A 171      16.317 -20.870  12.084  1.00 26.66           C  
ATOM   1016  C   ARG A 171      17.116 -21.480  10.937  1.00 30.70           C  
ATOM   1017  O   ARG A 171      18.348 -21.571  11.012  1.00 28.27           O  
ATOM   1018  CB  ARG A 171      15.864 -21.986  13.028  1.00 27.57           C  
ATOM   1019  CG  ARG A 171      17.058 -22.662  13.699  1.00 30.37           C  
ATOM   1020  CD  ARG A 171      16.625 -23.591  14.841  1.00 32.24           C  
ATOM   1021  NE  ARG A 171      16.231 -22.834  16.024  1.00 33.45           N  
ATOM   1022  CZ  ARG A 171      15.904 -23.383  17.190  1.00 34.72           C  
ATOM   1023  NH1 ARG A 171      15.887 -24.698  17.352  1.00 30.44           N1+
ATOM   1024  NH2 ARG A 171      15.578 -22.595  18.211  1.00 32.68           N  
ATOM   1025  N   ASN A 172      16.426 -21.921   9.878  1.00 25.28           N  
ATOM   1026  CA  ASN A 172      17.063 -22.614   8.760  1.00 28.75           C  
ATOM   1027  C   ASN A 172      17.794 -21.674   7.798  1.00 27.05           C  
ATOM   1028  O   ASN A 172      18.583 -22.160   6.977  1.00 28.71           O  
ATOM   1029  CB  ASN A 172      16.029 -23.423   7.949  1.00 27.89           C  
ATOM   1030  CG  ASN A 172      15.430 -24.611   8.729  1.00 31.08           C  
ATOM   1031  ND2 ASN A 172      14.279 -25.100   8.261  1.00 32.04           N  
ATOM   1032  OD1 ASN A 172      15.996 -25.083   9.721  1.00 33.34           O  
ATOM   1033  N   GLY A 173      17.547 -20.361   7.865  1.00 27.71           N  
ATOM   1034  CA  GLY A 173      18.269 -19.409   7.036  1.00 28.47           C  
ATOM   1035  C   GLY A 173      17.439 -18.501   6.135  1.00 28.16           C  
ATOM   1036  O   GLY A 173      18.006 -17.750   5.340  1.00 30.27           O  
ATOM   1037  N   LEU A 174      16.110 -18.514   6.255  1.00 26.58           N  
ATOM   1038  CA  LEU A 174      15.264 -17.715   5.351  1.00 28.14           C  
ATOM   1039  C   LEU A 174      15.106 -16.291   5.887  1.00 30.80           C  
ATOM   1040  O   LEU A 174      14.084 -15.920   6.467  1.00 30.00           O  
ATOM   1041  CB  LEU A 174      13.909 -18.378   5.156  1.00 28.33           C  
ATOM   1042  CG  LEU A 174      13.993 -19.664   4.333  1.00 28.52           C  
ATOM   1043  CD1 LEU A 174      12.734 -20.481   4.518  1.00 29.21           C  
ATOM   1044  CD2 LEU A 174      14.252 -19.337   2.839  1.00 28.79           C  
ATOM   1045  N   TYR A 175      16.141 -15.478   5.658  1.00 28.95           N  
ATOM   1046  CA  TYR A 175      16.152 -14.065   6.006  1.00 26.45           C  
ATOM   1047  C   TYR A 175      17.131 -13.334   5.095  1.00 26.81           C  
ATOM   1048  O   TYR A 175      18.125 -13.908   4.662  1.00 27.10           O  
ATOM   1049  CB  TYR A 175      16.549 -13.850   7.477  1.00 23.96           C  
ATOM   1050  CG  TYR A 175      17.850 -14.539   7.875  1.00 29.59           C  
ATOM   1051  CD1 TYR A 175      19.087 -13.992   7.532  1.00 28.15           C  
ATOM   1052  CD2 TYR A 175      17.838 -15.734   8.596  1.00 29.57           C  
ATOM   1053  CE1 TYR A 175      20.274 -14.617   7.899  1.00 27.70           C  
ATOM   1054  CE2 TYR A 175      19.031 -16.362   8.987  1.00 27.78           C  
ATOM   1055  CZ  TYR A 175      20.242 -15.787   8.628  1.00 32.94           C  
ATOM   1056  OH  TYR A 175      21.435 -16.376   8.989  1.00 30.27           O  
ATOM   1057  N   GLY A 176      16.877 -12.049   4.863  1.00 27.63           N  
ATOM   1058  CA  GLY A 176      17.801 -11.219   4.122  1.00 27.59           C  
ATOM   1059  C   GLY A 176      17.561  -9.731   4.314  1.00 24.92           C  
ATOM   1060  O   GLY A 176      16.547  -9.311   4.871  1.00 27.21           O  
ATOM   1061  N   PRO A 177      18.517  -8.911   3.885  1.00 24.76           N  
ATOM   1062  CA  PRO A 177      18.451  -7.465   4.128  1.00 25.08           C  
ATOM   1063  C   PRO A 177      17.762  -6.699   3.009  1.00 26.79           C  
ATOM   1064  O   PRO A 177      17.843  -7.062   1.837  1.00 30.48           O  
ATOM   1065  CB  PRO A 177      19.930  -7.070   4.180  1.00 29.05           C  
ATOM   1066  CG  PRO A 177      20.583  -8.024   3.168  1.00 26.26           C  
ATOM   1067  CD  PRO A 177      19.811  -9.332   3.317  1.00 26.45           C  
ATOM   1068  N   VAL A 178      17.100  -5.605   3.406  1.00 26.92           N  
ATOM   1069  CA  VAL A 178      16.464  -4.644   2.502  1.00 29.95           C  
ATOM   1070  C   VAL A 178      16.903  -3.263   2.939  1.00 32.21           C  
ATOM   1071  O   VAL A 178      16.722  -2.900   4.102  1.00 32.13           O  
ATOM   1072  CB  VAL A 178      14.920  -4.692   2.545  1.00 33.13           C  
ATOM   1073  CG1 VAL A 178      14.315  -3.691   1.503  1.00 35.97           C  
ATOM   1074  CG2 VAL A 178      14.397  -6.054   2.348  1.00 35.05           C  
ATOM   1075  N   ILE A 179      17.448  -2.485   2.016  1.00 27.78           N  
ATOM   1076  CA  ILE A 179      17.796  -1.090   2.260  1.00 29.09           C  
ATOM   1077  C   ILE A 179      16.904  -0.209   1.394  1.00 33.60           C  
ATOM   1078  O   ILE A 179      16.798  -0.425   0.179  1.00 33.85           O  
ATOM   1079  CB  ILE A 179      19.275  -0.825   1.946  1.00 29.45           C  
ATOM   1080  CG1 ILE A 179      20.181  -1.680   2.840  1.00 29.05           C  
ATOM   1081  CG2 ILE A 179      19.587   0.658   2.104  1.00 33.42           C  
ATOM   1082  CD1 ILE A 179      21.646  -1.524   2.452  1.00 31.72           C  
ATOM   1083  N   VAL A 180      16.256   0.768   2.013  1.00 29.29           N  
ATOM   1084  CA  VAL A 180      15.514   1.799   1.286  1.00 29.85           C  
ATOM   1085  C   VAL A 180      16.212   3.123   1.533  1.00 35.21           C  
ATOM   1086  O   VAL A 180      16.371   3.542   2.687  1.00 30.52           O  
ATOM   1087  CB  VAL A 180      14.044   1.868   1.718  1.00 28.78           C  
ATOM   1088  CG1 VAL A 180      13.295   2.978   0.930  1.00 30.06           C  
ATOM   1089  CG2 VAL A 180      13.377   0.524   1.522  1.00 30.77           C  
ATOM   1090  N   ARG A 181      16.623   3.791   0.460  1.00 30.19           N  
ATOM   1091  CA  ARG A 181      17.388   5.018   0.592  1.00 30.96           C  
ATOM   1092  C   ARG A 181      16.508   6.233   0.338  1.00 32.70           C  
ATOM   1093  O   ARG A 181      15.568   6.188  -0.464  1.00 35.55           O  
ATOM   1094  CB  ARG A 181      18.567   5.022  -0.381  1.00 31.63           C  
ATOM   1095  CG  ARG A 181      19.374   3.747  -0.366  1.00 31.67           C  
ATOM   1096  CD  ARG A 181      20.827   4.051  -0.651  1.00 34.06           C  
ATOM   1097  NE  ARG A 181      21.667   2.860  -0.697  1.00 35.02           N  
ATOM   1098  CZ  ARG A 181      22.424   2.432   0.303  1.00 32.78           C  
ATOM   1099  NH1 ARG A 181      22.470   3.073   1.459  1.00 32.58           N1+
ATOM   1100  NH2 ARG A 181      23.142   1.322   0.143  1.00 35.00           N  
ATOM   1101  N   ARG A 182      16.830   7.319   1.024  1.00 30.33           N  
ATOM   1102  CA  ARG A 182      16.217   8.623   0.797  1.00 34.72           C  
ATOM   1103  C   ARG A 182      17.039   9.403  -0.222  1.00 35.22           C  
ATOM   1104  O   ARG A 182      18.267   9.289  -0.274  1.00 32.27           O  
ATOM   1105  CB  ARG A 182      16.121   9.413   2.103  1.00 37.17           C  
ATOM   1106  CG  ARG A 182      15.569  10.839   1.965  1.00 33.97           C  
ATOM   1107  CD  ARG A 182      14.867  11.285   3.242  1.00 31.19           C  
ATOM   1108  NE  ARG A 182      13.813  10.348   3.602  1.00 33.32           N  
ATOM   1109  CZ  ARG A 182      13.517  10.000   4.848  1.00 37.29           C  
ATOM   1110  NH1 ARG A 182      14.091  10.588   5.886  1.00 35.90           N1+
ATOM   1111  NH2 ARG A 182      12.626   9.038   5.058  1.00 33.00           N  
ATOM   1112  N   LYS A 183      16.353  10.199  -1.042  1.00 36.17           N  
ATOM   1113  CA  LYS A 183      17.059  11.054  -1.987  1.00 39.66           C  
ATOM   1114  C   LYS A 183      18.168  11.832  -1.284  1.00 34.11           C  
ATOM   1115  O   LYS A 183      17.934  12.501  -0.273  1.00 33.84           O  
ATOM   1116  CB  LYS A 183      16.080  12.021  -2.667  1.00 37.63           C  
ATOM   1117  CG  LYS A 183      16.734  12.835  -3.768  1.00 48.46           C  
ATOM   1118  CD  LYS A 183      15.875  14.033  -4.164  1.00 56.85           C  
ATOM   1119  CE  LYS A 183      16.667  15.040  -4.982  1.00 53.70           C  
ATOM   1120  NZ  LYS A 183      15.797  16.167  -5.426  1.00 63.40           N1+
ATOM   1121  N   GLY A 184      19.390  11.701  -1.793  1.00 34.62           N  
ATOM   1122  CA  GLY A 184      20.507  12.397  -1.190  1.00 38.90           C  
ATOM   1123  C   GLY A 184      21.281  11.622  -0.138  1.00 40.99           C  
ATOM   1124  O   GLY A 184      22.304  12.126   0.347  1.00 36.61           O  
ATOM   1125  N   ASP A 185      20.843  10.418   0.233  1.00 37.41           N  
ATOM   1126  CA  ASP A 185      21.640   9.608   1.154  1.00 31.97           C  
ATOM   1127  C   ASP A 185      22.992   9.277   0.518  1.00 37.83           C  
ATOM   1128  O   ASP A 185      23.095   9.023  -0.691  1.00 37.56           O  
ATOM   1129  CB  ASP A 185      20.909   8.305   1.518  1.00 34.05           C  
ATOM   1130  CG  ASP A 185      19.783   8.491   2.535  1.00 35.07           C  
ATOM   1131  OD1 ASP A 185      19.623   9.597   3.100  1.00 34.25           O  
ATOM   1132  OD2 ASP A 185      19.045   7.495   2.795  1.00 35.04           O1-
ATOM   1133  N   VAL A 186      24.039   9.268   1.342  1.00 36.15           N  
ATOM   1134  CA  VAL A 186      25.372   8.953   0.842  1.00 36.38           C  
ATOM   1135  C   VAL A 186      25.470   7.468   0.518  1.00 39.59           C  
ATOM   1136  O   VAL A 186      25.041   6.615   1.302  1.00 36.71           O  
ATOM   1137  CB  VAL A 186      26.441   9.357   1.868  1.00 39.94           C  
ATOM   1138  CG1 VAL A 186      27.809   9.222   1.245  1.00 47.10           C  
ATOM   1139  CG2 VAL A 186      26.194  10.775   2.366  1.00 46.66           C  
ATOM   1140  N   LEU A 187      26.060   7.148  -0.635  1.00 34.20           N  
ATOM   1141  CA  LEU A 187      26.196   5.779  -1.114  1.00 34.19           C  
ATOM   1142  C   LEU A 187      27.550   5.206  -0.711  1.00 35.14           C  
ATOM   1143  O   LEU A 187      28.563   5.895  -0.815  1.00 34.15           O  
ATOM   1144  CB  LEU A 187      26.066   5.728  -2.632  1.00 35.34           C  
ATOM   1145  CG  LEU A 187      24.714   6.210  -3.153  1.00 38.52           C  
ATOM   1146  CD1 LEU A 187      24.575   6.006  -4.668  1.00 37.64           C  
ATOM   1147  CD2 LEU A 187      23.587   5.519  -2.384  1.00 34.82           C  
ATOM   1148  N   PRO A 188      27.616   3.943  -0.299  1.00 37.05           N  
ATOM   1149  CA  PRO A 188      28.882   3.370   0.160  1.00 34.90           C  
ATOM   1150  C   PRO A 188      29.690   2.732  -0.965  1.00 37.81           C  
ATOM   1151  O   PRO A 188      29.204   2.496  -2.076  1.00 36.29           O  
ATOM   1152  CB  PRO A 188      28.419   2.289   1.142  1.00 34.76           C  
ATOM   1153  CG  PRO A 188      27.181   1.729   0.435  1.00 32.98           C  
ATOM   1154  CD  PRO A 188      26.514   2.964  -0.203  1.00 30.84           C  
ATOM   1155  N   ASP A 189      30.945   2.421  -0.633  1.00 32.36           N  
ATOM   1156  CA  ASP A 189      31.771   1.630  -1.536  1.00 34.75           C  
ATOM   1157  C   ASP A 189      31.404   0.155  -1.498  1.00 41.84           C  
ATOM   1158  O   ASP A 189      31.610  -0.553  -2.485  1.00 37.05           O  
ATOM   1159  CB  ASP A 189      33.254   1.816  -1.197  1.00 36.23           C  
ATOM   1160  CG  ASP A 189      33.722   3.254  -1.407  1.00 43.91           C  
ATOM   1161  OD1 ASP A 189      33.368   3.847  -2.448  1.00 40.00           O  
ATOM   1162  OD2 ASP A 189      34.474   3.791  -0.567  1.00 38.75           O1-
ATOM   1163  N   ALA A 190      30.860  -0.324  -0.382  1.00 33.94           N  
ATOM   1164  CA  ALA A 190      30.548  -1.741  -0.228  1.00 32.94           C  
ATOM   1165  C   ALA A 190      29.574  -1.881   0.930  1.00 31.77           C  
ATOM   1166  O   ALA A 190      29.552  -1.039   1.830  1.00 33.09           O  
ATOM   1167  CB  ALA A 190      31.804  -2.576   0.043  1.00 31.11           C  
ATOM   1168  N   THR A 191      28.772  -2.949   0.900  1.00 31.19           N  
ATOM   1169  CA  THR A 191      27.762  -3.204   1.923  1.00 31.50           C  
ATOM   1170  C   THR A 191      27.916  -4.627   2.431  1.00 33.32           C  
ATOM   1171  O   THR A 191      27.952  -5.569   1.630  1.00 33.60           O  
ATOM   1172  CB  THR A 191      26.344  -3.009   1.355  1.00 33.24           C  
ATOM   1173  CG2 THR A 191      25.297  -3.375   2.404  1.00 35.30           C  
ATOM   1174  OG1 THR A 191      26.164  -1.644   0.979  1.00 31.78           O  
ATOM   1175  N   HIS A 192      28.005  -4.796   3.754  1.00 32.49           N  
ATOM   1176  CA  HIS A 192      28.113  -6.124   4.346  1.00 33.69           C  
ATOM   1177  C   HIS A 192      26.986  -6.345   5.342  1.00 33.85           C  
ATOM   1178  O   HIS A 192      26.666  -5.460   6.137  1.00 33.46           O  
ATOM   1179  CB  HIS A 192      29.465  -6.329   5.039  1.00 32.99           C  
ATOM   1180  CG  HIS A 192      30.627  -5.894   4.209  1.00 37.14           C  
ATOM   1181  CD2 HIS A 192      31.497  -4.868   4.355  1.00 37.94           C  
ATOM   1182  ND1 HIS A 192      30.994  -6.548   3.054  1.00 37.13           N  
ATOM   1183  CE1 HIS A 192      32.046  -5.947   2.528  1.00 34.96           C  
ATOM   1184  NE2 HIS A 192      32.367  -4.921   3.294  1.00 37.48           N  
ATOM   1185  N   THR A 193      26.379  -7.525   5.292  1.00 29.97           N  
ATOM   1186  CA  THR A 193      25.246  -7.844   6.149  1.00 32.64           C  
ATOM   1187  C   THR A 193      25.663  -8.848   7.217  1.00 30.72           C  
ATOM   1188  O   THR A 193      26.237  -9.899   6.907  1.00 30.25           O  
ATOM   1189  CB  THR A 193      24.074  -8.377   5.325  1.00 29.52           C  
ATOM   1190  CG2 THR A 193      22.902  -8.716   6.228  1.00 30.03           C  
ATOM   1191  OG1 THR A 193      23.664  -7.350   4.405  1.00 31.87           O  
ATOM   1192  N   ILE A 194      25.347  -8.522   8.468  1.00 26.77           N  
ATOM   1193  CA  ILE A 194      25.675  -9.353   9.619  1.00 26.95           C  
ATOM   1194  C   ILE A 194      24.369  -9.694  10.325  1.00 29.30           C  
ATOM   1195  O   ILE A 194      23.670  -8.797  10.808  1.00 33.15           O  
ATOM   1196  CB  ILE A 194      26.649  -8.637  10.570  1.00 28.60           C  
ATOM   1197  CG1 ILE A 194      27.942  -8.271   9.836  1.00 31.13           C  
ATOM   1198  CG2 ILE A 194      26.932  -9.516  11.811  1.00 29.55           C  
ATOM   1199  CD1 ILE A 194      28.838  -7.308  10.588  1.00 32.13           C  
ATOM   1200  N   VAL A 195      24.020 -10.973  10.365  1.00 33.13           N  
ATOM   1201  CA  VAL A 195      22.787 -11.422  11.000  1.00 27.95           C  
ATOM   1202  C   VAL A 195      23.141 -12.288  12.209  1.00 28.70           C  
ATOM   1203  O   VAL A 195      23.781 -13.339  12.067  1.00 31.04           O  
ATOM   1204  CB  VAL A 195      21.880 -12.192  10.029  1.00 29.61           C  
ATOM   1205  CG1 VAL A 195      20.549 -12.512  10.725  1.00 28.61           C  
ATOM   1206  CG2 VAL A 195      21.640 -11.395   8.745  1.00 27.52           C  
ATOM   1207  N   PHE A 196      22.734 -11.838  13.398  1.00 28.10           N  
ATOM   1208  CA  PHE A 196      22.842 -12.645  14.617  1.00 26.58           C  
ATOM   1209  C   PHE A 196      21.591 -13.512  14.682  1.00 28.42           C  
ATOM   1210  O   PHE A 196      20.512 -13.027  15.013  1.00 30.44           O  
ATOM   1211  CB  PHE A 196      22.951 -11.758  15.858  1.00 30.34           C  
ATOM   1212  CG  PHE A 196      24.297 -11.083  16.040  1.00 29.79           C  
ATOM   1213  CD1 PHE A 196      25.359 -11.324  15.171  1.00 34.98           C  
ATOM   1214  CD2 PHE A 196      24.485 -10.182  17.092  1.00 33.89           C  
ATOM   1215  CE1 PHE A 196      26.600 -10.681  15.369  1.00 30.63           C  
ATOM   1216  CE2 PHE A 196      25.711  -9.547  17.284  1.00 35.20           C  
ATOM   1217  CZ  PHE A 196      26.762  -9.803  16.424  1.00 34.07           C  
ATOM   1218  N   ASN A 197      21.717 -14.788  14.337  1.00 29.02           N  
ATOM   1219  CA  ASN A 197      20.581 -15.703  14.303  1.00 31.00           C  
ATOM   1220  C   ASN A 197      20.786 -16.751  15.390  1.00 31.26           C  
ATOM   1221  O   ASN A 197      21.637 -17.633  15.250  1.00 29.67           O  
ATOM   1222  CB  ASN A 197      20.417 -16.366  12.923  1.00 31.55           C  
ATOM   1223  CG  ASN A 197      19.138 -17.180  12.842  1.00 31.99           C  
ATOM   1224  ND2 ASN A 197      19.124 -18.243  12.018  1.00 31.22           N  
ATOM   1225  OD1 ASN A 197      18.176 -16.865  13.535  1.00 30.50           O  
ATOM   1226  N   ASP A 198      20.003 -16.663  16.460  1.00 29.05           N  
ATOM   1227  CA  ASP A 198      20.213 -17.512  17.643  1.00 33.79           C  
ATOM   1228  C   ASP A 198      21.666 -17.296  18.070  1.00 35.27           C  
ATOM   1229  O   ASP A 198      22.085 -16.139  18.220  1.00 36.04           O  
ATOM   1230  CB  ASP A 198      19.821 -18.961  17.355  1.00 37.14           C  
ATOM   1231  CG  ASP A 198      18.314 -19.154  17.234  1.00 40.99           C  
ATOM   1232  OD1 ASP A 198      17.565 -18.463  17.964  1.00 38.52           O  
ATOM   1233  OD2 ASP A 198      17.886 -19.997  16.408  1.00 43.59           O1-
ATOM   1234  N   GLY A 199      22.464 -18.344  18.234  1.00 32.25           N  
ATOM   1235  CA  GLY A 199      23.856 -18.148  18.576  1.00 32.82           C  
ATOM   1236  C   GLY A 199      24.840 -18.201  17.419  1.00 36.68           C  
ATOM   1237  O   GLY A 199      26.030 -18.409  17.655  1.00 35.69           O  
ATOM   1238  N   THR A 200      24.391 -18.002  16.179  1.00 32.61           N  
ATOM   1239  CA  THR A 200      25.278 -18.014  15.024  1.00 30.82           C  
ATOM   1240  C   THR A 200      25.365 -16.627  14.406  1.00 30.22           C  
ATOM   1241  O   THR A 200      24.539 -15.755  14.673  1.00 31.27           O  
ATOM   1242  CB  THR A 200      24.795 -19.005  13.941  1.00 33.35           C  
ATOM   1243  CG2 THR A 200      24.402 -20.324  14.545  1.00 37.30           C  
ATOM   1244  OG1 THR A 200      23.661 -18.455  13.242  1.00 34.33           O  
ATOM   1245  N   ILE A 201      26.378 -16.424  13.562  1.00 29.55           N  
ATOM   1246  CA  ILE A 201      26.394 -15.294  12.641  1.00 26.66           C  
ATOM   1247  C   ILE A 201      26.130 -15.869  11.269  1.00 30.03           C  
ATOM   1248  O   ILE A 201      26.884 -16.732  10.807  1.00 32.08           O  
ATOM   1249  CB  ILE A 201      27.724 -14.524  12.652  1.00 28.99           C  
ATOM   1250  CG1 ILE A 201      28.133 -14.118  14.076  1.00 33.86           C  
ATOM   1251  CG2 ILE A 201      27.616 -13.306  11.740  1.00 34.48           C  
ATOM   1252  CD1 ILE A 201      29.453 -13.323  14.119  1.00 31.37           C  
ATOM   1253  N   ASN A 202      25.043 -15.425  10.638  1.00 31.41           N  
ATOM   1254  CA  ASN A 202      24.725 -15.818   9.262  1.00 31.76           C  
ATOM   1255  C   ASN A 202      24.630 -17.339   9.107  1.00 34.01           C  
ATOM   1256  O   ASN A 202      24.932 -17.883   8.038  1.00 32.54           O  
ATOM   1257  CB  ASN A 202      25.756 -15.228   8.292  1.00 31.19           C  
ATOM   1258  CG  ASN A 202      25.650 -13.722   8.176  1.00 34.04           C  
ATOM   1259  ND2 ASN A 202      26.595 -13.108   7.454  1.00 31.90           N  
ATOM   1260  OD1 ASN A 202      24.727 -13.109   8.723  1.00 31.89           O  
ATOM   1261  N   ASN A 203      24.225 -18.044  10.177  1.00 27.82           N  
ATOM   1262  CA  ASN A 203      24.073 -19.498  10.163  1.00 29.46           C  
ATOM   1263  C   ASN A 203      25.397 -20.210   9.921  1.00 34.11           C  
ATOM   1264  O   ASN A 203      25.416 -21.365   9.494  1.00 35.99           O  
ATOM   1265  CB  ASN A 203      23.042 -19.962   9.110  1.00 34.70           C  
ATOM   1266  CG  ASN A 203      21.593 -19.881   9.607  1.00 34.49           C  
ATOM   1267  ND2 ASN A 203      20.872 -20.993   9.526  1.00 34.76           N  
ATOM   1268  OD1 ASN A 203      21.150 -18.843  10.084  1.00 34.72           O  
ATOM   1269  N   ARG A 204      26.512 -19.542  10.149  1.00 34.77           N  
ATOM   1270  CA  ARG A 204      27.787 -20.204   9.952  1.00 38.38           C  
ATOM   1271  C   ARG A 204      28.168 -21.023  11.181  1.00 39.76           C  
ATOM   1272  O   ARG A 204      27.715 -20.743  12.296  1.00 44.42           O  
ATOM   1273  CB  ARG A 204      28.865 -19.174   9.669  1.00 35.45           C  
ATOM   1274  CG  ARG A 204      28.698 -18.492   8.333  1.00 38.58           C  
ATOM   1275  CD  ARG A 204      29.493 -17.219   8.336  1.00 47.96           C  
ATOM   1276  NE  ARG A 204      30.896 -17.475   8.031  1.00 54.77           N  
ATOM   1277  CZ  ARG A 204      31.409 -17.462   6.805  1.00 50.92           C  
ATOM   1278  NH1 ARG A 204      30.657 -17.219   5.742  1.00 50.61           N1+
ATOM   1279  NH2 ARG A 204      32.706 -17.702   6.644  1.00 58.84           N  
ATOM   1280  N   PRO A 205      29.005 -22.043  11.002  1.00 45.15           N  
ATOM   1281  CA  PRO A 205      29.599 -22.719  12.161  1.00 49.59           C  
ATOM   1282  C   PRO A 205      30.357 -21.741  13.053  1.00 49.60           C  
ATOM   1283  O   PRO A 205      30.847 -20.703  12.605  1.00 50.82           O  
ATOM   1284  CB  PRO A 205      30.536 -23.748  11.522  1.00 44.54           C  
ATOM   1285  CG  PRO A 205      29.870 -24.061  10.206  1.00 47.16           C  
ATOM   1286  CD  PRO A 205      29.325 -22.729   9.736  1.00 46.59           C  
ATOM   1287  N   ALA A 206      30.427 -22.072  14.338  1.00 49.05           N  
ATOM   1288  CA  ALA A 206      31.043 -21.171  15.300  1.00 49.27           C  
ATOM   1289  C   ALA A 206      32.470 -20.847  14.884  1.00 51.18           C  
ATOM   1290  O   ALA A 206      33.146 -21.650  14.231  1.00 50.26           O  
ATOM   1291  CB  ALA A 206      31.026 -21.793  16.696  1.00 54.58           C  
ATOM   1292  N   HIS A 207      32.908 -19.633  15.235  1.00 45.58           N  
ATOM   1293  CA  HIS A 207      34.276 -19.158  15.036  1.00 51.98           C  
ATOM   1294  C   HIS A 207      34.679 -19.027  13.569  1.00 58.76           C  
ATOM   1295  O   HIS A 207      35.875 -18.942  13.271  1.00 61.21           O  
ATOM   1296  CB  HIS A 207      35.292 -20.067  15.739  1.00 63.90           C  
ATOM   1297  CG  HIS A 207      35.171 -20.086  17.229  1.00 63.74           C  
ATOM   1298  CD2 HIS A 207      34.525 -20.940  18.060  1.00 59.67           C  
ATOM   1299  ND1 HIS A 207      35.770 -19.140  18.037  1.00 62.60           N  
ATOM   1300  CE1 HIS A 207      35.499 -19.413  19.303  1.00 64.97           C  
ATOM   1301  NE2 HIS A 207      34.744 -20.498  19.344  1.00 67.07           N  
ATOM   1302  N   THR A 208      33.742 -19.023  12.617  1.00 55.41           N  
ATOM   1303  CA  THR A 208      34.117 -18.975  11.205  1.00 50.45           C  
ATOM   1304  C   THR A 208      33.724 -17.655  10.540  1.00 55.33           C  
ATOM   1305  O   THR A 208      33.399 -17.628   9.347  1.00 50.47           O  
ATOM   1306  CB  THR A 208      33.528 -20.155  10.417  1.00 55.62           C  
ATOM   1307  CG2 THR A 208      33.800 -21.499  11.119  1.00 45.41           C  
ATOM   1308  OG1 THR A 208      32.116 -19.972  10.226  1.00 52.85           O  
ATOM   1309  N   GLY A 209      33.764 -16.552  11.289  1.00 55.34           N  
ATOM   1310  CA  GLY A 209      33.504 -15.246  10.727  1.00 40.57           C  
ATOM   1311  C   GLY A 209      32.022 -14.972  10.609  1.00 40.71           C  
ATOM   1312  O   GLY A 209      31.223 -15.393  11.456  1.00 45.92           O  
ATOM   1313  N   PRO A 210      31.609 -14.302   9.525  1.00 37.06           N  
ATOM   1314  CA  PRO A 210      32.416 -13.960   8.347  1.00 34.92           C  
ATOM   1315  C   PRO A 210      33.358 -12.783   8.578  1.00 37.58           C  
ATOM   1316  O   PRO A 210      33.128 -11.943   9.467  1.00 35.27           O  
ATOM   1317  CB  PRO A 210      31.358 -13.599   7.311  1.00 37.62           C  
ATOM   1318  CG  PRO A 210      30.283 -12.972   8.139  1.00 41.50           C  
ATOM   1319  CD  PRO A 210      30.246 -13.758   9.418  1.00 35.70           C  
ATOM   1320  N   ASN A 211      34.434 -12.757   7.802  1.00 34.39           N  
ATOM   1321  CA  ASN A 211      35.326 -11.611   7.739  1.00 32.71           C  
ATOM   1322  C   ASN A 211      34.977 -10.767   6.521  1.00 38.23           C  
ATOM   1323  O   ASN A 211      34.516 -11.277   5.493  1.00 37.54           O  
ATOM   1324  CB  ASN A 211      36.784 -12.058   7.652  1.00 34.01           C  
ATOM   1325  CG  ASN A 211      37.223 -12.849   8.860  1.00 41.56           C  
ATOM   1326  ND2 ASN A 211      38.286 -13.627   8.687  1.00 41.15           N  
ATOM   1327  OD1 ASN A 211      36.599 -12.797   9.928  1.00 35.36           O  
ATOM   1328  N   PHE A 212      35.210  -9.469   6.644  1.00 31.95           N  
ATOM   1329  CA  PHE A 212      34.958  -8.514   5.578  1.00 34.59           C  
ATOM   1330  C   PHE A 212      36.208  -7.672   5.385  1.00 36.47           C  
ATOM   1331  O   PHE A 212      36.824  -7.231   6.357  1.00 35.36           O  
ATOM   1332  CB  PHE A 212      33.759  -7.613   5.905  1.00 34.95           C  
ATOM   1333  CG  PHE A 212      32.476  -8.366   6.156  1.00 34.83           C  
ATOM   1334  CD1 PHE A 212      31.814  -9.010   5.117  1.00 34.58           C  
ATOM   1335  CD2 PHE A 212      31.950  -8.448   7.441  1.00 38.02           C  
ATOM   1336  CE1 PHE A 212      30.625  -9.718   5.341  1.00 36.74           C  
ATOM   1337  CE2 PHE A 212      30.761  -9.149   7.684  1.00 34.39           C  
ATOM   1338  CZ  PHE A 212      30.097  -9.782   6.640  1.00 34.59           C  
ATOM   1339  N   GLU A 213      36.584  -7.458   4.130  1.00 32.76           N  
ATOM   1340  CA  GLU A 213      37.807  -6.750   3.782  1.00 37.60           C  
ATOM   1341  C   GLU A 213      37.479  -5.362   3.256  1.00 33.61           C  
ATOM   1342  O   GLU A 213      36.478  -5.170   2.551  1.00 37.09           O  
ATOM   1343  CB  GLU A 213      38.591  -7.532   2.727  1.00 43.14           C  
ATOM   1344  CG  GLU A 213      39.173  -8.815   3.272  1.00 49.64           C  
ATOM   1345  CD  GLU A 213      40.009  -9.556   2.256  0.64 53.02           C  
ATOM   1346  OE1 GLU A 213      41.119  -9.077   1.943  1.00 61.86           O  
ATOM   1347  OE2 GLU A 213      39.559 -10.619   1.781  0.87 64.98           O1-
ATOM   1348  N   ALA A 214      38.319  -4.398   3.623  1.00 35.21           N  
ATOM   1349  CA  ALA A 214      38.247  -3.039   3.101  1.00 31.59           C  
ATOM   1350  C   ALA A 214      39.652  -2.460   3.072  1.00 34.68           C  
ATOM   1351  O   ALA A 214      40.581  -3.001   3.680  1.00 35.79           O  
ATOM   1352  CB  ALA A 214      37.341  -2.142   3.948  1.00 30.55           C  
ATOM   1353  N   THR A 215      39.799  -1.364   2.343  1.00 33.26           N  
ATOM   1354  CA  THR A 215      41.017  -0.563   2.354  1.00 31.24           C  
ATOM   1355  C   THR A 215      40.776   0.685   3.189  1.00 32.78           C  
ATOM   1356  O   THR A 215      39.672   1.233   3.180  1.00 35.58           O  
ATOM   1357  CB  THR A 215      41.416  -0.179   0.925  1.00 38.45           C  
ATOM   1358  CG2 THR A 215      42.741   0.567   0.896  1.00 32.87           C  
ATOM   1359  OG1 THR A 215      41.551  -1.374   0.163  1.00 35.24           O  
ATOM   1360  N   VAL A 216      41.805   1.121   3.922  1.00 32.47           N  
ATOM   1361  CA  VAL A 216      41.740   2.379   4.661  1.00 34.01           C  
ATOM   1362  C   VAL A 216      41.111   3.454   3.788  1.00 36.05           C  
ATOM   1363  O   VAL A 216      41.485   3.610   2.620  1.00 34.03           O  
ATOM   1364  CB  VAL A 216      43.130   2.818   5.147  1.00 35.23           C  
ATOM   1365  CG1 VAL A 216      43.048   4.203   5.758  1.00 39.26           C  
ATOM   1366  CG2 VAL A 216      43.641   1.848   6.198  1.00 35.10           C  
ATOM   1367  N   GLY A 217      40.121   4.169   4.333  1.00 33.21           N  
ATOM   1368  CA  GLY A 217      39.421   5.213   3.605  1.00 33.06           C  
ATOM   1369  C   GLY A 217      38.135   4.784   2.924  1.00 34.79           C  
ATOM   1370  O   GLY A 217      37.315   5.648   2.580  1.00 36.71           O  
ATOM   1371  N   ASP A 218      37.928   3.484   2.722  1.00 28.80           N  
ATOM   1372  CA  ASP A 218      36.692   2.999   2.109  1.00 32.79           C  
ATOM   1373  C   ASP A 218      35.482   3.423   2.939  1.00 38.73           C  
ATOM   1374  O   ASP A 218      35.516   3.407   4.173  1.00 34.38           O  
ATOM   1375  CB  ASP A 218      36.711   1.467   2.011  1.00 32.58           C  
ATOM   1376  CG  ASP A 218      37.568   0.932   0.867  1.00 37.53           C  
ATOM   1377  OD1 ASP A 218      38.226   1.723   0.154  0.81 32.25           O  
ATOM   1378  OD2 ASP A 218      37.625  -0.319   0.740  1.00 34.76           O1-
ATOM   1379  N   ARG A 219      34.395   3.786   2.260  1.00 32.14           N  
ATOM   1380  CA  ARG A 219      33.115   4.023   2.919  1.00 31.92           C  
ATOM   1381  C   ARG A 219      32.343   2.703   2.938  1.00 35.25           C  
ATOM   1382  O   ARG A 219      31.908   2.207   1.892  1.00 33.45           O  
ATOM   1383  CB  ARG A 219      32.337   5.124   2.202  1.00 32.71           C  
ATOM   1384  CG  ARG A 219      30.963   5.376   2.786  1.00 31.55           C  
ATOM   1385  CD  ARG A 219      30.338   6.611   2.172  1.00 32.95           C  
ATOM   1386  NE  ARG A 219      30.928   7.821   2.723  1.00 35.16           N  
ATOM   1387  CZ  ARG A 219      30.568   8.356   3.874  1.00 34.05           C  
ATOM   1388  NH1 ARG A 219      29.567   7.852   4.577  1.00 35.64           N1+
ATOM   1389  NH2 ARG A 219      31.235   9.410   4.337  1.00 36.05           N  
ATOM   1390  N   VAL A 220      32.177   2.127   4.127  1.00 32.23           N  
ATOM   1391  CA  VAL A 220      31.676   0.766   4.282  1.00 31.69           C  
ATOM   1392  C   VAL A 220      30.328   0.846   4.982  1.00 31.66           C  
ATOM   1393  O   VAL A 220      30.200   1.499   6.023  1.00 31.77           O  
ATOM   1394  CB  VAL A 220      32.672  -0.103   5.070  1.00 36.72           C  
ATOM   1395  CG1 VAL A 220      32.128  -1.509   5.262  1.00 34.74           C  
ATOM   1396  CG2 VAL A 220      34.035  -0.135   4.351  1.00 35.30           C  
ATOM   1397  N   GLU A 221      29.332   0.176   4.421  1.00 32.79           N  
ATOM   1398  CA  GLU A 221      28.001   0.114   5.008  1.00 30.66           C  
ATOM   1399  C   GLU A 221      27.819  -1.229   5.696  1.00 28.47           C  
ATOM   1400  O   GLU A 221      28.131  -2.267   5.110  1.00 31.06           O  
ATOM   1401  CB  GLU A 221      26.936   0.287   3.925  1.00 32.30           C  
ATOM   1402  CG  GLU A 221      25.530   0.410   4.443  1.00 30.28           C  
ATOM   1403  CD  GLU A 221      24.578   0.792   3.336  1.00 31.27           C  
ATOM   1404  OE1 GLU A 221      24.587   0.110   2.271  1.00 32.91           O  
ATOM   1405  OE2 GLU A 221      23.856   1.788   3.517  1.00 32.20           O1-
ATOM   1406  N   ILE A 222      27.291  -1.209   6.922  1.00 27.60           N  
ATOM   1407  CA  ILE A 222      26.974  -2.422   7.666  1.00 27.96           C  
ATOM   1408  C   ILE A 222      25.467  -2.457   7.870  1.00 31.94           C  
ATOM   1409  O   ILE A 222      24.878  -1.464   8.299  1.00 31.17           O  
ATOM   1410  CB  ILE A 222      27.682  -2.471   9.033  1.00 31.73           C  
ATOM   1411  CG1 ILE A 222      29.209  -2.417   8.883  1.00 37.06           C  
ATOM   1412  CG2 ILE A 222      27.240  -3.701   9.800  1.00 32.59           C  
ATOM   1413  CD1 ILE A 222      29.787  -3.414   7.937  1.00 34.42           C  
ATOM   1414  N   VAL A 223      24.851  -3.592   7.558  1.00 30.38           N  
ATOM   1415  CA  VAL A 223      23.448  -3.847   7.855  1.00 26.73           C  
ATOM   1416  C   VAL A 223      23.425  -4.932   8.917  1.00 31.21           C  
ATOM   1417  O   VAL A 223      24.038  -5.994   8.739  1.00 30.27           O  
ATOM   1418  CB  VAL A 223      22.661  -4.281   6.612  1.00 31.53           C  
ATOM   1419  CG1 VAL A 223      21.217  -4.446   6.994  1.00 28.66           C  
ATOM   1420  CG2 VAL A 223      22.810  -3.229   5.518  1.00 31.62           C  
ATOM   1421  N   MET A 224      22.758  -4.661  10.040  1.00 31.55           N  
ATOM   1422  CA  MET A 224      22.850  -5.555  11.184  1.00 30.92           C  
ATOM   1423  C   MET A 224      21.436  -5.999  11.536  1.00 30.14           C  
ATOM   1424  O   MET A 224      20.582  -5.157  11.833  1.00 33.39           O  
ATOM   1425  CB  MET A 224      23.567  -4.838  12.341  1.00 30.22           C  
ATOM   1426  CG  MET A 224      24.255  -5.782  13.253  1.00 41.02           C  
ATOM   1427  SD  MET A 224      23.159  -6.463  14.482  1.00 43.05           S  
ATOM   1428  CE  MET A 224      23.965  -8.056  14.538  1.00 38.11           C  
ATOM   1429  N   ILE A 225      21.177  -7.313  11.447  1.00 27.37           N  
ATOM   1430  CA  ILE A 225      19.853  -7.895  11.680  1.00 27.67           C  
ATOM   1431  C   ILE A 225      19.968  -8.981  12.746  1.00 29.05           C  
ATOM   1432  O   ILE A 225      20.974  -9.694  12.805  1.00 31.81           O  
ATOM   1433  CB  ILE A 225      19.250  -8.474  10.380  1.00 29.06           C  
ATOM   1434  CG1 ILE A 225      19.112  -7.375   9.313  1.00 26.99           C  
ATOM   1435  CG2 ILE A 225      17.913  -9.152  10.646  1.00 30.74           C  
ATOM   1436  CD1 ILE A 225      19.170  -7.920   7.865  1.00 27.75           C  
ATOM   1437  N   THR A 226      18.952  -9.091  13.603  1.00 27.69           N  
ATOM   1438  CA  THR A 226      18.912 -10.110  14.646  1.00 26.04           C  
ATOM   1439  C   THR A 226      17.652 -10.949  14.491  1.00 28.83           C  
ATOM   1440  O   THR A 226      16.591 -10.423  14.140  1.00 30.32           O  
ATOM   1441  CB  THR A 226      18.963  -9.449  16.053  1.00 27.55           C  
ATOM   1442  CG2 THR A 226      18.970 -10.487  17.145  1.00 27.79           C  
ATOM   1443  OG1 THR A 226      20.148  -8.644  16.141  1.00 30.66           O  
ATOM   1444  N   HIS A 227      17.779 -12.255  14.744  1.00 26.05           N  
ATOM   1445  CA  HIS A 227      16.676 -13.207  14.637  1.00 27.34           C  
ATOM   1446  C   HIS A 227      16.785 -14.277  15.713  1.00 28.75           C  
ATOM   1447  O   HIS A 227      17.861 -14.554  16.248  1.00 31.24           O  
ATOM   1448  CB  HIS A 227      16.666 -13.912  13.282  1.00 30.15           C  
ATOM   1449  CG  HIS A 227      15.876 -13.186  12.240  1.00 28.73           C  
ATOM   1450  CD2 HIS A 227      16.239 -12.674  11.043  1.00 30.37           C  
ATOM   1451  ND1 HIS A 227      14.531 -12.919  12.385  1.00 25.96           N  
ATOM   1452  CE1 HIS A 227      14.099 -12.270  11.319  1.00 29.83           C  
ATOM   1453  NE2 HIS A 227      15.114 -12.114  10.486  1.00 32.55           N  
ATOM   1454  N   GLY A 228      15.651 -14.902  16.008  1.00 28.83           N  
ATOM   1455  CA  GLY A 228      15.679 -16.089  16.835  1.00 27.88           C  
ATOM   1456  C   GLY A 228      15.165 -15.826  18.233  1.00 32.92           C  
ATOM   1457  O   GLY A 228      14.112 -15.205  18.405  1.00 29.68           O  
ATOM   1458  N   GLU A 229      15.920 -16.278  19.237  1.00 28.80           N  
ATOM   1459  CA  GLU A 229      15.443 -16.347  20.612  1.00 28.52           C  
ATOM   1460  C   GLU A 229      16.151 -15.381  21.565  1.00 30.96           C  
ATOM   1461  O   GLU A 229      15.604 -15.064  22.631  1.00 29.32           O  
ATOM   1462  CB  GLU A 229      15.605 -17.796  21.118  1.00 32.95           C  
ATOM   1463  CG  GLU A 229      15.008 -18.071  22.473  1.00 37.39           C  
ATOM   1464  CD  GLU A 229      13.506 -18.054  22.435  0.64 30.04           C  
ATOM   1465  OE1 GLU A 229      12.932 -18.153  21.325  1.00 36.44           O  
ATOM   1466  OE2 GLU A 229      12.902 -17.898  23.510  1.00 36.19           O1-
ATOM   1467  N   TYR A 230      17.340 -14.901  21.216  1.00 27.17           N  
ATOM   1468  CA  TYR A 230      18.205 -14.252  22.189  1.00 28.21           C  
ATOM   1469  C   TYR A 230      18.423 -12.784  21.864  1.00 29.86           C  
ATOM   1470  O   TYR A 230      18.407 -12.380  20.700  1.00 28.90           O  
ATOM   1471  CB  TYR A 230      19.583 -14.941  22.248  1.00 31.41           C  
ATOM   1472  CG  TYR A 230      19.548 -16.460  22.292  1.00 34.08           C  
ATOM   1473  CD1 TYR A 230      18.757 -17.144  23.209  1.00 36.95           C  
ATOM   1474  CD2 TYR A 230      20.362 -17.200  21.454  1.00 39.56           C  
ATOM   1475  CE1 TYR A 230      18.745 -18.541  23.253  1.00 36.63           C  
ATOM   1476  CE2 TYR A 230      20.371 -18.581  21.491  1.00 43.58           C  
ATOM   1477  CZ  TYR A 230      19.567 -19.251  22.385  1.00 44.32           C  
ATOM   1478  OH  TYR A 230      19.599 -20.630  22.381  1.00 46.73           O  
ATOM   1479  N   TYR A 231      18.646 -11.991  22.915  1.00 30.61           N  
ATOM   1480  CA  TYR A 231      19.202 -10.658  22.755  1.00 28.40           C  
ATOM   1481  C   TYR A 231      20.718 -10.764  22.561  1.00 30.11           C  
ATOM   1482  O   TYR A 231      21.362 -11.746  22.966  1.00 28.93           O  
ATOM   1483  CB  TYR A 231      18.858  -9.768  23.973  1.00 29.06           C  
ATOM   1484  CG  TYR A 231      19.929  -9.815  25.043  1.00 29.60           C  
ATOM   1485  CD1 TYR A 231      19.934 -10.811  26.008  1.00 31.24           C  
ATOM   1486  CD2 TYR A 231      20.981  -8.903  25.031  1.00 31.00           C  
ATOM   1487  CE1 TYR A 231      20.946 -10.881  26.977  1.00 31.43           C  
ATOM   1488  CE2 TYR A 231      21.984  -8.963  25.977  1.00 31.72           C  
ATOM   1489  CZ  TYR A 231      21.973  -9.965  26.939  1.00 27.75           C  
ATOM   1490  OH  TYR A 231      22.999 -10.001  27.866  1.00 32.63           O  
ATOM   1491  N   HIS A 232      21.281  -9.745  21.913  1.00 27.90           N  
ATOM   1492  CA  HIS A 232      22.707  -9.661  21.626  1.00 26.69           C  
ATOM   1493  C   HIS A 232      23.156  -8.218  21.806  1.00 28.53           C  
ATOM   1494  O   HIS A 232      22.340  -7.304  21.857  1.00 30.67           O  
ATOM   1495  CB  HIS A 232      23.014 -10.090  20.191  1.00 29.57           C  
ATOM   1496  CG  HIS A 232      22.589 -11.482  19.876  1.00 32.82           C  
ATOM   1497  CD2 HIS A 232      21.500 -11.955  19.221  1.00 35.40           C  
ATOM   1498  ND1 HIS A 232      23.306 -12.587  20.278  1.00 31.59           N  
ATOM   1499  CE1 HIS A 232      22.689 -13.683  19.873  1.00 34.70           C  
ATOM   1500  NE2 HIS A 232      21.592 -13.327  19.225  1.00 30.69           N  
ATOM   1501  N   THR A 233      24.470  -8.002  21.877  1.00 27.86           N  
ATOM   1502  CA  THR A 233      25.012  -6.649  21.746  1.00 25.98           C  
ATOM   1503  C   THR A 233      26.084  -6.671  20.676  1.00 28.23           C  
ATOM   1504  O   THR A 233      27.043  -7.432  20.777  1.00 36.16           O  
ATOM   1505  CB  THR A 233      25.585  -6.119  23.064  1.00 32.87           C  
ATOM   1506  CG2 THR A 233      24.470  -5.903  24.072  1.00 31.34           C  
ATOM   1507  OG1 THR A 233      26.529  -7.062  23.585  1.00 33.36           O  
ATOM   1508  N   PHE A 234      25.932  -5.831  19.663  1.00 28.43           N  
ATOM   1509  CA  PHE A 234      26.902  -5.765  18.578  1.00 33.18           C  
ATOM   1510  C   PHE A 234      27.965  -4.706  18.876  1.00 31.80           C  
ATOM   1511  O   PHE A 234      27.632  -3.554  19.157  1.00 31.13           O  
ATOM   1512  CB  PHE A 234      26.167  -5.445  17.274  1.00 33.29           C  
ATOM   1513  CG  PHE A 234      27.077  -5.158  16.113  1.00 35.79           C  
ATOM   1514  CD1 PHE A 234      27.655  -6.193  15.403  1.00 35.13           C  
ATOM   1515  CD2 PHE A 234      27.345  -3.856  15.741  1.00 30.74           C  
ATOM   1516  CE1 PHE A 234      28.490  -5.939  14.325  1.00 36.24           C  
ATOM   1517  CE2 PHE A 234      28.189  -3.594  14.668  1.00 31.70           C  
ATOM   1518  CZ  PHE A 234      28.755  -4.639  13.968  1.00 35.94           C  
ATOM   1519  N   HIS A 235      29.241  -5.088  18.773  1.00 27.63           N  
ATOM   1520  CA  HIS A 235      30.361  -4.195  19.033  1.00 30.10           C  
ATOM   1521  C   HIS A 235      31.376  -4.276  17.900  1.00 33.60           C  
ATOM   1522  O   HIS A 235      31.677  -5.368  17.410  1.00 31.01           O  
ATOM   1523  CB  HIS A 235      31.047  -4.572  20.363  1.00 29.80           C  
ATOM   1524  CG  HIS A 235      32.286  -3.792  20.667  1.00 33.25           C  
ATOM   1525  CD2 HIS A 235      33.517  -4.205  21.049  1.00 36.46           C  
ATOM   1526  ND1 HIS A 235      32.347  -2.412  20.602  1.00 32.46           N  
ATOM   1527  CE1 HIS A 235      33.562  -2.014  20.938  1.00 30.16           C  
ATOM   1528  NE2 HIS A 235      34.292  -3.084  21.202  1.00 36.28           N  
ATOM   1529  N   MET A 236      31.934  -3.120  17.521  1.00 28.14           N  
ATOM   1530  CA  MET A 236      32.979  -3.023  16.503  1.00 28.01           C  
ATOM   1531  C   MET A 236      34.192  -2.352  17.125  1.00 30.78           C  
ATOM   1532  O   MET A 236      34.075  -1.243  17.654  1.00 30.51           O  
ATOM   1533  CB  MET A 236      32.510  -2.180  15.303  1.00 27.77           C  
ATOM   1534  CG  MET A 236      32.038  -2.971  14.144  1.00 47.64           C  
ATOM   1535  SD  MET A 236      31.961  -1.902  12.700  1.00 46.89           S  
ATOM   1536  CE  MET A 236      33.541  -2.285  11.983  1.00 45.55           C  
ATOM   1537  N   HIS A 237      35.355  -2.991  17.039  1.00 30.20           N  
ATOM   1538  CA  HIS A 237      36.577  -2.333  17.496  1.00 28.54           C  
ATOM   1539  C   HIS A 237      36.983  -1.240  16.515  1.00 26.52           C  
ATOM   1540  O   HIS A 237      36.799  -1.369  15.306  1.00 28.60           O  
ATOM   1541  CB  HIS A 237      37.739  -3.324  17.597  1.00 30.52           C  
ATOM   1542  CG  HIS A 237      37.647  -4.259  18.761  1.00 37.11           C  
ATOM   1543  CD2 HIS A 237      36.598  -4.950  19.265  1.00 33.92           C  
ATOM   1544  ND1 HIS A 237      38.732  -4.581  19.544  1.00 33.90           N  
ATOM   1545  CE1 HIS A 237      38.357  -5.434  20.479  1.00 36.82           C  
ATOM   1546  NE2 HIS A 237      37.069  -5.675  20.328  1.00 34.22           N  
ATOM   1547  N   GLY A 238      37.541  -0.159  17.056  1.00 29.82           N  
ATOM   1548  CA  GLY A 238      38.185   0.859  16.255  1.00 32.89           C  
ATOM   1549  C   GLY A 238      37.265   1.811  15.529  1.00 31.47           C  
ATOM   1550  O   GLY A 238      37.767   2.746  14.884  1.00 33.14           O  
ATOM   1551  N   HIS A 239      35.945   1.605  15.595  1.00 30.07           N  
ATOM   1552  CA  HIS A 239      34.996   2.367  14.793  1.00 30.77           C  
ATOM   1553  C   HIS A 239      33.777   2.703  15.650  1.00 31.01           C  
ATOM   1554  O   HIS A 239      33.539   2.074  16.682  1.00 32.73           O  
ATOM   1555  CB  HIS A 239      34.612   1.572  13.525  1.00 30.25           C  
ATOM   1556  CG  HIS A 239      35.784   1.282  12.632  1.00 31.08           C  
ATOM   1557  CD2 HIS A 239      36.242   1.923  11.529  1.00 34.61           C  
ATOM   1558  ND1 HIS A 239      36.681   0.263  12.880  1.00 29.57           N  
ATOM   1559  CE1 HIS A 239      37.628   0.276  11.960  1.00 32.61           C  
ATOM   1560  NE2 HIS A 239      37.384   1.271  11.124  1.00 32.74           N  
ATOM   1561  N   ARG A 240      33.019   3.722  15.228  1.00 29.69           N  
ATOM   1562  CA  ARG A 240      31.805   4.140  15.931  1.00 30.18           C  
ATOM   1563  C   ARG A 240      30.821   4.724  14.926  1.00 29.69           C  
ATOM   1564  O   ARG A 240      31.188   5.046  13.791  1.00 29.50           O  
ATOM   1565  CB  ARG A 240      32.109   5.170  17.039  1.00 27.94           C  
ATOM   1566  CG  ARG A 240      32.654   6.498  16.513  1.00 29.75           C  
ATOM   1567  CD  ARG A 240      33.782   7.048  17.401  1.00 32.10           C  
ATOM   1568  NE  ARG A 240      34.962   6.186  17.377  1.00 32.14           N  
ATOM   1569  CZ  ARG A 240      35.806   6.093  16.356  1.00 32.74           C  
ATOM   1570  NH1 ARG A 240      35.641   6.812  15.247  1.00 35.57           N1+
ATOM   1571  NH2 ARG A 240      36.848   5.270  16.450  1.00 35.13           N  
ATOM   1572  N   TRP A 241      29.555   4.812  15.331  1.00 25.90           N  
ATOM   1573  CA  TRP A 241      28.509   5.349  14.462  1.00 28.93           C  
ATOM   1574  C   TRP A 241      27.462   6.046  15.319  1.00 32.66           C  
ATOM   1575  O   TRP A 241      27.456   5.935  16.548  1.00 29.82           O  
ATOM   1576  CB  TRP A 241      27.862   4.256  13.569  1.00 28.77           C  
ATOM   1577  CG  TRP A 241      27.061   3.234  14.346  1.00 32.29           C  
ATOM   1578  CD1 TRP A 241      25.705   3.222  14.530  1.00 30.12           C  
ATOM   1579  CD2 TRP A 241      27.568   2.080  15.040  1.00 28.52           C  
ATOM   1580  CE2 TRP A 241      26.463   1.428  15.627  1.00 28.96           C  
ATOM   1581  CE3 TRP A 241      28.852   1.534  15.219  1.00 31.22           C  
ATOM   1582  NE1 TRP A 241      25.339   2.139  15.295  1.00 29.57           N  
ATOM   1583  CZ2 TRP A 241      26.597   0.262  16.396  1.00 28.00           C  
ATOM   1584  CZ3 TRP A 241      28.983   0.377  15.984  1.00 30.82           C  
ATOM   1585  CH2 TRP A 241      27.862  -0.246  16.555  1.00 27.83           C  
ATOM   1586  N   ALA A 242      26.576   6.789  14.656  1.00 29.74           N  
ATOM   1587  CA  ALA A 242      25.515   7.522  15.343  1.00 28.00           C  
ATOM   1588  C   ALA A 242      24.253   6.675  15.412  1.00 28.64           C  
ATOM   1589  O   ALA A 242      23.884   6.024  14.437  1.00 28.51           O  
ATOM   1590  CB  ALA A 242      25.212   8.829  14.613  1.00 31.88           C  
ATOM   1591  N   ASP A 243      23.581   6.688  16.562  1.00 28.80           N  
ATOM   1592  CA  ASP A 243      22.396   5.846  16.748  1.00 29.19           C  
ATOM   1593  C   ASP A 243      21.157   6.544  16.178  1.00 29.76           C  
ATOM   1594  O   ASP A 243      20.298   7.050  16.901  1.00 30.43           O  
ATOM   1595  CB  ASP A 243      22.218   5.512  18.222  1.00 32.03           C  
ATOM   1596  CG  ASP A 243      21.268   4.346  18.447  1.00 40.72           C  
ATOM   1597  OD1 ASP A 243      20.856   3.701  17.453  1.00 35.49           O  
ATOM   1598  OD2 ASP A 243      20.952   4.062  19.619  1.00 32.60           O1-
ATOM   1599  N   ASN A 244      21.076   6.579  14.846  1.00 32.67           N  
ATOM   1600  CA  ASN A 244      19.953   7.235  14.163  1.00 32.27           C  
ATOM   1601  C   ASN A 244      19.660   6.489  12.857  1.00 32.62           C  
ATOM   1602  O   ASN A 244      20.187   5.399  12.621  1.00 28.33           O  
ATOM   1603  CB  ASN A 244      20.242   8.727  13.916  1.00 29.18           C  
ATOM   1604  CG  ASN A 244      21.438   8.965  12.992  1.00 29.89           C  
ATOM   1605  ND2 ASN A 244      21.866  10.224  12.906  1.00 29.87           N  
ATOM   1606  OD1 ASN A 244      21.940   8.054  12.332  1.00 30.40           O  
ATOM   1607  N   ARG A 245      18.821   7.086  11.994  1.00 28.08           N  
ATOM   1608  CA  ARG A 245      18.381   6.384  10.783  1.00 29.60           C  
ATOM   1609  C   ARG A 245      19.553   5.918   9.928  1.00 29.39           C  
ATOM   1610  O   ARG A 245      19.602   4.752   9.506  1.00 32.64           O  
ATOM   1611  CB  ARG A 245      17.441   7.252   9.926  1.00 30.99           C  
ATOM   1612  CG  ARG A 245      17.065   6.515   8.637  1.00 31.09           C  
ATOM   1613  CD  ARG A 245      16.097   7.275   7.732  1.00 34.28           C  
ATOM   1614  NE  ARG A 245      16.683   8.447   7.094  1.00 31.97           N  
ATOM   1615  CZ  ARG A 245      17.394   8.425   5.974  1.00 34.89           C  
ATOM   1616  NH1 ARG A 245      17.740   7.290   5.395  1.00 33.36           N1+
ATOM   1617  NH2 ARG A 245      17.781   9.578   5.426  1.00 35.03           N  
ATOM   1618  N   THR A 246      20.488   6.816   9.612  1.00 31.11           N  
ATOM   1619  CA  THR A 246      21.540   6.468   8.658  1.00 30.82           C  
ATOM   1620  C   THR A 246      22.816   5.969   9.312  1.00 30.57           C  
ATOM   1621  O   THR A 246      23.683   5.433   8.605  1.00 30.21           O  
ATOM   1622  CB  THR A 246      21.906   7.665   7.764  1.00 32.67           C  
ATOM   1623  CG2 THR A 246      20.666   8.210   7.066  1.00 32.63           C  
ATOM   1624  OG1 THR A 246      22.497   8.692   8.573  1.00 30.94           O  
ATOM   1625  N   GLY A 247      22.936   6.095  10.631  1.00 30.86           N  
ATOM   1626  CA  GLY A 247      24.194   5.839  11.302  1.00 27.74           C  
ATOM   1627  C   GLY A 247      25.194   6.966  11.221  1.00 30.66           C  
ATOM   1628  O   GLY A 247      26.312   6.826  11.730  1.00 33.62           O  
ATOM   1629  N   MET A 248      24.851   8.081  10.581  1.00 33.96           N  
ATOM   1630  CA  MET A 248      25.750   9.222  10.527  1.00 31.21           C  
ATOM   1631  C   MET A 248      25.007  10.464  10.982  1.00 30.87           C  
ATOM   1632  O   MET A 248      23.818  10.635  10.697  1.00 32.80           O  
ATOM   1633  CB  MET A 248      26.351   9.441   9.121  1.00 40.33           C  
ATOM   1634  CG  MET A 248      26.755   8.175   8.407  1.00 38.12           C  
ATOM   1635  SD  MET A 248      26.893   8.452   6.626  1.00 46.85           S  
ATOM   1636  CE  MET A 248      25.493   7.510   6.041  1.00 36.31           C  
ATOM   1637  N   LEU A 249      25.705  11.310  11.723  1.00 33.18           N  
ATOM   1638  CA  LEU A 249      25.095  12.551  12.172  1.00 32.83           C  
ATOM   1639  C   LEU A 249      24.777  13.434  10.970  1.00 36.19           C  
ATOM   1640  O   LEU A 249      25.562  13.523  10.020  1.00 36.03           O  
ATOM   1641  CB  LEU A 249      26.039  13.274  13.127  1.00 33.33           C  
ATOM   1642  CG  LEU A 249      26.275  12.504  14.426  1.00 33.17           C  
ATOM   1643  CD1 LEU A 249      27.329  13.183  15.245  1.00 33.66           C  
ATOM   1644  CD2 LEU A 249      24.977  12.425  15.196  1.00 30.09           C  
ATOM   1645  N   THR A 250      23.617  14.088  11.019  1.00 39.62           N  
ATOM   1646  CA  THR A 250      23.220  14.982   9.935  1.00 43.27           C  
ATOM   1647  C   THR A 250      24.029  16.273   9.913  1.00 45.80           C  
ATOM   1648  O   THR A 250      24.000  16.989   8.911  1.00 46.56           O  
ATOM   1649  CB  THR A 250      21.734  15.316  10.051  1.00 43.21           C  
ATOM   1650  CG2 THR A 250      20.891  14.058  10.016  1.00 44.65           C  
ATOM   1651  OG1 THR A 250      21.494  16.019  11.277  1.00 46.44           O  
ATOM   1652  N   GLY A 251      24.738  16.584  10.992  1.00 42.46           N  
ATOM   1653  CA  GLY A 251      25.450  17.830  11.137  1.00 36.68           C  
ATOM   1654  C   GLY A 251      25.601  18.140  12.610  1.00 38.41           C  
ATOM   1655  O   GLY A 251      25.298  17.299  13.470  1.00 37.07           O  
ATOM   1656  N   PRO A 252      26.053  19.355  12.943  1.00 41.80           N  
ATOM   1657  CA  PRO A 252      26.357  19.665  14.351  1.00 37.74           C  
ATOM   1658  C   PRO A 252      25.141  19.778  15.260  1.00 36.37           C  
ATOM   1659  O   PRO A 252      25.323  19.899  16.476  1.00 45.21           O  
ATOM   1660  CB  PRO A 252      27.094  21.012  14.262  1.00 41.24           C  
ATOM   1661  CG  PRO A 252      26.566  21.639  13.011  1.00 45.39           C  
ATOM   1662  CD  PRO A 252      26.315  20.501  12.048  1.00 38.85           C  
ATOM   1663  N   ASP A 253      23.918  19.740  14.739  1.00 38.45           N  
ATOM   1664  CA  ASP A 253      22.741  19.885  15.586  1.00 36.77           C  
ATOM   1665  C   ASP A 253      22.091  18.550  15.953  1.00 43.14           C  
ATOM   1666  O   ASP A 253      21.119  18.541  16.711  1.00 44.05           O  
ATOM   1667  CB  ASP A 253      21.714  20.805  14.915  1.00 40.20           C  
ATOM   1668  CG  ASP A 253      22.321  22.146  14.506  1.00 45.43           C  
ATOM   1669  OD1 ASP A 253      22.958  22.789  15.363  1.00 48.36           O  
ATOM   1670  OD2 ASP A 253      22.162  22.556  13.337  1.00 57.84           O1-
ATOM   1671  N   ASP A 254      22.615  17.436  15.461  1.00 36.91           N  
ATOM   1672  CA  ASP A 254      22.079  16.100  15.709  1.00 31.43           C  
ATOM   1673  C   ASP A 254      22.556  15.599  17.070  1.00 29.88           C  
ATOM   1674  O   ASP A 254      23.749  15.334  17.240  1.00 32.04           O  
ATOM   1675  CB  ASP A 254      22.528  15.151  14.599  1.00 36.18           C  
ATOM   1676  CG  ASP A 254      21.848  13.793  14.670  1.00 33.30           C  
ATOM   1677  OD1 ASP A 254      21.348  13.414  15.751  1.00 32.11           O  
ATOM   1678  OD2 ASP A 254      21.870  13.089  13.642  1.00 34.37           O1-
ATOM   1679  N   PRO A 255      21.663  15.437  18.042  1.00 31.36           N  
ATOM   1680  CA  PRO A 255      22.059  14.976  19.379  1.00 33.26           C  
ATOM   1681  C   PRO A 255      22.110  13.463  19.567  1.00 30.70           C  
ATOM   1682  O   PRO A 255      22.253  13.024  20.712  1.00 31.98           O  
ATOM   1683  CB  PRO A 255      20.952  15.577  20.250  1.00 37.77           C  
ATOM   1684  CG  PRO A 255      19.731  15.407  19.373  1.00 33.99           C  
ATOM   1685  CD  PRO A 255      20.205  15.648  17.947  1.00 32.38           C  
ATOM   1686  N   SER A 256      21.996  12.657  18.501  1.00 29.96           N  
ATOM   1687  CA  SER A 256      22.038  11.202  18.632  1.00 30.22           C  
ATOM   1688  C   SER A 256      23.319  10.739  19.306  1.00 28.95           C  
ATOM   1689  O   SER A 256      24.414  11.238  19.013  1.00 29.96           O  
ATOM   1690  CB  SER A 256      21.923  10.524  17.259  1.00 29.30           C  
ATOM   1691  OG  SER A 256      20.861  11.050  16.503  1.00 33.80           O  
ATOM   1692  N   GLN A 257      23.181   9.775  20.219  1.00 32.75           N  
ATOM   1693  CA  GLN A 257      24.362   9.214  20.860  1.00 27.46           C  
ATOM   1694  C   GLN A 257      25.251   8.575  19.805  1.00 27.51           C  
ATOM   1695  O   GLN A 257      24.772   7.917  18.876  1.00 31.42           O  
ATOM   1696  CB  GLN A 257      23.964   8.175  21.923  1.00 31.19           C  
ATOM   1697  CG  GLN A 257      25.104   7.783  22.877  1.00 31.93           C  
ATOM   1698  CD  GLN A 257      24.674   6.738  23.908  1.00 32.87           C  
ATOM   1699  NE2 GLN A 257      25.637   6.027  24.466  1.00 33.48           N  
ATOM   1700  OE1 GLN A 257      23.497   6.608  24.220  1.00 39.12           O  
ATOM   1701  N   VAL A 258      26.545   8.820  19.916  1.00 28.12           N  
ATOM   1702  CA  VAL A 258      27.541   8.109  19.128  1.00 27.96           C  
ATOM   1703  C   VAL A 258      28.000   6.911  19.963  1.00 28.23           C  
ATOM   1704  O   VAL A 258      28.277   7.050  21.164  1.00 28.67           O  
ATOM   1705  CB  VAL A 258      28.709   9.037  18.757  1.00 27.26           C  
ATOM   1706  CG1 VAL A 258      29.826   8.260  18.075  1.00 30.71           C  
ATOM   1707  CG2 VAL A 258      28.199  10.177  17.879  1.00 29.81           C  
ATOM   1708  N   ILE A 259      28.006   5.721  19.339  1.00 27.50           N  
ATOM   1709  CA  ILE A 259      28.102   4.445  20.044  1.00 26.83           C  
ATOM   1710  C   ILE A 259      29.052   3.532  19.280  1.00 26.31           C  
ATOM   1711  O   ILE A 259      29.310   3.724  18.092  1.00 29.07           O  
ATOM   1712  CB  ILE A 259      26.715   3.768  20.195  1.00 28.09           C  
ATOM   1713  CG1 ILE A 259      26.060   3.527  18.824  1.00 30.13           C  
ATOM   1714  CG2 ILE A 259      25.783   4.597  21.105  1.00 28.40           C  
ATOM   1715  CD1 ILE A 259      24.732   2.742  18.929  1.00 30.35           C  
ATOM   1716  N   ASP A 260      29.574   2.513  19.973  1.00 25.18           N  
ATOM   1717  CA  ASP A 260      30.248   1.424  19.275  1.00 28.38           C  
ATOM   1718  C   ASP A 260      29.711   0.064  19.714  1.00 29.51           C  
ATOM   1719  O   ASP A 260      30.305  -0.972  19.377  1.00 26.95           O  
ATOM   1720  CB  ASP A 260      31.777   1.507  19.437  1.00 28.93           C  
ATOM   1721  CG  ASP A 260      32.270   1.161  20.858  1.00 31.33           C  
ATOM   1722  OD1 ASP A 260      31.445   0.869  21.738  1.00 29.45           O  
ATOM   1723  OD2 ASP A 260      33.500   1.202  21.088  1.00 31.34           O1-
ATOM   1724  N   ASN A 261      28.585   0.053  20.412  1.00 26.94           N  
ATOM   1725  CA  ASN A 261      28.003  -1.124  21.052  1.00 25.56           C  
ATOM   1726  C   ASN A 261      26.496  -0.901  21.074  1.00 30.09           C  
ATOM   1727  O   ASN A 261      26.056   0.190  21.441  1.00 30.84           O  
ATOM   1728  CB  ASN A 261      28.559  -1.269  22.486  1.00 26.01           C  
ATOM   1729  CG  ASN A 261      28.467  -2.680  23.029  1.00 34.36           C  
ATOM   1730  ND2 ASN A 261      27.401  -2.960  23.781  1.00 32.86           N  
ATOM   1731  OD1 ASN A 261      29.359  -3.502  22.804  1.00 37.18           O  
ATOM   1732  N   LYS A 262      25.706  -1.907  20.685  1.00 29.83           N  
ATOM   1733  CA  LYS A 262      24.257  -1.721  20.593  1.00 29.94           C  
ATOM   1734  C   LYS A 262      23.508  -3.010  20.898  1.00 32.16           C  
ATOM   1735  O   LYS A 262      23.784  -4.038  20.272  1.00 29.78           O  
ATOM   1736  CB  LYS A 262      23.854  -1.236  19.190  1.00 32.44           C  
ATOM   1737  CG  LYS A 262      22.382  -0.815  19.097  1.00 31.85           C  
ATOM   1738  CD  LYS A 262      22.107  -0.123  17.763  1.00 31.03           C  
ATOM   1739  CE  LYS A 262      20.643  -0.159  17.369  1.00 36.03           C  
ATOM   1740  NZ  LYS A 262      19.864   0.902  18.091  1.00 36.21           N1+
ATOM   1741  N   ILE A 263      22.528  -2.930  21.801  1.00 28.39           N  
ATOM   1742  CA  ILE A 263      21.707  -4.086  22.146  1.00 31.35           C  
ATOM   1743  C   ILE A 263      20.643  -4.243  21.076  1.00 33.27           C  
ATOM   1744  O   ILE A 263      20.140  -3.259  20.516  1.00 32.43           O  
ATOM   1745  CB  ILE A 263      21.080  -3.957  23.558  1.00 30.37           C  
ATOM   1746  CG1 ILE A 263      20.405  -5.279  23.949  1.00 29.82           C  
ATOM   1747  CG2 ILE A 263      20.055  -2.843  23.603  1.00 32.00           C  
ATOM   1748  CD1 ILE A 263      19.858  -5.346  25.395  1.00 28.75           C  
ATOM   1749  N   CYS A 264      20.345  -5.490  20.735  1.00 28.54           N  
ATOM   1750  CA  CYS A 264      19.383  -5.777  19.685  1.00 27.20           C  
ATOM   1751  C   CYS A 264      18.693  -7.086  20.030  1.00 31.45           C  
ATOM   1752  O   CYS A 264      19.268  -7.945  20.702  1.00 32.83           O  
ATOM   1753  CB  CYS A 264      20.078  -5.814  18.317  1.00 30.44           C  
ATOM   1754  SG  CYS A 264      21.686  -6.703  18.299  1.00 45.33           S  
ATOM   1755  N   GLY A 265      17.440  -7.209  19.615  1.00 27.33           N  
ATOM   1756  CA  GLY A 265      16.707  -8.436  19.833  1.00 27.66           C  
ATOM   1757  C   GLY A 265      16.120  -8.954  18.537  1.00 28.95           C  
ATOM   1758  O   GLY A 265      16.273  -8.341  17.475  1.00 28.34           O  
ATOM   1759  N   PRO A 266      15.413 -10.076  18.610  1.00 28.37           N  
ATOM   1760  CA  PRO A 266      14.892 -10.709  17.385  1.00 26.33           C  
ATOM   1761  C   PRO A 266      14.049  -9.760  16.548  1.00 30.73           C  
ATOM   1762  O   PRO A 266      13.131  -9.098  17.050  1.00 27.02           O  
ATOM   1763  CB  PRO A 266      14.063 -11.881  17.920  1.00 27.13           C  
ATOM   1764  CG  PRO A 266      14.830 -12.261  19.210  1.00 28.55           C  
ATOM   1765  CD  PRO A 266      15.263 -10.937  19.799  1.00 30.02           C  
ATOM   1766  N   ALA A 267      14.375  -9.741  15.249  1.00 26.55           N  
ATOM   1767  CA  ALA A 267      13.784  -8.962  14.161  1.00 27.07           C  
ATOM   1768  C   ALA A 267      14.129  -7.486  14.221  1.00 28.62           C  
ATOM   1769  O   ALA A 267      13.575  -6.706  13.436  1.00 29.68           O  
ATOM   1770  CB  ALA A 267      12.267  -9.134  14.071  1.00 30.37           C  
ATOM   1771  N   ASP A 268      15.050  -7.079  15.096  1.00 29.53           N  
ATOM   1772  CA  ASP A 268      15.626  -5.739  15.013  1.00 27.36           C  
ATOM   1773  C   ASP A 268      16.527  -5.608  13.793  1.00 31.53           C  
ATOM   1774  O   ASP A 268      17.232  -6.550  13.406  1.00 31.18           O  
ATOM   1775  CB  ASP A 268      16.456  -5.423  16.262  1.00 27.93           C  
ATOM   1776  CG  ASP A 268      15.610  -4.959  17.438  0.79 31.40           C  
ATOM   1777  OD1 ASP A 268      14.459  -4.505  17.239  1.00 33.28           O  
ATOM   1778  OD2 ASP A 268      16.122  -5.023  18.580  1.00 33.74           O1-
ATOM   1779  N   SER A 269      16.541  -4.410  13.207  1.00 25.93           N  
ATOM   1780  CA  SER A 269      17.478  -4.128  12.136  1.00 31.20           C  
ATOM   1781  C   SER A 269      17.953  -2.695  12.271  1.00 28.55           C  
ATOM   1782  O   SER A 269      17.182  -1.795  12.612  1.00 28.69           O  
ATOM   1783  CB  SER A 269      16.866  -4.352  10.728  1.00 30.44           C  
ATOM   1784  OG  SER A 269      15.648  -3.637  10.514  1.00 30.28           O  
ATOM   1785  N   PHE A 270      19.236  -2.492  12.024  1.00 28.39           N  
ATOM   1786  CA  PHE A 270      19.773  -1.144  11.958  1.00 28.01           C  
ATOM   1787  C   PHE A 270      20.977  -1.194  11.040  1.00 29.35           C  
ATOM   1788  O   PHE A 270      21.423  -2.263  10.634  1.00 31.45           O  
ATOM   1789  CB  PHE A 270      20.142  -0.591  13.341  1.00 29.35           C  
ATOM   1790  CG  PHE A 270      21.340  -1.250  13.952  1.00 30.29           C  
ATOM   1791  CD1 PHE A 270      21.203  -2.417  14.695  1.00 34.31           C  
ATOM   1792  CD2 PHE A 270      22.615  -0.702  13.779  1.00 32.95           C  
ATOM   1793  CE1 PHE A 270      22.318  -3.029  15.275  1.00 35.12           C  
ATOM   1794  CE2 PHE A 270      23.726  -1.302  14.352  1.00 32.88           C  
ATOM   1795  CZ  PHE A 270      23.577  -2.477  15.094  1.00 33.78           C  
ATOM   1796  N   GLY A 271      21.494  -0.022  10.701  1.00 29.98           N  
ATOM   1797  CA  GLY A 271      22.622   0.020   9.792  1.00 27.68           C  
ATOM   1798  C   GLY A 271      23.366   1.318   9.967  1.00 25.55           C  
ATOM   1799  O   GLY A 271      22.913   2.234  10.656  1.00 28.34           O  
ATOM   1800  N   PHE A 272      24.530   1.381   9.333  1.00 28.17           N  
ATOM   1801  CA  PHE A 272      25.380   2.552   9.483  1.00 29.67           C  
ATOM   1802  C   PHE A 272      26.471   2.498   8.424  1.00 28.51           C  
ATOM   1803  O   PHE A 272      26.663   1.490   7.743  1.00 29.50           O  
ATOM   1804  CB  PHE A 272      25.976   2.647  10.897  1.00 27.93           C  
ATOM   1805  CG  PHE A 272      26.785   1.449  11.312  1.00 32.21           C  
ATOM   1806  CD1 PHE A 272      28.156   1.399  11.083  1.00 30.45           C  
ATOM   1807  CD2 PHE A 272      26.185   0.391  11.991  1.00 31.16           C  
ATOM   1808  CE1 PHE A 272      28.891   0.292  11.483  1.00 34.11           C  
ATOM   1809  CE2 PHE A 272      26.919  -0.717  12.385  1.00 28.97           C  
ATOM   1810  CZ  PHE A 272      28.274  -0.768  12.133  1.00 30.11           C  
ATOM   1811  N   GLN A 273      27.184   3.609   8.293  1.00 28.41           N  
ATOM   1812  CA  GLN A 273      28.355   3.656   7.443  1.00 28.20           C  
ATOM   1813  C   GLN A 273      29.516   4.159   8.275  1.00 29.42           C  
ATOM   1814  O   GLN A 273      29.331   5.001   9.156  1.00 36.14           O  
ATOM   1815  CB  GLN A 273      28.136   4.578   6.214  1.00 31.44           C  
ATOM   1816  CG  GLN A 273      27.125   4.018   5.214  1.00 32.09           C  
ATOM   1817  CD  GLN A 273      26.932   4.935   4.013  1.00 35.51           C  
ATOM   1818  NE2 GLN A 273      25.880   4.689   3.252  1.00 37.07           N  
ATOM   1819  OE1 GLN A 273      27.728   5.840   3.774  1.00 34.64           O  
ATOM   1820  N   ILE A 274      30.704   3.609   8.014  1.00 28.45           N  
ATOM   1821  CA  ILE A 274      31.941   4.074   8.625  1.00 31.08           C  
ATOM   1822  C   ILE A 274      32.969   4.267   7.523  1.00 34.34           C  
ATOM   1823  O   ILE A 274      32.890   3.662   6.451  1.00 35.50           O  
ATOM   1824  CB  ILE A 274      32.503   3.099   9.684  1.00 32.64           C  
ATOM   1825  CG1 ILE A 274      32.791   1.736   9.041  1.00 38.41           C  
ATOM   1826  CG2 ILE A 274      31.576   3.025  10.902  1.00 33.19           C  
ATOM   1827  CD1 ILE A 274      32.912   0.611  10.007  1.00 40.90           C  
ATOM   1828  N   ILE A 275      33.946   5.122   7.806  1.00 30.44           N  
ATOM   1829  CA  ILE A 275      35.133   5.256   6.971  1.00 31.09           C  
ATOM   1830  C   ILE A 275      36.161   4.283   7.539  1.00 28.96           C  
ATOM   1831  O   ILE A 275      36.647   4.485   8.656  1.00 34.32           O  
ATOM   1832  CB  ILE A 275      35.675   6.691   6.990  1.00 33.06           C  
ATOM   1833  CG1 ILE A 275      34.693   7.685   6.354  1.00 34.85           C  
ATOM   1834  CG2 ILE A 275      37.021   6.730   6.256  1.00 34.33           C  
ATOM   1835  CD1 ILE A 275      33.914   7.159   5.164  1.00 36.94           C  
ATOM   1836  N   ALA A 276      36.497   3.237   6.781  1.00 29.69           N  
ATOM   1837  CA  ALA A 276      37.376   2.187   7.294  1.00 29.17           C  
ATOM   1838  C   ALA A 276      38.713   2.764   7.758  1.00 35.41           C  
ATOM   1839  O   ALA A 276      39.398   3.469   7.012  1.00 32.77           O  
ATOM   1840  CB  ALA A 276      37.602   1.115   6.226  1.00 31.53           C  
ATOM   1841  N   GLY A 277      39.082   2.460   9.001  1.00 30.12           N  
ATOM   1842  CA  GLY A 277      40.356   2.914   9.529  1.00 31.98           C  
ATOM   1843  C   GLY A 277      40.449   4.385   9.869  1.00 31.72           C  
ATOM   1844  O   GLY A 277      41.540   4.852  10.205  1.00 33.18           O  
ATOM   1845  N   GLU A 278      39.349   5.125   9.820  1.00 32.92           N  
ATOM   1846  CA  GLU A 278      39.402   6.570  10.036  1.00 32.96           C  
ATOM   1847  C   GLU A 278      39.905   6.897  11.431  1.00 36.50           C  
ATOM   1848  O   GLU A 278      39.287   6.508  12.428  1.00 33.03           O  
ATOM   1849  CB  GLU A 278      38.021   7.183   9.817  1.00 33.42           C  
ATOM   1850  CG  GLU A 278      38.031   8.709   9.863  1.00 40.35           C  
ATOM   1851  CD  GLU A 278      36.690   9.331   9.523  1.00 39.93           C  
ATOM   1852  OE1 GLU A 278      35.667   8.978  10.150  1.00 42.06           O  
ATOM   1853  OE2 GLU A 278      36.664  10.198   8.636  1.00 38.96           O1-
ATOM   1854  N   GLY A 279      41.029   7.616  11.504  1.00 34.16           N  
ATOM   1855  CA  GLY A 279      41.598   7.981  12.789  1.00 34.09           C  
ATOM   1856  C   GLY A 279      42.270   6.850  13.538  1.00 32.41           C  
ATOM   1857  O   GLY A 279      42.806   7.083  14.630  1.00 36.76           O  
ATOM   1858  N   VAL A 280      42.255   5.631  13.003  1.00 34.59           N  
ATOM   1859  CA  VAL A 280      42.791   4.481  13.726  1.00 33.29           C  
ATOM   1860  C   VAL A 280      43.750   3.637  12.897  1.00 31.60           C  
ATOM   1861  O   VAL A 280      44.560   2.889  13.475  1.00 37.25           O  
ATOM   1862  CB  VAL A 280      41.645   3.595  14.287  1.00 31.29           C  
ATOM   1863  CG1 VAL A 280      40.740   4.394  15.257  1.00 31.48           C  
ATOM   1864  CG2 VAL A 280      40.823   2.990  13.161  1.00 30.14           C  
ATOM   1865  N   GLY A 281      43.734   3.720  11.559  1.00 33.63           N  
ATOM   1866  CA  GLY A 281      44.687   2.995  10.738  1.00 34.33           C  
ATOM   1867  C   GLY A 281      44.246   1.590  10.382  1.00 37.40           C  
ATOM   1868  O   GLY A 281      43.187   1.097  10.783  1.00 32.00           O  
ATOM   1869  N   ALA A 282      45.100   0.930   9.599  1.00 33.65           N  
ATOM   1870  CA  ALA A 282      44.864  -0.429   9.135  1.00 33.33           C  
ATOM   1871  C   ALA A 282      44.954  -1.427  10.293  1.00 33.21           C  
ATOM   1872  O   ALA A 282      45.573  -1.166  11.324  1.00 36.53           O  
ATOM   1873  CB  ALA A 282      45.883  -0.806   8.049  1.00 34.16           C  
ATOM   1874  N   GLY A 283      44.355  -2.589  10.099  1.00 34.85           N  
ATOM   1875  CA  GLY A 283      44.396  -3.625  11.116  1.00 34.89           C  
ATOM   1876  C   GLY A 283      43.263  -4.610  10.944  1.00 36.33           C  
ATOM   1877  O   GLY A 283      42.318  -4.395  10.183  1.00 34.58           O  
ATOM   1878  N   ALA A 284      43.392  -5.734  11.647  1.00 31.99           N  
ATOM   1879  CA  ALA A 284      42.297  -6.696  11.760  1.00 32.46           C  
ATOM   1880  C   ALA A 284      41.442  -6.262  12.949  1.00 33.61           C  
ATOM   1881  O   ALA A 284      41.783  -6.527  14.104  1.00 35.64           O  
ATOM   1882  CB  ALA A 284      42.834  -8.112  11.929  1.00 32.42           C  
ATOM   1883  N   TRP A 285      40.335  -5.579  12.662  1.00 32.86           N  
ATOM   1884  CA  TRP A 285      39.487  -4.945  13.669  1.00 31.13           C  
ATOM   1885  C   TRP A 285      38.339  -5.890  14.010  1.00 32.69           C  
ATOM   1886  O   TRP A 285      37.470  -6.143  13.172  1.00 32.77           O  
ATOM   1887  CB  TRP A 285      38.951  -3.623  13.128  1.00 29.91           C  
ATOM   1888  CG  TRP A 285      40.001  -2.570  12.962  1.00 30.64           C  
ATOM   1889  CD1 TRP A 285      40.544  -2.105  11.789  1.00 33.74           C  
ATOM   1890  CD2 TRP A 285      40.630  -1.841  14.006  1.00 30.39           C  
ATOM   1891  CE2 TRP A 285      41.547  -0.949  13.407  1.00 30.96           C  
ATOM   1892  CE3 TRP A 285      40.505  -1.845  15.389  1.00 35.54           C  
ATOM   1893  NE1 TRP A 285      41.473  -1.126  12.054  1.00 31.86           N  
ATOM   1894  CZ2 TRP A 285      42.331  -0.077  14.158  1.00 35.82           C  
ATOM   1895  CZ3 TRP A 285      41.281  -0.983  16.129  1.00 35.12           C  
ATOM   1896  CH2 TRP A 285      42.179  -0.107  15.509  1.00 37.37           C  
ATOM   1897  N   MET A 286      38.306  -6.404  15.232  1.00 30.22           N  
ATOM   1898  CA  MET A 286      37.262  -7.382  15.504  1.00 33.66           C  
ATOM   1899  C   MET A 286      35.893  -6.730  15.629  1.00 31.21           C  
ATOM   1900  O   MET A 286      35.748  -5.576  16.036  1.00 33.40           O  
ATOM   1901  CB  MET A 286      37.531  -8.210  16.767  1.00 38.69           C  
ATOM   1902  CG  MET A 286      38.964  -8.463  17.161  1.00 39.84           C  
ATOM   1903  SD  MET A 286      39.013  -8.859  18.950  1.00 49.66           S  
ATOM   1904  CE  MET A 286      37.645 -10.018  18.992  1.00 46.93           C  
ATOM   1905  N   TYR A 287      34.881  -7.480  15.222  1.00 31.88           N  
ATOM   1906  CA  TYR A 287      33.510  -7.213  15.620  1.00 29.25           C  
ATOM   1907  C   TYR A 287      32.994  -8.482  16.285  1.00 33.89           C  
ATOM   1908  O   TYR A 287      33.450  -9.589  15.982  1.00 30.36           O  
ATOM   1909  CB  TYR A 287      32.629  -6.794  14.431  1.00 28.01           C  
ATOM   1910  CG  TYR A 287      32.246  -7.934  13.506  1.00 33.13           C  
ATOM   1911  CD1 TYR A 287      31.098  -8.680  13.735  1.00 32.55           C  
ATOM   1912  CD2 TYR A 287      33.035  -8.264  12.413  1.00 32.51           C  
ATOM   1913  CE1 TYR A 287      30.754  -9.733  12.926  1.00 33.61           C  
ATOM   1914  CE2 TYR A 287      32.684  -9.328  11.568  1.00 33.14           C  
ATOM   1915  CZ  TYR A 287      31.538 -10.049  11.831  1.00 35.06           C  
ATOM   1916  OH  TYR A 287      31.172 -11.111  11.021  1.00 34.29           O  
ATOM   1917  N   HIS A 288      32.079  -8.321  17.230  1.00 30.50           N  
ATOM   1918  CA  HIS A 288      31.591  -9.493  17.950  1.00 33.51           C  
ATOM   1919  C   HIS A 288      30.372  -9.105  18.767  1.00 34.46           C  
ATOM   1920  O   HIS A 288      30.176  -7.932  19.104  1.00 30.09           O  
ATOM   1921  CB  HIS A 288      32.677 -10.106  18.857  1.00 33.67           C  
ATOM   1922  CG  HIS A 288      33.291  -9.155  19.843  1.00 33.46           C  
ATOM   1923  CD2 HIS A 288      34.394  -8.372  19.762  1.00 34.65           C  
ATOM   1924  ND1 HIS A 288      32.800  -8.982  21.120  1.00 33.92           N  
ATOM   1925  CE1 HIS A 288      33.560  -8.122  21.775  1.00 34.65           C  
ATOM   1926  NE2 HIS A 288      34.531  -7.733  20.971  1.00 33.11           N  
ATOM   1927  N   CYS A 289      29.538 -10.106  19.061  1.00 30.96           N  
ATOM   1928  CA  CYS A 289      28.590  -9.935  20.143  1.00 32.68           C  
ATOM   1929  C   CYS A 289      29.366  -9.755  21.442  1.00 31.41           C  
ATOM   1930  O   CYS A 289      30.380 -10.421  21.676  1.00 32.43           O  
ATOM   1931  CB  CYS A 289      27.648 -11.124  20.260  1.00 34.35           C  
ATOM   1932  SG  CYS A 289      26.456 -10.843  21.595  1.00 31.19           S  
ATOM   1933  N   HIS A 290      28.923  -8.821  22.267  1.00 28.31           N  
ATOM   1934  CA  HIS A 290      29.650  -8.534  23.504  1.00 33.81           C  
ATOM   1935  C   HIS A 290      29.069  -9.247  24.726  1.00 31.08           C  
ATOM   1936  O   HIS A 290      29.619  -9.110  25.830  1.00 31.68           O  
ATOM   1937  CB  HIS A 290      29.721  -7.017  23.748  1.00 28.61           C  
ATOM   1938  CG  HIS A 290      31.019  -6.575  24.353  1.00 32.64           C  
ATOM   1939  CD2 HIS A 290      31.961  -5.707  23.909  1.00 31.93           C  
ATOM   1940  ND1 HIS A 290      31.487  -7.069  25.559  1.00 32.17           N  
ATOM   1941  CE1 HIS A 290      32.651  -6.500  25.840  1.00 35.00           C  
ATOM   1942  NE2 HIS A 290      32.962  -5.676  24.855  1.00 32.42           N  
ATOM   1943  N   VAL A 291      27.953  -9.971  24.573  1.00 29.15           N  
ATOM   1944  CA  VAL A 291      27.549 -10.924  25.606  1.00 31.36           C  
ATOM   1945  C   VAL A 291      28.702 -11.901  25.754  1.00 31.09           C  
ATOM   1946  O   VAL A 291      29.111 -12.543  24.779  1.00 32.61           O  
ATOM   1947  CB  VAL A 291      26.239 -11.634  25.218  1.00 31.25           C  
ATOM   1948  CG1 VAL A 291      25.825 -12.687  26.269  1.00 31.78           C  
ATOM   1949  CG2 VAL A 291      25.112 -10.610  25.006  1.00 27.97           C  
ATOM   1950  N   GLN A 292      29.286 -11.969  26.954  1.00 30.48           N  
ATOM   1951  CA  GLN A 292      30.611 -12.577  27.054  1.00 33.78           C  
ATOM   1952  C   GLN A 292      30.603 -14.028  26.574  1.00 33.99           C  
ATOM   1953  O   GLN A 292      31.489 -14.442  25.815  1.00 35.62           O  
ATOM   1954  CB  GLN A 292      31.129 -12.465  28.490  1.00 31.31           C  
ATOM   1955  CG  GLN A 292      31.502 -11.019  28.884  1.00 31.55           C  
ATOM   1956  CD  GLN A 292      32.565 -10.383  27.983  1.00 35.47           C  
ATOM   1957  NE2 GLN A 292      33.621 -11.142  27.691  1.00 33.88           N  
ATOM   1958  OE1 GLN A 292      32.442  -9.218  27.556  1.00 34.79           O  
ATOM   1959  N   SER A 293      29.610 -14.814  26.976  1.00 33.01           N  
ATOM   1960  CA  SER A 293      29.661 -16.214  26.555  1.00 36.22           C  
ATOM   1961  C   SER A 293      29.415 -16.369  25.062  1.00 38.65           C  
ATOM   1962  O   SER A 293      29.886 -17.348  24.467  1.00 35.40           O  
ATOM   1963  CB  SER A 293      28.665 -17.058  27.348  1.00 35.99           C  
ATOM   1964  OG  SER A 293      27.367 -16.864  26.849  1.00 36.91           O  
ATOM   1965  N   HIS A 294      28.719 -15.418  24.439  1.00 31.26           N  
ATOM   1966  CA  HIS A 294      28.526 -15.488  22.988  1.00 29.86           C  
ATOM   1967  C   HIS A 294      29.825 -15.218  22.238  1.00 33.51           C  
ATOM   1968  O   HIS A 294      30.127 -15.891  21.243  1.00 36.20           O  
ATOM   1969  CB  HIS A 294      27.437 -14.508  22.556  1.00 34.03           C  
ATOM   1970  CG  HIS A 294      26.088 -14.830  23.114  1.00 34.96           C  
ATOM   1971  CD2 HIS A 294      25.704 -15.729  24.051  1.00 38.09           C  
ATOM   1972  ND1 HIS A 294      24.941 -14.179  22.716  1.00 34.01           N  
ATOM   1973  CE1 HIS A 294      23.905 -14.672  23.371  1.00 36.31           C  
ATOM   1974  NE2 HIS A 294      24.344 -15.606  24.198  1.00 34.58           N  
ATOM   1975  N   SER A 295      30.600 -14.224  22.678  1.00 30.90           N  
ATOM   1976  CA  SER A 295      31.887 -13.991  22.040  1.00 37.37           C  
ATOM   1977  C   SER A 295      32.827 -15.159  22.287  1.00 37.57           C  
ATOM   1978  O   SER A 295      33.608 -15.522  21.400  1.00 39.47           O  
ATOM   1979  CB  SER A 295      32.490 -12.673  22.530  1.00 34.23           C  
ATOM   1980  OG  SER A 295      32.812 -12.728  23.903  1.00 39.19           O  
ATOM   1981  N   ASP A 296      32.726 -15.792  23.465  1.00 34.09           N  
ATOM   1982  CA  ASP A 296      33.571 -16.939  23.783  1.00 36.96           C  
ATOM   1983  C   ASP A 296      33.191 -18.181  22.990  1.00 40.52           C  
ATOM   1984  O   ASP A 296      34.031 -19.067  22.821  1.00 41.29           O  
ATOM   1985  CB  ASP A 296      33.497 -17.261  25.284  1.00 35.67           C  
ATOM   1986  CG  ASP A 296      34.141 -16.182  26.149  1.00 38.24           C  
ATOM   1987  OD1 ASP A 296      35.085 -15.512  25.664  1.00 38.91           O  
ATOM   1988  OD2 ASP A 296      33.709 -16.015  27.311  1.00 38.41           O1-
ATOM   1989  N   MET A 297      31.948 -18.266  22.508  1.00 36.84           N  
ATOM   1990  CA  MET A 297      31.471 -19.426  21.765  1.00 44.84           C  
ATOM   1991  C   MET A 297      31.594 -19.258  20.254  1.00 43.90           C  
ATOM   1992  O   MET A 297      31.324 -20.212  19.518  1.00 51.66           O  
ATOM   1993  CB  MET A 297      30.016 -19.713  22.149  1.00 36.22           C  
ATOM   1994  CG  MET A 297      29.824 -20.327  23.581  1.00 42.39           C  
ATOM   1995  SD  MET A 297      30.915 -21.737  23.908  1.00 49.85           S  
ATOM   1996  CE  MET A 297      30.201 -22.857  22.703  1.00 52.54           C  
ATOM   1997  N   GLY A 298      31.994 -18.084  19.775  1.00 43.80           N  
ATOM   1998  CA  GLY A 298      32.268 -17.942  18.358  1.00 47.19           C  
ATOM   1999  C   GLY A 298      31.495 -16.887  17.592  1.00 44.00           C  
ATOM   2000  O   GLY A 298      31.599 -16.840  16.363  1.00 40.21           O  
ATOM   2001  N   MET A 299      30.734 -16.026  18.273  1.00 34.21           N  
ATOM   2002  CA  MET A 299      30.041 -14.923  17.586  1.00 32.91           C  
ATOM   2003  C   MET A 299      31.016 -13.756  17.438  1.00 32.02           C  
ATOM   2004  O   MET A 299      30.905 -12.708  18.084  1.00 33.85           O  
ATOM   2005  CB  MET A 299      28.781 -14.518  18.344  1.00 38.68           C  
ATOM   2006  CG  MET A 299      27.667 -15.586  18.411  1.00 41.92           C  
ATOM   2007  SD  MET A 299      26.083 -14.863  18.968  1.00 38.46           S  
ATOM   2008  CE  MET A 299      25.549 -13.867  17.564  1.00 37.11           C  
ATOM   2009  N  AVAL A 300      32.033 -13.978  16.601  0.46 31.61           N  
ATOM   2010  N  BVAL A 300      32.017 -13.988  16.587  0.54 31.57           N  
ATOM   2011  CA AVAL A 300      33.120 -13.026  16.389  0.46 33.09           C  
ATOM   2012  CA BVAL A 300      33.113 -13.061  16.345  0.54 33.11           C  
ATOM   2013  C  AVAL A 300      33.544 -13.097  14.927  0.46 32.98           C  
ATOM   2014  C  BVAL A 300      33.387 -13.051  14.849  0.54 32.88           C  
ATOM   2015  O  AVAL A 300      33.493 -14.160  14.301  0.46 32.00           O  
ATOM   2016  O  BVAL A 300      33.080 -14.004  14.131  0.54 33.05           O  
ATOM   2017  CB AVAL A 300      34.344 -13.300  17.305  0.46 34.27           C  
ATOM   2018  CB BVAL A 300      34.406 -13.447  17.104  0.54 34.34           C  
ATOM   2019  CG1AVAL A 300      35.313 -12.131  17.267  0.46 36.08           C  
ATOM   2020  CG1BVAL A 300      34.158 -13.517  18.603  0.54 37.39           C  
ATOM   2021  CG2AVAL A 300      33.922 -13.595  18.745  0.46 37.05           C  
ATOM   2022  CG2BVAL A 300      34.969 -14.771  16.567  0.54 32.36           C  
ATOM   2023  N   GLY A 301      33.983 -11.960  14.386  1.00 32.93           N  
ATOM   2024  CA  GLY A 301      34.434 -11.873  13.011  1.00 31.07           C  
ATOM   2025  C   GLY A 301      35.434 -10.739  12.912  1.00 33.86           C  
ATOM   2026  O   GLY A 301      35.741 -10.073  13.902  1.00 31.02           O  
ATOM   2027  N   LEU A 302      35.949 -10.518  11.701  1.00 33.22           N  
ATOM   2028  CA  LEU A 302      37.020  -9.545  11.513  1.00 32.05           C  
ATOM   2029  C   LEU A 302      36.662  -8.565  10.410  1.00 31.06           C  
ATOM   2030  O   LEU A 302      36.271  -8.974   9.314  1.00 35.36           O  
ATOM   2031  CB  LEU A 302      38.337 -10.240  11.159  1.00 36.32           C  
ATOM   2032  CG  LEU A 302      38.979 -11.011  12.301  1.00 33.58           C  
ATOM   2033  CD1 LEU A 302      40.204 -11.774  11.799  1.00 37.25           C  
ATOM   2034  CD2 LEU A 302      39.334 -10.090  13.448  1.00 33.26           C  
ATOM   2035  N   PHE A 303      36.808  -7.279  10.709  1.00 31.08           N  
ATOM   2036  CA  PHE A 303      36.800  -6.212   9.715  1.00 32.32           C  
ATOM   2037  C   PHE A 303      38.257  -5.995   9.327  1.00 34.25           C  
ATOM   2038  O   PHE A 303      39.017  -5.346  10.053  1.00 32.12           O  
ATOM   2039  CB  PHE A 303      36.176  -4.958  10.308  1.00 33.25           C  
ATOM   2040  CG  PHE A 303      35.977  -3.832   9.338  1.00 30.97           C  
ATOM   2041  CD1 PHE A 303      35.672  -4.064   8.003  1.00 33.48           C  
ATOM   2042  CD2 PHE A 303      36.082  -2.525   9.777  1.00 30.99           C  
ATOM   2043  CE1 PHE A 303      35.471  -2.991   7.128  1.00 32.60           C  
ATOM   2044  CE2 PHE A 303      35.892  -1.461   8.916  1.00 35.70           C  
ATOM   2045  CZ  PHE A 303      35.584  -1.708   7.581  1.00 35.02           C  
ATOM   2046  N   LEU A 304      38.661  -6.580   8.204  1.00 31.89           N  
ATOM   2047  CA  LEU A 304      40.061  -6.574   7.781  1.00 36.33           C  
ATOM   2048  C   LEU A 304      40.324  -5.300   6.973  1.00 35.65           C  
ATOM   2049  O   LEU A 304      40.000  -5.226   5.784  1.00 35.17           O  
ATOM   2050  CB  LEU A 304      40.363  -7.829   6.968  1.00 32.03           C  
ATOM   2051  CG  LEU A 304      40.296  -9.165   7.712  1.00 36.19           C  
ATOM   2052  CD1 LEU A 304      40.494 -10.325   6.747  1.00 36.51           C  
ATOM   2053  CD2 LEU A 304      41.315  -9.212   8.865  1.00 31.68           C  
ATOM   2054  N   VAL A 305      40.942  -4.307   7.608  1.00 27.99           N  
ATOM   2055  CA  VAL A 305      41.196  -3.009   6.991  1.00 35.58           C  
ATOM   2056  C   VAL A 305      42.648  -2.983   6.538  1.00 37.66           C  
ATOM   2057  O   VAL A 305      43.567  -3.038   7.362  1.00 32.76           O  
ATOM   2058  CB  VAL A 305      40.881  -1.856   7.958  1.00 35.99           C  
ATOM   2059  CG1 VAL A 305      41.220  -0.503   7.313  1.00 34.39           C  
ATOM   2060  CG2 VAL A 305      39.412  -1.910   8.321  1.00 29.46           C  
ATOM   2061  N   LYS A 306      42.847  -2.903   5.225  1.00 32.73           N  
ATOM   2062  CA  LYS A 306      44.146  -3.038   4.588  1.00 31.36           C  
ATOM   2063  C   LYS A 306      44.759  -1.676   4.288  1.00 35.14           C  
ATOM   2064  O   LYS A 306      44.054  -0.710   3.985  1.00 32.41           O  
ATOM   2065  CB  LYS A 306      44.008  -3.822   3.273  1.00 34.62           C  
ATOM   2066  CG  LYS A 306      43.549  -5.278   3.443  1.00 36.30           C  
ATOM   2067  CD  LYS A 306      43.127  -5.917   2.108  1.00 43.93           C  
ATOM   2068  CE  LYS A 306      41.923  -5.219   1.497  1.00 46.76           C  
ATOM   2069  NZ  LYS A 306      41.593  -5.720   0.131  1.00 56.79           N1+
ATOM   2070  N   LYS A 307      46.095  -1.615   4.363  1.00 32.30           N  
ATOM   2071  CA  LYS A 307      46.852  -0.496   3.797  1.00 33.68           C  
ATOM   2072  C   LYS A 307      46.654  -0.438   2.276  1.00 31.82           C  
ATOM   2073  O   LYS A 307      46.242  -1.428   1.653  1.00 33.49           O  
ATOM   2074  CB  LYS A 307      48.333  -0.684   4.105  1.00 35.46           C  
ATOM   2075  CG  LYS A 307      48.676  -0.589   5.571  1.00 39.85           C  
ATOM   2076  CD  LYS A 307      50.172  -0.763   5.750  1.00 40.22           C  
ATOM   2077  CE  LYS A 307      50.907   0.545   5.502  1.00 46.11           C  
ATOM   2078  NZ  LYS A 307      52.392   0.341   5.536  1.00 58.42           N1+
ATOM   2079  N   PRO A 308      46.964   0.705   1.654  1.00 34.94           N  
ATOM   2080  CA  PRO A 308      46.952   0.768   0.178  1.00 34.79           C  
ATOM   2081  C   PRO A 308      47.725  -0.357  -0.496  1.00 31.21           C  
ATOM   2082  O   PRO A 308      47.308  -0.812  -1.569  1.00 35.80           O  
ATOM   2083  CB  PRO A 308      47.576   2.141  -0.109  1.00 36.43           C  
ATOM   2084  CG  PRO A 308      47.190   2.957   1.074  1.00 41.69           C  
ATOM   2085  CD  PRO A 308      47.270   2.012   2.257  1.00 32.91           C  
ATOM   2086  N   ASP A 309      48.808  -0.869   0.109  1.00 32.75           N  
ATOM   2087  CA  ASP A 309      49.541  -1.985  -0.494  1.00 33.54           C  
ATOM   2088  C   ASP A 309      48.906  -3.347  -0.212  1.00 35.31           C  
ATOM   2089  O   ASP A 309      49.506  -4.381  -0.532  1.00 32.51           O  
ATOM   2090  CB  ASP A 309      51.013  -1.968  -0.055  1.00 35.14           C  
ATOM   2091  CG  ASP A 309      51.218  -2.374   1.408  1.00 43.86           C  
ATOM   2092  OD1 ASP A 309      50.240  -2.728   2.106  1.00 37.39           O  
ATOM   2093  OD2 ASP A 309      52.377  -2.292   1.876  1.00 41.56           O1-
ATOM   2094  N   GLY A 310      47.705  -3.368   0.362  1.00 36.09           N  
ATOM   2095  CA  GLY A 310      46.988  -4.603   0.599  1.00 34.59           C  
ATOM   2096  C   GLY A 310      47.384  -5.370   1.841  1.00 36.43           C  
ATOM   2097  O   GLY A 310      46.822  -6.443   2.085  1.00 36.87           O  
ATOM   2098  N   THR A 311      48.324  -4.878   2.633  1.00 37.50           N  
ATOM   2099  CA  THR A 311      48.769  -5.619   3.803  1.00 36.01           C  
ATOM   2100  C   THR A 311      48.030  -5.140   5.052  1.00 37.92           C  
ATOM   2101  O   THR A 311      47.412  -4.074   5.083  1.00 35.94           O  
ATOM   2102  CB  THR A 311      50.286  -5.494   4.017  1.00 36.85           C  
ATOM   2103  CG2 THR A 311      51.051  -6.004   2.785  1.00 40.03           C  
ATOM   2104  OG1 THR A 311      50.632  -4.126   4.266  1.00 36.05           O  
ATOM   2105  N   ILE A 312      48.079  -5.972   6.081  1.00 36.24           N  
ATOM   2106  CA  ILE A 312      47.406  -5.678   7.342  1.00 38.41           C  
ATOM   2107  C   ILE A 312      48.428  -5.848   8.451  1.00 37.57           C  
ATOM   2108  O   ILE A 312      48.813  -6.980   8.762  1.00 41.80           O  
ATOM   2109  CB  ILE A 312      46.183  -6.585   7.562  1.00 43.30           C  
ATOM   2110  CG1 ILE A 312      45.386  -6.740   6.258  1.00 43.89           C  
ATOM   2111  CG2 ILE A 312      45.345  -6.067   8.724  1.00 43.74           C  
ATOM   2112  CD1 ILE A 312      44.109  -7.559   6.379  1.00 47.23           C  
ATOM   2113  N   PRO A 313      48.893  -4.761   9.057  1.00 42.47           N  
ATOM   2114  CA  PRO A 313      49.897  -4.878  10.121  1.00 50.75           C  
ATOM   2115  C   PRO A 313      49.353  -5.645  11.318  1.00 50.58           C  
ATOM   2116  O   PRO A 313      48.232  -5.408  11.781  1.00 44.01           O  
ATOM   2117  CB  PRO A 313      50.205  -3.419  10.471  1.00 52.42           C  
ATOM   2118  CG  PRO A 313      48.944  -2.686  10.117  1.00 50.53           C  
ATOM   2119  CD  PRO A 313      48.451  -3.371   8.862  1.00 50.30           C  
ATOM   2120  N   GLY A 314      50.159  -6.588  11.807  1.00 51.79           N  
ATOM   2121  CA  GLY A 314      49.822  -7.372  12.977  1.00 53.61           C  
ATOM   2122  C   GLY A 314      48.928  -8.567  12.733  1.00 60.39           C  
ATOM   2123  O   GLY A 314      48.773  -9.399  13.638  1.00 60.82           O  
ATOM   2124  N   TYR A 315      48.336  -8.694  11.549  1.00 53.21           N  
ATOM   2125  CA  TYR A 315      47.389  -9.767  11.281  1.00 53.57           C  
ATOM   2126  C   TYR A 315      48.165 -10.989  10.805  1.00 55.92           C  
ATOM   2127  O   TYR A 315      48.665 -11.015   9.675  1.00 54.89           O  
ATOM   2128  CB  TYR A 315      46.349  -9.328  10.254  1.00 42.10           C  
ATOM   2129  CG  TYR A 315      45.325 -10.391   9.945  1.00 44.05           C  
ATOM   2130  CD1 TYR A 315      44.662 -11.071  10.971  1.00 44.12           C  
ATOM   2131  CD2 TYR A 315      45.010 -10.713   8.632  1.00 44.56           C  
ATOM   2132  CE1 TYR A 315      43.714 -12.048  10.687  1.00 42.48           C  
ATOM   2133  CE2 TYR A 315      44.071 -11.683   8.336  1.00 51.26           C  
ATOM   2134  CZ  TYR A 315      43.428 -12.349   9.368  1.00 45.46           C  
ATOM   2135  OH  TYR A 315      42.497 -13.308   9.059  1.00 54.89           O  
ATOM   2136  N   ASP A 316      48.256 -12.002  11.666  1.00 62.21           N  
ATOM   2137  CA  ASP A 316      48.991 -13.234  11.387  1.00 71.33           C  
ATOM   2138  C   ASP A 316      48.052 -14.427  11.522  1.00 72.24           C  
ATOM   2139  O   ASP A 316      47.916 -15.001  12.616  1.00 78.29           O  
ATOM   2140  CB  ASP A 316      50.186 -13.373  12.326  1.00 76.23           C  
ATOM   2141  CG  ASP A 316      51.389 -13.994  11.648  1.00 84.91           C  
ATOM   2142  OD1 ASP A 316      51.220 -15.018  10.947  1.00 86.65           O  
ATOM   2143  OD2 ASP A 316      52.503 -13.457  11.817  1.00 93.21           O1-
ATOM   2144  N   PRO A 317      47.377 -14.837  10.437  1.00 68.74           N  
ATOM   2145  CA  PRO A 317      46.598 -16.078  10.422  1.00 74.15           C  
ATOM   2146  C   PRO A 317      47.442 -17.280   9.988  1.00 69.99           C  
ATOM   2147  O   PRO A 317      47.476 -18.287  10.699  1.00 73.71           O  
ATOM   2148  CB  PRO A 317      45.505 -15.781   9.399  1.00 65.71           C  
ATOM   2149  CG  PRO A 317      46.169 -14.862   8.427  1.00 64.29           C  
ATOM   2150  CD  PRO A 317      47.225 -14.083   9.180  1.00 63.59           C  
TER   
HETATM 2151 CU    CU A 401      25.039 -12.519  21.387  0.91 32.24          CU  
HETATM 2152 CU    CU A 402      36.360  -7.034  21.683  0.70 38.08          CU  
HETATM 2153 CU    CU A 403      35.705  -2.635  22.100  0.13 33.33          CU  
HETATM 2154 CU    CU A 404       9.335 -10.073  11.195  0.22 34.49          CU  
ATOM   2155  N   GLY B  41      -7.258  17.422  16.238  1.00 56.03           N  
ATOM   2156  CA  GLY B  41      -7.246  17.753  17.655  1.00 55.46           C  
ATOM   2157  C   GLY B  41      -5.833  17.908  18.199  1.00 57.74           C  
ATOM   2158  O   GLY B  41      -4.942  17.136  17.841  1.00 53.23           O  
ATOM   2159  N   ALA B  42      -5.617  18.910  19.055  1.00 53.21           N  
ATOM   2160  CA  ALA B  42      -4.311  19.169  19.648  1.00 39.75           C  
ATOM   2161  C   ALA B  42      -4.452  19.370  21.151  1.00 46.16           C  
ATOM   2162  O   ALA B  42      -5.428  19.963  21.624  1.00 40.14           O  
ATOM   2163  CB  ALA B  42      -3.642  20.385  19.024  1.00 43.97           C  
ATOM   2164  N   ALA B  43      -3.475  18.870  21.903  1.00 41.59           N  
ATOM   2165  CA  ALA B  43      -3.522  19.022  23.348  1.00 39.50           C  
ATOM   2166  C   ALA B  43      -3.392  20.497  23.725  1.00 38.29           C  
ATOM   2167  O   ALA B  43      -2.587  21.223  23.133  1.00 41.39           O  
ATOM   2168  CB  ALA B  43      -2.405  18.221  24.011  1.00 38.78           C  
ATOM   2169  N   PRO B  44      -4.156  20.965  24.701  1.00 37.29           N  
ATOM   2170  CA  PRO B  44      -3.985  22.339  25.181  1.00 41.10           C  
ATOM   2171  C   PRO B  44      -2.814  22.444  26.148  1.00 48.30           C  
ATOM   2172  O   PRO B  44      -2.244  21.451  26.604  1.00 45.96           O  
ATOM   2173  CB  PRO B  44      -5.302  22.614  25.908  1.00 42.79           C  
ATOM   2174  CG  PRO B  44      -5.660  21.283  26.480  1.00 40.75           C  
ATOM   2175  CD  PRO B  44      -5.246  20.272  25.415  1.00 41.71           C  
ATOM   2176  N   ALA B  45      -2.474  23.687  26.477  1.00 46.52           N  
ATOM   2177  CA  ALA B  45      -1.608  23.907  27.624  1.00 45.72           C  
ATOM   2178  C   ALA B  45      -2.279  23.341  28.873  1.00 47.61           C  
ATOM   2179  O   ALA B  45      -3.507  23.364  29.008  1.00 48.03           O  
ATOM   2180  CB  ALA B  45      -1.314  25.395  27.784  1.00 48.10           C  
ATOM   2181  N   GLY B  46      -1.480  22.773  29.772  1.00 45.59           N  
ATOM   2182  CA  GLY B  46      -1.998  22.223  31.005  1.00 38.60           C  
ATOM   2183  C   GLY B  46      -1.956  23.235  32.139  1.00 43.32           C  
ATOM   2184  O   GLY B  46      -1.617  24.407  31.962  1.00 43.93           O  
ATOM   2185  N   GLY B  47      -2.295  22.758  33.327  1.00 44.88           N  
ATOM   2186  CA  GLY B  47      -2.246  23.606  34.502  1.00 42.88           C  
ATOM   2187  C   GLY B  47      -3.393  23.352  35.455  1.00 46.77           C  
ATOM   2188  O   GLY B  47      -3.533  24.040  36.471  1.00 55.76           O  
ATOM   2189  N   GLU B  48      -4.215  22.359  35.149  1.00 42.65           N  
ATOM   2190  CA  GLU B  48      -5.371  22.065  35.977  1.00 48.66           C  
ATOM   2191  C   GLU B  48      -4.981  21.180  37.153  1.00 52.36           C  
ATOM   2192  O   GLU B  48      -4.088  20.330  37.052  1.00 43.98           O  
ATOM   2193  CB  GLU B  48      -6.461  21.375  35.156  1.00 48.20           C  
ATOM   2194  CG  GLU B  48      -7.310  22.315  34.295  1.00 64.73           C  
ATOM   2195  CD  GLU B  48      -8.023  23.389  35.113  0.66 66.45           C  
ATOM   2196  OE1 GLU B  48      -9.001  23.048  35.818  0.93 65.61           O  
ATOM   2197  OE2 GLU B  48      -7.613  24.571  35.040  0.77 64.59           O1-
ATOM   2198  N   VAL B  49      -5.648  21.406  38.281  1.00 44.23           N  
ATOM   2199  CA  VAL B  49      -5.613  20.492  39.415  1.00 43.83           C  
ATOM   2200  C   VAL B  49      -6.745  19.497  39.218  1.00 46.62           C  
ATOM   2201  O   VAL B  49      -7.920  19.859  39.291  1.00 52.21           O  
ATOM   2202  CB  VAL B  49      -5.748  21.234  40.751  1.00 42.45           C  
ATOM   2203  CG1 VAL B  49      -5.801  20.246  41.903  1.00 44.10           C  
ATOM   2204  CG2 VAL B  49      -4.591  22.205  40.941  1.00 45.38           C  
ATOM   2205  N   ARG B  50      -6.399  18.246  38.952  1.00 45.73           N  
ATOM   2206  CA  ARG B  50      -7.379  17.185  38.790  1.00 46.04           C  
ATOM   2207  C   ARG B  50      -7.318  16.238  39.976  1.00 42.17           C  
ATOM   2208  O   ARG B  50      -6.299  16.126  40.661  1.00 44.27           O  
ATOM   2209  CB  ARG B  50      -7.140  16.386  37.505  1.00 44.73           C  
ATOM   2210  CG  ARG B  50      -6.894  17.210  36.273  1.00 47.64           C  
ATOM   2211  CD  ARG B  50      -7.222  16.377  35.045  1.00 52.92           C  
ATOM   2212  NE  ARG B  50      -6.421  16.757  33.891  1.00 60.02           N  
ATOM   2213  CZ  ARG B  50      -6.753  17.717  33.041  1.00 65.87           C  
ATOM   2214  NH1 ARG B  50      -7.838  18.458  33.219  1.00 67.52           N1+
ATOM   2215  NH2 ARG B  50      -5.968  17.954  31.994  1.00 67.37           N  
ATOM   2216  N   ARG B  51      -8.424  15.543  40.209  1.00 42.67           N  
ATOM   2217  CA  ARG B  51      -8.456  14.502  41.221  1.00 45.72           C  
ATOM   2218  C   ARG B  51      -9.159  13.283  40.659  1.00 47.34           C  
ATOM   2219  O   ARG B  51      -9.921  13.361  39.692  1.00 48.91           O  
ATOM   2220  CB  ARG B  51      -9.146  14.938  42.531  1.00 42.52           C  
ATOM   2221  CG  ARG B  51      -9.844  16.271  42.521  1.00 51.81           C  
ATOM   2222  CD  ARG B  51     -10.110  16.731  43.967  1.00 58.17           C  
ATOM   2223  NE  ARG B  51      -9.358  17.927  44.339  1.00 59.50           N  
ATOM   2224  CZ  ARG B  51      -8.414  17.973  45.272  1.00 59.01           C  
ATOM   2225  NH1 ARG B  51      -8.062  16.896  45.963  1.00 56.56           N1+
ATOM   2226  NH2 ARG B  51      -7.812  19.133  45.525  1.00 63.41           N  
ATOM   2227  N   VAL B  52      -8.882  12.144  41.289  1.00 46.69           N  
ATOM   2228  CA  VAL B  52      -9.476  10.874  40.901  1.00 39.98           C  
ATOM   2229  C   VAL B  52      -9.361   9.934  42.088  1.00 43.55           C  
ATOM   2230  O   VAL B  52      -8.454  10.064  42.919  1.00 43.51           O  
ATOM   2231  CB  VAL B  52      -8.788  10.300  39.636  1.00 48.45           C  
ATOM   2232  CG1 VAL B  52      -7.417   9.709  39.989  1.00 38.48           C  
ATOM   2233  CG2 VAL B  52      -9.665   9.252  38.991  1.00 47.06           C  
ATOM   2234  N  ATHR B  53     -10.279   8.977  42.164  0.10 44.01           N  
ATOM   2235  N  BTHR B  53     -10.303   9.007  42.189  0.90 44.02           N  
ATOM   2236  CA ATHR B  53     -10.234   7.929  43.170  0.10 43.21           C  
ATOM   2237  CA BTHR B  53     -10.229   7.932  43.162  0.90 43.05           C  
ATOM   2238  C  ATHR B  53      -9.780   6.627  42.519  0.10 44.54           C  
ATOM   2239  C  BTHR B  53      -9.697   6.684  42.471  0.90 44.67           C  
ATOM   2240  O  ATHR B  53     -10.233   6.274  41.427  0.10 42.22           O  
ATOM   2241  O  BTHR B  53     -10.030   6.417  41.311  0.90 41.23           O  
ATOM   2242  CB ATHR B  53     -11.600   7.753  43.845  0.10 46.96           C  
ATOM   2243  CB BTHR B  53     -11.595   7.641  43.788  0.90 47.12           C  
ATOM   2244  CG2ATHR B  53     -12.715   7.696  42.808  0.10 47.57           C  
ATOM   2245  CG2BTHR B  53     -12.082   8.837  44.582  0.90 47.95           C  
ATOM   2246  OG1ATHR B  53     -11.605   6.551  44.622  0.10 46.73           O  
ATOM   2247  OG1BTHR B  53     -12.545   7.342  42.753  0.90 48.60           O  
ATOM   2248  N   MET B  54      -8.860   5.937  43.188  1.00 38.29           N  
ATOM   2249  CA  MET B  54      -8.262   4.694  42.714  1.00 42.66           C  
ATOM   2250  C   MET B  54      -8.396   3.629  43.788  1.00 42.37           C  
ATOM   2251  O   MET B  54      -8.199   3.909  44.976  1.00 42.18           O  
ATOM   2252  CB  MET B  54      -6.770   4.884  42.399  1.00 42.88           C  
ATOM   2253  CG  MET B  54      -6.066   3.625  41.919  1.00 44.46           C  
ATOM   2254  SD  MET B  54      -4.623   3.858  40.880  1.00 45.89           S  
ATOM   2255  CE  MET B  54      -5.278   4.744  39.455  1.00 40.29           C  
ATOM   2256  N   TYR B  55      -8.705   2.401  43.374  1.00 40.11           N  
ATOM   2257  CA  TYR B  55      -8.795   1.265  44.281  1.00 40.63           C  
ATOM   2258  C   TYR B  55      -7.895   0.145  43.784  1.00 46.03           C  
ATOM   2259  O   TYR B  55      -7.749  -0.052  42.576  1.00 40.99           O  
ATOM   2260  CB  TYR B  55     -10.242   0.755  44.398  1.00 46.30           C  
ATOM   2261  CG  TYR B  55     -11.195   1.833  44.868  1.00 44.19           C  
ATOM   2262  CD1 TYR B  55     -11.808   2.691  43.955  1.00 48.08           C  
ATOM   2263  CD2 TYR B  55     -11.464   2.007  46.226  1.00 49.50           C  
ATOM   2264  CE1 TYR B  55     -12.665   3.689  44.375  1.00 48.24           C  
ATOM   2265  CE2 TYR B  55     -12.321   3.003  46.658  1.00 45.45           C  
ATOM   2266  CZ  TYR B  55     -12.917   3.840  45.733  1.00 52.16           C  
ATOM   2267  OH  TYR B  55     -13.764   4.834  46.162  1.00 57.44           O  
ATOM   2268  N   ALA B  56      -7.260  -0.555  44.717  1.00 41.10           N  
ATOM   2269  CA  ALA B  56      -6.620  -1.834  44.441  1.00 41.34           C  
ATOM   2270  C   ALA B  56      -7.535  -2.929  44.960  1.00 42.00           C  
ATOM   2271  O   ALA B  56      -7.944  -2.895  46.129  1.00 44.47           O  
ATOM   2272  CB  ALA B  56      -5.246  -1.931  45.105  1.00 36.78           C  
ATOM   2273  N   GLU B  57      -7.889  -3.872  44.092  1.00 36.86           N  
ATOM   2274  CA  GLU B  57      -8.760  -4.974  44.478  1.00 46.54           C  
ATOM   2275  C   GLU B  57      -8.256  -6.289  43.915  1.00 43.69           C  
ATOM   2276  O   GLU B  57      -7.643  -6.336  42.843  1.00 46.18           O  
ATOM   2277  CB  GLU B  57     -10.206  -4.805  43.995  1.00 51.24           C  
ATOM   2278  CG  GLU B  57     -10.680  -3.393  43.886  1.00 52.49           C  
ATOM   2279  CD  GLU B  57     -11.978  -3.291  43.120  0.69 49.30           C  
ATOM   2280  OE1 GLU B  57     -12.100  -3.870  42.017  1.00 61.24           O  
ATOM   2281  OE2 GLU B  57     -12.896  -2.640  43.645  1.00 57.87           O1-
ATOM   2282  N   ARG B  58      -8.558  -7.360  44.634  1.00 41.22           N  
ATOM   2283  CA  ARG B  58      -8.370  -8.697  44.100  1.00 43.00           C  
ATOM   2284  C   ARG B  58      -9.305  -8.932  42.926  1.00 47.89           C  
ATOM   2285  O   ARG B  58     -10.425  -8.421  42.882  1.00 48.71           O  
ATOM   2286  CB  ARG B  58      -8.610  -9.743  45.179  1.00 46.35           C  
ATOM   2287  CG  ARG B  58      -7.388  -9.981  46.018  1.00 47.56           C  
ATOM   2288  CD  ARG B  58      -7.627 -10.948  47.138  1.00 47.28           C  
ATOM   2289  NE  ARG B  58      -6.470 -10.990  48.024  1.00 51.67           N  
ATOM   2290  CZ  ARG B  58      -5.311 -11.556  47.717  1.00 48.25           C  
ATOM   2291  NH1 ARG B  58      -5.131 -12.195  46.571  1.00 55.74           N1+
ATOM   2292  NH2 ARG B  58      -4.309 -11.489  48.585  1.00 45.02           N  
ATOM   2293  N   LEU B  59      -8.813  -9.684  41.954  1.00 47.07           N  
ATOM   2294  CA  LEU B  59      -9.576 -10.141  40.803  1.00 47.99           C  
ATOM   2295  C   LEU B  59      -9.525 -11.663  40.773  1.00 49.82           C  
ATOM   2296  O   LEU B  59      -8.831 -12.299  41.572  1.00 54.49           O  
ATOM   2297  CB  LEU B  59      -9.026  -9.535  39.501  1.00 41.77           C  
ATOM   2298  CG  LEU B  59      -9.232  -8.023  39.318  1.00 49.48           C  
ATOM   2299  CD1 LEU B  59      -8.418  -7.462  38.160  1.00 45.63           C  
ATOM   2300  CD2 LEU B  59     -10.708  -7.691  39.105  1.00 44.70           C  
ATOM   2301  N   ALA B  60     -10.275 -12.250  39.845  1.00 52.29           N  
ATOM   2302  CA  ALA B  60     -10.400 -13.700  39.800  1.00 51.06           C  
ATOM   2303  C   ALA B  60      -9.058 -14.364  39.519  1.00 52.08           C  
ATOM   2304  O   ALA B  60      -8.276 -13.900  38.685  1.00 60.96           O  
ATOM   2305  CB  ALA B  60     -11.416 -14.107  38.732  1.00 50.27           C  
ATOM   2306  N   GLY B  61      -8.793 -15.453  40.230  1.00 53.17           N  
ATOM   2307  CA  GLY B  61      -7.656 -16.297  39.917  1.00 49.92           C  
ATOM   2308  C   GLY B  61      -6.325 -15.807  40.437  1.00 50.71           C  
ATOM   2309  O   GLY B  61      -5.306 -15.966  39.756  1.00 61.51           O  
ATOM   2310  N   GLY B  62      -6.300 -15.217  41.631  1.00 49.93           N  
ATOM   2311  CA  GLY B  62      -5.070 -14.740  42.230  1.00 48.04           C  
ATOM   2312  C   GLY B  62      -4.564 -13.422  41.689  1.00 47.86           C  
ATOM   2313  O   GLY B  62      -3.518 -12.940  42.150  1.00 44.45           O  
ATOM   2314  N   GLN B  63      -5.281 -12.817  40.747  1.00 45.61           N  
ATOM   2315  CA  GLN B  63      -4.898 -11.559  40.134  1.00 41.07           C  
ATOM   2316  C   GLN B  63      -5.339 -10.384  41.002  1.00 46.69           C  
ATOM   2317  O   GLN B  63      -6.183 -10.520  41.895  1.00 43.34           O  
ATOM   2318  CB  GLN B  63      -5.509 -11.459  38.740  1.00 38.62           C  
ATOM   2319  CG  GLN B  63      -5.191 -12.666  37.877  1.00 42.37           C  
ATOM   2320  CD  GLN B  63      -4.841 -12.289  36.458  1.00 57.90           C  
ATOM   2321  NE2 GLN B  63      -5.848 -11.912  35.664  1.00 51.42           N  
ATOM   2322  OE1 GLN B  63      -3.678 -12.347  36.072  1.00 61.29           O  
ATOM   2323  N   MET B  64      -4.714  -9.231  40.764  1.00 39.44           N  
ATOM   2324  CA  MET B  64      -5.085  -7.975  41.415  1.00 37.01           C  
ATOM   2325  C   MET B  64      -4.976  -6.842  40.412  1.00 39.28           C  
ATOM   2326  O   MET B  64      -4.113  -6.857  39.531  1.00 34.42           O  
ATOM   2327  CB  MET B  64      -4.242  -7.651  42.666  1.00 41.99           C  
ATOM   2328  CG  MET B  64      -3.726  -8.840  43.470  1.00 38.61           C  
ATOM   2329  SD  MET B  64      -2.353  -8.347  44.547  1.00 41.13           S  
ATOM   2330  CE  MET B  64      -2.455  -9.601  45.807  1.00 37.68           C  
ATOM   2331  N   GLY B  65      -5.866  -5.861  40.548  1.00 36.55           N  
ATOM   2332  CA  GLY B  65      -5.937  -4.776  39.592  1.00 38.92           C  
ATOM   2333  C   GLY B  65      -6.253  -3.451  40.260  1.00 41.90           C  
ATOM   2334  O   GLY B  65      -6.755  -3.395  41.387  1.00 38.85           O  
ATOM   2335  N   TYR B  66      -5.927  -2.371  39.542  1.00 37.03           N  
ATOM   2336  CA  TYR B  66      -6.371  -1.026  39.894  1.00 41.10           C  
ATOM   2337  C   TYR B  66      -7.642  -0.662  39.135  1.00 39.01           C  
ATOM   2338  O   TYR B  66      -7.817  -1.043  37.975  1.00 40.65           O  
ATOM   2339  CB  TYR B  66      -5.312   0.026  39.575  1.00 37.06           C  
ATOM   2340  CG  TYR B  66      -3.973  -0.107  40.267  1.00 38.76           C  
ATOM   2341  CD1 TYR B  66      -3.812   0.268  41.589  1.00 36.31           C  
ATOM   2342  CD2 TYR B  66      -2.850  -0.530  39.562  1.00 36.59           C  
ATOM   2343  CE1 TYR B  66      -2.576   0.179  42.219  1.00 37.81           C  
ATOM   2344  CE2 TYR B  66      -1.615  -0.619  40.174  1.00 36.62           C  
ATOM   2345  CZ  TYR B  66      -1.480  -0.257  41.505  1.00 36.90           C  
ATOM   2346  OH  TYR B  66      -0.244  -0.334  42.103  1.00 39.12           O  
ATOM   2347  N   GLY B  67      -8.527   0.086  39.800  1.00 40.48           N  
ATOM   2348  CA  GLY B  67      -9.701   0.636  39.149  1.00 38.54           C  
ATOM   2349  C   GLY B  67      -9.981   2.037  39.660  1.00 44.94           C  
ATOM   2350  O   GLY B  67      -9.492   2.441  40.717  1.00 42.24           O  
ATOM   2351  N   LEU B  68     -10.774   2.783  38.879  1.00 37.76           N  
ATOM   2352  CA  LEU B  68     -11.188   4.130  39.267  1.00 46.23           C  
ATOM   2353  C   LEU B  68     -12.438   4.143  40.141  1.00 49.36           C  
ATOM   2354  O   LEU B  68     -12.706   5.157  40.805  1.00 44.77           O  
ATOM   2355  CB  LEU B  68     -11.450   4.996  38.032  1.00 43.00           C  
ATOM   2356  CG  LEU B  68     -10.254   5.418  37.172  1.00 41.75           C  
ATOM   2357  CD1 LEU B  68     -10.658   6.498  36.165  1.00 45.23           C  
ATOM   2358  CD2 LEU B  68      -9.102   5.892  38.025  1.00 47.74           C  
ATOM   2359  N   GLU B  69     -13.220   3.065  40.124  1.00 48.80           N  
ATOM   2360  CA  GLU B  69     -14.364   2.877  41.002  1.00 47.61           C  
ATOM   2361  C   GLU B  69     -14.326   1.469  41.568  1.00 47.55           C  
ATOM   2362  O   GLU B  69     -13.844   0.535  40.920  1.00 46.86           O  
ATOM   2363  CB  GLU B  69     -15.714   3.090  40.290  1.00 49.28           C  
ATOM   2364  CG  GLU B  69     -15.849   4.376  39.481  1.00 52.19           C  
ATOM   2365  CD  GLU B  69     -16.659   4.194  38.200  0.52 58.94           C  
ATOM   2366  OE1 GLU B  69     -17.075   3.055  37.896  0.84 59.49           O  
ATOM   2367  OE2 GLU B  69     -16.894   5.202  37.499  0.84 67.55           O1-
ATOM   2368  N   LYS B  70     -14.842   1.330  42.790  1.00 48.13           N  
ATOM   2369  CA  LYS B  70     -14.913   0.037  43.463  1.00 50.30           C  
ATOM   2370  C   LYS B  70     -15.606  -0.988  42.574  1.00 50.36           C  
ATOM   2371  O   LYS B  70     -16.608  -0.687  41.922  1.00 45.98           O  
ATOM   2372  CB  LYS B  70     -15.675   0.187  44.785  1.00 52.37           C  
ATOM   2373  CG  LYS B  70     -14.981  -0.368  46.018  1.00 57.42           C  
ATOM   2374  CD  LYS B  70     -15.289   0.528  47.228  1.00 59.67           C  
ATOM   2375  CE  LYS B  70     -14.625   0.037  48.506  1.00 64.80           C  
ATOM   2376  NZ  LYS B  70     -15.510   0.226  49.695  1.00 65.86           N1+
ATOM   2377  N   GLY B  71     -15.048  -2.201  42.537  1.00 51.11           N  
ATOM   2378  CA  GLY B  71     -15.563  -3.270  41.699  1.00 49.56           C  
ATOM   2379  C   GLY B  71     -15.315  -3.129  40.212  1.00 52.00           C  
ATOM   2380  O   GLY B  71     -15.849  -3.925  39.435  1.00 58.78           O  
ATOM   2381  N   LYS B  72     -14.532  -2.147  39.777  1.00 48.52           N  
ATOM   2382  CA  LYS B  72     -14.292  -1.935  38.352  1.00 54.38           C  
ATOM   2383  C   LYS B  72     -12.805  -1.971  38.013  1.00 51.10           C  
ATOM   2384  O   LYS B  72     -12.370  -1.348  37.040  1.00 45.76           O  
ATOM   2385  CB  LYS B  72     -14.916  -0.620  37.877  1.00 50.88           C  
ATOM   2386  CG  LYS B  72     -16.453  -0.625  37.798  1.00 60.35           C  
ATOM   2387  CD  LYS B  72     -16.950   0.236  36.630  1.00 62.52           C  
ATOM   2388  CE  LYS B  72     -17.547  -0.584  35.474  1.00 70.26           C  
ATOM   2389  NZ  LYS B  72     -19.042  -0.765  35.572  1.00 63.34           N1+
ATOM   2390  N   ALA B  73     -12.016  -2.711  38.792  1.00 43.18           N  
ATOM   2391  CA  ALA B  73     -10.589  -2.811  38.513  1.00 47.23           C  
ATOM   2392  C   ALA B  73     -10.352  -3.630  37.248  1.00 42.98           C  
ATOM   2393  O   ALA B  73     -11.082  -4.579  36.952  1.00 38.55           O  
ATOM   2394  CB  ALA B  73      -9.845  -3.432  39.701  1.00 43.34           C  
ATOM   2395  N   SER B  74      -9.317  -3.244  36.496  1.00 43.27           N  
ATOM   2396  CA  SER B  74      -8.967  -3.888  35.237  1.00 39.41           C  
ATOM   2397  C   SER B  74      -7.467  -4.159  35.193  1.00 40.93           C  
ATOM   2398  O   SER B  74      -6.685  -3.579  35.958  1.00 38.06           O  
ATOM   2399  CB  SER B  74      -9.362  -3.026  34.033  1.00 37.38           C  
ATOM   2400  OG  SER B  74      -8.825  -1.718  34.130  1.00 39.46           O  
ATOM   2401  N   ILE B  75      -7.078  -5.051  34.281  1.00 36.70           N  
ATOM   2402  CA  ILE B  75      -5.674  -5.269  33.937  1.00 35.58           C  
ATOM   2403  C   ILE B  75      -5.534  -5.120  32.430  1.00 33.55           C  
ATOM   2404  O   ILE B  75      -6.113  -5.923  31.695  1.00 38.92           O  
ATOM   2405  CB  ILE B  75      -5.175  -6.657  34.368  1.00 35.05           C  
ATOM   2406  CG1 ILE B  75      -5.402  -6.880  35.857  1.00 31.87           C  
ATOM   2407  CG2 ILE B  75      -3.705  -6.809  34.008  1.00 32.46           C  
ATOM   2408  CD1 ILE B  75      -5.145  -8.294  36.294  1.00 39.06           C  
ATOM   2409  N   PRO B  76      -4.802  -4.117  31.917  1.00 32.94           N  
ATOM   2410  CA  PRO B  76      -4.088  -3.088  32.672  1.00 32.43           C  
ATOM   2411  C   PRO B  76      -5.051  -2.136  33.375  1.00 35.82           C  
ATOM   2412  O   PRO B  76      -6.225  -2.058  32.992  1.00 34.80           O  
ATOM   2413  CB  PRO B  76      -3.278  -2.338  31.600  1.00 37.01           C  
ATOM   2414  CG  PRO B  76      -3.535  -3.086  30.277  1.00 37.55           C  
ATOM   2415  CD  PRO B  76      -4.811  -3.825  30.471  1.00 36.67           C  
ATOM   2416  N   GLY B  77      -4.538  -1.410  34.365  1.00 33.43           N  
ATOM   2417  CA  GLY B  77      -5.318  -0.432  35.087  1.00 35.28           C  
ATOM   2418  C   GLY B  77      -5.796   0.677  34.174  1.00 38.53           C  
ATOM   2419  O   GLY B  77      -5.446   0.733  32.991  1.00 34.17           O  
ATOM   2420  N   PRO B  78      -6.603   1.589  34.710  1.00 35.14           N  
ATOM   2421  CA  PRO B  78      -7.168   2.653  33.873  1.00 34.87           C  
ATOM   2422  C   PRO B  78      -6.116   3.613  33.333  1.00 38.63           C  
ATOM   2423  O   PRO B  78      -5.127   3.945  33.995  1.00 33.23           O  
ATOM   2424  CB  PRO B  78      -8.136   3.374  34.822  1.00 42.41           C  
ATOM   2425  CG  PRO B  78      -7.625   3.051  36.204  1.00 38.67           C  
ATOM   2426  CD  PRO B  78      -7.097   1.642  36.099  1.00 36.44           C  
ATOM   2427  N   LEU B  79      -6.366   4.078  32.111  1.00 35.12           N  
ATOM   2428  CA  LEU B  79      -5.502   5.056  31.469  1.00 34.20           C  
ATOM   2429  C   LEU B  79      -5.661   6.418  32.130  1.00 41.25           C  
ATOM   2430  O   LEU B  79      -6.778   6.930  32.262  1.00 39.28           O  
ATOM   2431  CB  LEU B  79      -5.845   5.168  29.979  1.00 32.61           C  
ATOM   2432  CG  LEU B  79      -5.141   6.286  29.188  1.00 40.42           C  
ATOM   2433  CD1 LEU B  79      -3.631   6.112  29.228  1.00 38.07           C  
ATOM   2434  CD2 LEU B  79      -5.639   6.377  27.739  1.00 37.49           C  
ATOM   2435  N  AILE B  80      -4.547   7.021  32.527  0.73 38.46           N  
ATOM   2436  N  BILE B  80      -4.540   6.993  32.557  0.27 38.44           N  
ATOM   2437  CA AILE B  80      -4.547   8.359  33.101  0.73 36.54           C  
ATOM   2438  CA BILE B  80      -4.489   8.348  33.090  0.27 36.68           C  
ATOM   2439  C  AILE B  80      -3.882   9.293  32.101  0.73 39.22           C  
ATOM   2440  C  BILE B  80      -3.907   9.254  32.015  0.27 39.19           C  
ATOM   2441  O  AILE B  80      -2.775   9.016  31.621  0.73 39.97           O  
ATOM   2442  O  BILE B  80      -2.865   8.938  31.424  0.27 39.51           O  
ATOM   2443  CB AILE B  80      -3.842   8.375  34.468  0.73 41.19           C  
ATOM   2444  CB BILE B  80      -3.647   8.412  34.376  0.27 40.70           C  
ATOM   2445  CG1AILE B  80      -4.708   7.632  35.495  0.73 37.03           C  
ATOM   2446  CG1BILE B  80      -4.154   7.408  35.418  0.27 37.23           C  
ATOM   2447  CG2AILE B  80      -3.553   9.805  34.906  0.73 39.67           C  
ATOM   2448  CG2BILE B  80      -3.636   9.825  34.934  0.27 39.66           C  
ATOM   2449  CD1AILE B  80      -4.032   7.351  36.800  0.73 38.73           C  
ATOM   2450  CD1BILE B  80      -5.612   7.567  35.776  0.27 37.89           C  
ATOM   2451  N   GLU B  81      -4.575  10.373  31.753  1.00 35.95           N  
ATOM   2452  CA  GLU B  81      -4.135  11.327  30.744  1.00 35.94           C  
ATOM   2453  C   GLU B  81      -4.013  12.705  31.377  1.00 39.79           C  
ATOM   2454  O   GLU B  81      -4.966  13.188  31.997  1.00 44.53           O  
ATOM   2455  CB  GLU B  81      -5.138  11.370  29.590  1.00 45.22           C  
ATOM   2456  CG  GLU B  81      -4.760  10.555  28.395  1.00 51.53           C  
ATOM   2457  CD  GLU B  81      -5.901  10.459  27.397  1.00 55.46           C  
ATOM   2458  OE1 GLU B  81      -6.958   9.893  27.756  1.00 48.71           O  
ATOM   2459  OE2 GLU B  81      -5.743  10.950  26.261  1.00 63.92           O1-
ATOM   2460  N   LEU B  82      -2.858  13.343  31.214  1.00 36.45           N  
ATOM   2461  CA  LEU B  82      -2.644  14.682  31.738  1.00 35.31           C  
ATOM   2462  C   LEU B  82      -1.927  15.531  30.708  1.00 43.08           C  
ATOM   2463  O   LEU B  82      -1.218  15.025  29.837  1.00 37.81           O  
ATOM   2464  CB  LEU B  82      -1.834  14.685  33.042  1.00 37.17           C  
ATOM   2465  CG  LEU B  82      -2.208  13.732  34.169  1.00 42.73           C  
ATOM   2466  CD1 LEU B  82      -0.997  13.472  35.027  1.00 43.61           C  
ATOM   2467  CD2 LEU B  82      -3.343  14.304  34.997  1.00 40.71           C  
ATOM   2468  N   ASN B  83      -2.117  16.840  30.819  1.00 34.74           N  
ATOM   2469  CA  ASN B  83      -1.353  17.800  30.049  1.00 33.47           C  
ATOM   2470  C   ASN B  83      -0.261  18.369  30.930  1.00 38.23           C  
ATOM   2471  O   ASN B  83      -0.441  18.522  32.139  1.00 42.39           O  
ATOM   2472  CB  ASN B  83      -2.249  18.926  29.526  1.00 38.02           C  
ATOM   2473  CG  ASN B  83      -3.453  18.397  28.758  1.00 44.15           C  
ATOM   2474  ND2 ASN B  83      -4.650  18.771  29.186  1.00 42.93           N  
ATOM   2475  OD1 ASN B  83      -3.300  17.657  27.791  1.00 44.04           O  
ATOM   2476  N   GLU B  84       0.876  18.670  30.317  1.00 31.75           N  
ATOM   2477  CA  GLU B  84       2.002  19.225  31.050  1.00 36.03           C  
ATOM   2478  C   GLU B  84       1.578  20.424  31.894  1.00 44.82           C  
ATOM   2479  O   GLU B  84       0.933  21.352  31.403  1.00 39.13           O  
ATOM   2480  CB  GLU B  84       3.094  19.626  30.064  1.00 38.48           C  
ATOM   2481  CG  GLU B  84       3.956  18.461  29.664  1.00 36.24           C  
ATOM   2482  CD  GLU B  84       5.098  18.866  28.784  1.00 38.32           C  
ATOM   2483  OE1 GLU B  84       4.943  19.829  27.990  1.00 34.35           O  
ATOM   2484  OE2 GLU B  84       6.163  18.237  28.904  1.00 33.79           O1-
ATOM   2485  N   GLY B  85       1.936  20.388  33.177  1.00 37.57           N  
ATOM   2486  CA  GLY B  85       1.515  21.377  34.141  1.00 45.11           C  
ATOM   2487  C   GLY B  85       0.364  20.939  35.020  1.00 38.90           C  
ATOM   2488  O   GLY B  85       0.197  21.484  36.117  1.00 41.77           O  
ATOM   2489  N   ASP B  86      -0.422  19.960  34.575  1.00 36.73           N  
ATOM   2490  CA  ASP B  86      -1.500  19.438  35.400  1.00 35.90           C  
ATOM   2491  C   ASP B  86      -0.947  18.801  36.668  1.00 41.54           C  
ATOM   2492  O   ASP B  86       0.169  18.277  36.694  1.00 37.61           O  
ATOM   2493  CB  ASP B  86      -2.330  18.397  34.651  1.00 39.86           C  
ATOM   2494  CG  ASP B  86      -3.119  18.979  33.492  1.00 47.14           C  
ATOM   2495  OD1 ASP B  86      -3.137  20.213  33.306  1.00 46.05           O  
ATOM   2496  OD2 ASP B  86      -3.740  18.179  32.766  1.00 41.97           O1-
ATOM   2497  N   THR B  87      -1.752  18.849  37.722  1.00 36.90           N  
ATOM   2498  CA  THR B  87      -1.500  18.145  38.968  1.00 38.05           C  
ATOM   2499  C   THR B  87      -2.592  17.096  39.122  1.00 40.11           C  
ATOM   2500  O   THR B  87      -3.744  17.343  38.758  1.00 42.70           O  
ATOM   2501  CB  THR B  87      -1.509  19.127  40.152  1.00 40.56           C  
ATOM   2502  CG2 THR B  87      -1.545  18.387  41.497  1.00 39.37           C  
ATOM   2503  OG1 THR B  87      -0.346  19.963  40.091  1.00 43.41           O  
ATOM   2504  N   LEU B  88      -2.239  15.914  39.621  1.00 36.55           N  
ATOM   2505  CA  LEU B  88      -3.222  14.859  39.843  1.00 34.90           C  
ATOM   2506  C   LEU B  88      -3.146  14.399  41.284  1.00 37.36           C  
ATOM   2507  O   LEU B  88      -2.095  13.922  41.729  1.00 35.99           O  
ATOM   2508  CB  LEU B  88      -3.005  13.657  38.923  1.00 34.86           C  
ATOM   2509  CG  LEU B  88      -4.136  12.631  39.011  1.00 35.98           C  
ATOM   2510  CD1 LEU B  88      -5.495  13.236  38.719  1.00 39.01           C  
ATOM   2511  CD2 LEU B  88      -3.872  11.441  38.081  1.00 38.13           C  
ATOM   2512  N   HIS B  89      -4.260  14.527  41.995  1.00 39.47           N  
ATOM   2513  CA  HIS B  89      -4.420  13.978  43.335  1.00 39.18           C  
ATOM   2514  C   HIS B  89      -5.157  12.657  43.204  1.00 36.96           C  
ATOM   2515  O   HIS B  89      -6.310  12.627  42.764  1.00 42.93           O  
ATOM   2516  CB  HIS B  89      -5.198  14.941  44.240  1.00 41.65           C  
ATOM   2517  CG  HIS B  89      -4.502  16.241  44.475  1.00 39.24           C  
ATOM   2518  CD2 HIS B  89      -4.834  17.504  44.125  1.00 44.93           C  
ATOM   2519  ND1 HIS B  89      -3.278  16.327  45.103  1.00 39.58           N  
ATOM   2520  CE1 HIS B  89      -2.898  17.590  45.153  1.00 41.37           C  
ATOM   2521  NE2 HIS B  89      -3.824  18.326  44.564  1.00 46.78           N  
ATOM   2522  N   VAL B  90      -4.492  11.567  43.560  1.00 37.50           N  
ATOM   2523  CA  VAL B  90      -5.066  10.233  43.460  1.00 36.39           C  
ATOM   2524  C   VAL B  90      -5.472   9.816  44.870  1.00 43.44           C  
ATOM   2525  O   VAL B  90      -4.613   9.504  45.701  1.00 39.13           O  
ATOM   2526  CB  VAL B  90      -4.073   9.235  42.839  1.00 35.04           C  
ATOM   2527  CG1 VAL B  90      -4.645   7.833  42.842  1.00 34.65           C  
ATOM   2528  CG2 VAL B  90      -3.666   9.665  41.423  1.00 41.60           C  
ATOM   2529  N   GLU B  91      -6.776   9.816  45.154  1.00 43.81           N  
ATOM   2530  CA  GLU B  91      -7.277   9.349  46.446  1.00 42.84           C  
ATOM   2531  C   GLU B  91      -7.354   7.843  46.371  1.00 40.22           C  
ATOM   2532  O   GLU B  91      -8.272   7.286  45.764  1.00 42.33           O  
ATOM   2533  CB  GLU B  91      -8.648   9.924  46.774  1.00 45.78           C  
ATOM   2534  CG  GLU B  91      -8.816  11.398  46.563  1.00 52.68           C  
ATOM   2535  CD  GLU B  91     -10.259  11.799  46.806  1.00 61.98           C  
ATOM   2536  OE1 GLU B  91     -10.865  11.239  47.762  1.00 57.47           O  
ATOM   2537  OE2 GLU B  91     -10.778  12.650  46.045  1.00 67.14           O1-
ATOM   2538  N   PHE B  92      -6.400   7.183  47.003  1.00 44.70           N  
ATOM   2539  CA  PHE B  92      -6.175   5.759  46.828  1.00 42.54           C  
ATOM   2540  C   PHE B  92      -6.720   4.986  48.020  1.00 43.84           C  
ATOM   2541  O   PHE B  92      -6.618   5.439  49.162  1.00 47.38           O  
ATOM   2542  CB  PHE B  92      -4.677   5.496  46.661  1.00 44.13           C  
ATOM   2543  CG  PHE B  92      -4.348   4.087  46.275  1.00 42.68           C  
ATOM   2544  CD1 PHE B  92      -4.133   3.128  47.248  1.00 40.19           C  
ATOM   2545  CD2 PHE B  92      -4.234   3.727  44.944  1.00 42.85           C  
ATOM   2546  CE1 PHE B  92      -3.826   1.828  46.904  1.00 42.97           C  
ATOM   2547  CE2 PHE B  92      -3.927   2.425  44.591  1.00 44.32           C  
ATOM   2548  CZ  PHE B  92      -3.722   1.473  45.570  1.00 39.85           C  
ATOM   2549  N   GLU B  93      -7.296   3.816  47.757  1.00 42.02           N  
ATOM   2550  CA  GLU B  93      -7.777   2.957  48.830  1.00 42.61           C  
ATOM   2551  C   GLU B  93      -7.444   1.503  48.529  1.00 40.28           C  
ATOM   2552  O   GLU B  93      -7.755   0.995  47.446  1.00 39.90           O  
ATOM   2553  CB  GLU B  93      -9.284   3.128  49.044  1.00 42.57           C  
ATOM   2554  CG  GLU B  93      -9.845   2.247  50.147  1.00 50.60           C  
ATOM   2555  CD  GLU B  93     -11.360   2.342  50.246  1.00 59.25           C  
ATOM   2556  OE1 GLU B  93     -11.904   3.430  49.948  1.00 55.15           O  
ATOM   2557  OE2 GLU B  93     -12.001   1.330  50.615  1.00 61.14           O1-
ATOM   2558  N   ASN B  94      -6.813   0.844  49.495  1.00 39.37           N  
ATOM   2559  CA  ASN B  94      -6.433  -0.559  49.382  1.00 37.92           C  
ATOM   2560  C   ASN B  94      -7.575  -1.401  49.924  1.00 45.06           C  
ATOM   2561  O   ASN B  94      -7.807  -1.421  51.136  1.00 45.33           O  
ATOM   2562  CB  ASN B  94      -5.148  -0.831  50.162  1.00 40.59           C  
ATOM   2563  CG  ASN B  94      -4.709  -2.299  50.086  1.00 38.38           C  
ATOM   2564  ND2 ASN B  94      -3.729  -2.665  50.904  1.00 38.77           N  
ATOM   2565  OD1 ASN B  94      -5.273  -3.091  49.334  1.00 39.14           O  
ATOM   2566  N   THR B  95      -8.281  -2.113  49.044  1.00 43.69           N  
ATOM   2567  CA  THR B  95      -9.394  -2.945  49.480  1.00 45.35           C  
ATOM   2568  C   THR B  95      -9.000  -4.397  49.674  1.00 44.58           C  
ATOM   2569  O   THR B  95      -9.858  -5.211  50.021  1.00 46.12           O  
ATOM   2570  CB  THR B  95     -10.562  -2.869  48.494  1.00 44.24           C  
ATOM   2571  CG2 THR B  95     -10.747  -1.448  47.987  1.00 47.01           C  
ATOM   2572  OG1 THR B  95     -10.309  -3.734  47.384  1.00 43.93           O  
ATOM   2573  N   MET B  96      -7.732  -4.737  49.468  1.00 49.35           N  
ATOM   2574  CA  MET B  96      -7.235  -6.092  49.640  1.00 45.60           C  
ATOM   2575  C   MET B  96      -6.788  -6.343  51.076  1.00 46.82           C  
ATOM   2576  O   MET B  96      -6.745  -5.440  51.914  1.00 50.34           O  
ATOM   2577  CB  MET B  96      -6.080  -6.365  48.675  1.00 44.24           C  
ATOM   2578  CG  MET B  96      -6.242  -5.737  47.302  1.00 43.51           C  
ATOM   2579  SD  MET B  96      -5.070  -6.449  46.125  1.00 43.33           S  
ATOM   2580  CE  MET B  96      -3.620  -5.489  46.550  1.00 39.70           C  
ATOM   2581  N   ASP B  97      -6.439  -7.599  51.347  1.00 45.68           N  
ATOM   2582  CA  ASP B  97      -5.971  -8.044  52.653  1.00 47.25           C  
ATOM   2583  C   ASP B  97      -4.447  -8.047  52.775  1.00 51.38           C  
ATOM   2584  O   ASP B  97      -3.923  -8.542  53.777  1.00 48.65           O  
ATOM   2585  CB  ASP B  97      -6.515  -9.445  52.949  1.00 53.19           C  
ATOM   2586  CG  ASP B  97      -5.972 -10.502  51.989  1.00 63.54           C  
ATOM   2587  OD1 ASP B  97      -5.654 -10.155  50.828  1.00 59.54           O  
ATOM   2588  OD2 ASP B  97      -5.880 -11.686  52.388  1.00 64.95           O1-
ATOM   2589  N   VAL B  98      -3.725  -7.525  51.784  1.00 43.36           N  
ATOM   2590  CA  VAL B  98      -2.272  -7.384  51.865  1.00 41.51           C  
ATOM   2591  C   VAL B  98      -1.895  -5.946  51.523  1.00 37.39           C  
ATOM   2592  O   VAL B  98      -2.649  -5.278  50.803  1.00 42.38           O  
ATOM   2593  CB  VAL B  98      -1.562  -8.388  50.942  1.00 46.78           C  
ATOM   2594  CG1 VAL B  98      -1.779  -9.810  51.442  1.00 45.77           C  
ATOM   2595  CG2 VAL B  98      -2.056  -8.234  49.509  1.00 41.04           C  
ATOM   2596  N   PRO B  99      -0.764  -5.420  52.010  1.00 38.87           N  
ATOM   2597  CA  PRO B  99      -0.390  -4.048  51.652  1.00 38.85           C  
ATOM   2598  C   PRO B  99      -0.153  -3.931  50.151  1.00 38.73           C  
ATOM   2599  O   PRO B  99       0.222  -4.897  49.488  1.00 37.94           O  
ATOM   2600  CB  PRO B  99       0.903  -3.808  52.434  1.00 37.06           C  
ATOM   2601  CG  PRO B  99       0.906  -4.833  53.501  1.00 40.56           C  
ATOM   2602  CD  PRO B  99       0.205  -6.022  52.942  1.00 39.93           C  
ATOM   2603  N   VAL B 100      -0.376  -2.724  49.630  1.00 36.63           N  
ATOM   2604  CA  VAL B 100      -0.212  -2.408  48.212  1.00 37.03           C  
ATOM   2605  C   VAL B 100       0.360  -1.000  48.122  1.00 38.30           C  
ATOM   2606  O   VAL B 100       0.366  -0.239  49.095  1.00 36.98           O  
ATOM   2607  CB  VAL B 100      -1.543  -2.525  47.429  1.00 40.33           C  
ATOM   2608  CG1 VAL B 100      -2.450  -1.328  47.711  1.00 36.44           C  
ATOM   2609  CG2 VAL B 100      -1.308  -2.700  45.906  1.00 34.97           C  
ATOM   2610  N   SER B 101       0.856  -0.640  46.946  1.00 33.55           N  
ATOM   2611  CA  SER B 101       1.307   0.728  46.785  1.00 29.15           C  
ATOM   2612  C   SER B 101       1.074   1.172  45.349  1.00 35.84           C  
ATOM   2613  O   SER B 101       0.576   0.417  44.505  1.00 36.58           O  
ATOM   2614  CB  SER B 101       2.765   0.864  47.216  1.00 36.14           C  
ATOM   2615  OG  SER B 101       3.629   0.547  46.140  1.00 36.57           O  
ATOM   2616  N   LEU B 102       1.426   2.425  45.090  1.00 36.34           N  
ATOM   2617  CA  LEU B 102       1.255   3.037  43.778  1.00 36.62           C  
ATOM   2618  C   LEU B 102       2.498   3.865  43.493  1.00 39.07           C  
ATOM   2619  O   LEU B 102       2.726   4.901  44.128  1.00 37.76           O  
ATOM   2620  CB  LEU B 102      -0.013   3.888  43.728  1.00 36.55           C  
ATOM   2621  CG  LEU B 102      -0.318   4.532  42.380  1.00 34.63           C  
ATOM   2622  CD1 LEU B 102      -0.864   3.480  41.435  1.00 39.53           C  
ATOM   2623  CD2 LEU B 102      -1.339   5.650  42.564  1.00 37.73           C  
ATOM   2624  N   HIS B 103       3.317   3.395  42.561  1.00 32.18           N  
ATOM   2625  CA  HIS B 103       4.533   4.074  42.171  1.00 31.18           C  
ATOM   2626  C   HIS B 103       4.421   4.452  40.699  1.00 31.52           C  
ATOM   2627  O   HIS B 103       3.906   3.670  39.892  1.00 33.33           O  
ATOM   2628  CB  HIS B 103       5.752   3.175  42.403  1.00 34.52           C  
ATOM   2629  CG  HIS B 103       7.010   3.724  41.818  1.00 35.25           C  
ATOM   2630  CD2 HIS B 103       7.749   3.325  40.756  1.00 38.93           C  
ATOM   2631  ND1 HIS B 103       7.632   4.846  42.318  1.00 36.77           N  
ATOM   2632  CE1 HIS B 103       8.701   5.117  41.593  1.00 36.64           C  
ATOM   2633  NE2 HIS B 103       8.797   4.204  40.644  1.00 36.98           N  
ATOM   2634  N   VAL B 104       4.871   5.645  40.343  1.00 32.12           N  
ATOM   2635  CA  VAL B 104       4.698   6.134  38.986  1.00 31.78           C  
ATOM   2636  C   VAL B 104       6.060   6.481  38.406  1.00 30.65           C  
ATOM   2637  O   VAL B 104       6.953   6.955  39.120  1.00 30.82           O  
ATOM   2638  CB  VAL B 104       3.727   7.339  38.914  1.00 30.42           C  
ATOM   2639  CG1 VAL B 104       4.327   8.596  39.542  1.00 30.71           C  
ATOM   2640  CG2 VAL B 104       3.283   7.585  37.461  1.00 29.04           C  
ATOM   2641  N   HIS B 105       6.215   6.213  37.106  1.00 33.15           N  
ATOM   2642  CA  HIS B 105       7.393   6.580  36.342  1.00 28.26           C  
ATOM   2643  C   HIS B 105       7.200   7.951  35.700  1.00 29.57           C  
ATOM   2644  O   HIS B 105       6.089   8.330  35.330  1.00 30.96           O  
ATOM   2645  CB  HIS B 105       7.672   5.527  35.253  1.00 28.63           C  
ATOM   2646  CG  HIS B 105       8.247   4.254  35.787  1.00 29.06           C  
ATOM   2647  CD2 HIS B 105       7.734   3.344  36.647  1.00 29.22           C  
ATOM   2648  ND1 HIS B 105       9.520   3.820  35.482  1.00 28.11           N  
ATOM   2649  CE1 HIS B 105       9.754   2.680  36.111  1.00 32.72           C  
ATOM   2650  NE2 HIS B 105       8.693   2.379  36.839  1.00 31.92           N  
ATOM   2651  N   GLY B 106       8.301   8.690  35.563  1.00 29.84           N  
ATOM   2652  CA  GLY B 106       8.327   9.900  34.748  1.00 30.38           C  
ATOM   2653  C   GLY B 106       7.764  11.180  35.347  1.00 28.38           C  
ATOM   2654  O   GLY B 106       8.304  12.271  35.119  1.00 32.10           O  
ATOM   2655  N   LEU B 107       6.660  11.069  36.072  1.00 29.79           N  
ATOM   2656  CA  LEU B 107       5.998  12.254  36.598  1.00 29.40           C  
ATOM   2657  C   LEU B 107       6.719  12.764  37.849  1.00 33.05           C  
ATOM   2658  O   LEU B 107       7.469  12.035  38.502  1.00 36.97           O  
ATOM   2659  CB  LEU B 107       4.533  11.947  36.928  1.00 31.83           C  
ATOM   2660  CG  LEU B 107       3.579  11.963  35.720  1.00 39.85           C  
ATOM   2661  CD1 LEU B 107       3.862  10.825  34.757  1.00 39.26           C  
ATOM   2662  CD2 LEU B 107       2.156  11.873  36.215  1.00 41.23           C  
ATOM   2663  N   ASP B 108       6.476  14.036  38.177  1.00 31.64           N  
ATOM   2664  CA  ASP B 108       7.000  14.630  39.406  1.00 33.59           C  
ATOM   2665  C   ASP B 108       6.192  14.159  40.610  1.00 38.51           C  
ATOM   2666  O   ASP B 108       4.959  14.185  40.584  1.00 38.88           O  
ATOM   2667  CB  ASP B 108       6.954  16.156  39.340  1.00 33.56           C  
ATOM   2668  CG  ASP B 108       7.734  16.731  38.175  1.00 41.56           C  
ATOM   2669  OD1 ASP B 108       8.772  16.148  37.775  1.00 36.19           O  
ATOM   2670  OD2 ASP B 108       7.304  17.792  37.655  1.00 39.90           O1-
ATOM   2671  N   TYR B 109       6.882  13.736  41.672  1.00 34.08           N  
ATOM   2672  CA  TYR B 109       6.214  13.427  42.924  1.00 34.13           C  
ATOM   2673  C   TYR B 109       7.209  13.662  44.046  1.00 37.74           C  
ATOM   2674  O   TYR B 109       8.420  13.539  43.851  1.00 33.97           O  
ATOM   2675  CB  TYR B 109       5.664  11.989  42.963  1.00 36.02           C  
ATOM   2676  CG  TYR B 109       6.699  10.943  42.602  1.00 39.70           C  
ATOM   2677  CD1 TYR B 109       6.929  10.586  41.278  1.00 39.30           C  
ATOM   2678  CD2 TYR B 109       7.451  10.324  43.591  1.00 35.42           C  
ATOM   2679  CE1 TYR B 109       7.906   9.631  40.940  1.00 38.17           C  
ATOM   2680  CE2 TYR B 109       8.410   9.381  43.278  1.00 40.33           C  
ATOM   2681  CZ  TYR B 109       8.636   9.031  41.963  1.00 40.42           C  
ATOM   2682  OH  TYR B 109       9.606   8.095  41.689  1.00 45.33           O  
ATOM   2683  N   GLU B 110       6.695  14.045  45.203  1.00 34.53           N  
ATOM   2684  CA  GLU B 110       7.532  14.133  46.385  1.00 39.81           C  
ATOM   2685  C   GLU B 110       7.795  12.743  46.944  1.00 37.62           C  
ATOM   2686  O   GLU B 110       7.053  11.793  46.674  1.00 36.70           O  
ATOM   2687  CB  GLU B 110       6.861  15.015  47.439  1.00 39.15           C  
ATOM   2688  CG  GLU B 110       6.793  16.456  46.998  1.00 46.23           C  
ATOM   2689  CD  GLU B 110       6.354  17.372  48.108  1.00 55.78           C  
ATOM   2690  OE1 GLU B 110       5.130  17.531  48.289  1.00 57.13           O  
ATOM   2691  OE2 GLU B 110       7.233  17.925  48.797  1.00 64.13           O1-
ATOM   2692  N   ILE B 111       8.855  12.636  47.763  1.00 40.52           N  
ATOM   2693  CA  ILE B 111       9.241  11.333  48.312  1.00 36.18           C  
ATOM   2694  C   ILE B 111       8.070  10.685  49.048  1.00 35.04           C  
ATOM   2695  O   ILE B 111       7.937   9.452  49.058  1.00 37.48           O  
ATOM   2696  CB  ILE B 111      10.505  11.479  49.199  1.00 35.20           C  
ATOM   2697  CG1 ILE B 111      11.218  10.137  49.411  1.00 38.39           C  
ATOM   2698  CG2 ILE B 111      10.184  12.133  50.543  1.00 36.01           C  
ATOM   2699  CD1 ILE B 111      11.719   9.457  48.127  1.00 34.72           C  
ATOM   2700  N   SER B 112       7.161  11.494  49.608  1.00 37.17           N  
ATOM   2701  CA  SER B 112       5.987  10.957  50.296  1.00 37.47           C  
ATOM   2702  C   SER B 112       5.036  10.205  49.368  1.00 39.71           C  
ATOM   2703  O   SER B 112       4.182   9.454  49.854  1.00 39.75           O  
ATOM   2704  CB  SER B 112       5.216  12.087  51.000  1.00 39.32           C  
ATOM   2705  OG  SER B 112       5.098  13.231  50.169  1.00 41.28           O  
ATOM   2706  N   SER B 113       5.145  10.395  48.052  1.00 37.06           N  
ATOM   2707  CA  SER B 113       4.338   9.668  47.080  1.00 39.08           C  
ATOM   2708  C   SER B 113       5.184   8.706  46.254  1.00 40.96           C  
ATOM   2709  O   SER B 113       4.815   8.370  45.126  1.00 37.80           O  
ATOM   2710  CB  SER B 113       3.604  10.641  46.154  1.00 41.29           C  
ATOM   2711  OG  SER B 113       2.502  11.235  46.817  1.00 41.64           O  
ATOM   2712  N   ASP B 114       6.342   8.298  46.784  1.00 37.92           N  
ATOM   2713  CA  ASP B 114       7.186   7.313  46.110  1.00 39.25           C  
ATOM   2714  C   ASP B 114       6.472   5.976  45.943  1.00 39.10           C  
ATOM   2715  O   ASP B 114       6.697   5.262  44.956  1.00 38.27           O  
ATOM   2716  CB  ASP B 114       8.478   7.137  46.917  1.00 40.85           C  
ATOM   2717  CG  ASP B 114       9.594   6.511  46.113  1.00 47.06           C  
ATOM   2718  OD1 ASP B 114       9.572   6.606  44.872  1.00 43.57           O  
ATOM   2719  OD2 ASP B 114      10.511   5.936  46.733  1.00 44.21           O1-
ATOM   2720  N   GLY B 115       5.638   5.603  46.908  1.00 35.22           N  
ATOM   2721  CA  GLY B 115       4.931   4.343  46.850  1.00 33.22           C  
ATOM   2722  C   GLY B 115       5.755   3.147  47.264  1.00 41.15           C  
ATOM   2723  O   GLY B 115       5.568   2.063  46.714  1.00 40.89           O  
ATOM   2724  N   THR B 116       6.685   3.310  48.202  1.00 39.07           N  
ATOM   2725  CA  THR B 116       7.510   2.201  48.658  1.00 36.70           C  
ATOM   2726  C   THR B 116       7.386   2.042  50.166  1.00 44.53           C  
ATOM   2727  O   THR B 116       7.151   3.009  50.899  1.00 39.64           O  
ATOM   2728  CB  THR B 116       8.994   2.397  48.279  1.00 45.05           C  
ATOM   2729  CG2 THR B 116       9.136   2.803  46.800  1.00 39.55           C  
ATOM   2730  OG1 THR B 116       9.585   3.404  49.120  1.00 48.34           O  
ATOM   2731  N   LYS B 117       7.538   0.799  50.615  1.00 40.75           N  
ATOM   2732  CA  LYS B 117       7.579   0.518  52.046  1.00 44.44           C  
ATOM   2733  C   LYS B 117       8.752   1.222  52.698  1.00 50.27           C  
ATOM   2734  O   LYS B 117       8.671   1.648  53.856  1.00 43.15           O  
ATOM   2735  CB  LYS B 117       7.701  -0.985  52.270  1.00 47.58           C  
ATOM   2736  CG  LYS B 117       6.394  -1.736  52.237  1.00 52.55           C  
ATOM   2737  CD  LYS B 117       6.277  -2.697  53.406  1.00 57.80           C  
ATOM   2738  CE  LYS B 117       5.155  -3.704  53.156  1.00 56.01           C  
ATOM   2739  NZ  LYS B 117       4.329  -3.938  54.384  1.00 68.59           N1+
ATOM   2740  N   GLN B 118       9.846   1.358  51.949  1.00 46.08           N  
ATOM   2741  CA  GLN B 118      11.069   1.934  52.481  1.00 49.85           C  
ATOM   2742  C   GLN B 118      10.824   3.339  53.029  1.00 56.15           C  
ATOM   2743  O   GLN B 118      11.380   3.715  54.069  1.00 60.17           O  
ATOM   2744  CB  GLN B 118      12.136   1.930  51.376  1.00 52.56           C  
ATOM   2745  CG  GLN B 118      12.611   0.502  50.904  1.00 50.89           C  
ATOM   2746  CD  GLN B 118      11.727  -0.194  49.826  1.00 55.40           C  
ATOM   2747  NE2 GLN B 118      12.381  -0.736  48.797  1.00 56.89           N  
ATOM   2748  OE1 GLN B 118      10.502  -0.265  49.929  1.00 54.43           O  
ATOM   2749  N   ASN B 119       9.962   4.114  52.363  1.00 52.16           N  
ATOM   2750  CA  ASN B 119       9.594   5.464  52.772  1.00 57.22           C  
ATOM   2751  C   ASN B 119       8.272   5.523  53.532  1.00 52.33           C  
ATOM   2752  O   ASN B 119       7.766   6.622  53.774  1.00 49.09           O  
ATOM   2753  CB  ASN B 119       9.505   6.390  51.547  1.00 49.54           C  
ATOM   2754  CG  ASN B 119      10.701   6.242  50.600  1.00 65.59           C  
ATOM   2755  ND2 ASN B 119      11.890   6.601  51.084  1.00 65.11           N  
ATOM   2756  OD1 ASN B 119      10.553   5.835  49.443  1.00 59.41           O  
ATOM   2757  N   LYS B 120       7.696   4.374  53.904  1.00 48.47           N  
ATOM   2758  CA  LYS B 120       6.348   4.325  54.484  1.00 47.18           C  
ATOM   2759  C   LYS B 120       5.339   5.010  53.569  1.00 49.48           C  
ATOM   2760  O   LYS B 120       4.453   5.738  54.020  1.00 42.03           O  
ATOM   2761  CB  LYS B 120       6.308   4.949  55.884  1.00 49.22           C  
ATOM   2762  CG  LYS B 120       7.448   4.572  56.804  1.00 57.34           C  
ATOM   2763  CD  LYS B 120       7.071   3.447  57.754  1.00 64.72           C  
ATOM   2764  CE  LYS B 120       8.145   3.264  58.828  1.00 64.20           C  
ATOM   2765  NZ  LYS B 120       7.656   2.476  60.002  1.00 76.63           N1+
ATOM   2766  N   SER B 121       5.494   4.785  52.264  1.00 40.64           N  
ATOM   2767  CA  SER B 121       4.649   5.336  51.220  1.00 41.32           C  
ATOM   2768  C   SER B 121       3.612   4.340  50.731  1.00 37.63           C  
ATOM   2769  O   SER B 121       2.902   4.622  49.763  1.00 41.57           O  
ATOM   2770  CB  SER B 121       5.512   5.774  50.028  1.00 41.48           C  
ATOM   2771  OG  SER B 121       5.972   7.089  50.182  1.00 53.76           O  
ATOM   2772  N   HIS B 122       3.550   3.169  51.336  1.00 37.91           N  
ATOM   2773  CA  HIS B 122       2.618   2.117  50.973  1.00 39.15           C  
ATOM   2774  C   HIS B 122       1.288   2.304  51.698  1.00 40.23           C  
ATOM   2775  O   HIS B 122       1.138   3.168  52.563  1.00 42.02           O  
ATOM   2776  CB  HIS B 122       3.222   0.770  51.325  1.00 37.09           C  
ATOM   2777  CG  HIS B 122       3.448   0.605  52.790  1.00 41.29           C  
ATOM   2778  CD2 HIS B 122       2.902  -0.247  53.685  1.00 44.73           C  
ATOM   2779  ND1 HIS B 122       4.312   1.411  53.501  1.00 44.76           N  
ATOM   2780  CE1 HIS B 122       4.298   1.052  54.772  1.00 46.06           C  
ATOM   2781  NE2 HIS B 122       3.450   0.048  54.911  1.00 50.45           N  
ATOM   2782  N   VAL B 123       0.312   1.471  51.348  1.00 35.54           N  
ATOM   2783  CA  VAL B 123      -1.039   1.568  51.893  1.00 42.20           C  
ATOM   2784  C   VAL B 123      -1.386   0.234  52.539  1.00 44.26           C  
ATOM   2785  O   VAL B 123      -1.393  -0.807  51.873  1.00 37.46           O  
ATOM   2786  CB  VAL B 123      -2.081   1.940  50.824  1.00 40.61           C  
ATOM   2787  CG1 VAL B 123      -3.435   2.144  51.485  1.00 42.60           C  
ATOM   2788  CG2 VAL B 123      -1.677   3.201  50.071  1.00 42.76           C  
ATOM   2789  N   GLU B 124      -1.681   0.271  53.834  1.00 45.19           N  
ATOM   2790  CA  GLU B 124      -2.039  -0.927  54.566  1.00 40.07           C  
ATOM   2791  C   GLU B 124      -3.412  -1.424  54.117  1.00 40.44           C  
ATOM   2792  O   GLU B 124      -4.177  -0.676  53.505  1.00 38.79           O  
ATOM   2793  CB  GLU B 124      -2.042  -0.625  56.068  1.00 38.14           C  
ATOM   2794  CG  GLU B 124      -0.660  -0.562  56.704  1.00 44.93           C  
ATOM   2795  CD  GLU B 124       0.159  -1.834  56.491  1.00 56.46           C  
ATOM   2796  OE1 GLU B 124      -0.368  -2.941  56.749  1.00 58.91           O  
ATOM   2797  OE2 GLU B 124       1.337  -1.729  56.090  1.00 61.39           O1-
ATOM   2798  N   PRO B 125      -3.751  -2.683  54.416  1.00 42.40           N  
ATOM   2799  CA  PRO B 125      -5.066  -3.209  54.010  1.00 44.68           C  
ATOM   2800  C   PRO B 125      -6.200  -2.375  54.596  1.00 47.35           C  
ATOM   2801  O   PRO B 125      -6.193  -2.035  55.780  1.00 47.38           O  
ATOM   2802  CB  PRO B 125      -5.066  -4.639  54.564  1.00 43.81           C  
ATOM   2803  CG  PRO B 125      -3.634  -4.995  54.683  1.00 45.83           C  
ATOM   2804  CD  PRO B 125      -2.897  -3.730  55.006  1.00 42.57           C  
ATOM   2805  N   GLY B 126      -7.174  -2.038  53.748  1.00 47.16           N  
ATOM   2806  CA  GLY B 126      -8.222  -1.103  54.103  1.00 42.17           C  
ATOM   2807  C   GLY B 126      -7.794   0.345  54.164  1.00 47.74           C  
ATOM   2808  O   GLY B 126      -8.656   1.221  54.285  1.00 50.75           O  
ATOM   2809  N   GLY B 127      -6.500   0.634  54.072  1.00 42.50           N  
ATOM   2810  CA  GLY B 127      -6.026   1.983  54.272  1.00 39.70           C  
ATOM   2811  C   GLY B 127      -6.347   2.886  53.104  1.00 44.08           C  
ATOM   2812  O   GLY B 127      -6.707   2.455  52.009  1.00 45.25           O  
ATOM   2813  N   THR B 128      -6.224   4.182  53.358  1.00 48.57           N  
ATOM   2814  CA  THR B 128      -6.336   5.182  52.313  1.00 44.46           C  
ATOM   2815  C   THR B 128      -5.124   6.094  52.377  1.00 47.05           C  
ATOM   2816  O   THR B 128      -4.481   6.237  53.421  1.00 51.04           O  
ATOM   2817  CB  THR B 128      -7.643   6.008  52.425  1.00 52.01           C  
ATOM   2818  CG2 THR B 128      -8.846   5.126  52.249  1.00 38.46           C  
ATOM   2819  OG1 THR B 128      -7.710   6.656  53.705  1.00 54.81           O  
ATOM   2820  N   ARG B 129      -4.808   6.687  51.235  1.00 41.09           N  
ATOM   2821  CA  ARG B 129      -3.700   7.614  51.114  1.00 38.34           C  
ATOM   2822  C   ARG B 129      -3.954   8.430  49.862  1.00 40.09           C  
ATOM   2823  O   ARG B 129      -4.599   7.953  48.930  1.00 43.67           O  
ATOM   2824  CB  ARG B 129      -2.361   6.870  51.032  1.00 41.06           C  
ATOM   2825  CG  ARG B 129      -1.165   7.769  50.902  1.00 43.05           C  
ATOM   2826  CD  ARG B 129       0.114   6.975  50.841  1.00 41.75           C  
ATOM   2827  NE  ARG B 129       1.261   7.847  51.053  1.00 46.70           N  
ATOM   2828  CZ  ARG B 129       1.937   7.904  52.190  1.00 45.52           C  
ATOM   2829  NH1 ARG B 129       1.586   7.171  53.239  1.00 46.36           N1+
ATOM   2830  NH2 ARG B 129       2.988   8.717  52.281  1.00 42.37           N  
ATOM   2831  N   THR B 130      -3.469   9.661  49.849  1.00 38.77           N  
ATOM   2832  CA  THR B 130      -3.562  10.495  48.663  1.00 41.74           C  
ATOM   2833  C   THR B 130      -2.164  10.568  48.073  1.00 41.89           C  
ATOM   2834  O   THR B 130      -1.239  11.092  48.703  1.00 44.79           O  
ATOM   2835  CB  THR B 130      -4.120  11.882  48.979  1.00 43.39           C  
ATOM   2836  CG2 THR B 130      -4.026  12.774  47.754  1.00 41.09           C  
ATOM   2837  OG1 THR B 130      -5.500  11.759  49.338  1.00 48.02           O  
ATOM   2838  N   TYR B 131      -1.998   9.996  46.888  1.00 37.27           N  
ATOM   2839  CA  TYR B 131      -0.761  10.140  46.144  1.00 35.94           C  
ATOM   2840  C   TYR B 131      -0.902  11.359  45.245  1.00 38.48           C  
ATOM   2841  O   TYR B 131      -1.934  11.528  44.595  1.00 40.68           O  
ATOM   2842  CB  TYR B 131      -0.501   8.889  45.305  1.00 41.31           C  
ATOM   2843  CG  TYR B 131      -0.111   7.637  46.067  1.00 33.35           C  
ATOM   2844  CD1 TYR B 131       1.177   7.488  46.567  1.00 35.03           C  
ATOM   2845  CD2 TYR B 131      -1.016   6.591  46.247  1.00 31.17           C  
ATOM   2846  CE1 TYR B 131       1.549   6.336  47.238  1.00 35.85           C  
ATOM   2847  CE2 TYR B 131      -0.651   5.435  46.904  1.00 35.13           C  
ATOM   2848  CZ  TYR B 131       0.636   5.316  47.399  1.00 34.76           C  
ATOM   2849  OH  TYR B 131       1.024   4.172  48.048  1.00 37.63           O  
ATOM   2850  N   THR B 132       0.114  12.210  45.201  1.00 31.74           N  
ATOM   2851  CA  THR B 132       0.049  13.393  44.352  1.00 38.48           C  
ATOM   2852  C   THR B 132       1.130  13.333  43.290  1.00 38.85           C  
ATOM   2853  O   THR B 132       2.315  13.174  43.605  1.00 36.92           O  
ATOM   2854  CB  THR B 132       0.166  14.685  45.171  1.00 40.59           C  
ATOM   2855  CG2 THR B 132       0.213  15.932  44.267  1.00 38.31           C  
ATOM   2856  OG1 THR B 132      -0.963  14.770  46.053  1.00 43.62           O  
ATOM   2857  N   TRP B 133       0.704  13.457  42.040  1.00 34.36           N  
ATOM   2858  CA  TRP B 133       1.569  13.551  40.876  1.00 35.40           C  
ATOM   2859  C   TRP B 133       1.448  14.940  40.271  1.00 36.07           C  
ATOM   2860  O   TRP B 133       0.337  15.443  40.078  1.00 41.95           O  
ATOM   2861  CB  TRP B 133       1.183  12.518  39.804  1.00 36.22           C  
ATOM   2862  CG  TRP B 133       1.143  11.092  40.260  1.00 34.97           C  
ATOM   2863  CD1 TRP B 133       1.711  10.572  41.383  1.00 39.12           C  
ATOM   2864  CD2 TRP B 133       0.526   9.992  39.577  1.00 37.66           C  
ATOM   2865  CE2 TRP B 133       0.750   8.844  40.347  1.00 32.57           C  
ATOM   2866  CE3 TRP B 133      -0.201   9.873  38.382  1.00 37.17           C  
ATOM   2867  NE1 TRP B 133       1.468   9.223  41.452  1.00 37.35           N  
ATOM   2868  CZ2 TRP B 133       0.269   7.590  39.978  1.00 35.60           C  
ATOM   2869  CZ3 TRP B 133      -0.670   8.637  38.016  1.00 39.04           C  
ATOM   2870  CH2 TRP B 133      -0.430   7.507  38.808  1.00 36.83           C  
ATOM   2871  N  AARG B 134       2.581  15.556  39.968  0.49 34.78           N  
ATOM   2872  N  BARG B 134       2.585  15.534  39.940  0.51 34.78           N  
ATOM   2873  CA AARG B 134       2.604  16.810  39.235  0.49 36.06           C  
ATOM   2874  CA BARG B 134       2.654  16.811  39.255  0.51 36.07           C  
ATOM   2875  C  AARG B 134       3.360  16.613  37.924  0.49 37.85           C  
ATOM   2876  C  BARG B 134       3.424  16.647  37.948  0.51 37.85           C  
ATOM   2877  O  AARG B 134       4.034  15.601  37.708  0.49 35.93           O  
ATOM   2878  O  BARG B 134       4.153  15.670  37.748  0.51 36.01           O  
ATOM   2879  CB AARG B 134       3.247  17.931  40.062  0.49 38.72           C  
ATOM   2880  CB BARG B 134       3.300  17.867  40.168  0.51 38.68           C  
ATOM   2881  CG AARG B 134       2.560  18.210  41.398  0.49 43.09           C  
ATOM   2882  CG BARG B 134       2.365  18.325  41.302  0.51 43.21           C  
ATOM   2883  CD AARG B 134       3.440  19.078  42.285  0.49 44.89           C  
ATOM   2884  CD BARG B 134       3.080  19.115  42.393  0.51 44.09           C  
ATOM   2885  NE AARG B 134       4.435  18.293  43.009  0.49 48.53           N  
ATOM   2886  NE BARG B 134       4.418  18.586  42.633  0.51 49.13           N  
ATOM   2887  CZ AARG B 134       5.732  18.269  42.711  0.49 46.34           C  
ATOM   2888  CZ BARG B 134       4.756  17.837  43.675  0.51 48.18           C  
ATOM   2889  NH1AARG B 134       6.235  19.018  41.737  0.49 38.01           N1+
ATOM   2890  NH1BARG B 134       3.891  17.557  44.636  0.51 48.42           N1+
ATOM   2891  NH2AARG B 134       6.543  17.472  43.403  0.49 44.03           N  
ATOM   2892  NH2BARG B 134       5.995  17.356  43.754  0.51 47.10           N  
ATOM   2893  N   THR B 135       3.219  17.595  37.035  1.00 35.90           N  
ATOM   2894  CA  THR B 135       3.883  17.606  35.741  1.00 37.11           C  
ATOM   2895  C   THR B 135       4.292  19.035  35.442  1.00 41.45           C  
ATOM   2896  O   THR B 135       3.757  19.990  36.012  1.00 38.48           O  
ATOM   2897  CB  THR B 135       2.989  17.086  34.589  1.00 37.29           C  
ATOM   2898  CG2 THR B 135       2.492  15.636  34.837  1.00 34.20           C  
ATOM   2899  OG1 THR B 135       1.867  17.967  34.397  1.00 37.28           O  
ATOM   2900  N   HIS B 136       5.240  19.180  34.533  1.00 36.07           N  
ATOM   2901  CA  HIS B 136       5.754  20.502  34.223  1.00 38.53           C  
ATOM   2902  C   HIS B 136       6.073  20.598  32.738  1.00 41.92           C  
ATOM   2903  O   HIS B 136       6.340  19.597  32.057  1.00 31.95           O  
ATOM   2904  CB  HIS B 136       7.004  20.807  35.054  1.00 36.70           C  
ATOM   2905  CG  HIS B 136       8.149  19.900  34.742  1.00 34.07           C  
ATOM   2906  CD2 HIS B 136       9.171  20.022  33.861  1.00 38.21           C  
ATOM   2907  ND1 HIS B 136       8.326  18.689  35.375  1.00 36.06           N  
ATOM   2908  CE1 HIS B 136       9.409  18.102  34.896  1.00 35.98           C  
ATOM   2909  NE2 HIS B 136       9.940  18.890  33.974  1.00 39.05           N  
ATOM   2910  N   GLU B 137       6.050  21.828  32.249  1.00 36.44           N  
ATOM   2911  CA  GLU B 137       6.385  22.114  30.872  1.00 36.49           C  
ATOM   2912  C   GLU B 137       7.893  22.183  30.741  1.00 32.60           C  
ATOM   2913  O   GLU B 137       8.595  22.449  31.723  1.00 36.93           O  
ATOM   2914  CB  GLU B 137       5.776  23.451  30.446  1.00 38.93           C  
ATOM   2915  CG  GLU B 137       4.263  23.473  30.443  1.00 40.72           C  
ATOM   2916  CD  GLU B 137       3.709  24.862  30.129  1.00 53.77           C  
ATOM   2917  OE1 GLU B 137       4.502  25.827  30.077  1.00 54.34           O  
ATOM   2918  OE2 GLU B 137       2.481  24.988  29.939  1.00 57.45           O1-
ATOM   2919  N   PRO B 138       8.426  21.956  29.544  1.00 35.06           N  
ATOM   2920  CA  PRO B 138       9.850  22.202  29.331  1.00 36.43           C  
ATOM   2921  C   PRO B 138      10.141  23.686  29.436  1.00 41.49           C  
ATOM   2922  O   PRO B 138       9.253  24.537  29.334  1.00 38.73           O  
ATOM   2923  CB  PRO B 138      10.111  21.684  27.915  1.00 36.42           C  
ATOM   2924  CG  PRO B 138       8.786  21.597  27.277  1.00 40.10           C  
ATOM   2925  CD  PRO B 138       7.748  21.467  28.329  1.00 35.97           C  
ATOM   2926  N   GLY B 139      11.398  24.002  29.657  1.00 33.88           N  
ATOM   2927  CA  GLY B 139      11.760  25.402  29.752  1.00 41.19           C  
ATOM   2928  C   GLY B 139      13.224  25.564  30.070  1.00 37.63           C  
ATOM   2929  O   GLY B 139      13.890  24.637  30.545  1.00 37.35           O  
ATOM   2930  N   ARG B 140      13.716  26.765  29.794  1.00 35.23           N  
ATOM   2931  CA  ARG B 140      15.099  27.109  30.062  1.00 35.26           C  
ATOM   2932  C   ARG B 140      15.299  27.355  31.558  1.00 40.45           C  
ATOM   2933  O   ARG B 140      14.561  28.134  32.170  1.00 42.99           O  
ATOM   2934  CB  ARG B 140      15.465  28.346  29.244  1.00 45.00           C  
ATOM   2935  CG  ARG B 140      16.841  28.865  29.466  1.00 45.43           C  
ATOM   2936  CD  ARG B 140      17.791  28.417  28.392  1.00 47.03           C  
ATOM   2937  NE  ARG B 140      17.144  28.187  27.106  1.00 49.69           N  
ATOM   2938  CZ  ARG B 140      17.625  27.360  26.188  1.00 48.96           C  
ATOM   2939  NH1 ARG B 140      18.734  26.668  26.402  1.00 42.65           N1+
ATOM   2940  NH2 ARG B 140      16.974  27.211  25.037  1.00 46.38           N  
ATOM   2941  N   ARG B 141      16.271  26.663  32.154  1.00 36.74           N  
ATOM   2942  CA  ARG B 141      16.602  26.860  33.563  1.00 34.86           C  
ATOM   2943  C   ARG B 141      17.404  28.151  33.739  1.00 34.90           C  
ATOM   2944  O   ARG B 141      17.958  28.704  32.782  1.00 39.81           O  
ATOM   2945  CB  ARG B 141      17.452  25.711  34.110  1.00 38.69           C  
ATOM   2946  CG  ARG B 141      16.785  24.373  34.285  1.00 35.91           C  
ATOM   2947  CD  ARG B 141      17.781  23.358  34.845  1.00 38.18           C  
ATOM   2948  NE  ARG B 141      17.221  22.009  34.850  1.00 35.25           N  
ATOM   2949  CZ  ARG B 141      17.427  21.103  33.903  1.00 37.77           C  
ATOM   2950  NH1 ARG B 141      18.227  21.346  32.876  1.00 35.32           N1+
ATOM   2951  NH2 ARG B 141      16.813  19.922  33.991  1.00 34.93           N  
ATOM   2952  N   ALA B 142      17.519  28.586  34.998  1.00 42.18           N  
ATOM   2953  CA  ALA B 142      18.360  29.738  35.313  1.00 42.54           C  
ATOM   2954  C   ALA B 142      19.800  29.497  34.882  1.00 44.59           C  
ATOM   2955  O   ALA B 142      20.467  30.414  34.389  1.00 39.67           O  
ATOM   2956  CB  ALA B 142      18.291  30.048  36.808  1.00 44.29           C  
ATOM   2957  N   ASP B 143      20.286  28.256  35.014  1.00 42.37           N  
ATOM   2958  CA  ASP B 143      21.660  27.963  34.626  1.00 40.41           C  
ATOM   2959  C   ASP B 143      21.837  27.860  33.117  1.00 31.97           C  
ATOM   2960  O   ASP B 143      22.945  27.555  32.662  1.00 39.85           O  
ATOM   2961  CB  ASP B 143      22.178  26.690  35.331  1.00 39.04           C  
ATOM   2962  CG  ASP B 143      21.537  25.388  34.822  1.00 44.07           C  
ATOM   2963  OD1 ASP B 143      20.819  25.405  33.809  1.00 38.86           O  
ATOM   2964  OD2 ASP B 143      21.763  24.323  35.456  1.00 41.56           O1-
ATOM   2965  N   GLY B 144      20.787  28.120  32.333  1.00 33.74           N  
ATOM   2966  CA  GLY B 144      20.895  28.191  30.891  1.00 35.05           C  
ATOM   2967  C   GLY B 144      20.617  26.907  30.140  1.00 36.80           C  
ATOM   2968  O   GLY B 144      20.547  26.940  28.902  1.00 34.91           O  
ATOM   2969  N   THR B 145      20.445  25.784  30.835  1.00 33.64           N  
ATOM   2970  CA  THR B 145      20.184  24.516  30.170  1.00 35.79           C  
ATOM   2971  C   THR B 145      18.686  24.300  30.011  1.00 34.35           C  
ATOM   2972  O   THR B 145      17.866  24.945  30.660  1.00 34.32           O  
ATOM   2973  CB  THR B 145      20.807  23.350  30.942  1.00 35.17           C  
ATOM   2974  CG2 THR B 145      22.330  23.528  31.055  1.00 32.50           C  
ATOM   2975  OG1 THR B 145      20.213  23.283  32.243  1.00 34.86           O  
ATOM   2976  N   TRP B 146      18.334  23.371  29.126  1.00 34.99           N  
ATOM   2977  CA  TRP B 146      16.937  23.097  28.806  1.00 32.52           C  
ATOM   2978  C   TRP B 146      16.387  22.013  29.725  1.00 34.93           C  
ATOM   2979  O   TRP B 146      16.869  20.875  29.698  1.00 35.44           O  
ATOM   2980  CB  TRP B 146      16.797  22.667  27.349  1.00 32.55           C  
ATOM   2981  CG  TRP B 146      15.377  22.675  26.884  1.00 32.64           C  
ATOM   2982  CD1 TRP B 146      14.588  21.584  26.602  1.00 36.16           C  
ATOM   2983  CD2 TRP B 146      14.569  23.828  26.637  1.00 33.44           C  
ATOM   2984  CE2 TRP B 146      13.303  23.369  26.202  1.00 38.53           C  
ATOM   2985  CE3 TRP B 146      14.793  25.208  26.734  1.00 42.63           C  
ATOM   2986  NE1 TRP B 146      13.337  21.997  26.202  1.00 34.37           N  
ATOM   2987  CZ2 TRP B 146      12.261  24.241  25.882  1.00 42.33           C  
ATOM   2988  CZ3 TRP B 146      13.753  26.080  26.404  1.00 44.91           C  
ATOM   2989  CH2 TRP B 146      12.506  25.595  25.988  1.00 39.43           C  
ATOM   2990  N   ARG B 147      15.364  22.351  30.511  1.00 30.69           N  
ATOM   2991  CA  ARG B 147      14.723  21.390  31.402  1.00 33.35           C  
ATOM   2992  C   ARG B 147      13.677  20.595  30.629  1.00 37.20           C  
ATOM   2993  O   ARG B 147      12.702  21.163  30.124  1.00 34.26           O  
ATOM   2994  CB  ARG B 147      14.079  22.098  32.591  1.00 35.26           C  
ATOM   2995  CG  ARG B 147      13.579  21.176  33.686  1.00 35.14           C  
ATOM   2996  CD  ARG B 147      12.658  21.935  34.641  1.00 36.94           C  
ATOM   2997  NE  ARG B 147      11.956  21.049  35.562  1.00 36.47           N  
ATOM   2998  CZ  ARG B 147      11.159  21.456  36.538  1.00 39.29           C  
ATOM   2999  NH1 ARG B 147      10.889  22.738  36.721  1.00 39.68           N1+
ATOM   3000  NH2 ARG B 147      10.603  20.554  37.342  1.00 36.83           N  
ATOM   3001  N   ALA B 148      13.875  19.284  30.541  1.00 34.96           N  
ATOM   3002  CA  ALA B 148      12.910  18.431  29.861  1.00 32.07           C  
ATOM   3003  C   ALA B 148      11.576  18.464  30.589  1.00 37.87           C  
ATOM   3004  O   ALA B 148      11.517  18.390  31.818  1.00 37.34           O  
ATOM   3005  CB  ALA B 148      13.419  16.986  29.797  1.00 33.50           C  
ATOM   3006  N   GLY B 149      10.492  18.552  29.822  1.00 35.49           N  
ATOM   3007  CA  GLY B 149       9.175  18.465  30.404  1.00 34.33           C  
ATOM   3008  C   GLY B 149       8.771  17.047  30.742  1.00 33.50           C  
ATOM   3009  O   GLY B 149       9.462  16.072  30.439  1.00 33.86           O  
ATOM   3010  N   SER B 150       7.594  16.941  31.355  1.00 31.90           N  
ATOM   3011  CA  SER B 150       7.052  15.662  31.786  1.00 28.10           C  
ATOM   3012  C   SER B 150       6.458  14.828  30.648  1.00 31.46           C  
ATOM   3013  O   SER B 150       6.188  13.642  30.855  1.00 30.59           O  
ATOM   3014  CB  SER B 150       5.964  15.882  32.833  1.00 32.46           C  
ATOM   3015  OG  SER B 150       6.501  16.464  34.007  1.00 35.26           O  
ATOM   3016  N   ALA B 151       6.212  15.425  29.484  1.00 31.73           N  
ATOM   3017  CA  ALA B 151       5.477  14.745  28.422  1.00 31.56           C  
ATOM   3018  C   ALA B 151       6.143  13.432  28.039  1.00 34.31           C  
ATOM   3019  O   ALA B 151       7.370  13.348  27.918  1.00 32.82           O  
ATOM   3020  CB  ALA B 151       5.365  15.639  27.185  1.00 32.51           C  
ATOM   3021  N   GLY B 152       5.322  12.416  27.836  1.00 33.26           N  
ATOM   3022  CA  GLY B 152       5.812  11.124  27.411  1.00 33.96           C  
ATOM   3023  C   GLY B 152       4.805  10.039  27.715  1.00 33.78           C  
ATOM   3024  O   GLY B 152       3.708  10.287  28.228  1.00 34.48           O  
ATOM   3025  N   TYR B 153       5.207   8.808  27.382  1.00 30.52           N  
ATOM   3026  CA  TYR B 153       4.401   7.621  27.641  1.00 27.90           C  
ATOM   3027  C   TYR B 153       4.953   6.964  28.891  1.00 33.95           C  
ATOM   3028  O   TYR B 153       6.099   6.499  28.895  1.00 31.56           O  
ATOM   3029  CB  TYR B 153       4.434   6.656  26.458  1.00 29.54           C  
ATOM   3030  CG  TYR B 153       3.672   7.208  25.288  1.00 28.66           C  
ATOM   3031  CD1 TYR B 153       2.292   7.083  25.219  1.00 31.85           C  
ATOM   3032  CD2 TYR B 153       4.330   7.892  24.278  1.00 31.30           C  
ATOM   3033  CE1 TYR B 153       1.582   7.614  24.140  1.00 33.39           C  
ATOM   3034  CE2 TYR B 153       3.632   8.423  23.188  1.00 36.26           C  
ATOM   3035  CZ  TYR B 153       2.260   8.272  23.133  1.00 34.52           C  
ATOM   3036  OH  TYR B 153       1.561   8.803  22.073  1.00 39.07           O  
ATOM   3037  N   TRP B 154       4.148   6.946  29.952  1.00 31.72           N  
ATOM   3038  CA  TRP B 154       4.620   6.498  31.253  1.00 29.18           C  
ATOM   3039  C   TRP B 154       3.697   5.418  31.781  1.00 31.53           C  
ATOM   3040  O   TRP B 154       2.833   4.933  31.045  1.00 31.02           O  
ATOM   3041  CB  TRP B 154       4.711   7.678  32.224  1.00 29.22           C  
ATOM   3042  CG  TRP B 154       5.579   8.801  31.755  1.00 29.22           C  
ATOM   3043  CD1 TRP B 154       5.169  10.023  31.294  1.00 28.67           C  
ATOM   3044  CD2 TRP B 154       7.009   8.820  31.713  1.00 29.52           C  
ATOM   3045  CE2 TRP B 154       7.401  10.090  31.224  1.00 28.45           C  
ATOM   3046  CE3 TRP B 154       8.003   7.895  32.059  1.00 30.51           C  
ATOM   3047  NE1 TRP B 154       6.259  10.805  30.977  1.00 30.06           N  
ATOM   3048  CZ2 TRP B 154       8.739  10.448  31.057  1.00 26.90           C  
ATOM   3049  CZ3 TRP B 154       9.342   8.265  31.897  1.00 27.89           C  
ATOM   3050  CH2 TRP B 154       9.690   9.524  31.411  1.00 25.52           C  
ATOM   3051  N   HIS B 155       3.887   5.009  33.039  1.00 30.54           N  
ATOM   3052  CA  HIS B 155       3.087   3.947  33.626  1.00 29.02           C  
ATOM   3053  C   HIS B 155       3.237   4.001  35.144  1.00 29.35           C  
ATOM   3054  O   HIS B 155       4.193   4.577  35.669  1.00 31.84           O  
ATOM   3055  CB  HIS B 155       3.508   2.570  33.091  1.00 29.85           C  
ATOM   3056  CG  HIS B 155       4.939   2.216  33.398  1.00 31.72           C  
ATOM   3057  CD2 HIS B 155       6.104   2.666  32.873  1.00 32.38           C  
ATOM   3058  ND1 HIS B 155       5.284   1.267  34.336  1.00 32.38           N  
ATOM   3059  CE1 HIS B 155       6.599   1.153  34.387  1.00 28.55           C  
ATOM   3060  NE2 HIS B 155       7.122   1.994  33.510  1.00 29.67           N  
ATOM   3061  N   TYR B 156       2.276   3.392  35.836  1.00 30.57           N  
ATOM   3062  CA  TYR B 156       2.290   3.239  37.284  1.00 32.03           C  
ATOM   3063  C   TYR B 156       2.158   1.761  37.616  1.00 32.64           C  
ATOM   3064  O   TYR B 156       1.582   1.003  36.837  1.00 31.59           O  
ATOM   3065  CB  TYR B 156       1.148   4.031  37.944  1.00 32.16           C  
ATOM   3066  CG  TYR B 156      -0.224   3.645  37.447  1.00 32.05           C  
ATOM   3067  CD1 TYR B 156      -0.934   2.598  38.030  1.00 34.66           C  
ATOM   3068  CD2 TYR B 156      -0.798   4.302  36.368  1.00 32.70           C  
ATOM   3069  CE1 TYR B 156      -2.185   2.232  37.565  1.00 34.85           C  
ATOM   3070  CE2 TYR B 156      -2.043   3.941  35.884  1.00 30.63           C  
ATOM   3071  CZ  TYR B 156      -2.737   2.923  36.487  1.00 33.53           C  
ATOM   3072  OH  TYR B 156      -3.977   2.580  36.008  1.00 35.28           O  
ATOM   3073  N   HIS B 157       2.659   1.356  38.791  1.00 30.98           N  
ATOM   3074  CA  HIS B 157       2.545  -0.038  39.212  1.00 30.87           C  
ATOM   3075  C   HIS B 157       2.808  -0.173  40.704  1.00 33.62           C  
ATOM   3076  O   HIS B 157       3.285   0.748  41.374  1.00 30.82           O  
ATOM   3077  CB  HIS B 157       3.522  -0.946  38.459  1.00 30.54           C  
ATOM   3078  CG  HIS B 157       4.952  -0.532  38.624  1.00 30.74           C  
ATOM   3079  CD2 HIS B 157       5.733   0.279  37.869  1.00 35.10           C  
ATOM   3080  ND1 HIS B 157       5.730  -0.932  39.689  1.00 34.13           N  
ATOM   3081  CE1 HIS B 157       6.932  -0.396  39.575  1.00 33.95           C  
ATOM   3082  NE2 HIS B 157       6.959   0.343  38.481  1.00 34.66           N  
ATOM   3083  N   ASP B 158       2.553  -1.372  41.201  1.00 32.54           N  
ATOM   3084  CA  ASP B 158       2.750  -1.654  42.607  1.00 32.13           C  
ATOM   3085  C   ASP B 158       4.233  -1.844  42.908  1.00 36.28           C  
ATOM   3086  O   ASP B 158       5.020  -2.250  42.044  1.00 34.18           O  
ATOM   3087  CB  ASP B 158       1.953  -2.896  43.003  1.00 28.79           C  
ATOM   3088  CG  ASP B 158       2.352  -3.434  44.368  1.00 37.52           C  
ATOM   3089  OD1 ASP B 158       2.080  -2.741  45.371  1.00 36.24           O  
ATOM   3090  OD2 ASP B 158       2.939  -4.541  44.433  1.00 35.48           O1-
ATOM   3091  N   HIS B 159       4.608  -1.549  44.156  1.00 31.89           N  
ATOM   3092  CA  HIS B 159       5.994  -1.640  44.583  1.00 30.67           C  
ATOM   3093  C   HIS B 159       6.172  -2.418  45.885  1.00 36.21           C  
ATOM   3094  O   HIS B 159       7.278  -2.416  46.432  1.00 33.81           O  
ATOM   3095  CB  HIS B 159       6.582  -0.225  44.718  1.00 31.31           C  
ATOM   3096  CG  HIS B 159       8.049  -0.123  44.411  1.00 35.48           C  
ATOM   3097  CD2 HIS B 159       8.712   0.535  43.426  1.00 36.53           C  
ATOM   3098  ND1 HIS B 159       9.022  -0.705  45.199  1.00 37.68           N  
ATOM   3099  CE1 HIS B 159      10.217  -0.415  44.713  1.00 32.87           C  
ATOM   3100  NE2 HIS B 159      10.057   0.330  43.632  1.00 38.41           N  
ATOM   3101  N   VAL B 160       5.140  -3.111  46.388  1.00 31.82           N  
ATOM   3102  CA  VAL B 160       5.280  -3.774  47.687  1.00 36.17           C  
ATOM   3103  C   VAL B 160       4.651  -5.162  47.771  1.00 35.78           C  
ATOM   3104  O   VAL B 160       4.879  -5.874  48.754  1.00 35.85           O  
ATOM   3105  CB  VAL B 160       4.709  -2.907  48.831  1.00 38.03           C  
ATOM   3106  CG1 VAL B 160       5.302  -1.504  48.826  1.00 39.28           C  
ATOM   3107  CG2 VAL B 160       3.211  -2.851  48.750  1.00 38.33           C  
ATOM   3108  N   VAL B 161       3.860  -5.575  46.785  1.00 32.84           N  
ATOM   3109  CA  VAL B 161       3.205  -6.877  46.878  1.00 35.47           C  
ATOM   3110  C   VAL B 161       4.205  -7.974  46.540  1.00 42.17           C  
ATOM   3111  O   VAL B 161       4.847  -7.946  45.478  1.00 34.40           O  
ATOM   3112  CB  VAL B 161       1.971  -6.951  45.963  1.00 36.70           C  
ATOM   3113  CG1 VAL B 161       1.432  -8.368  45.910  1.00 37.65           C  
ATOM   3114  CG2 VAL B 161       0.895  -5.988  46.433  1.00 38.78           C  
ATOM   3115  N   GLY B 162       4.322  -8.953  47.431  1.00 37.93           N  
ATOM   3116  CA  GLY B 162       5.252 -10.079  47.261  1.00 38.82           C  
ATOM   3117  C   GLY B 162       6.683  -9.773  47.622  1.00 36.70           C  
ATOM   3118  O   GLY B 162       7.318 -10.539  48.351  1.00 36.08           O  
ATOM   3119  N   THR B 163       7.230  -8.674  47.103  1.00 33.40           N  
ATOM   3120  CA  THR B 163       8.560  -8.215  47.482  1.00 35.62           C  
ATOM   3121  C   THR B 163       8.510  -6.702  47.632  1.00 35.78           C  
ATOM   3122  O   THR B 163       7.539  -6.054  47.244  1.00 34.72           O  
ATOM   3123  CB  THR B 163       9.656  -8.583  46.455  1.00 34.61           C  
ATOM   3124  CG2 THR B 163       9.580 -10.050  46.026  1.00 34.34           C  
ATOM   3125  OG1 THR B 163       9.544  -7.738  45.295  1.00 32.08           O  
ATOM   3126  N   GLU B 164       9.588  -6.143  48.166  1.00 31.40           N  
ATOM   3127  CA  GLU B 164       9.730  -4.699  48.269  1.00 36.45           C  
ATOM   3128  C   GLU B 164       9.987  -4.018  46.901  1.00 38.61           C  
ATOM   3129  O   GLU B 164      10.272  -2.808  46.861  1.00 34.53           O  
ATOM   3130  CB  GLU B 164      10.851  -4.373  49.252  1.00 43.23           C  
ATOM   3131  CG  GLU B 164      10.370  -4.362  50.693  1.00 58.19           C  
ATOM   3132  CD  GLU B 164      11.423  -3.865  51.662  1.00 60.48           C  
ATOM   3133  OE1 GLU B 164      12.626  -3.913  51.305  1.00 60.30           O  
ATOM   3134  OE2 GLU B 164      11.039  -3.443  52.776  0.81 68.31           O1-
ATOM   3135  N   HIS B 165       9.909  -4.750  45.784  1.00 33.29           N  
ATOM   3136  CA  HIS B 165       9.934  -4.136  44.465  1.00 33.46           C  
ATOM   3137  C   HIS B 165       8.679  -4.480  43.682  1.00 35.70           C  
ATOM   3138  O   HIS B 165       8.612  -4.256  42.470  1.00 35.08           O  
ATOM   3139  CB  HIS B 165      11.208  -4.540  43.720  1.00 37.17           C  
ATOM   3140  CG  HIS B 165      12.432  -3.943  44.331  1.00 36.73           C  
ATOM   3141  CD2 HIS B 165      13.257  -4.404  45.302  1.00 34.93           C  
ATOM   3142  ND1 HIS B 165      12.862  -2.668  44.036  1.00 43.90           N  
ATOM   3143  CE1 HIS B 165      13.930  -2.389  44.765  1.00 40.47           C  
ATOM   3144  NE2 HIS B 165      14.190  -3.429  45.539  1.00 41.96           N  
ATOM   3145  N   GLY B 166       7.667  -4.995  44.373  1.00 32.28           N  
ATOM   3146  CA  GLY B 166       6.385  -5.246  43.759  1.00 30.66           C  
ATOM   3147  C   GLY B 166       6.347  -6.435  42.828  1.00 33.60           C  
ATOM   3148  O   GLY B 166       5.443  -6.515  42.001  1.00 31.31           O  
ATOM   3149  N   THR B 167       7.301  -7.371  42.932  1.00 31.26           N  
ATOM   3150  CA  THR B 167       7.336  -8.477  41.968  1.00 35.58           C  
ATOM   3151  C   THR B 167       6.010  -9.231  41.923  1.00 32.77           C  
ATOM   3152  O   THR B 167       5.483  -9.520  40.841  1.00 32.11           O  
ATOM   3153  CB  THR B 167       8.491  -9.424  42.284  1.00 35.02           C  
ATOM   3154  CG2 THR B 167       8.604 -10.507  41.253  1.00 35.27           C  
ATOM   3155  OG1 THR B 167       9.702  -8.668  42.320  1.00 32.24           O  
ATOM   3156  N   GLY B 168       5.442  -9.550  43.089  1.00 30.26           N  
ATOM   3157  CA  GLY B 168       4.161 -10.234  43.097  1.00 31.74           C  
ATOM   3158  C   GLY B 168       3.028  -9.366  42.578  1.00 33.18           C  
ATOM   3159  O   GLY B 168       2.159  -9.840  41.847  1.00 34.65           O  
ATOM   3160  N   GLY B 169       3.006  -8.092  42.970  1.00 34.03           N  
ATOM   3161  CA  GLY B 169       1.912  -7.229  42.544  1.00 31.19           C  
ATOM   3162  C   GLY B 169       1.893  -7.041  41.043  1.00 34.73           C  
ATOM   3163  O   GLY B 169       0.846  -7.148  40.403  1.00 36.03           O  
ATOM   3164  N   ILE B 170       3.063  -6.762  40.463  1.00 32.87           N  
ATOM   3165  CA  ILE B 170       3.167  -6.612  39.015  1.00 32.54           C  
ATOM   3166  C   ILE B 170       2.726  -7.895  38.324  1.00 30.23           C  
ATOM   3167  O   ILE B 170       1.910  -7.871  37.394  1.00 35.18           O  
ATOM   3168  CB  ILE B 170       4.601  -6.209  38.623  1.00 34.18           C  
ATOM   3169  CG1 ILE B 170       4.905  -4.816  39.183  1.00 31.53           C  
ATOM   3170  CG2 ILE B 170       4.782  -6.269  37.079  1.00 29.25           C  
ATOM   3171  CD1 ILE B 170       6.346  -4.359  39.059  1.00 35.94           C  
ATOM   3172  N   ARG B 171       3.239  -9.041  38.787  1.00 33.89           N  
ATOM   3173  CA  ARG B 171       2.835 -10.319  38.204  1.00 33.61           C  
ATOM   3174  C   ARG B 171       1.323 -10.506  38.265  1.00 39.23           C  
ATOM   3175  O   ARG B 171       0.712 -11.002  37.311  1.00 33.02           O  
ATOM   3176  CB  ARG B 171       3.565 -11.465  38.917  1.00 34.97           C  
ATOM   3177  CG  ARG B 171       3.085 -12.861  38.535  1.00 49.44           C  
ATOM   3178  CD  ARG B 171       4.249 -13.812  38.326  1.00 60.14           C  
ATOM   3179  NE  ARG B 171       5.142 -13.897  39.474  1.00 52.11           N  
ATOM   3180  CZ  ARG B 171       6.464 -13.951  39.367  1.00 56.55           C  
ATOM   3181  NH1 ARG B 171       7.062 -13.889  38.186  1.00 53.99           N1+
ATOM   3182  NH2 ARG B 171       7.203 -14.073  40.470  1.00 43.70           N  
ATOM   3183  N   ASN B 172       0.702 -10.084  39.372  1.00 37.10           N  
ATOM   3184  CA  ASN B 172      -0.733 -10.264  39.567  1.00 38.13           C  
ATOM   3185  C   ASN B 172      -1.575  -9.307  38.731  1.00 36.19           C  
ATOM   3186  O   ASN B 172      -2.766  -9.571  38.528  1.00 36.75           O  
ATOM   3187  CB  ASN B 172      -1.082 -10.065  41.042  1.00 35.04           C  
ATOM   3188  CG  ASN B 172      -0.641 -11.229  41.913  1.00 43.46           C  
ATOM   3189  ND2 ASN B 172      -0.695 -11.026  43.225  1.00 35.13           N  
ATOM   3190  OD1 ASN B 172      -0.210 -12.278  41.418  1.00 41.16           O  
ATOM   3191  N   GLY B 173      -1.010  -8.191  38.268  1.00 34.21           N  
ATOM   3192  CA  GLY B 173      -1.761  -7.306  37.396  1.00 30.19           C  
ATOM   3193  C   GLY B 173      -1.803  -5.840  37.792  1.00 31.47           C  
ATOM   3194  O   GLY B 173      -2.489  -5.045  37.144  1.00 34.88           O  
ATOM   3195  N   LEU B 174      -1.051  -5.453  38.824  1.00 31.11           N  
ATOM   3196  CA  LEU B 174      -1.095  -4.082  39.340  1.00 30.96           C  
ATOM   3197  C   LEU B 174      -0.159  -3.192  38.510  1.00 30.90           C  
ATOM   3198  O   LEU B 174       0.942  -2.818  38.925  1.00 33.74           O  
ATOM   3199  CB  LEU B 174      -0.727  -4.074  40.816  1.00 33.34           C  
ATOM   3200  CG  LEU B 174      -1.800  -4.714  41.703  1.00 34.32           C  
ATOM   3201  CD1 LEU B 174      -1.245  -4.951  43.095  1.00 35.78           C  
ATOM   3202  CD2 LEU B 174      -3.044  -3.820  41.756  1.00 34.79           C  
ATOM   3203  N   TYR B 175      -0.626  -2.829  37.315  1.00 32.48           N  
ATOM   3204  CA  TYR B 175       0.092  -1.906  36.445  1.00 30.20           C  
ATOM   3205  C   TYR B 175      -0.904  -1.185  35.552  1.00 28.97           C  
ATOM   3206  O   TYR B 175      -1.978  -1.711  35.256  1.00 32.50           O  
ATOM   3207  CB  TYR B 175       1.141  -2.640  35.587  1.00 28.80           C  
ATOM   3208  CG  TYR B 175       0.627  -3.850  34.816  1.00 29.25           C  
ATOM   3209  CD1 TYR B 175      -0.087  -3.689  33.636  1.00 32.48           C  
ATOM   3210  CD2 TYR B 175       0.868  -5.153  35.264  1.00 33.05           C  
ATOM   3211  CE1 TYR B 175      -0.546  -4.778  32.915  1.00 31.08           C  
ATOM   3212  CE2 TYR B 175       0.403  -6.260  34.545  1.00 30.76           C  
ATOM   3213  CZ  TYR B 175      -0.300  -6.051  33.359  1.00 34.26           C  
ATOM   3214  OH  TYR B 175      -0.777  -7.108  32.617  1.00 32.62           O  
ATOM   3215  N   GLY B 176      -0.536   0.017  35.116  1.00 32.85           N  
ATOM   3216  CA  GLY B 176      -1.368   0.787  34.219  1.00 29.69           C  
ATOM   3217  C   GLY B 176      -0.621   1.895  33.512  1.00 32.01           C  
ATOM   3218  O   GLY B 176       0.491   2.274  33.899  1.00 32.05           O  
ATOM   3219  N   PRO B 177      -1.220   2.435  32.452  1.00 27.91           N  
ATOM   3220  CA  PRO B 177      -0.550   3.450  31.632  1.00 32.79           C  
ATOM   3221  C   PRO B 177      -0.870   4.874  32.053  1.00 31.08           C  
ATOM   3222  O   PRO B 177      -1.973   5.185  32.508  1.00 37.11           O  
ATOM   3223  CB  PRO B 177      -1.122   3.179  30.231  1.00 37.85           C  
ATOM   3224  CG  PRO B 177      -2.525   2.715  30.521  1.00 35.12           C  
ATOM   3225  CD  PRO B 177      -2.443   1.923  31.808  1.00 32.02           C  
ATOM   3226  N   VAL B 178       0.104   5.753  31.843  1.00 31.57           N  
ATOM   3227  CA  VAL B 178      -0.071   7.191  32.020  1.00 32.19           C  
ATOM   3228  C   VAL B 178       0.488   7.888  30.797  1.00 37.16           C  
ATOM   3229  O   VAL B 178       1.627   7.627  30.394  1.00 38.56           O  
ATOM   3230  CB  VAL B 178       0.623   7.734  33.290  1.00 40.18           C  
ATOM   3231  CG1 VAL B 178       0.227   9.194  33.528  1.00 39.23           C  
ATOM   3232  CG2 VAL B 178       0.282   6.897  34.492  1.00 37.87           C  
ATOM   3233  N   ILE B 179      -0.301   8.787  30.215  1.00 32.53           N  
ATOM   3234  CA  ILE B 179       0.144   9.628  29.117  1.00 31.70           C  
ATOM   3235  C   ILE B 179       0.131  11.071  29.589  1.00 36.95           C  
ATOM   3236  O   ILE B 179      -0.884  11.540  30.114  1.00 35.63           O  
ATOM   3237  CB  ILE B 179      -0.750   9.472  27.875  1.00 31.29           C  
ATOM   3238  CG1 ILE B 179      -0.758   8.015  27.404  1.00 35.22           C  
ATOM   3239  CG2 ILE B 179      -0.269  10.400  26.772  1.00 32.97           C  
ATOM   3240  CD1 ILE B 179      -1.758   7.724  26.276  1.00 34.59           C  
ATOM   3241  N   VAL B 180       1.242  11.773  29.378  1.00 31.74           N  
ATOM   3242  CA  VAL B 180       1.332  13.210  29.598  1.00 34.18           C  
ATOM   3243  C   VAL B 180       1.585  13.876  28.252  1.00 36.88           C  
ATOM   3244  O   VAL B 180       2.578  13.570  27.576  1.00 35.08           O  
ATOM   3245  CB  VAL B 180       2.430  13.569  30.614  1.00 35.14           C  
ATOM   3246  CG1 VAL B 180       2.427  15.060  30.886  1.00 35.29           C  
ATOM   3247  CG2 VAL B 180       2.219  12.793  31.892  1.00 37.74           C  
ATOM   3248  N   ARG B 181       0.694  14.789  27.865  1.00 35.69           N  
ATOM   3249  CA  ARG B 181       0.782  15.462  26.577  1.00 36.57           C  
ATOM   3250  C   ARG B 181       1.380  16.855  26.708  1.00 39.61           C  
ATOM   3251  O   ARG B 181       1.167  17.554  27.702  1.00 39.57           O  
ATOM   3252  CB  ARG B 181      -0.596  15.576  25.928  1.00 40.68           C  
ATOM   3253  CG  ARG B 181      -1.385  14.294  25.993  1.00 40.81           C  
ATOM   3254  CD  ARG B 181      -2.263  14.141  24.774  1.00 35.73           C  
ATOM   3255  NE  ARG B 181      -3.056  12.924  24.858  1.00 38.72           N  
ATOM   3256  CZ  ARG B 181      -2.728  11.796  24.248  1.00 35.39           C  
ATOM   3257  NH1 ARG B 181      -1.647  11.717  23.484  1.00 31.77           N1+
ATOM   3258  NH2 ARG B 181      -3.497  10.724  24.410  1.00 36.70           N  
ATOM   3259  N   ARG B 182       2.103  17.261  25.664  1.00 33.41           N  
ATOM   3260  CA  ARG B 182       2.636  18.602  25.551  1.00 32.95           C  
ATOM   3261  C   ARG B 182       1.665  19.446  24.733  1.00 37.45           C  
ATOM   3262  O   ARG B 182       1.041  18.947  23.794  1.00 35.91           O  
ATOM   3263  CB  ARG B 182       4.008  18.583  24.873  1.00 34.78           C  
ATOM   3264  CG  ARG B 182       4.583  19.954  24.521  1.00 34.15           C  
ATOM   3265  CD  ARG B 182       6.090  19.899  24.500  1.00 39.83           C  
ATOM   3266  NE  ARG B 182       6.603  19.257  25.709  1.00 36.13           N  
ATOM   3267  CZ  ARG B 182       7.642  18.430  25.739  1.00 37.29           C  
ATOM   3268  NH1 ARG B 182       8.337  18.149  24.643  1.00 34.43           N1+
ATOM   3269  NH2 ARG B 182       7.987  17.862  26.895  1.00 38.80           N  
ATOM   3270  N   LYS B 183       1.535  20.717  25.104  1.00 39.05           N  
ATOM   3271  CA  LYS B 183       0.780  21.682  24.307  1.00 40.22           C  
ATOM   3272  C   LYS B 183       1.067  21.518  22.821  1.00 36.84           C  
ATOM   3273  O   LYS B 183       2.219  21.612  22.386  1.00 37.36           O  
ATOM   3274  CB  LYS B 183       1.133  23.108  24.751  1.00 40.18           C  
ATOM   3275  CG  LYS B 183       0.296  24.209  24.071  1.00 48.04           C  
ATOM   3276  CD  LYS B 183       0.722  25.618  24.523  1.00 54.68           C  
ATOM   3277  CE  LYS B 183       0.062  26.713  23.667  1.00 57.30           C  
ATOM   3278  NZ  LYS B 183       0.819  28.004  23.712  1.00 57.42           N1+
ATOM   3279  N   GLY B 184       0.012  21.263  22.040  1.00 40.31           N  
ATOM   3280  CA  GLY B 184       0.133  21.124  20.603  1.00 41.23           C  
ATOM   3281  C   GLY B 184       0.306  19.702  20.096  1.00 42.61           C  
ATOM   3282  O   GLY B 184       0.281  19.495  18.875  1.00 41.26           O  
ATOM   3283  N   ASP B 185       0.500  18.722  20.984  1.00 40.95           N  
ATOM   3284  CA  ASP B 185       0.610  17.336  20.551  1.00 36.36           C  
ATOM   3285  C   ASP B 185      -0.670  16.929  19.842  1.00 41.15           C  
ATOM   3286  O   ASP B 185      -1.773  17.293  20.263  1.00 44.95           O  
ATOM   3287  CB  ASP B 185       0.825  16.396  21.750  1.00 35.28           C  
ATOM   3288  CG  ASP B 185       2.260  16.378  22.262  1.00 38.57           C  
ATOM   3289  OD1 ASP B 185       3.179  16.940  21.613  1.00 36.58           O  
ATOM   3290  OD2 ASP B 185       2.465  15.771  23.333  1.00 38.20           O1-
ATOM   3291  N   VAL B 186      -0.528  16.140  18.781  1.00 39.78           N  
ATOM   3292  CA  VAL B 186      -1.696  15.654  18.064  1.00 32.27           C  
ATOM   3293  C   VAL B 186      -2.441  14.650  18.935  1.00 41.88           C  
ATOM   3294  O   VAL B 186      -1.833  13.768  19.561  1.00 37.81           O  
ATOM   3295  CB  VAL B 186      -1.264  15.026  16.726  1.00 40.28           C  
ATOM   3296  CG1 VAL B 186      -2.477  14.627  15.917  1.00 42.65           C  
ATOM   3297  CG2 VAL B 186      -0.374  15.990  15.959  1.00 45.83           C  
ATOM   3298  N   LEU B 187      -3.767  14.771  18.973  1.00 35.57           N  
ATOM   3299  CA  LEU B 187      -4.639  13.885  19.719  1.00 39.32           C  
ATOM   3300  C   LEU B 187      -5.169  12.772  18.820  1.00 39.25           C  
ATOM   3301  O   LEU B 187      -5.442  13.008  17.640  1.00 39.49           O  
ATOM   3302  CB  LEU B 187      -5.812  14.653  20.308  1.00 43.10           C  
ATOM   3303  CG  LEU B 187      -5.416  15.738  21.296  1.00 43.52           C  
ATOM   3304  CD1 LEU B 187      -6.647  16.470  21.797  1.00 47.94           C  
ATOM   3305  CD2 LEU B 187      -4.652  15.116  22.444  1.00 41.65           C  
ATOM   3306  N   PRO B 188      -5.319  11.564  19.377  1.00 37.65           N  
ATOM   3307  CA  PRO B 188      -5.732  10.417  18.560  1.00 41.84           C  
ATOM   3308  C   PRO B 188      -7.226  10.157  18.597  1.00 43.85           C  
ATOM   3309  O   PRO B 188      -7.940  10.690  19.454  1.00 47.47           O  
ATOM   3310  CB  PRO B 188      -4.977   9.258  19.213  1.00 37.46           C  
ATOM   3311  CG  PRO B 188      -5.027   9.621  20.677  1.00 38.06           C  
ATOM   3312  CD  PRO B 188      -4.830  11.129  20.700  1.00 36.74           C  
ATOM   3313  N   ASP B 189      -7.692   9.294  17.691  1.00 42.14           N  
ATOM   3314  CA  ASP B 189      -9.071   8.830  17.709  1.00 39.64           C  
ATOM   3315  C   ASP B 189      -9.290   7.723  18.727  1.00 42.72           C  
ATOM   3316  O   ASP B 189     -10.411   7.554  19.221  1.00 42.28           O  
ATOM   3317  CB  ASP B 189      -9.474   8.336  16.316  1.00 41.93           C  
ATOM   3318  CG  ASP B 189      -9.458   9.441  15.283  1.00 48.24           C  
ATOM   3319  OD1 ASP B 189     -10.098  10.481  15.543  1.00 48.69           O  
ATOM   3320  OD2 ASP B 189      -8.800   9.280  14.228  1.00 43.73           O1-
ATOM   3321  N   ALA B 190      -8.245   6.958  19.043  1.00 43.17           N  
ATOM   3322  CA  ALA B 190      -8.338   5.907  20.049  1.00 38.03           C  
ATOM   3323  C   ALA B 190      -6.944   5.646  20.610  1.00 38.35           C  
ATOM   3324  O   ALA B 190      -5.932   5.952  19.970  1.00 36.53           O  
ATOM   3325  CB  ALA B 190      -8.954   4.624  19.468  1.00 41.88           C  
ATOM   3326  N   THR B 191      -6.910   5.108  21.827  1.00 37.86           N  
ATOM   3327  CA  THR B 191      -5.673   4.731  22.505  1.00 38.34           C  
ATOM   3328  C   THR B 191      -5.792   3.298  23.002  1.00 39.48           C  
ATOM   3329  O   THR B 191      -6.802   2.929  23.609  1.00 36.33           O  
ATOM   3330  CB  THR B 191      -5.365   5.663  23.685  1.00 34.96           C  
ATOM   3331  CG2 THR B 191      -4.111   5.187  24.419  1.00 37.35           C  
ATOM   3332  OG1 THR B 191      -5.140   6.984  23.194  1.00 36.24           O  
ATOM   3333  N   HIS B 192      -4.766   2.487  22.745  1.00 36.13           N  
ATOM   3334  CA  HIS B 192      -4.766   1.093  23.160  1.00 33.94           C  
ATOM   3335  C   HIS B 192      -3.474   0.795  23.900  1.00 35.47           C  
ATOM   3336  O   HIS B 192      -2.397   1.216  23.471  1.00 37.06           O  
ATOM   3337  CB  HIS B 192      -4.887   0.143  21.964  1.00 37.48           C  
ATOM   3338  CG  HIS B 192      -6.093   0.393  21.119  1.00 38.22           C  
ATOM   3339  CD2 HIS B 192      -6.213   0.699  19.808  1.00 39.87           C  
ATOM   3340  ND1 HIS B 192      -7.375   0.363  21.626  1.00 39.92           N  
ATOM   3341  CE1 HIS B 192      -8.233   0.632  20.657  1.00 36.35           C  
ATOM   3342  NE2 HIS B 192      -7.554   0.838  19.545  1.00 38.00           N  
ATOM   3343  N   THR B 193      -3.583   0.034  24.981  1.00 35.23           N  
ATOM   3344  CA  THR B 193      -2.436  -0.252  25.830  1.00 31.22           C  
ATOM   3345  C   THR B 193      -2.079  -1.730  25.738  1.00 33.36           C  
ATOM   3346  O   THR B 193      -2.926  -2.599  25.967  1.00 33.50           O  
ATOM   3347  CB  THR B 193      -2.729   0.162  27.273  1.00 37.13           C  
ATOM   3348  CG2 THR B 193      -1.564  -0.214  28.183  1.00 33.53           C  
ATOM   3349  OG1 THR B 193      -2.894   1.579  27.308  1.00 34.48           O  
ATOM   3350  N   ILE B 194      -0.817  -1.999  25.407  1.00 33.89           N  
ATOM   3351  CA  ILE B 194      -0.276  -3.348  25.254  1.00 31.86           C  
ATOM   3352  C   ILE B 194       0.848  -3.502  26.271  1.00 33.47           C  
ATOM   3353  O   ILE B 194       1.869  -2.810  26.183  1.00 33.62           O  
ATOM   3354  CB  ILE B 194       0.225  -3.581  23.821  1.00 29.51           C  
ATOM   3355  CG1 ILE B 194      -0.929  -3.367  22.839  1.00 32.69           C  
ATOM   3356  CG2 ILE B 194       0.920  -4.939  23.696  1.00 31.17           C  
ATOM   3357  CD1 ILE B 194      -0.492  -3.317  21.348  1.00 34.91           C  
ATOM   3358  N   VAL B 195       0.655  -4.374  27.252  1.00 31.51           N  
ATOM   3359  CA  VAL B 195       1.664  -4.633  28.275  1.00 33.75           C  
ATOM   3360  C   VAL B 195       2.178  -6.049  28.086  1.00 32.76           C  
ATOM   3361  O   VAL B 195       1.402  -7.011  28.152  1.00 34.55           O  
ATOM   3362  CB  VAL B 195       1.112  -4.435  29.696  1.00 32.10           C  
ATOM   3363  CG1 VAL B 195       2.225  -4.668  30.748  1.00 31.48           C  
ATOM   3364  CG2 VAL B 195       0.539  -3.030  29.833  1.00 30.77           C  
ATOM   3365  N   PHE B 196       3.485  -6.178  27.847  1.00 29.98           N  
ATOM   3366  CA  PHE B 196       4.168  -7.479  27.839  1.00 31.79           C  
ATOM   3367  C   PHE B 196       4.617  -7.756  29.269  1.00 31.49           C  
ATOM   3368  O   PHE B 196       5.594  -7.170  29.742  1.00 30.85           O  
ATOM   3369  CB  PHE B 196       5.378  -7.468  26.907  1.00 30.89           C  
ATOM   3370  CG  PHE B 196       5.040  -7.480  25.447  1.00 31.70           C  
ATOM   3371  CD1 PHE B 196       3.724  -7.562  25.015  1.00 35.49           C  
ATOM   3372  CD2 PHE B 196       6.049  -7.383  24.497  1.00 32.62           C  
ATOM   3373  CE1 PHE B 196       3.428  -7.578  23.671  1.00 33.27           C  
ATOM   3374  CE2 PHE B 196       5.754  -7.395  23.129  1.00 34.68           C  
ATOM   3375  CZ  PHE B 196       4.451  -7.482  22.716  1.00 35.43           C  
ATOM   3376  N   ASN B 197       3.910  -8.639  29.969  1.00 29.78           N  
ATOM   3377  CA  ASN B 197       4.212  -8.913  31.373  1.00 31.11           C  
ATOM   3378  C   ASN B 197       4.654 -10.367  31.467  1.00 30.24           C  
ATOM   3379  O   ASN B 197       3.839 -11.277  31.298  1.00 33.47           O  
ATOM   3380  CB  ASN B 197       3.004  -8.621  32.269  1.00 33.30           C  
ATOM   3381  CG  ASN B 197       3.336  -8.746  33.742  1.00 35.07           C  
ATOM   3382  ND2 ASN B 197       2.341  -9.067  34.565  1.00 33.27           N  
ATOM   3383  OD1 ASN B 197       4.480  -8.531  34.136  1.00 32.99           O  
ATOM   3384  N   ASP B 198       5.946 -10.584  31.706  1.00 28.65           N  
ATOM   3385  CA  ASP B 198       6.543 -11.931  31.616  1.00 34.40           C  
ATOM   3386  C   ASP B 198       6.172 -12.476  30.233  1.00 32.61           C  
ATOM   3387  O   ASP B 198       6.343 -11.746  29.249  1.00 34.60           O  
ATOM   3388  CB  ASP B 198       6.109 -12.794  32.800  1.00 36.02           C  
ATOM   3389  CG  ASP B 198       6.716 -12.326  34.111  1.00 41.23           C  
ATOM   3390  OD1 ASP B 198       7.830 -11.768  34.088  1.00 38.99           O  
ATOM   3391  OD2 ASP B 198       6.078 -12.511  35.160  1.00 43.09           O1-
ATOM   3392  N   GLY B 199       5.605 -13.678  30.133  1.00 35.39           N  
ATOM   3393  CA  GLY B 199       5.280 -14.281  28.851  1.00 39.63           C  
ATOM   3394  C   GLY B 199       3.848 -14.078  28.397  1.00 42.52           C  
ATOM   3395  O   GLY B 199       3.332 -14.866  27.597  1.00 38.67           O  
ATOM   3396  N   THR B 200       3.196 -13.017  28.876  1.00 35.83           N  
ATOM   3397  CA  THR B 200       1.795 -12.753  28.566  1.00 34.86           C  
ATOM   3398  C   THR B 200       1.620 -11.344  28.019  1.00 34.96           C  
ATOM   3399  O   THR B 200       2.483 -10.477  28.180  1.00 35.16           O  
ATOM   3400  CB  THR B 200       0.901 -12.914  29.815  1.00 37.67           C  
ATOM   3401  CG2 THR B 200       1.320 -14.118  30.647  1.00 44.73           C  
ATOM   3402  OG1 THR B 200       1.002 -11.724  30.615  1.00 37.82           O  
ATOM   3403  N   ILE B 201       0.477 -11.109  27.373  1.00 32.58           N  
ATOM   3404  CA  ILE B 201       0.046  -9.761  27.021  1.00 33.22           C  
ATOM   3405  C   ILE B 201      -1.097  -9.424  27.962  1.00 36.96           C  
ATOM   3406  O   ILE B 201      -2.110 -10.131  27.980  1.00 35.48           O  
ATOM   3407  CB  ILE B 201      -0.419  -9.651  25.558  1.00 32.74           C  
ATOM   3408  CG1 ILE B 201       0.675 -10.086  24.581  1.00 30.56           C  
ATOM   3409  CG2 ILE B 201      -0.741  -8.200  25.215  1.00 33.86           C  
ATOM   3410  CD1 ILE B 201       0.190 -10.068  23.114  1.00 30.38           C  
ATOM   3411  N   ASN B 202      -0.932  -8.369  28.758  1.00 36.83           N  
ATOM   3412  CA  ASN B 202      -2.009  -7.881  29.624  1.00 37.18           C  
ATOM   3413  C   ASN B 202      -2.551  -8.982  30.533  1.00 34.22           C  
ATOM   3414  O   ASN B 202      -3.740  -9.013  30.840  1.00 37.74           O  
ATOM   3415  CB  ASN B 202      -3.127  -7.267  28.781  1.00 35.60           C  
ATOM   3416  CG  ASN B 202      -2.718  -5.952  28.182  1.00 32.91           C  
ATOM   3417  ND2 ASN B 202      -3.586  -5.370  27.366  1.00 35.52           N  
ATOM   3418  OD1 ASN B 202      -1.603  -5.481  28.416  1.00 33.99           O  
ATOM   3419  N   ASN B 203      -1.670  -9.893  30.960  1.00 32.89           N  
ATOM   3420  CA  ASN B 203      -1.972 -11.001  31.863  1.00 32.77           C  
ATOM   3421  C   ASN B 203      -2.968 -11.998  31.289  1.00 40.82           C  
ATOM   3422  O   ASN B 203      -3.523 -12.812  32.038  1.00 43.11           O  
ATOM   3423  CB  ASN B 203      -2.499 -10.516  33.227  1.00 34.37           C  
ATOM   3424  CG  ASN B 203      -1.399 -10.081  34.163  1.00 40.63           C  
ATOM   3425  ND2 ASN B 203      -1.506 -10.479  35.434  1.00 36.87           N  
ATOM   3426  OD1 ASN B 203      -0.471  -9.380  33.762  1.00 39.92           O  
ATOM   3427  N  AARG B 204      -3.207 -11.965  29.980  0.45 39.69           N  
ATOM   3428  N  BARG B 204      -3.204 -11.971  29.983  0.55 39.70           N  
ATOM   3429  CA AARG B 204      -4.157 -12.869  29.352  0.45 39.17           C  
ATOM   3430  CA BARG B 204      -4.173 -12.879  29.394  0.55 39.14           C  
ATOM   3431  C  AARG B 204      -3.544 -14.258  29.180  0.45 43.86           C  
ATOM   3432  C  BARG B 204      -3.555 -14.249  29.142  0.55 43.89           C  
ATOM   3433  O  AARG B 204      -2.321 -14.404  29.115  0.45 41.04           O  
ATOM   3434  O  BARG B 204      -2.337 -14.371  28.976  0.55 40.97           O  
ATOM   3435  CB AARG B 204      -4.582 -12.311  27.998  0.45 40.89           C  
ATOM   3436  CB BARG B 204      -4.703 -12.297  28.093  0.55 40.88           C  
ATOM   3437  CG AARG B 204      -5.337 -10.993  28.077  0.45 42.93           C  
ATOM   3438  CG BARG B 204      -5.531 -11.058  28.289  0.55 42.88           C  
ATOM   3439  CD AARG B 204      -6.029 -10.663  26.759  0.45 44.81           C  
ATOM   3440  CD BARG B 204      -5.681 -10.312  26.987  0.55 44.32           C  
ATOM   3441  NE AARG B 204      -7.090  -9.673  26.924  0.45 46.47           N  
ATOM   3442  NE BARG B 204      -6.711 -10.914  26.151  0.55 45.42           N  
ATOM   3443  CZ AARG B 204      -8.216  -9.655  26.222  0.45 51.16           C  
ATOM   3444  CZ BARG B 204      -7.932 -10.417  26.005  0.55 50.32           C  
ATOM   3445  NH1AARG B 204      -8.469 -10.564  25.291  0.45 48.45           N1+
ATOM   3446  NH1BARG B 204      -8.321  -9.338  26.670  0.55 50.75           N1+
ATOM   3447  NH2AARG B 204      -9.109  -8.695  26.453  0.45 49.37           N  
ATOM   3448  NH2BARG B 204      -8.782 -11.014  25.172  0.55 46.75           N  
ATOM   3449  N   PRO B 205      -4.375 -15.302  29.111  1.00 46.78           N  
ATOM   3450  CA  PRO B 205      -3.859 -16.619  28.712  1.00 43.24           C  
ATOM   3451  C   PRO B 205      -3.315 -16.563  27.290  1.00 39.31           C  
ATOM   3452  O   PRO B 205      -3.687 -15.709  26.489  1.00 39.85           O  
ATOM   3453  CB  PRO B 205      -5.080 -17.546  28.806  1.00 44.14           C  
ATOM   3454  CG  PRO B 205      -6.173 -16.745  29.421  1.00 51.48           C  
ATOM   3455  CD  PRO B 205      -5.833 -15.303  29.327  1.00 48.04           C  
ATOM   3456  N   ALA B 206      -2.409 -17.489  26.997  1.00 39.28           N  
ATOM   3457  CA  ALA B 206      -1.729 -17.521  25.711  1.00 37.78           C  
ATOM   3458  C   ALA B 206      -2.727 -17.636  24.569  1.00 39.05           C  
ATOM   3459  O   ALA B 206      -3.779 -18.274  24.702  1.00 42.34           O  
ATOM   3460  CB  ALA B 206      -0.757 -18.702  25.676  1.00 40.03           C  
ATOM   3461  N   HIS B 207      -2.403 -16.991  23.450  1.00 39.83           N  
ATOM   3462  CA  HIS B 207      -3.187 -17.054  22.224  1.00 41.50           C  
ATOM   3463  C   HIS B 207      -4.558 -16.402  22.347  1.00 51.43           C  
ATOM   3464  O   HIS B 207      -5.472 -16.762  21.600  1.00 47.69           O  
ATOM   3465  CB  HIS B 207      -3.370 -18.501  21.744  1.00 48.11           C  
ATOM   3466  CG  HIS B 207      -2.089 -19.247  21.553  1.00 51.39           C  
ATOM   3467  CD2 HIS B 207      -1.541 -20.273  22.250  1.00 47.81           C  
ATOM   3468  ND1 HIS B 207      -1.206 -18.958  20.532  1.00 48.41           N  
ATOM   3469  CE1 HIS B 207      -0.170 -19.777  20.608  1.00 49.22           C  
ATOM   3470  NE2 HIS B 207      -0.347 -20.583  21.642  1.00 45.58           N  
ATOM   3471  N   THR B 208      -4.756 -15.446  23.259  1.00 42.12           N  
ATOM   3472  CA  THR B 208      -6.074 -14.820  23.373  1.00 46.01           C  
ATOM   3473  C   THR B 208      -6.037 -13.318  23.107  1.00 45.74           C  
ATOM   3474  O   THR B 208      -6.851 -12.568  23.651  1.00 47.94           O  
ATOM   3475  CB  THR B 208      -6.702 -15.102  24.738  1.00 42.24           C  
ATOM   3476  CG2 THR B 208      -6.811 -16.618  24.972  1.00 42.93           C  
ATOM   3477  OG1 THR B 208      -5.907 -14.519  25.776  1.00 41.56           O  
ATOM   3478  N   GLY B 209      -5.117 -12.859  22.263  1.00 40.66           N  
ATOM   3479  CA  GLY B 209      -5.008 -11.446  21.973  1.00 39.05           C  
ATOM   3480  C   GLY B 209      -4.323 -10.667  23.087  1.00 37.95           C  
ATOM   3481  O   GLY B 209      -3.377 -11.151  23.717  1.00 43.27           O  
ATOM   3482  N   PRO B 210      -4.800  -9.444  23.369  1.00 40.36           N  
ATOM   3483  CA  PRO B 210      -6.004  -8.806  22.827  1.00 38.35           C  
ATOM   3484  C   PRO B 210      -5.922  -8.385  21.378  1.00 39.52           C  
ATOM   3485  O   PRO B 210      -4.835  -8.163  20.832  1.00 37.30           O  
ATOM   3486  CB  PRO B 210      -6.153  -7.551  23.697  1.00 43.86           C  
ATOM   3487  CG  PRO B 210      -4.740  -7.193  24.046  1.00 39.78           C  
ATOM   3488  CD  PRO B 210      -4.089  -8.540  24.298  1.00 38.01           C  
ATOM   3489  N   ASN B 211      -7.099  -8.257  20.775  1.00 40.64           N  
ATOM   3490  CA  ASN B 211      -7.287  -7.632  19.477  1.00 37.05           C  
ATOM   3491  C   ASN B 211      -7.804  -6.215  19.671  1.00 38.14           C  
ATOM   3492  O   ASN B 211      -8.426  -5.899  20.689  1.00 40.58           O  
ATOM   3493  CB  ASN B 211      -8.278  -8.437  18.635  1.00 39.12           C  
ATOM   3494  CG  ASN B 211      -7.750  -9.801  18.267  1.00 40.80           C  
ATOM   3495  ND2 ASN B 211      -8.642 -10.686  17.845  1.00 44.26           N  
ATOM   3496  OD1 ASN B 211      -6.564 -10.071  18.406  1.00 38.86           O  
ATOM   3497  N   PHE B 212      -7.528  -5.360  18.693  1.00 35.71           N  
ATOM   3498  CA  PHE B 212      -7.966  -3.970  18.690  1.00 39.24           C  
ATOM   3499  C   PHE B 212      -8.539  -3.648  17.328  1.00 38.78           C  
ATOM   3500  O   PHE B 212      -7.973  -4.047  16.307  1.00 43.57           O  
ATOM   3501  CB  PHE B 212      -6.816  -3.008  18.996  1.00 37.08           C  
ATOM   3502  CG  PHE B 212      -6.155  -3.279  20.310  1.00 40.37           C  
ATOM   3503  CD1 PHE B 212      -6.807  -2.974  21.503  1.00 39.05           C  
ATOM   3504  CD2 PHE B 212      -4.928  -3.914  20.359  1.00 41.85           C  
ATOM   3505  CE1 PHE B 212      -6.221  -3.243  22.723  1.00 41.71           C  
ATOM   3506  CE2 PHE B 212      -4.330  -4.197  21.588  1.00 47.64           C  
ATOM   3507  CZ  PHE B 212      -4.979  -3.854  22.772  1.00 45.84           C  
ATOM   3508  N   GLU B 213      -9.642  -2.905  17.314  1.00 40.93           N  
ATOM   3509  CA  GLU B 213     -10.381  -2.622  16.092  1.00 44.90           C  
ATOM   3510  C   GLU B 213     -10.219  -1.164  15.697  1.00 38.68           C  
ATOM   3511  O   GLU B 213     -10.276  -0.269  16.544  1.00 41.57           O  
ATOM   3512  CB  GLU B 213     -11.868  -2.926  16.273  1.00 47.25           C  
ATOM   3513  CG  GLU B 213     -12.199  -4.389  16.450  1.00 53.73           C  
ATOM   3514  CD  GLU B 213     -13.623  -4.704  16.009  1.00 63.33           C  
ATOM   3515  OE1 GLU B 213     -14.351  -3.762  15.622  1.00 64.15           O  
ATOM   3516  OE2 GLU B 213     -14.008  -5.890  16.048  1.00 67.75           O1-
ATOM   3517  N   ALA B 214     -10.038  -0.925  14.405  1.00 38.08           N  
ATOM   3518  CA  ALA B 214     -10.006   0.426  13.875  1.00 38.15           C  
ATOM   3519  C   ALA B 214     -10.587   0.416  12.468  1.00 39.44           C  
ATOM   3520  O   ALA B 214     -10.824  -0.639  11.872  1.00 45.93           O  
ATOM   3521  CB  ALA B 214      -8.588   0.998  13.861  1.00 37.43           C  
ATOM   3522  N   THR B 215     -10.824   1.613  11.949  1.00 43.24           N  
ATOM   3523  CA  THR B 215     -11.188   1.817  10.556  1.00 42.35           C  
ATOM   3524  C   THR B 215     -10.031   2.498   9.846  1.00 40.65           C  
ATOM   3525  O   THR B 215      -9.349   3.345  10.440  1.00 37.74           O  
ATOM   3526  CB  THR B 215     -12.458   2.666  10.449  1.00 39.97           C  
ATOM   3527  CG2 THR B 215     -13.011   2.654   9.028  1.00 42.47           C  
ATOM   3528  OG1 THR B 215     -13.433   2.153  11.363  1.00 44.83           O  
ATOM   3529  N   VAL B 216      -9.796   2.101   8.588  1.00 35.76           N  
ATOM   3530  CA  VAL B 216      -8.766   2.708   7.746  1.00 40.17           C  
ATOM   3531  C   VAL B 216      -8.834   4.218   7.910  1.00 43.37           C  
ATOM   3532  O   VAL B 216      -9.923   4.802   7.881  1.00 44.41           O  
ATOM   3533  CB  VAL B 216      -8.929   2.312   6.263  1.00 43.57           C  
ATOM   3534  CG1 VAL B 216      -7.945   3.077   5.390  1.00 44.86           C  
ATOM   3535  CG2 VAL B 216      -8.744   0.809   6.078  1.00 44.72           C  
ATOM   3536  N   GLY B 217      -7.675   4.855   8.121  1.00 38.99           N  
ATOM   3537  CA  GLY B 217      -7.594   6.287   8.312  1.00 39.02           C  
ATOM   3538  C   GLY B 217      -7.663   6.760   9.756  1.00 32.36           C  
ATOM   3539  O   GLY B 217      -7.313   7.914  10.028  1.00 35.67           O  
ATOM   3540  N   ASP B 218      -8.132   5.924  10.681  1.00 34.21           N  
ATOM   3541  CA  ASP B 218      -8.135   6.313  12.089  1.00 35.74           C  
ATOM   3542  C   ASP B 218      -6.718   6.643  12.556  1.00 43.39           C  
ATOM   3543  O   ASP B 218      -5.739   6.031  12.122  1.00 39.86           O  
ATOM   3544  CB  ASP B 218      -8.708   5.195  12.970  1.00 36.65           C  
ATOM   3545  CG  ASP B 218     -10.225   5.071  12.865  1.00 45.21           C  
ATOM   3546  OD1 ASP B 218     -10.849   5.952  12.238  1.00 42.59           O  
ATOM   3547  OD2 ASP B 218     -10.786   4.109  13.438  1.00 42.15           O1-
ATOM   3548  N   ARG B 219      -6.609   7.619  13.458  1.00 39.41           N  
ATOM   3549  CA  ARG B 219      -5.338   7.935  14.095  1.00 37.64           C  
ATOM   3550  C   ARG B 219      -5.326   7.193  15.426  1.00 41.51           C  
ATOM   3551  O   ARG B 219      -6.091   7.527  16.338  1.00 40.13           O  
ATOM   3552  CB  ARG B 219      -5.157   9.438  14.282  1.00 39.31           C  
ATOM   3553  CG  ARG B 219      -3.973   9.801  15.150  1.00 36.96           C  
ATOM   3554  CD  ARG B 219      -3.731  11.298  15.114  1.00 39.33           C  
ATOM   3555  NE  ARG B 219      -3.221  11.746  13.827  1.00 38.44           N  
ATOM   3556  CZ  ARG B 219      -1.939  11.792  13.496  1.00 38.53           C  
ATOM   3557  NH1 ARG B 219      -0.993  11.418  14.345  1.00 40.66           N1+
ATOM   3558  NH2 ARG B 219      -1.599  12.213  12.277  1.00 42.93           N  
ATOM   3559  N   VAL B 220      -4.490   6.162  15.522  1.00 37.09           N  
ATOM   3560  CA  VAL B 220      -4.523   5.211  16.621  1.00 33.47           C  
ATOM   3561  C   VAL B 220      -3.249   5.368  17.421  1.00 38.30           C  
ATOM   3562  O   VAL B 220      -2.153   5.389  16.853  1.00 34.65           O  
ATOM   3563  CB  VAL B 220      -4.683   3.768  16.115  1.00 38.65           C  
ATOM   3564  CG1 VAL B 220      -4.729   2.796  17.278  1.00 37.77           C  
ATOM   3565  CG2 VAL B 220      -5.962   3.652  15.321  1.00 38.10           C  
ATOM   3566  N   GLU B 221      -3.397   5.505  18.728  1.00 36.16           N  
ATOM   3567  CA  GLU B 221      -2.278   5.633  19.641  1.00 34.90           C  
ATOM   3568  C   GLU B 221      -2.082   4.305  20.343  1.00 31.80           C  
ATOM   3569  O   GLU B 221      -3.054   3.702  20.818  1.00 34.42           O  
ATOM   3570  CB  GLU B 221      -2.550   6.725  20.667  1.00 35.83           C  
ATOM   3571  CG  GLU B 221      -1.360   7.073  21.548  1.00 32.20           C  
ATOM   3572  CD  GLU B 221      -1.676   8.301  22.402  1.00 34.43           C  
ATOM   3573  OE1 GLU B 221      -2.712   8.279  23.108  1.00 37.09           O  
ATOM   3574  OE2 GLU B 221      -0.932   9.288  22.319  1.00 36.34           O1-
ATOM   3575  N   ILE B 222      -0.834   3.847  20.401  1.00 33.86           N  
ATOM   3576  CA  ILE B 222      -0.467   2.621  21.102  1.00 30.71           C  
ATOM   3577  C   ILE B 222       0.460   3.003  22.241  1.00 32.61           C  
ATOM   3578  O   ILE B 222       1.448   3.705  22.016  1.00 32.39           O  
ATOM   3579  CB  ILE B 222       0.239   1.621  20.167  1.00 33.64           C  
ATOM   3580  CG1 ILE B 222      -0.654   1.337  18.952  1.00 34.38           C  
ATOM   3581  CG2 ILE B 222       0.686   0.364  20.964  1.00 35.40           C  
ATOM   3582  CD1 ILE B 222      -1.822   0.442  19.264  1.00 35.40           C  
ATOM   3583  N   VAL B 223       0.135   2.554  23.451  1.00 34.70           N  
ATOM   3584  CA  VAL B 223       1.014   2.665  24.614  1.00 35.16           C  
ATOM   3585  C   VAL B 223       1.579   1.279  24.876  1.00 32.04           C  
ATOM   3586  O   VAL B 223       0.821   0.313  25.006  1.00 33.88           O  
ATOM   3587  CB  VAL B 223       0.271   3.205  25.849  1.00 34.20           C  
ATOM   3588  CG1 VAL B 223       1.250   3.419  27.021  1.00 32.60           C  
ATOM   3589  CG2 VAL B 223      -0.438   4.506  25.503  1.00 35.06           C  
ATOM   3590  N   MET B 224       2.906   1.172  24.934  1.00 32.34           N  
ATOM   3591  CA  MET B 224       3.557  -0.131  24.998  1.00 31.25           C  
ATOM   3592  C   MET B 224       4.445  -0.159  26.246  1.00 31.57           C  
ATOM   3593  O   MET B 224       5.391   0.628  26.357  1.00 31.54           O  
ATOM   3594  CB  MET B 224       4.312  -0.374  23.680  1.00 33.56           C  
ATOM   3595  CG  MET B 224       4.651  -1.818  23.342  1.00 40.80           C  
ATOM   3596  SD  MET B 224       5.873  -2.643  24.361  1.00 41.44           S  
ATOM   3597  CE  MET B 224       5.050  -4.213  24.632  1.00 39.45           C  
ATOM   3598  N   ILE B 225       4.114  -1.040  27.189  1.00 29.74           N  
ATOM   3599  CA  ILE B 225       4.765  -1.152  28.492  1.00 30.06           C  
ATOM   3600  C   ILE B 225       5.245  -2.588  28.674  1.00 29.45           C  
ATOM   3601  O   ILE B 225       4.580  -3.538  28.250  1.00 31.94           O  
ATOM   3602  CB  ILE B 225       3.802  -0.779  29.659  1.00 32.44           C  
ATOM   3603  CG1 ILE B 225       3.262   0.649  29.511  1.00 32.59           C  
ATOM   3604  CG2 ILE B 225       4.455  -0.984  31.024  1.00 30.62           C  
ATOM   3605  CD1 ILE B 225       2.031   0.856  30.375  1.00 37.30           C  
ATOM   3606  N   THR B 226       6.388  -2.750  29.345  1.00 30.65           N  
ATOM   3607  CA  THR B 226       6.941  -4.072  29.615  1.00 29.81           C  
ATOM   3608  C   THR B 226       7.193  -4.234  31.098  1.00 30.29           C  
ATOM   3609  O   THR B 226       7.658  -3.295  31.754  1.00 32.11           O  
ATOM   3610  CB  THR B 226       8.260  -4.286  28.843  1.00 32.33           C  
ATOM   3611  CG2 THR B 226       8.811  -5.666  29.111  1.00 34.72           C  
ATOM   3612  OG1 THR B 226       7.996  -4.182  27.436  1.00 32.77           O  
ATOM   3613  N   HIS B 227       6.908  -5.432  31.618  1.00 28.06           N  
ATOM   3614  CA  HIS B 227       7.106  -5.738  33.028  1.00 28.87           C  
ATOM   3615  C   HIS B 227       7.636  -7.150  33.209  1.00 32.82           C  
ATOM   3616  O   HIS B 227       7.435  -8.035  32.371  1.00 30.52           O  
ATOM   3617  CB  HIS B 227       5.807  -5.607  33.822  1.00 32.06           C  
ATOM   3618  CG  HIS B 227       5.566  -4.230  34.339  1.00 31.26           C  
ATOM   3619  CD2 HIS B 227       4.582  -3.340  34.073  1.00 36.77           C  
ATOM   3620  ND1 HIS B 227       6.405  -3.619  35.250  1.00 33.97           N  
ATOM   3621  CE1 HIS B 227       5.939  -2.414  35.530  1.00 37.56           C  
ATOM   3622  NE2 HIS B 227       4.844  -2.215  34.818  1.00 32.10           N  
ATOM   3623  N   GLY B 228       8.287  -7.353  34.355  1.00 31.57           N  
ATOM   3624  CA  GLY B 228       8.593  -8.685  34.818  1.00 30.14           C  
ATOM   3625  C   GLY B 228      10.055  -9.040  34.720  1.00 31.14           C  
ATOM   3626  O   GLY B 228      10.923  -8.306  35.197  1.00 32.82           O  
ATOM   3627  N   GLU B 229      10.323 -10.164  34.066  1.00 29.22           N  
ATOM   3628  CA  GLU B 229      11.637 -10.788  34.054  1.00 31.61           C  
ATOM   3629  C   GLU B 229      12.321 -10.774  32.690  1.00 32.34           C  
ATOM   3630  O   GLU B 229      13.555 -10.858  32.637  1.00 31.10           O  
ATOM   3631  CB  GLU B 229      11.495 -12.243  34.529  1.00 33.95           C  
ATOM   3632  CG  GLU B 229      12.752 -12.982  34.991  1.00 37.70           C  
ATOM   3633  CD  GLU B 229      13.613 -12.218  35.976  0.70 36.37           C  
ATOM   3634  OE1 GLU B 229      13.052 -11.455  36.797  1.00 34.30           O  
ATOM   3635  OE2 GLU B 229      14.854 -12.426  35.956  1.00 38.71           O1-
ATOM   3636  N   TYR B 230      11.566 -10.670  31.595  1.00 29.04           N  
ATOM   3637  CA  TYR B 230      12.091 -10.960  30.266  1.00 27.68           C  
ATOM   3638  C   TYR B 230      12.194  -9.709  29.407  1.00 28.98           C  
ATOM   3639  O   TYR B 230      11.380  -8.785  29.520  1.00 27.41           O  
ATOM   3640  CB  TYR B 230      11.198 -11.963  29.515  1.00 33.98           C  
ATOM   3641  CG  TYR B 230      10.932 -13.231  30.273  1.00 37.90           C  
ATOM   3642  CD1 TYR B 230      11.960 -13.907  30.920  1.00 36.15           C  
ATOM   3643  CD2 TYR B 230       9.647 -13.767  30.329  1.00 41.12           C  
ATOM   3644  CE1 TYR B 230      11.710 -15.080  31.616  1.00 44.20           C  
ATOM   3645  CE2 TYR B 230       9.387 -14.943  31.024  1.00 47.96           C  
ATOM   3646  CZ  TYR B 230      10.421 -15.593  31.664  1.00 49.08           C  
ATOM   3647  OH  TYR B 230      10.161 -16.761  32.351  1.00 58.69           O  
ATOM   3648  N   TYR B 231      13.174  -9.720  28.501  1.00 27.79           N  
ATOM   3649  CA  TYR B 231      13.161  -8.751  27.411  1.00 28.95           C  
ATOM   3650  C   TYR B 231      12.237  -9.260  26.304  1.00 31.56           C  
ATOM   3651  O   TYR B 231      11.989 -10.467  26.166  1.00 28.86           O  
ATOM   3652  CB  TYR B 231      14.562  -8.518  26.832  1.00 26.79           C  
ATOM   3653  CG  TYR B 231      14.862  -9.499  25.705  1.00 27.79           C  
ATOM   3654  CD1 TYR B 231      15.331 -10.784  25.989  1.00 30.30           C  
ATOM   3655  CD2 TYR B 231      14.630  -9.162  24.354  1.00 31.24           C  
ATOM   3656  CE1 TYR B 231      15.580 -11.707  24.967  1.00 31.83           C  
ATOM   3657  CE2 TYR B 231      14.865 -10.084  23.329  1.00 30.93           C  
ATOM   3658  CZ  TYR B 231      15.351 -11.353  23.649  1.00 32.51           C  
ATOM   3659  OH  TYR B 231      15.584 -12.284  22.662  1.00 32.43           O  
ATOM   3660  N   HIS B 232      11.751  -8.321  25.500  1.00 28.60           N  
ATOM   3661  CA  HIS B 232      10.815  -8.598  24.425  1.00 28.50           C  
ATOM   3662  C   HIS B 232      11.188  -7.737  23.236  1.00 28.55           C  
ATOM   3663  O   HIS B 232      11.952  -6.783  23.366  1.00 30.26           O  
ATOM   3664  CB  HIS B 232       9.381  -8.283  24.843  1.00 28.54           C  
ATOM   3665  CG  HIS B 232       8.939  -9.064  26.032  1.00 32.30           C  
ATOM   3666  CD2 HIS B 232       8.949  -8.762  27.352  1.00 29.70           C  
ATOM   3667  ND1 HIS B 232       8.463 -10.352  25.934  1.00 30.44           N  
ATOM   3668  CE1 HIS B 232       8.187 -10.812  27.140  1.00 33.06           C  
ATOM   3669  NE2 HIS B 232       8.471  -9.863  28.021  1.00 29.21           N  
ATOM   3670  N   THR B 233      10.624  -8.064  22.071  1.00 28.60           N  
ATOM   3671  CA  THR B 233      10.677  -7.152  20.930  1.00 29.07           C  
ATOM   3672  C   THR B 233       9.271  -7.036  20.379  1.00 33.21           C  
ATOM   3673  O   THR B 233       8.669  -8.042  19.995  1.00 38.43           O  
ATOM   3674  CB  THR B 233      11.656  -7.618  19.840  1.00 33.50           C  
ATOM   3675  CG2 THR B 233      13.095  -7.439  20.323  1.00 31.41           C  
ATOM   3676  OG1 THR B 233      11.436  -9.002  19.544  1.00 33.30           O  
ATOM   3677  N   PHE B 234       8.763  -5.816  20.333  1.00 32.88           N  
ATOM   3678  CA  PHE B 234       7.420  -5.530  19.853  1.00 30.87           C  
ATOM   3679  C   PHE B 234       7.457  -5.271  18.354  1.00 26.98           C  
ATOM   3680  O   PHE B 234       8.227  -4.421  17.898  1.00 30.70           O  
ATOM   3681  CB  PHE B 234       6.871  -4.298  20.574  1.00 32.26           C  
ATOM   3682  CG  PHE B 234       5.548  -3.832  20.048  1.00 33.09           C  
ATOM   3683  CD1 PHE B 234       4.386  -4.466  20.435  1.00 36.03           C  
ATOM   3684  CD2 PHE B 234       5.466  -2.758  19.151  1.00 32.77           C  
ATOM   3685  CE1 PHE B 234       3.152  -4.051  19.941  1.00 35.45           C  
ATOM   3686  CE2 PHE B 234       4.245  -2.341  18.661  1.00 35.59           C  
ATOM   3687  CZ  PHE B 234       3.081  -2.981  19.067  1.00 37.10           C  
ATOM   3688  N   HIS B 235       6.606  -5.965  17.602  1.00 30.42           N  
ATOM   3689  CA  HIS B 235       6.546  -5.814  16.149  1.00 28.44           C  
ATOM   3690  C   HIS B 235       5.098  -5.643  15.715  1.00 29.24           C  
ATOM   3691  O   HIS B 235       4.213  -6.345  16.204  1.00 31.45           O  
ATOM   3692  CB  HIS B 235       7.154  -7.025  15.404  1.00 26.47           C  
ATOM   3693  CG  HIS B 235       6.988  -6.973  13.902  1.00 29.99           C  
ATOM   3694  CD2 HIS B 235       6.551  -7.905  13.020  1.00 31.87           C  
ATOM   3695  ND1 HIS B 235       7.345  -5.875  13.144  1.00 31.84           N  
ATOM   3696  CE1 HIS B 235       7.094  -6.119  11.867  1.00 31.07           C  
ATOM   3697  NE2 HIS B 235       6.618  -7.346  11.768  1.00 35.37           N  
ATOM   3698  N  AMET B 236       4.875  -4.695  14.802  0.48 28.86           N  
ATOM   3699  N  BMET B 236       4.861  -4.727  14.776  0.52 28.88           N  
ATOM   3700  CA AMET B 236       3.585  -4.463  14.165  0.48 30.82           C  
ATOM   3701  CA BMET B 236       3.534  -4.512  14.205  0.52 30.79           C  
ATOM   3702  C  AMET B 236       3.717  -4.743  12.675  0.48 30.40           C  
ATOM   3703  C  BMET B 236       3.604  -4.637  12.690  0.52 30.44           C  
ATOM   3704  O  AMET B 236       4.636  -4.229  12.031  0.48 30.77           O  
ATOM   3705  O  BMET B 236       4.351  -3.898  12.043  0.52 30.06           O  
ATOM   3706  CB AMET B 236       3.118  -3.016  14.361  0.48 32.22           C  
ATOM   3707  CB BMET B 236       2.988  -3.134  14.578  0.52 32.69           C  
ATOM   3708  CG AMET B 236       2.397  -2.752  15.668  0.48 35.84           C  
ATOM   3709  CG BMET B 236       1.590  -2.880  14.067  0.52 33.08           C  
ATOM   3710  SD AMET B 236       1.454  -1.217  15.618  0.48 37.64           S  
ATOM   3711  SD BMET B 236       0.963  -1.266  14.579  0.52 42.71           S  
ATOM   3712  CE AMET B 236      -0.138  -1.794  15.014  0.48 40.19           C  
ATOM   3713  CE BMET B 236       0.091  -1.721  16.080  0.52 41.75           C  
ATOM   3714  N   HIS B 237       2.809  -5.547  12.126  1.00 28.83           N  
ATOM   3715  CA  HIS B 237       2.736  -5.667  10.667  1.00 31.08           C  
ATOM   3716  C   HIS B 237       2.038  -4.450  10.070  1.00 32.22           C  
ATOM   3717  O   HIS B 237       1.125  -3.883  10.674  1.00 30.82           O  
ATOM   3718  CB  HIS B 237       1.955  -6.908  10.227  1.00 30.33           C  
ATOM   3719  CG  HIS B 237       2.629  -8.207  10.538  1.00 34.97           C  
ATOM   3720  CD2 HIS B 237       3.432  -8.583  11.562  1.00 33.64           C  
ATOM   3721  ND1 HIS B 237       2.454  -9.328   9.757  1.00 30.81           N  
ATOM   3722  CE1 HIS B 237       3.145 -10.333  10.268  1.00 30.82           C  
ATOM   3723  NE2 HIS B 237       3.746  -9.906  11.362  1.00 31.78           N  
ATOM   3724  N   GLY B 238       2.467  -4.076   8.860  1.00 30.05           N  
ATOM   3725  CA  GLY B 238       1.823  -3.069   8.027  1.00 31.43           C  
ATOM   3726  C   GLY B 238       2.016  -1.631   8.455  1.00 37.08           C  
ATOM   3727  O   GLY B 238       1.504  -0.728   7.784  1.00 33.77           O  
ATOM   3728  N   HIS B 239       2.714  -1.380   9.562  1.00 32.93           N  
ATOM   3729  CA  HIS B 239       2.798  -0.036  10.110  1.00 31.08           C  
ATOM   3730  C   HIS B 239       4.194   0.179  10.683  1.00 32.02           C  
ATOM   3731  O   HIS B 239       4.939  -0.776  10.916  1.00 30.76           O  
ATOM   3732  CB  HIS B 239       1.696   0.162  11.157  1.00 27.71           C  
ATOM   3733  CG  HIS B 239       0.316  -0.061  10.612  1.00 35.05           C  
ATOM   3734  CD2 HIS B 239      -0.626   0.812  10.180  1.00 33.43           C  
ATOM   3735  ND1 HIS B 239      -0.217  -1.321  10.429  1.00 34.57           N  
ATOM   3736  CE1 HIS B 239      -1.436  -1.213   9.924  1.00 35.86           C  
ATOM   3737  NE2 HIS B 239      -1.711   0.072   9.773  1.00 35.33           N  
ATOM   3738  N   ARG B 240       4.551   1.450  10.873  1.00 32.15           N  
ATOM   3739  CA  ARG B 240       5.863   1.834  11.382  1.00 32.25           C  
ATOM   3740  C   ARG B 240       5.722   3.153  12.131  1.00 35.70           C  
ATOM   3741  O   ARG B 240       4.714   3.856  11.993  1.00 30.85           O  
ATOM   3742  CB  ARG B 240       6.911   1.970  10.269  1.00 29.07           C  
ATOM   3743  CG  ARG B 240       6.618   3.102   9.241  1.00 29.21           C  
ATOM   3744  CD  ARG B 240       6.940   2.693   7.796  1.00 29.26           C  
ATOM   3745  NE  ARG B 240       6.066   1.611   7.357  1.00 34.17           N  
ATOM   3746  CZ  ARG B 240       4.801   1.795   6.999  1.00 36.11           C  
ATOM   3747  NH1 ARG B 240       4.264   3.006   6.961  1.00 32.45           N1+
ATOM   3748  NH2 ARG B 240       4.051   0.738   6.696  1.00 31.81           N  
ATOM   3749  N   TRP B 241       6.734   3.472  12.951  1.00 29.75           N  
ATOM   3750  CA  TRP B 241       6.712   4.691  13.754  1.00 30.75           C  
ATOM   3751  C   TRP B 241       8.146   5.174  13.965  1.00 30.91           C  
ATOM   3752  O   TRP B 241       9.110   4.468  13.667  1.00 29.87           O  
ATOM   3753  CB  TRP B 241       5.988   4.477  15.094  1.00 28.69           C  
ATOM   3754  CG  TRP B 241       6.708   3.545  16.037  1.00 29.36           C  
ATOM   3755  CD1 TRP B 241       7.575   3.896  17.038  1.00 30.34           C  
ATOM   3756  CD2 TRP B 241       6.631   2.117  16.050  1.00 30.74           C  
ATOM   3757  CE2 TRP B 241       7.468   1.665  17.099  1.00 30.31           C  
ATOM   3758  CE3 TRP B 241       5.931   1.174  15.283  1.00 31.10           C  
ATOM   3759  NE1 TRP B 241       8.034   2.769  17.683  1.00 33.32           N  
ATOM   3760  CZ2 TRP B 241       7.636   0.312  17.385  1.00 33.04           C  
ATOM   3761  CZ3 TRP B 241       6.088  -0.172  15.578  1.00 33.35           C  
ATOM   3762  CH2 TRP B 241       6.935  -0.593  16.624  1.00 32.62           C  
ATOM   3763  N   ALA B 242       8.278   6.403  14.453  1.00 32.66           N  
ATOM   3764  CA  ALA B 242       9.584   6.994  14.733  1.00 30.82           C  
ATOM   3765  C   ALA B 242       9.999   6.710  16.174  1.00 31.43           C  
ATOM   3766  O   ALA B 242       9.192   6.810  17.096  1.00 30.57           O  
ATOM   3767  CB  ALA B 242       9.560   8.508  14.517  1.00 30.20           C  
ATOM   3768  N   ASP B 243      11.273   6.375  16.365  1.00 29.12           N  
ATOM   3769  CA  ASP B 243      11.783   6.058  17.703  1.00 29.36           C  
ATOM   3770  C   ASP B 243      12.137   7.357  18.435  1.00 29.93           C  
ATOM   3771  O   ASP B 243      13.299   7.725  18.594  1.00 32.93           O  
ATOM   3772  CB  ASP B 243      12.989   5.134  17.586  1.00 32.54           C  
ATOM   3773  CG  ASP B 243      13.272   4.361  18.883  1.00 37.74           C  
ATOM   3774  OD1 ASP B 243      12.429   4.394  19.813  1.00 33.27           O  
ATOM   3775  OD2 ASP B 243      14.336   3.695  18.939  1.00 32.55           O1-
ATOM   3776  N   ASN B 244      11.102   8.071  18.864  1.00 32.61           N  
ATOM   3777  CA  ASN B 244      11.291   9.341  19.569  1.00 30.14           C  
ATOM   3778  C   ASN B 244      10.138   9.517  20.548  1.00 32.76           C  
ATOM   3779  O   ASN B 244       9.368   8.584  20.802  1.00 29.96           O  
ATOM   3780  CB  ASN B 244      11.412  10.508  18.573  1.00 29.03           C  
ATOM   3781  CG  ASN B 244      10.132  10.741  17.778  1.00 30.62           C  
ATOM   3782  ND2 ASN B 244      10.202  11.617  16.751  1.00 31.19           N  
ATOM   3783  OD1 ASN B 244       9.105  10.147  18.064  1.00 30.31           O  
ATOM   3784  N   ARG B 245       9.991  10.732  21.087  1.00 33.29           N  
ATOM   3785  CA  ARG B 245       9.056  10.914  22.194  1.00 32.46           C  
ATOM   3786  C   ARG B 245       7.622  10.597  21.781  1.00 34.35           C  
ATOM   3787  O   ARG B 245       6.910   9.874  22.487  1.00 33.53           O  
ATOM   3788  CB  ARG B 245       9.146  12.334  22.759  1.00 31.48           C  
ATOM   3789  CG  ARG B 245       8.078  12.569  23.832  1.00 35.53           C  
ATOM   3790  CD  ARG B 245       8.094  13.976  24.359  1.00 33.73           C  
ATOM   3791  NE  ARG B 245       7.656  14.979  23.396  1.00 34.56           N  
ATOM   3792  CZ  ARG B 245       6.391  15.320  23.186  1.00 35.43           C  
ATOM   3793  NH1 ARG B 245       5.395  14.672  23.760  1.00 32.72           N1+
ATOM   3794  NH2 ARG B 245       6.118  16.347  22.383  1.00 38.20           N  
ATOM   3795  N   THR B 246       7.174  11.131  20.637  1.00 32.59           N  
ATOM   3796  CA  THR B 246       5.790  10.960  20.216  1.00 35.35           C  
ATOM   3797  C   THR B 246       5.585   9.789  19.263  1.00 36.05           C  
ATOM   3798  O   THR B 246       4.434   9.416  19.010  1.00 35.86           O  
ATOM   3799  CB  THR B 246       5.280  12.217  19.508  1.00 32.52           C  
ATOM   3800  CG2 THR B 246       5.449  13.452  20.404  1.00 37.37           C  
ATOM   3801  OG1 THR B 246       6.028  12.389  18.298  1.00 32.72           O  
ATOM   3802  N   GLY B 247       6.656   9.210  18.725  1.00 34.08           N  
ATOM   3803  CA  GLY B 247       6.510   8.217  17.685  1.00 29.68           C  
ATOM   3804  C   GLY B 247       6.221   8.805  16.326  1.00 33.03           C  
ATOM   3805  O   GLY B 247       6.020   8.052  15.358  1.00 33.19           O  
ATOM   3806  N   MET B 248       6.240  10.129  16.218  1.00 29.71           N  
ATOM   3807  CA  MET B 248       6.013  10.842  14.977  1.00 33.27           C  
ATOM   3808  C   MET B 248       7.209  11.756  14.749  1.00 36.38           C  
ATOM   3809  O   MET B 248       7.698  12.396  15.689  1.00 35.05           O  
ATOM   3810  CB  MET B 248       4.709  11.668  15.063  1.00 37.75           C  
ATOM   3811  CG  MET B 248       3.439  10.934  14.699  1.00 42.77           C  
ATOM   3812  SD  MET B 248       1.936  11.612  15.492  1.00 43.50           S  
ATOM   3813  CE  MET B 248       2.469  12.005  17.164  1.00 36.43           C  
ATOM   3814  N   LEU B 249       7.698  11.808  13.515  1.00 33.61           N  
ATOM   3815  CA  LEU B 249       8.791  12.715  13.211  1.00 34.64           C  
ATOM   3816  C   LEU B 249       8.288  14.147  13.269  1.00 39.78           C  
ATOM   3817  O   LEU B 249       7.167  14.442  12.860  1.00 40.65           O  
ATOM   3818  CB  LEU B 249       9.388  12.414  11.841  1.00 33.69           C  
ATOM   3819  CG  LEU B 249      10.035  11.038  11.688  1.00 34.55           C  
ATOM   3820  CD1 LEU B 249      10.372  10.790  10.222  1.00 38.60           C  
ATOM   3821  CD2 LEU B 249      11.288  10.931  12.582  1.00 31.98           C  
ATOM   3822  N   THR B 250       9.113  15.035  13.813  1.00 41.89           N  
ATOM   3823  CA  THR B 250       8.703  16.423  13.956  1.00 49.17           C  
ATOM   3824  C   THR B 250       8.692  17.172  12.630  1.00 52.16           C  
ATOM   3825  O   THR B 250       8.149  18.280  12.576  1.00 55.80           O  
ATOM   3826  CB  THR B 250       9.618  17.136  14.958  1.00 46.35           C  
ATOM   3827  CG2 THR B 250       9.883  16.262  16.172  1.00 45.02           C  
ATOM   3828  OG1 THR B 250      10.865  17.463  14.328  1.00 49.91           O  
ATOM   3829  N   GLY B 251       9.257  16.591  11.569  1.00 44.83           N  
ATOM   3830  CA  GLY B 251       9.462  17.275  10.311  1.00 38.85           C  
ATOM   3831  C   GLY B 251      10.696  16.728   9.623  1.00 37.16           C  
ATOM   3832  O   GLY B 251      11.291  15.738  10.071  1.00 42.50           O  
ATOM   3833  N   PRO B 252      11.129  17.366   8.535  1.00 39.81           N  
ATOM   3834  CA  PRO B 252      12.225  16.790   7.739  1.00 38.44           C  
ATOM   3835  C   PRO B 252      13.580  16.805   8.432  1.00 39.60           C  
ATOM   3836  O   PRO B 252      14.513  16.183   7.910  1.00 47.30           O  
ATOM   3837  CB  PRO B 252      12.238  17.666   6.477  1.00 39.43           C  
ATOM   3838  CG  PRO B 252      11.687  18.980   6.942  1.00 40.65           C  
ATOM   3839  CD  PRO B 252      10.649  18.647   7.981  1.00 38.84           C  
ATOM   3840  N   ASP B 253      13.725  17.487   9.569  1.00 39.16           N  
ATOM   3841  CA  ASP B 253      15.010  17.606  10.261  1.00 40.24           C  
ATOM   3842  C   ASP B 253      15.203  16.583  11.383  1.00 41.04           C  
ATOM   3843  O   ASP B 253      16.281  16.530  11.979  1.00 44.98           O  
ATOM   3844  CB  ASP B 253      15.164  19.014  10.823  1.00 41.97           C  
ATOM   3845  CG  ASP B 253      15.211  20.053   9.728  0.98 53.67           C  
ATOM   3846  OD1 ASP B 253      16.029  19.885   8.798  1.00 50.15           O  
ATOM   3847  OD2 ASP B 253      14.435  21.026   9.796  0.87 58.42           O1-
ATOM   3848  N   ASP B 254      14.207  15.775  11.671  1.00 33.91           N  
ATOM   3849  CA  ASP B 254      14.267  14.760  12.722  1.00 31.27           C  
ATOM   3850  C   ASP B 254      14.987  13.502  12.234  1.00 34.20           C  
ATOM   3851  O   ASP B 254      14.467  12.795  11.356  1.00 32.57           O  
ATOM   3852  CB  ASP B 254      12.846  14.426  13.163  1.00 33.24           C  
ATOM   3853  CG  ASP B 254      12.793  13.555  14.407  1.00 35.99           C  
ATOM   3854  OD1 ASP B 254      13.806  12.887  14.745  1.00 33.88           O  
ATOM   3855  OD2 ASP B 254      11.709  13.526  15.033  1.00 34.04           O1-
ATOM   3856  N   PRO B 255      16.151  13.168  12.793  1.00 31.16           N  
ATOM   3857  CA  PRO B 255      16.927  12.017  12.304  1.00 32.10           C  
ATOM   3858  C   PRO B 255      16.579  10.676  12.948  1.00 33.61           C  
ATOM   3859  O   PRO B 255      17.254   9.683  12.653  1.00 33.74           O  
ATOM   3860  CB  PRO B 255      18.355  12.423  12.676  1.00 33.87           C  
ATOM   3861  CG  PRO B 255      18.193  13.151  13.966  1.00 35.96           C  
ATOM   3862  CD  PRO B 255      16.823  13.819  13.939  1.00 36.51           C  
ATOM   3863  N   SER B 256      15.546  10.613  13.779  1.00 27.82           N  
ATOM   3864  CA  SER B 256      15.237   9.392  14.514  1.00 28.95           C  
ATOM   3865  C   SER B 256      14.988   8.224  13.568  1.00 33.56           C  
ATOM   3866  O   SER B 256      14.382   8.384  12.508  1.00 29.97           O  
ATOM   3867  CB  SER B 256      14.003   9.604  15.394  1.00 32.04           C  
ATOM   3868  OG  SER B 256      14.118  10.732  16.243  1.00 34.34           O  
ATOM   3869  N   GLN B 257      15.446   7.037  13.955  1.00 31.70           N  
ATOM   3870  CA  GLN B 257      15.188   5.863  13.130  1.00 28.50           C  
ATOM   3871  C   GLN B 257      13.697   5.576  13.069  1.00 27.50           C  
ATOM   3872  O   GLN B 257      12.981   5.679  14.065  1.00 30.20           O  
ATOM   3873  CB  GLN B 257      15.932   4.637  13.675  1.00 29.07           C  
ATOM   3874  CG  GLN B 257      16.013   3.477  12.670  1.00 29.55           C  
ATOM   3875  CD  GLN B 257      16.672   2.242  13.270  1.00 36.87           C  
ATOM   3876  NE2 GLN B 257      16.400   1.070  12.697  1.00 35.08           N  
ATOM   3877  OE1 GLN B 257      17.448   2.350  14.222  1.00 34.10           O  
ATOM   3878  N   VAL B 258      13.219   5.250  11.876  1.00 29.73           N  
ATOM   3879  CA  VAL B 258      11.856   4.783  11.711  1.00 24.55           C  
ATOM   3880  C   VAL B 258      11.902   3.261  11.772  1.00 27.46           C  
ATOM   3881  O   VAL B 258      12.778   2.639  11.154  1.00 29.59           O  
ATOM   3882  CB  VAL B 258      11.261   5.295  10.386  1.00 26.29           C  
ATOM   3883  CG1 VAL B 258       9.919   4.637  10.099  1.00 29.79           C  
ATOM   3884  CG2 VAL B 258      11.124   6.805  10.448  1.00 28.19           C  
ATOM   3885  N   ILE B 259      11.002   2.669  12.565  1.00 26.85           N  
ATOM   3886  CA  ILE B 259      11.091   1.271  12.970  1.00 26.95           C  
ATOM   3887  C   ILE B 259       9.714   0.623  12.955  1.00 29.54           C  
ATOM   3888  O   ILE B 259       8.682   1.296  12.961  1.00 30.07           O  
ATOM   3889  CB  ILE B 259      11.708   1.130  14.380  1.00 30.77           C  
ATOM   3890  CG1 ILE B 259      10.841   1.865  15.421  1.00 23.75           C  
ATOM   3891  CG2 ILE B 259      13.119   1.668  14.390  1.00 30.26           C  
ATOM   3892  CD1 ILE B 259      11.327   1.681  16.919  1.00 27.17           C  
ATOM   3893  N   ASP B 260       9.710  -0.713  12.938  1.00 27.74           N  
ATOM   3894  CA  ASP B 260       8.498  -1.476  13.203  1.00 27.44           C  
ATOM   3895  C   ASP B 260       8.743  -2.598  14.201  1.00 27.12           C  
ATOM   3896  O   ASP B 260       7.873  -3.447  14.385  1.00 29.58           O  
ATOM   3897  CB  ASP B 260       7.886  -2.002  11.891  1.00 30.66           C  
ATOM   3898  CG  ASP B 260       8.679  -3.150  11.250  1.00 30.71           C  
ATOM   3899  OD1 ASP B 260       9.706  -3.606  11.798  1.00 29.30           O  
ATOM   3900  OD2 ASP B 260       8.294  -3.565  10.127  1.00 29.47           O1-
ATOM   3901  N   ASN B 261       9.865  -2.550  14.908  1.00 30.62           N  
ATOM   3902  CA  ASN B 261      10.340  -3.589  15.805  1.00 27.81           C  
ATOM   3903  C   ASN B 261      11.175  -2.874  16.861  1.00 25.97           C  
ATOM   3904  O   ASN B 261      12.027  -2.056  16.502  1.00 29.36           O  
ATOM   3905  CB  ASN B 261      11.174  -4.613  15.020  1.00 26.58           C  
ATOM   3906  CG  ASN B 261      11.224  -5.966  15.688  1.00 35.03           C  
ATOM   3907  ND2 ASN B 261      12.226  -6.171  16.553  1.00 28.16           N  
ATOM   3908  OD1 ASN B 261      10.395  -6.834  15.402  1.00 37.78           O  
ATOM   3909  N   LYS B 262      10.916  -3.147  18.145  1.00 28.16           N  
ATOM   3910  CA  LYS B 262      11.604  -2.415  19.214  1.00 31.90           C  
ATOM   3911  C   LYS B 262      11.848  -3.323  20.409  1.00 28.36           C  
ATOM   3912  O   LYS B 262      10.902  -3.917  20.932  1.00 28.71           O  
ATOM   3913  CB  LYS B 262      10.799  -1.187  19.674  1.00 30.91           C  
ATOM   3914  CG  LYS B 262      11.574  -0.227  20.604  1.00 31.06           C  
ATOM   3915  CD  LYS B 262      10.809   1.089  20.862  1.00 28.45           C  
ATOM   3916  CE  LYS B 262      11.309   1.776  22.137  1.00 30.65           C  
ATOM   3917  NZ  LYS B 262      12.669   2.348  21.893  1.00 33.04           N1+
ATOM   3918  N   ILE B 263      13.115  -3.420  20.842  1.00 28.42           N  
ATOM   3919  CA  ILE B 263      13.442  -4.202  22.034  1.00 27.39           C  
ATOM   3920  C   ILE B 263      13.043  -3.413  23.271  1.00 29.57           C  
ATOM   3921  O   ILE B 263      13.180  -2.186  23.322  1.00 30.21           O  
ATOM   3922  CB  ILE B 263      14.938  -4.583  22.054  1.00 28.83           C  
ATOM   3923  CG1 ILE B 263      15.198  -5.675  23.095  1.00 31.31           C  
ATOM   3924  CG2 ILE B 263      15.838  -3.347  22.244  1.00 33.40           C  
ATOM   3925  CD1 ILE B 263      16.643  -6.122  23.183  1.00 30.27           C  
ATOM   3926  N   CYS B 264      12.511  -4.118  24.263  1.00 31.38           N  
ATOM   3927  CA  CYS B 264      12.090  -3.473  25.492  1.00 29.71           C  
ATOM   3928  C   CYS B 264      12.308  -4.443  26.653  1.00 29.77           C  
ATOM   3929  O   CYS B 264      12.262  -5.667  26.484  1.00 30.82           O  
ATOM   3930  CB  CYS B 264      10.628  -3.019  25.397  1.00 35.97           C  
ATOM   3931  SG  CYS B 264       9.511  -4.191  24.499  1.00 45.70           S  
ATOM   3932  N   GLY B 265      12.579  -3.882  27.826  1.00 29.17           N  
ATOM   3933  CA  GLY B 265      12.733  -4.675  29.023  1.00 28.07           C  
ATOM   3934  C   GLY B 265      11.854  -4.177  30.158  1.00 29.11           C  
ATOM   3935  O   GLY B 265      11.115  -3.194  30.027  1.00 29.03           O  
ATOM   3936  N   PRO B 266      11.927  -4.859  31.301  1.00 27.49           N  
ATOM   3937  CA  PRO B 266      11.005  -4.568  32.404  1.00 28.72           C  
ATOM   3938  C   PRO B 266      11.008  -3.101  32.804  1.00 27.52           C  
ATOM   3939  O   PRO B 266      12.065  -2.491  33.028  1.00 30.49           O  
ATOM   3940  CB  PRO B 266      11.520  -5.469  33.533  1.00 29.03           C  
ATOM   3941  CG  PRO B 266      12.028  -6.702  32.772  1.00 30.48           C  
ATOM   3942  CD  PRO B 266      12.656  -6.125  31.502  1.00 30.36           C  
ATOM   3943  N   ALA B 267       9.796  -2.543  32.867  1.00 29.24           N  
ATOM   3944  CA  ALA B 267       9.445  -1.151  33.176  1.00 30.19           C  
ATOM   3945  C   ALA B 267       9.784  -0.156  32.069  1.00 33.67           C  
ATOM   3946  O   ALA B 267       9.640   1.067  32.278  1.00 32.54           O  
ATOM   3947  CB  ALA B 267      10.059  -0.684  34.503  1.00 29.23           C  
ATOM   3948  N   ASP B 268      10.183  -0.622  30.888  1.00 28.83           N  
ATOM   3949  CA  ASP B 268      10.267   0.264  29.734  1.00 28.64           C  
ATOM   3950  C   ASP B 268       8.868   0.663  29.283  1.00 31.82           C  
ATOM   3951  O   ASP B 268       7.925  -0.134  29.354  1.00 30.66           O  
ATOM   3952  CB  ASP B 268      10.972  -0.413  28.555  1.00 32.00           C  
ATOM   3953  CG  ASP B 268      12.480  -0.329  28.640  1.00 34.70           C  
ATOM   3954  OD1 ASP B 268      13.004   0.518  29.398  1.00 36.11           O  
ATOM   3955  OD2 ASP B 268      13.147  -1.094  27.902  1.00 35.16           O1-
ATOM   3956  N   SER B 269       8.740   1.900  28.794  1.00 30.59           N  
ATOM   3957  CA  SER B 269       7.480   2.338  28.197  1.00 29.24           C  
ATOM   3958  C   SER B 269       7.768   3.242  27.015  1.00 26.67           C  
ATOM   3959  O   SER B 269       8.681   4.074  27.056  1.00 29.32           O  
ATOM   3960  CB  SER B 269       6.565   3.083  29.214  1.00 30.17           C  
ATOM   3961  OG  SER B 269       7.221   4.159  29.863  1.00 31.98           O  
ATOM   3962  N   PHE B 270       6.989   3.073  25.954  1.00 30.27           N  
ATOM   3963  CA  PHE B 270       7.051   4.003  24.839  1.00 31.62           C  
ATOM   3964  C   PHE B 270       5.671   4.033  24.211  1.00 29.36           C  
ATOM   3965  O   PHE B 270       4.793   3.242  24.564  1.00 32.95           O  
ATOM   3966  CB  PHE B 270       8.135   3.624  23.814  1.00 28.89           C  
ATOM   3967  CG  PHE B 270       7.868   2.336  23.104  1.00 31.59           C  
ATOM   3968  CD1 PHE B 270       8.194   1.121  23.696  1.00 32.40           C  
ATOM   3969  CD2 PHE B 270       7.267   2.331  21.853  1.00 32.66           C  
ATOM   3970  CE1 PHE B 270       7.948  -0.089  23.033  1.00 31.69           C  
ATOM   3971  CE2 PHE B 270       7.011   1.131  21.188  1.00 33.66           C  
ATOM   3972  CZ  PHE B 270       7.347  -0.084  21.788  1.00 32.58           C  
ATOM   3973  N   GLY B 271       5.480   4.962  23.284  1.00 32.50           N  
ATOM   3974  CA  GLY B 271       4.217   4.994  22.569  1.00 29.88           C  
ATOM   3975  C   GLY B 271       4.366   5.691  21.242  1.00 28.90           C  
ATOM   3976  O   GLY B 271       5.379   6.326  20.946  1.00 30.00           O  
ATOM   3977  N   PHE B 272       3.325   5.568  20.433  1.00 28.32           N  
ATOM   3978  CA  PHE B 272       3.375   6.146  19.099  1.00 33.32           C  
ATOM   3979  C   PHE B 272       1.951   6.255  18.585  1.00 31.59           C  
ATOM   3980  O   PHE B 272       1.024   5.687  19.164  1.00 33.18           O  
ATOM   3981  CB  PHE B 272       4.255   5.306  18.161  1.00 30.59           C  
ATOM   3982  CG  PHE B 272       3.823   3.854  18.049  1.00 28.20           C  
ATOM   3983  CD1 PHE B 272       2.890   3.461  17.101  1.00 32.72           C  
ATOM   3984  CD2 PHE B 272       4.362   2.884  18.890  1.00 32.83           C  
ATOM   3985  CE1 PHE B 272       2.497   2.137  16.999  1.00 31.84           C  
ATOM   3986  CE2 PHE B 272       3.971   1.558  18.792  1.00 32.24           C  
ATOM   3987  CZ  PHE B 272       3.040   1.182  17.835  1.00 34.93           C  
ATOM   3988  N   GLN B 273       1.792   7.012  17.505  1.00 30.74           N  
ATOM   3989  CA  GLN B 273       0.529   7.075  16.785  1.00 34.19           C  
ATOM   3990  C   GLN B 273       0.758   6.637  15.348  1.00 31.99           C  
ATOM   3991  O   GLN B 273       1.781   6.978  14.742  1.00 33.23           O  
ATOM   3992  CB  GLN B 273      -0.066   8.483  16.805  1.00 32.61           C  
ATOM   3993  CG  GLN B 273      -0.231   9.053  18.207  1.00 38.63           C  
ATOM   3994  CD  GLN B 273      -1.060  10.323  18.232  1.00 40.66           C  
ATOM   3995  NE2 GLN B 273      -1.377  10.797  19.422  1.00 37.21           N  
ATOM   3996  OE1 GLN B 273      -1.397  10.872  17.193  1.00 40.27           O  
ATOM   3997  N   ILE B 274      -0.194   5.874  14.819  1.00 30.71           N  
ATOM   3998  CA  ILE B 274      -0.191   5.487  13.415  1.00 30.54           C  
ATOM   3999  C   ILE B 274      -1.524   5.889  12.815  1.00 37.05           C  
ATOM   4000  O   ILE B 274      -2.520   6.060  13.522  1.00 36.21           O  
ATOM   4001  CB  ILE B 274       0.028   3.974  13.194  1.00 33.09           C  
ATOM   4002  CG1 ILE B 274      -1.016   3.185  13.993  1.00 35.69           C  
ATOM   4003  CG2 ILE B 274       1.482   3.575  13.469  1.00 34.57           C  
ATOM   4004  CD1 ILE B 274      -0.827   1.703  13.985  1.00 45.10           C  
ATOM   4005  N   ILE B 275      -1.521   6.030  11.489  1.00 38.62           N  
ATOM   4006  CA  ILE B 275      -2.741   6.116  10.693  1.00 34.95           C  
ATOM   4007  C   ILE B 275      -3.069   4.707  10.206  1.00 34.38           C  
ATOM   4008  O   ILE B 275      -2.309   4.117   9.429  1.00 34.53           O  
ATOM   4009  CB  ILE B 275      -2.570   7.087   9.511  1.00 38.05           C  
ATOM   4010  CG1 ILE B 275      -2.112   8.469   9.998  1.00 40.24           C  
ATOM   4011  CG2 ILE B 275      -3.866   7.202   8.727  1.00 41.10           C  
ATOM   4012  CD1 ILE B 275      -3.131   9.167  10.891  1.00 38.36           C  
ATOM   4013  N   ALA B 276      -4.205   4.175  10.654  1.00 32.42           N  
ATOM   4014  CA  ALA B 276      -4.548   2.782  10.411  1.00 37.27           C  
ATOM   4015  C   ALA B 276      -4.654   2.516   8.917  1.00 41.45           C  
ATOM   4016  O   ALA B 276      -5.354   3.229   8.191  1.00 36.39           O  
ATOM   4017  CB  ALA B 276      -5.861   2.426  11.111  1.00 35.78           C  
ATOM   4018  N   GLY B 277      -3.923   1.507   8.452  1.00 38.21           N  
ATOM   4019  CA  GLY B 277      -3.951   1.162   7.049  1.00 32.35           C  
ATOM   4020  C   GLY B 277      -3.295   2.143   6.109  1.00 32.03           C  
ATOM   4021  O   GLY B 277      -3.423   1.978   4.892  1.00 37.97           O  
ATOM   4022  N   GLU B 278      -2.573   3.142   6.611  1.00 30.95           N  
ATOM   4023  CA  GLU B 278      -1.990   4.143   5.723  1.00 37.27           C  
ATOM   4024  C   GLU B 278      -1.022   3.509   4.728  1.00 42.20           C  
ATOM   4025  O   GLU B 278       0.013   2.947   5.111  1.00 33.28           O  
ATOM   4026  CB  GLU B 278      -1.279   5.226   6.523  1.00 37.42           C  
ATOM   4027  CG  GLU B 278      -0.565   6.254   5.652  1.00 40.90           C  
ATOM   4028  CD  GLU B 278      -0.220   7.506   6.446  1.00 45.72           C  
ATOM   4029  OE1 GLU B 278       0.574   7.399   7.405  1.00 42.64           O  
ATOM   4030  OE2 GLU B 278      -0.723   8.597   6.106  1.00 44.91           O1-
ATOM   4031  N   GLY B 279      -1.354   3.629   3.448  1.00 36.64           N  
ATOM   4032  CA  GLY B 279      -0.527   3.091   2.386  1.00 36.31           C  
ATOM   4033  C   GLY B 279      -0.523   1.586   2.280  1.00 33.32           C  
ATOM   4034  O   GLY B 279       0.264   1.046   1.496  1.00 38.40           O  
ATOM   4035  N   VAL B 280      -1.357   0.887   3.055  1.00 34.89           N  
ATOM   4036  CA  VAL B 280      -1.353  -0.570   3.078  1.00 32.03           C  
ATOM   4037  C   VAL B 280      -2.768  -1.142   3.043  1.00 34.47           C  
ATOM   4038  O   VAL B 280      -2.958  -2.309   2.691  1.00 36.14           O  
ATOM   4039  CB  VAL B 280      -0.570  -1.099   4.300  1.00 33.95           C  
ATOM   4040  CG1 VAL B 280       0.866  -0.566   4.299  1.00 31.76           C  
ATOM   4041  CG2 VAL B 280      -1.259  -0.722   5.595  1.00 33.52           C  
ATOM   4042  N   GLY B 281      -3.768  -0.349   3.424  1.00 34.20           N  
ATOM   4043  CA  GLY B 281      -5.153  -0.791   3.338  1.00 35.02           C  
ATOM   4044  C   GLY B 281      -5.672  -1.551   4.544  1.00 35.94           C  
ATOM   4045  O   GLY B 281      -5.019  -1.698   5.584  1.00 38.05           O  
ATOM   4046  N   ALA B 282      -6.888  -2.066   4.384  1.00 37.84           N  
ATOM   4047  CA  ALA B 282      -7.551  -2.785   5.459  1.00 36.06           C  
ATOM   4048  C   ALA B 282      -6.997  -4.203   5.605  1.00 35.56           C  
ATOM   4049  O   ALA B 282      -6.328  -4.728   4.716  1.00 38.01           O  
ATOM   4050  CB  ALA B 282      -9.060  -2.838   5.222  1.00 38.83           C  
ATOM   4051  N   GLY B 283      -7.280  -4.819   6.742  1.00 36.06           N  
ATOM   4052  CA  GLY B 283      -6.822  -6.175   6.985  1.00 38.01           C  
ATOM   4053  C   GLY B 283      -6.654  -6.450   8.463  1.00 37.17           C  
ATOM   4054  O   GLY B 283      -6.699  -5.554   9.300  1.00 36.82           O  
ATOM   4055  N   ALA B 284      -6.496  -7.733   8.777  1.00 35.02           N  
ATOM   4056  CA  ALA B 284      -6.115  -8.166  10.119  1.00 38.70           C  
ATOM   4057  C   ALA B 284      -4.594  -8.097  10.219  1.00 37.93           C  
ATOM   4058  O   ALA B 284      -3.882  -9.009   9.780  1.00 36.89           O  
ATOM   4059  CB  ALA B 284      -6.632  -9.571  10.403  1.00 42.96           C  
ATOM   4060  N   TRP B 285      -4.086  -7.006  10.785  1.00 37.67           N  
ATOM   4061  CA  TRP B 285      -2.650  -6.774  10.860  1.00 36.59           C  
ATOM   4062  C   TRP B 285      -2.127  -7.310  12.188  1.00 35.11           C  
ATOM   4063  O   TRP B 285      -2.581  -6.874  13.249  1.00 36.32           O  
ATOM   4064  CB  TRP B 285      -2.365  -5.281  10.718  1.00 35.60           C  
ATOM   4065  CG  TRP B 285      -2.729  -4.724   9.379  1.00 36.13           C  
ATOM   4066  CD1 TRP B 285      -3.793  -3.908   9.081  1.00 33.14           C  
ATOM   4067  CD2 TRP B 285      -2.009  -4.913   8.152  1.00 36.83           C  
ATOM   4068  CE2 TRP B 285      -2.690  -4.187   7.144  1.00 33.26           C  
ATOM   4069  CE3 TRP B 285      -0.850  -5.611   7.812  1.00 34.19           C  
ATOM   4070  NE1 TRP B 285      -3.774  -3.585   7.733  1.00 34.31           N  
ATOM   4071  CZ2 TRP B 285      -2.253  -4.160   5.825  1.00 34.58           C  
ATOM   4072  CZ3 TRP B 285      -0.420  -5.583   6.499  1.00 39.36           C  
ATOM   4073  CH2 TRP B 285      -1.121  -4.862   5.520  1.00 37.23           C  
ATOM   4074  N   MET B 286      -1.200  -8.272  12.142  1.00 34.15           N  
ATOM   4075  CA  MET B 286      -0.730  -8.835  13.402  1.00 33.00           C  
ATOM   4076  C   MET B 286       0.222  -7.888  14.126  1.00 32.15           C  
ATOM   4077  O   MET B 286       0.972  -7.118  13.513  1.00 29.75           O  
ATOM   4078  CB  MET B 286       0.022 -10.166  13.270  1.00 37.98           C  
ATOM   4079  CG  MET B 286      -0.684 -11.392  12.748  1.00 44.56           C  
ATOM   4080  SD  MET B 286       0.468 -12.395  11.774  1.00 50.76           S  
ATOM   4081  CE  MET B 286       1.173 -13.359  13.087  1.00 46.55           C  
ATOM   4082  N   TYR B 287       0.202  -7.987  15.449  1.00 32.14           N  
ATOM   4083  CA  TYR B 287       1.284  -7.514  16.296  1.00 29.63           C  
ATOM   4084  C   TYR B 287       1.703  -8.670  17.179  1.00 32.19           C  
ATOM   4085  O   TYR B 287       0.913  -9.579  17.452  1.00 33.02           O  
ATOM   4086  CB  TYR B 287       0.874  -6.284  17.134  1.00 28.72           C  
ATOM   4087  CG  TYR B 287      -0.037  -6.572  18.293  1.00 32.46           C  
ATOM   4088  CD1 TYR B 287      -1.418  -6.590  18.134  1.00 33.48           C  
ATOM   4089  CD2 TYR B 287       0.484  -6.807  19.570  1.00 31.28           C  
ATOM   4090  CE1 TYR B 287      -2.255  -6.842  19.202  1.00 32.29           C  
ATOM   4091  CE2 TYR B 287      -0.336  -7.058  20.628  1.00 33.49           C  
ATOM   4092  CZ  TYR B 287      -1.701  -7.070  20.448  1.00 36.20           C  
ATOM   4093  OH  TYR B 287      -2.490  -7.327  21.528  1.00 34.95           O  
ATOM   4094  N   HIS B 288       2.964  -8.662  17.600  1.00 32.35           N  
ATOM   4095  CA  HIS B 288       3.401  -9.758  18.447  1.00 28.58           C  
ATOM   4096  C   HIS B 288       4.786  -9.435  18.962  1.00 30.97           C  
ATOM   4097  O   HIS B 288       5.502  -8.618  18.381  1.00 29.27           O  
ATOM   4098  CB  HIS B 288       3.408 -11.109  17.700  1.00 28.15           C  
ATOM   4099  CG  HIS B 288       4.209 -11.122  16.428  1.00 33.96           C  
ATOM   4100  CD2 HIS B 288       3.850 -10.879  15.139  1.00 33.96           C  
ATOM   4101  ND1 HIS B 288       5.531 -11.519  16.386  1.00 30.65           N  
ATOM   4102  CE1 HIS B 288       5.962 -11.477  15.133  1.00 31.55           C  
ATOM   4103  NE2 HIS B 288       4.965 -11.084  14.362  1.00 34.04           N  
ATOM   4104  N   CYS B 289       5.154 -10.083  20.063  1.00 28.84           N  
ATOM   4105  CA  CYS B 289       6.568 -10.155  20.394  1.00 30.57           C  
ATOM   4106  C   CYS B 289       7.266 -10.987  19.329  1.00 33.11           C  
ATOM   4107  O   CYS B 289       6.746 -12.020  18.892  1.00 31.64           O  
ATOM   4108  CB  CYS B 289       6.797 -10.774  21.765  1.00 29.90           C  
ATOM   4109  SG  CYS B 289       8.567 -10.912  22.134  1.00 29.95           S  
ATOM   4110  N   HIS B 290       8.433 -10.529  18.883  1.00 26.56           N  
ATOM   4111  CA  HIS B 290       9.119 -11.252  17.814  1.00 26.23           C  
ATOM   4112  C   HIS B 290      10.162 -12.244  18.326  1.00 28.72           C  
ATOM   4113  O   HIS B 290      10.740 -12.982  17.520  1.00 29.61           O  
ATOM   4114  CB  HIS B 290       9.753 -10.257  16.831  1.00 29.08           C  
ATOM   4115  CG  HIS B 290       9.655 -10.677  15.395  1.00 28.73           C  
ATOM   4116  CD2 HIS B 290       9.099 -10.069  14.318  1.00 30.50           C  
ATOM   4117  ND1 HIS B 290      10.216 -11.847  14.930  1.00 30.54           N  
ATOM   4118  CE1 HIS B 290       9.993 -11.951  13.625  1.00 33.94           C  
ATOM   4119  NE2 HIS B 290       9.324 -10.882  13.229  1.00 31.53           N  
ATOM   4120  N   VAL B 291      10.427 -12.280  19.638  1.00 26.04           N  
ATOM   4121  CA  VAL B 291      11.161 -13.403  20.211  1.00 27.52           C  
ATOM   4122  C   VAL B 291      10.413 -14.681  19.854  1.00 32.87           C  
ATOM   4123  O   VAL B 291       9.232 -14.833  20.190  1.00 32.35           O  
ATOM   4124  CB  VAL B 291      11.313 -13.226  21.724  1.00 31.83           C  
ATOM   4125  CG1 VAL B 291      11.946 -14.442  22.342  1.00 31.05           C  
ATOM   4126  CG2 VAL B 291      12.144 -11.967  21.993  1.00 29.90           C  
ATOM   4127  N   GLN B 292      11.089 -15.597  19.145  1.00 26.62           N  
ATOM   4128  CA  GLN B 292      10.356 -16.637  18.429  1.00 30.00           C  
ATOM   4129  C   GLN B 292       9.543 -17.528  19.370  1.00 29.88           C  
ATOM   4130  O   GLN B 292       8.376 -17.825  19.089  1.00 30.11           O  
ATOM   4131  CB  GLN B 292      11.308 -17.455  17.552  1.00 33.20           C  
ATOM   4132  CG  GLN B 292      11.876 -16.652  16.334  1.00 27.98           C  
ATOM   4133  CD  GLN B 292      10.806 -16.145  15.357  1.00 30.39           C  
ATOM   4134  NE2 GLN B 292       9.874 -17.026  14.975  1.00 31.70           N  
ATOM   4135  OE1 GLN B 292      10.839 -14.988  14.925  1.00 30.45           O  
ATOM   4136  N   SER B 293      10.129 -17.970  20.493  1.00 30.60           N  
ATOM   4137  CA  SER B 293       9.338 -18.832  21.381  1.00 32.73           C  
ATOM   4138  C   SER B 293       8.175 -18.070  22.009  1.00 31.24           C  
ATOM   4139  O   SER B 293       7.120 -18.661  22.266  1.00 36.24           O  
ATOM   4140  CB  SER B 293      10.205 -19.479  22.467  1.00 34.03           C  
ATOM   4141  OG  SER B 293      10.629 -18.540  23.458  1.00 31.57           O  
ATOM   4142  N   HIS B 294       8.313 -16.756  22.206  1.00 29.94           N  
ATOM   4143  CA  HIS B 294       7.211 -15.980  22.787  1.00 30.11           C  
ATOM   4144  C   HIS B 294       6.039 -15.845  21.823  1.00 31.52           C  
ATOM   4145  O   HIS B 294       4.877 -15.959  22.234  1.00 36.35           O  
ATOM   4146  CB  HIS B 294       7.680 -14.592  23.211  1.00 33.41           C  
ATOM   4147  CG  HIS B 294       8.709 -14.608  24.298  1.00 31.11           C  
ATOM   4148  CD2 HIS B 294       9.366 -15.629  24.890  1.00 35.00           C  
ATOM   4149  ND1 HIS B 294       9.165 -13.457  24.900  1.00 32.80           N  
ATOM   4150  CE1 HIS B 294      10.065 -13.769  25.817  1.00 31.94           C  
ATOM   4151  NE2 HIS B 294      10.201 -15.082  25.837  1.00 33.69           N  
ATOM   4152  N   SER B 295       6.318 -15.582  20.543  1.00 29.74           N  
ATOM   4153  CA  SER B 295       5.233 -15.528  19.564  1.00 32.56           C  
ATOM   4154  C   SER B 295       4.613 -16.906  19.361  1.00 33.76           C  
ATOM   4155  O   SER B 295       3.386 -17.022  19.281  1.00 34.33           O  
ATOM   4156  CB  SER B 295       5.720 -14.957  18.231  1.00 33.05           C  
ATOM   4157  OG  SER B 295       6.727 -15.752  17.663  1.00 35.12           O  
ATOM   4158  N   ASP B 296       5.438 -17.965  19.313  1.00 30.89           N  
ATOM   4159  CA  ASP B 296       4.894 -19.324  19.189  1.00 33.94           C  
ATOM   4160  C   ASP B 296       4.004 -19.698  20.374  1.00 33.92           C  
ATOM   4161  O   ASP B 296       3.000 -20.403  20.200  1.00 36.66           O  
ATOM   4162  CB  ASP B 296       6.012 -20.370  19.040  1.00 31.76           C  
ATOM   4163  CG  ASP B 296       6.790 -20.225  17.735  1.00 31.33           C  
ATOM   4164  OD1 ASP B 296       6.217 -19.706  16.781  1.00 29.42           O  
ATOM   4165  OD2 ASP B 296       7.962 -20.660  17.665  1.00 32.91           O1-
ATOM   4166  N   MET B 297       4.357 -19.259  21.582  1.00 34.11           N  
ATOM   4167  CA  MET B 297       3.602 -19.646  22.769  1.00 39.75           C  
ATOM   4168  C   MET B 297       2.419 -18.729  23.023  1.00 44.90           C  
ATOM   4169  O   MET B 297       1.674 -18.958  23.976  1.00 47.06           O  
ATOM   4170  CB  MET B 297       4.507 -19.683  24.005  1.00 41.15           C  
ATOM   4171  CG  MET B 297       5.521 -20.860  24.104  1.00 50.56           C  
ATOM   4172  SD  MET B 297       5.428 -22.373  23.075  1.00 65.49           S  
ATOM   4173  CE  MET B 297       3.801 -23.028  23.445  1.00 59.10           C  
ATOM   4174  N   GLY B 298       2.241 -17.695  22.205  1.00 34.45           N  
ATOM   4175  CA  GLY B 298       1.001 -16.953  22.215  1.00 43.34           C  
ATOM   4176  C   GLY B 298       1.018 -15.470  22.553  1.00 41.25           C  
ATOM   4177  O   GLY B 298      -0.077 -14.920  22.713  1.00 35.68           O  
ATOM   4178  N   MET B 299       2.164 -14.777  22.670  1.00 33.12           N  
ATOM   4179  CA  MET B 299       2.017 -13.315  22.763  1.00 34.03           C  
ATOM   4180  C   MET B 299       1.875 -12.739  21.359  1.00 32.43           C  
ATOM   4181  O   MET B 299       2.808 -12.211  20.735  1.00 32.58           O  
ATOM   4182  CB  MET B 299       3.050 -12.574  23.628  1.00 41.00           C  
ATOM   4183  CG  MET B 299       3.710 -13.237  24.849  1.00 38.11           C  
ATOM   4184  SD  MET B 299       5.405 -12.683  25.282  1.00 35.37           S  
ATOM   4185  CE  MET B 299       5.103 -10.943  25.663  1.00 34.50           C  
ATOM   4186  N  AVAL B 300       0.640 -12.837  20.864  0.61 31.69           N  
ATOM   4187  N  BVAL B 300       0.647 -12.857  20.858  0.39 31.75           N  
ATOM   4188  CA AVAL B 300       0.229 -12.386  19.538  0.61 32.32           C  
ATOM   4189  CA BVAL B 300       0.233 -12.342  19.563  0.39 32.35           C  
ATOM   4190  C  AVAL B 300      -1.172 -11.798  19.655  0.61 34.64           C  
ATOM   4191  C  BVAL B 300      -1.148 -11.728  19.726  0.39 34.64           C  
ATOM   4192  O  AVAL B 300      -1.989 -12.280  20.451  0.61 35.15           O  
ATOM   4193  O  BVAL B 300      -1.921 -12.112  20.611  0.39 35.10           O  
ATOM   4194  CB AVAL B 300       0.229 -13.544  18.516  0.61 33.71           C  
ATOM   4195  CB BVAL B 300       0.198 -13.444  18.482  0.39 33.72           C  
ATOM   4196  CG1AVAL B 300      -0.044 -13.029  17.116  0.61 36.10           C  
ATOM   4197  CG1BVAL B 300       1.572 -14.037  18.281  0.39 36.57           C  
ATOM   4198  CG2AVAL B 300       1.528 -14.329  18.574  0.61 36.89           C  
ATOM   4199  CG2BVAL B 300      -0.798 -14.530  18.873  0.39 33.61           C  
ATOM   4200  N   GLY B 301      -1.445 -10.756  18.870  1.00 30.51           N  
ATOM   4201  CA  GLY B 301      -2.774 -10.196  18.739  1.00 33.83           C  
ATOM   4202  C   GLY B 301      -2.986  -9.651  17.336  1.00 36.16           C  
ATOM   4203  O   GLY B 301      -2.105  -9.731  16.474  1.00 36.30           O  
ATOM   4204  N   LEU B 302      -4.171  -9.071  17.107  1.00 34.44           N  
ATOM   4205  CA  LEU B 302      -4.517  -8.514  15.806  1.00 34.80           C  
ATOM   4206  C   LEU B 302      -4.958  -7.061  15.936  1.00 36.47           C  
ATOM   4207  O   LEU B 302      -5.711  -6.699  16.842  1.00 37.21           O  
ATOM   4208  CB  LEU B 302      -5.620  -9.325  15.121  1.00 34.96           C  
ATOM   4209  CG  LEU B 302      -5.254 -10.781  14.846  1.00 39.79           C  
ATOM   4210  CD1 LEU B 302      -6.460 -11.572  14.350  1.00 42.13           C  
ATOM   4211  CD2 LEU B 302      -4.087 -10.875  13.880  1.00 38.25           C  
ATOM   4212  N   PHE B 303      -4.445  -6.233  15.036  1.00 35.38           N  
ATOM   4213  CA  PHE B 303      -4.939  -4.883  14.786  1.00 34.40           C  
ATOM   4214  C   PHE B 303      -5.917  -5.013  13.627  1.00 36.47           C  
ATOM   4215  O   PHE B 303      -5.507  -5.123  12.470  1.00 38.64           O  
ATOM   4216  CB  PHE B 303      -3.767  -3.973  14.446  1.00 35.54           C  
ATOM   4217  CG  PHE B 303      -4.121  -2.544  14.284  1.00 36.62           C  
ATOM   4218  CD1 PHE B 303      -5.128  -1.967  15.037  1.00 43.42           C  
ATOM   4219  CD2 PHE B 303      -3.380  -1.743  13.428  1.00 41.31           C  
ATOM   4220  CE1 PHE B 303      -5.434  -0.613  14.893  1.00 42.65           C  
ATOM   4221  CE2 PHE B 303      -3.675  -0.394  13.286  1.00 45.35           C  
ATOM   4222  CZ  PHE B 303      -4.706   0.173  14.026  1.00 41.48           C  
ATOM   4223  N   LEU B 304      -7.212  -5.071  13.938  1.00 41.51           N  
ATOM   4224  CA  LEU B 304      -8.249  -5.341  12.937  1.00 39.09           C  
ATOM   4225  C   LEU B 304      -8.643  -4.024  12.286  1.00 38.83           C  
ATOM   4226  O   LEU B 304      -9.419  -3.249  12.851  1.00 42.42           O  
ATOM   4227  CB  LEU B 304      -9.447  -6.030  13.583  1.00 39.88           C  
ATOM   4228  CG  LEU B 304      -9.102  -7.369  14.234  1.00 38.89           C  
ATOM   4229  CD1 LEU B 304     -10.265  -7.920  15.055  1.00 42.87           C  
ATOM   4230  CD2 LEU B 304      -8.687  -8.346  13.147  1.00 42.53           C  
ATOM   4231  N   VAL B 305      -8.111  -3.764  11.092  1.00 37.47           N  
ATOM   4232  CA  VAL B 305      -8.353  -2.509  10.395  1.00 38.33           C  
ATOM   4233  C   VAL B 305      -9.432  -2.745   9.346  1.00 42.73           C  
ATOM   4234  O   VAL B 305      -9.246  -3.541   8.414  1.00 40.97           O  
ATOM   4235  CB  VAL B 305      -7.068  -1.943   9.775  1.00 35.38           C  
ATOM   4236  CG1 VAL B 305      -7.361  -0.654   9.035  1.00 33.44           C  
ATOM   4237  CG2 VAL B 305      -6.035  -1.690  10.892  1.00 32.50           C  
ATOM   4238  N   LYS B 306     -10.556  -2.054   9.516  1.00 43.43           N  
ATOM   4239  CA  LYS B 306     -11.776  -2.261   8.750  1.00 44.00           C  
ATOM   4240  C   LYS B 306     -11.889  -1.245   7.628  1.00 41.22           C  
ATOM   4241  O   LYS B 306     -11.413  -0.113   7.733  1.00 42.48           O  
ATOM   4242  CB  LYS B 306     -13.007  -2.151   9.659  1.00 42.60           C  
ATOM   4243  CG  LYS B 306     -12.921  -3.027  10.907  1.00 50.48           C  
ATOM   4244  CD  LYS B 306     -14.170  -2.936  11.783  1.00 57.11           C  
ATOM   4245  CE  LYS B 306     -14.151  -1.693  12.665  1.00 53.36           C  
ATOM   4246  NZ  LYS B 306     -14.594  -2.004  14.061  1.00 54.16           N1+
ATOM   4247  N   LYS B 307     -12.544  -1.660   6.548  1.00 40.85           N  
ATOM   4248  CA  LYS B 307     -12.934  -0.724   5.509  1.00 50.07           C  
ATOM   4249  C   LYS B 307     -14.072   0.126   6.055  1.00 48.79           C  
ATOM   4250  O   LYS B 307     -14.641  -0.195   7.097  1.00 50.89           O  
ATOM   4251  CB  LYS B 307     -13.350  -1.480   4.251  1.00 48.35           C  
ATOM   4252  CG  LYS B 307     -12.235  -2.264   3.597  1.00 56.58           C  
ATOM   4253  CD  LYS B 307     -12.391  -2.265   2.076  1.00 62.91           C  
ATOM   4254  CE  LYS B 307     -12.202  -3.658   1.491  1.00 70.16           C  
ATOM   4255  NZ  LYS B 307     -13.372  -4.538   1.792  1.00 75.95           N1+
ATOM   4256  N   PRO B 308     -14.432   1.228   5.385  1.00 48.80           N  
ATOM   4257  CA  PRO B 308     -15.557   2.032   5.895  1.00 53.67           C  
ATOM   4258  C   PRO B 308     -16.849   1.241   6.018  1.00 57.45           C  
ATOM   4259  O   PRO B 308     -17.685   1.561   6.872  1.00 54.63           O  
ATOM   4260  CB  PRO B 308     -15.675   3.167   4.869  1.00 55.23           C  
ATOM   4261  CG  PRO B 308     -14.323   3.239   4.220  1.00 50.92           C  
ATOM   4262  CD  PRO B 308     -13.825   1.828   4.183  1.00 47.69           C  
ATOM   4263  N   ASP B 309     -17.027   0.199   5.208  1.00 54.89           N  
ATOM   4264  CA  ASP B 309     -18.183  -0.678   5.332  1.00 62.09           C  
ATOM   4265  C   ASP B 309     -18.070  -1.669   6.488  1.00 66.79           C  
ATOM   4266  O   ASP B 309     -18.954  -2.520   6.644  1.00 69.16           O  
ATOM   4267  CB  ASP B 309     -18.428  -1.404   3.998  1.00 58.67           C  
ATOM   4268  CG  ASP B 309     -17.270  -2.307   3.580  1.00 69.24           C  
ATOM   4269  OD1 ASP B 309     -16.646  -2.960   4.440  1.00 67.85           O  
ATOM   4270  OD2 ASP B 309     -16.990  -2.372   2.361  1.00 68.67           O1-
ATOM   4271  N   GLY B 310     -17.019  -1.580   7.303  1.00 59.72           N  
ATOM   4272  CA  GLY B 310     -16.898  -2.396   8.495  1.00 59.38           C  
ATOM   4273  C   GLY B 310     -16.331  -3.783   8.287  1.00 61.26           C  
ATOM   4274  O   GLY B 310     -16.273  -4.560   9.253  1.00 63.50           O  
ATOM   4275  N   THR B 311     -15.897  -4.116   7.075  1.00 56.77           N  
ATOM   4276  CA  THR B 311     -15.411  -5.448   6.749  1.00 60.10           C  
ATOM   4277  C   THR B 311     -13.890  -5.479   6.653  1.00 54.83           C  
ATOM   4278  O   THR B 311     -13.236  -4.473   6.359  1.00 53.66           O  
ATOM   4279  CB  THR B 311     -16.003  -5.929   5.428  1.00 60.66           C  
ATOM   4280  CG2 THR B 311     -17.529  -5.852   5.467  1.00 61.32           C  
ATOM   4281  OG1 THR B 311     -15.482  -5.117   4.364  1.00 58.94           O  
ATOM   4282  N   ILE B 312     -13.339  -6.669   6.875  1.00 52.03           N  
ATOM   4283  CA  ILE B 312     -11.895  -6.872   6.928  1.00 51.54           C  
ATOM   4284  C   ILE B 312     -11.500  -7.926   5.897  1.00 54.35           C  
ATOM   4285  O   ILE B 312     -11.789  -9.119   6.084  1.00 59.90           O  
ATOM   4286  CB  ILE B 312     -11.452  -7.255   8.350  1.00 47.48           C  
ATOM   4287  CG1 ILE B 312     -11.913  -6.193   9.357  1.00 39.74           C  
ATOM   4288  CG2 ILE B 312      -9.955  -7.395   8.421  1.00 51.17           C  
ATOM   4289  CD1 ILE B 312     -12.225  -6.717  10.746  1.00 48.68           C  
ATOM   4290  N   PRO B 313     -10.838  -7.540   4.805  1.00 50.87           N  
ATOM   4291  CA  PRO B 313     -10.498  -8.514   3.758  1.00 55.35           C  
ATOM   4292  C   PRO B 313      -9.529  -9.580   4.251  1.00 61.48           C  
ATOM   4293  O   PRO B 313      -8.611  -9.309   5.033  1.00 55.93           O  
ATOM   4294  CB  PRO B 313      -9.868  -7.647   2.662  1.00 55.85           C  
ATOM   4295  CG  PRO B 313      -9.362  -6.441   3.388  1.00 53.11           C  
ATOM   4296  CD  PRO B 313     -10.373  -6.184   4.467  1.00 53.93           C  
ATOM   4297  N   GLY B 314      -9.749 -10.810   3.786  1.00 53.51           N  
ATOM   4298  CA  GLY B 314      -8.899 -11.932   4.120  1.00 48.55           C  
ATOM   4299  C   GLY B 314      -9.044 -12.464   5.527  1.00 59.64           C  
ATOM   4300  O   GLY B 314      -8.368 -13.443   5.869  1.00 55.23           O  
ATOM   4301  N   TYR B 315      -9.909 -11.870   6.350  1.00 58.65           N  
ATOM   4302  CA  TYR B 315     -10.037 -12.219   7.763  1.00 57.15           C  
ATOM   4303  C   TYR B 315     -11.324 -13.000   7.994  1.00 61.71           C  
ATOM   4304  O   TYR B 315     -12.424 -12.458   7.852  1.00 62.55           O  
ATOM   4305  CB  TYR B 315      -9.997 -10.964   8.634  1.00 49.57           C  
ATOM   4306  CG  TYR B 315     -10.213 -11.197  10.117  1.00 53.28           C  
ATOM   4307  CD1 TYR B 315      -9.316 -11.951  10.863  1.00 53.16           C  
ATOM   4308  CD2 TYR B 315     -11.291 -10.618  10.779  1.00 51.92           C  
ATOM   4309  CE1 TYR B 315      -9.509 -12.152  12.222  1.00 54.72           C  
ATOM   4310  CE2 TYR B 315     -11.484 -10.806  12.133  1.00 51.52           C  
ATOM   4311  CZ  TYR B 315     -10.591 -11.572  12.847  1.00 56.65           C  
ATOM   4312  OH  TYR B 315     -10.784 -11.766  14.197  1.00 61.03           O  
ATOM   4313  N   ASP B 316     -11.175 -14.269   8.360  1.00 75.71           N  
ATOM   4314  CA  ASP B 316     -12.276 -15.059   8.892  1.00 85.09           C  
ATOM   4315  C   ASP B 316     -11.965 -15.334  10.357  1.00 81.52           C  
ATOM   4316  O   ASP B 316     -11.014 -16.078  10.648  1.00 83.93           O  
ATOM   4317  CB  ASP B 316     -12.443 -16.367   8.112  1.00 93.07           C  
ATOM   4318  CG  ASP B 316     -13.242 -17.417   8.874  1.00 97.90           C  
ATOM   4319  OD1 ASP B 316     -12.657 -18.140   9.715  1.00 98.66           O  
ATOM   4320  OD2 ASP B 316     -14.464 -17.517   8.622  1.00 93.07           O1-
ATOM   4321  N   PRO B 317     -12.712 -14.746  11.311  1.00 87.45           N  
ATOM   4322  CA  PRO B 317     -12.485 -14.768  12.767  1.00 90.81           C  
ATOM   4323  C   PRO B 317     -11.895 -16.068  13.335  1.00 92.98           C  
ATOM   4324  O   PRO B 317     -12.413 -17.161  13.103  1.00 95.42           O  
ATOM   4325  CB  PRO B 317     -13.888 -14.528  13.331  1.00 94.13           C  
ATOM   4326  CG  PRO B 317     -14.575 -13.703  12.291  1.00 94.08           C  
ATOM   4327  CD  PRO B 317     -13.937 -14.005  10.958  1.00 87.48           C  
TER   
HETATM 4328 CU    CU B 401       8.605 -11.578  24.233  1.00 32.99          CU  
HETATM 4329 CU    CU B 402       4.828 -11.361  12.301  0.88 34.86          CU  
HETATM 4330 CU    CU B 403       6.229  -7.803  10.187  0.00156.05          CU  
HETATM 4331 CU    CU B 404       8.893   0.784  38.213  0.49 39.11          CU  
HETATM 4332 CU    CU B 405      10.197   3.818  39.696  0.11 34.59          CU  
ATOM   4333  N   GLY C  41      30.266  25.296  35.108  1.00 48.60           N  
ATOM   4334  CA  GLY C  41      31.293  25.534  34.109  1.00 52.84           C  
ATOM   4335  C   GLY C  41      31.055  24.797  32.803  1.00 50.62           C  
ATOM   4336  O   GLY C  41      30.105  24.013  32.682  1.00 45.99           O  
ATOM   4337  N   ALA C  42      31.917  25.048  31.819  1.00 45.78           N  
ATOM   4338  CA  ALA C  42      31.834  24.418  30.508  1.00 43.91           C  
ATOM   4339  C   ALA C  42      33.178  23.813  30.135  1.00 43.04           C  
ATOM   4340  O   ALA C  42      34.234  24.344  30.493  1.00 42.17           O  
ATOM   4341  CB  ALA C  42      31.406  25.414  29.429  1.00 43.55           C  
ATOM   4342  N   ALA C  43      33.130  22.696  29.401  1.00 35.93           N  
ATOM   4343  CA  ALA C  43      34.358  22.056  28.955  1.00 40.09           C  
ATOM   4344  C   ALA C  43      35.094  22.969  27.975  1.00 35.83           C  
ATOM   4345  O   ALA C  43      34.471  23.525  27.067  1.00 37.25           O  
ATOM   4346  CB  ALA C  43      34.067  20.711  28.275  1.00 35.37           C  
ATOM   4347  N   PRO C  44      36.409  23.113  28.112  1.00 37.09           N  
ATOM   4348  CA  PRO C  44      37.195  23.840  27.105  1.00 40.16           C  
ATOM   4349  C   PRO C  44      37.435  22.984  25.868  1.00 47.15           C  
ATOM   4350  O   PRO C  44      37.208  21.772  25.857  1.00 44.06           O  
ATOM   4351  CB  PRO C  44      38.515  24.093  27.827  1.00 46.72           C  
ATOM   4352  CG  PRO C  44      38.677  22.824  28.643  1.00 37.47           C  
ATOM   4353  CD  PRO C  44      37.273  22.521  29.151  1.00 37.75           C  
ATOM   4354  N   ALA C  45      37.927  23.642  24.822  1.00 47.77           N  
ATOM   4355  CA  ALA C  45      38.478  22.909  23.694  1.00 47.67           C  
ATOM   4356  C   ALA C  45      39.629  22.046  24.184  1.00 43.96           C  
ATOM   4357  O   ALA C  45      40.365  22.429  25.097  1.00 44.41           O  
ATOM   4358  CB  ALA C  45      38.959  23.875  22.609  1.00 51.47           C  
ATOM   4359  N   GLY C  46      39.754  20.856  23.607  1.00 43.35           N  
ATOM   4360  CA  GLY C  46      40.847  19.962  23.921  1.00 39.38           C  
ATOM   4361  C   GLY C  46      42.028  20.158  22.989  1.00 46.95           C  
ATOM   4362  O   GLY C  46      42.071  21.075  22.165  1.00 43.05           O  
ATOM   4363  N   GLY C  47      43.000  19.263  23.124  1.00 46.53           N  
ATOM   4364  CA  GLY C  47      44.213  19.324  22.336  1.00 45.74           C  
ATOM   4365  C   GLY C  47      45.478  19.157  23.159  1.00 45.58           C  
ATOM   4366  O   GLY C  47      46.584  19.347  22.642  1.00 51.26           O  
ATOM   4367  N   GLU C  48      45.341  18.819  24.436  1.00 41.84           N  
ATOM   4368  CA  GLU C  48      46.516  18.560  25.255  1.00 43.79           C  
ATOM   4369  C   GLU C  48      46.975  17.121  25.078  1.00 49.01           C  
ATOM   4370  O   GLU C  48      46.183  16.222  24.788  1.00 44.29           O  
ATOM   4371  CB  GLU C  48      46.232  18.836  26.734  1.00 53.68           C  
ATOM   4372  CG  GLU C  48      45.692  20.235  27.014  1.00 55.85           C  
ATOM   4373  CD  GLU C  48      46.776  21.303  26.957  0.21 59.18           C  
ATOM   4374  OE1 GLU C  48      47.926  21.015  27.354  1.00 69.35           O  
ATOM   4375  OE2 GLU C  48      46.481  22.432  26.512  1.00 68.40           O1-
ATOM   4376  N   VAL C  49      48.272  16.907  25.232  1.00 39.05           N  
ATOM   4377  CA  VAL C  49      48.815  15.567  25.374  1.00 43.39           C  
ATOM   4378  C   VAL C  49      48.962  15.303  26.865  1.00 46.91           C  
ATOM   4379  O   VAL C  49      49.674  16.030  27.564  1.00 48.71           O  
ATOM   4380  CB  VAL C  49      50.149  15.412  24.627  1.00 47.24           C  
ATOM   4381  CG1 VAL C  49      50.725  14.028  24.880  1.00 45.67           C  
ATOM   4382  CG2 VAL C  49      49.933  15.620  23.137  1.00 45.44           C  
ATOM   4383  N   ARG C  50      48.248  14.296  27.361  1.00 38.86           N  
ATOM   4384  CA  ARG C  50      48.209  13.969  28.779  1.00 40.73           C  
ATOM   4385  C   ARG C  50      48.845  12.609  29.039  1.00 42.30           C  
ATOM   4386  O   ARG C  50      48.873  11.735  28.166  1.00 44.59           O  
ATOM   4387  CB  ARG C  50      46.770  13.963  29.294  1.00 44.91           C  
ATOM   4388  CG  ARG C  50      46.020  15.241  29.018  1.00 48.39           C  
ATOM   4389  CD  ARG C  50      44.936  15.494  30.042  1.00 57.40           C  
ATOM   4390  NE  ARG C  50      44.646  16.920  30.142  1.00 71.73           N  
ATOM   4391  CZ  ARG C  50      43.457  17.456  29.900  1.00 69.53           C  
ATOM   4392  NH1 ARG C  50      42.410  16.703  29.590  1.00 54.12           N1+
ATOM   4393  NH2 ARG C  50      43.317  18.780  29.964  1.00 63.85           N  
ATOM   4394  N   ARG C  51      49.358  12.443  30.254  1.00 43.93           N  
ATOM   4395  CA  ARG C  51      49.981  11.202  30.688  1.00 45.54           C  
ATOM   4396  C   ARG C  51      49.346  10.756  31.992  1.00 48.25           C  
ATOM   4397  O   ARG C  51      49.005  11.582  32.844  1.00 44.55           O  
ATOM   4398  CB  ARG C  51      51.495  11.352  30.892  1.00 53.61           C  
ATOM   4399  CG  ARG C  51      52.243  11.882  29.686  1.00 63.17           C  
ATOM   4400  CD  ARG C  51      53.408  10.969  29.309  1.00 69.46           C  
ATOM   4401  NE  ARG C  51      53.901  11.230  27.959  1.00 71.70           N  
ATOM   4402  CZ  ARG C  51      54.441  10.308  27.170  1.00 73.09           C  
ATOM   4403  NH1 ARG C  51      54.580   9.050  27.566  1.00 71.05           N1+
ATOM   4404  NH2 ARG C  51      54.850  10.656  25.950  1.00 70.19           N  
ATOM   4405  N   VAL C  52      49.195   9.441  32.145  1.00 42.30           N  
ATOM   4406  CA  VAL C  52      48.756   8.866  33.409  1.00 40.95           C  
ATOM   4407  C   VAL C  52      49.408   7.498  33.554  1.00 42.80           C  
ATOM   4408  O   VAL C  52      49.719   6.829  32.565  1.00 44.31           O  
ATOM   4409  CB  VAL C  52      47.209   8.792  33.484  1.00 42.62           C  
ATOM   4410  CG1 VAL C  52      46.687   7.610  32.704  1.00 43.89           C  
ATOM   4411  CG2 VAL C  52      46.752   8.716  34.920  1.00 51.08           C  
ATOM   4412  N   THR C  53      49.672   7.111  34.802  1.00 41.63           N  
ATOM   4413  CA  THR C  53      50.116   5.768  35.132  1.00 39.46           C  
ATOM   4414  C   THR C  53      48.895   4.969  35.554  1.00 40.64           C  
ATOM   4415  O   THR C  53      48.069   5.455  36.328  1.00 39.83           O  
ATOM   4416  CB  THR C  53      51.138   5.753  36.282  1.00 43.21           C  
ATOM   4417  CG2 THR C  53      52.391   6.522  35.911  1.00 46.46           C  
ATOM   4418  OG1 THR C  53      50.549   6.323  37.463  1.00 39.92           O  
ATOM   4419  N   MET C  54      48.784   3.746  35.048  1.00 37.23           N  
ATOM   4420  CA  MET C  54      47.702   2.861  35.452  1.00 41.88           C  
ATOM   4421  C   MET C  54      48.284   1.485  35.736  1.00 35.75           C  
ATOM   4422  O   MET C  54      49.193   1.030  35.035  1.00 38.68           O  
ATOM   4423  CB  MET C  54      46.590   2.773  34.372  1.00 36.55           C  
ATOM   4424  CG  MET C  54      45.359   1.984  34.822  1.00 39.12           C  
ATOM   4425  SD  MET C  54      44.223   1.636  33.447  1.00 43.60           S  
ATOM   4426  CE  MET C  54      43.106   3.031  33.631  1.00 40.22           C  
ATOM   4427  N   TYR C  55      47.765   0.844  36.776  1.00 37.13           N  
ATOM   4428  CA  TYR C  55      48.207  -0.472  37.216  1.00 37.94           C  
ATOM   4429  C   TYR C  55      47.028  -1.426  37.242  1.00 38.26           C  
ATOM   4430  O   TYR C  55      45.920  -1.038  37.609  1.00 38.91           O  
ATOM   4431  CB  TYR C  55      48.815  -0.430  38.628  1.00 40.89           C  
ATOM   4432  CG  TYR C  55      49.921   0.592  38.797  1.00 48.04           C  
ATOM   4433  CD1 TYR C  55      49.636   1.902  39.149  1.00 44.70           C  
ATOM   4434  CD2 TYR C  55      51.251   0.240  38.587  1.00 43.80           C  
ATOM   4435  CE1 TYR C  55      50.648   2.836  39.302  1.00 49.34           C  
ATOM   4436  CE2 TYR C  55      52.264   1.164  38.728  1.00 48.71           C  
ATOM   4437  CZ  TYR C  55      51.959   2.459  39.088  1.00 50.03           C  
ATOM   4438  OH  TYR C  55      52.966   3.383  39.234  1.00 47.93           O  
ATOM   4439  N   ALA C  56      47.276  -2.682  36.893  1.00 36.78           N  
ATOM   4440  CA  ALA C  56      46.327  -3.751  37.162  1.00 37.98           C  
ATOM   4441  C   ALA C  56      46.842  -4.554  38.350  1.00 41.42           C  
ATOM   4442  O   ALA C  56      47.997  -4.990  38.350  1.00 41.09           O  
ATOM   4443  CB  ALA C  56      46.142  -4.655  35.942  1.00 44.32           C  
ATOM   4444  N   GLU C  57      45.995  -4.730  39.361  1.00 36.95           N  
ATOM   4445  CA  GLU C  57      46.398  -5.402  40.590  1.00 37.85           C  
ATOM   4446  C   GLU C  57      45.318  -6.370  41.046  1.00 43.16           C  
ATOM   4447  O   GLU C  57      44.123  -6.142  40.838  1.00 39.65           O  
ATOM   4448  CB  GLU C  57      46.662  -4.422  41.735  1.00 39.67           C  
ATOM   4449  CG  GLU C  57      47.596  -3.288  41.442  1.00 43.88           C  
ATOM   4450  CD  GLU C  57      47.602  -2.274  42.580  1.00 47.09           C  
ATOM   4451  OE1 GLU C  57      46.836  -2.446  43.552  1.00 55.10           O  
ATOM   4452  OE2 GLU C  57      48.380  -1.311  42.508  1.00 58.41           O1-
ATOM   4453  N   ARG C  58      45.756  -7.449  41.689  1.00 38.36           N  
ATOM   4454  CA  ARG C  58      44.830  -8.321  42.394  1.00 41.20           C  
ATOM   4455  C   ARG C  58      44.252  -7.609  43.609  1.00 41.66           C  
ATOM   4456  O   ARG C  58      44.943  -6.849  44.297  1.00 41.41           O  
ATOM   4457  CB  ARG C  58      45.531  -9.603  42.836  1.00 43.90           C  
ATOM   4458  CG  ARG C  58      45.996 -10.473  41.692  1.00 40.25           C  
ATOM   4459  CD  ARG C  58      45.922 -11.932  42.092  1.00 45.22           C  
ATOM   4460  NE  ARG C  58      46.293 -12.815  40.993  1.00 44.54           N  
ATOM   4461  CZ  ARG C  58      45.423 -13.612  40.393  1.00 44.55           C  
ATOM   4462  NH1 ARG C  58      44.145 -13.617  40.740  1.00 40.62           N1+
ATOM   4463  NH2 ARG C  58      45.835 -14.400  39.407  1.00 47.76           N  
ATOM   4464  N   LEU C  59      42.974  -7.845  43.859  1.00 40.41           N  
ATOM   4465  CA  LEU C  59      42.283  -7.408  45.062  1.00 40.52           C  
ATOM   4466  C   LEU C  59      41.776  -8.641  45.811  1.00 44.06           C  
ATOM   4467  O   LEU C  59      41.967  -9.778  45.374  1.00 44.86           O  
ATOM   4468  CB  LEU C  59      41.153  -6.428  44.720  1.00 45.39           C  
ATOM   4469  CG  LEU C  59      41.595  -5.151  43.997  1.00 43.69           C  
ATOM   4470  CD1 LEU C  59      40.450  -4.509  43.221  1.00 40.45           C  
ATOM   4471  CD2 LEU C  59      42.135  -4.173  45.043  1.00 46.92           C  
ATOM   4472  N   ALA C  60      41.140  -8.410  46.955  1.00 48.32           N  
ATOM   4473  CA  ALA C  60      40.723  -9.515  47.809  1.00 47.22           C  
ATOM   4474  C   ALA C  60      39.656 -10.368  47.130  1.00 48.73           C  
ATOM   4475  O   ALA C  60      38.837  -9.877  46.344  1.00 48.23           O  
ATOM   4476  CB  ALA C  60      40.202  -8.987  49.144  1.00 52.60           C  
ATOM   4477  N   GLY C  61      39.692 -11.668  47.415  1.00 45.89           N  
ATOM   4478  CA  GLY C  61      38.621 -12.554  47.002  1.00 44.75           C  
ATOM   4479  C   GLY C  61      38.615 -12.938  45.540  1.00 46.50           C  
ATOM   4480  O   GLY C  61      37.546 -13.201  44.982  1.00 42.02           O  
ATOM   4481  N   GLY C  62      39.778 -13.009  44.906  1.00 41.18           N  
ATOM   4482  CA  GLY C  62      39.832 -13.323  43.495  1.00 38.56           C  
ATOM   4483  C   GLY C  62      39.481 -12.170  42.580  1.00 41.54           C  
ATOM   4484  O   GLY C  62      39.362 -12.379  41.375  1.00 36.19           O  
ATOM   4485  N   GLN C  63      39.318 -10.964  43.110  1.00 39.74           N  
ATOM   4486  CA  GLN C  63      39.008  -9.807  42.284  1.00 37.53           C  
ATOM   4487  C   GLN C  63      40.267  -9.158  41.710  1.00 41.21           C  
ATOM   4488  O   GLN C  63      41.389  -9.394  42.159  1.00 39.06           O  
ATOM   4489  CB  GLN C  63      38.194  -8.796  43.087  1.00 37.98           C  
ATOM   4490  CG  GLN C  63      36.927  -9.420  43.652  1.00 47.72           C  
ATOM   4491  CD  GLN C  63      35.763  -8.453  43.705  1.00 56.81           C  
ATOM   4492  NE2 GLN C  63      35.898  -7.395  44.494  1.00 51.68           N  
ATOM   4493  OE1 GLN C  63      34.744  -8.667  43.051  1.00 58.17           O  
ATOM   4494  N   MET C  64      40.064  -8.359  40.666  1.00 39.16           N  
ATOM   4495  CA  MET C  64      41.132  -7.599  40.028  1.00 38.11           C  
ATOM   4496  C   MET C  64      40.604  -6.215  39.696  1.00 38.65           C  
ATOM   4497  O   MET C  64      39.416  -6.042  39.408  1.00 36.88           O  
ATOM   4498  CB  MET C  64      41.671  -8.271  38.752  1.00 37.35           C  
ATOM   4499  CG  MET C  64      41.915  -9.775  38.862  1.00 38.25           C  
ATOM   4500  SD  MET C  64      42.360 -10.486  37.261  1.00 37.31           S  
ATOM   4501  CE  MET C  64      43.071 -12.039  37.847  1.00 36.03           C  
ATOM   4502  N   GLY C  65      41.494  -5.233  39.733  1.00 35.24           N  
ATOM   4503  CA  GLY C  65      41.078  -3.860  39.518  1.00 36.66           C  
ATOM   4504  C   GLY C  65      42.189  -3.033  38.918  1.00 40.21           C  
ATOM   4505  O   GLY C  65      43.371  -3.372  39.015  1.00 35.41           O  
ATOM   4506  N   TYR C  66      41.788  -1.939  38.281  1.00 33.04           N  
ATOM   4507  CA  TYR C  66      42.723  -0.951  37.770  1.00 32.00           C  
ATOM   4508  C   TYR C  66      42.882   0.169  38.794  1.00 34.50           C  
ATOM   4509  O   TYR C  66      41.953   0.477  39.543  1.00 34.69           O  
ATOM   4510  CB  TYR C  66      42.224  -0.354  36.452  1.00 28.60           C  
ATOM   4511  CG  TYR C  66      42.097  -1.294  35.267  1.00 30.23           C  
ATOM   4512  CD1 TYR C  66      43.222  -1.803  34.626  1.00 32.23           C  
ATOM   4513  CD2 TYR C  66      40.840  -1.603  34.737  1.00 33.41           C  
ATOM   4514  CE1 TYR C  66      43.091  -2.618  33.480  1.00 31.90           C  
ATOM   4515  CE2 TYR C  66      40.703  -2.417  33.617  1.00 32.82           C  
ATOM   4516  CZ  TYR C  66      41.826  -2.924  32.997  1.00 33.08           C  
ATOM   4517  OH  TYR C  66      41.694  -3.719  31.875  1.00 32.67           O  
ATOM   4518  N   GLY C  67      44.050   0.811  38.794  1.00 37.55           N  
ATOM   4519  CA  GLY C  67      44.258   1.942  39.683  1.00 35.73           C  
ATOM   4520  C   GLY C  67      45.292   2.897  39.129  1.00 34.89           C  
ATOM   4521  O   GLY C  67      46.107   2.540  38.275  1.00 40.32           O  
ATOM   4522  N   LEU C  68      45.244   4.129  39.643  1.00 44.12           N  
ATOM   4523  CA  LEU C  68      46.156   5.206  39.259  1.00 48.26           C  
ATOM   4524  C   LEU C  68      47.490   5.131  39.996  1.00 51.61           C  
ATOM   4525  O   LEU C  68      48.499   5.655  39.499  1.00 49.49           O  
ATOM   4526  CB  LEU C  68      45.505   6.560  39.562  1.00 49.29           C  
ATOM   4527  CG  LEU C  68      44.405   7.065  38.633  1.00 47.08           C  
ATOM   4528  CD1 LEU C  68      44.351   8.578  38.706  1.00 58.25           C  
ATOM   4529  CD2 LEU C  68      44.685   6.620  37.231  1.00 45.86           C  
ATOM   4530  N  AGLU C  69      47.507   4.519  41.180  0.42 47.48           N  
ATOM   4531  N  BGLU C  69      47.515   4.500  41.168  0.58 47.44           N  
ATOM   4532  CA AGLU C  69      48.711   4.370  41.988  0.42 52.31           C  
ATOM   4533  CA BGLU C  69      48.722   4.373  41.972  0.58 52.33           C  
ATOM   4534  C  AGLU C  69      48.758   2.961  42.556  0.42 51.07           C  
ATOM   4535  C  BGLU C  69      48.755   2.992  42.611  0.58 51.10           C  
ATOM   4536  O  AGLU C  69      47.724   2.311  42.731  0.42 44.10           O  
ATOM   4537  O  BGLU C  69      47.711   2.390  42.877  0.58 43.86           O  
ATOM   4538  CB AGLU C  69      48.767   5.389  43.142  0.42 54.14           C  
ATOM   4539  CB BGLU C  69      48.808   5.469  43.053  0.58 54.23           C  
ATOM   4540  CG AGLU C  69      50.167   5.942  43.427  0.42 57.17           C  
ATOM   4541  CG BGLU C  69      48.767   6.896  42.498  0.58 55.16           C  
ATOM   4542  CD AGLU C  69      50.384   6.284  44.899  0.42 62.34           C  
ATOM   4543  CD BGLU C  69      49.044   7.955  43.550  0.58 60.54           C  
ATOM   4544  OE1AGLU C  69      49.654   7.151  45.430  0.42 61.14           O  
ATOM   4545  OE1BGLU C  69      48.130   8.285  44.333  0.58 56.46           O  
ATOM   4546  OE2AGLU C  69      51.284   5.683  45.525  0.42 58.99           O1-
ATOM   4547  OE2BGLU C  69      50.185   8.464  43.584  0.58 66.40           O1-
ATOM   4548  N   LYS C  70      49.971   2.501  42.857  1.00 52.21           N  
ATOM   4549  CA  LYS C  70      50.157   1.152  43.376  1.00 51.59           C  
ATOM   4550  C   LYS C  70      49.415   0.966  44.693  1.00 53.52           C  
ATOM   4551  O   LYS C  70      49.483   1.816  45.585  1.00 47.62           O  
ATOM   4552  CB  LYS C  70      51.649   0.873  43.563  1.00 60.30           C  
ATOM   4553  CG  LYS C  70      52.326   0.207  42.373  1.00 58.17           C  
ATOM   4554  CD  LYS C  70      53.134  -1.006  42.800  1.00 62.32           C  
ATOM   4555  CE  LYS C  70      53.821  -1.676  41.615  1.00 60.08           C  
ATOM   4556  NZ  LYS C  70      54.988  -0.889  41.119  1.00 70.37           N1+
ATOM   4557  N   GLY C  71      48.690  -0.150  44.800  1.00 44.62           N  
ATOM   4558  CA  GLY C  71      47.920  -0.471  45.983  1.00 49.57           C  
ATOM   4559  C   GLY C  71      46.631   0.299  46.147  1.00 42.48           C  
ATOM   4560  O   GLY C  71      46.002   0.209  47.206  1.00 47.13           O  
ATOM   4561  N   LYS C  72      46.215   1.062  45.145  1.00 45.32           N  
ATOM   4562  CA  LYS C  72      44.984   1.836  45.238  1.00 40.62           C  
ATOM   4563  C   LYS C  72      44.011   1.478  44.117  1.00 40.25           C  
ATOM   4564  O   LYS C  72      43.167   2.292  43.742  1.00 38.72           O  
ATOM   4565  CB  LYS C  72      45.300   3.332  45.237  1.00 46.10           C  
ATOM   4566  CG  LYS C  72      46.379   3.705  46.278  1.00 52.13           C  
ATOM   4567  CD  LYS C  72      46.156   5.079  46.903  1.00 62.52           C  
ATOM   4568  CE  LYS C  72      46.641   6.178  45.978  1.00 65.22           C  
ATOM   4569  NZ  LYS C  72      47.187   7.371  46.689  1.00 66.43           N1+
ATOM   4570  N   ALA C  73      44.123   0.266  43.574  1.00 38.71           N  
ATOM   4571  CA  ALA C  73      43.163  -0.194  42.577  1.00 41.61           C  
ATOM   4572  C   ALA C  73      41.752  -0.214  43.169  1.00 37.11           C  
ATOM   4573  O   ALA C  73      41.560  -0.426  44.372  1.00 40.50           O  
ATOM   4574  CB  ALA C  73      43.555  -1.582  42.056  1.00 38.35           C  
ATOM   4575  N   SER C  74      40.758   0.033  42.312  1.00 36.54           N  
ATOM   4576  CA  SER C  74      39.356   0.092  42.713  1.00 33.25           C  
ATOM   4577  C   SER C  74      38.494  -0.566  41.640  1.00 34.25           C  
ATOM   4578  O   SER C  74      38.922  -0.738  40.491  1.00 36.87           O  
ATOM   4579  CB  SER C  74      38.889   1.544  42.922  1.00 36.31           C  
ATOM   4580  OG  SER C  74      39.004   2.301  41.714  1.00 38.29           O  
ATOM   4581  N   ILE C  75      37.263  -0.921  42.027  1.00 35.54           N  
ATOM   4582  CA  ILE C  75      36.261  -1.425  41.098  1.00 34.23           C  
ATOM   4583  C   ILE C  75      35.016  -0.569  41.286  1.00 35.57           C  
ATOM   4584  O   ILE C  75      34.469  -0.518  42.388  1.00 36.95           O  
ATOM   4585  CB  ILE C  75      35.919  -2.908  41.322  1.00 36.21           C  
ATOM   4586  CG1 ILE C  75      37.175  -3.767  41.172  1.00 35.04           C  
ATOM   4587  CG2 ILE C  75      34.848  -3.340  40.298  1.00 32.79           C  
ATOM   4588  CD1 ILE C  75      37.058  -5.115  41.835  1.00 37.78           C  
ATOM   4589  N   PRO C  76      34.553   0.177  40.262  1.00 33.22           N  
ATOM   4590  CA  PRO C  76      35.181   0.410  38.961  1.00 32.25           C  
ATOM   4591  C   PRO C  76      36.536   1.086  39.072  1.00 32.69           C  
ATOM   4592  O   PRO C  76      36.838   1.672  40.122  1.00 35.23           O  
ATOM   4593  CB  PRO C  76      34.193   1.345  38.239  1.00 32.42           C  
ATOM   4594  CG  PRO C  76      33.074   1.572  39.157  1.00 34.84           C  
ATOM   4595  CD  PRO C  76      33.422   1.085  40.505  1.00 33.07           C  
ATOM   4596  N   GLY C  77      37.335   1.003  38.005  1.00 32.59           N  
ATOM   4597  CA  GLY C  77      38.601   1.673  37.966  1.00 31.49           C  
ATOM   4598  C   GLY C  77      38.428   3.182  37.930  1.00 30.21           C  
ATOM   4599  O   GLY C  77      37.308   3.698  37.906  1.00 32.65           O  
ATOM   4600  N   PRO C  78      39.545   3.903  37.891  1.00 34.63           N  
ATOM   4601  CA  PRO C  78      39.481   5.371  37.988  1.00 35.93           C  
ATOM   4602  C   PRO C  78      38.776   6.005  36.797  1.00 35.02           C  
ATOM   4603  O   PRO C  78      38.848   5.514  35.670  1.00 32.88           O  
ATOM   4604  CB  PRO C  78      40.955   5.789  38.028  1.00 36.35           C  
ATOM   4605  CG  PRO C  78      41.692   4.661  37.363  1.00 34.81           C  
ATOM   4606  CD  PRO C  78      40.930   3.413  37.788  1.00 33.64           C  
ATOM   4607  N   LEU C  79      38.110   7.130  37.055  1.00 33.44           N  
ATOM   4608  CA  LEU C  79      37.423   7.856  35.992  1.00 37.46           C  
ATOM   4609  C   LEU C  79      38.436   8.634  35.154  1.00 39.70           C  
ATOM   4610  O   LEU C  79      39.187   9.458  35.681  1.00 36.16           O  
ATOM   4611  CB  LEU C  79      36.377   8.796  36.577  1.00 34.09           C  
ATOM   4612  CG  LEU C  79      35.764   9.839  35.640  1.00 41.78           C  
ATOM   4613  CD1 LEU C  79      34.999   9.147  34.519  1.00 33.61           C  
ATOM   4614  CD2 LEU C  79      34.863  10.743  36.455  1.00 41.86           C  
ATOM   4615  N   ILE C  80      38.464   8.373  33.856  1.00 33.68           N  
ATOM   4616  CA  ILE C  80      39.307   9.118  32.925  1.00 33.98           C  
ATOM   4617  C   ILE C  80      38.420  10.143  32.244  1.00 37.16           C  
ATOM   4618  O   ILE C  80      37.360   9.783  31.714  1.00 34.23           O  
ATOM   4619  CB  ILE C  80      39.963   8.194  31.883  1.00 32.92           C  
ATOM   4620  CG1 ILE C  80      40.763   7.066  32.550  1.00 42.31           C  
ATOM   4621  CG2 ILE C  80      40.822   8.999  30.888  1.00 36.61           C  
ATOM   4622  CD1 ILE C  80      42.160   7.420  32.865  1.00 43.65           C  
ATOM   4623  N   GLU C  81      38.839  11.412  32.264  1.00 35.01           N  
ATOM   4624  CA  GLU C  81      38.118  12.505  31.614  1.00 36.30           C  
ATOM   4625  C   GLU C  81      39.002  13.170  30.572  1.00 37.80           C  
ATOM   4626  O   GLU C  81      40.130  13.567  30.876  1.00 37.16           O  
ATOM   4627  CB  GLU C  81      37.664  13.562  32.617  1.00 43.53           C  
ATOM   4628  CG  GLU C  81      36.433  13.194  33.403  1.00 45.99           C  
ATOM   4629  CD  GLU C  81      36.227  14.077  34.619  0.13 48.46           C  
ATOM   4630  OE1 GLU C  81      36.962  13.936  35.622  1.00 53.28           O  
ATOM   4631  OE2 GLU C  81      35.329  14.939  34.550  0.95 53.71           O1-
ATOM   4632  N   LEU C  82      38.484  13.324  29.359  1.00 35.53           N  
ATOM   4633  CA  LEU C  82      39.212  14.027  28.310  1.00 35.60           C  
ATOM   4634  C   LEU C  82      38.298  15.018  27.609  1.00 33.71           C  
ATOM   4635  O   LEU C  82      37.072  14.869  27.590  1.00 35.15           O  
ATOM   4636  CB  LEU C  82      39.831  13.065  27.270  1.00 35.37           C  
ATOM   4637  CG  LEU C  82      40.702  11.946  27.860  1.00 37.02           C  
ATOM   4638  CD1 LEU C  82      40.830  10.770  26.909  1.00 37.57           C  
ATOM   4639  CD2 LEU C  82      42.077  12.479  28.255  1.00 36.54           C  
ATOM   4640  N   ASN C  83      38.917  16.036  27.023  1.00 35.20           N  
ATOM   4641  CA  ASN C  83      38.233  16.936  26.106  1.00 38.32           C  
ATOM   4642  C   ASN C  83      38.595  16.551  24.683  1.00 30.90           C  
ATOM   4643  O   ASN C  83      39.729  16.143  24.415  1.00 36.20           O  
ATOM   4644  CB  ASN C  83      38.615  18.393  26.368  1.00 37.67           C  
ATOM   4645  CG  ASN C  83      38.409  18.794  27.807  1.00 37.56           C  
ATOM   4646  ND2 ASN C  83      39.473  19.267  28.449  1.00 39.76           N  
ATOM   4647  OD1 ASN C  83      37.311  18.678  28.343  1.00 37.11           O  
ATOM   4648  N   GLU C  84      37.624  16.670  23.779  1.00 32.15           N  
ATOM   4649  CA  GLU C  84      37.801  16.271  22.386  1.00 36.08           C  
ATOM   4650  C   GLU C  84      39.041  16.931  21.787  1.00 35.54           C  
ATOM   4651  O   GLU C  84      39.196  18.151  21.838  1.00 39.57           O  
ATOM   4652  CB  GLU C  84      36.554  16.661  21.589  1.00 38.26           C  
ATOM   4653  CG  GLU C  84      35.492  15.593  21.541  1.00 33.99           C  
ATOM   4654  CD  GLU C  84      34.295  16.005  20.681  1.00 37.38           C  
ATOM   4655  OE1 GLU C  84      34.044  17.230  20.533  1.00 33.65           O  
ATOM   4656  OE2 GLU C  84      33.618  15.096  20.145  1.00 35.13           O1-
ATOM   4657  N   GLY C  85      39.934  16.113  21.244  1.00 32.39           N  
ATOM   4658  CA  GLY C  85      41.225  16.560  20.761  1.00 38.18           C  
ATOM   4659  C   GLY C  85      42.386  16.127  21.637  1.00 39.69           C  
ATOM   4660  O   GLY C  85      43.517  16.025  21.139  1.00 38.96           O  
ATOM   4661  N   ASP C  86      42.133  15.869  22.919  1.00 35.19           N  
ATOM   4662  CA  ASP C  86      43.176  15.413  23.833  1.00 39.39           C  
ATOM   4663  C   ASP C  86      43.733  14.062  23.403  1.00 40.27           C  
ATOM   4664  O   ASP C  86      43.016  13.212  22.861  1.00 38.17           O  
ATOM   4665  CB  ASP C  86      42.637  15.280  25.255  1.00 40.00           C  
ATOM   4666  CG  ASP C  86      42.289  16.614  25.891  1.00 40.93           C  
ATOM   4667  OD1 ASP C  86      42.673  17.671  25.352  1.00 40.64           O  
ATOM   4668  OD2 ASP C  86      41.628  16.595  26.943  1.00 39.32           O1-
ATOM   4669  N   THR C  87      45.028  13.871  23.665  1.00 37.51           N  
ATOM   4670  CA  THR C  87      45.704  12.587  23.564  1.00 36.92           C  
ATOM   4671  C   THR C  87      46.087  12.115  24.963  1.00 36.69           C  
ATOM   4672  O   THR C  87      46.509  12.915  25.801  1.00 40.56           O  
ATOM   4673  CB  THR C  87      46.945  12.694  22.676  1.00 41.45           C  
ATOM   4674  CG2 THR C  87      47.730  11.398  22.690  1.00 41.66           C  
ATOM   4675  OG1 THR C  87      46.546  12.988  21.327  1.00 41.21           O  
ATOM   4676  N   LEU C  88      45.929  10.825  25.240  1.00 38.22           N  
ATOM   4677  CA  LEU C  88      46.273  10.282  26.552  1.00 35.94           C  
ATOM   4678  C   LEU C  88      47.255   9.130  26.389  1.00 38.83           C  
ATOM   4679  O   LEU C  88      46.987   8.179  25.651  1.00 36.84           O  
ATOM   4680  CB  LEU C  88      45.023   9.813  27.315  1.00 33.02           C  
ATOM   4681  CG  LEU C  88      45.324   9.234  28.703  1.00 34.66           C  
ATOM   4682  CD1 LEU C  88      45.944  10.293  29.608  1.00 34.84           C  
ATOM   4683  CD2 LEU C  88      44.082   8.652  29.344  1.00 35.37           C  
ATOM   4684  N   HIS C  89      48.388   9.212  27.076  1.00 37.17           N  
ATOM   4685  CA  HIS C  89      49.343   8.112  27.115  1.00 36.07           C  
ATOM   4686  C   HIS C  89      49.150   7.423  28.450  1.00 40.62           C  
ATOM   4687  O   HIS C  89      49.444   8.004  29.499  1.00 41.05           O  
ATOM   4688  CB  HIS C  89      50.777   8.611  26.958  1.00 41.44           C  
ATOM   4689  CG  HIS C  89      51.049   9.232  25.624  1.00 40.78           C  
ATOM   4690  CD2 HIS C  89      51.364  10.504  25.285  1.00 44.47           C  
ATOM   4691  ND1 HIS C  89      50.986   8.525  24.441  1.00 45.58           N  
ATOM   4692  CE1 HIS C  89      51.256   9.333  23.431  1.00 44.16           C  
ATOM   4693  NE2 HIS C  89      51.485  10.540  23.916  1.00 42.97           N  
ATOM   4694  N   VAL C  90      48.614   6.206  28.420  1.00 40.99           N  
ATOM   4695  CA  VAL C  90      48.461   5.412  29.630  1.00 42.72           C  
ATOM   4696  C   VAL C  90      49.736   4.594  29.777  1.00 39.49           C  
ATOM   4697  O   VAL C  90      49.986   3.668  29.002  1.00 38.69           O  
ATOM   4698  CB  VAL C  90      47.214   4.518  29.584  1.00 40.49           C  
ATOM   4699  CG1 VAL C  90      46.973   3.877  30.944  1.00 39.68           C  
ATOM   4700  CG2 VAL C  90      45.990   5.337  29.167  1.00 37.65           C  
ATOM   4701  N   GLU C  91      50.551   4.951  30.765  1.00 42.24           N  
ATOM   4702  CA  GLU C  91      51.728   4.156  31.096  1.00 40.32           C  
ATOM   4703  C   GLU C  91      51.251   3.022  31.985  1.00 38.80           C  
ATOM   4704  O   GLU C  91      50.962   3.217  33.167  1.00 36.62           O  
ATOM   4705  CB  GLU C  91      52.787   5.022  31.764  1.00 45.66           C  
ATOM   4706  CG  GLU C  91      53.379   6.051  30.801  1.00 53.74           C  
ATOM   4707  CD  GLU C  91      54.117   7.159  31.520  0.45 59.31           C  
ATOM   4708  OE1 GLU C  91      54.827   6.847  32.501  0.67 58.08           O  
ATOM   4709  OE2 GLU C  91      53.989   8.334  31.102  1.00 67.69           O1-
ATOM   4710  N   PHE C  92      51.117   1.839  31.396  1.00 36.74           N  
ATOM   4711  CA  PHE C  92      50.416   0.733  32.022  1.00 38.21           C  
ATOM   4712  C   PHE C  92      51.414  -0.258  32.603  1.00 38.05           C  
ATOM   4713  O   PHE C  92      52.453  -0.526  32.000  1.00 46.71           O  
ATOM   4714  CB  PHE C  92      49.513   0.038  30.999  1.00 39.64           C  
ATOM   4715  CG  PHE C  92      48.586  -0.990  31.602  1.00 42.39           C  
ATOM   4716  CD1 PHE C  92      47.329  -0.622  32.052  1.00 39.91           C  
ATOM   4717  CD2 PHE C  92      48.964  -2.319  31.697  1.00 42.44           C  
ATOM   4718  CE1 PHE C  92      46.465  -1.561  32.612  1.00 44.76           C  
ATOM   4719  CE2 PHE C  92      48.106  -3.268  32.239  1.00 43.99           C  
ATOM   4720  CZ  PHE C  92      46.857  -2.885  32.704  1.00 42.75           C  
ATOM   4721  N   GLU C  93      51.085  -0.802  33.766  1.00 35.72           N  
ATOM   4722  CA  GLU C  93      51.886  -1.829  34.417  1.00 42.62           C  
ATOM   4723  C   GLU C  93      50.991  -2.942  34.931  1.00 38.17           C  
ATOM   4724  O   GLU C  93      50.022  -2.687  35.657  1.00 38.75           O  
ATOM   4725  CB  GLU C  93      52.698  -1.268  35.585  1.00 40.15           C  
ATOM   4726  CG  GLU C  93      53.751  -2.259  36.072  1.00 47.96           C  
ATOM   4727  CD  GLU C  93      54.560  -1.728  37.242  1.00 55.84           C  
ATOM   4728  OE1 GLU C  93      54.933  -0.535  37.211  1.00 57.27           O  
ATOM   4729  OE2 GLU C  93      54.813  -2.507  38.185  1.00 53.49           O1-
ATOM   4730  N   ASN C  94      51.345  -4.172  34.590  1.00 39.23           N  
ATOM   4731  CA  ASN C  94      50.631  -5.355  35.054  1.00 39.98           C  
ATOM   4732  C   ASN C  94      51.369  -5.914  36.263  1.00 39.11           C  
ATOM   4733  O   ASN C  94      52.395  -6.572  36.117  1.00 46.25           O  
ATOM   4734  CB  ASN C  94      50.526  -6.390  33.940  1.00 42.26           C  
ATOM   4735  CG  ASN C  94      49.786  -7.630  34.388  1.00 43.91           C  
ATOM   4736  ND2 ASN C  94      49.819  -8.678  33.580  1.00 37.58           N  
ATOM   4737  OD1 ASN C  94      49.171  -7.629  35.446  1.00 39.94           O  
ATOM   4738  N   THR C  95      50.851  -5.652  37.456  1.00 36.24           N  
ATOM   4739  CA  THR C  95      51.466  -6.163  38.683  1.00 44.29           C  
ATOM   4740  C   THR C  95      51.049  -7.593  39.009  1.00 41.76           C  
ATOM   4741  O   THR C  95      51.438  -8.124  40.051  1.00 42.52           O  
ATOM   4742  CB  THR C  95      51.115  -5.265  39.874  1.00 43.73           C  
ATOM   4743  CG2 THR C  95      51.183  -3.794  39.493  1.00 45.01           C  
ATOM   4744  OG1 THR C  95      49.797  -5.586  40.342  1.00 42.28           O  
ATOM   4745  N   MET C  96      50.297  -8.232  38.134  1.00 42.23           N  
ATOM   4746  CA  MET C  96      49.583  -9.461  38.429  1.00 43.28           C  
ATOM   4747  C   MET C  96      50.439 -10.634  37.940  1.00 40.40           C  
ATOM   4748  O   MET C  96      51.425 -10.439  37.227  1.00 45.28           O  
ATOM   4749  CB  MET C  96      48.240  -9.354  37.713  1.00 44.68           C  
ATOM   4750  CG  MET C  96      47.194  -8.647  38.549  1.00 45.03           C  
ATOM   4751  SD  MET C  96      45.514  -8.913  38.009  1.00 43.24           S  
ATOM   4752  CE  MET C  96      45.709  -8.920  36.229  1.00 40.84           C  
ATOM   4753  N   ASP C  97      50.074 -11.863  38.315  1.00 42.45           N  
ATOM   4754  CA  ASP C  97      50.819 -13.016  37.810  1.00 47.69           C  
ATOM   4755  C   ASP C  97      50.182 -13.657  36.577  1.00 51.73           C  
ATOM   4756  O   ASP C  97      50.558 -14.771  36.209  1.00 57.97           O  
ATOM   4757  CB  ASP C  97      51.008 -14.074  38.909  1.00 49.71           C  
ATOM   4758  CG  ASP C  97      49.699 -14.541  39.511  1.00 53.82           C  
ATOM   4759  OD1 ASP C  97      48.628 -14.103  39.045  1.00 58.44           O  
ATOM   4760  OD2 ASP C  97      49.739 -15.349  40.463  1.00 63.56           O1-
ATOM   4761  N   VAL C  98      49.239 -12.981  35.926  1.00 48.66           N  
ATOM   4762  CA  VAL C  98      48.614 -13.476  34.699  1.00 40.60           C  
ATOM   4763  C   VAL C  98      48.571 -12.316  33.714  1.00 41.23           C  
ATOM   4764  O   VAL C  98      48.614 -11.149  34.127  1.00 40.12           O  
ATOM   4765  CB  VAL C  98      47.187 -14.015  34.960  1.00 46.27           C  
ATOM   4766  CG1 VAL C  98      47.233 -15.327  35.741  1.00 50.79           C  
ATOM   4767  CG2 VAL C  98      46.337 -12.966  35.686  1.00 42.76           C  
ATOM   4768  N   PRO C  99      48.480 -12.596  32.410  1.00 43.35           N  
ATOM   4769  CA  PRO C  99      48.379 -11.494  31.438  1.00 48.26           C  
ATOM   4770  C   PRO C  99      47.095 -10.696  31.639  1.00 43.85           C  
ATOM   4771  O   PRO C  99      46.087 -11.209  32.126  1.00 39.12           O  
ATOM   4772  CB  PRO C  99      48.395 -12.205  30.077  1.00 42.87           C  
ATOM   4773  CG  PRO C  99      48.939 -13.572  30.343  1.00 41.74           C  
ATOM   4774  CD  PRO C  99      48.514 -13.914  31.743  1.00 36.03           C  
ATOM   4775  N   VAL C 100      47.151  -9.413  31.273  1.00 40.30           N  
ATOM   4776  CA  VAL C 100      46.005  -8.516  31.375  1.00 35.52           C  
ATOM   4777  C   VAL C 100      46.098  -7.557  30.197  1.00 38.36           C  
ATOM   4778  O   VAL C 100      47.142  -7.435  29.556  1.00 42.00           O  
ATOM   4779  CB  VAL C 100      45.977  -7.767  32.734  1.00 35.87           C  
ATOM   4780  CG1 VAL C 100      47.063  -6.710  32.781  1.00 39.61           C  
ATOM   4781  CG2 VAL C 100      44.591  -7.158  33.013  1.00 35.90           C  
ATOM   4782  N   SER C 101      44.986  -6.894  29.877  1.00 32.34           N  
ATOM   4783  CA  SER C 101      45.022  -5.902  28.816  1.00 31.60           C  
ATOM   4784  C   SER C 101      44.104  -4.733  29.158  1.00 35.04           C  
ATOM   4785  O   SER C 101      43.419  -4.722  30.186  1.00 35.60           O  
ATOM   4786  CB  SER C 101      44.668  -6.535  27.465  1.00 36.58           C  
ATOM   4787  OG  SER C 101      43.264  -6.631  27.300  1.00 35.47           O  
ATOM   4788  N   LEU C 102      44.151  -3.715  28.299  1.00 37.36           N  
ATOM   4789  CA  LEU C 102      43.326  -2.517  28.417  1.00 32.28           C  
ATOM   4790  C   LEU C 102      42.745  -2.223  27.041  1.00 32.30           C  
ATOM   4791  O   LEU C 102      43.474  -1.817  26.132  1.00 36.57           O  
ATOM   4792  CB  LEU C 102      44.151  -1.340  28.932  1.00 36.63           C  
ATOM   4793  CG  LEU C 102      43.450  -0.007  29.159  1.00 35.79           C  
ATOM   4794  CD1 LEU C 102      42.499  -0.136  30.319  1.00 36.23           C  
ATOM   4795  CD2 LEU C 102      44.496   1.088  29.434  1.00 35.59           C  
ATOM   4796  N   HIS C 103      41.447  -2.471  26.874  1.00 30.45           N  
ATOM   4797  CA  HIS C 103      40.725  -2.158  25.652  1.00 30.37           C  
ATOM   4798  C   HIS C 103      39.745  -1.037  25.964  1.00 33.58           C  
ATOM   4799  O   HIS C 103      39.084  -1.063  27.005  1.00 32.52           O  
ATOM   4800  CB  HIS C 103      39.974  -3.395  25.128  1.00 28.88           C  
ATOM   4801  CG  HIS C 103      39.054  -3.099  23.984  1.00 34.43           C  
ATOM   4802  CD2 HIS C 103      37.704  -3.092  23.898  1.00 36.55           C  
ATOM   4803  ND1 HIS C 103      39.519  -2.750  22.737  1.00 37.71           N  
ATOM   4804  CE1 HIS C 103      38.495  -2.545  21.925  1.00 37.51           C  
ATOM   4805  NE2 HIS C 103      37.381  -2.750  22.606  1.00 35.16           N  
ATOM   4806  N   VAL C 104      39.656  -0.038  25.084  1.00 34.22           N  
ATOM   4807  CA  VAL C 104      38.777   1.100  25.329  1.00 31.13           C  
ATOM   4808  C   VAL C 104      37.719   1.158  24.236  1.00 28.62           C  
ATOM   4809  O   VAL C 104      37.994   0.840  23.076  1.00 29.41           O  
ATOM   4810  CB  VAL C 104      39.573   2.424  25.408  1.00 32.64           C  
ATOM   4811  CG1 VAL C 104      40.146   2.808  24.044  1.00 34.23           C  
ATOM   4812  CG2 VAL C 104      38.699   3.550  25.987  1.00 33.01           C  
ATOM   4813  N   HIS C 105      36.506   1.550  24.615  1.00 29.76           N  
ATOM   4814  CA  HIS C 105      35.444   1.824  23.658  1.00 29.42           C  
ATOM   4815  C   HIS C 105      35.479   3.280  23.200  1.00 29.76           C  
ATOM   4816  O   HIS C 105      35.855   4.183  23.957  1.00 31.68           O  
ATOM   4817  CB  HIS C 105      34.080   1.513  24.280  1.00 28.98           C  
ATOM   4818  CG  HIS C 105      33.814   0.044  24.422  1.00 28.93           C  
ATOM   4819  CD2 HIS C 105      34.481  -0.924  25.096  1.00 31.60           C  
ATOM   4820  ND1 HIS C 105      32.758  -0.586  23.797  1.00 29.90           N  
ATOM   4821  CE1 HIS C 105      32.780  -1.876  24.090  1.00 30.52           C  
ATOM   4822  NE2 HIS C 105      33.817  -2.106  24.870  1.00 32.76           N  
ATOM   4823  N   GLY C 106      35.075   3.500  21.945  1.00 29.98           N  
ATOM   4824  CA  GLY C 106      34.750   4.837  21.479  1.00 32.33           C  
ATOM   4825  C   GLY C 106      35.903   5.714  21.046  1.00 34.74           C  
ATOM   4826  O   GLY C 106      35.804   6.419  20.037  1.00 32.59           O  
ATOM   4827  N   LEU C 107      37.000   5.684  21.795  1.00 34.40           N  
ATOM   4828  CA  LEU C 107      38.127   6.555  21.517  1.00 31.92           C  
ATOM   4829  C   LEU C 107      38.923   6.054  20.310  1.00 35.94           C  
ATOM   4830  O   LEU C 107      38.760   4.922  19.848  1.00 34.50           O  
ATOM   4831  CB  LEU C 107      39.015   6.672  22.761  1.00 34.07           C  
ATOM   4832  CG  LEU C 107      38.521   7.632  23.857  1.00 35.49           C  
ATOM   4833  CD1 LEU C 107      37.229   7.230  24.529  1.00 32.32           C  
ATOM   4834  CD2 LEU C 107      39.608   7.790  24.907  1.00 33.45           C  
ATOM   4835  N   ASP C 108      39.761   6.935  19.764  1.00 34.38           N  
ATOM   4836  CA  ASP C 108      40.645   6.550  18.673  1.00 31.72           C  
ATOM   4837  C   ASP C 108      41.861   5.850  19.249  1.00 36.74           C  
ATOM   4838  O   ASP C 108      42.464   6.331  20.211  1.00 36.31           O  
ATOM   4839  CB  ASP C 108      41.098   7.761  17.864  1.00 32.53           C  
ATOM   4840  CG  ASP C 108      39.946   8.591  17.377  1.00 37.18           C  
ATOM   4841  OD1 ASP C 108      38.925   7.990  16.971  1.00 37.12           O  
ATOM   4842  OD2 ASP C 108      40.054   9.836  17.416  1.00 36.06           O1-
ATOM   4843  N   TYR C 109      42.223   4.719  18.660  1.00 34.52           N  
ATOM   4844  CA  TYR C 109      43.459   4.052  19.013  1.00 36.86           C  
ATOM   4845  C   TYR C 109      43.913   3.266  17.803  1.00 35.85           C  
ATOM   4846  O   TYR C 109      43.092   2.786  17.018  1.00 34.82           O  
ATOM   4847  CB  TYR C 109      43.304   3.121  20.228  1.00 34.68           C  
ATOM   4848  CG  TYR C 109      42.138   2.162  20.108  1.00 33.73           C  
ATOM   4849  CD1 TYR C 109      40.869   2.529  20.538  1.00 32.38           C  
ATOM   4850  CD2 TYR C 109      42.310   0.897  19.562  1.00 36.38           C  
ATOM   4851  CE1 TYR C 109      39.802   1.670  20.421  1.00 32.59           C  
ATOM   4852  CE2 TYR C 109      41.245   0.022  19.444  1.00 35.67           C  
ATOM   4853  CZ  TYR C 109      39.996   0.416  19.868  1.00 36.14           C  
ATOM   4854  OH  TYR C 109      38.934  -0.446  19.746  1.00 41.23           O  
ATOM   4855  N   GLU C 110      45.222   3.154  17.650  1.00 36.69           N  
ATOM   4856  CA  GLU C 110      45.774   2.301  16.619  1.00 38.20           C  
ATOM   4857  C   GLU C 110      45.698   0.840  17.064  1.00 33.75           C  
ATOM   4858  O   GLU C 110      45.505   0.531  18.244  1.00 40.03           O  
ATOM   4859  CB  GLU C 110      47.216   2.715  16.327  1.00 38.27           C  
ATOM   4860  CG  GLU C 110      47.331   3.954  15.452  1.00 46.97           C  
ATOM   4861  CD  GLU C 110      48.707   4.582  15.518  1.00 58.45           C  
ATOM   4862  OE1 GLU C 110      49.705   3.833  15.578  1.00 59.78           O  
ATOM   4863  OE2 GLU C 110      48.787   5.827  15.507  1.00 65.82           O1-
ATOM   4864  N   ILE C 111      45.866  -0.067  16.098  1.00 35.59           N  
ATOM   4865  CA  ILE C 111      45.716  -1.493  16.384  1.00 33.21           C  
ATOM   4866  C   ILE C 111      46.678  -1.937  17.484  1.00 40.22           C  
ATOM   4867  O   ILE C 111      46.364  -2.837  18.270  1.00 39.31           O  
ATOM   4868  CB  ILE C 111      45.898  -2.306  15.081  1.00 39.60           C  
ATOM   4869  CG1 ILE C 111      45.182  -3.650  15.164  1.00 43.59           C  
ATOM   4870  CG2 ILE C 111      47.382  -2.458  14.722  1.00 43.77           C  
ATOM   4871  CD1 ILE C 111      43.668  -3.549  15.237  1.00 41.27           C  
ATOM   4872  N   SER C 112      47.834  -1.275  17.601  1.00 40.64           N  
ATOM   4873  CA  SER C 112      48.791  -1.571  18.663  1.00 40.58           C  
ATOM   4874  C   SER C 112      48.302  -1.190  20.059  1.00 40.85           C  
ATOM   4875  O   SER C 112      48.941  -1.584  21.040  1.00 42.36           O  
ATOM   4876  CB  SER C 112      50.111  -0.863  18.363  1.00 45.60           C  
ATOM   4877  OG  SER C 112      49.923   0.538  18.297  1.00 51.57           O  
ATOM   4878  N   SER C 113      47.210  -0.432  20.196  1.00 40.47           N  
ATOM   4879  CA  SER C 113      46.594  -0.207  21.504  1.00 36.36           C  
ATOM   4880  C   SER C 113      45.200  -0.833  21.606  1.00 39.55           C  
ATOM   4881  O   SER C 113      44.379  -0.397  22.424  1.00 38.10           O  
ATOM   4882  CB  SER C 113      46.533   1.287  21.840  1.00 38.35           C  
ATOM   4883  OG  SER C 113      47.803   1.789  22.238  1.00 40.11           O  
ATOM   4884  N   ASP C 114      44.936  -1.863  20.792  1.00 35.87           N  
ATOM   4885  CA  ASP C 114      43.670  -2.594  20.825  1.00 37.20           C  
ATOM   4886  C   ASP C 114      43.474  -3.311  22.155  1.00 41.07           C  
ATOM   4887  O   ASP C 114      42.336  -3.453  22.622  1.00 36.98           O  
ATOM   4888  CB  ASP C 114      43.661  -3.587  19.653  1.00 39.48           C  
ATOM   4889  CG  ASP C 114      42.296  -4.149  19.343  1.00 45.85           C  
ATOM   4890  OD1 ASP C 114      41.283  -3.443  19.559  1.00 42.18           O  
ATOM   4891  OD2 ASP C 114      42.249  -5.300  18.840  1.00 43.53           O1-
ATOM   4892  N   GLY C 115      44.563  -3.749  22.785  1.00 36.27           N  
ATOM   4893  CA  GLY C 115      44.496  -4.519  24.013  1.00 37.78           C  
ATOM   4894  C   GLY C 115      43.994  -5.939  23.849  1.00 34.24           C  
ATOM   4895  O   GLY C 115      43.233  -6.419  24.694  1.00 36.81           O  
ATOM   4896  N   THR C 116      44.378  -6.624  22.771  1.00 35.54           N  
ATOM   4897  CA  THR C 116      43.964  -8.007  22.580  1.00 36.53           C  
ATOM   4898  C   THR C 116      45.186  -8.872  22.331  1.00 41.39           C  
ATOM   4899  O   THR C 116      46.217  -8.393  21.862  1.00 42.12           O  
ATOM   4900  CB  THR C 116      42.973  -8.155  21.415  1.00 41.03           C  
ATOM   4901  CG2 THR C 116      41.792  -7.202  21.577  1.00 40.35           C  
ATOM   4902  OG1 THR C 116      43.642  -7.838  20.200  1.00 41.71           O  
ATOM   4903  N   LYS C 117      45.066 -10.158  22.669  1.00 43.11           N  
ATOM   4904  CA  LYS C 117      46.133 -11.099  22.346  1.00 48.96           C  
ATOM   4905  C   LYS C 117      46.292 -11.248  20.838  1.00 50.63           C  
ATOM   4906  O   LYS C 117      47.412 -11.409  20.336  1.00 49.79           O  
ATOM   4907  CB  LYS C 117      45.836 -12.455  22.995  1.00 51.11           C  
ATOM   4908  CG  LYS C 117      47.058 -13.325  23.225  1.00 58.65           C  
ATOM   4909  CD  LYS C 117      46.867 -14.261  24.426  1.00 68.99           C  
ATOM   4910  CE  LYS C 117      47.092 -13.548  25.769  1.00 64.51           C  
ATOM   4911  NZ  LYS C 117      47.301 -14.494  26.921  1.00 66.53           N1+
ATOM   4912  N   GLN C 118      45.186 -11.159  20.102  1.00 45.33           N  
ATOM   4913  CA  GLN C 118      45.207 -11.371  18.658  1.00 52.75           C  
ATOM   4914  C   GLN C 118      46.190 -10.437  17.958  1.00 54.43           C  
ATOM   4915  O   GLN C 118      46.883 -10.842  17.015  1.00 53.53           O  
ATOM   4916  CB  GLN C 118      43.788 -11.204  18.117  1.00 47.28           C  
ATOM   4917  CG  GLN C 118      42.801 -12.293  18.609  1.00 57.40           C  
ATOM   4918  CD  GLN C 118      42.228 -12.058  20.018  1.00 62.76           C  
ATOM   4919  NE2 GLN C 118      40.919 -12.259  20.164  1.00 64.93           N  
ATOM   4920  OE1 GLN C 118      42.950 -11.719  20.955  1.00 58.93           O  
ATOM   4921  N  AASN C 119      46.250  -9.185  18.421  0.58 51.78           N  
ATOM   4922  N  BASN C 119      46.293  -9.186  18.396  0.42 51.76           N  
ATOM   4923  CA AASN C 119      47.146  -8.148  17.934  0.58 51.89           C  
ATOM   4924  CA BASN C 119      47.314  -8.308  17.837  0.42 51.86           C  
ATOM   4925  C  AASN C 119      48.403  -8.019  18.782  0.58 53.15           C  
ATOM   4926  C  BASN C 119      48.458  -8.066  18.814  0.42 53.09           C  
ATOM   4927  O  AASN C 119      49.193  -7.094  18.562  0.58 53.97           O  
ATOM   4928  O  BASN C 119      49.145  -7.043  18.718  0.42 53.65           O  
ATOM   4929  CB AASN C 119      46.418  -6.804  17.909  0.58 51.61           C  
ATOM   4930  CB BASN C 119      46.702  -6.986  17.385  0.42 52.62           C  
ATOM   4931  CG AASN C 119      45.297  -6.768  16.891  0.58 51.41           C  
ATOM   4932  CG BASN C 119      45.709  -6.452  18.372  0.42 47.74           C  
ATOM   4933  ND2AASN C 119      44.165  -6.197  17.282  0.58 54.36           N  
ATOM   4934  ND2BASN C 119      44.501  -6.165  17.906  0.42 51.25           N  
ATOM   4935  OD1AASN C 119      45.445  -7.248  15.768  0.58 53.06           O  
ATOM   4936  OD1BASN C 119      46.015  -6.320  19.552  0.42 46.90           O  
ATOM   4937  N  ALYS C 120      48.592  -8.904  19.762  0.58 48.95           N
[truncated: 129,591 more chars]
