# Supplementary material for: Hydrophobic tuning with non-canonical amino acids in a copper metalloenzyme
Source: Nat Chem. 2026 Apr 13;18(7):1269–77. doi: 10.1038/s41557-026-02116-7 (PMC13323077; doi:10.1038/s41557-026-02116-7)
Supplement: Supplementary file 4 — Code related to logP prediction, PDB analysis and redox deconvolution. [file 41557_2026_2116_MOESM4_ESM.zip › Code_lite/PDB_analysis_lite/inputs/starting_pdbs/6q29.pdb]

CRYST1   50.550   62.760   67.120  90.00  93.88  90.00 P 1 21 1      1
ATOM      1  N   GLY A  24      27.244  14.499  44.580  1.00 69.87           N  
ATOM      2  CA  GLY A  24      26.460  13.311  44.291  1.00 51.83           C  
ATOM      3  C   GLY A  24      26.035  12.602  45.558  1.00 36.43           C  
ATOM      4  O   GLY A  24      26.884  12.174  46.333  1.00 55.36           O  
ATOM      5  N   PRO A  25      24.719  12.462  45.758  1.00 56.96           N  
ATOM      6  CA  PRO A  25      24.206  11.983  47.051  1.00 52.47           C  
ATOM      7  C   PRO A  25      24.626  10.561  47.385  1.00 48.21           C  
ATOM      8  O   PRO A  25      25.725  10.316  47.891  1.00 60.64           O  
ATOM      9  CB  PRO A  25      22.683  12.087  46.882  1.00 48.41           C  
ATOM     10  CG  PRO A  25      22.463  11.975  45.409  1.00 49.47           C  
ATOM     11  CD  PRO A  25      23.643  12.667  44.773  1.00 51.03           C  
ATOM     12  N   SER A  26      23.731   9.620  47.122  1.00 39.98           N  
ATOM     13  CA  SER A  26      23.988   8.212  47.372  1.00 31.41           C  
ATOM     14  C   SER A  26      22.950   7.405  46.612  1.00 24.93           C  
ATOM     15  O   SER A  26      22.522   6.341  47.074  1.00 37.38           O  
ATOM     16  CB  SER A  26      23.941   7.907  48.869  1.00 37.43           C  
ATOM     17  OG  SER A  26      22.958   8.704  49.515  1.00 47.75           O  
ATOM     18  N   PHE A  27      22.518   7.932  45.456  1.00 26.77           N  
ATOM     19  CA  PHE A  27      21.553   7.257  44.592  1.00 17.82           C  
ATOM     20  C   PHE A  27      22.286   6.595  43.433  1.00 10.92           C  
ATOM     21  O   PHE A  27      22.981   7.292  42.678  1.00 13.48           O  
ATOM     22  CB  PHE A  27      20.511   8.244  44.064  1.00 16.20           C  
ATOM     23  CG  PHE A  27      19.428   7.600  43.230  1.00 14.54           C  
ATOM     24  CD1 PHE A  27      18.414   6.857  43.826  1.00 15.81           C  
ATOM     25  CD2 PHE A  27      19.417   7.749  41.856  1.00 11.23           C  
ATOM     26  CE1 PHE A  27      17.416   6.261  43.060  1.00 16.26           C  
ATOM     27  CE2 PHE A  27      18.427   7.152  41.073  1.00 11.53           C  
ATOM     28  CZ  PHE A  27      17.418   6.402  41.681  1.00 10.52           C  
ATOM     29  N   PRO A  28      22.153   5.282  43.244  1.00 12.37           N  
ATOM     30  CA  PRO A  28      22.897   4.593  42.178  1.00 13.53           C  
ATOM     31  C   PRO A  28      22.223   4.674  40.805  1.00 13.17           C  
ATOM     32  O   PRO A  28      20.994   4.622  40.694  1.00 12.72           O  
ATOM     33  CB  PRO A  28      22.937   3.142  42.674  1.00 16.82           C  
ATOM     34  CG  PRO A  28      21.635   2.998  43.464  1.00 20.70           C  
ATOM     35  CD  PRO A  28      21.430   4.342  44.127  1.00 15.14           C  
ATOM     36  N   GLU A  29      23.057   4.777  39.759  1.00  9.92           N  
ATOM     37  CA  GLU A  29      22.704   4.705  38.337  1.00  8.45           C  
ATOM     38  C   GLU A  29      23.763   3.914  37.574  1.00 11.36           C  
ATOM     39  O   GLU A  29      24.930   3.882  37.988  1.00 11.36           O  
ATOM     40  CB  GLU A  29      22.583   6.108  37.701  1.00 16.16           C  
ATOM     41  CG  GLU A  29      21.355   6.906  38.126  1.00 14.18           C  
ATOM     42  CD  GLU A  29      21.413   8.376  37.709  1.00 17.62           C  
ATOM     43  OE1 GLU A  29      21.079   8.691  36.542  1.00 13.64           O  
ATOM     44  OE2 GLU A  29      21.792   9.216  38.555  1.00 19.20           O1-
ATOM     45  N   PRO A  30      23.396   3.275  36.452  1.00 10.79           N  
ATOM     46  CA  PRO A  30      24.389   2.504  35.675  1.00 12.88           C  
ATOM     47  C   PRO A  30      25.546   3.350  35.128  1.00 11.13           C  
ATOM     48  O   PRO A  30      25.386   4.531  34.804  1.00 10.62           O  
ATOM     49  CB  PRO A  30      23.555   1.906  34.526  1.00 11.94           C  
ATOM     50  CG  PRO A  30      22.142   1.840  35.070  1.00 13.90           C  
ATOM     51  CD  PRO A  30      22.009   3.030  35.995  1.00 14.48           C  
ATOM     52  N   LYS A  31      26.728   2.718  35.026  1.00  8.71           N  
ATOM     53  CA  LYS A  31      27.904   3.346  34.407  1.00  9.27           C  
ATOM     54  C   LYS A  31      27.614   3.795  32.965  1.00  8.35           C  
ATOM     55  O   LYS A  31      26.918   3.103  32.219  1.00  7.71           O  
ATOM     56  CB  LYS A  31      29.079   2.350  34.435  1.00 16.55           C  
ATOM     57  CG  LYS A  31      30.319   2.760  33.651  1.00 24.67           C  
ATOM     58  CD  LYS A  31      31.238   1.559  33.412  1.00 24.63           C  
ATOM     59  CE  LYS A  31      32.332   1.880  32.394  1.00 30.61           C  
ATOM     60  NZ  LYS A  31      33.163   0.682  32.055  1.00 39.35           N1+
ATOM     61  N   VAL A  32      28.169   4.965  32.567  1.00  9.93           N  
ATOM     62  CA  VAL A  32      27.903   5.615  31.270  1.00 11.44           C  
ATOM     63  C   VAL A  32      29.138   5.581  30.361  1.00 11.97           C  
ATOM     64  O   VAL A  32      30.264   5.840  30.809  1.00 12.89           O  
ATOM     65  CB  VAL A  32      27.437   7.079  31.463  1.00 10.06           C  
ATOM     66  CG1 VAL A  32      27.171   7.791  30.110  1.00  7.31           C  
ATOM     67  CG2 VAL A  32      26.218   7.157  32.355  1.00 12.83           C  
ATOM     68  N   VAL A  33      28.917   5.311  29.063  1.00  8.02           N  
ATOM     69  CA  VAL A  33      29.944   5.380  28.015  1.00 10.12           C  
ATOM     70  C   VAL A  33      29.475   6.378  26.946  1.00  8.79           C  
ATOM     71  O   VAL A  33      28.359   6.243  26.426  1.00 12.05           O  
ATOM     72  CB  VAL A  33      30.198   3.992  27.386  1.00 10.69           C  
ATOM     73  CG1 VAL A  33      31.216   4.073  26.232  1.00 15.20           C  
ATOM     74  CG2 VAL A  33      30.638   2.955  28.437  1.00 12.91           C  
ATOM     75  N   ARG A  34      30.334   7.375  26.610  1.00  7.13           N  
ATOM     76  CA  ARG A  34      29.992   8.497  25.727  1.00  8.22           C  
ATOM     77  C   ARG A  34      30.825   8.508  24.438  1.00  9.70           C  
ATOM     78  O   ARG A  34      31.965   8.025  24.424  1.00 13.26           O  
ATOM     79  CB  ARG A  34      30.211   9.854  26.452  1.00 13.32           C  
ATOM     80  CG  ARG A  34      29.414  10.043  27.743  1.00 15.37           C  
ATOM     81  CD  ARG A  34      29.869  11.275  28.551  1.00 15.17           C  
ATOM     82  NE  ARG A  34      29.514  11.144  29.972  1.00 24.93           N  
ATOM     83  CZ  ARG A  34      28.351  11.524  30.506  1.00 21.66           C  
ATOM     84  NH1 ARG A  34      28.123  11.347  31.805  1.00 18.27           N1+
ATOM     85  NH2 ARG A  34      27.408  12.078  29.749  1.00 24.39           N  
ATOM     86  N   SER A  35      30.269   9.097  23.357  1.00  7.32           N  
ATOM     87  CA  SER A  35      31.044   9.315  22.123  1.00  6.73           C  
ATOM     88  C   SER A  35      32.140  10.382  22.303  1.00  9.28           C  
ATOM     89  O   SER A  35      32.097  11.217  23.216  1.00 15.58           O  
ATOM     90  CB  SER A  35      30.126   9.727  20.963  1.00 10.64           C  
ATOM     91  OG  SER A  35      29.552  11.015  21.188  1.00 13.31           O  
ATOM     92  N   GLN A  36      33.137  10.339  21.408  1.00  9.50           N  
ATOM     93  CA  GLN A  36      34.295  11.239  21.435  1.00 13.34           C  
ATOM     94  C   GLN A  36      34.755  11.503  20.006  1.00 12.18           C  
ATOM     95  O   GLN A  36      35.003  10.558  19.253  1.00 13.62           O  
ATOM     96  CB  GLN A  36      35.451  10.638  22.244  1.00 12.14           C  
ATOM     97  CG  GLN A  36      35.380  10.905  23.731  1.00 30.90           C  
ATOM     98  CD  GLN A  36      35.721  12.340  24.063  1.00 28.22           C  
ATOM     99  NE2 GLN A  36      36.794  12.846  23.462  1.00 35.74           N  
ATOM    100  OE1 GLN A  36      35.023  12.993  24.832  1.00 39.43           O  
ATOM    101  N   GLY A  37      34.850  12.780  19.636  1.00 13.52           N  
ATOM    102  CA  GLY A  37      35.188  13.151  18.265  1.00 17.19           C  
ATOM    103  C   GLY A  37      34.248  12.608  17.206  1.00 18.20           C  
ATOM    104  O   GLY A  37      34.679  12.371  16.070  1.00 17.45           O  
ATOM    105  N   GLY A  38      32.972  12.400  17.546  1.00 12.96           N  
ATOM    106  CA  GLY A  38      31.979  11.933  16.598  1.00 14.82           C  
ATOM    107  C   GLY A  38      31.822  10.428  16.454  1.00  7.36           C  
ATOM    108  O   GLY A  38      31.104   9.995  15.539  1.00  8.30           O  
ATOM    109  N   LEU A  39      32.469   9.619  17.322  1.00 10.77           N  
ATOM    110  CA  LEU A  39      32.485   8.153  17.225  1.00  9.91           C  
ATOM    111  C   LEU A  39      32.365   7.500  18.601  1.00 11.87           C  
ATOM    112  O   LEU A  39      33.053   7.910  19.539  1.00  9.56           O  
ATOM    113  CB  LEU A  39      33.789   7.663  16.560  1.00  7.90           C  
ATOM    114  CG  LEU A  39      34.101   6.159  16.523  1.00 11.36           C  
ATOM    115  CD1 LEU A  39      33.193   5.443  15.554  1.00  9.52           C  
ATOM    116  CD2 LEU A  39      35.575   5.914  16.162  1.00 14.31           C  
ATOM    117  N   LEU A  40      31.511   6.456  18.713  1.00  7.27           N  
ATOM    118  CA  LEU A  40      31.449   5.577  19.893  1.00  8.36           C  
ATOM    119  C   LEU A  40      31.777   4.146  19.458  1.00  9.80           C  
ATOM    120  O   LEU A  40      30.959   3.506  18.790  1.00  8.65           O  
ATOM    121  CB  LEU A  40      30.063   5.642  20.564  1.00  8.60           C  
ATOM    122  CG  LEU A  40      29.863   5.094  21.998  1.00 10.07           C  
ATOM    123  CD1 LEU A  40      28.486   5.485  22.577  1.00 14.95           C  
ATOM    124  CD2 LEU A  40      30.040   3.575  22.100  1.00  9.31           C  
ATOM    125  N   SER A  41      32.941   3.625  19.887  1.00  8.40           N  
ATOM    126  CA  SER A  41      33.461   2.307  19.496  1.00 10.41           C  
ATOM    127  C   SER A  41      33.753   1.480  20.754  1.00  6.43           C  
ATOM    128  O   SER A  41      34.536   1.918  21.610  1.00 10.42           O  
ATOM    129  CB  SER A  41      34.718   2.492  18.612  1.00 14.77           C  
ATOM    130  OG  SER A  41      35.255   1.272  18.082  1.00 12.60           O  
ATOM    131  N   LEU A  42      33.100   0.303  20.891  1.00  9.39           N  
ATOM    132  CA  LEU A  42      33.071  -0.477  22.140  1.00 10.49           C  
ATOM    133  C   LEU A  42      32.935  -1.987  21.885  1.00  8.60           C  
ATOM    134  O   LEU A  42      32.146  -2.407  21.034  1.00  9.65           O  
ATOM    135  CB  LEU A  42      31.904  -0.026  23.035  1.00 11.00           C  
ATOM    136  CG  LEU A  42      31.593  -0.808  24.329  1.00  8.42           C  
ATOM    137  CD1 LEU A  42      32.714  -0.651  25.347  1.00 13.72           C  
ATOM    138  CD2 LEU A  42      30.249  -0.397  24.976  1.00 13.18           C  
ATOM    139  N   LYS A  43      33.692  -2.804  22.639  1.00  6.83           N  
ATOM    140  CA  LYS A  43      33.540  -4.269  22.624  1.00 11.04           C  
ATOM    141  C   LYS A  43      32.812  -4.723  23.896  1.00 10.20           C  
ATOM    142  O   LYS A  43      33.282  -4.458  25.010  1.00 15.04           O  
ATOM    143  CB  LYS A  43      34.902  -4.960  22.493  1.00 12.97           C  
ATOM    144  CG  LYS A  43      34.832  -6.497  22.375  1.00 19.33           C  
ATOM    145  CD  LYS A  43      36.215  -7.136  22.251  1.00 20.37           C  
ATOM    146  CE  LYS A  43      36.963  -7.144  23.577  1.00 18.04           C  
ATOM    147  NZ  LYS A  43      38.269  -7.868  23.498  1.00 31.87           N1+
ATOM    148  N   LEU A  44      31.679  -5.429  23.730  1.00 11.04           N  
ATOM    149  CA  LEU A  44      30.771  -5.779  24.829  1.00 12.41           C  
ATOM    150  C   LEU A  44      30.494  -7.283  24.817  1.00 12.65           C  
ATOM    151  O   LEU A  44      30.161  -7.836  23.765  1.00 14.86           O  
ATOM    152  CB  LEU A  44      29.453  -4.993  24.701  1.00 16.22           C  
ATOM    153  CG  LEU A  44      28.463  -4.895  25.872  1.00 17.38           C  
ATOM    154  CD1 LEU A  44      29.078  -4.126  27.035  1.00 18.64           C  
ATOM    155  CD2 LEU A  44      27.166  -4.231  25.420  1.00 14.75           C  
ATOM    156  N   SER A  45      30.608  -7.938  25.983  1.00 17.38           N  
ATOM    157  CA  SER A  45      30.435  -9.386  26.104  1.00 15.43           C  
ATOM    158  C   SER A  45      29.169  -9.739  26.881  1.00 13.55           C  
ATOM    159  O   SER A  45      28.850  -9.096  27.888  1.00 16.87           O  
ATOM    160  CB  SER A  45      31.645 -10.026  26.803  1.00 22.19           C  
ATOM    161  OG  SER A  45      32.853  -9.391  26.412  1.00 27.30           O  
ATOM    162  N   ALA A  46      28.474 -10.794  26.422  1.00 12.12           N  
ATOM    163  CA  ALA A  46      27.302 -11.364  27.101  1.00 11.11           C  
ATOM    164  C   ALA A  46      27.722 -12.661  27.805  1.00 15.60           C  
ATOM    165  O   ALA A  46      28.102 -13.632  27.135  1.00 14.49           O  
ATOM    166  CB  ALA A  46      26.186 -11.623  26.088  1.00 13.25           C  
ATOM    167  N   THR A  47      27.652 -12.677  29.148  1.00  9.56           N  
ATOM    168  CA  THR A  47      28.323 -13.694  29.969  1.00 12.67           C  
ATOM    169  C   THR A  47      27.547 -13.987  31.255  1.00 16.73           C  
ATOM    170  O   THR A  47      26.837 -13.112  31.760  1.00 16.32           O  
ATOM    171  CB  THR A  47      29.738 -13.239  30.363  1.00 17.81           C  
ATOM    172  CG2 THR A  47      29.675 -11.924  31.203  1.00 23.39           C  
ATOM    173  OG1 THR A  47      30.350 -14.267  31.153  1.00 30.98           O  
ATOM    174  N   PRO A  48      27.700 -15.189  31.827  1.00 13.31           N  
ATOM    175  CA  PRO A  48      27.207 -15.426  33.197  1.00 12.90           C  
ATOM    176  C   PRO A  48      28.073 -14.736  34.256  1.00 19.03           C  
ATOM    177  O   PRO A  48      29.295 -14.635  34.120  1.00 23.32           O  
ATOM    178  CB  PRO A  48      27.273 -16.954  33.340  1.00 20.35           C  
ATOM    179  CG  PRO A  48      27.418 -17.493  31.935  1.00 20.34           C  
ATOM    180  CD  PRO A  48      28.138 -16.431  31.160  1.00 15.33           C  
ATOM    181  N   THR A  49      27.421 -14.274  35.339  1.00 12.01           N  
ATOM    182  CA  THR A  49      28.042 -13.410  36.396  1.00 15.79           C  
ATOM    183  C   THR A  49      27.414 -13.627  37.777  1.00 20.20           C  
ATOM    184  O   THR A  49      26.188 -13.535  37.897  1.00 14.23           O  
ATOM    185  CB  THR A  49      27.901 -11.926  36.013  1.00 18.23           C  
ATOM    186  CG2 THR A  49      28.786 -11.044  36.885  1.00 24.28           C  
ATOM    187  OG1 THR A  49      28.249 -11.726  34.633  1.00 24.51           O  
ATOM    188  N   PRO A  50      28.196 -13.895  38.829  1.00 24.08           N  
ATOM    189  CA  PRO A  50      27.624 -13.921  40.192  1.00 19.38           C  
ATOM    190  C   PRO A  50      27.464 -12.543  40.833  1.00 22.75           C  
ATOM    191  O   PRO A  50      28.356 -11.692  40.757  1.00 24.31           O  
ATOM    192  CB  PRO A  50      28.629 -14.773  40.984  1.00 28.33           C  
ATOM    193  CG  PRO A  50      29.877 -14.787  40.157  1.00 40.42           C  
ATOM    194  CD  PRO A  50      29.420 -14.705  38.733  1.00 36.02           C  
ATOM    195  N   LEU A  51      26.316 -12.344  41.509  1.00 15.30           N  
ATOM    196  CA  LEU A  51      25.966 -11.078  42.160  1.00 18.11           C  
ATOM    197  C   LEU A  51      25.363 -11.353  43.544  1.00 21.98           C  
ATOM    198  O   LEU A  51      25.207 -12.507  43.955  1.00 22.92           O  
ATOM    199  CB  LEU A  51      24.982 -10.270  41.299  1.00 19.39           C  
ATOM    200  CG  LEU A  51      25.361  -9.971  39.847  1.00 13.55           C  
ATOM    201  CD1 LEU A  51      24.133  -9.549  39.031  1.00 14.74           C  
ATOM    202  CD2 LEU A  51      26.450  -8.901  39.788  1.00 19.79           C  
ATOM    203  N   ALA A  52      25.002 -10.277  44.262  1.00 19.78           N  
ATOM    204  CA  ALA A  52      24.388 -10.369  45.595  1.00 18.86           C  
ATOM    205  C   ALA A  52      23.271  -9.334  45.718  1.00 20.73           C  
ATOM    206  O   ALA A  52      23.558  -8.142  45.881  1.00 18.22           O  
ATOM    207  CB  ALA A  52      25.432 -10.149  46.691  1.00 23.63           C  
ATOM    208  N   ILE A  53      22.003  -9.769  45.703  1.00 20.27           N  
ATOM    209  CA  ILE A  53      20.919  -8.799  45.525  1.00 24.52           C  
ATOM    210  C   ILE A  53      19.698  -8.964  46.432  1.00 33.91           C  
ATOM    211  O   ILE A  53      18.936  -8.005  46.609  1.00 27.90           O  
ATOM    212  CB  ILE A  53      20.457  -8.790  44.056  1.00 31.47           C  
ATOM    213  CG1 ILE A  53      20.506 -10.201  43.475  1.00 28.95           C  
ATOM    214  CG2 ILE A  53      21.298  -7.835  43.248  1.00 26.41           C  
ATOM    215  CD1 ILE A  53      19.958 -10.292  42.075  1.00 37.93           C  
ATOM    216  N   ALA A  54      19.473 -10.153  46.998  1.00 33.38           N  
ATOM    217  CA  ALA A  54      18.268 -10.323  47.815  1.00 39.43           C  
ATOM    218  C   ALA A  54      18.549 -10.931  49.183  1.00 47.16           C  
ATOM    219  O   ALA A  54      18.132 -10.385  50.211  1.00 47.32           O  
ATOM    220  CB  ALA A  54      17.241 -11.185  47.079  1.00 37.97           C  
ATOM    221  N   GLY A  55      19.229 -12.073  49.199  1.00 35.78           N  
ATOM    222  CA  GLY A  55      19.585 -12.745  50.431  1.00 34.55           C  
ATOM    223  C   GLY A  55      20.409 -13.992  50.174  1.00 41.62           C  
ATOM    224  O   GLY A  55      20.663 -14.774  51.098  1.00 28.93           O  
ATOM    225  N   GLN A  56      20.836 -14.195  48.926  1.00 32.07           N  
ATOM    226  CA  GLN A  56      21.553 -15.417  48.582  1.00 43.38           C  
ATOM    227  C   GLN A  56      22.417 -15.198  47.341  1.00 41.05           C  
ATOM    228  O   GLN A  56      22.435 -14.114  46.741  1.00 36.51           O  
ATOM    229  CB  GLN A  56      20.583 -16.589  48.376  1.00 43.61           C  
ATOM    230  CG  GLN A  56      19.801 -16.551  47.071  1.00 44.77           C  
ATOM    231  CD  GLN A  56      18.367 -16.094  47.258  1.00 46.80           C  
ATOM    232  NE2 GLN A  56      17.429 -16.828  46.664  1.00 31.18           N  
ATOM    233  OE1 GLN A  56      18.104 -15.097  47.932  1.00 47.03           O  
ATOM    234  N   ARG A  57      23.149 -16.256  46.985  1.00 40.21           N  
ATOM    235  CA  ARG A  57      24.049 -16.285  45.838  1.00 40.03           C  
ATOM    236  C   ARG A  57      23.250 -16.362  44.539  1.00 40.39           C  
ATOM    237  O   ARG A  57      22.354 -17.204  44.412  1.00 53.22           O  
ATOM    238  CB  ARG A  57      24.970 -17.486  46.016  1.00 44.43           C  
ATOM    239  CG  ARG A  57      24.202 -18.819  46.081  1.00 48.60           C  
ATOM    240  CD  ARG A  57      24.766 -19.711  47.163  1.00 56.11           C  
ATOM    241  NE  ARG A  57      24.114 -19.524  48.464  1.00 60.27           N  
ATOM    242  CZ  ARG A  57      22.900 -19.960  48.806  1.00 46.90           C  
ATOM    243  NH1 ARG A  57      22.422 -19.710  50.021  1.00 50.39           N1+
ATOM    244  NH2 ARG A  57      22.171 -20.667  47.949  1.00 52.35           N  
ATOM    245  N   ALA A  58      23.547 -15.473  43.578  1.00 34.00           N  
ATOM    246  CA  ALA A  58      22.749 -15.399  42.354  1.00 24.63           C  
ATOM    247  C   ALA A  58      23.643 -15.174  41.144  1.00 17.46           C  
ATOM    248  O   ALA A  58      24.364 -14.176  41.085  1.00 27.82           O  
ATOM    249  CB  ALA A  58      21.697 -14.285  42.441  1.00 32.17           C  
ATOM    250  N   THR A  59      23.570 -16.091  40.175  1.00 11.87           N  
ATOM    251  CA  THR A  59      24.282 -15.988  38.899  1.00 18.57           C  
ATOM    252  C   THR A  59      23.289 -15.617  37.792  1.00 17.66           C  
ATOM    253  O   THR A  59      22.417 -16.420  37.444  1.00 14.92           O  
ATOM    254  CB  THR A  59      24.986 -17.308  38.567  1.00 16.06           C  
ATOM    255  CG2 THR A  59      25.695 -17.215  37.227  1.00 23.99           C  
ATOM    256  OG1 THR A  59      25.952 -17.613  39.585  1.00 20.84           O  
ATOM    257  N   LEU A  60      23.430 -14.413  37.230  1.00 10.97           N  
ATOM    258  CA  LEU A  60      22.580 -13.910  36.146  1.00 14.52           C  
ATOM    259  C   LEU A  60      23.332 -13.923  34.808  1.00 15.36           C  
ATOM    260  O   LEU A  60      24.541 -14.175  34.754  1.00 21.06           O  
ATOM    261  CB  LEU A  60      22.089 -12.486  36.452  1.00 10.58           C  
ATOM    262  CG  LEU A  60      21.303 -12.203  37.743  1.00 20.58           C  
ATOM    263  CD1 LEU A  60      20.579 -10.850  37.676  1.00 17.85           C  
ATOM    264  CD2 LEU A  60      20.326 -13.321  38.054  1.00 19.92           C  
ATOM    265  N   LEU A  61      22.603 -13.650  33.710  1.00 10.99           N  
ATOM    266  CA  LEU A  61      23.197 -13.405  32.391  1.00 12.12           C  
ATOM    267  C   LEU A  61      23.183 -11.892  32.116  1.00  9.87           C  
ATOM    268  O   LEU A  61      22.113 -11.277  32.165  1.00 10.44           O  
ATOM    269  CB  LEU A  61      22.438 -14.164  31.291  1.00 13.25           C  
ATOM    270  CG  LEU A  61      22.125 -15.672  31.427  1.00 12.15           C  
ATOM    271  CD1 LEU A  61      21.404 -16.263  30.201  1.00  8.28           C  
ATOM    272  CD2 LEU A  61      23.400 -16.463  31.719  1.00 11.56           C  
ATOM    273  N   THR A  62      24.361 -11.295  31.820  1.00 10.99           N  
ATOM    274  CA  THR A  62      24.537  -9.830  31.765  1.00  8.40           C  
ATOM    275  C   THR A  62      25.367  -9.376  30.556  1.00  8.37           C  
ATOM    276  O   THR A  62      26.191 -10.132  30.029  1.00  9.99           O  
ATOM    277  CB  THR A  62      25.252  -9.257  33.025  1.00 11.77           C  
ATOM    278  CG2 THR A  62      24.615  -9.735  34.341  1.00 12.44           C  
ATOM    279  OG1 THR A  62      26.642  -9.629  33.007  1.00 13.39           O  
ATOM    280  N   TYR A  63      25.142  -8.115  30.119  1.00  6.48           N  
ATOM    281  CA  TYR A  63      26.069  -7.391  29.234  1.00  7.60           C  
ATOM    282  C   TYR A  63      27.082  -6.609  30.083  1.00  9.74           C  
ATOM    283  O   TYR A  63      26.698  -5.828  30.960  1.00 13.63           O  
ATOM    284  CB  TYR A  63      25.331  -6.415  28.292  1.00  8.41           C  
ATOM    285  CG  TYR A  63      24.295  -7.014  27.334  1.00 10.32           C  
ATOM    286  CD1 TYR A  63      24.662  -7.914  26.323  1.00  7.80           C  
ATOM    287  CD2 TYR A  63      22.942  -6.664  27.440  1.00  6.93           C  
ATOM    288  CE1 TYR A  63      23.686  -8.458  25.452  1.00 10.73           C  
ATOM    289  CE2 TYR A  63      21.972  -7.196  26.584  1.00  6.36           C  
ATOM    290  CZ  TYR A  63      22.343  -8.091  25.594  1.00  6.65           C  
ATOM    291  OH  TYR A  63      21.354  -8.619  24.754  1.00  9.74           O  
ATOM    292  N   GLY A  64      28.377  -6.825  29.833  1.00 15.64           N  
ATOM    293  CA  GLY A  64      29.394  -6.029  30.511  1.00 15.04           C  
ATOM    294  C   GLY A  64      29.532  -6.269  32.001  1.00 19.76           C  
ATOM    295  O   GLY A  64      30.040  -5.395  32.713  1.00 22.88           O  
ATOM    296  N   GLY A  65      29.072  -7.418  32.496  1.00 11.75           N  
ATOM    297  CA  GLY A  65      29.177  -7.742  33.908  1.00 14.47           C  
ATOM    298  C   GLY A  65      28.288  -6.981  34.887  1.00 17.85           C  
ATOM    299  O   GLY A  65      28.583  -7.014  36.087  1.00 17.93           O  
ATOM    300  N   SER A  66      27.202  -6.322  34.442  1.00 12.72           N  
ATOM    301  CA  SER A  66      26.331  -5.586  35.376  1.00 16.17           C  
ATOM    302  C   SER A  66      24.840  -5.734  35.033  1.00 10.34           C  
ATOM    303  O   SER A  66      24.465  -6.044  33.897  1.00  9.62           O  
ATOM    304  CB  SER A  66      26.711  -4.079  35.443  1.00 12.37           C  
ATOM    305  OG  SER A  66      26.469  -3.393  34.220  1.00 16.90           O  
ATOM    306  N   PHE A  67      23.996  -5.507  36.044  1.00 12.25           N  
ATOM    307  CA  PHE A  67      22.531  -5.559  35.918  1.00 11.54           C  
ATOM    308  C   PHE A  67      21.894  -4.291  36.482  1.00 13.68           C  
ATOM    309  O   PHE A  67      21.881  -4.112  37.723  1.00  8.58           O  
ATOM    310  CB  PHE A  67      21.980  -6.798  36.628  1.00 13.66           C  
ATOM    311  CG  PHE A  67      20.454  -6.899  36.666  1.00 11.98           C  
ATOM    312  CD1 PHE A  67      19.710  -7.055  35.501  1.00 17.79           C  
ATOM    313  CD2 PHE A  67      19.776  -6.873  37.883  1.00 17.98           C  
ATOM    314  CE1 PHE A  67      18.304  -7.166  35.546  1.00 15.88           C  
ATOM    315  CE2 PHE A  67      18.381  -6.972  37.941  1.00 16.68           C  
ATOM    316  CZ  PHE A  67      17.639  -7.121  36.767  1.00 15.09           C  
ATOM    317  N   PRO A  68      21.343  -3.378  35.632  1.00  9.67           N  
ATOM    318  CA  PRO A  68      21.288  -3.371  34.151  1.00 11.14           C  
ATOM    319  C   PRO A  68      22.669  -3.220  33.465  1.00 13.68           C  
ATOM    320  O   PRO A  68      23.648  -2.910  34.152  1.00  9.43           O  
ATOM    321  CB  PRO A  68      20.400  -2.144  33.830  1.00 12.72           C  
ATOM    322  CG  PRO A  68      19.700  -1.787  35.113  1.00  8.71           C  
ATOM    323  CD  PRO A  68      20.653  -2.212  36.216  1.00  9.58           C  
ATOM    324  N   GLY A  69      22.745  -3.455  32.142  1.00  8.21           N  
ATOM    325  CA  GLY A  69      23.939  -3.171  31.365  1.00  9.95           C  
ATOM    326  C   GLY A  69      24.301  -1.692  31.337  1.00  5.78           C  
ATOM    327  O   GLY A  69      23.570  -0.857  31.864  1.00  7.33           O  
ATOM    328  N   PRO A  70      25.428  -1.333  30.710  1.00  5.47           N  
ATOM    329  CA  PRO A  70      25.830   0.087  30.666  1.00  6.70           C  
ATOM    330  C   PRO A  70      24.941   0.957  29.768  1.00  6.22           C  
ATOM    331  O   PRO A  70      24.361   0.488  28.780  1.00  8.21           O  
ATOM    332  CB  PRO A  70      27.264   0.029  30.121  1.00 12.07           C  
ATOM    333  CG  PRO A  70      27.329  -1.243  29.326  1.00 12.49           C  
ATOM    334  CD  PRO A  70      26.405  -2.215  30.036  1.00  7.05           C  
ATOM    335  N   THR A  71      24.861   2.258  30.115  1.00  7.32           N  
ATOM    336  CA  THR A  71      24.123   3.255  29.324  1.00  4.58           C  
ATOM    337  C   THR A  71      25.037   3.859  28.248  1.00 10.48           C  
ATOM    338  O   THR A  71      26.130   4.339  28.561  1.00  9.62           O  
ATOM    339  CB  THR A  71      23.575   4.383  30.218  1.00  8.15           C  
ATOM    340  CG2 THR A  71      22.864   5.472  29.380  1.00  9.82           C  
ATOM    341  OG1 THR A  71      22.648   3.869  31.197  1.00 11.43           O  
ATOM    342  N   LEU A  72      24.583   3.860  26.987  1.00  6.98           N  
ATOM    343  CA  LEU A  72      25.300   4.495  25.867  1.00  6.45           C  
ATOM    344  C   LEU A  72      24.680   5.869  25.561  1.00 10.58           C  
ATOM    345  O   LEU A  72      23.452   5.987  25.494  1.00  9.20           O  
ATOM    346  CB  LEU A  72      25.255   3.597  24.618  1.00  8.96           C  
ATOM    347  CG  LEU A  72      25.550   2.083  24.697  1.00  9.59           C  
ATOM    348  CD1 LEU A  72      25.336   1.365  23.350  1.00 11.64           C  
ATOM    349  CD2 LEU A  72      26.962   1.763  25.242  1.00  7.68           C  
ATOM    350  N   ARG A  73      25.520   6.915  25.382  1.00 11.02           N  
ATOM    351  CA  ARG A  73      25.041   8.306  25.255  1.00  8.44           C  
ATOM    352  C   ARG A  73      25.705   9.005  24.059  1.00  8.28           C  
ATOM    353  O   ARG A  73      26.945   9.050  23.980  1.00  8.53           O  
ATOM    354  CB  ARG A  73      25.295   9.101  26.573  1.00  8.89           C  
ATOM    355  CG  ARG A  73      24.560  10.487  26.693  1.00 10.48           C  
ATOM    356  CD  ARG A  73      24.138  10.846  28.160  1.00 13.18           C  
ATOM    357  NE  ARG A  73      23.647  12.236  28.262  1.00 16.29           N  
ATOM    358  CZ  ARG A  73      22.745  12.677  29.143  1.00 18.83           C  
ATOM    359  NH1 ARG A  73      22.378  13.959  29.134  1.00 17.48           N1+
ATOM    360  NH2 ARG A  73      22.191  11.851  30.024  1.00 14.04           N  
ATOM    361  N   VAL A  74      24.881   9.567  23.136  1.00  7.28           N  
ATOM    362  CA  VAL A  74      25.322  10.044  21.804  1.00  9.45           C  
ATOM    363  C   VAL A  74      24.591  11.333  21.411  1.00 12.67           C  
ATOM    364  O   VAL A  74      23.706  11.813  22.119  1.00 11.50           O  
ATOM    365  CB  VAL A  74      25.105   8.984  20.696  1.00 10.78           C  
ATOM    366  CG1 VAL A  74      25.963   7.727  20.934  1.00 10.30           C  
ATOM    367  CG2 VAL A  74      23.606   8.628  20.556  1.00 12.47           C  
ATOM    368  N  AARG A  75      24.955  11.869  20.248  0.11 12.87           N  
ATOM    369  N  BARG A  75      24.974  11.892  20.259  0.89 12.74           N  
ATOM    370  CA AARG A  75      24.382  13.062  19.645  0.11 16.00           C  
ATOM    371  CA BARG A  75      24.401  13.082  19.643  0.89 16.05           C  
ATOM    372  C  AARG A  75      24.030  12.780  18.189  0.11 12.55           C  
ATOM    373  C  BARG A  75      24.056  12.803  18.183  0.89 12.41           C  
ATOM    374  O  AARG A  75      24.577  11.854  17.584  0.11 13.45           O  
ATOM    375  O  BARG A  75      24.649  11.920  17.558  0.89 13.45           O  
ATOM    376  CB AARG A  75      25.365  14.241  19.722  0.11 22.49           C  
ATOM    377  CB BARG A  75      25.383  14.266  19.716  0.89 22.59           C  
ATOM    378  CG AARG A  75      25.549  14.821  21.117  0.11 27.37           C  
ATOM    379  CG BARG A  75      25.745  14.722  21.128  0.89 28.28           C  
ATOM    380  CD AARG A  75      26.575  15.948  21.121  0.11 32.17           C  
ATOM    381  CD BARG A  75      26.764  15.867  21.110  0.89 32.58           C  
ATOM    382  NE AARG A  75      26.410  16.847  19.982  0.11 36.51           N  
ATOM    383  NE BARG A  75      26.543  16.783  19.995  0.89 36.72           N  
ATOM    384  CZ AARG A  75      27.348  17.078  19.068  0.11 41.11           C  
ATOM    385  CZ BARG A  75      27.452  17.079  19.069  0.89 41.51           C  
ATOM    386  NH1AARG A  75      28.528  16.478  19.158  0.11 38.39           N1+
ATOM    387  NH1BARG A  75      28.665  16.539  19.124  0.89 38.71           N1+
ATOM    388  NH2AARG A  75      27.108  17.911  18.065  0.11 41.63           N  
ATOM    389  NH2BARG A  75      27.151  17.920  18.086  0.89 41.84           N  
ATOM    390  N   PRO A  76      23.118  13.562  17.600  1.00 12.05           N  
ATOM    391  CA  PRO A  76      22.777  13.342  16.179  1.00 12.53           C  
ATOM    392  C   PRO A  76      23.982  13.515  15.249  1.00 10.65           C  
ATOM    393  O   PRO A  76      24.812  14.404  15.447  1.00 13.75           O  
ATOM    394  CB  PRO A  76      21.704  14.408  15.902  1.00 15.43           C  
ATOM    395  CG  PRO A  76      21.132  14.744  17.229  1.00 16.26           C  
ATOM    396  CD  PRO A  76      22.254  14.584  18.223  1.00 15.35           C  
ATOM    397  N   ARG A  77      24.060  12.644  14.232  1.00 14.35           N  
ATOM    398  CA  ARG A  77      25.110  12.475  13.191  1.00  8.97           C  
ATOM    399  C   ARG A  77      26.372  11.736  13.679  1.00 11.81           C  
ATOM    400  O   ARG A  77      27.277  11.511  12.848  1.00 12.49           O  
ATOM    401  CB  ARG A  77      25.536  13.804  12.524  1.00 11.01           C  
ATOM    402  CG  ARG A  77      24.395  14.520  11.759  1.00 19.47           C  
ATOM    403  CD  ARG A  77      24.922  15.378  10.598  1.00 21.92           C  
ATOM    404  NE  ARG A  77      23.909  16.259  10.011  1.00 29.56           N  
ATOM    405  CZ  ARG A  77      23.163  15.955   8.949  1.00 25.31           C  
ATOM    406  NH1 ARG A  77      23.300  14.783   8.343  1.00 27.58           N1+
ATOM    407  NH2 ARG A  77      22.275  16.826   8.489  1.00 29.39           N  
ATOM    408  N   ASP A  78      26.456  11.320  14.955  1.00 11.29           N  
ATOM    409  CA  ASP A  78      27.528  10.439  15.435  1.00  7.45           C  
ATOM    410  C   ASP A  78      27.481   9.074  14.730  1.00  9.60           C  
ATOM    411  O   ASP A  78      26.415   8.615  14.302  1.00  9.50           O  
ATOM    412  CB  ASP A  78      27.394  10.189  16.955  1.00  8.87           C  
ATOM    413  CG  ASP A  78      27.881  11.349  17.847  1.00 15.72           C  
ATOM    414  OD1 ASP A  78      28.507  12.329  17.375  1.00 12.55           O  
ATOM    415  OD2 ASP A  78      27.622  11.257  19.079  1.00 13.45           O1-
ATOM    416  N   THR A  79      28.649   8.402  14.647  1.00  7.99           N  
ATOM    417  CA  THR A  79      28.765   6.999  14.216  1.00 11.87           C  
ATOM    418  C   THR A  79      28.874   6.067  15.437  1.00 11.57           C  
ATOM    419  O   THR A  79      29.622   6.364  16.378  1.00 11.61           O  
ATOM    420  CB  THR A  79      29.987   6.816  13.298  1.00 16.48           C  
ATOM    421  CG2 THR A  79      30.233   5.327  12.961  1.00 14.35           C  
ATOM    422  OG1 THR A  79      29.810   7.543  12.067  1.00 15.31           O  
ATOM    423  N   VAL A  80      28.121   4.950  15.427  1.00  8.25           N  
ATOM    424  CA  VAL A  80      28.184   3.897  16.457  1.00 14.12           C  
ATOM    425  C   VAL A  80      28.745   2.611  15.843  1.00  9.71           C  
ATOM    426  O   VAL A  80      28.263   2.157  14.795  1.00 10.90           O  
ATOM    427  CB  VAL A  80      26.793   3.630  17.080  1.00 11.10           C  
ATOM    428  CG1 VAL A  80      26.811   2.376  17.982  1.00  9.86           C  
ATOM    429  CG2 VAL A  80      26.292   4.846  17.873  1.00 14.60           C  
ATOM    430  N   ARG A  81      29.737   1.995  16.514  1.00  9.83           N  
ATOM    431  CA  ARG A  81      30.321   0.708  16.099  1.00  7.92           C  
ATOM    432  C   ARG A  81      30.444  -0.218  17.312  1.00  9.67           C  
ATOM    433  O   ARG A  81      31.395  -0.088  18.094  1.00 10.99           O  
ATOM    434  CB  ARG A  81      31.693   0.916  15.442  1.00 12.07           C  
ATOM    435  CG  ARG A  81      31.635   1.155  13.957  1.00 23.91           C  
ATOM    436  CD  ARG A  81      32.938   0.757  13.287  1.00 36.99           C  
ATOM    437  NE  ARG A  81      34.012   1.682  13.619  1.00 37.73           N  
ATOM    438  CZ  ARG A  81      34.407   2.675  12.831  1.00 37.64           C  
ATOM    439  NH1 ARG A  81      33.811   2.869  11.662  1.00 37.42           N1+
ATOM    440  NH2 ARG A  81      35.400   3.470  13.210  1.00 24.58           N  
ATOM    441  N   LEU A  82      29.486  -1.140  17.480  1.00  6.30           N  
ATOM    442  CA  LEU A  82      29.368  -1.999  18.667  1.00  7.25           C  
ATOM    443  C   LEU A  82      29.628  -3.466  18.287  1.00 10.68           C  
ATOM    444  O   LEU A  82      28.844  -4.060  17.538  1.00 10.29           O  
ATOM    445  CB  LEU A  82      27.971  -1.824  19.291  1.00  8.10           C  
ATOM    446  CG  LEU A  82      27.569  -2.355  20.678  1.00  9.97           C  
ATOM    447  CD1 LEU A  82      27.524  -3.893  20.734  1.00  9.97           C  
ATOM    448  CD2 LEU A  82      28.439  -1.790  21.787  1.00 10.60           C  
ATOM    449  N   THR A  83      30.720  -4.060  18.811  1.00  8.90           N  
ATOM    450  CA  THR A  83      31.060  -5.466  18.556  1.00  7.83           C  
ATOM    451  C   THR A  83      30.553  -6.336  19.718  1.00  7.63           C  
ATOM    452  O   THR A  83      31.024  -6.180  20.851  1.00 12.09           O  
ATOM    453  CB  THR A  83      32.577  -5.651  18.377  1.00 10.68           C  
ATOM    454  CG2 THR A  83      32.923  -7.113  18.086  1.00 11.01           C  
ATOM    455  OG1 THR A  83      33.079  -4.849  17.292  1.00 12.02           O  
ATOM    456  N   LEU A  84      29.618  -7.264  19.437  1.00  9.38           N  
ATOM    457  CA  LEU A  84      29.025  -8.146  20.452  1.00 10.48           C  
ATOM    458  C   LEU A  84      29.678  -9.534  20.448  1.00 12.62           C  
ATOM    459  O   LEU A  84      29.681 -10.225  19.420  1.00 10.38           O  
ATOM    460  CB  LEU A  84      27.510  -8.283  20.232  1.00 12.77           C  
ATOM    461  CG  LEU A  84      26.702  -9.193  21.180  1.00 20.77           C  
ATOM    462  CD1 LEU A  84      26.726  -8.662  22.613  1.00 14.02           C  
ATOM    463  CD2 LEU A  84      25.254  -9.372  20.708  1.00 18.03           C  
ATOM    464  N   GLU A  85      30.178  -9.955  21.624  1.00 10.42           N  
ATOM    465  CA  GLU A  85      30.924 -11.203  21.849  1.00 14.53           C  
ATOM    466  C   GLU A  85      30.044 -12.195  22.622  1.00 15.25           C  
ATOM    467  O   GLU A  85      29.739 -11.961  23.797  1.00 12.47           O  
ATOM    468  CB  GLU A  85      32.194 -10.862  22.638  1.00 18.98           C  
ATOM    469  CG  GLU A  85      33.430 -11.733  22.486  1.00 28.71           C  
ATOM    470  CD  GLU A  85      34.607 -11.181  23.312  1.00 36.82           C  
ATOM    471  OE1 GLU A  85      34.495 -11.139  24.560  1.00 36.32           O  
ATOM    472  OE2 GLU A  85      35.634 -10.770  22.723  1.00 25.98           O1-
ATOM    473  N   ASN A  86      29.650 -13.312  21.989  1.00 12.18           N  
ATOM    474  CA  ASN A  86      28.714 -14.270  22.605  1.00 12.65           C  
ATOM    475  C   ASN A  86      29.473 -15.320  23.425  1.00 14.24           C  
ATOM    476  O   ASN A  86      30.126 -16.209  22.860  1.00 13.71           O  
ATOM    477  CB  ASN A  86      27.838 -14.958  21.551  1.00 13.01           C  
ATOM    478  CG  ASN A  86      26.744 -15.849  22.174  1.00 10.18           C  
ATOM    479  ND2 ASN A  86      26.025 -16.593  21.336  1.00 14.10           N  
ATOM    480  OD1 ASN A  86      26.569 -15.874  23.392  1.00 12.93           O  
ATOM    481  N   ARG A  87      29.359 -15.237  24.757  1.00 11.18           N  
ATOM    482  CA  ARG A  87      29.911 -16.241  25.666  1.00 10.47           C  
ATOM    483  C   ARG A  87      28.816 -17.016  26.417  1.00 12.07           C  
ATOM    484  O   ARG A  87      29.058 -17.527  27.518  1.00 15.96           O  
ATOM    485  CB  ARG A  87      30.887 -15.593  26.658  1.00 13.09           C  
ATOM    486  CG  ARG A  87      32.133 -14.902  26.021  1.00 10.14           C  
ATOM    487  CD  ARG A  87      33.165 -15.910  25.466  1.00 15.40           C  
ATOM    488  NE  ARG A  87      34.295 -15.232  24.825  1.00 19.80           N  
ATOM    489  CZ  ARG A  87      34.392 -15.001  23.518  1.00 18.24           C  
ATOM    490  NH1 ARG A  87      33.433 -15.413  22.694  1.00 17.61           N1+
ATOM    491  NH2 ARG A  87      35.456 -14.366  23.027  1.00 20.63           N  
ATOM    492  N   LEU A  88      27.615 -17.115  25.832  1.00 14.44           N  
ATOM    493  CA  LEU A  88      26.494 -17.879  26.386  1.00 15.45           C  
ATOM    494  C   LEU A  88      26.509 -19.305  25.840  1.00 15.13           C  
ATOM    495  O   LEU A  88      27.209 -19.614  24.876  1.00 16.05           O  
ATOM    496  CB  LEU A  88      25.167 -17.186  26.041  1.00 13.60           C  
ATOM    497  CG  LEU A  88      24.867 -15.707  26.350  1.00 16.39           C  
ATOM    498  CD1 LEU A  88      23.461 -15.326  25.861  1.00 12.84           C  
ATOM    499  CD2 LEU A  88      24.991 -15.389  27.831  1.00 15.54           C  
ATOM    500  N   PRO A  89      25.731 -20.233  26.441  1.00 18.48           N  
ATOM    501  CA  PRO A  89      25.695 -21.603  25.900  1.00 18.07           C  
ATOM    502  C   PRO A  89      24.650 -21.837  24.807  1.00 21.20           C  
ATOM    503  O   PRO A  89      24.345 -22.993  24.490  1.00 27.09           O  
ATOM    504  CB  PRO A  89      25.404 -22.457  27.143  1.00 20.64           C  
ATOM    505  CG  PRO A  89      24.626 -21.567  28.035  1.00 25.64           C  
ATOM    506  CD  PRO A  89      25.142 -20.158  27.791  1.00 17.60           C  
ATOM    507  N   GLU A  90      24.110 -20.773  24.212  1.00 17.83           N  
ATOM    508  CA  GLU A  90      23.101 -20.867  23.159  1.00 18.12           C  
ATOM    509  C   GLU A  90      23.228 -19.634  22.263  1.00 14.57           C  
ATOM    510  O   GLU A  90      23.876 -18.653  22.649  1.00 13.19           O  
ATOM    511  CB  GLU A  90      21.680 -20.988  23.759  1.00 17.97           C  
ATOM    512  CG  GLU A  90      21.167 -19.744  24.499  1.00 18.16           C  
ATOM    513  CD  GLU A  90      19.749 -19.914  25.069  1.00 26.79           C  
ATOM    514  OE1 GLU A  90      18.769 -19.860  24.292  1.00 31.71           O  
ATOM    515  OE2 GLU A  90      19.611 -20.102  26.297  1.00 31.40           O1-
ATOM    516  N   PRO A  91      22.650 -19.660  21.051  1.00 14.84           N  
ATOM    517  CA  PRO A  91      22.765 -18.497  20.141  1.00 13.73           C  
ATOM    518  C   PRO A  91      21.909 -17.306  20.593  1.00 11.60           C  
ATOM    519  O   PRO A  91      20.982 -17.463  21.393  1.00 12.31           O  
ATOM    520  CB  PRO A  91      22.265 -19.037  18.793  1.00 14.14           C  
ATOM    521  CG  PRO A  91      22.149 -20.554  18.963  1.00 22.27           C  
ATOM    522  CD  PRO A  91      21.944 -20.792  20.420  1.00 18.59           C  
ATOM    523  N   THR A  92      22.211 -16.114  20.034  1.00 16.35           N  
ATOM    524  CA  THR A  92      21.571 -14.840  20.419  1.00 11.63           C  
ATOM    525  C   THR A  92      21.770 -13.777  19.317  1.00 11.33           C  
ATOM    526  O   THR A  92      22.496 -14.005  18.341  1.00 12.56           O  
ATOM    527  CB  THR A  92      22.115 -14.352  21.788  1.00  9.88           C  
ATOM    528  CG2 THR A  92      23.520 -13.758  21.661  1.00 10.72           C  
ATOM    529  OG1 THR A  92      21.236 -13.374  22.377  1.00  9.80           O  
ATOM    530  N   ASN A  93      21.087 -12.619  19.465  1.00  7.42           N  
ATOM    531  CA  ASN A  93      21.254 -11.418  18.600  1.00  9.39           C  
ATOM    532  C   ASN A  93      20.783 -10.152  19.361  1.00 10.48           C  
ATOM    533  O   ASN A  93      20.521 -10.206  20.569  1.00  9.16           O  
ATOM    534  CB  ASN A  93      20.546 -11.602  17.235  1.00  8.36           C  
ATOM    535  CG  ASN A  93      19.006 -11.555  17.318  1.00 14.71           C  
ATOM    536  ND2 ASN A  93      18.338 -12.089  16.281  1.00 12.03           N  
ATOM    537  OD1 ASN A  93      18.425 -11.048  18.279  1.00 11.59           O  
ATOM    538  N   LEU A  94      20.690  -8.992  18.654  1.00  9.95           N  
ATOM    539  CA  LEU A  94      20.229  -7.719  19.244  1.00 10.47           C  
ATOM    540  C   LEU A  94      19.122  -7.032  18.423  1.00 10.38           C  
ATOM    541  O   LEU A  94      19.140  -7.071  17.185  1.00 10.22           O  
ATOM    542  CB  LEU A  94      21.399  -6.703  19.403  1.00 10.20           C  
ATOM    543  CG  LEU A  94      22.409  -6.749  20.570  1.00  9.46           C  
ATOM    544  CD1 LEU A  94      23.419  -5.577  20.458  1.00 13.49           C  
ATOM    545  CD2 LEU A  94      21.715  -6.758  21.949  1.00  7.77           C  
ATOM    546  N   HIS A  95      18.152  -6.406  19.125  1.00  6.85           N  
ATOM    547  CA  HIS A  95      17.191  -5.439  18.562  1.00  8.17           C  
ATOM    548  C   HIS A  95      17.489  -4.056  19.140  1.00  8.27           C  
ATOM    549  O   HIS A  95      17.607  -3.909  20.367  1.00  6.02           O  
ATOM    550  CB  HIS A  95      15.728  -5.847  18.871  1.00  7.92           C  
ATOM    551  CG  HIS A  95      14.659  -4.847  18.470  1.00  4.52           C  
ATOM    552  CD2 HIS A  95      13.504  -4.504  19.100  1.00  7.13           C  
ATOM    553  ND1 HIS A  95      14.658  -4.139  17.284  1.00  5.69           N  
ATOM    554  CE1 HIS A  95      13.570  -3.384  17.214  1.00  7.69           C  
ATOM    555  NE2 HIS A  95      12.861  -3.575  18.312  1.00  7.55           N  
ATOM    556  N   TRP A  96      17.600  -3.048  18.254  1.00  5.22           N  
ATOM    557  CA  TRP A  96      17.824  -1.643  18.638  1.00  5.88           C  
ATOM    558  C   TRP A  96      16.455  -0.948  18.704  1.00  8.26           C  
ATOM    559  O   TRP A  96      15.989  -0.326  17.744  1.00  7.40           O  
ATOM    560  CB  TRP A  96      18.776  -0.958  17.644  1.00  7.52           C  
ATOM    561  CG  TRP A  96      20.220  -1.519  17.631  1.00  6.39           C  
ATOM    562  CD1 TRP A  96      20.711  -2.523  16.833  1.00 11.70           C  
ATOM    563  CD2 TRP A  96      21.310  -1.116  18.479  1.00 10.29           C  
ATOM    564  CE2 TRP A  96      22.429  -1.922  18.144  1.00 10.38           C  
ATOM    565  CE3 TRP A  96      21.450  -0.154  19.487  1.00 11.42           C  
ATOM    566  NE1 TRP A  96      22.037  -2.773  17.139  1.00  9.48           N  
ATOM    567  CZ2 TRP A  96      23.674  -1.775  18.774  1.00 11.66           C  
ATOM    568  CZ3 TRP A  96      22.678  -0.023  20.123  1.00 12.00           C  
ATOM    569  CH2 TRP A  96      23.778  -0.831  19.760  1.00 12.00           C  
ATOM    570  N   HIS A  97      15.776  -1.108  19.854  1.00  5.78           N  
ATOM    571  CA  HIS A  97      14.356  -0.735  19.989  1.00  3.48           C  
ATOM    572  C   HIS A  97      14.140   0.782  19.869  1.00  7.17           C  
ATOM    573  O   HIS A  97      14.647   1.560  20.693  1.00  8.27           O  
ATOM    574  CB  HIS A  97      13.803  -1.250  21.330  1.00  6.36           C  
ATOM    575  CG  HIS A  97      12.313  -1.096  21.500  1.00  7.31           C  
ATOM    576  CD2 HIS A  97      11.495  -0.023  21.351  1.00  5.57           C  
ATOM    577  ND1 HIS A  97      11.504  -2.128  21.942  1.00  7.26           N  
ATOM    578  CE1 HIS A  97      10.252  -1.706  22.013  1.00  6.09           C  
ATOM    579  NE2 HIS A  97      10.219  -0.429  21.669  1.00  9.46           N  
ATOM    580  N   GLY A  98      13.361   1.193  18.848  1.00  6.54           N  
ATOM    581  CA  GLY A  98      12.980   2.572  18.584  1.00  7.55           C  
ATOM    582  C   GLY A  98      13.847   3.358  17.599  1.00  8.05           C  
ATOM    583  O   GLY A  98      13.501   4.513  17.287  1.00  9.88           O  
ATOM    584  N  ALEU A  99      14.969   2.786  17.113  0.65  6.27           N  
ATOM    585  N  BLEU A  99      14.932   2.783  17.079  0.35  6.35           N  
ATOM    586  CA ALEU A  99      15.855   3.512  16.186  0.65  7.74           C  
ATOM    587  CA BLEU A  99      15.842   3.538  16.215  0.35  7.75           C  
ATOM    588  C  ALEU A  99      15.349   3.403  14.748  0.65  9.19           C  
ATOM    589  C  BLEU A  99      15.434   3.411  14.750  0.35  9.17           C  
ATOM    590  O  ALEU A  99      15.152   2.290  14.248  0.65  8.56           O  
ATOM    591  O  BLEU A  99      15.378   2.288  14.231  0.35  8.41           O  
ATOM    592  CB ALEU A  99      17.283   2.966  16.244  0.65  9.08           C  
ATOM    593  CB BLEU A  99      17.269   3.054  16.396  0.35  9.19           C  
ATOM    594  CG ALEU A  99      18.247   3.337  17.381  0.65  9.42           C  
ATOM    595  CG BLEU A  99      18.016   3.642  17.600  0.35 10.73           C  
ATOM    596  CD1ALEU A  99      19.515   2.556  17.232  0.65 12.43           C  
ATOM    597  CD1BLEU A  99      17.675   2.923  18.909  0.35  6.63           C  
ATOM    598  CD2ALEU A  99      18.565   4.840  17.410  0.65  9.03           C  
ATOM    599  CD2BLEU A  99      19.512   3.640  17.337  0.35 11.79           C  
ATOM    600  N   PRO A 100      15.167   4.525  14.032  1.00  7.99           N  
ATOM    601  CA  PRO A 100      14.781   4.422  12.596  1.00  6.90           C  
ATOM    602  C   PRO A 100      15.969   4.271  11.639  1.00  7.73           C  
ATOM    603  O   PRO A 100      16.413   5.228  10.994  1.00 14.38           O  
ATOM    604  CB  PRO A 100      14.013   5.728  12.359  1.00  8.36           C  
ATOM    605  CG  PRO A 100      14.607   6.706  13.333  1.00 15.38           C  
ATOM    606  CD  PRO A 100      15.099   5.916  14.536  1.00  9.06           C  
ATOM    607  N   ILE A 101      16.488   3.029  11.539  1.00  9.20           N  
ATOM    608  CA  ILE A 101      17.676   2.665  10.738  1.00  7.19           C  
ATOM    609  C   ILE A 101      17.328   1.463   9.838  1.00 12.22           C  
ATOM    610  O   ILE A 101      16.220   0.938   9.885  1.00 10.42           O  
ATOM    611  CB  ILE A 101      18.912   2.363  11.626  1.00  6.63           C  
ATOM    612  CG1 ILE A 101      18.682   1.152  12.563  1.00  9.03           C  
ATOM    613  CG2 ILE A 101      19.327   3.606  12.445  1.00 10.57           C  
ATOM    614  CD1 ILE A 101      19.918   0.773  13.415  1.00  8.57           C  
ATOM    615  N   SER A 102      18.296   1.017   9.016  1.00 10.92           N  
ATOM    616  CA  SER A 102      18.035  -0.067   8.051  1.00 11.05           C  
ATOM    617  C   SER A 102      17.786  -1.416   8.744  1.00 10.13           C  
ATOM    618  O   SER A 102      18.484  -1.763   9.705  1.00  7.56           O  
ATOM    619  CB  SER A 102      19.220  -0.204   7.086  1.00 14.52           C  
ATOM    620  OG  SER A 102      19.102  -1.356   6.250  1.00 14.89           O  
ATOM    621  N   PRO A 103      16.843  -2.229   8.248  1.00  9.52           N  
ATOM    622  CA  PRO A 103      16.676  -3.590   8.786  1.00 10.96           C  
ATOM    623  C   PRO A 103      17.730  -4.594   8.330  1.00 12.95           C  
ATOM    624  O   PRO A 103      17.641  -5.771   8.711  1.00 14.11           O  
ATOM    625  CB  PRO A 103      15.278  -3.996   8.280  1.00 16.09           C  
ATOM    626  CG  PRO A 103      15.098  -3.232   7.030  1.00 12.53           C  
ATOM    627  CD  PRO A 103      15.758  -1.885   7.307  1.00 12.36           C  
ATOM    628  N   LYS A 104      18.718  -4.204   7.523  1.00  9.17           N  
ATOM    629  CA  LYS A 104      19.866  -5.089   7.348  1.00 12.62           C  
ATOM    630  C   LYS A 104      20.920  -4.893   8.437  1.00 16.15           C  
ATOM    631  O   LYS A 104      21.881  -5.674   8.500  1.00 17.57           O  
ATOM    632  CB  LYS A 104      20.486  -4.901   5.957  1.00 14.01           C  
ATOM    633  CG  LYS A 104      19.875  -5.827   4.902  1.00 22.57           C  
ATOM    634  CD  LYS A 104      20.071  -7.304   5.261  1.00 31.79           C  
ATOM    635  CE  LYS A 104      19.447  -8.229   4.218  1.00 26.31           C  
ATOM    636  NZ  LYS A 104      19.503  -9.664   4.623  1.00 30.38           N1+
ATOM    637  N   VAL A 105      20.760  -3.872   9.290  1.00  9.99           N  
ATOM    638  CA  VAL A 105      21.565  -3.679  10.501  1.00 10.43           C  
ATOM    639  C   VAL A 105      20.786  -4.190  11.719  1.00  9.57           C  
ATOM    640  O   VAL A 105      21.284  -5.047  12.466  1.00  8.95           O  
ATOM    641  CB  VAL A 105      21.978  -2.200  10.688  1.00 10.18           C  
ATOM    642  CG1 VAL A 105      22.803  -2.010  11.993  1.00  8.89           C  
ATOM    643  CG2 VAL A 105      22.790  -1.691   9.490  1.00 21.08           C  
ATOM    644  N   ASP A 106      19.581  -3.638  11.946  1.00  8.19           N  
ATOM    645  CA  ASP A 106      18.593  -4.116  12.942  1.00  8.47           C  
ATOM    646  C   ASP A 106      17.846  -5.340  12.382  1.00  8.54           C  
ATOM    647  O   ASP A 106      16.681  -5.269  11.984  1.00 10.34           O  
ATOM    648  CB  ASP A 106      17.622  -2.967  13.289  1.00  7.54           C  
ATOM    649  CG  ASP A 106      16.628  -3.303  14.425  1.00 12.81           C  
ATOM    650  OD1 ASP A 106      17.011  -4.020  15.374  1.00 11.82           O  
ATOM    651  OD2 ASP A 106      15.457  -2.811  14.392  1.00 11.23           O1-
ATOM    652  N   ASP A 107      18.550  -6.503  12.356  1.00 10.10           N  
ATOM    653  CA  ASP A 107      18.157  -7.714  11.623  1.00 11.57           C  
ATOM    654  C   ASP A 107      17.550  -8.784  12.547  1.00 13.20           C  
ATOM    655  O   ASP A 107      18.298  -9.490  13.245  1.00 13.97           O  
ATOM    656  CB  ASP A 107      19.383  -8.278  10.881  1.00 14.15           C  
ATOM    657  CG  ASP A 107      19.044  -9.417   9.904  1.00 19.63           C  
ATOM    658  OD1 ASP A 107      17.888  -9.898   9.869  1.00 13.24           O  
ATOM    659  OD2 ASP A 107      19.960  -9.832   9.152  1.00 17.51           O1-
ATOM    660  N   PRO A 108      16.222  -8.981  12.552  1.00 12.41           N  
ATOM    661  CA  PRO A 108      15.614  -9.934  13.494  1.00 13.23           C  
ATOM    662  C   PRO A 108      15.781 -11.411  13.116  1.00 14.80           C  
ATOM    663  O   PRO A 108      15.405 -12.276  13.920  1.00 17.62           O  
ATOM    664  CB  PRO A 108      14.132  -9.519  13.490  1.00 14.57           C  
ATOM    665  CG  PRO A 108      13.902  -8.952  12.113  1.00 14.75           C  
ATOM    666  CD  PRO A 108      15.232  -8.375  11.639  1.00 12.30           C  
ATOM    667  N   PHE A 109      16.351 -11.729  11.946  1.00 11.45           N  
ATOM    668  CA  PHE A 109      16.515 -13.106  11.488  1.00 14.76           C  
ATOM    669  C   PHE A 109      17.942 -13.642  11.658  1.00 15.35           C  
ATOM    670  O   PHE A 109      18.173 -14.834  11.414  1.00 19.52           O  
ATOM    671  CB  PHE A 109      16.080 -13.219  10.012  1.00 14.39           C  
ATOM    672  CG  PHE A 109      14.691 -12.669   9.731  1.00 20.38           C  
ATOM    673  CD1 PHE A 109      13.559 -13.367  10.128  1.00 17.29           C  
ATOM    674  CD2 PHE A 109      14.523 -11.458   9.069  1.00 13.51           C  
ATOM    675  CE1 PHE A 109      12.279 -12.865   9.878  1.00 17.32           C  
ATOM    676  CE2 PHE A 109      13.247 -10.949   8.809  1.00 14.64           C  
ATOM    677  CZ  PHE A 109      12.123 -11.653   9.226  1.00 15.82           C  
ATOM    678  N   LEU A 110      18.890 -12.804  12.088  1.00 12.97           N  
ATOM    679  CA  LEU A 110      20.294 -13.183  12.259  1.00 13.79           C  
ATOM    680  C   LEU A 110      20.510 -14.018  13.525  1.00 15.35           C  
ATOM    681  O   LEU A 110      19.820 -13.828  14.530  1.00 17.79           O  
ATOM    682  CB  LEU A 110      21.163 -11.924  12.329  1.00 17.14           C  
ATOM    683  CG  LEU A 110      22.679 -12.111  12.468  1.00 19.05           C  
ATOM    684  CD1 LEU A 110      23.367 -12.049  11.107  1.00 21.59           C  
ATOM    685  CD2 LEU A 110      23.292 -11.095  13.421  1.00 20.41           C  
ATOM    686  N   GLU A 111      21.489 -14.947  13.477  1.00 13.84           N  
ATOM    687  CA  GLU A 111      21.881 -15.748  14.644  1.00 14.13           C  
ATOM    688  C   GLU A 111      23.402 -15.777  14.818  1.00 16.62           C  
ATOM    689  O   GLU A 111      24.125 -16.075  13.859  1.00 15.05           O  
ATOM    690  CB  GLU A 111      21.339 -17.189  14.530  1.00 17.73           C  
ATOM    691  CG  GLU A 111      19.808 -17.296  14.505  1.00 19.64           C  
ATOM    692  CD  GLU A 111      19.303 -18.723  14.671  1.00 28.41           C  
ATOM    693  OE1 GLU A 111      20.100 -19.609  15.045  1.00 28.91           O  
ATOM    694  OE2 GLU A 111      18.097 -18.956  14.430  1.00 39.71           O1-
ATOM    695  N   ILE A 112      23.878 -15.481  16.028  1.00 14.34           N  
ATOM    696  CA  ILE A 112      25.305 -15.495  16.377  1.00 14.82           C  
ATOM    697  C   ILE A 112      25.593 -16.747  17.198  1.00 15.45           C  
ATOM    698  O   ILE A 112      25.072 -16.867  18.319  1.00 11.74           O  
ATOM    699  CB  ILE A 112      25.705 -14.233  17.173  1.00 15.50           C  
ATOM    700  CG1 ILE A 112      25.320 -12.940  16.436  1.00 14.42           C  
ATOM    701  CG2 ILE A 112      27.213 -14.238  17.528  1.00 12.21           C  
ATOM    702  CD1 ILE A 112      25.540 -11.676  17.267  1.00 12.59           C  
ATOM    703  N   PRO A 113      26.422 -17.683  16.721  1.00 14.09           N  
ATOM    704  CA  PRO A 113      26.663 -18.954  17.474  1.00 13.30           C  
ATOM    705  C   PRO A 113      27.492 -18.742  18.733  1.00 11.45           C  
ATOM    706  O   PRO A 113      28.231 -17.749  18.833  1.00 13.31           O  
ATOM    707  CB  PRO A 113      27.427 -19.830  16.459  1.00 12.48           C  
ATOM    708  CG  PRO A 113      27.138 -19.222  15.115  1.00 17.70           C  
ATOM    709  CD  PRO A 113      26.990 -17.735  15.360  1.00 10.32           C  
ATOM    710  N   PRO A 114      27.421 -19.664  19.702  1.00 12.19           N  
ATOM    711  CA  PRO A 114      28.328 -19.606  20.860  1.00 13.90           C  
ATOM    712  C   PRO A 114      29.797 -19.553  20.440  1.00 15.46           C  
ATOM    713  O   PRO A 114      30.255 -20.328  19.591  1.00 13.77           O  
ATOM    714  CB  PRO A 114      28.003 -20.895  21.628  1.00 14.50           C  
ATOM    715  CG  PRO A 114      26.606 -21.246  21.215  1.00 12.73           C  
ATOM    716  CD  PRO A 114      26.468 -20.788  19.796  1.00 14.49           C  
ATOM    717  N   GLY A 115      30.534 -18.598  21.019  1.00 17.18           N  
ATOM    718  CA  GLY A 115      31.948 -18.430  20.746  1.00 16.22           C  
ATOM    719  C   GLY A 115      32.323 -17.517  19.587  1.00 17.35           C  
ATOM    720  O   GLY A 115      33.519 -17.415  19.276  1.00 19.14           O  
ATOM    721  N   GLU A 116      31.361 -16.860  18.932  1.00 12.79           N  
ATOM    722  CA  GLU A 116      31.609 -15.991  17.778  1.00 14.77           C  
ATOM    723  C   GLU A 116      31.229 -14.538  18.096  1.00 13.72           C  
ATOM    724  O   GLU A 116      30.544 -14.261  19.083  1.00 15.24           O  
ATOM    725  CB  GLU A 116      30.824 -16.477  16.546  1.00 13.07           C  
ATOM    726  CG  GLU A 116      31.105 -17.919  16.138  1.00 17.23           C  
ATOM    727  CD  GLU A 116      32.553 -18.132  15.723  1.00 29.99           C  
ATOM    728  OE1 GLU A 116      33.067 -17.327  14.917  1.00 29.44           O  
ATOM    729  OE2 GLU A 116      33.178 -19.099  16.210  1.00 35.99           O1-
ATOM    730  N   SER A 117      31.676 -13.605  17.239  1.00 11.76           N  
ATOM    731  CA  SER A 117      31.418 -12.165  17.390  1.00 15.16           C  
ATOM    732  C   SER A 117      30.780 -11.577  16.122  1.00 14.19           C  
ATOM    733  O   SER A 117      30.870 -12.170  15.042  1.00 20.70           O  
ATOM    734  CB  SER A 117      32.727 -11.415  17.723  1.00 11.30           C  
ATOM    735  OG  SER A 117      33.253 -11.816  18.987  1.00 15.56           O  
ATOM    736  N   TRP A 118      30.122 -10.398  16.253  1.00 11.44           N  
ATOM    737  CA  TRP A 118      29.498  -9.667  15.129  1.00 11.08           C  
ATOM    738  C   TRP A 118      29.452  -8.158  15.410  1.00 11.15           C  
ATOM    739  O   TRP A 118      29.128  -7.753  16.532  1.00  9.80           O  
ATOM    740  CB  TRP A 118      28.061 -10.179  14.859  1.00 12.18           C  
ATOM    741  CG  TRP A 118      27.324  -9.558  13.651  1.00 13.01           C  
ATOM    742  CD1 TRP A 118      26.291  -8.648  13.692  1.00 10.39           C  
ATOM    743  CD2 TRP A 118      27.544  -9.840  12.252  1.00 13.70           C  
ATOM    744  CE2 TRP A 118      26.623  -9.057  11.515  1.00 18.00           C  
ATOM    745  CE3 TRP A 118      28.432 -10.668  11.555  1.00 17.16           C  
ATOM    746  NE1 TRP A 118      25.878  -8.339  12.416  1.00 15.05           N  
ATOM    747  CZ2 TRP A 118      26.561  -9.086  10.119  1.00 18.93           C  
ATOM    748  CZ3 TRP A 118      28.374 -10.691  10.159  1.00 17.63           C  
ATOM    749  CH2 TRP A 118      27.442  -9.906   9.462  1.00 24.21           C  
ATOM    750  N   THR A 119      29.731  -7.321  14.390  1.00 10.52           N  
ATOM    751  CA  THR A 119      29.818  -5.856  14.562  1.00  9.40           C  
ATOM    752  C   THR A 119      28.600  -5.139  13.958  1.00 10.19           C  
ATOM    753  O   THR A 119      28.295  -5.325  12.773  1.00 11.14           O  
ATOM    754  CB  THR A 119      31.108  -5.297  13.927  1.00 16.49           C  
ATOM    755  CG2 THR A 119      31.119  -3.762  14.001  1.00 14.33           C  
ATOM    756  OG1 THR A 119      32.268  -5.799  14.619  1.00 12.71           O  
ATOM    757  N   TYR A 120      27.919  -4.297  14.773  1.00 10.54           N  
ATOM    758  CA  TYR A 120      26.767  -3.481  14.349  1.00  7.30           C  
ATOM    759  C   TYR A 120      27.223  -2.030  14.083  1.00  8.95           C  
ATOM    760  O   TYR A 120      27.750  -1.379  14.992  1.00  7.85           O  
ATOM    761  CB  TYR A 120      25.658  -3.513  15.431  1.00  6.96           C  
ATOM    762  CG  TYR A 120      24.911  -4.856  15.655  1.00  8.06           C  
ATOM    763  CD1 TYR A 120      23.836  -5.234  14.838  1.00  6.73           C  
ATOM    764  CD2 TYR A 120      25.279  -5.738  16.676  1.00  7.04           C  
ATOM    765  CE1 TYR A 120      23.146  -6.461  15.025  1.00 10.59           C  
ATOM    766  CE2 TYR A 120      24.601  -6.978  16.862  1.00  6.61           C  
ATOM    767  CZ  TYR A 120      23.544  -7.328  16.035  1.00  8.01           C  
ATOM    768  OH  TYR A 120      22.865  -8.526  16.223  1.00 11.12           O  
ATOM    769  N   GLU A 121      27.006  -1.505  12.855  1.00 10.18           N  
ATOM    770  CA  GLU A 121      27.461  -0.148  12.478  1.00  7.51           C  
ATOM    771  C   GLU A 121      26.352   0.711  11.850  1.00 10.88           C  
ATOM    772  O   GLU A 121      25.727   0.287  10.871  1.00 13.95           O  
ATOM    773  CB  GLU A 121      28.656  -0.250  11.503  1.00 12.37           C  
ATOM    774  CG  GLU A 121      29.283   1.093  11.140  1.00 17.32           C  
ATOM    775  CD  GLU A 121      30.664   0.968  10.501  1.00 34.41           C  
ATOM    776  OE1 GLU A 121      31.180   1.994  10.010  1.00 34.00           O  
ATOM    777  OE2 GLU A 121      31.233  -0.145  10.492  1.00 40.10           O1-
ATOM    778  N   PHE A 122      26.137   1.940  12.372  1.00  9.36           N  
ATOM    779  CA  PHE A 122      25.099   2.850  11.851  1.00  9.80           C  
ATOM    780  C   PHE A 122      25.402   4.310  12.239  1.00 12.54           C  
ATOM    781  O   PHE A 122      26.244   4.576  13.097  1.00 11.19           O  
ATOM    782  CB  PHE A 122      23.687   2.424  12.327  1.00 13.07           C  
ATOM    783  CG  PHE A 122      23.467   2.482  13.839  1.00  8.67           C  
ATOM    784  CD1 PHE A 122      23.017   3.657  14.445  1.00  8.26           C  
ATOM    785  CD2 PHE A 122      23.676   1.354  14.644  1.00 12.28           C  
ATOM    786  CE1 PHE A 122      22.796   3.723  15.821  1.00 14.83           C  
ATOM    787  CE2 PHE A 122      23.464   1.402  16.019  1.00 14.90           C  
ATOM    788  CZ  PHE A 122      23.020   2.592  16.617  1.00 10.56           C  
ATOM    789  N   THR A 123      24.697   5.271  11.599  1.00 14.06           N  
ATOM    790  CA  THR A 123      24.768   6.690  11.998  1.00 11.08           C  
ATOM    791  C   THR A 123      23.431   7.181  12.573  1.00 11.76           C  
ATOM    792  O   THR A 123      22.362   6.781  12.103  1.00 11.06           O  
ATOM    793  CB  THR A 123      25.201   7.623  10.836  1.00 16.87           C  
ATOM    794  CG2 THR A 123      26.431   7.100  10.077  1.00 15.13           C  
ATOM    795  OG1 THR A 123      24.131   7.817   9.906  1.00 20.99           O  
ATOM    796  N   VAL A 124      23.493   8.068  13.570  1.00 10.63           N  
ATOM    797  CA  VAL A 124      22.291   8.540  14.279  1.00  9.23           C  
ATOM    798  C   VAL A 124      21.571   9.581  13.417  1.00 10.50           C  
ATOM    799  O   VAL A 124      22.196  10.576  13.011  1.00 11.76           O  
ATOM    800  CB  VAL A 124      22.665   9.126  15.651  1.00 10.64           C  
ATOM    801  CG1 VAL A 124      21.437   9.647  16.378  1.00 10.14           C  
ATOM    802  CG2 VAL A 124      23.397   8.092  16.536  1.00 13.87           C  
ATOM    803  N   PRO A 125      20.268   9.415  13.142  1.00 13.92           N  
ATOM    804  CA  PRO A 125      19.561  10.356  12.248  1.00 20.18           C  
ATOM    805  C   PRO A 125      19.483  11.785  12.785  1.00 17.74           C  
ATOM    806  O   PRO A 125      19.488  12.025  13.993  1.00 14.99           O  
ATOM    807  CB  PRO A 125      18.161   9.736  12.122  1.00 17.48           C  
ATOM    808  CG  PRO A 125      18.343   8.282  12.445  1.00 16.93           C  
ATOM    809  CD  PRO A 125      19.437   8.247  13.487  1.00 17.23           C  
ATOM    810  N   LYS A 126      19.330  12.740  11.853  1.00 16.02           N  
ATOM    811  CA  LYS A 126      19.597  14.155  12.136  1.00 17.89           C  
ATOM    812  C   LYS A 126      18.654  14.771  13.183  1.00 24.62           C  
ATOM    813  O   LYS A 126      19.081  15.615  13.977  1.00 29.60           O  
ATOM    814  CB  LYS A 126      19.536  14.964  10.836  1.00 29.99           C  
ATOM    815  CG  LYS A 126      18.243  14.791  10.041  1.00 32.96           C  
ATOM    816  CD  LYS A 126      18.359  15.381   8.635  1.00 42.37           C  
ATOM    817  CE  LYS A 126      17.050  15.255   7.862  1.00 42.21           C  
ATOM    818  NZ  LYS A 126      17.040  14.061   6.967  1.00 45.47           N1+
ATOM    819  N   GLU A 127      17.374  14.401  13.196  1.00 20.03           N  
ATOM    820  CA  GLU A 127      16.411  15.125  14.028  1.00 27.81           C  
ATOM    821  C   GLU A 127      15.946  14.347  15.266  1.00 19.27           C  
ATOM    822  O   GLU A 127      14.948  14.731  15.890  1.00 15.31           O  
ATOM    823  CB  GLU A 127      15.204  15.542  13.185  1.00 23.19           C  
ATOM    824  CG  GLU A 127      15.574  16.303  11.919  1.00 33.84           C  
ATOM    825  CD  GLU A 127      15.188  17.773  11.971  1.00 42.89           C  
ATOM    826  OE1 GLU A 127      14.673  18.293  10.955  1.00 41.79           O  
ATOM    827  OE2 GLU A 127      15.406  18.411  13.025  1.00 43.85           O1-
ATOM    828  N   LEU A 128      16.664  13.296  15.662  1.00 14.92           N  
ATOM    829  CA  LEU A 128      16.203  12.406  16.734  1.00  9.00           C  
ATOM    830  C   LEU A 128      16.567  12.946  18.127  1.00 12.22           C  
ATOM    831  O   LEU A 128      17.580  13.639  18.292  1.00 12.00           O  
ATOM    832  CB  LEU A 128      16.804  11.006  16.528  1.00  7.67           C  
ATOM    833  CG  LEU A 128      16.172   9.799  17.249  1.00  7.54           C  
ATOM    834  CD1 LEU A 128      14.724   9.500  16.787  1.00 11.48           C  
ATOM    835  CD2 LEU A 128      17.059   8.533  17.105  1.00  9.33           C  
ATOM    836  N   ALA A 129      15.714  12.629  19.133  1.00  9.26           N  
ATOM    837  CA  ALA A 129      15.904  12.984  20.547  1.00 11.29           C  
ATOM    838  C   ALA A 129      15.098  12.049  21.471  1.00  8.58           C  
ATOM    839  O   ALA A 129      13.998  11.620  21.103  1.00  7.88           O  
ATOM    840  CB  ALA A 129      15.488  14.447  20.794  1.00  9.20           C  
ATOM    841  N   GLY A 130      15.657  11.701  22.679  1.00  8.28           N  
ATOM    842  CA  GLY A 130      14.888  10.972  23.689  1.00  7.34           C  
ATOM    843  C   GLY A 130      15.615   9.752  24.297  1.00  9.05           C  
ATOM    844  O   GLY A 130      16.845   9.644  24.225  1.00  8.02           O  
ATOM    845  N   THR A 131      14.829   8.844  24.925  1.00  6.06           N  
ATOM    846  CA  THR A 131      15.307   7.626  25.605  1.00  8.05           C  
ATOM    847  C   THR A 131      14.885   6.357  24.834  1.00  4.91           C  
ATOM    848  O   THR A 131      13.687   6.155  24.595  1.00  5.32           O  
ATOM    849  CB  THR A 131      14.763   7.566  27.055  1.00 10.94           C  
ATOM    850  CG2 THR A 131      15.342   6.382  27.841  1.00 10.58           C  
ATOM    851  OG1 THR A 131      15.045   8.789  27.785  1.00  9.94           O  
ATOM    852  N   PHE A 132      15.868   5.478  24.500  1.00  3.88           N  
ATOM    853  CA  PHE A 132      15.735   4.234  23.694  1.00  5.53           C  
ATOM    854  C   PHE A 132      16.359   3.042  24.467  1.00  6.80           C  
ATOM    855  O   PHE A 132      16.815   3.229  25.595  1.00  5.69           O  
ATOM    856  CB  PHE A 132      16.377   4.464  22.312  1.00  5.46           C  
ATOM    857  CG  PHE A 132      15.803   5.670  21.571  1.00  4.52           C  
ATOM    858  CD1 PHE A 132      16.266   6.965  21.812  1.00  5.29           C  
ATOM    859  CD2 PHE A 132      14.776   5.487  20.642  1.00  5.21           C  
ATOM    860  CE1 PHE A 132      15.706   8.069  21.137  1.00  7.46           C  
ATOM    861  CE2 PHE A 132      14.207   6.580  19.960  1.00  7.68           C  
ATOM    862  CZ  PHE A 132      14.673   7.870  20.213  1.00  9.74           C  
ATOM    863  N   TRP A 133      16.380   1.804  23.903  1.00  4.65           N  
ATOM    864  CA  TRP A 133      17.040   0.671  24.598  1.00  5.76           C  
ATOM    865  C   TRP A 133      17.456  -0.492  23.662  1.00  4.32           C  
ATOM    866  O   TRP A 133      17.052  -0.555  22.497  1.00  6.29           O  
ATOM    867  CB  TRP A 133      16.173   0.150  25.783  1.00  7.35           C  
ATOM    868  CG  TRP A 133      14.754  -0.511  25.545  1.00  6.44           C  
ATOM    869  CD1 TRP A 133      13.668   0.009  24.852  1.00  6.94           C  
ATOM    870  CD2 TRP A 133      14.297  -1.767  26.105  1.00  5.70           C  
ATOM    871  CE2 TRP A 133      12.960  -1.965  25.680  1.00  4.57           C  
ATOM    872  CE3 TRP A 133      14.904  -2.746  26.924  1.00  7.94           C  
ATOM    873  NE1 TRP A 133      12.592  -0.874  24.927  1.00  6.56           N  
ATOM    874  CZ2 TRP A 133      12.208  -3.112  26.048  1.00  4.62           C  
ATOM    875  CZ3 TRP A 133      14.160  -3.894  27.281  1.00  6.11           C  
ATOM    876  CH2 TRP A 133      12.823  -4.054  26.845  1.00  6.93           C  
ATOM    877  N   TYR A 134      18.311  -1.431  24.195  1.00  5.32           N  
ATOM    878  CA  TYR A 134      18.766  -2.638  23.465  1.00  7.85           C  
ATOM    879  C   TYR A 134      18.541  -3.941  24.271  1.00  6.57           C  
ATOM    880  O   TYR A 134      18.682  -3.952  25.503  1.00  8.23           O  
ATOM    881  CB  TYR A 134      20.297  -2.517  23.040  1.00  8.31           C  
ATOM    882  CG  TYR A 134      21.311  -2.367  24.189  1.00  6.36           C  
ATOM    883  CD1 TYR A 134      21.624  -1.114  24.715  1.00  4.06           C  
ATOM    884  CD2 TYR A 134      21.952  -3.483  24.745  1.00  7.74           C  
ATOM    885  CE1 TYR A 134      22.554  -0.980  25.798  1.00  7.62           C  
ATOM    886  CE2 TYR A 134      22.864  -3.362  25.816  1.00  7.34           C  
ATOM    887  CZ  TYR A 134      23.166  -2.108  26.332  1.00  7.55           C  
ATOM    888  OH  TYR A 134      24.070  -1.995  27.396  1.00  7.76           O  
ATOM    889  N   HIS A 135      18.205  -5.076  23.558  1.00  7.33           N  
ATOM    890  CA  HIS A 135      17.847  -6.386  24.162  1.00  3.98           C  
ATOM    891  C   HIS A 135      17.829  -7.530  23.124  1.00  6.06           C  
ATOM    892  O   HIS A 135      18.002  -7.259  21.931  1.00  6.97           O  
ATOM    893  CB  HIS A 135      16.489  -6.268  24.910  1.00  4.90           C  
ATOM    894  CG  HIS A 135      15.283  -6.066  24.024  1.00  5.59           C  
ATOM    895  CD2 HIS A 135      14.540  -4.958  23.768  1.00  6.22           C  
ATOM    896  ND1 HIS A 135      14.673  -7.098  23.335  1.00  4.84           N  
ATOM    897  CE1 HIS A 135      13.629  -6.631  22.670  1.00  9.33           C  
ATOM    898  NE2 HIS A 135      13.525  -5.336  22.915  1.00  9.26           N  
ATOM    899  N   PRO A 136      17.679  -8.812  23.517  1.00  7.65           N  
ATOM    900  CA  PRO A 136      17.697  -9.915  22.530  1.00 12.22           C  
ATOM    901  C   PRO A 136      16.401 -10.065  21.729  1.00 11.97           C  
ATOM    902  O   PRO A 136      15.323  -9.657  22.162  1.00  8.42           O  
ATOM    903  CB  PRO A 136      17.912 -11.170  23.395  1.00 13.06           C  
ATOM    904  CG  PRO A 136      18.402 -10.686  24.716  1.00 10.95           C  
ATOM    905  CD  PRO A 136      17.804  -9.316  24.897  1.00  8.55           C  
ATOM    906  N   HIS A 137      16.516 -10.709  20.557  1.00  9.11           N  
ATOM    907  CA  HIS A 137      15.354 -10.980  19.692  1.00 10.43           C  
ATOM    908  C   HIS A 137      15.548 -12.229  18.817  1.00 14.10           C  
ATOM    909  O   HIS A 137      15.328 -12.206  17.604  1.00 11.04           O  
ATOM    910  CB  HIS A 137      15.038  -9.758  18.824  1.00 16.11           C  
ATOM    911  CG  HIS A 137      13.691  -9.811  18.161  1.00 12.93           C  
ATOM    912  CD2 HIS A 137      13.296 -10.343  16.980  1.00 14.14           C  
ATOM    913  ND1 HIS A 137      12.552  -9.290  18.739  1.00 21.31           N  
ATOM    914  CE1 HIS A 137      11.522  -9.482  17.937  1.00 17.55           C  
ATOM    915  NE2 HIS A 137      11.945 -10.124  16.864  1.00 25.63           N  
ATOM    916  N   LEU A 138      15.910 -13.364  19.416  1.00 13.79           N  
ATOM    917  CA  LEU A 138      15.979 -14.635  18.690  1.00 14.12           C  
ATOM    918  C   LEU A 138      14.706 -15.446  18.963  1.00 18.19           C  
ATOM    919  O   LEU A 138      14.511 -15.949  20.077  1.00 12.35           O  
ATOM    920  CB  LEU A 138      17.236 -15.415  19.080  1.00 16.70           C  
ATOM    921  CG  LEU A 138      17.662 -16.496  18.081  1.00 25.51           C  
ATOM    922  CD1 LEU A 138      19.168 -16.645  18.055  1.00 26.30           C  
ATOM    923  CD2 LEU A 138      16.988 -17.841  18.367  1.00 16.81           C  
ATOM    924  N   HIS A 139      13.862 -15.601  17.928  1.00 16.44           N  
ATOM    925  CA  HIS A 139      12.512 -16.149  18.101  1.00 16.58           C  
ATOM    926  C   HIS A 139      12.537 -17.539  18.726  1.00 18.64           C  
ATOM    927  O   HIS A 139      13.355 -18.392  18.365  1.00 16.44           O  
ATOM    928  CB  HIS A 139      11.758 -16.211  16.760  1.00 16.95           C  
ATOM    929  CG  HIS A 139      10.422 -16.906  16.841  1.00 16.85           C  
ATOM    930  CD2 HIS A 139       9.983 -18.071  16.300  1.00 18.83           C  
ATOM    931  ND1 HIS A 139       9.355 -16.394  17.551  1.00 19.80           N  
ATOM    932  CE1 HIS A 139       8.325 -17.219  17.460  1.00 14.51           C  
ATOM    933  NE2 HIS A 139       8.678 -18.244  16.702  1.00 17.94           N  
ATOM    934  N   GLY A 140      11.611 -17.769  19.665  1.00 14.12           N  
ATOM    935  CA  GLY A 140      11.577 -18.981  20.448  1.00 16.59           C  
ATOM    936  C   GLY A 140      12.334 -18.918  21.763  1.00 22.91           C  
ATOM    937  O   GLY A 140      12.079 -19.750  22.645  1.00 20.97           O  
ATOM    938  N   ARG A 141      13.254 -17.953  21.927  1.00 12.81           N  
ATOM    939  CA  ARG A 141      14.036 -17.811  23.157  1.00 11.54           C  
ATOM    940  C   ARG A 141      14.052 -16.385  23.728  1.00 11.57           C  
ATOM    941  O   ARG A 141      14.868 -16.101  24.625  1.00 11.22           O  
ATOM    942  CB  ARG A 141      15.479 -18.285  22.931  1.00 19.12           C  
ATOM    943  CG  ARG A 141      15.614 -19.781  22.641  1.00 28.44           C  
ATOM    944  CD  ARG A 141      15.145 -20.640  23.817  1.00 34.48           C  
ATOM    945  NE  ARG A 141      16.113 -20.662  24.916  1.00 33.17           N  
ATOM    946  CZ  ARG A 141      15.897 -21.247  26.092  1.00 36.74           C  
ATOM    947  NH1 ARG A 141      14.746 -21.862  26.333  1.00 36.06           N1+
ATOM    948  NH2 ARG A 141      16.832 -21.216  27.033  1.00 43.83           N  
ATOM    949  N   VAL A 142      13.163 -15.493  23.267  1.00 12.24           N  
ATOM    950  CA  VAL A 142      13.168 -14.113  23.763  1.00  9.33           C  
ATOM    951  C   VAL A 142      12.820 -14.054  25.254  1.00  8.04           C  
ATOM    952  O   VAL A 142      13.467 -13.336  26.027  1.00  9.89           O  
ATOM    953  CB  VAL A 142      12.211 -13.238  22.926  1.00 11.92           C  
ATOM    954  CG1 VAL A 142      12.236 -11.786  23.433  1.00  9.05           C  
ATOM    955  CG2 VAL A 142      12.581 -13.277  21.435  1.00 12.72           C  
ATOM    956  N   ALA A 143      11.785 -14.791  25.688  1.00 11.35           N  
ATOM    957  CA  ALA A 143      11.293 -14.602  27.060  1.00  6.21           C  
ATOM    958  C   ALA A 143      12.274 -15.083  28.142  1.00  7.88           C  
ATOM    959  O   ALA A 143      12.477 -14.362  29.134  1.00  8.32           O  
ATOM    960  CB  ALA A 143       9.919 -15.267  27.239  1.00 11.04           C  
ATOM    961  N   PRO A 144      12.904 -16.265  28.019  1.00  9.81           N  
ATOM    962  CA  PRO A 144      13.911 -16.648  29.033  1.00  9.30           C  
ATOM    963  C   PRO A 144      15.175 -15.779  29.041  1.00  9.06           C  
ATOM    964  O   PRO A 144      15.763 -15.589  30.120  1.00  6.44           O  
ATOM    965  CB  PRO A 144      14.242 -18.109  28.678  1.00 15.13           C  
ATOM    966  CG  PRO A 144      13.096 -18.580  27.824  1.00 18.84           C  
ATOM    967  CD  PRO A 144      12.633 -17.370  27.077  1.00 10.20           C  
ATOM    968  N   GLN A 145      15.633 -15.271  27.883  1.00  8.22           N  
ATOM    969  CA  GLN A 145      16.866 -14.474  27.857  1.00  9.93           C  
ATOM    970  C   GLN A 145      16.664 -13.077  28.474  1.00  8.80           C  
ATOM    971  O   GLN A 145      17.529 -12.593  29.222  1.00  4.28           O  
ATOM    972  CB  GLN A 145      17.413 -14.388  26.413  1.00  9.01           C  
ATOM    973  CG  GLN A 145      17.993 -15.733  25.852  1.00  9.02           C  
ATOM    974  CD  GLN A 145      18.844 -15.616  24.564  1.00 10.17           C  
ATOM    975  NE2 GLN A 145      19.305 -16.770  24.055  1.00 13.53           N  
ATOM    976  OE1 GLN A 145      19.071 -14.526  24.029  1.00 13.81           O  
ATOM    977  N   LEU A 146      15.525 -12.418  28.194  1.00  5.88           N  
ATOM    978  CA  LEU A 146      15.251 -11.115  28.817  1.00  5.73           C  
ATOM    979  C   LEU A 146      14.977 -11.239  30.326  1.00  8.36           C  
ATOM    980  O   LEU A 146      15.384 -10.364  31.102  1.00  8.33           O  
ATOM    981  CB  LEU A 146      14.094 -10.406  28.079  1.00  7.33           C  
ATOM    982  CG  LEU A 146      13.575  -9.036  28.584  1.00  5.63           C  
ATOM    983  CD1 LEU A 146      14.650  -7.929  28.591  1.00  7.81           C  
ATOM    984  CD2 LEU A 146      12.352  -8.549  27.776  1.00  8.25           C  
ATOM    985  N   PHE A 147      14.309 -12.319  30.780  1.00 10.61           N  
ATOM    986  CA  PHE A 147      14.052 -12.460  32.222  1.00  7.51           C  
ATOM    987  C   PHE A 147      15.344 -12.684  33.010  1.00  7.11           C  
ATOM    988  O   PHE A 147      15.439 -12.281  34.178  1.00 10.30           O  
ATOM    989  CB  PHE A 147      13.046 -13.605  32.490  1.00  8.88           C  
ATOM    990  CG  PHE A 147      12.406 -13.577  33.891  1.00  7.14           C  
ATOM    991  CD1 PHE A 147      11.333 -12.739  34.174  1.00  6.61           C  
ATOM    992  CD2 PHE A 147      12.888 -14.396  34.915  1.00  9.17           C  
ATOM    993  CE1 PHE A 147      10.748 -12.706  35.445  1.00 10.07           C  
ATOM    994  CE2 PHE A 147      12.316 -14.371  36.187  1.00  8.47           C  
ATOM    995  CZ  PHE A 147      11.244 -13.524  36.458  1.00 12.44           C  
ATOM    996  N   ALA A 148      16.357 -13.295  32.384  1.00  8.40           N  
ATOM    997  CA  ALA A 148      17.613 -13.624  33.057  1.00  9.75           C  
ATOM    998  C   ALA A 148      18.534 -12.419  33.294  1.00 10.88           C  
ATOM    999  O   ALA A 148      19.513 -12.563  34.043  1.00 10.02           O  
ATOM   1000  CB  ALA A 148      18.352 -14.697  32.246  1.00  9.20           C  
ATOM   1001  N   GLY A 149      18.270 -11.253  32.682  1.00  8.79           N  
ATOM   1002  CA  GLY A 149      19.095 -10.069  32.925  1.00 10.51           C  
ATOM   1003  C   GLY A 149      19.700  -9.275  31.765  1.00  7.65           C  
ATOM   1004  O   GLY A 149      20.386  -8.279  32.016  1.00 10.02           O  
ATOM   1005  N   LEU A 150      19.431  -9.638  30.509  1.00  7.51           N  
ATOM   1006  CA  LEU A 150      20.101  -9.031  29.345  1.00  8.49           C  
ATOM   1007  C   LEU A 150      19.315  -7.817  28.790  1.00  6.56           C  
ATOM   1008  O   LEU A 150      18.378  -7.992  27.997  1.00  7.97           O  
ATOM   1009  CB  LEU A 150      20.310 -10.111  28.276  1.00 11.38           C  
ATOM   1010  CG  LEU A 150      21.270 -11.292  28.607  1.00  7.42           C  
ATOM   1011  CD1 LEU A 150      20.960 -12.590  27.829  1.00  8.93           C  
ATOM   1012  CD2 LEU A 150      22.745 -10.884  28.368  1.00  9.15           C  
ATOM   1013  N   LEU A 151      19.723  -6.580  29.151  1.00  7.99           N  
ATOM   1014  CA  LEU A 151      19.138  -5.310  28.657  1.00  6.67           C  
ATOM   1015  C   LEU A 151      20.000  -4.107  29.086  1.00 11.29           C  
ATOM   1016  O   LEU A 151      20.757  -4.195  30.055  1.00  8.42           O  
ATOM   1017  CB  LEU A 151      17.699  -5.123  29.172  1.00  7.02           C  
ATOM   1018  CG  LEU A 151      17.729  -4.763  30.664  1.00 20.59           C  
ATOM   1019  CD1 LEU A 151      17.531  -3.257  30.996  1.00 11.82           C  
ATOM   1020  CD2 LEU A 151      16.856  -5.682  31.460  1.00 30.81           C  
ATOM   1021  N   GLY A 152      19.867  -2.974  28.359  1.00  8.18           N  
ATOM   1022  CA  GLY A 152      20.456  -1.678  28.740  1.00  6.48           C  
ATOM   1023  C   GLY A 152      19.843  -0.498  27.985  1.00  3.06           C  
ATOM   1024  O   GLY A 152      19.115  -0.676  27.004  1.00  4.79           O  
ATOM   1025  N   ALA A 153      20.190   0.739  28.428  1.00  7.04           N  
ATOM   1026  CA  ALA A 153      19.619   1.986  27.881  1.00  5.52           C  
ATOM   1027  C   ALA A 153      20.529   2.723  26.876  1.00  7.58           C  
ATOM   1028  O   ALA A 153      21.759   2.591  26.910  1.00  6.12           O  
ATOM   1029  CB  ALA A 153      19.262   2.955  29.019  1.00  8.49           C  
ATOM   1030  N   LEU A 154      19.899   3.511  25.966  1.00  5.29           N  
ATOM   1031  CA  LEU A 154      20.584   4.422  25.020  1.00  6.35           C  
ATOM   1032  C   LEU A 154      19.904   5.807  25.001  1.00  9.36           C  
ATOM   1033  O   LEU A 154      18.696   5.893  24.749  1.00  7.19           O  
ATOM   1034  CB  LEU A 154      20.598   3.819  23.591  1.00 10.29           C  
ATOM   1035  CG  LEU A 154      21.331   4.537  22.430  1.00 13.34           C  
ATOM   1036  CD1 LEU A 154      21.759   3.533  21.331  1.00 20.30           C  
ATOM   1037  CD2 LEU A 154      20.529   5.699  21.801  1.00 17.36           C  
ATOM   1038  N   VAL A 155      20.678   6.900  25.206  1.00 10.68           N  
ATOM   1039  CA  VAL A 155      20.150   8.276  25.338  1.00  6.99           C  
ATOM   1040  C   VAL A 155      20.710   9.170  24.210  1.00  9.48           C  
ATOM   1041  O   VAL A 155      21.928   9.186  23.978  1.00  8.91           O  
ATOM   1042  CB  VAL A 155      20.495   8.885  26.722  1.00  5.85           C  
ATOM   1043  CG1 VAL A 155      20.179  10.395  26.756  1.00 11.93           C  
ATOM   1044  CG2 VAL A 155      19.769   8.168  27.879  1.00 10.40           C  
ATOM   1045  N   VAL A 156      19.831   9.924  23.510  1.00  7.69           N  
ATOM   1046  CA  VAL A 156      20.238  10.860  22.434  1.00  7.07           C  
ATOM   1047  C   VAL A 156      20.015  12.303  22.911  1.00 10.59           C  
ATOM   1048  O   VAL A 156      18.864  12.721  23.102  1.00 11.72           O  
ATOM   1049  CB  VAL A 156      19.470  10.610  21.123  1.00  6.49           C  
ATOM   1050  CG1 VAL A 156      19.914  11.600  20.025  1.00  7.22           C  
ATOM   1051  CG2 VAL A 156      19.652   9.165  20.611  1.00 11.70           C  
ATOM   1052  N   GLU A 157      21.101  13.088  23.052  1.00  8.92           N  
ATOM   1053  CA  GLU A 157      21.042  14.483  23.515  1.00 10.71           C  
ATOM   1054  C   GLU A 157      20.520  15.425  22.411  1.00 12.46           C  
ATOM   1055  O   GLU A 157      20.632  15.136  21.211  1.00 14.46           O  
ATOM   1056  CB  GLU A 157      22.431  14.969  23.988  1.00 12.02           C  
ATOM   1057  CG  GLU A 157      23.149  14.112  25.048  1.00 14.95           C  
ATOM   1058  CD  GLU A 157      24.361  14.818  25.700  1.00 20.79           C  
ATOM   1059  OE1 GLU A 157      24.899  15.787  25.104  1.00 16.53           O  
ATOM   1060  OE2 GLU A 157      24.780  14.396  26.813  1.00 16.33           O1-
ATOM   1061  N   SER A 158      19.946  16.578  22.834  1.00 10.47           N  
ATOM   1062  CA  SER A 158      19.310  17.557  21.940  1.00 12.84           C  
ATOM   1063  C   SER A 158      19.811  18.980  22.200  1.00 12.90           C  
ATOM   1064  O   SER A 158      20.248  19.306  23.302  1.00 13.96           O  
ATOM   1065  CB  SER A 158      17.762  17.529  22.098  1.00 11.76           C  
ATOM   1066  OG  SER A 158      17.129  18.574  21.364  1.00 18.51           O  
ATOM   1067  N   SER A 159      19.732  19.835  21.166  1.00 17.01           N  
ATOM   1068  CA  SER A 159      20.028  21.260  21.358  1.00 11.85           C  
ATOM   1069  C   SER A 159      19.034  21.922  22.317  1.00 17.06           C  
ATOM   1070  O   SER A 159      19.365  22.926  22.966  1.00 17.98           O  
ATOM   1071  CB  SER A 159      20.022  21.981  20.006  1.00 19.58           C  
ATOM   1072  OG  SER A 159      18.747  21.890  19.381  1.00 25.63           O  
ATOM   1073  N   LEU A 160      17.819  21.369  22.431  1.00 13.01           N  
ATOM   1074  CA  LEU A 160      16.829  21.888  23.376  1.00 15.61           C  
ATOM   1075  C   LEU A 160      17.257  21.718  24.834  1.00 12.05           C  
ATOM   1076  O   LEU A 160      16.771  22.458  25.698  1.00 14.43           O  
ATOM   1077  CB  LEU A 160      15.477  21.199  23.124  1.00 19.83           C  
ATOM   1078  CG  LEU A 160      14.120  21.826  23.489  1.00 19.69           C  
ATOM   1079  CD1 LEU A 160      13.914  23.213  22.889  1.00 13.41           C  
ATOM   1080  CD2 LEU A 160      12.957  20.907  23.066  1.00 18.37           C  
ATOM   1081  N   ASP A 161      18.162  20.772  25.132  1.00 11.45           N  
ATOM   1082  CA  ASP A 161      18.621  20.538  26.504  1.00 11.02           C  
ATOM   1083  C   ASP A 161      19.419  21.720  27.070  1.00 12.06           C  
ATOM   1084  O   ASP A 161      19.729  21.723  28.274  1.00 14.52           O  
ATOM   1085  CB  ASP A 161      19.469  19.244  26.571  1.00 11.40           C  
ATOM   1086  CG  ASP A 161      18.651  17.959  26.301  1.00 15.12           C  
ATOM   1087  OD1 ASP A 161      17.426  17.956  26.536  1.00 15.45           O  
ATOM   1088  OD2 ASP A 161      19.256  16.930  25.886  1.00 14.93           O1-
ATOM   1089  N   ALA A 162      19.718  22.737  26.254  1.00 11.41           N  
ATOM   1090  CA  ALA A 162      20.510  23.891  26.675  1.00 16.57           C  
ATOM   1091  C   ALA A 162      19.682  25.055  27.225  1.00 15.16           C  
ATOM   1092  O   ALA A 162      20.266  25.969  27.831  1.00 15.02           O  
ATOM   1093  CB  ALA A 162      21.362  24.392  25.498  1.00 17.85           C  
ATOM   1094  N   ILE A 163      18.362  25.057  27.043  1.00 13.70           N  
ATOM   1095  CA  ILE A 163      17.523  26.162  27.527  1.00 12.38           C  
ATOM   1096  C   ILE A 163      17.586  26.212  29.053  1.00 16.71           C  
ATOM   1097  O   ILE A 163      17.803  25.173  29.700  1.00 12.67           O  
ATOM   1098  CB  ILE A 163      16.069  26.048  27.015  1.00 15.35           C  
ATOM   1099  CG1 ILE A 163      15.333  24.865  27.656  1.00 16.55           C  
ATOM   1100  CG2 ILE A 163      16.016  25.972  25.488  1.00 15.64           C  
ATOM   1101  CD1 ILE A 163      13.894  24.684  27.153  1.00 12.21           C  
ATOM   1102  N   PRO A 164      17.430  27.389  29.672  1.00 16.09           N  
ATOM   1103  CA  PRO A 164      17.662  27.484  31.126  1.00 20.21           C  
ATOM   1104  C   PRO A 164      16.754  26.595  31.968  1.00 16.10           C  
ATOM   1105  O   PRO A 164      17.190  26.093  33.014  1.00 14.22           O  
ATOM   1106  CB  PRO A 164      17.427  28.974  31.419  1.00 24.55           C  
ATOM   1107  CG  PRO A 164      17.676  29.664  30.112  1.00 23.07           C  
ATOM   1108  CD  PRO A 164      17.189  28.711  29.059  1.00 17.59           C  
ATOM   1109  N   GLU A 165      15.505  26.383  31.538  1.00 12.73           N  
ATOM   1110  CA  GLU A 165      14.534  25.608  32.309  1.00 15.33           C  
ATOM   1111  C   GLU A 165      14.824  24.110  32.332  1.00 14.07           C  
ATOM   1112  O   GLU A 165      14.206  23.404  33.141  1.00 18.09           O  
ATOM   1113  CB  GLU A 165      13.119  25.832  31.760  1.00 16.42           C  
ATOM   1114  CG  GLU A 165      12.598  27.254  31.894  1.00 18.60           C  
ATOM   1115  CD  GLU A 165      12.908  28.108  30.678  1.00 25.11           C  
ATOM   1116  OE1 GLU A 165      13.744  27.699  29.842  1.00 21.79           O  
ATOM   1117  OE2 GLU A 165      12.304  29.193  30.554  1.00 32.32           O1-
ATOM   1118  N   LEU A 166      15.713  23.605  31.466  1.00 11.74           N  
ATOM   1119  CA  LEU A 166      16.168  22.210  31.488  1.00 11.01           C  
ATOM   1120  C   LEU A 166      17.629  22.059  31.895  1.00 14.91           C  
ATOM   1121  O   LEU A 166      17.972  21.099  32.598  1.00 12.59           O  
ATOM   1122  CB  LEU A 166      15.946  21.532  30.112  1.00 12.32           C  
ATOM   1123  CG  LEU A 166      14.515  21.430  29.539  1.00 13.30           C  
ATOM   1124  CD1 LEU A 166      14.469  20.839  28.112  1.00 10.98           C  
ATOM   1125  CD2 LEU A 166      13.588  20.643  30.483  1.00 12.15           C  
ATOM   1126  N   ARG A 167      18.494  23.006  31.503  1.00 11.24           N  
ATOM   1127  CA  ARG A 167      19.921  22.928  31.820  1.00 14.88           C  
ATOM   1128  C   ARG A 167      20.181  22.875  33.327  1.00  9.64           C  
ATOM   1129  O   ARG A 167      21.087  22.161  33.776  1.00 11.93           O  
ATOM   1130  CB  ARG A 167      20.663  24.115  31.189  1.00 14.42           C  
ATOM   1131  CG  ARG A 167      22.170  24.215  31.541  1.00 16.00           C  
ATOM   1132  CD  ARG A 167      22.784  25.597  31.130  1.00 13.74           C  
ATOM   1133  NE  ARG A 167      22.444  26.694  32.040  1.00 12.70           N  
ATOM   1134  CZ  ARG A 167      22.023  27.902  31.657  1.00 20.00           C  
ATOM   1135  NH1 ARG A 167      21.871  28.185  30.373  1.00 25.08           N1+
ATOM   1136  NH2 ARG A 167      21.748  28.830  32.562  1.00 22.60           N  
ATOM   1137  N   GLU A 168      19.400  23.610  34.130  1.00  9.92           N  
ATOM   1138  CA  GLU A 168      19.653  23.719  35.567  1.00  9.97           C  
ATOM   1139  C   GLU A 168      18.800  22.764  36.421  1.00 13.31           C  
ATOM   1140  O   GLU A 168      18.854  22.845  37.654  1.00 13.65           O  
ATOM   1141  CB  GLU A 168      19.466  25.175  36.040  1.00 10.10           C  
ATOM   1142  CG  GLU A 168      20.450  26.189  35.386  1.00 10.74           C  
ATOM   1143  CD  GLU A 168      21.929  25.883  35.673  1.00 11.28           C  
ATOM   1144  OE1 GLU A 168      22.234  25.406  36.780  1.00 10.84           O  
ATOM   1145  OE2 GLU A 168      22.783  26.126  34.783  1.00 10.69           O1-
ATOM   1146  N   ALA A 169      18.039  21.850  35.808  1.00 10.52           N  
ATOM   1147  CA  ALA A 169      17.322  20.812  36.564  1.00 10.93           C  
ATOM   1148  C   ALA A 169      18.255  19.662  36.971  1.00 13.44           C  
ATOM   1149  O   ALA A 169      19.272  19.413  36.320  1.00 13.12           O  
ATOM   1150  CB  ALA A 169      16.158  20.260  35.732  1.00 11.16           C  
ATOM   1151  N   GLU A 170      17.899  18.949  38.057  1.00  9.62           N  
ATOM   1152  CA  GLU A 170      18.643  17.752  38.499  1.00  8.53           C  
ATOM   1153  C   GLU A 170      18.133  16.516  37.745  1.00 10.33           C  
ATOM   1154  O   GLU A 170      16.962  16.131  37.898  1.00  8.71           O  
ATOM   1155  CB  GLU A 170      18.522  17.560  40.025  1.00 10.84           C  
ATOM   1156  CG  GLU A 170      19.149  16.238  40.594  1.00 11.82           C  
ATOM   1157  CD  GLU A 170      19.176  16.140  42.142  1.00 14.77           C  
ATOM   1158  OE1 GLU A 170      19.314  17.182  42.831  1.00 14.91           O  
ATOM   1159  OE2 GLU A 170      19.079  15.004  42.674  1.00 15.07           O1-
ATOM   1160  N   GLU A 171      19.020  15.862  36.969  1.00 11.87           N  
ATOM   1161  CA  GLU A 171      18.653  14.799  36.017  1.00 10.72           C  
ATOM   1162  C   GLU A 171      18.995  13.396  36.547  1.00  9.24           C  
ATOM   1163  O   GLU A 171      20.091  13.182  37.078  1.00  9.66           O  
ATOM   1164  CB  GLU A 171      19.377  15.046  34.673  1.00 13.87           C  
ATOM   1165  CG  GLU A 171      19.049  14.073  33.515  1.00 10.37           C  
ATOM   1166  CD  GLU A 171      19.868  14.329  32.221  1.00 18.57           C  
ATOM   1167  OE1 GLU A 171      20.615  15.333  32.137  1.00 23.66           O  
ATOM   1168  OE2 GLU A 171      19.766  13.508  31.283  1.00 20.40           O1-
ATOM   1169  N   HIS A 172      18.065  12.428  36.367  1.00 10.26           N  
ATOM   1170  CA  HIS A 172      18.279  11.010  36.711  1.00 10.55           C  
ATOM   1171  C   HIS A 172      17.570  10.071  35.716  1.00  9.05           C  
ATOM   1172  O   HIS A 172      16.514  10.411  35.173  1.00 12.60           O  
ATOM   1173  CB  HIS A 172      17.781  10.689  38.142  1.00  9.63           C  
ATOM   1174  CG  HIS A 172      18.537  11.395  39.236  1.00 12.64           C  
ATOM   1175  CD2 HIS A 172      18.184  12.428  40.043  1.00 11.91           C  
ATOM   1176  ND1 HIS A 172      19.819  11.044  39.607  1.00  9.29           N  
ATOM   1177  CE1 HIS A 172      20.231  11.842  40.579  1.00 11.85           C  
ATOM   1178  NE2 HIS A 172      19.259  12.695  40.859  1.00 13.72           N  
ATOM   1179  N   LEU A 173      18.158   8.873  35.492  1.00  8.44           N  
ATOM   1180  CA  LEU A 173      17.523   7.756  34.772  1.00  6.27           C  
ATOM   1181  C   LEU A 173      16.983   6.705  35.753  1.00  6.87           C  
ATOM   1182  O   LEU A 173      17.678   6.340  36.718  1.00  6.53           O  
ATOM   1183  CB  LEU A 173      18.524   7.084  33.808  1.00  9.86           C  
ATOM   1184  CG  LEU A 173      18.156   5.759  33.099  1.00  7.20           C  
ATOM   1185  CD1 LEU A 173      17.138   5.981  31.954  1.00  7.55           C  
ATOM   1186  CD2 LEU A 173      19.397   5.000  32.573  1.00 12.04           C  
ATOM   1187  N   LEU A 174      15.748   6.202  35.492  1.00  8.39           N  
ATOM   1188  CA  LEU A 174      15.063   5.191  36.318  1.00  8.81           C  
ATOM   1189  C   LEU A 174      14.643   3.979  35.469  1.00  7.57           C  
ATOM   1190  O   LEU A 174      13.647   4.046  34.725  1.00  8.01           O  
ATOM   1191  CB  LEU A 174      13.824   5.786  37.023  1.00 10.41           C  
ATOM   1192  CG  LEU A 174      13.920   7.068  37.857  1.00 12.20           C  
ATOM   1193  CD1 LEU A 174      12.545   7.508  38.431  1.00 10.53           C  
ATOM   1194  CD2 LEU A 174      14.940   6.903  38.969  1.00 12.02           C  
ATOM   1195  N   VAL A 175      15.351   2.851  35.611  1.00  7.33           N  
ATOM   1196  CA  VAL A 175      15.053   1.609  34.875  1.00  9.75           C  
ATOM   1197  C   VAL A 175      14.192   0.677  35.747  1.00  8.85           C  
ATOM   1198  O   VAL A 175      14.656   0.173  36.783  1.00  7.90           O  
ATOM   1199  CB  VAL A 175      16.353   0.908  34.422  1.00  8.20           C  
ATOM   1200  CG1 VAL A 175      16.061  -0.337  33.599  1.00  9.09           C  
ATOM   1201  CG2 VAL A 175      17.258   1.870  33.632  1.00 12.51           C  
ATOM   1202  N   LEU A 176      12.949   0.399  35.303  1.00  8.96           N  
ATOM   1203  CA  LEU A 176      11.970  -0.380  36.072  1.00  8.34           C  
ATOM   1204  C   LEU A 176      11.956  -1.843  35.599  1.00  7.47           C  
ATOM   1205  O   LEU A 176      11.574  -2.118  34.454  1.00 10.29           O  
ATOM   1206  CB  LEU A 176      10.569   0.243  35.938  1.00  6.22           C  
ATOM   1207  CG  LEU A 176      10.422   1.773  36.003  1.00  6.93           C  
ATOM   1208  CD1 LEU A 176       8.999   2.293  35.693  1.00 10.68           C  
ATOM   1209  CD2 LEU A 176      10.853   2.270  37.374  1.00 12.18           C  
ATOM   1210  N   LYS A 177      12.339  -2.786  36.481  1.00  7.29           N  
ATOM   1211  CA  LYS A 177      12.335  -4.206  36.110  1.00 10.63           C  
ATOM   1212  C   LYS A 177      12.280  -5.124  37.341  1.00 12.10           C  
ATOM   1213  O   LYS A 177      12.980  -4.882  38.331  1.00 13.28           O  
ATOM   1214  CB  LYS A 177      13.568  -4.566  35.268  1.00 10.46           C  
ATOM   1215  CG  LYS A 177      13.524  -6.016  34.754  1.00 11.59           C  
ATOM   1216  CD  LYS A 177      14.492  -6.223  33.605  1.00 10.41           C  
ATOM   1217  CE  LYS A 177      14.520  -7.663  33.049  1.00 12.20           C  
ATOM   1218  NZ  LYS A 177      13.324  -8.106  32.245  1.00 10.53           N1+
ATOM   1219  N   ASP A 178      11.479  -6.199  37.250  1.00  8.18           N  
ATOM   1220  CA  ASP A 178      11.240  -7.164  38.335  1.00 10.30           C  
ATOM   1221  C   ASP A 178      11.970  -8.495  38.091  1.00 16.06           C  
ATOM   1222  O   ASP A 178      12.530  -8.732  37.015  1.00 15.31           O  
ATOM   1223  CB  ASP A 178       9.722  -7.371  38.565  1.00  8.29           C  
ATOM   1224  CG  ASP A 178       8.955  -7.912  37.337  1.00 10.19           C  
ATOM   1225  OD1 ASP A 178       9.463  -7.842  36.187  1.00  9.16           O  
ATOM   1226  OD2 ASP A 178       7.810  -8.419  37.541  1.00  7.35           O1-
ATOM   1227  N   LEU A 179      11.986  -9.370  39.118  1.00 10.05           N  
ATOM   1228  CA  LEU A 179      12.834 -10.577  39.126  1.00 10.57           C  
ATOM   1229  C   LEU A 179      12.335 -11.605  40.151  1.00 11.85           C  
ATOM   1230  O   LEU A 179      11.647 -11.255  41.115  1.00 10.84           O  
ATOM   1231  CB  LEU A 179      14.299 -10.198  39.425  1.00 12.39           C  
ATOM   1232  CG  LEU A 179      15.416 -11.252  39.470  1.00  7.04           C  
ATOM   1233  CD1 LEU A 179      15.665 -11.873  38.094  1.00 16.62           C  
ATOM   1234  CD2 LEU A 179      16.731 -10.666  40.046  1.00 12.38           C  
ATOM   1235  N   ALA A 180      12.713 -12.883  39.939  1.00 14.62           N  
ATOM   1236  CA  ALA A 180      12.491 -13.979  40.892  1.00 12.44           C  
ATOM   1237  C   ALA A 180      13.577 -15.055  40.746  1.00 12.38           C  
ATOM   1238  O   ALA A 180      14.088 -15.290  39.645  1.00 11.18           O  
ATOM   1239  CB  ALA A 180      11.100 -14.614  40.710  1.00 14.14           C  
ATOM   1240  N   LEU A 181      13.900 -15.745  41.862  1.00 14.30           N  
ATOM   1241  CA  LEU A 181      15.035 -16.674  41.923  1.00 14.13           C  
ATOM   1242  C   LEU A 181      14.629 -18.057  42.439  1.00 15.06           C  
ATOM   1243  O   LEU A 181      13.662 -18.195  43.194  1.00 18.37           O  
ATOM   1244  CB  LEU A 181      16.157 -16.106  42.823  1.00 17.21           C  
ATOM   1245  CG  LEU A 181      16.705 -14.731  42.416  1.00 14.97           C  
ATOM   1246  CD1 LEU A 181      17.502 -14.103  43.565  1.00 26.71           C  
ATOM   1247  CD2 LEU A 181      17.560 -14.832  41.152  1.00 17.74           C  
ATOM   1248  N   GLN A 182      15.382 -19.085  42.022  1.00 15.76           N  
ATOM   1249  CA  GLN A 182      15.211 -20.454  42.528  1.00 21.54           C  
ATOM   1250  C   GLN A 182      16.554 -21.177  42.484  1.00 20.20           C  
ATOM   1251  O   GLN A 182      17.108 -21.405  41.405  1.00 16.24           O  
ATOM   1252  CB  GLN A 182      14.154 -21.232  41.720  1.00 15.69           C  
ATOM   1253  CG  GLN A 182      13.941 -22.703  42.163  1.00 21.99           C  
ATOM   1254  CD  GLN A 182      12.839 -23.429  41.384  1.00 26.80           C  
ATOM   1255  NE2 GLN A 182      13.125 -24.655  40.955  1.00 28.02           N  
ATOM   1256  OE1 GLN A 182      11.749 -22.894  41.179  1.00 29.56           O  
ATOM   1257  N   GLY A 183      17.069 -21.554  43.653  1.00 26.10           N  
ATOM   1258  CA  GLY A 183      18.321 -22.302  43.714  1.00 26.11           C  
ATOM   1259  C   GLY A 183      19.531 -21.547  43.204  1.00 22.29           C  
ATOM   1260  O   GLY A 183      20.419 -22.147  42.587  1.00 26.01           O  
ATOM   1261  N   GLY A 184      19.581 -20.238  43.436  1.00 22.79           N  
ATOM   1262  CA  GLY A 184      20.704 -19.433  42.990  1.00 25.25           C  
ATOM   1263  C   GLY A 184      20.752 -19.115  41.508  1.00 26.83           C  
ATOM   1264  O   GLY A 184      21.806 -18.683  41.026  1.00 31.10           O  
ATOM   1265  N   ARG A 185      19.652 -19.322  40.768  1.00 18.39           N  
ATOM   1266  CA  ARG A 185      19.528 -18.994  39.343  1.00 19.71           C  
ATOM   1267  C   ARG A 185      18.179 -18.323  39.073  1.00 13.16           C  
ATOM   1268  O   ARG A 185      17.307 -18.350  39.948  1.00 13.98           O  
ATOM   1269  CB  ARG A 185      19.670 -20.259  38.484  1.00 19.47           C  
ATOM   1270  CG  ARG A 185      20.842 -21.174  38.838  1.00 39.11           C  
ATOM   1271  CD  ARG A 185      21.174 -22.083  37.663  1.00 54.14           C  
ATOM   1272  NE  ARG A 185      21.783 -21.346  36.559  1.00 73.99           N  
ATOM   1273  CZ  ARG A 185      23.077 -21.374  36.251  1.00 78.30           C  
ATOM   1274  NH1 ARG A 185      23.918 -22.136  36.938  1.00 74.75           N1+
ATOM   1275  NH2 ARG A 185      23.526 -20.657  35.230  1.00 75.52           N  
ATOM   1276  N   PRO A 186      17.963 -17.704  37.901  1.00 18.66           N  
ATOM   1277  CA  PRO A 186      16.615 -17.193  37.582  1.00 14.57           C  
ATOM   1278  C   PRO A 186      15.592 -18.324  37.530  1.00  9.30           C  
ATOM   1279  O   PRO A 186      15.872 -19.418  37.027  1.00 12.63           O  
ATOM   1280  CB  PRO A 186      16.796 -16.533  36.205  1.00 16.75           C  
ATOM   1281  CG  PRO A 186      18.289 -16.199  36.129  1.00 19.61           C  
ATOM   1282  CD  PRO A 186      18.962 -17.320  36.877  1.00 20.30           C  
ATOM   1283  N   ALA A 187      14.396 -18.051  38.068  1.00 14.42           N  
ATOM   1284  CA  ALA A 187      13.359 -19.081  38.188  1.00 11.84           C  
ATOM   1285  C   ALA A 187      12.879 -19.539  36.807  1.00 15.60           C  
ATOM   1286  O   ALA A 187      12.775 -18.721  35.884  1.00 13.26           O  
ATOM   1287  CB  ALA A 187      12.175 -18.546  39.004  1.00 13.06           C  
ATOM   1288  N  APRO A 188      12.563 -20.827  36.645  0.82 10.88           N  
ATOM   1289  N  BPRO A 188      12.575 -20.826  36.635  0.18 11.11           N  
ATOM   1290  CA APRO A 188      12.148 -21.351  35.336  0.82 12.84           C  
ATOM   1291  CA BPRO A 188      12.161 -21.321  35.316  0.18 12.87           C  
ATOM   1292  C  APRO A 188      10.716 -20.965  34.975  0.82 10.94           C  
ATOM   1293  C  BPRO A 188      10.741 -20.899  34.960  0.18 11.10           C  
ATOM   1294  O  APRO A 188       9.896 -20.634  35.830  0.82 12.34           O  
ATOM   1295  O  BPRO A 188       9.949 -20.483  35.808  0.18 12.45           O  
ATOM   1296  CB APRO A 188      12.274 -22.871  35.511  0.82 15.53           C  
ATOM   1297  CB BPRO A 188      12.263 -22.847  35.456  0.18 15.40           C  
ATOM   1298  CG APRO A 188      12.055 -23.094  36.988  0.82 16.20           C  
ATOM   1299  CG BPRO A 188      13.041 -23.090  36.729  0.18 14.71           C  
ATOM   1300  CD APRO A 188      12.635 -21.877  37.679  0.82 13.85           C  
ATOM   1301  CD BPRO A 188      12.745 -21.916  37.608  0.18 13.97           C  
ATOM   1302  N   HIS A 189      10.428 -21.018  33.668  1.00  9.67           N  
ATOM   1303  CA  HIS A 189       9.089 -20.699  33.155  1.00  8.08           C  
ATOM   1304  C   HIS A 189       8.139 -21.884  33.371  1.00 13.08           C  
ATOM   1305  O   HIS A 189       8.491 -23.031  33.067  1.00 18.12           O  
ATOM   1306  CB  HIS A 189       9.154 -20.358  31.660  1.00 12.84           C  
ATOM   1307  CG  HIS A 189       9.291 -18.892  31.357  1.00 14.59           C  
ATOM   1308  CD2 HIS A 189       8.433 -18.018  30.770  1.00 11.25           C  
ATOM   1309  ND1 HIS A 189      10.442 -18.178  31.624  1.00 12.08           N  
ATOM   1310  CE1 HIS A 189      10.276 -16.921  31.254  1.00 10.79           C  
ATOM   1311  NE2 HIS A 189       9.066 -16.793  30.732  1.00  9.93           N  
ATOM   1312  N   THR A 190       6.934 -21.614  33.873  1.00 10.84           N  
ATOM   1313  CA  THR A 190       5.909 -22.618  34.160  1.00 11.10           C  
ATOM   1314  C   THR A 190       4.795 -22.594  33.102  1.00 12.92           C  
ATOM   1315  O   THR A 190       4.745 -21.696  32.254  1.00 12.14           O  
ATOM   1316  CB  THR A 190       5.301 -22.384  35.555  1.00 15.70           C  
ATOM   1317  CG2 THR A 190       6.386 -22.133  36.596  1.00 21.94           C  
ATOM   1318  OG1 THR A 190       4.406 -21.263  35.514  1.00 17.35           O  
ATOM   1319  N   PRO A 191       3.882 -23.582  33.119  1.00 12.35           N  
ATOM   1320  CA  PRO A 191       2.750 -23.543  32.163  1.00  9.83           C  
ATOM   1321  C   PRO A 191       1.879 -22.291  32.248  1.00 12.07           C  
ATOM   1322  O   PRO A 191       1.397 -21.809  31.211  1.00 11.51           O  
ATOM   1323  CB  PRO A 191       1.951 -24.804  32.532  1.00 16.18           C  
ATOM   1324  CG  PRO A 191       3.012 -25.767  33.003  1.00 17.86           C  
ATOM   1325  CD  PRO A 191       4.019 -24.919  33.747  1.00 16.70           C  
ATOM   1326  N  AMET A 192       1.634 -21.768  33.456  0.71 13.12           N  
ATOM   1327  N  BMET A 192       1.664 -21.753  33.447  0.29 13.14           N  
ATOM   1328  CA AMET A 192       0.830 -20.554  33.579  0.71 12.89           C  
ATOM   1329  CA BMET A 192       0.849 -20.549  33.564  0.29 12.93           C  
ATOM   1330  C  AMET A 192       1.575 -19.330  33.058  0.71 11.91           C  
ATOM   1331  C  BMET A 192       1.585 -19.321  33.058  0.29 11.92           C  
ATOM   1332  O  AMET A 192       0.934 -18.373  32.609  0.71 10.52           O  
ATOM   1333  O  BMET A 192       0.948 -18.361  32.609  0.29 10.58           O  
ATOM   1334  CB AMET A 192       0.402 -20.309  35.034  0.71 16.96           C  
ATOM   1335  CB BMET A 192       0.424 -20.352  35.011  0.29 16.92           C  
ATOM   1336  CG AMET A 192      -0.469 -21.388  35.689  0.71 20.15           C  
ATOM   1337  CG BMET A 192      -0.360 -21.520  35.514  0.29 19.31           C  
ATOM   1338  SD AMET A 192      -2.269 -21.150  35.600  0.71 18.79           S  
ATOM   1339  SD BMET A 192      -2.054 -21.388  34.945  0.29 16.48           S  
ATOM   1340  CE AMET A 192      -2.513 -19.499  36.240  0.71 17.28           C  
ATOM   1341  CE BMET A 192      -2.856 -21.479  36.523  0.29 16.29           C  
ATOM   1342  N   ASP A 193       2.918 -19.337  33.119  1.00 11.15           N  
ATOM   1343  CA  ASP A 193       3.707 -18.200  32.633  1.00 10.75           C  
ATOM   1344  C   ASP A 193       3.561 -18.002  31.115  1.00 10.55           C  
ATOM   1345  O   ASP A 193       3.567 -16.859  30.627  1.00  8.59           O  
ATOM   1346  CB  ASP A 193       5.197 -18.393  32.984  1.00 10.57           C  
ATOM   1347  CG  ASP A 193       5.519 -18.264  34.501  1.00 13.91           C  
ATOM   1348  OD1 ASP A 193       4.806 -17.598  35.287  1.00 10.09           O  
ATOM   1349  OD2 ASP A 193       6.554 -18.837  34.906  1.00 10.97           O1-
ATOM   1350  N   TRP A 194       3.478 -19.095  30.337  1.00  8.78           N  
ATOM   1351  CA  TRP A 194       3.320 -18.966  28.885  1.00 13.36           C  
ATOM   1352  C   TRP A 194       1.934 -18.425  28.499  1.00 11.78           C  
ATOM   1353  O   TRP A 194       1.780 -17.842  27.413  1.00 11.84           O  
ATOM   1354  CB  TRP A 194       3.618 -20.319  28.198  1.00 14.12           C  
ATOM   1355  CG  TRP A 194       5.098 -20.796  28.291  1.00 13.50           C  
ATOM   1356  CD1 TRP A 194       5.571 -21.883  28.990  1.00 10.13           C  
ATOM   1357  CD2 TRP A 194       6.256 -20.207  27.651  1.00  9.04           C  
ATOM   1358  CE2 TRP A 194       7.387 -20.975  28.026  1.00 12.66           C  
ATOM   1359  CE3 TRP A 194       6.446 -19.091  26.819  1.00 11.34           C  
ATOM   1360  NE1 TRP A 194       6.950 -21.987  28.844  1.00 10.95           N  
ATOM   1361  CZ2 TRP A 194       8.684 -20.671  27.587  1.00 15.32           C  
ATOM   1362  CZ3 TRP A 194       7.735 -18.789  26.389  1.00 10.31           C  
ATOM   1363  CH2 TRP A 194       8.839 -19.580  26.771  1.00 10.31           C  
ATOM   1364  N   MET A 195       0.928 -18.577  29.371  1.00  8.39           N  
ATOM   1365  CA  MET A 195      -0.425 -18.041  29.184  1.00  8.45           C  
ATOM   1366  C   MET A 195      -0.533 -16.569  29.608  1.00 12.53           C  
ATOM   1367  O   MET A 195      -0.984 -15.730  28.819  1.00 10.08           O  
ATOM   1368  CB  MET A 195      -1.445 -18.909  29.968  1.00  8.96           C  
ATOM   1369  CG  MET A 195      -2.912 -18.458  29.910  1.00  9.17           C  
ATOM   1370  SD  MET A 195      -4.101 -19.380  30.973  1.00 13.09           S  
ATOM   1371  CE  MET A 195      -3.640 -18.747  32.584  1.00 14.14           C  
ATOM   1372  N   ASN A 196      -0.110 -16.227  30.836  1.00  6.24           N  
ATOM   1373  CA  ASN A 196      -0.283 -14.872  31.373  1.00  8.36           C  
ATOM   1374  C   ASN A 196       0.888 -13.923  31.071  1.00  9.70           C  
ATOM   1375  O   ASN A 196       0.687 -12.699  31.099  1.00 11.45           O  
ATOM   1376  CB  ASN A 196      -0.475 -14.912  32.911  1.00 10.16           C  
ATOM   1377  CG  ASN A 196      -1.921 -15.261  33.355  1.00 14.53           C  
ATOM   1378  ND2 ASN A 196      -2.034 -15.869  34.536  1.00 12.02           N  
ATOM   1379  OD1 ASN A 196      -2.911 -14.960  32.671  1.00 12.90           O  
ATOM   1380  N   GLY A 197       2.093 -14.446  30.794  1.00  8.55           N  
ATOM   1381  CA  GLY A 197       3.346 -13.697  30.931  1.00  8.46           C  
ATOM   1382  C   GLY A 197       3.901 -13.746  32.358  1.00  8.35           C  
ATOM   1383  O   GLY A 197       3.102 -13.818  33.302  1.00  8.71           O  
ATOM   1384  N   LYS A 198       5.234 -13.668  32.555  1.00  8.50           N  
ATOM   1385  CA  LYS A 198       5.882 -13.925  33.855  1.00  6.40           C  
ATOM   1386  C   LYS A 198       6.197 -12.635  34.638  1.00  9.95           C  
ATOM   1387  O   LYS A 198       6.961 -11.781  34.159  1.00  9.49           O  
ATOM   1388  CB  LYS A 198       7.183 -14.726  33.650  1.00  9.36           C  
ATOM   1389  CG  LYS A 198       7.849 -15.228  34.961  1.00 10.62           C  
ATOM   1390  CD  LYS A 198       9.057 -16.169  34.707  1.00 10.15           C  
ATOM   1391  CE  LYS A 198       9.601 -16.799  36.000  1.00 11.80           C  
ATOM   1392  NZ  LYS A 198       8.641 -17.720  36.695  1.00 13.66           N1+
ATOM   1393  N   GLU A 199       5.675 -12.527  35.870  1.00  7.47           N  
ATOM   1394  CA  GLU A 199       6.038 -11.483  36.831  1.00  8.70           C  
ATOM   1395  C   GLU A 199       6.826 -12.090  37.997  1.00 10.82           C  
ATOM   1396  O   GLU A 199       6.760 -13.298  38.254  1.00 20.24           O  
ATOM   1397  CB  GLU A 199       4.786 -10.737  37.366  1.00 11.88           C  
ATOM   1398  CG  GLU A 199       3.959  -9.983  36.279  1.00  9.73           C  
ATOM   1399  CD  GLU A 199       2.701  -9.234  36.784  1.00 19.44           C  
ATOM   1400  OE1 GLU A 199       2.805  -8.374  37.691  1.00 17.49           O  
ATOM   1401  OE2 GLU A 199       1.594  -9.483  36.241  1.00 19.93           O1-
ATOM   1402  N   GLY A 200       7.580 -11.243  38.709  1.00 11.89           N  
ATOM   1403  CA  GLY A 200       8.347 -11.691  39.855  1.00 11.33           C  
ATOM   1404  C   GLY A 200       8.076 -10.858  41.098  1.00 12.38           C  
ATOM   1405  O   GLY A 200       7.615  -9.718  41.027  1.00 15.56           O  
ATOM   1406  N   ASP A 201       8.413 -11.441  42.259  1.00 17.14           N  
ATOM   1407  CA  ASP A 201       8.094 -10.822  43.543  1.00 16.33           C  
ATOM   1408  C   ASP A 201       9.053  -9.700  43.952  1.00 14.78           C  
ATOM   1409  O   ASP A 201       8.674  -8.868  44.787  1.00 17.95           O  
ATOM   1410  CB  ASP A 201       8.068 -11.882  44.650  1.00 23.88           C  
ATOM   1411  CG  ASP A 201       9.212 -12.884  44.535  1.00 29.11           C  
ATOM   1412  OD1 ASP A 201       9.240 -13.640  43.538  1.00 35.09           O  
ATOM   1413  OD2 ASP A 201      10.079 -12.923  45.442  1.00 31.59           O1-
ATOM   1414  N   LEU A 202      10.265  -9.647  43.392  1.00 11.71           N  
ATOM   1415  CA  LEU A 202      11.232  -8.586  43.702  1.00 12.83           C  
ATOM   1416  C   LEU A 202      11.099  -7.459  42.670  1.00 11.22           C  
ATOM   1417  O   LEU A 202      11.499  -7.630  41.517  1.00  9.62           O  
ATOM   1418  CB  LEU A 202      12.659  -9.141  43.706  1.00 14.11           C  
ATOM   1419  CG  LEU A 202      12.974 -10.413  44.509  1.00 21.76           C  
ATOM   1420  CD1 LEU A 202      14.304 -11.049  44.067  1.00 16.33           C  
ATOM   1421  CD2 LEU A 202      13.004 -10.096  45.998  1.00 23.85           C  
ATOM   1422  N   VAL A 203      10.578  -6.301  43.089  1.00 11.04           N  
ATOM   1423  CA  VAL A 203      10.254  -5.182  42.194  1.00  9.65           C  
ATOM   1424  C   VAL A 203      11.303  -4.072  42.393  1.00 11.41           C  
ATOM   1425  O   VAL A 203      11.266  -3.358  43.402  1.00 11.75           O  
ATOM   1426  CB  VAL A 203       8.821  -4.674  42.444  1.00  9.97           C  
ATOM   1427  CG1 VAL A 203       8.447  -3.562  41.473  1.00 10.67           C  
ATOM   1428  CG2 VAL A 203       7.795  -5.827  42.339  1.00 12.61           C  
ATOM   1429  N   LEU A 204      12.221  -3.895  41.413  1.00 11.43           N  
ATOM   1430  CA  LEU A 204      13.479  -3.150  41.586  1.00  7.72           C  
ATOM   1431  C   LEU A 204      13.574  -1.886  40.718  1.00 12.07           C  
ATOM   1432  O   LEU A 204      12.916  -1.769  39.677  1.00 13.00           O  
ATOM   1433  CB  LEU A 204      14.691  -4.048  41.259  1.00 12.27           C  
ATOM   1434  CG  LEU A 204      14.742  -5.445  41.899  1.00 13.82           C  
ATOM   1435  CD1 LEU A 204      15.862  -6.295  41.277  1.00 12.01           C  
ATOM   1436  CD2 LEU A 204      14.917  -5.338  43.406  1.00 19.37           C  
ATOM   1437  N   VAL A 205      14.424  -0.938  41.159  1.00  6.40           N  
ATOM   1438  CA  VAL A 205      14.811   0.265  40.400  1.00  6.12           C  
ATOM   1439  C   VAL A 205      16.340   0.281  40.253  1.00 11.81           C  
ATOM   1440  O   VAL A 205      17.062   0.298  41.258  1.00  9.56           O  
ATOM   1441  CB  VAL A 205      14.342   1.572  41.079  1.00  8.00           C  
ATOM   1442  CG1 VAL A 205      14.852   2.821  40.275  1.00 11.48           C  
ATOM   1443  CG2 VAL A 205      12.829   1.631  41.223  1.00 11.23           C  
ATOM   1444  N   ASN A 206      16.829   0.329  39.005  1.00  8.69           N  
ATOM   1445  CA  ASN A 206      18.272   0.332  38.709  1.00  7.80           C  
ATOM   1446  C   ASN A 206      18.999  -0.826  39.405  1.00 14.02           C  
ATOM   1447  O   ASN A 206      20.160  -0.692  39.815  1.00 12.52           O  
ATOM   1448  CB  ASN A 206      18.928   1.684  39.063  1.00 10.96           C  
ATOM   1449  CG  ASN A 206      18.468   2.835  38.146  1.00  9.64           C  
ATOM   1450  ND2 ASN A 206      18.771   4.079  38.536  1.00  9.43           N  
ATOM   1451  OD1 ASN A 206      17.871   2.600  37.094  1.00  9.78           O  
ATOM   1452  N   GLY A 207      18.320  -1.975  39.541  1.00  6.84           N  
ATOM   1453  CA  GLY A 207      18.929  -3.166  40.129  1.00 10.23           C  
ATOM   1454  C   GLY A 207      18.913  -3.268  41.647  1.00 13.23           C  
ATOM   1455  O   GLY A 207      19.501  -4.220  42.182  1.00 13.64           O  
ATOM   1456  N   ALA A 208      18.251  -2.342  42.358  1.00 13.02           N  
ATOM   1457  CA  ALA A 208      18.230  -2.296  43.821  1.00 13.38           C  
ATOM   1458  C   ALA A 208      16.802  -2.303  44.379  1.00 13.75           C  
ATOM   1459  O   ALA A 208      15.864  -1.809  43.744  1.00 11.47           O  
ATOM   1460  CB  ALA A 208      18.965  -1.043  44.338  1.00 13.06           C  
ATOM   1461  N   LEU A 209      16.638  -2.838  45.599  1.00 12.77           N  
ATOM   1462  CA  LEU A 209      15.327  -2.906  46.258  1.00 15.18           C  
ATOM   1463  C   LEU A 209      15.103  -1.661  47.124  1.00 12.00           C  
ATOM   1464  O   LEU A 209      15.792  -1.464  48.135  1.00 14.61           O  
ATOM   1465  CB  LEU A 209      15.205  -4.180  47.097  1.00 17.84           C  
ATOM   1466  CG  LEU A 209      13.827  -4.456  47.736  1.00 14.12           C  
ATOM   1467  CD1 LEU A 209      12.747  -4.718  46.686  1.00 18.96           C  
ATOM   1468  CD2 LEU A 209      13.898  -5.610  48.743  1.00 18.64           C  
ATOM   1469  N   ARG A 210      14.112  -0.822  46.735  1.00 11.50           N  
ATOM   1470  CA  ARG A 210      13.673   0.407  47.407  1.00 12.90           C  
ATOM   1471  C   ARG A 210      14.815   1.363  47.797  1.00 17.32           C  
ATOM   1472  O   ARG A 210      15.031   1.620  48.996  1.00 17.28           O  
ATOM   1473  CB  ARG A 210      12.820   0.045  48.637  1.00 13.56           C  
ATOM   1474  CG  ARG A 210      11.531  -0.733  48.289  1.00 16.40           C  
ATOM   1475  CD  ARG A 210      10.569  -0.955  49.478  1.00 17.70           C  
ATOM   1476  NE  ARG A 210      10.991  -2.060  50.345  1.00 20.35           N  
ATOM   1477  CZ  ARG A 210      10.623  -3.332  50.191  1.00 23.09           C  
ATOM   1478  NH1 ARG A 210      11.069  -4.256  51.032  1.00 27.23           N1+
ATOM   1479  NH2 ARG A 210       9.810  -3.689  49.206  1.00 22.88           N  
ATOM   1480  N   PRO A 211      15.535   1.945  46.825  1.00 15.49           N  
ATOM   1481  CA  PRO A 211      16.586   2.933  47.147  1.00 13.52           C  
ATOM   1482  C   PRO A 211      16.025   4.285  47.591  1.00 13.32           C  
ATOM   1483  O   PRO A 211      14.840   4.590  47.421  1.00 12.82           O  
ATOM   1484  CB  PRO A 211      17.347   3.068  45.822  1.00  9.39           C  
ATOM   1485  CG  PRO A 211      16.282   2.828  44.775  1.00 12.41           C  
ATOM   1486  CD  PRO A 211      15.442   1.700  45.370  1.00 13.82           C  
ATOM   1487  N   THR A 212      16.923   5.129  48.135  1.00 15.20           N  
ATOM   1488  CA  THR A 212      16.603   6.471  48.633  1.00 10.07           C  
ATOM   1489  C   THR A 212      17.294   7.542  47.782  1.00 11.78           C  
ATOM   1490  O   THR A 212      18.507   7.459  47.542  1.00 13.91           O  
ATOM   1491  CB  THR A 212      17.040   6.637  50.101  1.00 16.46           C  
ATOM   1492  CG2 THR A 212      16.799   8.078  50.601  1.00 17.45           C  
ATOM   1493  OG1 THR A 212      16.327   5.719  50.944  1.00 19.44           O  
ATOM   1494  N   LEU A 213      16.518   8.555  47.335  1.00 11.66           N  
ATOM   1495  CA  LEU A 213      17.030   9.706  46.574  1.00 13.23           C  
ATOM   1496  C   LEU A 213      16.939  10.976  47.429  1.00 14.47           C  
ATOM   1497  O   LEU A 213      15.838  11.491  47.666  1.00 15.79           O  
ATOM   1498  CB  LEU A 213      16.250   9.881  45.259  1.00 13.62           C  
ATOM   1499  CG  LEU A 213      16.755  10.801  44.121  1.00 14.68           C  
ATOM   1500  CD1 LEU A 213      15.967  10.572  42.830  1.00 15.50           C  
ATOM   1501  CD2 LEU A 213      16.742  12.293  44.474  1.00 21.36           C  
ATOM   1502  N   VAL A 214      18.090  11.507  47.851  1.00 11.79           N  
ATOM   1503  CA  VAL A 214      18.163  12.757  48.613  1.00 14.64           C  
ATOM   1504  C   VAL A 214      18.459  13.891  47.628  1.00 14.59           C  
ATOM   1505  O   VAL A 214      19.597  14.055  47.175  1.00 17.02           O  
ATOM   1506  CB  VAL A 214      19.220  12.686  49.723  1.00 18.91           C  
ATOM   1507  CG1 VAL A 214      19.303  14.020  50.461  1.00 23.43           C  
ATOM   1508  CG2 VAL A 214      18.918  11.549  50.695  1.00 16.66           C  
ATOM   1509  N   ALA A 215      17.441  14.701  47.309  1.00 12.70           N  
ATOM   1510  CA  ALA A 215      17.578  15.717  46.266  1.00 12.03           C  
ATOM   1511  C   ALA A 215      18.312  16.960  46.773  1.00 19.90           C  
ATOM   1512  O   ALA A 215      18.172  17.365  47.931  1.00 16.78           O  
ATOM   1513  CB  ALA A 215      16.206  16.125  45.716  1.00 10.18           C  
ATOM   1514  N   GLN A 216      19.105  17.571  45.879  1.00 11.47           N  
ATOM   1515  CA  GLN A 216      19.805  18.815  46.190  1.00 16.55           C  
ATOM   1516  C   GLN A 216      19.233  20.042  45.476  1.00 19.99           C  
ATOM   1517  O   GLN A 216      19.637  21.166  45.804  1.00 22.66           O  
ATOM   1518  CB  GLN A 216      21.308  18.677  45.871  1.00 19.10           C  
ATOM   1519  CG  GLN A 216      21.898  17.329  46.322  1.00 23.69           C  
ATOM   1520  CD  GLN A 216      23.315  17.434  46.874  1.00 45.36           C  
ATOM   1521  NE2 GLN A 216      23.467  18.141  47.991  1.00 53.76           N  
ATOM   1522  OE1 GLN A 216      24.256  16.875  46.309  1.00 43.61           O  
ATOM   1523  N   LYS A 217      18.303  19.865  44.527  1.00 13.14           N  
ATOM   1524  CA  LYS A 217      17.595  20.969  43.879  1.00 17.03           C  
ATOM   1525  C   LYS A 217      16.087  20.723  43.906  1.00 13.62           C  
ATOM   1526  O   LYS A 217      15.629  19.591  44.099  1.00 15.57           O  
ATOM   1527  CB  LYS A 217      18.042  21.159  42.421  1.00 15.74           C  
ATOM   1528  CG  LYS A 217      19.461  21.665  42.259  1.00 25.40           C  
ATOM   1529  CD  LYS A 217      19.833  21.738  40.795  1.00 25.88           C  
ATOM   1530  CE  LYS A 217      21.237  22.286  40.609  1.00 23.42           C  
ATOM   1531  NZ  LYS A 217      21.584  22.362  39.172  1.00 13.65           N1+
ATOM   1532  N   ALA A 218      15.313  21.796  43.667  1.00 15.53           N  
ATOM   1533  CA  ALA A 218      13.852  21.740  43.780  1.00 11.10           C  
ATOM   1534  C   ALA A 218      13.117  21.365  42.484  1.00 13.71           C  
ATOM   1535  O   ALA A 218      11.931  21.018  42.558  1.00 14.09           O  
ATOM   1536  CB  ALA A 218      13.304  23.085  44.279  1.00 15.64           C  
ATOM   1537  N   THR A 219      13.757  21.432  41.309  1.00  9.76           N  
ATOM   1538  CA  THR A 219      13.177  20.925  40.056  1.00 10.71           C  
ATOM   1539  C   THR A 219      13.984  19.723  39.553  1.00 14.75           C  
ATOM   1540  O   THR A 219      15.215  19.811  39.447  1.00 11.89           O  
ATOM   1541  CB  THR A 219      13.139  22.016  38.970  1.00 13.74           C  
ATOM   1542  CG2 THR A 219      12.674  21.428  37.648  1.00 13.89           C  
ATOM   1543  OG1 THR A 219      12.243  23.086  39.338  1.00 13.98           O  
ATOM   1544  N   LEU A 220      13.297  18.599  39.238  1.00  8.32           N  
ATOM   1545  CA  LEU A 220      13.937  17.377  38.721  1.00  8.95           C  
ATOM   1546  C   LEU A 220      13.473  17.038  37.298  1.00 10.35           C  
ATOM   1547  O   LEU A 220      12.322  17.293  36.931  1.00 10.82           O  
ATOM   1548  CB  LEU A 220      13.634  16.144  39.625  1.00 14.61           C  
ATOM   1549  CG  LEU A 220      13.765  16.212  41.149  1.00 22.10           C  
ATOM   1550  CD1 LEU A 220      13.009  15.058  41.806  1.00 29.59           C  
ATOM   1551  CD2 LEU A 220      15.223  16.190  41.560  1.00 20.90           C  
ATOM   1552  N   ARG A 221      14.371  16.430  36.492  1.00  9.52           N  
ATOM   1553  CA  ARG A 221      14.034  15.876  35.168  1.00  9.09           C  
ATOM   1554  C   ARG A 221      14.314  14.367  35.166  1.00 13.25           C  
ATOM   1555  O   ARG A 221      15.480  13.956  35.233  1.00 11.21           O  
ATOM   1556  CB  ARG A 221      14.831  16.585  34.047  1.00  9.60           C  
ATOM   1557  CG  ARG A 221      14.420  16.204  32.581  1.00 13.95           C  
ATOM   1558  CD  ARG A 221      15.519  15.416  31.824  1.00 19.83           C  
ATOM   1559  NE  ARG A 221      15.272  15.258  30.378  1.00 16.99           N  
ATOM   1560  CZ  ARG A 221      15.792  16.039  29.430  1.00 16.81           C  
ATOM   1561  NH1 ARG A 221      16.604  17.044  29.761  1.00 19.12           N1+
ATOM   1562  NH2 ARG A 221      15.516  15.808  28.143  1.00 14.54           N  
ATOM   1563  N   LEU A 222      13.258  13.528  35.084  1.00  9.11           N  
ATOM   1564  CA  LEU A 222      13.378  12.064  35.219  1.00  7.38           C  
ATOM   1565  C   LEU A 222      13.077  11.352  33.888  1.00  9.05           C  
ATOM   1566  O   LEU A 222      12.009  11.559  33.300  1.00  8.40           O  
ATOM   1567  CB  LEU A 222      12.436  11.549  36.325  1.00  8.49           C  
ATOM   1568  CG  LEU A 222      12.503  12.217  37.717  1.00 10.98           C  
ATOM   1569  CD1 LEU A 222      11.370  11.743  38.670  1.00  8.30           C  
ATOM   1570  CD2 LEU A 222      13.879  12.019  38.379  1.00 10.07           C  
ATOM   1571  N   ARG A 223      14.027  10.530  33.407  1.00  7.49           N  
ATOM   1572  CA  ARG A 223      13.853   9.703  32.198  1.00  4.47           C  
ATOM   1573  C   ARG A 223      13.453   8.271  32.610  1.00  6.50           C  
ATOM   1574  O   ARG A 223      14.176   7.633  33.385  1.00  6.84           O  
ATOM   1575  CB  ARG A 223      15.146   9.695  31.338  1.00  6.40           C  
ATOM   1576  CG  ARG A 223      15.787  11.119  30.971  1.00  6.63           C  
ATOM   1577  CD  ARG A 223      16.872  11.069  29.832  1.00  9.20           C  
ATOM   1578  NE  ARG A 223      17.680  12.303  29.638  1.00 10.30           N  
ATOM   1579  CZ  ARG A 223      17.728  13.037  28.517  1.00 15.48           C  
ATOM   1580  NH1 ARG A 223      18.522  14.109  28.441  1.00 11.73           N1+
ATOM   1581  NH2 ARG A 223      16.994  12.713  27.458  1.00 11.41           N  
ATOM   1582  N   LEU A 224      12.318   7.749  32.076  1.00  5.74           N  
ATOM   1583  CA  LEU A 224      11.663   6.522  32.572  1.00  5.88           C  
ATOM   1584  C   LEU A 224      11.602   5.409  31.510  1.00  7.80           C  
ATOM   1585  O   LEU A 224      11.231   5.679  30.362  1.00  8.78           O  
ATOM   1586  CB  LEU A 224      10.210   6.835  33.054  1.00  9.52           C  
ATOM   1587  CG  LEU A 224       9.862   8.014  33.993  1.00 11.82           C  
ATOM   1588  CD1 LEU A 224       8.347   8.286  34.052  1.00 13.77           C  
ATOM   1589  CD2 LEU A 224      10.413   7.781  35.392  1.00 13.27           C  
ATOM   1590  N   LEU A 225      11.914   4.146  31.897  1.00  6.48           N  
ATOM   1591  CA  LEU A 225      11.911   2.977  30.985  1.00  4.43           C  
ATOM   1592  C   LEU A 225      11.290   1.731  31.638  1.00  5.08           C  
ATOM   1593  O   LEU A 225      11.762   1.279  32.689  1.00  8.45           O  
ATOM   1594  CB  LEU A 225      13.344   2.645  30.501  1.00  6.28           C  
ATOM   1595  CG  LEU A 225      13.667   1.264  29.883  1.00  6.48           C  
ATOM   1596  CD1 LEU A 225      12.880   1.035  28.578  1.00  7.62           C  
ATOM   1597  CD2 LEU A 225      15.172   1.094  29.635  1.00  7.22           C  
ATOM   1598  N   ASN A 226      10.262   1.140  31.001  1.00  5.42           N  
ATOM   1599  CA  ASN A 226       9.724  -0.175  31.421  1.00  5.68           C  
ATOM   1600  C   ASN A 226      10.401  -1.298  30.609  1.00  7.83           C  
ATOM   1601  O   ASN A 226      10.041  -1.555  29.450  1.00  6.28           O  
ATOM   1602  CB  ASN A 226       8.194  -0.218  31.273  1.00  6.12           C  
ATOM   1603  CG  ASN A 226       7.559  -1.530  31.838  1.00 10.86           C  
ATOM   1604  ND2 ASN A 226       6.222  -1.534  32.024  1.00  7.15           N  
ATOM   1605  OD1 ASN A 226       8.260  -2.507  32.114  1.00  5.29           O  
ATOM   1606  N   ALA A 227      11.373  -1.995  31.228  1.00  5.29           N  
ATOM   1607  CA  ALA A 227      12.091  -3.115  30.611  1.00  7.22           C  
ATOM   1608  C   ALA A 227      11.682  -4.491  31.162  1.00  8.64           C  
ATOM   1609  O   ALA A 227      12.457  -5.451  31.052  1.00  7.26           O  
ATOM   1610  CB  ALA A 227      13.606  -2.928  30.763  1.00  9.51           C  
ATOM   1611  N   SER A 228      10.477  -4.620  31.724  1.00  7.42           N  
ATOM   1612  CA  SER A 228       9.975  -5.883  32.264  1.00  5.84           C  
ATOM   1613  C   SER A 228       9.332  -6.759  31.180  1.00  8.47           C  
ATOM   1614  O   SER A 228       8.886  -6.263  30.144  1.00  8.00           O  
ATOM   1615  CB  SER A 228       8.941  -5.618  33.356  1.00  5.93           C  
ATOM   1616  OG  SER A 228       9.459  -4.728  34.348  1.00 13.73           O  
ATOM   1617  N   ASN A 229       9.240  -8.076  31.465  1.00  9.88           N  
ATOM   1618  CA  ASN A 229       8.627  -9.033  30.526  1.00  5.91           C  
ATOM   1619  C   ASN A 229       7.122  -8.785  30.336  1.00  7.14           C  
ATOM   1620  O   ASN A 229       6.617  -8.876  29.204  1.00  7.65           O  
ATOM   1621  CB  ASN A 229       8.832 -10.494  31.005  1.00  8.01           C  
ATOM   1622  CG  ASN A 229      10.222 -11.075  30.673  1.00  9.40           C  
ATOM   1623  ND2 ASN A 229      10.245 -12.349  30.275  1.00  9.46           N  
ATOM   1624  OD1 ASN A 229      11.249 -10.394  30.783  1.00  8.31           O  
ATOM   1625  N   ALA A 230       6.380  -8.528  31.433  1.00  7.04           N  
ATOM   1626  CA  ALA A 230       4.913  -8.508  31.452  1.00  9.24           C  
ATOM   1627  C   ALA A 230       4.249  -7.535  32.457  1.00  6.65           C  
ATOM   1628  O   ALA A 230       3.086  -7.170  32.251  1.00  6.62           O  
ATOM   1629  CB  ALA A 230       4.393  -9.941  31.714  1.00  5.84           C  
ATOM   1630  N   ARG A 231       4.951  -7.105  33.527  1.00  5.04           N  
ATOM   1631  CA  ARG A 231       4.380  -6.244  34.582  1.00  6.30           C  
ATOM   1632  C   ARG A 231       4.082  -4.812  34.096  1.00  6.42           C  
ATOM   1633  O   ARG A 231       4.868  -4.231  33.339  1.00  6.74           O  
ATOM   1634  CB  ARG A 231       5.351  -6.190  35.785  1.00  7.34           C  
ATOM   1635  CG  ARG A 231       4.826  -5.388  37.008  1.00  8.46           C  
ATOM   1636  CD  ARG A 231       5.780  -5.389  38.256  1.00 10.72           C  
ATOM   1637  NE  ARG A 231       5.777  -6.656  39.013  1.00  8.01           N  
ATOM   1638  CZ  ARG A 231       4.938  -6.943  40.012  1.00 11.40           C  
ATOM   1639  NH1 ARG A 231       4.005  -6.068  40.394  1.00  8.91           N1+
ATOM   1640  NH2 ARG A 231       5.023  -8.124  40.631  1.00 12.39           N  
ATOM   1641  N   TYR A 232       2.945  -4.232  34.556  1.00  7.18           N  
ATOM   1642  CA  TYR A 232       2.504  -2.856  34.274  1.00  7.05           C  
ATOM   1643  C   TYR A 232       2.755  -1.945  35.494  1.00  9.49           C  
ATOM   1644  O   TYR A 232       2.704  -2.410  36.638  1.00  9.13           O  
ATOM   1645  CB  TYR A 232       0.996  -2.830  33.892  1.00  6.03           C  
ATOM   1646  CG  TYR A 232       0.602  -3.229  32.443  1.00  6.06           C  
ATOM   1647  CD1 TYR A 232      -0.122  -2.349  31.619  1.00  5.33           C  
ATOM   1648  CD2 TYR A 232       0.932  -4.480  31.909  1.00  7.85           C  
ATOM   1649  CE1 TYR A 232      -0.490  -2.711  30.292  1.00  5.84           C  
ATOM   1650  CE2 TYR A 232       0.572  -4.843  30.572  1.00  6.43           C  
ATOM   1651  CZ  TYR A 232      -0.134  -3.958  29.771  1.00  6.62           C  
ATOM   1652  OH  TYR A 232      -0.467  -4.331  28.454  1.00  6.13           O  
ATOM   1653  N   TYR A 233       3.032  -0.637  35.253  1.00  5.89           N  
ATOM   1654  CA  TYR A 233       3.289   0.345  36.325  1.00  6.54           C  
ATOM   1655  C   TYR A 233       2.358   1.571  36.194  1.00  7.37           C  
ATOM   1656  O   TYR A 233       2.563   2.416  35.315  1.00  9.30           O  
ATOM   1657  CB  TYR A 233       4.784   0.782  36.326  1.00  7.35           C  
ATOM   1658  CG  TYR A 233       5.830  -0.344  36.493  1.00  6.27           C  
ATOM   1659  CD1 TYR A 233       6.260  -1.096  35.396  1.00  7.93           C  
ATOM   1660  CD2 TYR A 233       6.384  -0.649  37.745  1.00  9.81           C  
ATOM   1661  CE1 TYR A 233       7.210  -2.144  35.542  1.00  5.98           C  
ATOM   1662  CE2 TYR A 233       7.328  -1.682  37.896  1.00  9.08           C  
ATOM   1663  CZ  TYR A 233       7.727  -2.423  36.790  1.00  6.89           C  
ATOM   1664  OH  TYR A 233       8.645  -3.455  36.915  1.00  8.64           O  
ATOM   1665  N   ARG A 234       1.360   1.707  37.096  1.00  6.64           N  
ATOM   1666  CA  ARG A 234       0.464   2.891  37.185  1.00  9.36           C  
ATOM   1667  C   ARG A 234       1.075   3.920  38.161  1.00  7.67           C  
ATOM   1668  O   ARG A 234       0.792   3.919  39.362  1.00  9.24           O  
ATOM   1669  CB  ARG A 234      -0.954   2.438  37.596  1.00  8.03           C  
ATOM   1670  CG  ARG A 234      -2.056   3.547  37.799  1.00  6.19           C  
ATOM   1671  CD  ARG A 234      -3.415   3.019  38.406  1.00 12.16           C  
ATOM   1672  NE  ARG A 234      -4.227   4.141  38.908  1.00 12.83           N  
ATOM   1673  CZ  ARG A 234      -5.092   4.085  39.924  1.00 17.91           C  
ATOM   1674  NH1 ARG A 234      -5.741   5.184  40.298  1.00 17.38           N1+
ATOM   1675  NH2 ARG A 234      -5.323   2.947  40.572  1.00 14.49           N  
ATOM   1676  N   LEU A 235       1.909   4.841  37.640  1.00  7.95           N  
ATOM   1677  CA  LEU A 235       2.824   5.654  38.468  1.00  5.45           C  
ATOM   1678  C   LEU A 235       2.144   6.870  39.129  1.00  9.76           C  
ATOM   1679  O   LEU A 235       1.405   7.609  38.471  1.00 11.01           O  
ATOM   1680  CB  LEU A 235       4.001   6.150  37.602  1.00  7.19           C  
ATOM   1681  CG  LEU A 235       4.982   5.167  36.929  1.00  7.32           C  
ATOM   1682  CD1 LEU A 235       5.868   5.898  35.902  1.00 10.41           C  
ATOM   1683  CD2 LEU A 235       5.842   4.433  37.956  1.00 11.78           C  
ATOM   1684  N   ALA A 236       2.436   7.113  40.425  1.00  9.17           N  
ATOM   1685  CA  ALA A 236       1.996   8.341  41.104  1.00 10.48           C  
ATOM   1686  C   ALA A 236       2.936   8.721  42.261  1.00  9.05           C  
ATOM   1687  O   ALA A 236       3.368   7.850  43.020  1.00 12.43           O  
ATOM   1688  CB  ALA A 236       0.558   8.194  41.627  1.00 14.43           C  
ATOM   1689  N   LEU A 237       3.264  10.026  42.375  1.00 13.09           N  
ATOM   1690  CA  LEU A 237       4.105  10.585  43.450  1.00  8.35           C  
ATOM   1691  C   LEU A 237       3.225  11.279  44.499  1.00 11.55           C  
ATOM   1692  O   LEU A 237       2.438  12.169  44.154  1.00 13.79           O  
ATOM   1693  CB  LEU A 237       5.139  11.588  42.880  1.00  6.59           C  
ATOM   1694  CG  LEU A 237       6.139  12.276  43.844  1.00  5.93           C  
ATOM   1695  CD1 LEU A 237       7.039  11.275  44.545  1.00 10.83           C  
ATOM   1696  CD2 LEU A 237       7.011  13.344  43.147  1.00 13.54           C  
ATOM   1697  N   GLN A 238       3.375  10.890  45.775  1.00 14.55           N  
ATOM   1698  CA  GLN A 238       2.515  11.424  46.839  1.00 14.72           C  
ATOM   1699  C   GLN A 238       2.532  12.949  46.855  1.00 13.94           C  
ATOM   1700  O   GLN A 238       3.600  13.565  46.866  1.00 16.59           O  
ATOM   1701  CB  GLN A 238       2.973  10.907  48.205  1.00 18.29           C  
ATOM   1702  CG  GLN A 238       2.506   9.514  48.567  1.00 17.19           C  
ATOM   1703  CD  GLN A 238       2.905   9.118  49.987  1.00 21.48           C  
ATOM   1704  NE2 GLN A 238       2.031   8.371  50.659  1.00 26.49           N  
ATOM   1705  OE1 GLN A 238       3.983   9.480  50.471  1.00 20.44           O  
ATOM   1706  N   ASP A 239       1.339  13.556  46.855  1.00 20.37           N  
ATOM   1707  CA  ASP A 239       1.124  14.997  47.019  1.00 19.13           C  
ATOM   1708  C   ASP A 239       1.628  15.854  45.848  1.00 18.52           C  
ATOM   1709  O   ASP A 239       1.719  17.079  45.994  1.00 23.42           O  
ATOM   1710  CB  ASP A 239       1.743  15.517  48.329  1.00 18.98           C  
ATOM   1711  CG  ASP A 239       0.980  15.054  49.571  1.00 30.52           C  
ATOM   1712  OD1 ASP A 239      -0.231  14.767  49.459  1.00 36.63           O  
ATOM   1713  OD2 ASP A 239       1.587  14.983  50.664  1.00 30.25           O1-
ATOM   1714  N   HIS A 240       1.937  15.274  44.675  1.00 16.03           N  
ATOM   1715  CA  HIS A 240       2.481  16.037  43.523  1.00 13.57           C  
ATOM   1716  C   HIS A 240       1.911  15.586  42.176  1.00 14.45           C  
ATOM   1717  O   HIS A 240       1.697  14.381  41.977  1.00 18.96           O  
ATOM   1718  CB  HIS A 240       4.016  15.905  43.450  1.00 13.60           C  
ATOM   1719  CG  HIS A 240       4.741  16.409  44.664  1.00 17.48           C  
ATOM   1720  CD2 HIS A 240       5.486  17.526  44.860  1.00 21.46           C  
ATOM   1721  ND1 HIS A 240       4.774  15.712  45.853  1.00 15.71           N  
ATOM   1722  CE1 HIS A 240       5.500  16.381  46.733  1.00 18.61           C  
ATOM   1723  NE2 HIS A 240       5.939  17.489  46.158  1.00 19.89           N  
ATOM   1724  N   PRO A 241       1.679  16.507  41.232  1.00 12.29           N  
ATOM   1725  CA  PRO A 241       1.446  16.119  39.832  1.00 12.92           C  
ATOM   1726  C   PRO A 241       2.746  15.928  39.044  1.00 12.79           C  
ATOM   1727  O   PRO A 241       3.841  16.236  39.517  1.00 12.70           O  
ATOM   1728  CB  PRO A 241       0.641  17.303  39.263  1.00 18.49           C  
ATOM   1729  CG  PRO A 241       0.698  18.405  40.313  1.00 18.41           C  
ATOM   1730  CD  PRO A 241       1.601  17.968  41.418  1.00 12.63           C  
ATOM   1731  N   LEU A 242       2.601  15.395  37.815  1.00  9.61           N  
ATOM   1732  CA  LEU A 242       3.721  15.215  36.883  1.00 12.13           C  
ATOM   1733  C   LEU A 242       3.500  16.037  35.609  1.00 14.29           C  
ATOM   1734  O   LEU A 242       2.369  16.134  35.113  1.00 13.68           O  
ATOM   1735  CB  LEU A 242       3.915  13.723  36.510  1.00 10.18           C  
ATOM   1736  CG  LEU A 242       3.955  12.622  37.586  1.00 13.01           C  
ATOM   1737  CD1 LEU A 242       4.058  11.222  36.955  1.00 15.21           C  
ATOM   1738  CD2 LEU A 242       5.096  12.855  38.587  1.00  8.16           C  
ATOM   1739  N   TYR A 243       4.583  16.634  35.063  1.00 10.00           N  
ATOM   1740  CA  TYR A 243       4.520  17.442  33.833  1.00  7.65           C  
ATOM   1741  C   TYR A 243       5.233  16.715  32.669  1.00  8.23           C  
ATOM   1742  O   TYR A 243       6.472  16.647  32.634  1.00 11.22           O  
ATOM   1743  CB  TYR A 243       5.112  18.843  34.091  1.00 12.05           C  
ATOM   1744  CG  TYR A 243       4.356  19.666  35.157  1.00 11.18           C  
ATOM   1745  CD1 TYR A 243       3.265  20.461  34.813  1.00 14.34           C  
ATOM   1746  CD2 TYR A 243       4.727  19.622  36.500  1.00 12.66           C  
ATOM   1747  CE1 TYR A 243       2.563  21.192  35.777  1.00 15.06           C  
ATOM   1748  CE2 TYR A 243       4.033  20.350  37.466  1.00 11.98           C  
ATOM   1749  CZ  TYR A 243       2.952  21.134  37.096  1.00 13.84           C  
ATOM   1750  OH  TYR A 243       2.259  21.860  38.060  1.00 20.07           O  
ATOM   1751  N   LEU A 244       4.449  16.174  31.709  1.00  5.94           N  
ATOM   1752  CA  LEU A 244       4.972  15.337  30.615  1.00  6.63           C  
ATOM   1753  C   LEU A 244       5.630  16.171  29.506  1.00 11.54           C  
ATOM   1754  O   LEU A 244       5.000  17.090  28.961  1.00  9.70           O  
ATOM   1755  CB  LEU A 244       3.828  14.481  30.031  1.00 11.54           C  
ATOM   1756  CG  LEU A 244       4.071  13.426  28.923  1.00  6.85           C  
ATOM   1757  CD1 LEU A 244       4.944  12.276  29.447  1.00  9.14           C  
ATOM   1758  CD2 LEU A 244       2.747  12.885  28.300  1.00  7.99           C  
ATOM   1759  N   ILE A 245       6.880  15.827  29.135  1.00  6.27           N  
ATOM   1760  CA  ILE A 245       7.615  16.569  28.109  1.00  5.77           C  
ATOM   1761  C   ILE A 245       8.083  15.709  26.913  1.00 10.57           C  
ATOM   1762  O   ILE A 245       8.377  16.290  25.844  1.00  6.07           O  
ATOM   1763  CB  ILE A 245       8.815  17.376  28.694  1.00 10.53           C  
ATOM   1764  CG1 ILE A 245       9.975  16.498  29.230  1.00  9.07           C  
ATOM   1765  CG2 ILE A 245       8.359  18.412  29.745  1.00  8.58           C  
ATOM   1766  CD1 ILE A 245      11.265  17.332  29.564  1.00 10.48           C  
ATOM   1767  N   ALA A 246       8.140  14.363  27.010  1.00  6.75           N  
ATOM   1768  CA  ALA A 246       8.471  13.497  25.867  1.00  8.01           C  
ATOM   1769  C   ALA A 246       7.804  12.118  25.989  1.00  7.82           C  
ATOM   1770  O   ALA A 246       7.571  11.620  27.104  1.00  5.92           O  
ATOM   1771  CB  ALA A 246       9.992  13.313  25.700  1.00  9.18           C  
ATOM   1772  N   ALA A 247       7.508  11.490  24.812  1.00  6.71           N  
ATOM   1773  CA  ALA A 247       6.968  10.120  24.687  1.00  7.87           C  
ATOM   1774  C   ALA A 247       8.059   9.145  24.183  1.00  8.00           C  
ATOM   1775  O   ALA A 247       9.251   9.481  24.192  1.00  9.07           O  
ATOM   1776  CB  ALA A 247       5.749  10.102  23.753  1.00  8.18           C  
ATOM   1777  N   ASP A 248       7.646   7.938  23.729  1.00  3.98           N  
ATOM   1778  CA  ASP A 248       8.598   6.895  23.295  1.00  8.85           C  
ATOM   1779  C   ASP A 248       9.761   7.454  22.448  1.00  9.55           C  
ATOM   1780  O   ASP A 248      10.940   7.176  22.720  1.00  8.51           O  
ATOM   1781  CB  ASP A 248       7.924   5.785  22.440  1.00  8.53           C  
ATOM   1782  CG  ASP A 248       6.789   4.991  23.138  1.00 10.82           C  
ATOM   1783  OD1 ASP A 248       6.682   4.867  24.385  1.00  5.68           O  
ATOM   1784  OD2 ASP A 248       5.966   4.435  22.359  1.00  5.06           O1-
ATOM   1785  N   GLY A 249       9.439   8.210  21.385  1.00  7.29           N  
ATOM   1786  CA  GLY A 249      10.417   8.572  20.357  1.00  6.61           C  
ATOM   1787  C   GLY A 249      10.693  10.048  20.064  1.00  9.65           C  
ATOM   1788  O   GLY A 249      11.290  10.349  19.015  1.00  7.90           O  
ATOM   1789  N   GLY A 250      10.290  10.968  20.943  1.00  6.37           N  
ATOM   1790  CA  GLY A 250      10.565  12.387  20.741  1.00  6.24           C  
ATOM   1791  C   GLY A 250       9.747  13.279  21.663  1.00  5.19           C  
ATOM   1792  O   GLY A 250       8.880  12.807  22.408  1.00  7.61           O  
ATOM   1793  N   PHE A 251      10.039  14.598  21.588  1.00  6.38           N  
ATOM   1794  CA  PHE A 251       9.402  15.631  22.432  1.00  6.17           C  
ATOM   1795  C   PHE A 251       7.928  15.889  22.051  1.00  6.07           C  
ATOM   1796  O   PHE A 251       7.524  15.718  20.895  1.00  6.95           O  
ATOM   1797  CB  PHE A 251      10.163  16.982  22.303  1.00  7.46           C  
ATOM   1798  CG  PHE A 251      11.494  17.061  23.062  1.00  8.31           C  
ATOM   1799  CD1 PHE A 251      11.521  17.138  24.454  1.00 12.72           C  
ATOM   1800  CD2 PHE A 251      12.715  17.128  22.367  1.00 11.95           C  
ATOM   1801  CE1 PHE A 251      12.737  17.229  25.152  1.00  9.76           C  
ATOM   1802  CE2 PHE A 251      13.946  17.216  23.055  1.00 11.33           C  
ATOM   1803  CZ  PHE A 251      13.957  17.267  24.452  1.00 10.17           C  
ATOM   1804  N   LEU A 252       7.126  16.336  23.035  1.00  6.72           N  
ATOM   1805  CA  LEU A 252       5.805  16.949  22.804  1.00  7.62           C  
ATOM   1806  C   LEU A 252       5.963  18.391  22.277  1.00  8.60           C  
ATOM   1807  O   LEU A 252       7.077  18.923  22.162  1.00 10.28           O  
ATOM   1808  CB  LEU A 252       4.957  16.943  24.089  1.00  7.41           C  
ATOM   1809  CG  LEU A 252       4.078  15.734  24.494  1.00  4.82           C  
ATOM   1810  CD1 LEU A 252       4.953  14.498  24.734  1.00  7.87           C  
ATOM   1811  CD2 LEU A 252       3.186  15.993  25.741  1.00  8.39           C  
ATOM   1812  N   GLU A 253       4.833  19.035  21.923  1.00  9.36           N  
ATOM   1813  CA  GLU A 253       4.861  20.421  21.438  1.00  9.01           C  
ATOM   1814  C   GLU A 253       4.952  21.448  22.582  1.00 12.84           C  
ATOM   1815  O   GLU A 253       5.526  22.531  22.384  1.00 11.60           O  
ATOM   1816  CB  GLU A 253       3.623  20.686  20.547  1.00 11.62           C  
ATOM   1817  CG  GLU A 253       3.568  19.828  19.243  1.00 11.96           C  
ATOM   1818  CD  GLU A 253       2.526  20.286  18.193  1.00 16.26           C  
ATOM   1819  OE1 GLU A 253       1.305  20.158  18.430  1.00 15.08           O  
ATOM   1820  OE2 GLU A 253       2.932  20.756  17.109  1.00 16.39           O1-
ATOM   1821  N   GLU A 254       4.387  21.137  23.755  1.00 12.05           N  
ATOM   1822  CA  GLU A 254       4.474  21.919  24.993  1.00 11.50           C  
ATOM   1823  C   GLU A 254       4.168  20.985  26.175  1.00 12.18           C  
ATOM   1824  O   GLU A 254       3.598  19.910  25.977  1.00 12.13           O  
ATOM   1825  CB  GLU A 254       3.495  23.110  24.970  1.00 13.31           C  
ATOM   1826  CG  GLU A 254       2.028  22.699  25.021  1.00 21.58           C  
ATOM   1827  CD  GLU A 254       1.059  23.873  24.878  1.00 27.12           C  
ATOM   1828  OE1 GLU A 254       1.511  25.036  24.805  1.00 31.84           O  
ATOM   1829  OE2 GLU A 254      -0.163  23.619  24.830  1.00 33.47           O1-
ATOM   1830  N   PRO A 255       4.548  21.359  27.413  1.00  9.16           N  
ATOM   1831  CA  PRO A 255       4.294  20.465  28.574  1.00 12.08           C  
ATOM   1832  C   PRO A 255       2.807  20.241  28.887  1.00  8.53           C  
ATOM   1833  O   PRO A 255       1.984  21.152  28.749  1.00 15.07           O  
ATOM   1834  CB  PRO A 255       4.990  21.189  29.741  1.00 10.52           C  
ATOM   1835  CG  PRO A 255       6.007  22.107  29.103  1.00  9.75           C  
ATOM   1836  CD  PRO A 255       5.407  22.510  27.767  1.00 12.10           C  
ATOM   1837  N   LEU A 256       2.473  19.025  29.375  1.00  7.66           N  
ATOM   1838  CA  LEU A 256       1.091  18.610  29.696  1.00  7.97           C  
ATOM   1839  C   LEU A 256       0.967  18.081  31.133  1.00 12.70           C  
ATOM   1840  O   LEU A 256       1.571  17.061  31.475  1.00  9.60           O  
ATOM   1841  CB  LEU A 256       0.589  17.543  28.697  1.00 11.22           C  
ATOM   1842  CG  LEU A 256      -0.833  16.970  28.900  1.00 10.33           C  
ATOM   1843  CD1 LEU A 256      -1.899  18.025  28.571  1.00 15.14           C  
ATOM   1844  CD2 LEU A 256      -1.106  15.678  28.095  1.00 14.41           C  
ATOM   1845  N   GLU A 257       0.130  18.732  31.961  1.00 15.35           N  
ATOM   1846  CA  GLU A 257      -0.031  18.340  33.369  1.00  9.50           C  
ATOM   1847  C   GLU A 257      -0.942  17.112  33.523  1.00 14.20           C  
ATOM   1848  O   GLU A 257      -2.066  17.104  33.005  1.00 15.11           O  
ATOM   1849  CB  GLU A 257      -0.603  19.508  34.188  1.00 14.00           C  
ATOM   1850  CG  GLU A 257      -0.661  19.233  35.707  1.00 17.74           C  
ATOM   1851  CD  GLU A 257      -1.437  20.283  36.510  1.00 27.71           C  
ATOM   1852  OE1 GLU A 257      -1.881  19.957  37.634  1.00 26.35           O  
ATOM   1853  OE2 GLU A 257      -1.595  21.431  36.034  1.00 26.98           O1-
ATOM   1854  N   VAL A 258      -0.473  16.088  34.268  1.00  9.27           N  
ATOM   1855  CA  VAL A 258      -1.253  14.879  34.575  1.00 13.83           C  
ATOM   1856  C   VAL A 258      -1.130  14.496  36.056  1.00 12.86           C  
ATOM   1857  O   VAL A 258      -0.174  14.859  36.741  1.00 12.51           O  
ATOM   1858  CB  VAL A 258      -0.836  13.656  33.702  1.00  9.19           C  
ATOM   1859  CG1 VAL A 258      -0.918  13.975  32.198  1.00 12.76           C  
ATOM   1860  CG2 VAL A 258       0.573  13.131  34.096  1.00 10.77           C  
ATOM   1861  N   SER A 259      -2.114  13.732  36.559  1.00 13.81           N  
ATOM   1862  CA  SER A 259      -2.106  13.314  37.962  1.00 14.35           C  
ATOM   1863  C   SER A 259      -1.508  11.919  38.202  1.00 12.55           C  
ATOM   1864  O   SER A 259      -1.120  11.623  39.345  1.00 11.40           O  
ATOM   1865  CB  SER A 259      -3.527  13.365  38.539  1.00 16.72           C  
ATOM   1866  OG  SER A 259      -4.329  12.319  38.017  1.00 25.43           O  
ATOM   1867  N   GLU A 260      -1.431  11.073  37.167  1.00 13.82           N  
ATOM   1868  CA  GLU A 260      -0.802   9.745  37.194  1.00 16.92           C  
ATOM   1869  C   GLU A 260      -0.428   9.375  35.753  1.00  7.30           C  
ATOM   1870  O   GLU A 260      -0.850  10.049  34.809  1.00 10.44           O  
ATOM   1871  CB  GLU A 260      -1.733   8.691  37.826  1.00 16.41           C  
ATOM   1872  CG  GLU A 260      -3.132   8.609  37.206  1.00 14.42           C  
ATOM   1873  CD  GLU A 260      -4.070   7.609  37.916  1.00 16.90           C  
ATOM   1874  OE1 GLU A 260      -4.432   7.822  39.097  1.00 18.61           O  
ATOM   1875  OE2 GLU A 260      -4.467   6.616  37.275  1.00 16.01           O1-
ATOM   1876  N   LEU A 261       0.366   8.290  35.581  1.00  7.13           N  
ATOM   1877  CA  LEU A 261       0.889   7.911  34.249  1.00  7.24           C  
ATOM   1878  C   LEU A 261       1.091   6.397  34.127  1.00  7.47           C  
ATOM   1879  O   LEU A 261       1.983   5.845  34.787  1.00  8.33           O  
ATOM   1880  CB  LEU A 261       2.203   8.648  33.967  1.00  5.78           C  
ATOM   1881  CG  LEU A 261       2.883   8.465  32.598  1.00  6.08           C  
ATOM   1882  CD1 LEU A 261       2.028   9.092  31.508  1.00 15.66           C  
ATOM   1883  CD2 LEU A 261       4.311   9.075  32.558  1.00  9.60           C  
ATOM   1884  N   LEU A 262       0.307   5.723  33.253  1.00  7.98           N  
ATOM   1885  CA  LEU A 262       0.478   4.280  33.002  1.00  9.49           C  
ATOM   1886  C   LEU A 262       1.569   3.991  31.956  1.00 11.91           C  
ATOM   1887  O   LEU A 262       1.546   4.568  30.860  1.00  8.83           O  
ATOM   1888  CB  LEU A 262      -0.853   3.666  32.531  1.00  7.73           C  
ATOM   1889  CG  LEU A 262      -0.970   2.140  32.318  1.00  8.59           C  
ATOM   1890  CD1 LEU A 262      -0.989   1.356  33.641  1.00  8.60           C  
ATOM   1891  CD2 LEU A 262      -2.214   1.764  31.492  1.00 11.34           C  
ATOM   1892  N   LEU A 263       2.498   3.063  32.276  1.00  6.38           N  
ATOM   1893  CA  LEU A 263       3.549   2.604  31.352  1.00  7.36           C  
ATOM   1894  C   LEU A 263       3.490   1.083  31.179  1.00  5.81           C  
ATOM   1895  O   LEU A 263       3.750   0.337  32.137  1.00  5.89           O  
ATOM   1896  CB  LEU A 263       4.946   3.002  31.855  1.00 11.94           C  
ATOM   1897  CG  LEU A 263       5.524   4.421  31.743  1.00 15.67           C  
ATOM   1898  CD1 LEU A 263       7.002   4.435  32.180  1.00 14.43           C  
ATOM   1899  CD2 LEU A 263       5.371   5.016  30.336  1.00 16.17           C  
ATOM   1900  N   ALA A 264       3.211   0.619  29.943  1.00  5.54           N  
ATOM   1901  CA  ALA A 264       3.132  -0.805  29.592  1.00  6.09           C  
ATOM   1902  C   ALA A 264       4.488  -1.340  29.119  1.00  5.15           C  
ATOM   1903  O   ALA A 264       5.401  -0.560  28.828  1.00  7.45           O  
ATOM   1904  CB  ALA A 264       2.076  -0.990  28.504  1.00  6.19           C  
ATOM   1905  N   PRO A 265       4.660  -2.672  29.013  1.00  4.56           N  
ATOM   1906  CA  PRO A 265       5.982  -3.229  28.647  1.00  6.57           C  
ATOM   1907  C   PRO A 265       6.508  -2.701  27.314  1.00  3.05           C  
ATOM   1908  O   PRO A 265       5.861  -2.845  26.268  1.00  7.93           O  
ATOM   1909  CB  PRO A 265       5.723  -4.743  28.598  1.00  6.49           C  
ATOM   1910  CG  PRO A 265       4.605  -4.972  29.608  1.00  7.50           C  
ATOM   1911  CD  PRO A 265       3.719  -3.734  29.454  1.00  6.12           C  
ATOM   1912  N   GLY A 266       7.724  -2.121  27.345  1.00  7.17           N  
ATOM   1913  CA  GLY A 266       8.370  -1.552  26.167  1.00  6.18           C  
ATOM   1914  C   GLY A 266       8.273  -0.029  26.005  1.00  6.26           C  
ATOM   1915  O   GLY A 266       9.051   0.536  25.207  1.00  5.41           O  
ATOM   1916  N   GLU A 267       7.369   0.651  26.731  1.00  6.80           N  
ATOM   1917  CA  GLU A 267       7.158   2.103  26.592  1.00  5.47           C  
ATOM   1918  C   GLU A 267       8.226   2.907  27.368  1.00  4.05           C  
ATOM   1919  O   GLU A 267       8.824   2.408  28.335  1.00  5.78           O  
ATOM   1920  CB  GLU A 267       5.731   2.502  27.065  1.00  7.80           C  
ATOM   1921  CG  GLU A 267       4.558   2.052  26.117  1.00 10.24           C  
ATOM   1922  CD  GLU A 267       3.168   2.624  26.486  1.00 14.49           C  
ATOM   1923  OE1 GLU A 267       2.557   3.331  25.644  1.00 10.06           O  
ATOM   1924  OE2 GLU A 267       2.673   2.362  27.613  1.00 10.33           O1-
ATOM   1925  N   ARG A 268       8.471   4.169  26.928  1.00  5.39           N  
ATOM   1926  CA  ARG A 268       9.314   5.160  27.639  1.00  5.11           C  
ATOM   1927  C   ARG A 268       8.615   6.535  27.738  1.00  7.16           C  
ATOM   1928  O   ARG A 268       7.695   6.849  26.968  1.00  6.02           O  
ATOM   1929  CB  ARG A 268      10.704   5.376  26.954  1.00  4.19           C  
ATOM   1930  CG  ARG A 268      11.707   4.193  26.950  1.00  5.14           C  
ATOM   1931  CD  ARG A 268      11.473   3.228  25.753  1.00  5.34           C  
ATOM   1932  NE  ARG A 268      11.792   3.842  24.451  1.00  4.25           N  
ATOM   1933  CZ  ARG A 268      11.199   3.517  23.296  1.00  6.13           C  
ATOM   1934  NH1 ARG A 268      11.551   4.132  22.175  1.00  5.20           N1+
ATOM   1935  NH2 ARG A 268      10.239   2.597  23.256  1.00  5.29           N  
ATOM   1936  N   ALA A 269       9.083   7.375  28.684  1.00  5.29           N  
ATOM   1937  CA  ALA A 269       8.604   8.760  28.868  1.00 10.22           C  
ATOM   1938  C   ALA A 269       9.611   9.604  29.669  1.00  8.58           C  
ATOM   1939  O   ALA A 269      10.472   9.063  30.373  1.00 12.07           O  
ATOM   1940  CB  ALA A 269       7.243   8.787  29.579  1.00 11.48           C  
ATOM   1941  N   GLU A 270       9.486  10.954  29.572  1.00  6.63           N  
ATOM   1942  CA  GLU A 270      10.272  11.907  30.382  1.00  5.94           C  
ATOM   1943  C   GLU A 270       9.363  12.977  31.005  1.00  6.44           C  
ATOM   1944  O   GLU A 270       8.476  13.500  30.316  1.00  5.46           O  
ATOM   1945  CB  GLU A 270      11.395  12.603  29.509  1.00  5.43           C  
ATOM   1946  CG  GLU A 270      12.401  11.616  28.866  1.00  8.41           C  
ATOM   1947  CD  GLU A 270      13.574  12.273  28.111  1.00  9.61           C  
ATOM   1948  OE1 GLU A 270      14.256  11.555  27.323  1.00 10.18           O  
ATOM   1949  OE2 GLU A 270      13.833  13.488  28.294  1.00 10.92           O1-
ATOM   1950  N   VAL A 271       9.583  13.306  32.309  1.00  8.24           N  
ATOM   1951  CA  VAL A 271       8.727  14.228  33.079  1.00  7.73           C  
ATOM   1952  C   VAL A 271       9.550  15.234  33.909  1.00  6.61           C  
ATOM   1953  O   VAL A 271      10.706  14.984  34.268  1.00  9.73           O  
ATOM   1954  CB  VAL A 271       7.741  13.476  34.035  1.00  5.88           C  
ATOM   1955  CG1 VAL A 271       6.849  12.464  33.289  1.00  9.21           C  
ATOM   1956  CG2 VAL A 271       8.479  12.797  35.201  1.00  9.72           C  
ATOM   1957  N   LEU A 272       8.921  16.382  34.242  1.00  6.01           N  
ATOM   1958  CA  LEU A 272       9.431  17.344  35.236  1.00  8.33           C  
ATOM   1959  C   LEU A 272       8.616  17.283  36.535  1.00 10.44           C  
ATOM   1960  O   LEU A 272       7.393  17.111  36.499  1.00 10.48           O  
ATOM   1961  CB  LEU A 272       9.393  18.790  34.700  1.00  7.66           C  
ATOM   1962  CG  LEU A 272      10.273  19.202  33.498  1.00 10.01           C  
ATOM   1963  CD1 LEU A 272       9.845  20.550  32.890  1.00 10.99           C  
ATOM   1964  CD2 LEU A 272      11.760  19.235  33.884  1.00 10.50           C  
ATOM   1965  N   VAL A 273       9.294  17.461  37.682  1.00  8.10           N  
ATOM   1966  CA  VAL A 273       8.691  17.461  39.025  1.00  8.87           C  
ATOM   1967  C   VAL A 273       9.096  18.753  39.741  1.00 11.75           C  
ATOM   1968  O   VAL A 273      10.261  19.162  39.669  1.00 11.05           O  
ATOM   1969  CB  VAL A 273       9.143  16.220  39.839  1.00 10.96           C  
ATOM   1970  CG1 VAL A 273       8.797  16.344  41.348  1.00 10.57           C  
ATOM   1971  CG2 VAL A 273       8.547  14.931  39.251  1.00 14.79           C  
ATOM   1972  N   ARG A 274       8.141  19.401  40.432  1.00 12.45           N  
ATOM   1973  CA  ARG A 274       8.378  20.675  41.133  1.00 17.04           C  
ATOM   1974  C   ARG A 274       8.098  20.531  42.634  1.00 15.25           C  
ATOM   1975  O   ARG A 274       6.933  20.489  43.046  1.00 14.98           O  
ATOM   1976  CB  ARG A 274       7.506  21.791  40.540  1.00 16.50           C  
ATOM   1977  CG  ARG A 274       7.601  21.989  39.020  1.00 15.90           C  
ATOM   1978  CD  ARG A 274       6.657  23.081  38.520  1.00 15.25           C  
ATOM   1979  NE  ARG A 274       7.198  24.426  38.694  1.00 21.97           N  
ATOM   1980  CZ  ARG A 274       6.719  25.321  39.557  1.00 26.49           C  
ATOM   1981  NH1 ARG A 274       7.275  26.526  39.644  1.00 27.00           N1+
ATOM   1982  NH2 ARG A 274       5.686  25.011  40.333  1.00 25.03           N  
ATOM   1983  N   LEU A 275       9.153  20.511  43.460  1.00 13.69           N  
ATOM   1984  CA  LEU A 275       9.015  20.334  44.907  1.00 15.74           C  
ATOM   1985  C   LEU A 275       8.788  21.678  45.595  1.00 22.04           C  
ATOM   1986  O   LEU A 275       9.541  22.630  45.371  1.00 22.99           O  
ATOM   1987  CB  LEU A 275      10.262  19.655  45.483  1.00 16.08           C  
ATOM   1988  CG  LEU A 275      10.645  18.307  44.857  1.00 19.61           C  
ATOM   1989  CD1 LEU A 275      12.057  17.905  45.279  1.00 20.48           C  
ATOM   1990  CD2 LEU A 275       9.638  17.227  45.226  1.00 15.87           C  
ATOM   1991  N   ARG A 276       7.763  21.749  46.457  1.00 26.57           N  
ATOM   1992  CA  ARG A 276       7.396  23.012  47.096  1.00 30.47           C  
ATOM   1993  C   ARG A 276       7.446  23.001  48.622  1.00 19.85           C  
ATOM   1994  O   ARG A 276       7.431  24.084  49.220  1.00 27.40           O  
ATOM   1995  CB  ARG A 276       5.992  23.451  46.646  1.00 32.67           C  
ATOM   1996  CG  ARG A 276       5.902  23.827  45.170  1.00 37.22           C  
ATOM   1997  CD  ARG A 276       4.867  24.919  44.918  1.00 51.09           C  
ATOM   1998  NE  ARG A 276       4.960  25.466  43.561  1.00 64.51           N  
ATOM   1999  CZ  ARG A 276       4.332  26.566  43.154  1.00 67.64           C  
ATOM   2000  NH1 ARG A 276       4.472  26.999  41.908  1.00 53.73           N1+
ATOM   2001  NH2 ARG A 276       3.564  27.242  43.997  1.00 78.96           N  
ATOM   2002  N   LYS A 277       7.513  21.833  49.264  1.00 20.32           N  
ATOM   2003  CA  LYS A 277       7.562  21.717  50.719  1.00 22.67           C  
ATOM   2004  C   LYS A 277       8.591  20.666  51.122  1.00 19.60           C  
ATOM   2005  O   LYS A 277       8.855  19.721  50.374  1.00 19.13           O  
ATOM   2006  CB  LYS A 277       6.210  21.300  51.318  1.00 23.52           C  
ATOM   2007  CG  LYS A 277       5.035  22.213  51.033  1.00 25.44           C  
ATOM   2008  CD  LYS A 277       3.800  21.685  51.764  1.00 22.64           C  
ATOM   2009  CE  LYS A 277       2.653  22.687  51.766  1.00 31.92           C  
ATOM   2010  NZ  LYS A 277       1.449  22.131  52.458  1.00 36.29           N1+
ATOM   2011  N   GLU A 278       9.148  20.820  52.324  1.00 16.29           N  
ATOM   2012  CA  GLU A 278      10.017  19.797  52.890  1.00 19.98           C  
ATOM   2013  C   GLU A 278       9.228  18.528  53.218  1.00 24.61           C  
ATOM   2014  O   GLU A 278       8.036  18.579  53.528  1.00 23.08           O  
ATOM   2015  CB  GLU A 278      10.686  20.311  54.165  1.00 23.83           C  
ATOM   2016  CG  GLU A 278      11.300  21.688  54.058  1.00 32.35           C  
ATOM   2017  CD  GLU A 278      12.285  21.944  55.177  1.00 47.02           C  
ATOM   2018  OE1 GLU A 278      13.399  21.388  55.122  1.00 46.83           O  
ATOM   2019  OE2 GLU A 278      11.933  22.679  56.123  1.00 51.27           O1-
ATOM   2020  N   GLY A 279       9.904  17.387  53.168  1.00 18.01           N  
ATOM   2021  CA  GLY A 279       9.280  16.133  53.555  1.00 21.03           C  
ATOM   2022  C   GLY A 279       9.867  14.949  52.809  1.00 21.56           C  
ATOM   2023  O   GLY A 279      10.805  15.073  52.026  1.00 21.27           O  
ATOM   2024  N   ARG A 280       9.284  13.778  53.084  1.00 19.02           N  
ATOM   2025  CA  ARG A 280       9.658  12.518  52.448  1.00 18.57           C  
ATOM   2026  C   ARG A 280       8.423  11.908  51.785  1.00 24.50           C  
ATOM   2027  O   ARG A 280       7.395  11.720  52.445  1.00 24.28           O  
ATOM   2028  CB  ARG A 280      10.273  11.569  53.485  1.00 23.35           C  
ATOM   2029  CG  ARG A 280      10.431  10.118  53.073  1.00 27.17           C  
ATOM   2030  CD  ARG A 280      11.211   9.387  54.155  1.00 39.51           C  
ATOM   2031  NE  ARG A 280      11.168   7.932  54.038  1.00 40.35           N  
ATOM   2032  CZ  ARG A 280      10.246   7.162  54.611  1.00 42.81           C  
ATOM   2033  NH1 ARG A 280       9.273   7.704  55.331  1.00 45.53           N1+
ATOM   2034  NH2 ARG A 280      10.297   5.847  54.465  1.00 33.73           N  
ATOM   2035  N   PHE A 281       8.526  11.599  50.478  1.00 17.85           N  
ATOM   2036  CA  PHE A 281       7.380  11.236  49.638  1.00 15.07           C  
ATOM   2037  C   PHE A 281       7.635   9.937  48.866  1.00 16.89           C  
ATOM   2038  O   PHE A 281       8.715   9.742  48.299  1.00 14.29           O  
ATOM   2039  CB  PHE A 281       7.053  12.377  48.644  1.00 14.64           C  
ATOM   2040  CG  PHE A 281       6.989  13.756  49.278  1.00 17.26           C  
ATOM   2041  CD1 PHE A 281       5.802  14.226  49.825  1.00 15.62           C  
ATOM   2042  CD2 PHE A 281       8.112  14.575  49.325  1.00 17.13           C  
ATOM   2043  CE1 PHE A 281       5.733  15.490  50.412  1.00 19.19           C  
ATOM   2044  CE2 PHE A 281       8.052  15.840  49.912  1.00 15.55           C  
ATOM   2045  CZ  PHE A 281       6.863  16.297  50.456  1.00 15.23           C  
ATOM   2046  N   LEU A 282       6.632   9.052  48.825  1.00 12.65           N  
ATOM   2047  CA  LEU A 282       6.757   7.764  48.135  1.00 12.97           C  
ATOM   2048  C   LEU A 282       6.367   7.865  46.653  1.00  7.89           C  
ATOM   2049  O   LEU A 282       5.340   8.461  46.321  1.00 12.78           O  
ATOM   2050  CB  LEU A 282       5.861   6.711  48.809  1.00 10.89           C  
ATOM   2051  CG  LEU A 282       6.337   5.867  49.999  1.00 25.31           C  
ATOM   2052  CD1 LEU A 282       7.018   6.707  51.053  1.00 27.63           C  
ATOM   2053  CD2 LEU A 282       5.155   5.096  50.609  1.00 21.51           C  
ATOM   2054  N   LEU A 283       7.189   7.265  45.761  1.00  9.10           N  
ATOM   2055  CA  LEU A 283       6.781   6.955  44.383  1.00 12.58           C  
ATOM   2056  C   LEU A 283       6.270   5.511  44.339  1.00 11.89           C  
ATOM   2057  O   LEU A 283       7.016   4.577  44.679  1.00 10.46           O  
ATOM   2058  CB  LEU A 283       7.943   7.151  43.391  1.00 11.97           C  
ATOM   2059  CG  LEU A 283       7.677   6.861  41.890  1.00  8.80           C  
ATOM   2060  CD1 LEU A 283       6.742   7.889  41.271  1.00 12.67           C  
ATOM   2061  CD2 LEU A 283       8.986   6.743  41.057  1.00 11.87           C  
ATOM   2062  N   GLN A 284       5.000   5.327  43.927  1.00  9.16           N  
ATOM   2063  CA  GLN A 284       4.303   4.033  43.975  1.00 10.25           C  
ATOM   2064  C   GLN A 284       3.805   3.576  42.602  1.00  8.97           C  
ATOM   2065  O   GLN A 284       3.511   4.397  41.729  1.00  8.62           O  
ATOM   2066  CB  GLN A 284       3.063   4.095  44.910  1.00 11.73           C  
ATOM   2067  CG  GLN A 284       3.353   4.341  46.399  1.00 10.68           C  
ATOM   2068  CD  GLN A 284       2.075   4.381  47.247  1.00 13.68           C  
ATOM   2069  NE2 GLN A 284       1.428   5.540  47.291  1.00 15.17           N  
ATOM   2070  OE1 GLN A 284       1.680   3.376  47.846  1.00 16.57           O  
ATOM   2071  N   ALA A 285       3.655   2.242  42.438  1.00  8.18           N  
ATOM   2072  CA  ALA A 285       2.844   1.640  41.369  1.00  7.55           C  
ATOM   2073  C   ALA A 285       1.495   1.209  41.966  1.00  8.79           C  
ATOM   2074  O   ALA A 285       1.429   0.211  42.697  1.00 10.99           O  
ATOM   2075  CB  ALA A 285       3.565   0.452  40.734  1.00 12.44           C  
ATOM   2076  N   LEU A 286       0.423   1.956  41.647  1.00  6.39           N  
ATOM   2077  CA  LEU A 286      -0.929   1.773  42.223  1.00  8.97           C  
ATOM   2078  C   LEU A 286      -1.677   0.569  41.614  1.00  8.68           C  
ATOM   2079  O   LEU A 286      -1.290   0.041  40.577  1.00  8.61           O  
ATOM   2080  CB  LEU A 286      -1.731   3.064  42.026  1.00 10.80           C  
ATOM   2081  CG  LEU A 286      -1.226   4.368  42.675  1.00  9.86           C  
ATOM   2082  CD1 LEU A 286      -2.105   5.561  42.292  1.00 12.41           C  
ATOM   2083  CD2 LEU A 286      -1.123   4.244  44.185  1.00 14.19           C  
ATOM   2084  N   PRO A 287      -2.781   0.109  42.238  1.00  9.97           N  
ATOM   2085  CA  PRO A 287      -3.487  -1.093  41.728  1.00  8.01           C  
ATOM   2086  C   PRO A 287      -4.020  -0.946  40.295  1.00  8.29           C  
ATOM   2087  O   PRO A 287      -4.638   0.068  39.959  1.00 10.77           O  
ATOM   2088  CB  PRO A 287      -4.636  -1.266  42.736  1.00 11.31           C  
ATOM   2089  CG  PRO A 287      -4.111  -0.691  44.015  1.00 12.42           C  
ATOM   2090  CD  PRO A 287      -3.286   0.515  43.567  1.00 15.64           C  
ATOM   2091  N   TYR A 288      -3.783  -1.979  39.449  1.00  9.12           N  
ATOM   2092  CA  TYR A 288      -4.241  -2.028  38.045  1.00  6.71           C  
ATOM   2093  C   TYR A 288      -4.572  -3.469  37.631  1.00 10.16           C  
ATOM   2094  O   TYR A 288      -3.829  -4.394  37.973  1.00  9.96           O  
ATOM   2095  CB  TYR A 288      -3.179  -1.445  37.059  1.00 10.42           C  
ATOM   2096  CG  TYR A 288      -3.662  -1.352  35.599  1.00  9.77           C  
ATOM   2097  CD1 TYR A 288      -4.579  -0.380  35.213  1.00 10.40           C  
ATOM   2098  CD2 TYR A 288      -3.201  -2.245  34.618  1.00  9.65           C  
ATOM   2099  CE1 TYR A 288      -5.045  -0.294  33.885  1.00 13.00           C  
ATOM   2100  CE2 TYR A 288      -3.669  -2.171  33.285  1.00 10.36           C  
ATOM   2101  CZ  TYR A 288      -4.588  -1.191  32.933  1.00 10.18           C  
ATOM   2102  OH  TYR A 288      -5.067  -1.089  31.629  1.00 10.28           O  
ATOM   2103  N   ASP A 289      -5.666  -3.648  36.854  1.00 12.37           N  
ATOM   2104  CA  ASP A 289      -6.166  -4.956  36.392  1.00 14.40           C  
ATOM   2105  C   ASP A 289      -5.959  -5.084  34.878  1.00  8.32           C  
ATOM   2106  O   ASP A 289      -6.689  -4.458  34.097  1.00 10.44           O  
ATOM   2107  CB  ASP A 289      -7.652  -5.117  36.749  1.00 15.24           C  
ATOM   2108  CG  ASP A 289      -8.219  -6.533  36.452  1.00 21.20           C  
ATOM   2109  OD1 ASP A 289      -7.568  -7.381  35.785  1.00 13.30           O  
ATOM   2110  OD2 ASP A 289      -9.358  -6.801  36.903  1.00 21.25           O1-
ATOM   2111  N   ARG A 290      -5.000  -5.926  34.468  1.00  6.30           N  
ATOM   2112  CA  ARG A 290      -4.674  -6.127  33.055  1.00 13.05           C  
ATOM   2113  C   ARG A 290      -5.344  -7.363  32.448  1.00 13.71           C  
ATOM   2114  O   ARG A 290      -5.045  -7.715  31.303  1.00  9.78           O  
ATOM   2115  CB  ARG A 290      -3.143  -6.188  32.854  1.00 10.55           C  
ATOM   2116  CG  ARG A 290      -2.394  -7.421  33.434  1.00 10.31           C  
ATOM   2117  CD  ARG A 290      -0.866  -7.344  33.156  1.00  9.36           C  
ATOM   2118  NE  ARG A 290      -0.093  -8.499  33.654  1.00  8.37           N  
ATOM   2119  CZ  ARG A 290       0.184  -9.595  32.944  1.00  7.96           C  
ATOM   2120  NH1 ARG A 290      -0.277  -9.726  31.712  1.00  9.13           N1+
ATOM   2121  NH2 ARG A 290       0.898 -10.593  33.487  1.00  8.76           N  
ATOM   2122  N   GLY A 291      -6.257  -8.014  33.172  1.00 14.45           N  
ATOM   2123  CA  GLY A 291      -7.025  -9.117  32.617  1.00 14.44           C  
ATOM   2124  C   GLY A 291      -6.411 -10.498  32.715  1.00 16.55           C  
ATOM   2125  O   GLY A 291      -6.837 -11.397  31.980  1.00 15.74           O  
ATOM   2126  N   ALA A 292      -5.437 -10.710  33.598  1.00 13.95           N  
ATOM   2127  CA  ALA A 292      -4.825 -12.025  33.759  1.00 12.41           C  
ATOM   2128  C   ALA A 292      -5.785 -12.988  34.462  1.00 14.22           C  
ATOM   2129  O   ALA A 292      -6.700 -12.572  35.176  1.00 14.94           O  
ATOM   2130  CB  ALA A 292      -3.519 -11.919  34.548  1.00 21.64           C  
ATOM   2131  N   MET A 293      -5.559 -14.291  34.262  1.00 17.77           N  
ATOM   2132  CA  MET A 293      -6.466 -15.342  34.733  1.00 22.24           C  
ATOM   2133  C   MET A 293      -5.860 -16.145  35.887  1.00 23.20           C  
ATOM   2134  O   MET A 293      -4.655 -16.409  35.913  1.00 25.83           O  
ATOM   2135  CB  MET A 293      -6.846 -16.288  33.580  1.00 20.89           C  
ATOM   2136  CG  MET A 293      -7.818 -17.397  33.982  1.00 36.15           C  
ATOM   2137  SD  MET A 293      -8.073 -18.734  32.784  1.00 63.92           S  
ATOM   2138  CE  MET A 293      -8.256 -17.820  31.260  1.00 40.19           C  
ATOM   2139  N   GLY A 294      -6.720 -16.563  36.826  1.00 30.37           N  
ATOM   2140  CA  GLY A 294      -6.302 -17.105  38.101  1.00 27.38           C  
ATOM   2141  C   GLY A 294      -6.526 -18.601  38.311  1.00 29.61           C  
ATOM   2142  O   GLY A 294      -7.008 -19.329  37.448  1.00 23.62           O  
ATOM   2143  N   MET A 295      -6.202 -19.034  39.545  1.00 39.72           N  
ATOM   2144  CA  MET A 295      -5.960 -20.432  39.902  1.00 35.69           C  
ATOM   2145  C   MET A 295      -6.949 -21.038  40.893  1.00 46.83           C  
ATOM   2146  O   MET A 295      -6.740 -22.183  41.320  1.00 32.51           O  
ATOM   2147  CB  MET A 295      -4.559 -20.574  40.515  1.00 38.00           C  
ATOM   2148  CG  MET A 295      -3.435 -20.303  39.550  1.00 42.38           C  
ATOM   2149  SD  MET A 295      -1.754 -20.346  40.216  1.00 42.12           S  
ATOM   2150  CE  MET A 295      -1.800 -18.978  41.384  1.00 38.89           C  
ATOM   2151  N   MET A 296      -8.001 -20.322  41.278  1.00 44.03           N  
ATOM   2152  CA  MET A 296      -8.729 -20.672  42.489  1.00 48.22           C  
ATOM   2153  C   MET A 296      -9.567 -21.937  42.315  1.00 53.45           C  
ATOM   2154  O   MET A 296      -9.881 -22.374  41.204  1.00 38.74           O  
ATOM   2155  CB  MET A 296      -9.623 -19.515  42.928  1.00 41.18           C  
ATOM   2156  CG  MET A 296      -8.854 -18.237  43.201  1.00 45.46           C  
ATOM   2157  SD  MET A 296      -7.226 -18.563  43.912  1.00 69.62           S  
ATOM   2158  CE  MET A 296      -7.694 -19.047  45.566  1.00 46.73           C  
ATOM   2159  N   ASP A 297      -9.924 -22.527  43.449  1.00 51.68           N  
ATOM   2160  CA  ASP A 297     -10.817 -23.671  43.481  1.00 66.48           C  
ATOM   2161  C   ASP A 297     -12.014 -23.365  44.372  1.00 79.47           C  
ATOM   2162  O   ASP A 297     -11.998 -22.432  45.179  1.00 81.22           O  
ATOM   2163  CB  ASP A 297     -10.094 -24.940  43.953  1.00 57.09           C  
ATOM   2164  CG  ASP A 297      -9.739 -25.862  42.798  1.00 61.10           C  
ATOM   2165  OD1 ASP A 297      -8.549 -26.221  42.654  1.00 61.45           O  
ATOM   2166  OD2 ASP A 297     -10.648 -26.216  42.019  1.00 67.66           O1-
ATOM   2167  N   MET A 298     -13.042 -24.196  44.216  1.00 75.57           N  
ATOM   2168  CA  MET A 298     -14.408 -23.966  44.679  1.00 67.02           C  
ATOM   2169  C   MET A 298     -14.553 -23.319  46.054  1.00 84.48           C  
ATOM   2170  O   MET A 298     -14.878 -23.982  47.044  1.00 75.99           O  
ATOM   2171  CB  MET A 298     -15.158 -25.293  44.641  1.00 63.04           C  
ATOM   2172  CG  MET A 298     -15.837 -25.487  43.308  1.00 64.10           C  
ATOM   2173  SD  MET A 298     -14.762 -25.897  41.911  1.00 52.54           S  
ATOM   2174  CE  MET A 298     -13.657 -27.099  42.642  1.00 37.20           C  
ATOM   2175  N   GLY A 299     -14.343 -22.005  46.100  1.00100.90           N  
ATOM   2176  CA  GLY A 299     -14.700 -21.168  47.231  1.00 99.09           C  
ATOM   2177  C   GLY A 299     -15.309 -19.872  46.733  1.00107.13           C  
ATOM   2178  O   GLY A 299     -14.647 -19.119  46.012  1.00105.83           O  
ATOM   2179  N   GLY A 300     -16.558 -19.597  47.099  1.00104.57           N  
ATOM   2180  CA  GLY A 300     -17.315 -18.539  46.458  1.00108.82           C  
ATOM   2181  C   GLY A 300     -17.065 -17.150  47.025  1.00108.67           C  
ATOM   2182  O   GLY A 300     -16.734 -16.983  48.195  1.00103.45           O  
ATOM   2183  N   MET A 301     -17.231 -16.147  46.157  1.00116.62           N  
ATOM   2184  CA  MET A 301     -17.149 -14.739  46.534  1.00116.02           C  
ATOM   2185  C   MET A 301     -18.182 -13.926  45.760  1.00112.47           C  
ATOM   2186  O   MET A 301     -19.390 -14.116  45.934  1.00110.08           O  
ATOM   2187  CB  MET A 301     -15.745 -14.179  46.279  1.00112.50           C  
ATOM   2188  CG  MET A 301     -14.622 -14.881  47.030  1.00111.61           C  
ATOM   2189  SD  MET A 301     -13.014 -14.089  46.821  1.00118.23           S  
ATOM   2190  CE  MET A 301     -13.489 -12.465  46.234  1.00105.06           C  
ATOM   2191  N   ALA A 302     -17.714 -13.018  44.900  1.00109.12           N  
ATOM   2192  CA  ALA A 302     -18.594 -12.234  44.041  1.00106.05           C  
ATOM   2193  C   ALA A 302     -17.845 -11.769  42.796  1.00105.95           C  
ATOM   2194  O   ALA A 302     -18.372 -10.981  42.002  1.00103.87           O  
ATOM   2195  CB  ALA A 302     -19.167 -11.038  44.804  1.00 97.53           C  
ATOM   2196  N   HIS A 303     -16.616 -12.258  42.626  1.00109.10           N  
ATOM   2197  CA  HIS A 303     -15.761 -11.918  41.494  1.00108.50           C  
ATOM   2198  C   HIS A 303     -14.584 -12.890  41.475  1.00106.17           C  
ATOM   2199  O   HIS A 303     -13.464 -12.528  41.848  1.00109.96           O  
ATOM   2200  CB  HIS A 303     -15.294 -10.457  41.594  1.00 96.64           C  
ATOM   2201  CG  HIS A 303     -14.281 -10.057  40.563  1.00 98.76           C  
ATOM   2202  CD2 HIS A 303     -14.395  -9.294  39.450  1.00102.79           C  
ATOM   2203  ND1 HIS A 303     -12.958 -10.445  40.624  1.00 97.12           N  
ATOM   2204  CE1 HIS A 303     -12.304  -9.941  39.592  1.00 80.09           C  
ATOM   2205  NE2 HIS A 303     -13.152  -9.239  38.863  1.00 88.96           N  
ATOM   2206  N   ALA A 304     -14.828 -14.130  41.057  1.00 96.43           N  
ATOM   2207  CA  ALA A 304     -13.843 -15.200  41.183  1.00 94.24           C  
ATOM   2208  C   ALA A 304     -13.701 -15.943  39.862  1.00 94.89           C  
ATOM   2209  O   ALA A 304     -14.666 -16.554  39.385  1.00100.70           O  
ATOM   2210  CB  ALA A 304     -14.230 -16.171  42.302  1.00100.76           C  
ATOM   2211  N   MET A 305     -12.484 -15.889  39.289  1.00 83.61           N  
ATOM   2212  CA  MET A 305     -11.958 -16.564  38.098  1.00 74.31           C  
ATOM   2213  C   MET A 305     -10.813 -15.725  37.529  1.00 54.61           C  
ATOM   2214  O   MET A 305      -9.711 -16.255  37.330  1.00 44.49           O  
ATOM   2215  CB  MET A 305     -13.027 -16.824  37.028  1.00 83.12           C  
ATOM   2216  CG  MET A 305     -12.585 -17.774  35.927  1.00 87.61           C  
ATOM   2217  SD  MET A 305     -13.698 -17.768  34.507  1.00108.70           S  
ATOM   2218  CE  MET A 305     -14.136 -16.033  34.428  1.00 77.18           C  
ATOM   2219  N   PRO A 306     -11.002 -14.431  37.265  1.00 48.45           N  
ATOM   2220  CA  PRO A 306      -9.858 -13.591  36.911  1.00 32.70           C  
ATOM   2221  C   PRO A 306      -9.024 -13.251  38.139  1.00 40.87           C  
ATOM   2222  O   PRO A 306      -9.451 -13.415  39.284  1.00 37.65           O  
ATOM   2223  CB  PRO A 306     -10.511 -12.338  36.323  1.00 44.55           C  
ATOM   2224  CG  PRO A 306     -11.767 -12.224  37.063  1.00 54.33           C  
ATOM   2225  CD  PRO A 306     -12.248 -13.637  37.262  1.00 59.85           C  
ATOM   2226  N   GLN A 307      -7.809 -12.768  37.872  1.00 26.31           N  
ATOM   2227  CA  GLN A 307      -6.883 -12.443  38.953  1.00 26.60           C  
ATOM   2228  C   GLN A 307      -7.319 -11.186  39.697  1.00 23.28           C  
ATOM   2229  O   GLN A 307      -7.176 -11.104  40.921  1.00 25.49           O  
ATOM   2230  CB  GLN A 307      -5.462 -12.282  38.395  1.00 28.89           C  
ATOM   2231  CG  GLN A 307      -4.348 -12.775  39.327  1.00 32.96           C  
ATOM   2232  CD  GLN A 307      -3.053 -13.144  38.595  1.00 40.78           C  
ATOM   2233  NE2 GLN A 307      -2.991 -14.370  38.084  1.00 39.24           N  
ATOM   2234  OE1 GLN A 307      -2.118 -12.344  38.505  1.00 30.20           O  
ATOM   2235  N   GLY A 308      -7.860 -10.199  38.985  1.00 22.67           N  
ATOM   2236  CA  GLY A 308      -8.190  -8.924  39.588  1.00 22.26           C  
ATOM   2237  C   GLY A 308      -7.010  -7.962  39.608  1.00 18.83           C  
ATOM   2238  O   GLY A 308      -5.966  -8.215  38.999  1.00 21.17           O  
ATOM   2239  N  APRO A 309      -7.154  -6.847  40.324  0.50 19.50           N  
ATOM   2240  N  BPRO A 309      -7.154  -6.847  40.324  0.50 19.50           N  
ATOM   2241  CA APRO A 309      -6.106  -5.815  40.319  0.50 15.33           C  
ATOM   2242  CA BPRO A 309      -6.106  -5.815  40.319  0.50 15.33           C  
ATOM   2243  C  APRO A 309      -4.883  -6.226  41.131  0.50 17.38           C  
ATOM   2244  C  BPRO A 309      -4.883  -6.226  41.131  0.50 17.38           C  
ATOM   2245  O  APRO A 309      -4.956  -7.040  42.055  0.50 19.67           O  
ATOM   2246  O  BPRO A 309      -4.956  -7.040  42.055  0.50 19.67           O  
ATOM   2247  CB APRO A 309      -6.797  -4.596  40.951  0.50 16.15           C  
ATOM   2248  CB BPRO A 309      -6.797  -4.596  40.951  0.50 16.15           C  
ATOM   2249  CG APRO A 309      -8.266  -4.959  41.063  0.50 23.59           C  
ATOM   2250  CG BPRO A 309      -8.266  -4.959  41.063  0.50 23.59           C  
ATOM   2251  CD APRO A 309      -8.322  -6.449  41.122  0.50 19.13           C  
ATOM   2252  CD BPRO A 309      -8.322  -6.449  41.122  0.50 19.13           C  
ATOM   2253  N   SER A 310      -3.741  -5.627  40.779  1.00 16.04           N  
ATOM   2254  CA  SER A 310      -2.482  -5.877  41.493  1.00 13.20           C  
ATOM   2255  C   SER A 310      -2.489  -5.217  42.876  1.00 15.87           C  
ATOM   2256  O   SER A 310      -3.253  -4.290  43.151  1.00 13.87           O  
ATOM   2257  CB  SER A 310      -1.270  -5.337  40.708  1.00 13.64           C  
ATOM   2258  OG  SER A 310      -1.481  -3.999  40.254  1.00 13.41           O  
ATOM   2259  N   ARG A 311      -1.606  -5.724  43.766  1.00 14.54           N  
ATOM   2260  CA  ARG A 311      -1.338  -5.082  45.053  1.00 14.96           C  
ATOM   2261  C   ARG A 311      -0.409  -3.872  44.875  1.00 13.79           C  
ATOM   2262  O   ARG A 311       0.450  -3.867  43.987  1.00 12.78           O  
ATOM   2263  CB  ARG A 311      -0.696  -6.080  46.012  1.00 14.99           C  
ATOM   2264  CG  ARG A 311       0.549  -6.744  45.431  1.00 23.97           C  
ATOM   2265  CD  ARG A 311       1.064  -7.931  46.255  1.00 42.53           C  
ATOM   2266  NE  ARG A 311       2.066  -7.526  47.240  1.00 35.39           N  
ATOM   2267  CZ  ARG A 311       1.775  -7.055  48.448  1.00 42.73           C  
ATOM   2268  NH1 ARG A 311       2.745  -6.704  49.282  1.00 41.93           N1+
ATOM   2269  NH2 ARG A 311       0.511  -6.949  48.830  1.00 44.58           N  
ATOM   2270  N   PRO A 312      -0.536  -2.842  45.717  1.00 13.61           N  
ATOM   2271  CA  PRO A 312       0.365  -1.683  45.592  1.00 13.75           C  
ATOM   2272  C   PRO A 312       1.813  -2.033  45.930  1.00 16.40           C  
ATOM   2273  O   PRO A 312       2.082  -2.885  46.780  1.00 14.38           O  
ATOM   2274  CB  PRO A 312      -0.210  -0.667  46.588  1.00 13.90           C  
ATOM   2275  CG  PRO A 312      -0.984  -1.489  47.583  1.00 16.73           C  
ATOM   2276  CD  PRO A 312      -1.521  -2.671  46.808  1.00 14.96           C  
ATOM   2277  N   GLU A 313       2.760  -1.361  45.240  1.00 12.91           N  
ATOM   2278  CA  GLU A 313       4.200  -1.553  45.454  1.00 12.13           C  
ATOM   2279  C   GLU A 313       4.924  -0.207  45.599  1.00 12.31           C  
ATOM   2280  O   GLU A 313       4.633   0.744  44.865  1.00 14.82           O  
ATOM   2281  CB  GLU A 313       4.851  -2.370  44.291  1.00  9.45           C  
ATOM   2282  CG  GLU A 313       4.289  -3.795  44.046  1.00 12.01           C  
ATOM   2283  CD  GLU A 313       4.798  -4.853  45.040  1.00 14.39           C  
ATOM   2284  OE1 GLU A 313       5.763  -4.585  45.778  1.00 21.79           O  
ATOM   2285  OE2 GLU A 313       4.211  -5.964  45.092  1.00 19.52           O1-
ATOM   2286  N   THR A 314       5.888  -0.127  46.533  1.00 10.65           N  
ATOM   2287  CA  THR A 314       6.727   1.068  46.712  1.00 10.16           C  
ATOM   2288  C   THR A 314       7.994   0.962  45.853  1.00 13.16           C  
ATOM   2289  O   THR A 314       8.744  -0.010  45.980  1.00 16.15           O  
ATOM   2290  CB  THR A 314       7.131   1.237  48.189  1.00 13.60           C  
ATOM   2291  CG2 THR A 314       8.157   2.366  48.356  1.00 15.03           C  
ATOM   2292  OG1 THR A 314       5.983   1.521  49.006  1.00 15.83           O  
ATOM   2293  N   LEU A 315       8.255   1.979  45.007  1.00 10.03           N  
ATOM   2294  CA  LEU A 315       9.406   1.976  44.095  1.00 12.02           C  
ATOM   2295  C   LEU A 315      10.661   2.660  44.678  1.00 12.54           C  
ATOM   2296  O   LEU A 315      11.755   2.077  44.625  1.00 10.29           O  
ATOM   2297  CB  LEU A 315       9.019   2.619  42.745  1.00 11.54           C  
ATOM   2298  CG  LEU A 315       7.862   1.965  41.960  1.00  8.70           C  
ATOM   2299  CD1 LEU A 315       7.594   2.647  40.630  1.00 12.18           C  
ATOM   2300  CD2 LEU A 315       8.101   0.470  41.743  1.00 15.79           C  
ATOM   2301  N   LEU A 316      10.538   3.882  45.223  1.00 10.33           N  
ATOM   2302  CA  LEU A 316      11.655   4.560  45.894  1.00 14.06           C  
ATOM   2303  C   LEU A 316      11.121   5.598  46.890  1.00 12.96           C  
ATOM   2304  O   LEU A 316       9.925   5.921  46.906  1.00 10.14           O  
ATOM   2305  CB  LEU A 316      12.627   5.203  44.870  1.00 15.11           C  
ATOM   2306  CG  LEU A 316      12.199   6.258  43.831  1.00 15.44           C  
ATOM   2307  CD1 LEU A 316      11.925   7.625  44.462  1.00 11.60           C  
ATOM   2308  CD2 LEU A 316      13.248   6.398  42.696  1.00 11.50           C  
ATOM   2309  N   TYR A 317      12.036   6.129  47.724  1.00 15.01           N  
ATOM   2310  CA  TYR A 317      11.759   7.205  48.688  1.00 16.52           C  
ATOM   2311  C   TYR A 317      12.459   8.496  48.246  1.00 13.19           C  
ATOM   2312  O   TYR A 317      13.673   8.489  48.008  1.00 11.92           O  
ATOM   2313  CB  TYR A 317      12.236   6.827  50.108  1.00 12.75           C  
ATOM   2314  CG  TYR A 317      11.775   5.488  50.659  1.00 16.77           C  
ATOM   2315  CD1 TYR A 317      10.489   5.328  51.157  1.00 17.69           C  
ATOM   2316  CD2 TYR A 317      12.643   4.398  50.727  1.00 19.34           C  
ATOM   2317  CE1 TYR A 317      10.059   4.117  51.671  1.00 18.54           C  
ATOM   2318  CE2 TYR A 317      12.221   3.172  51.250  1.00 21.11           C  
ATOM   2319  CZ  TYR A 317      10.925   3.047  51.720  1.00 19.52           C  
ATOM   2320  OH  TYR A 317      10.480   1.848  52.240  1.00 29.18           O  
ATOM   2321  N   LEU A 318      11.712   9.608  48.149  1.00  7.67           N  
ATOM   2322  CA  LEU A 318      12.242  10.887  47.652  1.00 13.29           C  
ATOM   2323  C   LEU A 318      12.211  11.967  48.737  1.00 16.02           C  
ATOM   2324  O   LEU A 318      11.132  12.349  49.205  1.00 14.23           O  
ATOM   2325  CB  LEU A 318      11.445  11.351  46.423  1.00 14.01           C  
ATOM   2326  CG  LEU A 318      11.572  12.788  45.879  1.00 27.00           C  
ATOM   2327  CD1 LEU A 318      13.006  13.180  45.577  1.00 16.93           C  
ATOM   2328  CD2 LEU A 318      10.717  12.964  44.625  1.00 26.43           C  
ATOM   2329  N   ILE A 319      13.386  12.513  49.084  1.00 12.00           N  
ATOM   2330  CA  ILE A 319      13.524  13.501  50.164  1.00 16.69           C  
ATOM   2331  C   ILE A 319      13.873  14.875  49.580  1.00 15.40           C  
ATOM   2332  O   ILE A 319      14.856  15.013  48.846  1.00 12.68           O  
ATOM   2333  CB  ILE A 319      14.577  13.043  51.193  1.00 17.71           C  
ATOM   2334  CG1 ILE A 319      14.127  11.726  51.843  1.00 20.78           C  
ATOM   2335  CG2 ILE A 319      14.800  14.097  52.278  1.00 18.23           C  
ATOM   2336  CD1 ILE A 319      15.235  10.951  52.504  1.00 30.43           C  
ATOM   2337  N   ALA A 320      13.071  15.914  49.938  1.00 13.30           N  
ATOM   2338  CA  ALA A 320      13.216  17.265  49.391  1.00 14.99           C  
ATOM   2339  C   ALA A 320      14.295  18.078  50.125  1.00 19.69           C  
ATOM   2340  O   ALA A 320      14.598  17.810  51.291  1.00 19.00           O  
ATOM   2341  CB  ALA A 320      11.882  18.006  49.468  1.00 17.24           C  
ATOM   2342  N   PRO A 321      14.884  19.082  49.469  1.00 17.62           N  
ATOM   2343  CA  PRO A 321      15.906  19.910  50.123  1.00 20.61           C  
ATOM   2344  C   PRO A 321      15.287  21.009  50.990  1.00 19.69           C  
ATOM   2345  O   PRO A 321      14.076  21.224  51.011  1.00 20.74           O  
ATOM   2346  CB  PRO A 321      16.677  20.501  48.937  1.00 18.00           C  
ATOM   2347  CG  PRO A 321      15.648  20.615  47.864  1.00 19.82           C  
ATOM   2348  CD  PRO A 321      14.746  19.422  48.036  1.00 16.45           C  
ATOM   2349  N   LYS A 322      16.162  21.732  51.692  1.00 27.67           N  
ATOM   2350  CA  LYS A 322      15.731  22.771  52.620  1.00 25.55           C  
ATOM   2351  C   LYS A 322      15.242  24.015  51.881  1.00 25.37           C  
ATOM   2352  O   LYS A 322      15.917  24.512  50.972  1.00 25.33           O  
ATOM   2353  CB  LYS A 322      16.881  23.151  53.553  1.00 31.37           C  
ATOM   2354  CG  LYS A 322      17.134  22.166  54.685  1.00 41.27           C  
ATOM   2355  CD  LYS A 322      16.848  22.792  56.047  1.00 46.64           C  
ATOM   2356  CE  LYS A 322      15.494  23.491  56.058  1.00 46.49           C  
ATOM   2357  NZ  LYS A 322      15.046  23.878  57.422  1.00 40.41           N1+
ATOM   2358  N  AASN A 323      14.072  24.528  52.291  0.95 28.89           N  
ATOM   2359  N  BASN A 323      14.074  24.523  52.294  0.05 29.10           N  
ATOM   2360  CA AASN A 323      13.424  25.722  51.744  0.95 31.02           C  
ATOM   2361  CA BASN A 323      13.440  25.716  51.741  0.05 31.04           C  
ATOM   2362  C  AASN A 323      13.400  25.716  50.219  0.95 31.02           C  
ATOM   2363  C  BASN A 323      13.446  25.676  50.219  0.05 30.92           C  
ATOM   2364  O  AASN A 323      14.041  26.565  49.583  0.95 29.48           O  
ATOM   2365  O  BASN A 323      14.173  26.448  49.581  0.05 29.80           O  
ATOM   2366  CB AASN A 323      14.124  26.988  52.244  0.95 33.78           C  
ATOM   2367  CB BASN A 323      14.144  26.979  52.242  0.05 33.79           C  
ATOM   2368  CG AASN A 323      13.296  28.242  52.006  0.95 40.01           C  
ATOM   2369  CG BASN A 323      13.363  28.242  51.932  0.05 39.72           C  
ATOM   2370  ND2AASN A 323      13.963  29.392  51.945  0.95 40.55           N  
ATOM   2371  ND2BASN A 323      14.068  29.363  51.828  0.05 40.14           N  
ATOM   2372  OD1AASN A 323      12.070  28.176  51.881  0.95 41.90           O  
ATOM   2373  OD1BASN A 323      12.141  28.211  51.786  0.05 41.35           O  
ATOM   2374  N   PRO A 324      12.662  24.798  49.600  1.00 27.31           N  
ATOM   2375  CA  PRO A 324      12.748  24.642  48.144  1.00 25.21           C  
ATOM   2376  C   PRO A 324      12.040  25.751  47.374  1.00 22.17           C  
ATOM   2377  O   PRO A 324      10.959  26.207  47.758  1.00 29.32           O  
ATOM   2378  CB  PRO A 324      12.078  23.283  47.903  1.00 23.03           C  
ATOM   2379  CG  PRO A 324      11.096  23.155  49.033  1.00 21.50           C  
ATOM   2380  CD  PRO A 324      11.728  23.835  50.215  1.00 23.45           C  
ATOM   2381  N   LYS A 325      12.667  26.158  46.269  1.00 20.24           N  
ATOM   2382  CA  LYS A 325      12.147  27.154  45.329  1.00 25.89           C  
ATOM   2383  C   LYS A 325      12.287  26.634  43.896  1.00 25.33           C  
ATOM   2384  O   LYS A 325      13.381  26.730  43.307  1.00 20.82           O  
ATOM   2385  CB  LYS A 325      12.894  28.478  45.481  1.00 29.21           C  
ATOM   2386  CG  LYS A 325      12.528  29.308  46.709  1.00 31.90           C  
ATOM   2387  CD  LYS A 325      11.037  29.257  46.994  1.00 46.06           C  
ATOM   2388  CE  LYS A 325      10.747  29.422  48.479  1.00 46.91           C  
ATOM   2389  NZ  LYS A 325      10.733  30.854  48.895  1.00 48.96           N1+
ATOM   2390  N   PRO A 326      11.219  26.106  43.293  1.00 25.22           N  
ATOM   2391  CA  PRO A 326      11.330  25.512  41.948  1.00 19.55           C  
ATOM   2392  C   PRO A 326      11.404  26.540  40.817  1.00 20.29           C  
ATOM   2393  O   PRO A 326      10.962  27.685  40.940  1.00 21.04           O  
ATOM   2394  CB  PRO A 326      10.049  24.670  41.814  1.00 20.74           C  
ATOM   2395  CG  PRO A 326       9.315  24.785  43.116  1.00 26.95           C  
ATOM   2396  CD  PRO A 326       9.871  25.946  43.868  1.00 19.96           C  
ATOM   2397  N   LEU A 327      11.950  26.081  39.670  1.00 22.36           N  
ATOM   2398  CA  LEU A 327      12.073  26.872  38.442  1.00 20.03           C  
ATOM   2399  C   LEU A 327      10.736  26.974  37.699  1.00 27.54           C  
ATOM   2400  O   LEU A 327       9.852  26.132  37.877  1.00 25.20           O  
ATOM   2401  CB  LEU A 327      13.112  26.243  37.508  1.00 20.60           C  
ATOM   2402  CG  LEU A 327      14.533  25.940  37.993  1.00 20.27           C  
ATOM   2403  CD1 LEU A 327      15.315  25.150  36.941  1.00 14.70           C  
ATOM   2404  CD2 LEU A 327      15.271  27.216  38.351  1.00 27.32           C  
ATOM   2405  N   PRO A 328      10.570  27.983  36.839  1.00 24.19           N  
ATOM   2406  CA  PRO A 328       9.375  28.043  35.987  1.00 28.04           C  
ATOM   2407  C   PRO A 328       9.451  27.048  34.836  1.00 20.18           C  
ATOM   2408  O   PRO A 328      10.529  26.603  34.430  1.00 18.86           O  
ATOM   2409  CB  PRO A 328       9.389  29.484  35.463  1.00 31.44           C  
ATOM   2410  CG  PRO A 328      10.840  29.834  35.422  1.00 28.96           C  
ATOM   2411  CD  PRO A 328      11.450  29.151  36.631  1.00 24.50           C  
ATOM   2412  N   LEU A 329       8.265  26.698  34.305  1.00 17.42           N  
ATOM   2413  CA  LEU A 329       8.164  25.738  33.206  1.00 19.63           C  
ATOM   2414  C   LEU A 329       8.574  26.368  31.875  1.00 14.44           C  
ATOM   2415  O   LEU A 329       8.441  27.583  31.683  1.00 15.16           O  
ATOM   2416  CB  LEU A 329       6.731  25.214  33.076  1.00 12.96           C  
ATOM   2417  CG  LEU A 329       6.117  24.362  34.188  1.00 13.51           C  
ATOM   2418  CD1 LEU A 329       4.678  24.023  33.850  1.00 20.57           C  
ATOM   2419  CD2 LEU A 329       6.941  23.079  34.416  1.00 17.78           C  
ATOM   2420  N  APRO A 330       9.077  25.564  30.939  0.46 16.73           N  
ATOM   2421  N  BPRO A 330       9.069  25.565  30.935  0.54 16.73           N  
ATOM   2422  CA APRO A 330       9.276  26.066  29.575  0.46 18.58           C  
ATOM   2423  CA BPRO A 330       9.289  26.084  29.580  0.54 18.58           C  
ATOM   2424  C  APRO A 330       7.939  26.342  28.906  0.46 18.10           C  
ATOM   2425  C  BPRO A 330       7.963  26.301  28.862  0.54 18.11           C  
ATOM   2426  O  APRO A 330       6.930  25.696  29.196  0.46 17.90           O  
ATOM   2427  O  BPRO A 330       6.985  25.581  29.083  0.54 17.87           O  
ATOM   2428  CB APRO A 330      10.022  24.923  28.870  0.46 19.82           C  
ATOM   2429  CB BPRO A 330      10.123  24.988  28.905  0.54 19.87           C  
ATOM   2430  CG APRO A 330      10.497  24.007  29.956  0.46 16.51           C  
ATOM   2431  CG BPRO A 330       9.808  23.743  29.664  0.54 16.29           C  
ATOM   2432  CD APRO A 330       9.532  24.172  31.092  0.46 14.47           C  
ATOM   2433  CD BPRO A 330       9.526  24.173  31.083  0.54 14.45           C  
ATOM   2434  N   LYS A 331       7.938  27.316  27.994  1.00 19.97           N  
ATOM   2435  CA  LYS A 331       6.704  27.671  27.292  1.00 19.86           C  
ATOM   2436  C   LYS A 331       6.451  26.809  26.058  1.00 25.08           C  
ATOM   2437  O   LYS A 331       5.294  26.497  25.751  1.00 34.33           O  
ATOM   2438  CB  LYS A 331       6.720  29.151  26.891  1.00 25.84           C  
ATOM   2439  CG  LYS A 331       6.669  30.118  28.068  1.00 29.00           C  
ATOM   2440  CD  LYS A 331       5.736  31.285  27.793  1.00 42.71           C  
ATOM   2441  CE  LYS A 331       5.540  32.135  29.041  1.00 53.58           C  
ATOM   2442  NZ  LYS A 331       6.652  33.111  29.218  1.00 54.34           N1+
ATOM   2443  N   ALA A 332       7.503  26.437  25.323  1.00 15.82           N  
ATOM   2444  CA  ALA A 332       7.369  25.649  24.100  1.00 20.78           C  
ATOM   2445  C   ALA A 332       8.495  24.623  24.028  1.00 17.95           C  
ATOM   2446  O   ALA A 332       9.533  24.781  24.680  1.00 15.16           O  
ATOM   2447  CB  ALA A 332       7.391  26.540  22.850  1.00 18.96           C  
ATOM   2448  N   LEU A 333       8.282  23.561  23.224  1.00 14.64           N  
ATOM   2449  CA  LEU A 333       9.309  22.541  23.022  1.00  9.59           C  
ATOM   2450  C   LEU A 333       9.585  22.401  21.522  1.00 12.19           C  
ATOM   2451  O   LEU A 333      10.339  23.211  20.969  1.00 17.52           O  
ATOM   2452  CB  LEU A 333       8.921  21.226  23.730  1.00 13.23           C  
ATOM   2453  CG  LEU A 333       8.706  21.285  25.255  1.00 12.30           C  
ATOM   2454  CD1 LEU A 333       7.883  20.099  25.765  1.00 11.37           C  
ATOM   2455  CD2 LEU A 333      10.021  21.404  26.054  1.00 13.52           C  
ATOM   2456  N   SER A 334       9.027  21.386  20.834  1.00 10.61           N  
ATOM   2457  CA  SER A 334       9.292  21.104  19.403  1.00 11.81           C  
ATOM   2458  C   SER A 334       8.016  21.009  18.564  1.00 11.25           C  
ATOM   2459  O   SER A 334       7.125  20.212  18.887  1.00 11.29           O  
ATOM   2460  CB  SER A 334      10.070  19.776  19.248  1.00 17.89           C  
ATOM   2461  OG  SER A 334      11.463  19.921  19.467  1.00 18.82           O  
ATOM   2462  N   PRO A 335       7.905  21.742  17.446  1.00 13.44           N  
ATOM   2463  CA  PRO A 335       6.728  21.579  16.569  1.00 11.23           C  
ATOM   2464  C   PRO A 335       6.723  20.227  15.855  1.00 11.32           C  
ATOM   2465  O   PRO A 335       7.761  19.755  15.384  1.00 14.89           O  
ATOM   2466  CB  PRO A 335       6.864  22.731  15.562  1.00 22.02           C  
ATOM   2467  CG  PRO A 335       7.951  23.638  16.110  1.00 25.29           C  
ATOM   2468  CD  PRO A 335       8.838  22.764  16.942  1.00 18.26           C  
ATOM   2469  N   PHE A 336       5.489  19.587  15.758  1.00 13.48           N  
ATOM   2470  CA  PHE A 336       5.369  18.259  15.126  1.00 10.68           C  
ATOM   2471  C   PHE A 336       5.097  18.390  13.619  1.00 18.48           C  
ATOM   2472  O   PHE A 336       4.245  19.195  13.217  1.00 20.58           O  
ATOM   2473  CB  PHE A 336       4.263  17.422  15.791  1.00 12.52           C  
ATOM   2474  CG  PHE A 336       4.288  15.956  15.388  1.00 13.61           C  
ATOM   2475  CD1 PHE A 336       5.174  15.065  15.994  1.00 12.92           C  
ATOM   2476  CD2 PHE A 336       3.451  15.476  14.385  1.00 13.44           C  
ATOM   2477  CE1 PHE A 336       5.230  13.723  15.599  1.00  9.00           C  
ATOM   2478  CE2 PHE A 336       3.494  14.132  13.994  1.00 13.70           C  
ATOM   2479  CZ  PHE A 336       4.388  13.259  14.591  1.00 10.07           C  
ATOM   2480  N   PRO A 337       5.781  17.617  12.769  1.00 13.19           N  
ATOM   2481  CA  PRO A 337       5.697  17.837  11.313  1.00 14.02           C  
ATOM   2482  C   PRO A 337       4.329  17.510  10.718  1.00 18.96           C  
ATOM   2483  O   PRO A 337       3.532  16.750  11.272  1.00 23.45           O  
ATOM   2484  CB  PRO A 337       6.758  16.881  10.744  1.00 17.12           C  
ATOM   2485  CG  PRO A 337       7.611  16.461  11.917  1.00 20.73           C  
ATOM   2486  CD  PRO A 337       6.737  16.553  13.128  1.00 12.87           C  
ATOM   2487  N   THR A 338       4.090  18.080   9.532  1.00 17.32           N  
ATOM   2488  CA  THR A 338       2.961  17.719   8.675  1.00 23.26           C  
ATOM   2489  C   THR A 338       3.357  16.610   7.700  1.00 17.31           C  
ATOM   2490  O   THR A 338       4.479  16.585   7.184  1.00 19.45           O  
ATOM   2491  CB  THR A 338       2.461  18.935   7.887  1.00 26.28           C  
ATOM   2492  CG2 THR A 338       2.004  20.040   8.820  1.00 19.65           C  
ATOM   2493  OG1 THR A 338       3.520  19.434   7.063  1.00 35.02           O  
ATOM   2494  N   LEU A 339       2.427  15.697   7.440  1.00 16.22           N  
ATOM   2495  CA  LEU A 339       2.669  14.513   6.627  1.00 20.43           C  
ATOM   2496  C   LEU A 339       1.785  14.501   5.378  1.00 20.19           C  
ATOM   2497  O   LEU A 339       0.733  15.149   5.345  1.00 23.75           O  
ATOM   2498  CB  LEU A 339       2.416  13.236   7.447  1.00 22.68           C  
ATOM   2499  CG  LEU A 339       3.269  13.049   8.710  1.00 23.17           C  
ATOM   2500  CD1 LEU A 339       2.723  11.940   9.598  1.00 23.35           C  
ATOM   2501  CD2 LEU A 339       4.718  12.771   8.339  1.00 23.71           C  
ATOM   2502  N   PRO A 340       2.195  13.788   4.329  1.00 17.55           N  
ATOM   2503  CA  PRO A 340       1.350  13.662   3.124  1.00 21.03           C  
ATOM   2504  C   PRO A 340       0.130  12.772   3.358  1.00 19.53           C  
ATOM   2505  O   PRO A 340       0.036  12.032   4.334  1.00 15.85           O  
ATOM   2506  CB  PRO A 340       2.295  13.037   2.092  1.00 21.68           C  
ATOM   2507  CG  PRO A 340       3.678  13.226   2.640  1.00 23.82           C  
ATOM   2508  CD  PRO A 340       3.545  13.231   4.124  1.00 20.97           C  
ATOM   2509  N   ALA A 341      -0.820  12.846   2.417  1.00 21.01           N  
ATOM   2510  CA  ALA A 341      -2.061  12.071   2.501  1.00 15.59           C  
ATOM   2511  C   ALA A 341      -1.816  10.590   2.170  1.00 12.21           C  
ATOM   2512  O   ALA A 341      -0.919  10.262   1.386  1.00 14.56           O  
ATOM   2513  CB  ALA A 341      -3.120  12.652   1.550  1.00 13.35           C  
ATOM   2514  N   PRO A 342      -2.606   9.675   2.749  1.00  9.27           N  
ATOM   2515  CA  PRO A 342      -2.350   8.229   2.603  1.00 10.28           C  
ATOM   2516  C   PRO A 342      -2.971   7.602   1.348  1.00 10.08           C  
ATOM   2517  O   PRO A 342      -3.910   8.144   0.753  1.00  9.73           O  
ATOM   2518  CB  PRO A 342      -2.999   7.637   3.870  1.00 11.96           C  
ATOM   2519  CG  PRO A 342      -4.102   8.607   4.221  1.00 12.51           C  
ATOM   2520  CD  PRO A 342      -3.631   9.967   3.776  1.00 14.12           C  
ATOM   2521  N   VAL A 343      -2.433   6.430   0.954  1.00  8.21           N  
ATOM   2522  CA  VAL A 343      -2.882   5.723  -0.257  1.00 13.04           C  
ATOM   2523  C   VAL A 343      -3.384   4.292  -0.015  1.00 15.28           C  
ATOM   2524  O   VAL A 343      -3.725   3.610  -0.995  1.00 16.64           O  
ATOM   2525  CB  VAL A 343      -1.796   5.706  -1.362  1.00 10.37           C  
ATOM   2526  CG1 VAL A 343      -1.456   7.128  -1.836  1.00 15.21           C  
ATOM   2527  CG2 VAL A 343      -0.537   4.945  -0.910  1.00 14.28           C  
ATOM   2528  N   VAL A 344      -3.458   3.810   1.232  1.00  9.69           N  
ATOM   2529  CA  VAL A 344      -3.985   2.473   1.535  1.00 13.35           C  
ATOM   2530  C   VAL A 344      -4.340   2.380   3.023  1.00 16.30           C  
ATOM   2531  O   VAL A 344      -3.774   3.104   3.854  1.00 10.36           O  
ATOM   2532  CB  VAL A 344      -2.972   1.365   1.140  1.00 14.43           C  
ATOM   2533  CG1 VAL A 344      -1.726   1.474   1.964  1.00 12.29           C  
ATOM   2534  CG2 VAL A 344      -3.588  -0.036   1.292  1.00 16.90           C  
ATOM   2535  N   THR A 345      -5.281   1.462   3.355  1.00 13.56           N  
ATOM   2536  CA  THR A 345      -5.753   1.153   4.715  1.00  8.72           C  
ATOM   2537  C   THR A 345      -5.547  -0.336   5.026  1.00 12.47           C  
ATOM   2538  O   THR A 345      -5.906  -1.195   4.207  1.00 15.53           O  
ATOM   2539  CB  THR A 345      -7.256   1.479   4.895  1.00 13.24           C  
ATOM   2540  CG2 THR A 345      -7.720   1.221   6.335  1.00 14.69           C  
ATOM   2541  OG1 THR A 345      -7.522   2.848   4.566  1.00 16.74           O  
ATOM   2542  N   ARG A 346      -5.025  -0.648   6.227  1.00 10.77           N  
ATOM   2543  CA  ARG A 346      -4.890  -2.022   6.727  1.00 10.49           C  
ATOM   2544  C   ARG A 346      -5.742  -2.254   7.986  1.00 11.66           C  
ATOM   2545  O   ARG A 346      -5.928  -1.337   8.792  1.00 16.09           O  
ATOM   2546  CB  ARG A 346      -3.408  -2.361   7.068  1.00 12.46           C  
ATOM   2547  CG  ARG A 346      -2.319  -1.838   6.083  1.00 11.44           C  
ATOM   2548  CD  ARG A 346      -2.253  -2.641   4.775  1.00  9.15           C  
ATOM   2549  NE  ARG A 346      -1.031  -2.338   4.015  1.00 11.86           N  
ATOM   2550  CZ  ARG A 346      -0.694  -2.909   2.858  1.00 18.21           C  
ATOM   2551  NH1 ARG A 346      -1.481  -3.824   2.292  1.00 14.27           N1+
ATOM   2552  NH2 ARG A 346       0.444  -2.562   2.263  1.00 17.57           N  
ATOM   2553  N   ARG A 347      -6.243  -3.493   8.172  1.00  9.52           N  
ATOM   2554  CA  ARG A 347      -6.934  -3.919   9.406  1.00  8.82           C  
ATOM   2555  C   ARG A 347      -6.274  -5.184   9.971  1.00 12.03           C  
ATOM   2556  O   ARG A 347      -6.191  -6.199   9.268  1.00 12.28           O  
ATOM   2557  CB  ARG A 347      -8.432  -4.171   9.136  1.00 12.26           C  
ATOM   2558  CG  ARG A 347      -9.296  -4.593  10.358  1.00 11.89           C  
ATOM   2559  CD  ARG A 347      -9.597  -3.367  11.215  1.00 16.68           C  
ATOM   2560  NE  ARG A 347     -10.743  -3.526  12.102  1.00 36.62           N  
ATOM   2561  CZ  ARG A 347     -11.578  -2.537  12.409  1.00 23.23           C  
ATOM   2562  NH1 ARG A 347     -11.402  -1.334  11.881  1.00 37.34           N1+
ATOM   2563  NH2 ARG A 347     -12.592  -2.747  13.235  1.00 22.63           N  
ATOM   2564  N   LEU A 348      -5.829  -5.135  11.248  1.00  9.56           N  
ATOM   2565  CA  LEU A 348      -5.137  -6.245  11.932  1.00 10.73           C  
ATOM   2566  C   LEU A 348      -5.830  -6.601  13.263  1.00  5.72           C  
ATOM   2567  O   LEU A 348      -5.850  -5.780  14.192  1.00  8.00           O  
ATOM   2568  CB  LEU A 348      -3.655  -5.886  12.177  1.00  5.50           C  
ATOM   2569  CG  LEU A 348      -2.754  -5.522  10.962  1.00 10.75           C  
ATOM   2570  CD1 LEU A 348      -1.454  -4.851  11.406  1.00 21.17           C  
ATOM   2571  CD2 LEU A 348      -2.439  -6.719  10.064  1.00  9.78           C  
ATOM   2572  N   VAL A 349      -6.372  -7.827  13.372  1.00  7.27           N  
ATOM   2573  CA  VAL A 349      -7.223  -8.263  14.499  1.00  7.20           C  
ATOM   2574  C   VAL A 349      -6.476  -9.286  15.371  1.00  7.31           C  
ATOM   2575  O   VAL A 349      -6.006 -10.310  14.856  1.00  8.95           O  
ATOM   2576  CB  VAL A 349      -8.546  -8.881  13.995  1.00  9.71           C  
ATOM   2577  CG1 VAL A 349      -9.405  -9.439  15.166  1.00 11.10           C  
ATOM   2578  CG2 VAL A 349      -9.350  -7.888  13.140  1.00 15.08           C  
ATOM   2579  N   LEU A 350      -6.418  -9.043  16.698  1.00  5.86           N  
ATOM   2580  CA  LEU A 350      -5.739  -9.931  17.663  1.00  5.60           C  
ATOM   2581  C   LEU A 350      -6.735 -10.871  18.380  1.00  9.01           C  
ATOM   2582  O   LEU A 350      -7.759 -10.397  18.880  1.00  7.93           O  
ATOM   2583  CB  LEU A 350      -4.974  -9.079  18.705  1.00  5.78           C  
ATOM   2584  CG  LEU A 350      -4.131  -7.878  18.224  1.00  7.51           C  
ATOM   2585  CD1 LEU A 350      -3.556  -7.049  19.378  1.00 10.44           C  
ATOM   2586  CD2 LEU A 350      -2.976  -8.314  17.310  1.00  9.99           C  
ATOM   2587  N   THR A 351      -6.412 -12.191  18.492  1.00  7.29           N  
ATOM   2588  CA  THR A 351      -7.256 -13.188  19.211  1.00  7.10           C  
ATOM   2589  C   THR A 351      -6.426 -14.177  20.068  1.00  5.67           C  
ATOM   2590  O   THR A 351      -5.204 -14.294  19.903  1.00  8.07           O  
ATOM   2591  CB  THR A 351      -8.158 -14.011  18.249  1.00  8.75           C  
ATOM   2592  CG2 THR A 351      -9.298 -13.143  17.643  1.00  8.84           C  
ATOM   2593  OG1 THR A 351      -7.380 -14.636  17.205  1.00  8.99           O  
ATOM   2594  N   GLU A 352      -7.114 -14.939  20.968  1.00  7.50           N  
ATOM   2595  CA  GLU A 352      -6.490 -15.800  21.997  1.00 10.56           C  
ATOM   2596  C   GLU A 352      -7.160 -17.181  22.124  1.00  9.43           C  
ATOM   2597  O   GLU A 352      -8.382 -17.307  21.992  1.00  9.99           O  
ATOM   2598  CB  GLU A 352      -6.540 -15.162  23.427  1.00 11.51           C  
ATOM   2599  CG  GLU A 352      -6.586 -13.621  23.502  1.00 21.29           C  
ATOM   2600  CD  GLU A 352      -7.123 -13.048  24.827  1.00 11.33           C  
ATOM   2601  OE1 GLU A 352      -6.566 -12.018  25.286  1.00 11.69           O  
ATOM   2602  OE2 GLU A 352      -8.124 -13.572  25.401  1.00 11.80           O1-
ATOM   2603  N   ASP A 353      -6.342 -18.212  22.451  1.00  9.00           N  
ATOM   2604  CA  ASP A 353      -6.791 -19.525  22.981  1.00  9.56           C  
ATOM   2605  C   ASP A 353      -6.055 -19.757  24.313  1.00 10.26           C  
ATOM   2606  O   ASP A 353      -4.890 -20.178  24.331  1.00 10.93           O  
ATOM   2607  CB  ASP A 353      -6.535 -20.668  21.977  1.00 10.92           C  
ATOM   2608  CG  ASP A 353      -7.053 -22.052  22.457  1.00 22.02           C  
ATOM   2609  OD1 ASP A 353      -7.308 -22.268  23.666  1.00 15.91           O  
ATOM   2610  OD2 ASP A 353      -7.197 -22.949  21.590  1.00 19.45           O1-
ATOM   2611  N   MET A 354      -6.736 -19.506  25.440  1.00  8.71           N  
ATOM   2612  CA  MET A 354      -6.023 -19.398  26.715  1.00  7.69           C  
ATOM   2613  C   MET A 354      -5.556 -20.758  27.265  1.00 14.80           C  
ATOM   2614  O   MET A 354      -4.415 -20.866  27.736  1.00  9.34           O  
ATOM   2615  CB  MET A 354      -6.886 -18.659  27.747  1.00 12.56           C  
ATOM   2616  CG  MET A 354      -7.002 -17.118  27.544  1.00 16.12           C  
ATOM   2617  SD  MET A 354      -5.537 -16.040  27.783  1.00 10.65           S  
ATOM   2618  CE  MET A 354      -5.450 -15.876  29.575  1.00  9.24           C  
ATOM   2619  N   MET A 355      -6.405 -21.808  27.238  1.00  9.88           N  
ATOM   2620  CA  MET A 355      -5.985 -23.097  27.815  1.00 14.28           C  
ATOM   2621  C   MET A 355      -4.838 -23.742  27.026  1.00 17.83           C  
ATOM   2622  O   MET A 355      -4.041 -24.494  27.605  1.00 11.47           O  
ATOM   2623  CB  MET A 355      -7.176 -24.082  27.926  1.00 15.42           C  
ATOM   2624  CG  MET A 355      -6.939 -25.311  28.890  1.00 10.24           C  
ATOM   2625  SD  MET A 355      -8.376 -26.419  29.266  1.00 10.06           S  
ATOM   2626  CE  MET A 355      -8.550 -27.205  27.665  1.00 14.15           C  
ATOM   2627  N   ALA A 356      -4.736 -23.477  25.717  1.00 10.47           N  
ATOM   2628  CA  ALA A 356      -3.643 -23.994  24.900  1.00 13.78           C  
ATOM   2629  C   ALA A 356      -2.426 -23.076  24.884  1.00 12.30           C  
ATOM   2630  O   ALA A 356      -1.367 -23.487  24.386  1.00 11.96           O  
ATOM   2631  CB  ALA A 356      -4.116 -24.216  23.456  1.00 13.09           C  
ATOM   2632  N   ALA A 357      -2.562 -21.857  25.407  1.00 10.28           N  
ATOM   2633  CA  ALA A 357      -1.562 -20.787  25.314  1.00  8.99           C  
ATOM   2634  C   ALA A 357      -1.061 -20.587  23.881  1.00  7.14           C  
ATOM   2635  O   ALA A 357       0.140 -20.658  23.598  1.00 10.39           O  
ATOM   2636  CB  ALA A 357      -0.393 -21.039  26.272  1.00 12.64           C  
ATOM   2637  N   ARG A 358      -2.002 -20.315  22.968  1.00 10.77           N  
ATOM   2638  CA  ARG A 358      -1.683 -19.963  21.585  1.00 10.79           C  
ATOM   2639  C   ARG A 358      -2.329 -18.620  21.215  1.00  7.42           C  
ATOM   2640  O   ARG A 358      -3.435 -18.312  21.677  1.00  8.58           O  
ATOM   2641  CB  ARG A 358      -2.138 -21.088  20.632  1.00  9.69           C  
ATOM   2642  CG  ARG A 358      -1.198 -22.292  20.635  1.00 22.86           C  
ATOM   2643  CD  ARG A 358       0.186 -21.864  20.117  1.00 23.19           C  
ATOM   2644  NE  ARG A 358       1.277 -22.688  20.624  1.00 39.87           N  
ATOM   2645  CZ  ARG A 358       1.949 -23.571  19.890  1.00 45.56           C  
ATOM   2646  NH1 ARG A 358       2.929 -24.279  20.436  1.00 50.56           N1+
ATOM   2647  NH2 ARG A 358       1.640 -23.747  18.611  1.00 49.67           N  
ATOM   2648  N   PHE A 359      -1.631 -17.802  20.399  1.00  7.47           N  
ATOM   2649  CA  PHE A 359      -2.020 -16.407  20.143  1.00 10.32           C  
ATOM   2650  C   PHE A 359      -1.848 -16.054  18.654  1.00  8.82           C  
ATOM   2651  O   PHE A 359      -0.888 -16.507  18.022  1.00 11.70           O  
ATOM   2652  CB  PHE A 359      -1.196 -15.460  21.072  1.00 10.97           C  
ATOM   2653  CG  PHE A 359      -1.385 -15.752  22.569  1.00  7.58           C  
ATOM   2654  CD1 PHE A 359      -0.580 -16.682  23.228  1.00  9.80           C  
ATOM   2655  CD2 PHE A 359      -2.374 -15.085  23.304  1.00 10.03           C  
ATOM   2656  CE1 PHE A 359      -0.770 -16.962  24.597  1.00 10.60           C  
ATOM   2657  CE2 PHE A 359      -2.568 -15.359  24.661  1.00 11.37           C  
ATOM   2658  CZ  PHE A 359      -1.760 -16.305  25.308  1.00  9.03           C  
ATOM   2659  N   PHE A 360      -2.780 -15.239  18.086  1.00  7.86           N  
ATOM   2660  CA  PHE A 360      -2.963 -15.120  16.626  1.00  8.71           C  
ATOM   2661  C   PHE A 360      -3.088 -13.672  16.132  1.00 11.05           C  
ATOM   2662  O   PHE A 360      -3.542 -12.787  16.870  1.00  9.54           O  
ATOM   2663  CB  PHE A 360      -4.257 -15.877  16.130  1.00  8.41           C  
ATOM   2664  CG  PHE A 360      -4.412 -17.307  16.659  1.00 11.67           C  
ATOM   2665  CD1 PHE A 360      -5.040 -17.553  17.874  1.00 11.89           C  
ATOM   2666  CD2 PHE A 360      -3.989 -18.398  15.897  1.00 12.68           C  
ATOM   2667  CE1 PHE A 360      -5.196 -18.865  18.346  1.00 10.98           C  
ATOM   2668  CE2 PHE A 360      -4.144 -19.717  16.364  1.00 10.90           C  
ATOM   2669  CZ  PHE A 360      -4.747 -19.942  17.591  1.00 14.76           C  
ATOM   2670  N   ILE A 361      -2.723 -13.442  14.851  1.00 10.38           N  
ATOM   2671  CA  ILE A 361      -3.032 -12.205  14.104  1.00  9.60           C  
ATOM   2672  C   ILE A 361      -3.761 -12.588  12.808  1.00  9.98           C  
ATOM   2673  O   ILE A 361      -3.234 -13.368  12.008  1.00 10.81           O  
ATOM   2674  CB  ILE A 361      -1.770 -11.368  13.785  1.00 10.71           C  
ATOM   2675  CG1 ILE A 361      -0.913 -11.149  15.050  1.00  5.85           C  
ATOM   2676  CG2 ILE A 361      -2.141  -9.992  13.133  1.00 10.58           C  
ATOM   2677  CD1 ILE A 361       0.394 -10.303  14.819  1.00  7.67           C  
ATOM   2678  N   ASN A 362      -4.968 -12.033  12.600  1.00  7.74           N  
ATOM   2679  CA  ASN A 362      -5.866 -12.372  11.481  1.00  9.69           C  
ATOM   2680  C   ASN A 362      -5.980 -13.889  11.266  1.00 16.21           C  
ATOM   2681  O   ASN A 362      -5.947 -14.386  10.125  1.00 13.67           O  
ATOM   2682  CB  ASN A 362      -5.430 -11.647  10.186  1.00 11.43           C  
ATOM   2683  CG  ASN A 362      -5.805 -10.133  10.179  1.00 13.21           C  
ATOM   2684  ND2 ASN A 362      -5.157  -9.367   9.301  1.00 13.74           N  
ATOM   2685  OD1 ASN A 362      -6.665  -9.674  10.946  1.00  9.26           O  
ATOM   2686  N   GLY A 363      -6.126 -14.628  12.367  1.00 10.36           N  
ATOM   2687  CA  GLY A 363      -6.380 -16.064  12.350  1.00 13.11           C  
ATOM   2688  C   GLY A 363      -5.202 -17.020  12.179  1.00 15.03           C  
ATOM   2689  O   GLY A 363      -5.449 -18.227  12.039  1.00 15.58           O  
ATOM   2690  N   GLN A 364      -3.943 -16.551  12.185  1.00 11.57           N  
ATOM   2691  CA  GLN A 364      -2.805 -17.469  12.017  1.00 12.81           C  
ATOM   2692  C   GLN A 364      -1.624 -17.077  12.898  1.00 10.98           C  
ATOM   2693  O   GLN A 364      -1.532 -15.944  13.370  1.00  8.81           O  
ATOM   2694  CB  GLN A 364      -2.331 -17.567  10.559  1.00 20.36           C  
ATOM   2695  CG  GLN A 364      -3.418 -17.622   9.475  1.00 35.32           C  
ATOM   2696  CD  GLN A 364      -3.878 -19.045   9.157  1.00 47.66           C  
ATOM   2697  NE2 GLN A 364      -5.140 -19.190   8.759  1.00 47.30           N  
ATOM   2698  OE1 GLN A 364      -3.099 -19.999   9.255  1.00 49.48           O  
ATOM   2699  N   VAL A 365      -0.695 -18.020  13.049  1.00 12.64           N  
ATOM   2700  CA  VAL A 365       0.527 -17.829  13.839  1.00 10.95           C  
ATOM   2701  C   VAL A 365       1.707 -17.518  12.916  1.00 14.32           C  
ATOM   2702  O   VAL A 365       1.656 -17.739  11.708  1.00 12.35           O  
ATOM   2703  CB  VAL A 365       0.842 -19.064  14.747  1.00 15.64           C  
ATOM   2704  CG1 VAL A 365      -0.292 -19.324  15.769  1.00 15.50           C  
ATOM   2705  CG2 VAL A 365       1.160 -20.333  13.929  1.00 12.65           C  
ATOM   2706  N   PHE A 366       2.804 -17.008  13.507  1.00 10.14           N  
ATOM   2707  CA  PHE A 366       4.029 -16.611  12.787  1.00 13.03           C  
ATOM   2708  C   PHE A 366       4.660 -17.750  11.975  1.00 13.87           C  
ATOM   2709  O   PHE A 366       4.727 -18.895  12.436  1.00 14.75           O  
ATOM   2710  CB  PHE A 366       5.063 -16.082  13.815  1.00 10.13           C  
ATOM   2711  CG  PHE A 366       6.450 -15.721  13.240  1.00  8.96           C  
ATOM   2712  CD1 PHE A 366       6.636 -14.576  12.468  1.00 11.82           C  
ATOM   2713  CD2 PHE A 366       7.574 -16.498  13.538  1.00 10.13           C  
ATOM   2714  CE1 PHE A 366       7.915 -14.226  11.969  1.00 10.33           C  
ATOM   2715  CE2 PHE A 366       8.848 -16.163  13.043  1.00 13.22           C  
ATOM   2716  CZ  PHE A 366       9.022 -15.025  12.257  1.00 10.99           C  
ATOM   2717  N   ASP A 367       5.169 -17.400  10.772  1.00 14.21           N  
ATOM   2718  CA  ASP A 367       5.937 -18.289   9.879  1.00 13.65           C  
ATOM   2719  C   ASP A 367       6.989 -17.443   9.164  1.00 12.78           C  
ATOM   2720  O   ASP A 367       6.641 -16.596   8.336  1.00 13.69           O  
ATOM   2721  CB  ASP A 367       5.003 -18.984   8.872  1.00 10.87           C  
ATOM   2722  CG  ASP A 367       5.737 -19.841   7.808  1.00 18.81           C  
ATOM   2723  OD1 ASP A 367       6.983 -19.934   7.777  1.00 18.87           O  
ATOM   2724  OD2 ASP A 367       5.019 -20.439   6.969  1.00 21.36           O1-
ATOM   2725  N   HIS A 368       8.276 -17.684   9.444  1.00 13.69           N  
ATOM   2726  CA  HIS A 368       9.319 -16.797   8.918  1.00 14.35           C  
ATOM   2727  C   HIS A 368       9.522 -16.907   7.403  1.00 20.44           C  
ATOM   2728  O   HIS A 368      10.253 -16.078   6.840  1.00 19.43           O  
ATOM   2729  CB  HIS A 368      10.649 -17.048   9.652  1.00 18.49           C  
ATOM   2730  CG  HIS A 368      11.418 -18.234   9.155  1.00 26.27           C  
ATOM   2731  CD2 HIS A 368      12.379 -18.342   8.206  1.00 24.97           C  
ATOM   2732  ND1 HIS A 368      11.237 -19.502   9.665  1.00 26.86           N  
ATOM   2733  CE1 HIS A 368      12.051 -20.342   9.048  1.00 34.22           C  
ATOM   2734  NE2 HIS A 368      12.755 -19.663   8.159  1.00 23.12           N  
ATOM   2735  N   ARG A 369       8.883 -17.862   6.724  1.00 16.64           N  
ATOM   2736  CA  ARG A 369       8.955 -17.978   5.265  1.00 16.01           C  
ATOM   2737  C   ARG A 369       7.768 -17.349   4.529  1.00 17.78           C  
ATOM   2738  O   ARG A 369       7.714 -17.436   3.296  1.00 18.90           O  
ATOM   2739  CB  ARG A 369       9.080 -19.458   4.852  1.00 17.43           C  
ATOM   2740  CG  ARG A 369      10.317 -20.151   5.420  1.00 18.85           C  
ATOM   2741  CD  ARG A 369      10.447 -21.576   4.903  1.00 41.45           C  
ATOM   2742  NE  ARG A 369      11.193 -22.425   5.829  1.00 46.23           N  
ATOM   2743  CZ  ARG A 369      10.625 -23.201   6.748  1.00 55.53           C  
ATOM   2744  NH1 ARG A 369       9.302 -23.239   6.860  1.00 54.68           N1+
ATOM   2745  NH2 ARG A 369      11.377 -23.940   7.554  1.00 54.79           N  
ATOM   2746  N   ARG A 370       6.822 -16.723   5.238  1.00 13.53           N  
ATOM   2747  CA  ARG A 370       5.610 -16.149   4.651  1.00 11.28           C  
ATOM   2748  C   ARG A 370       5.614 -14.624   4.780  1.00 13.02           C  
ATOM   2749  O   ARG A 370       5.963 -14.092   5.837  1.00 19.73           O  
ATOM   2750  CB  ARG A 370       4.361 -16.729   5.340  1.00 11.65           C  
ATOM   2751  CG  ARG A 370       3.004 -16.185   4.872  1.00 14.37           C  
ATOM   2752  CD  ARG A 370       1.837 -16.830   5.664  1.00 15.41           C  
ATOM   2753  NE  ARG A 370       1.624 -16.165   6.949  1.00 17.80           N  
ATOM   2754  CZ  ARG A 370       1.475 -16.769   8.127  1.00 16.72           C  
ATOM   2755  NH1 ARG A 370       1.496 -18.095   8.236  1.00 20.48           N1+
ATOM   2756  NH2 ARG A 370       1.300 -16.030   9.216  1.00 14.81           N  
ATOM   2757  N   VAL A 371       5.226 -13.913   3.704  1.00 12.12           N  
ATOM   2758  CA  VAL A 371       5.122 -12.444   3.709  1.00 12.92           C  
ATOM   2759  C   VAL A 371       3.657 -12.032   3.837  1.00 14.97           C  
ATOM   2760  O   VAL A 371       2.820 -12.434   3.018  1.00 14.12           O  
ATOM   2761  CB  VAL A 371       5.748 -11.823   2.442  1.00 15.80           C  
ATOM   2762  CG1 VAL A 371       5.597 -10.288   2.446  1.00 16.31           C  
ATOM   2763  CG2 VAL A 371       7.211 -12.207   2.324  1.00 18.44           C  
ATOM   2764  N   ASP A 372       3.350 -11.185   4.833  1.00 12.94           N  
ATOM   2765  CA  ASP A 372       1.972 -10.812   5.171  1.00 12.99           C  
ATOM   2766  C   ASP A 372       1.505  -9.476   4.566  1.00 16.35           C  
ATOM   2767  O   ASP A 372       0.345  -9.390   4.125  1.00 11.75           O  
ATOM   2768  CB  ASP A 372       1.801 -10.790   6.704  1.00 12.40           C  
ATOM   2769  CG  ASP A 372       1.995 -12.178   7.350  1.00 15.54           C  
ATOM   2770  OD1 ASP A 372       1.431 -13.166   6.835  1.00 15.69           O  
ATOM   2771  OD2 ASP A 372       2.702 -12.301   8.378  1.00 11.67           O1-
ATOM   2772  N   LEU A 373       2.355  -8.427   4.530  1.00 10.48           N  
ATOM   2773  CA  LEU A 373       2.035  -7.123   3.929  1.00 10.45           C  
ATOM   2774  C   LEU A 373       3.150  -6.668   2.980  1.00  8.51           C  
ATOM   2775  O   LEU A 373       4.330  -6.904   3.249  1.00 10.02           O  
ATOM   2776  CB  LEU A 373       1.858  -6.018   5.013  1.00  9.23           C  
ATOM   2777  CG  LEU A 373       0.879  -6.257   6.172  1.00 10.83           C  
ATOM   2778  CD1 LEU A 373       0.980  -5.143   7.202  1.00 19.38           C  
ATOM   2779  CD2 LEU A 373      -0.553  -6.369   5.672  1.00 17.94           C  
ATOM   2780  N   LYS A 374       2.781  -5.955   1.900  1.00 10.77           N  
ATOM   2781  CA  LYS A 374       3.749  -5.398   0.938  1.00 10.11           C  
ATOM   2782  C   LYS A 374       3.437  -3.927   0.655  1.00 11.95           C  
ATOM   2783  O   LYS A 374       2.363  -3.618   0.129  1.00 13.32           O  
ATOM   2784  CB  LYS A 374       3.720  -6.190  -0.370  1.00 18.09           C  
ATOM   2785  CG  LYS A 374       3.954  -7.680  -0.230  1.00 18.01           C  
ATOM   2786  CD  LYS A 374       3.430  -8.366  -1.464  1.00 32.26           C  
ATOM   2787  CE  LYS A 374       1.917  -8.496  -1.401  1.00 37.86           C  
ATOM   2788  NZ  LYS A 374       1.497  -9.711  -2.117  1.00 42.38           N1+
ATOM   2789  N   GLY A 375       4.382  -3.020   0.972  1.00 11.74           N  
ATOM   2790  CA  GLY A 375       4.197  -1.595   0.762  1.00 13.51           C  
ATOM   2791  C   GLY A 375       5.362  -0.952   0.011  1.00 15.95           C  
ATOM   2792  O   GLY A 375       6.353  -1.612  -0.314  1.00 13.79           O  
ATOM   2793  N   GLN A 376       5.229   0.363  -0.229  1.00 13.63           N  
ATOM   2794  CA  GLN A 376       6.176   1.138  -1.041  1.00 16.39           C  
ATOM   2795  C   GLN A 376       6.814   2.283  -0.255  1.00 22.52           C  
ATOM   2796  O   GLN A 376       6.112   3.075   0.392  1.00 15.60           O  
ATOM   2797  CB  GLN A 376       5.491   1.712  -2.294  1.00 19.18           C  
ATOM   2798  CG  GLN A 376       6.401   2.647  -3.101  1.00 27.70           C  
ATOM   2799  CD  GLN A 376       5.693   3.350  -4.255  1.00 44.80           C  
ATOM   2800  NE2 GLN A 376       6.425   4.208  -4.959  1.00 42.24           N  
ATOM   2801  OE1 GLN A 376       4.509   3.122  -4.513  1.00 42.91           O  
ATOM   2802  N   ALA A 377       8.143   2.400  -0.358  1.00 16.50           N  
ATOM   2803  CA  ALA A 377       8.872   3.446   0.355  1.00 15.28           C  
ATOM   2804  C   ALA A 377       8.471   4.833  -0.149  1.00 13.87           C  
ATOM   2805  O   ALA A 377       8.166   5.024  -1.329  1.00 16.91           O  
ATOM   2806  CB  ALA A 377      10.383   3.245   0.193  1.00 25.23           C  
ATOM   2807  N   GLN A 378       8.461   5.800   0.775  1.00 18.99           N  
ATOM   2808  CA  GLN A 378       8.079   7.195   0.517  1.00 23.06           C  
ATOM   2809  C   GLN A 378       6.581   7.371   0.258  1.00 19.42           C  
ATOM   2810  O   GLN A 378       6.185   8.315  -0.434  1.00 23.58           O  
ATOM   2811  CB  GLN A 378       8.876   7.806  -0.643  1.00 22.96           C  
ATOM   2812  CG  GLN A 378       9.870   8.870  -0.233  1.00 36.82           C  
ATOM   2813  CD  GLN A 378      11.031   8.300   0.544  1.00 37.98           C  
ATOM   2814  NE2 GLN A 378      11.064   8.572   1.842  1.00 32.64           N  
ATOM   2815  OE1 GLN A 378      11.889   7.612  -0.013  1.00 50.79           O  
ATOM   2816  N   THR A 379       5.738   6.477   0.790  1.00 13.91           N  
ATOM   2817  CA  THR A 379       4.291   6.685   0.883  1.00 11.35           C  
ATOM   2818  C   THR A 379       3.853   6.601   2.347  1.00  9.34           C  
ATOM   2819  O   THR A 379       4.648   6.259   3.232  1.00 15.98           O  
ATOM   2820  CB  THR A 379       3.502   5.649   0.056  1.00 15.38           C  
ATOM   2821  CG2 THR A 379       3.970   5.631  -1.400  1.00 13.16           C  
ATOM   2822  OG1 THR A 379       3.670   4.341   0.630  1.00 14.83           O  
ATOM   2823  N   VAL A 380       2.567   6.910   2.601  1.00 11.12           N  
ATOM   2824  CA  VAL A 380       1.963   6.875   3.941  1.00  9.74           C  
ATOM   2825  C   VAL A 380       0.747   5.938   3.922  1.00 10.33           C  
ATOM   2826  O   VAL A 380      -0.020   5.933   2.950  1.00  9.66           O  
ATOM   2827  CB  VAL A 380       1.563   8.303   4.409  1.00 11.06           C  
ATOM   2828  CG1 VAL A 380       0.823   8.302   5.757  1.00  8.94           C  
ATOM   2829  CG2 VAL A 380       2.792   9.248   4.478  1.00 12.16           C  
ATOM   2830  N   GLU A 381       0.583   5.126   4.992  1.00  8.06           N  
ATOM   2831  CA  GLU A 381      -0.546   4.199   5.181  1.00  7.22           C  
ATOM   2832  C   GLU A 381      -1.328   4.522   6.470  1.00  8.33           C  
ATOM   2833  O   GLU A 381      -0.808   5.158   7.393  1.00  8.62           O  
ATOM   2834  CB  GLU A 381      -0.081   2.713   5.223  1.00  8.87           C  
ATOM   2835  CG  GLU A 381       0.932   2.285   4.111  1.00 13.09           C  
ATOM   2836  CD  GLU A 381       1.064   0.754   3.909  1.00 14.29           C  
ATOM   2837  OE1 GLU A 381       0.785  -0.020   4.858  1.00 13.19           O  
ATOM   2838  OE2 GLU A 381       1.455   0.321   2.786  1.00 12.09           O1-
ATOM   2839  N   VAL A 382      -2.596   4.082   6.523  1.00  6.64           N  
ATOM   2840  CA  VAL A 382      -3.438   4.114   7.737  1.00  7.15           C  
ATOM   2841  C   VAL A 382      -3.558   2.676   8.262  1.00  7.71           C  
ATOM   2842  O   VAL A 382      -4.028   1.799   7.529  1.00  8.13           O  
ATOM   2843  CB  VAL A 382      -4.844   4.684   7.449  1.00  6.04           C  
ATOM   2844  CG1 VAL A 382      -5.796   4.462   8.658  1.00 11.73           C  
ATOM   2845  CG2 VAL A 382      -4.798   6.175   7.083  1.00 15.35           C  
ATOM   2846  N   TRP A 383      -3.141   2.419   9.520  1.00  6.70           N  
ATOM   2847  CA  TRP A 383      -3.276   1.096  10.147  1.00  6.18           C  
ATOM   2848  C   TRP A 383      -4.328   1.136  11.268  1.00 10.36           C  
ATOM   2849  O   TRP A 383      -4.232   1.973  12.174  1.00 11.24           O  
ATOM   2850  CB  TRP A 383      -1.924   0.582  10.714  1.00  7.68           C  
ATOM   2851  CG  TRP A 383      -0.823   0.139   9.682  1.00  6.60           C  
ATOM   2852  CD1 TRP A 383      -0.682   0.565   8.388  1.00  9.76           C  
ATOM   2853  CD2 TRP A 383       0.282  -0.782   9.917  1.00  8.07           C  
ATOM   2854  CE2 TRP A 383       1.028  -0.864   8.717  1.00 10.09           C  
ATOM   2855  CE3 TRP A 383       0.690  -1.553  11.018  1.00  7.71           C  
ATOM   2856  NE1 TRP A 383       0.437  -0.029   7.804  1.00  7.24           N  
ATOM   2857  CZ2 TRP A 383       2.169  -1.691   8.583  1.00  7.17           C  
ATOM   2858  CZ3 TRP A 383       1.832  -2.373  10.890  1.00  9.80           C  
ATOM   2859  CH2 TRP A 383       2.557  -2.430   9.685  1.00 10.21           C  
ATOM   2860  N   GLU A 384      -5.332   0.218  11.213  1.00  6.95           N  
ATOM   2861  CA  GLU A 384      -6.347   0.015  12.264  1.00  8.87           C  
ATOM   2862  C   GLU A 384      -6.064  -1.297  13.010  1.00  9.33           C  
ATOM   2863  O   GLU A 384      -6.178  -2.373  12.421  1.00  9.00           O  
ATOM   2864  CB  GLU A 384      -7.760  -0.012  11.657  1.00  7.97           C  
ATOM   2865  CG  GLU A 384      -8.158   1.274  10.899  1.00 10.43           C  
ATOM   2866  CD  GLU A 384      -9.522   1.200  10.194  1.00 15.71           C  
ATOM   2867  OE1 GLU A 384      -9.989   0.087   9.854  1.00 18.94           O  
ATOM   2868  OE2 GLU A 384     -10.132   2.269   9.973  1.00 17.42           O1-
ATOM   2869  N   VAL A 385      -5.715  -1.224  14.308  1.00  8.94           N  
ATOM   2870  CA  VAL A 385      -5.370  -2.415  15.111  1.00  5.69           C  
ATOM   2871  C   VAL A 385      -6.464  -2.649  16.167  1.00 10.08           C  
ATOM   2872  O   VAL A 385      -6.692  -1.771  17.009  1.00 11.53           O  
ATOM   2873  CB  VAL A 385      -3.993  -2.252  15.791  1.00  7.54           C  
ATOM   2874  CG1 VAL A 385      -3.586  -3.552  16.530  1.00 10.58           C  
ATOM   2875  CG2 VAL A 385      -2.880  -1.827  14.775  1.00 11.42           C  
ATOM   2876  N   GLU A 386      -7.100  -3.845  16.165  1.00  4.69           N  
ATOM   2877  CA  GLU A 386      -8.272  -4.165  17.005  1.00  5.73           C  
ATOM   2878  C   GLU A 386      -8.033  -5.353  17.959  1.00 11.07           C  
ATOM   2879  O   GLU A 386      -7.548  -6.409  17.528  1.00  9.96           O  
ATOM   2880  CB  GLU A 386      -9.494  -4.457  16.102  1.00 10.34           C  
ATOM   2881  CG  GLU A 386     -10.727  -4.977  16.853  1.00 12.85           C  
ATOM   2882  CD  GLU A 386     -11.908  -5.336  15.939  1.00 20.93           C  
ATOM   2883  OE1 GLU A 386     -12.944  -5.819  16.463  1.00 19.04           O  
ATOM   2884  OE2 GLU A 386     -11.807  -5.143  14.706  1.00 19.05           O1-
ATOM   2885  N   ASN A 387      -8.408  -5.205  19.262  1.00  6.99           N  
ATOM   2886  CA  ASN A 387      -8.244  -6.265  20.280  1.00  9.64           C  
ATOM   2887  C   ASN A 387      -9.576  -7.000  20.504  1.00 11.18           C  
ATOM   2888  O   ASN A 387     -10.477  -6.465  21.168  1.00  8.93           O  
ATOM   2889  CB  ASN A 387      -7.712  -5.668  21.599  1.00  9.43           C  
ATOM   2890  CG  ASN A 387      -7.378  -6.739  22.695  1.00  8.20           C  
ATOM   2891  ND2 ASN A 387      -6.865  -6.271  23.852  1.00  7.45           N  
ATOM   2892  OD1 ASN A 387      -7.569  -7.945  22.501  1.00  8.93           O  
ATOM   2893  N   GLN A 388      -9.695  -8.236  19.974  1.00  6.46           N  
ATOM   2894  CA  GLN A 388     -10.856  -9.100  20.222  1.00  7.11           C  
ATOM   2895  C   GLN A 388     -10.607 -10.162  21.317  1.00 12.68           C  
ATOM   2896  O   GLN A 388     -11.342 -11.159  21.386  1.00 18.32           O  
ATOM   2897  CB  GLN A 388     -11.333  -9.746  18.897  1.00 13.73           C  
ATOM   2898  CG  GLN A 388     -12.267  -8.828  18.059  1.00 15.26           C  
ATOM   2899  CD  GLN A 388     -12.828  -9.441  16.748  1.00 18.70           C  
ATOM   2900  NE2 GLN A 388     -13.376  -8.580  15.890  1.00 17.57           N  
ATOM   2901  OE1 GLN A 388     -12.773 -10.650  16.520  1.00 15.55           O  
ATOM   2902  N   GLY A 389      -9.627  -9.947  22.205  1.00  9.26           N  
ATOM   2903  CA  GLY A 389      -9.407 -10.813  23.350  1.00  9.38           C  
ATOM   2904  C   GLY A 389      -9.913 -10.209  24.659  1.00  8.58           C  
ATOM   2905  O   GLY A 389     -10.583  -9.173  24.683  1.00  9.73           O  
ATOM   2906  N   ASP A 390      -9.581 -10.889  25.775  1.00  6.47           N  
ATOM   2907  CA  ASP A 390      -9.938 -10.417  27.122  1.00 11.04           C  
ATOM   2908  C   ASP A 390      -8.781  -9.752  27.888  1.00 12.98           C  
ATOM   2909  O   ASP A 390      -9.049  -8.938  28.784  1.00 14.73           O  
ATOM   2910  CB  ASP A 390     -10.486 -11.571  27.989  1.00 18.33           C  
ATOM   2911  CG  ASP A 390     -11.772 -12.201  27.434  1.00 24.35           C  
ATOM   2912  OD1 ASP A 390     -12.755 -11.480  27.133  1.00 18.22           O  
ATOM   2913  OD2 ASP A 390     -11.804 -13.445  27.324  1.00 37.60           O1-
ATOM   2914  N   MET A 391      -7.512 -10.078  27.584  1.00 13.35           N  
ATOM   2915  CA  MET A 391      -6.333  -9.450  28.203  1.00  8.64           C  
ATOM   2916  C   MET A 391      -5.975  -8.135  27.493  1.00  7.43           C  
ATOM   2917  O   MET A 391      -6.268  -7.959  26.307  1.00  8.69           O  
ATOM   2918  CB  MET A 391      -5.082 -10.362  28.121  1.00  7.84           C  
ATOM   2919  CG  MET A 391      -5.209 -11.816  28.625  1.00  9.32           C  
ATOM   2920  SD  MET A 391      -3.660 -12.779  28.555  1.00 12.01           S  
ATOM   2921  CE  MET A 391      -2.690 -11.898  29.777  1.00 11.36           C  
ATOM   2922  N   ASP A 392      -5.276  -7.234  28.214  1.00  5.56           N  
ATOM   2923  CA  ASP A 392      -4.533  -6.139  27.566  1.00  6.31           C  
ATOM   2924  C   ASP A 392      -3.388  -6.697  26.694  1.00  4.63           C  
ATOM   2925  O   ASP A 392      -2.678  -7.625  27.105  1.00  5.33           O  
ATOM   2926  CB  ASP A 392      -3.902  -5.181  28.620  1.00  7.17           C  
ATOM   2927  CG  ASP A 392      -4.890  -4.205  29.324  1.00 11.00           C  
ATOM   2928  OD1 ASP A 392      -6.040  -4.557  29.668  1.00 11.80           O  
ATOM   2929  OD2 ASP A 392      -4.457  -3.059  29.630  1.00 11.09           O1-
ATOM   2930  N   HIS A 393      -3.151  -6.076  25.514  1.00  4.19           N  
ATOM   2931  CA  HIS A 393      -2.015  -6.402  24.612  1.00  5.93           C  
ATOM   2932  C   HIS A 393      -1.328  -5.126  24.119  1.00  6.32           C  
ATOM   2933  O   HIS A 393      -2.005  -4.243  23.536  1.00  6.20           O  
ATOM   2934  CB  HIS A 393      -2.465  -7.233  23.377  1.00  8.03           C  
ATOM   2935  CG  HIS A 393      -3.076  -8.573  23.699  1.00  6.25           C  
ATOM   2936  CD2 HIS A 393      -4.362  -9.000  23.643  1.00 11.05           C  
ATOM   2937  ND1 HIS A 393      -2.327  -9.669  24.080  1.00  7.36           N  
ATOM   2938  CE1 HIS A 393      -3.128 -10.705  24.272  1.00 13.79           C  
ATOM   2939  NE2 HIS A 393      -4.369 -10.324  24.017  1.00 14.07           N  
ATOM   2940  N   PRO A 394       0.026  -4.985  24.289  1.00  7.96           N  
ATOM   2941  CA  PRO A 394       0.732  -3.799  23.754  1.00  7.09           C  
ATOM   2942  C   PRO A 394       1.468  -4.024  22.424  1.00  4.58           C  
ATOM   2943  O   PRO A 394       2.437  -4.794  22.391  1.00 10.90           O  
ATOM   2944  CB  PRO A 394       1.714  -3.457  24.886  1.00  5.83           C  
ATOM   2945  CG  PRO A 394       2.059  -4.811  25.525  1.00  8.88           C  
ATOM   2946  CD  PRO A 394       0.834  -5.709  25.306  1.00  7.07           C  
ATOM   2947  N   PHE A 395       1.048  -3.333  21.336  1.00  5.73           N  
ATOM   2948  CA  PHE A 395       1.492  -3.603  19.951  1.00  7.43           C  
ATOM   2949  C   PHE A 395       2.743  -2.795  19.554  1.00  5.89           C  
ATOM   2950  O   PHE A 395       2.739  -1.569  19.706  1.00  6.30           O  
ATOM   2951  CB  PHE A 395       0.319  -3.252  19.013  1.00  7.23           C  
ATOM   2952  CG  PHE A 395       0.555  -3.543  17.541  1.00  8.51           C  
ATOM   2953  CD1 PHE A 395       0.307  -4.814  17.024  1.00  9.15           C  
ATOM   2954  CD2 PHE A 395       0.966  -2.536  16.668  1.00  8.69           C  
ATOM   2955  CE1 PHE A 395       0.497  -5.085  15.675  1.00 12.57           C  
ATOM   2956  CE2 PHE A 395       1.165  -2.807  15.310  1.00  8.44           C  
ATOM   2957  CZ  PHE A 395       0.929  -4.086  14.820  1.00  8.07           C  
ATOM   2958  N   HIS A 396       3.791  -3.467  18.968  1.00  5.23           N  
ATOM   2959  CA  HIS A 396       5.068  -2.817  18.570  1.00  7.27           C  
ATOM   2960  C   HIS A 396       5.399  -3.059  17.085  1.00  7.29           C  
ATOM   2961  O   HIS A 396       5.295  -4.194  16.607  1.00  6.41           O  
ATOM   2962  CB  HIS A 396       6.266  -3.334  19.499  1.00  7.38           C  
ATOM   2963  CG  HIS A 396       7.650  -2.858  19.105  1.00  4.27           C  
ATOM   2964  CD2 HIS A 396       8.813  -3.540  18.928  1.00  4.65           C  
ATOM   2965  ND1 HIS A 396       7.962  -1.526  18.906  1.00  3.36           N  
ATOM   2966  CE1 HIS A 396       9.241  -1.412  18.569  1.00  8.68           C  
ATOM   2967  NE2 HIS A 396       9.784  -2.618  18.580  1.00  6.07           N  
ATOM   2968  N   LEU A 397       5.818  -1.993  16.360  1.00  4.19           N  
ATOM   2969  CA  LEU A 397       6.360  -2.075  14.988  1.00  9.26           C  
ATOM   2970  C   LEU A 397       7.835  -1.649  14.938  1.00  4.99           C  
ATOM   2971  O   LEU A 397       8.183  -0.579  15.449  1.00  7.95           O  
ATOM   2972  CB  LEU A 397       5.542  -1.200  14.008  1.00  8.86           C  
ATOM   2973  CG  LEU A 397       6.001  -0.964  12.550  1.00  7.13           C  
ATOM   2974  CD1 LEU A 397       6.178  -2.290  11.793  1.00  8.56           C  
ATOM   2975  CD2 LEU A 397       5.018  -0.038  11.792  1.00  8.28           C  
ATOM   2976  N   HIS A 398       8.698  -2.485  14.316  1.00  5.87           N  
ATOM   2977  CA  HIS A 398      10.123  -2.175  14.099  1.00  6.79           C  
ATOM   2978  C   HIS A 398      10.297  -1.145  12.957  1.00  8.22           C  
ATOM   2979  O   HIS A 398       9.454  -1.044  12.062  1.00  7.88           O  
ATOM   2980  CB  HIS A 398      10.926  -3.460  13.740  1.00  5.15           C  
ATOM   2981  CG  HIS A 398      11.054  -4.495  14.842  1.00  5.33           C  
ATOM   2982  CD2 HIS A 398      10.230  -4.848  15.861  1.00  5.90           C  
ATOM   2983  ND1 HIS A 398      12.138  -5.348  14.924  1.00  8.49           N  
ATOM   2984  CE1 HIS A 398      11.989  -6.169  15.951  1.00 10.87           C  
ATOM   2985  NE2 HIS A 398      10.837  -5.888  16.540  1.00  7.06           N  
ATOM   2986  N   VAL A 399      11.387  -0.351  13.023  1.00  7.38           N  
ATOM   2987  CA  VAL A 399      11.965   0.474  11.935  1.00 10.83           C  
ATOM   2988  C   VAL A 399      11.210   1.759  11.523  1.00  8.91           C  
ATOM   2989  O   VAL A 399      11.853   2.752  11.135  1.00  8.60           O  
ATOM   2990  CB  VAL A 399      12.238  -0.405  10.688  1.00  9.96           C  
ATOM   2991  CG1 VAL A 399      12.679   0.429   9.473  1.00 16.58           C  
ATOM   2992  CG2 VAL A 399      13.329  -1.442  10.981  1.00 13.97           C  
ATOM   2993  N   HIS A 400       9.872   1.780  11.589  1.00  8.69           N  
ATOM   2994  CA  HIS A 400       9.059   2.909  11.096  1.00  7.53           C  
ATOM   2995  C   HIS A 400       8.198   3.529  12.213  1.00  8.50           C  
ATOM   2996  O   HIS A 400       7.102   3.014  12.502  1.00  8.28           O  
ATOM   2997  CB  HIS A 400       8.151   2.460   9.930  1.00  7.56           C  
ATOM   2998  CG  HIS A 400       8.822   1.589   8.892  1.00  9.40           C  
ATOM   2999  CD2 HIS A 400       8.918   0.239   8.775  1.00  7.71           C  
ATOM   3000  ND1 HIS A 400       9.459   2.111   7.783  1.00  8.92           N  
ATOM   3001  CE1 HIS A 400       9.951   1.125   7.049  1.00 10.76           C  
ATOM   3002  NE2 HIS A 400       9.631  -0.024   7.621  1.00  8.46           N  
ATOM   3003  N   PRO A 401       8.607   4.632  12.853  1.00  5.22           N  
ATOM   3004  CA  PRO A 401       7.769   5.232  13.923  1.00  7.17           C  
ATOM   3005  C   PRO A 401       6.442   5.820  13.395  1.00  5.47           C  
ATOM   3006  O   PRO A 401       6.314   6.122  12.200  1.00  9.14           O  
ATOM   3007  CB  PRO A 401       8.671   6.332  14.517  1.00 10.38           C  
ATOM   3008  CG  PRO A 401      10.098   6.031  14.001  1.00  9.66           C  
ATOM   3009  CD  PRO A 401       9.915   5.303  12.691  1.00  8.62           C  
ATOM   3010  N   PHE A 402       5.452   6.013  14.310  1.00  4.80           N  
ATOM   3011  CA  PHE A 402       4.061   6.381  13.942  1.00  6.54           C  
ATOM   3012  C   PHE A 402       3.422   7.444  14.872  1.00  7.54           C  
ATOM   3013  O   PHE A 402       3.904   7.709  15.980  1.00  6.04           O  
ATOM   3014  CB  PHE A 402       3.138   5.105  13.865  1.00  7.18           C  
ATOM   3015  CG  PHE A 402       3.091   4.224  15.151  1.00  5.33           C  
ATOM   3016  CD1 PHE A 402       2.385   4.632  16.283  1.00  7.03           C  
ATOM   3017  CD2 PHE A 402       3.691   2.951  15.176  1.00  6.98           C  
ATOM   3018  CE1 PHE A 402       2.315   3.821  17.432  1.00  7.43           C  
ATOM   3019  CE2 PHE A 402       3.611   2.121  16.318  1.00  5.39           C  
ATOM   3020  CZ  PHE A 402       2.929   2.564  17.448  1.00  4.73           C  
ATOM   3021  N   GLN A 403       2.322   8.075  14.394  1.00  7.58           N  
ATOM   3022  CA  GLN A 403       1.511   9.044  15.166  1.00  9.06           C  
ATOM   3023  C   GLN A 403       0.127   8.446  15.477  1.00  6.73           C  
ATOM   3024  O   GLN A 403      -0.602   8.087  14.540  1.00  8.35           O  
ATOM   3025  CB  GLN A 403       1.345  10.373  14.389  1.00 10.84           C  
ATOM   3026  CG  GLN A 403       0.470  11.484  15.093  1.00  7.70           C  
ATOM   3027  CD  GLN A 403      -0.049  12.621  14.162  1.00 10.12           C  
ATOM   3028  NE2 GLN A 403      -0.951  13.447  14.695  1.00 16.55           N  
ATOM   3029  OE1 GLN A 403       0.367  12.760  13.008  1.00  8.82           O  
ATOM   3030  N   VAL A 404      -0.259   8.374  16.780  1.00  5.12           N  
ATOM   3031  CA  VAL A 404      -1.587   7.854  17.173  1.00  6.92           C  
ATOM   3032  C   VAL A 404      -2.638   8.954  16.996  1.00  9.05           C  
ATOM   3033  O   VAL A 404      -2.485  10.061  17.532  1.00  9.52           O  
ATOM   3034  CB  VAL A 404      -1.600   7.334  18.632  1.00  6.41           C  
ATOM   3035  CG1 VAL A 404      -2.980   6.691  18.981  1.00  6.59           C  
ATOM   3036  CG2 VAL A 404      -0.473   6.328  18.937  1.00  6.16           C  
ATOM   3037  N   LEU A 405      -3.734   8.642  16.276  1.00  5.26           N  
ATOM   3038  CA  LEU A 405      -4.823   9.603  16.054  1.00 10.27           C  
ATOM   3039  C   LEU A 405      -5.996   9.465  17.036  1.00 10.87           C  
ATOM   3040  O   LEU A 405      -6.526  10.488  17.498  1.00  9.78           O  
ATOM   3041  CB  LEU A 405      -5.351   9.496  14.606  1.00  9.00           C  
ATOM   3042  CG  LEU A 405      -4.370   9.730  13.435  1.00 13.23           C  
ATOM   3043  CD1 LEU A 405      -5.055   9.552  12.076  1.00 11.41           C  
ATOM   3044  CD2 LEU A 405      -3.663  11.089  13.504  1.00 10.91           C  
ATOM   3045  N   SER A 406      -6.418   8.240  17.379  1.00  6.80           N  
ATOM   3046  CA  SER A 406      -7.571   8.008  18.245  1.00  7.83           C  
ATOM   3047  C   SER A 406      -7.542   6.578  18.789  1.00  7.64           C  
ATOM   3048  O   SER A 406      -6.924   5.689  18.183  1.00  7.17           O  
ATOM   3049  CB  SER A 406      -8.873   8.314  17.490  1.00  8.03           C  
ATOM   3050  OG  SER A 406      -9.093   7.369  16.447  1.00  6.94           O  
ATOM   3051  N   VAL A 407      -8.206   6.371  19.944  1.00  7.95           N  
ATOM   3052  CA  VAL A 407      -8.420   5.036  20.520  1.00  8.32           C  
ATOM   3053  C   VAL A 407      -9.871   4.940  20.982  1.00 14.40           C  
ATOM   3054  O   VAL A 407     -10.363   5.837  21.676  1.00  8.33           O  
ATOM   3055  CB  VAL A 407      -7.450   4.724  21.690  1.00  6.69           C  
ATOM   3056  CG1 VAL A 407      -7.700   3.321  22.254  1.00 12.93           C  
ATOM   3057  CG2 VAL A 407      -5.999   4.841  21.264  1.00  8.05           C  
ATOM   3058  N   GLY A 408     -10.558   3.859  20.593  1.00 11.99           N  
ATOM   3059  CA  GLY A 408     -11.959   3.707  20.955  1.00 16.29           C  
ATOM   3060  C   GLY A 408     -12.901   4.737  20.363  1.00 16.76           C  
ATOM   3061  O   GLY A 408     -14.006   4.934  20.890  1.00 17.46           O  
ATOM   3062  N   GLY A 409     -12.503   5.409  19.282  1.00  8.73           N  
ATOM   3063  CA  GLY A 409     -13.312   6.454  18.688  1.00 11.81           C  
ATOM   3064  C   GLY A 409     -13.208   7.827  19.327  1.00 11.84           C  
ATOM   3065  O   GLY A 409     -13.991   8.717  18.960  1.00 12.40           O  
ATOM   3066  N   ARG A 410     -12.276   8.036  20.268  1.00  9.36           N  
ATOM   3067  CA  ARG A 410     -12.095   9.326  20.948  1.00  9.23           C  
ATOM   3068  C   ARG A 410     -10.656   9.838  20.751  1.00 10.10           C  
ATOM   3069  O   ARG A 410      -9.750   9.036  20.498  1.00 10.49           O  
ATOM   3070  CB  ARG A 410     -12.444   9.192  22.449  1.00 11.86           C  
ATOM   3071  CG  ARG A 410     -13.948   8.851  22.732  1.00 11.64           C  
ATOM   3072  CD  ARG A 410     -14.276   8.548  24.240  1.00 11.71           C  
ATOM   3073  NE  ARG A 410     -14.066   7.150  24.653  1.00 12.59           N  
ATOM   3074  CZ  ARG A 410     -15.000   6.191  24.662  1.00 13.10           C  
ATOM   3075  NH1 ARG A 410     -16.249   6.443  24.260  1.00  9.69           N1+
ATOM   3076  NH2 ARG A 410     -14.684   4.961  25.054  1.00 13.28           N  
ATOM   3077  N   PRO A 411     -10.411  11.154  20.795  1.00  9.33           N  
ATOM   3078  CA  PRO A 411      -9.093  11.676  20.369  1.00  9.73           C  
ATOM   3079  C   PRO A 411      -7.942  11.462  21.363  1.00  8.54           C  
ATOM   3080  O   PRO A 411      -8.117  11.517  22.583  1.00 10.29           O  
ATOM   3081  CB  PRO A 411      -9.357  13.177  20.154  1.00 16.43           C  
ATOM   3082  CG  PRO A 411     -10.613  13.482  20.908  1.00 16.10           C  
ATOM   3083  CD  PRO A 411     -11.415  12.225  20.977  1.00 10.52           C  
ATOM   3084  N   PHE A 412      -6.729  11.231  20.799  1.00  9.96           N  
ATOM   3085  CA  PHE A 412      -5.478  11.084  21.575  1.00  9.01           C  
ATOM   3086  C   PHE A 412      -5.057  12.446  22.159  1.00  9.24           C  
ATOM   3087  O   PHE A 412      -5.282  13.482  21.535  1.00 11.15           O  
ATOM   3088  CB  PHE A 412      -4.361  10.513  20.662  1.00  9.56           C  
ATOM   3089  CG  PHE A 412      -3.248   9.743  21.401  1.00  6.01           C  
ATOM   3090  CD1 PHE A 412      -3.494   8.477  21.943  1.00  9.18           C  
ATOM   3091  CD2 PHE A 412      -1.971  10.289  21.541  1.00 14.05           C  
ATOM   3092  CE1 PHE A 412      -2.494   7.774  22.636  1.00 12.70           C  
ATOM   3093  CE2 PHE A 412      -0.959   9.588  22.221  1.00  9.90           C  
ATOM   3094  CZ  PHE A 412      -1.223   8.342  22.770  1.00 10.23           C  
ATOM   3095  N   PRO A 413      -4.452  12.480  23.355  1.00 13.13           N  
ATOM   3096  CA  PRO A 413      -4.296  13.765  24.072  1.00 12.05           C  
ATOM   3097  C   PRO A 413      -3.101  14.649  23.691  1.00 14.51           C  
ATOM   3098  O   PRO A 413      -3.041  15.777  24.197  1.00 15.70           O  
ATOM   3099  CB  PRO A 413      -4.204  13.332  25.548  1.00 13.18           C  
ATOM   3100  CG  PRO A 413      -3.726  11.938  25.536  1.00 15.34           C  
ATOM   3101  CD  PRO A 413      -4.257  11.317  24.245  1.00 13.30           C  
ATOM   3102  N   TYR A 414      -2.166  14.229  22.825  1.00 10.29           N  
ATOM   3103  CA  TYR A 414      -1.009  15.053  22.441  1.00  8.93           C  
ATOM   3104  C   TYR A 414      -0.461  14.555  21.098  1.00 11.23           C  
ATOM   3105  O   TYR A 414      -0.881  13.509  20.597  1.00 11.46           O  
ATOM   3106  CB  TYR A 414       0.089  15.034  23.529  1.00  9.63           C  
ATOM   3107  CG  TYR A 414       0.571  13.637  23.917  1.00 12.71           C  
ATOM   3108  CD1 TYR A 414       1.480  12.953  23.124  1.00  8.78           C  
ATOM   3109  CD2 TYR A 414       0.101  12.999  25.055  1.00  9.95           C  
ATOM   3110  CE1 TYR A 414       1.923  11.674  23.455  1.00 11.47           C  
ATOM   3111  CE2 TYR A 414       0.535  11.705  25.398  1.00 10.17           C  
ATOM   3112  CZ  TYR A 414       1.440  11.051  24.584  1.00 11.86           C  
ATOM   3113  OH  TYR A 414       1.882   9.788  24.884  1.00 16.60           O  
ATOM   3114  N  AARG A 415       0.477  15.326  20.521  0.60 12.68           N  
ATOM   3115  N  BARG A 415       0.486  15.314  20.531  0.40 12.69           N  
ATOM   3116  CA AARG A 415       1.137  14.994  19.253  0.60 12.70           C  
ATOM   3117  CA BARG A 415       1.135  14.982  19.260  0.40 12.73           C  
ATOM   3118  C  AARG A 415       2.625  14.751  19.488  0.60 11.64           C  
ATOM   3119  C  BARG A 415       2.626  14.748  19.487  0.40 11.65           C  
ATOM   3120  O  AARG A 415       3.346  15.676  19.888  0.60 12.71           O  
ATOM   3121  O  BARG A 415       3.344  15.671  19.891  0.40 12.69           O  
ATOM   3122  CB AARG A 415       0.966  16.113  18.214  0.60 15.35           C  
ATOM   3123  CB BARG A 415       0.935  16.095  18.222  0.40 15.37           C  
ATOM   3124  CG AARG A 415      -0.459  16.615  18.004  0.60 19.13           C  
ATOM   3125  CG BARG A 415      -0.454  16.154  17.593  0.40 18.20           C  
ATOM   3126  CD AARG A 415      -0.614  17.212  16.604  0.60 20.48           C  
ATOM   3127  CD BARG A 415      -0.668  17.451  16.807  0.40 20.84           C  
ATOM   3128  NE AARG A 415       0.129  18.459  16.422  0.60 20.71           N  
ATOM   3129  NE BARG A 415       0.076  17.472  15.548  0.40 19.58           N  
ATOM   3130  CZ AARG A 415       0.643  18.858  15.260  0.60 25.11           C  
ATOM   3131  CZ BARG A 415       0.482  18.581  14.932  0.40 25.16           C  
ATOM   3132  NH1AARG A 415       1.297  20.008  15.159  0.60 22.63           N1+
ATOM   3133  NH1BARG A 415       0.221  19.771  15.454  0.40 24.00           N1+
ATOM   3134  NH2AARG A 415       0.532  18.088  14.198  0.60 29.87           N  
ATOM   3135  NH2BARG A 415       1.155  18.502  13.791  0.40 24.78           N  
ATOM   3136  N   ALA A 416       3.090  13.526  19.208  1.00  8.19           N  
ATOM   3137  CA  ALA A 416       4.505  13.127  19.356  1.00 11.71           C  
ATOM   3138  C   ALA A 416       4.737  11.759  18.693  1.00  6.91           C  
ATOM   3139  O   ALA A 416       3.777  11.027  18.434  1.00 10.89           O  
ATOM   3140  CB  ALA A 416       4.916  13.076  20.838  1.00  7.21           C  
ATOM   3141  N   TRP A 417       6.025  11.402  18.433  1.00  6.35           N  
ATOM   3142  CA  TRP A 417       6.367  10.094  17.826  1.00  5.23           C  
ATOM   3143  C   TRP A 417       6.308   8.931  18.838  1.00  6.31           C  
ATOM   3144  O   TRP A 417       6.899   9.030  19.921  1.00  5.96           O  
ATOM   3145  CB  TRP A 417       7.781  10.124  17.201  1.00  7.17           C  
ATOM   3146  CG  TRP A 417       7.986  10.955  15.911  1.00  6.14           C  
ATOM   3147  CD1 TRP A 417       8.799  12.063  15.767  1.00  9.87           C  
ATOM   3148  CD2 TRP A 417       7.388  10.737  14.611  1.00  7.39           C  
ATOM   3149  CE2 TRP A 417       7.873  11.754  13.747  1.00 10.61           C  
ATOM   3150  CE3 TRP A 417       6.489   9.789  14.100  1.00  8.05           C  
ATOM   3151  NE1 TRP A 417       8.725  12.549  14.470  1.00 10.49           N  
ATOM   3152  CZ2 TRP A 417       7.481  11.848  12.405  1.00 12.15           C  
ATOM   3153  CZ3 TRP A 417       6.095   9.892  12.762  1.00  9.11           C  
ATOM   3154  CH2 TRP A 417       6.603  10.909  11.932  1.00 12.08           C  
ATOM   3155  N   LYS A 418       5.641   7.805  18.466  1.00  4.44           N  
ATOM   3156  CA  LYS A 418       5.537   6.580  19.290  1.00  7.10           C  
ATOM   3157  C   LYS A 418       5.934   5.310  18.514  1.00  5.80           C  
ATOM   3158  O   LYS A 418       5.914   5.281  17.273  1.00  5.71           O  
ATOM   3159  CB  LYS A 418       4.106   6.366  19.839  1.00  7.41           C  
ATOM   3160  CG  LYS A 418       3.550   7.489  20.694  1.00 20.22           C  
ATOM   3161  CD  LYS A 418       3.528   7.145  22.161  1.00 15.42           C  
ATOM   3162  CE  LYS A 418       2.533   6.013  22.508  1.00 12.54           C  
ATOM   3163  NZ  LYS A 418       3.169   5.180  23.582  1.00  9.77           N1+
ATOM   3164  N   ASP A 419       6.270   4.211  19.273  1.00  4.49           N  
ATOM   3165  CA  ASP A 419       6.495   2.886  18.671  1.00  5.70           C  
ATOM   3166  C   ASP A 419       5.843   1.690  19.403  1.00  8.04           C  
ATOM   3167  O   ASP A 419       5.942   0.557  18.892  1.00  7.15           O  
ATOM   3168  CB  ASP A 419       8.028   2.631  18.468  1.00  5.89           C  
ATOM   3169  CG  ASP A 419       8.871   2.871  19.736  1.00  9.70           C  
ATOM   3170  OD1 ASP A 419       8.692   2.115  20.715  1.00  6.93           O  
ATOM   3171  OD2 ASP A 419       9.734   3.796  19.748  1.00  6.54           O1-
ATOM   3172  N   VAL A 420       5.155   1.897  20.541  1.00  4.52           N  
ATOM   3173  CA  VAL A 420       4.305   0.897  21.226  1.00  1.77           C  
ATOM   3174  C   VAL A 420       2.980   1.574  21.622  1.00  5.95           C  
ATOM   3175  O   VAL A 420       3.002   2.699  22.137  1.00  9.47           O  
ATOM   3176  CB  VAL A 420       5.015   0.322  22.493  1.00  3.93           C  
ATOM   3177  CG1 VAL A 420       4.115  -0.693  23.259  1.00  5.33           C  
ATOM   3178  CG2 VAL A 420       6.399  -0.279  22.186  1.00  6.55           C  
ATOM   3179  N   VAL A 421       1.817   0.910  21.382  1.00  6.17           N  
ATOM   3180  CA  VAL A 421       0.502   1.442  21.802  1.00  4.85           C  
ATOM   3181  C   VAL A 421      -0.315   0.355  22.528  1.00  6.12           C  
ATOM   3182  O   VAL A 421      -0.509  -0.747  21.995  1.00  5.75           O  
ATOM   3183  CB  VAL A 421      -0.303   2.041  20.613  1.00  4.32           C  
ATOM   3184  CG1 VAL A 421      -0.644   0.999  19.516  1.00  5.59           C  
ATOM   3185  CG2 VAL A 421      -1.594   2.767  21.123  1.00  7.07           C  
ATOM   3186  N   ASN A 422      -0.815   0.672  23.738  1.00  5.93           N  
ATOM   3187  CA  ASN A 422      -1.601  -0.297  24.530  1.00  5.66           C  
ATOM   3188  C   ASN A 422      -3.084  -0.356  24.122  1.00  8.85           C  
ATOM   3189  O   ASN A 422      -3.706   0.673  23.831  1.00  5.43           O  
ATOM   3190  CB  ASN A 422      -1.497   0.025  26.032  1.00  5.55           C  
ATOM   3191  CG  ASN A 422      -1.996  -1.124  26.912  1.00  6.99           C  
ATOM   3192  ND2 ASN A 422      -2.962  -0.835  27.786  1.00  7.94           N  
ATOM   3193  OD1 ASN A 422      -1.525  -2.256  26.794  1.00  7.96           O  
ATOM   3194  N   LEU A 423      -3.672  -1.571  24.155  1.00  6.63           N  
ATOM   3195  CA  LEU A 423      -5.089  -1.790  23.841  1.00  6.84           C  
ATOM   3196  C   LEU A 423      -5.769  -2.649  24.914  1.00  7.62           C  
ATOM   3197  O   LEU A 423      -5.404  -3.816  25.087  1.00  6.78           O  
ATOM   3198  CB  LEU A 423      -5.244  -2.481  22.468  1.00  6.52           C  
ATOM   3199  CG  LEU A 423      -4.559  -1.825  21.259  1.00 12.34           C  
ATOM   3200  CD1 LEU A 423      -4.400  -2.816  20.091  1.00 14.00           C  
ATOM   3201  CD2 LEU A 423      -5.321  -0.585  20.802  1.00 13.23           C  
ATOM   3202  N   LYS A 424      -6.803  -2.107  25.588  1.00  4.96           N  
ATOM   3203  CA  LYS A 424      -7.650  -2.931  26.458  1.00  5.96           C  
ATOM   3204  C   LYS A 424      -8.683  -3.716  25.628  1.00  6.87           C  
ATOM   3205  O   LYS A 424      -8.890  -3.449  24.443  1.00  9.77           O  
ATOM   3206  CB  LYS A 424      -8.350  -2.061  27.518  1.00 12.24           C  
ATOM   3207  CG  LYS A 424      -7.348  -1.306  28.436  1.00 12.81           C  
ATOM   3208  CD  LYS A 424      -8.002  -0.268  29.361  1.00 25.69           C  
ATOM   3209  CE  LYS A 424      -7.254   1.092  29.326  1.00 29.22           C  
ATOM   3210  NZ  LYS A 424      -6.055   1.306  30.244  1.00 10.24           N1+
ATOM   3211  N   ALA A 425      -9.337  -4.702  26.273  1.00 10.12           N  
ATOM   3212  CA  ALA A 425     -10.326  -5.552  25.601  1.00  9.03           C  
ATOM   3213  C   ALA A 425     -11.377  -4.726  24.860  1.00 10.37           C  
ATOM   3214  O   ALA A 425     -12.017  -3.857  25.450  1.00 10.02           O  
ATOM   3215  CB  ALA A 425     -11.025  -6.455  26.622  1.00 11.35           C  
ATOM   3216  N   GLY A 426     -11.565  -5.019  23.557  1.00  6.60           N  
ATOM   3217  CA  GLY A 426     -12.551  -4.338  22.726  1.00  7.30           C  
ATOM   3218  C   GLY A 426     -12.082  -3.102  21.954  1.00 12.69           C  
ATOM   3219  O   GLY A 426     -12.812  -2.642  21.059  1.00 13.40           O  
ATOM   3220  N   GLU A 427     -10.905  -2.544  22.256  1.00 11.53           N  
ATOM   3221  CA  GLU A 427     -10.519  -1.233  21.722  1.00  9.62           C  
ATOM   3222  C   GLU A 427      -9.865  -1.327  20.333  1.00  9.97           C  
ATOM   3223  O   GLU A 427      -9.154  -2.292  20.030  1.00  9.42           O  
ATOM   3224  CB  GLU A 427      -9.556  -0.518  22.692  1.00  7.60           C  
ATOM   3225  CG  GLU A 427     -10.187  -0.145  24.071  1.00 13.19           C  
ATOM   3226  CD  GLU A 427      -9.296   0.714  24.991  1.00 17.17           C  
ATOM   3227  OE1 GLU A 427      -8.049   0.570  24.990  1.00 10.18           O  
ATOM   3228  OE2 GLU A 427      -9.866   1.534  25.754  1.00 17.36           O1-
ATOM   3229  N   VAL A 428     -10.104  -0.295  19.498  1.00  7.41           N  
ATOM   3230  CA  VAL A 428      -9.467  -0.112  18.181  1.00  6.51           C  
ATOM   3231  C   VAL A 428      -8.634   1.175  18.179  1.00  7.86           C  
ATOM   3232  O   VAL A 428      -9.155   2.255  18.501  1.00 10.18           O  
ATOM   3233  CB  VAL A 428     -10.506  -0.033  17.040  1.00  5.63           C  
ATOM   3234  CG1 VAL A 428      -9.802   0.064  15.680  1.00 12.61           C  
ATOM   3235  CG2 VAL A 428     -11.495  -1.202  17.084  1.00 16.52           C  
ATOM   3236  N   ALA A 429      -7.360   1.078  17.762  1.00  7.00           N  
ATOM   3237  CA  ALA A 429      -6.495   2.252  17.587  1.00  9.07           C  
ATOM   3238  C   ALA A 429      -6.270   2.561  16.103  1.00  9.46           C  
ATOM   3239  O   ALA A 429      -6.093   1.644  15.294  1.00  9.54           O  
ATOM   3240  CB  ALA A 429      -5.135   2.051  18.277  1.00  9.75           C  
ATOM   3241  N  AARG A 430      -6.278   3.856  15.754  0.51  6.94           N  
ATOM   3242  N  BARG A 430      -6.242   3.853  15.752  0.49  6.97           N  
ATOM   3243  CA AARG A 430      -6.002   4.329  14.396  0.51  9.21           C  
ATOM   3244  CA BARG A 430      -5.995   4.284  14.376  0.49  9.21           C  
ATOM   3245  C  AARG A 430      -4.656   5.056  14.351  0.51  6.86           C  
ATOM   3246  C  BARG A 430      -4.687   5.076  14.304  0.49  6.87           C  
ATOM   3247  O  AARG A 430      -4.445   6.014  15.106  0.51  7.02           O  
ATOM   3248  O  BARG A 430      -4.533   6.087  14.999  0.49  6.97           O  
ATOM   3249  CB AARG A 430      -7.122   5.258  13.902  0.51  8.93           C  
ATOM   3250  CB BARG A 430      -7.188   5.095  13.854  0.49  9.08           C  
ATOM   3251  CG AARG A 430      -8.446   4.546  13.615  0.51 13.96           C  
ATOM   3252  CG BARG A 430      -8.507   4.302  13.958  0.49 13.02           C  
ATOM   3253  CD AARG A 430      -9.614   5.531  13.541  0.51 16.24           C  
ATOM   3254  CD BARG A 430      -9.694   5.031  13.363  0.49 15.68           C  
ATOM   3255  NE AARG A 430      -9.502   6.432  12.397  0.51 13.15           N  
ATOM   3256  NE BARG A 430      -9.852   4.735  11.944  0.49 19.66           N  
ATOM   3257  CZ AARG A 430      -9.429   7.757  12.484  0.51 18.71           C  
ATOM   3258  CZ BARG A 430      -9.647   5.616  10.971  0.49 15.91           C  
ATOM   3259  NH1AARG A 430      -9.461   8.362  13.669  0.51 13.37           N1+
ATOM   3260  NH1BARG A 430      -9.811   5.256   9.706  0.49 10.85           N1+
ATOM   3261  NH2AARG A 430      -9.331   8.484  11.378  0.51 20.08           N  
ATOM   3262  NH2BARG A 430      -9.279   6.856  11.266  0.49 15.17           N  
ATOM   3263  N   LEU A 431      -3.761   4.617  13.442  1.00  4.89           N  
ATOM   3264  CA  LEU A 431      -2.373   5.102  13.347  1.00  8.57           C  
ATOM   3265  C   LEU A 431      -2.005   5.610  11.943  1.00  6.64           C  
ATOM   3266  O   LEU A 431      -2.437   5.041  10.932  1.00 11.93           O  
ATOM   3267  CB  LEU A 431      -1.359   3.959  13.701  1.00  7.34           C  
ATOM   3268  CG  LEU A 431      -1.576   3.029  14.901  1.00  9.45           C  
ATOM   3269  CD1 LEU A 431      -0.536   1.891  14.937  1.00  9.95           C  
ATOM   3270  CD2 LEU A 431      -1.531   3.834  16.220  1.00  6.24           C  
ATOM   3271  N   LEU A 432      -1.161   6.655  11.871  1.00  7.28           N  
ATOM   3272  CA  LEU A 432      -0.563   7.126  10.605  1.00  9.72           C  
ATOM   3273  C   LEU A 432       0.908   6.691  10.503  1.00  9.07           C  
ATOM   3274  O   LEU A 432       1.706   7.052  11.370  1.00  8.63           O  
ATOM   3275  CB  LEU A 432      -0.674   8.652  10.516  1.00 12.25           C  
ATOM   3276  CG  LEU A 432      -1.099   9.384   9.246  1.00 23.06           C  
ATOM   3277  CD1 LEU A 432      -2.505   8.949   8.800  1.00 15.73           C  
ATOM   3278  CD2 LEU A 432      -1.057  10.888   9.488  1.00 21.89           C  
ATOM   3279  N   VAL A 433       1.271   5.965   9.444  1.00  8.74           N  
ATOM   3280  CA  VAL A 433       2.538   5.246   9.339  1.00  8.16           C  
ATOM   3281  C   VAL A 433       3.253   5.661   8.038  1.00  7.86           C  
ATOM   3282  O   VAL A 433       2.993   5.108   6.966  1.00  8.65           O  
ATOM   3283  CB  VAL A 433       2.339   3.715   9.397  1.00 11.00           C  
ATOM   3284  CG1 VAL A 433       3.711   3.015   9.361  1.00  8.88           C  
ATOM   3285  CG2 VAL A 433       1.512   3.296  10.605  1.00  8.40           C  
ATOM   3286  N   PRO A 434       4.276   6.523   8.125  1.00  6.96           N  
ATOM   3287  CA  PRO A 434       5.154   6.800   6.961  1.00  8.14           C  
ATOM   3288  C   PRO A 434       6.222   5.719   6.771  1.00 15.08           C  
ATOM   3289  O   PRO A 434       6.910   5.343   7.721  1.00 15.51           O  
ATOM   3290  CB  PRO A 434       5.801   8.156   7.306  1.00 12.65           C  
ATOM   3291  CG  PRO A 434       5.127   8.646   8.561  1.00 16.39           C  
ATOM   3292  CD  PRO A 434       4.522   7.449   9.239  1.00 11.16           C  
ATOM   3293  N   LEU A 435       6.383   5.227   5.534  1.00 10.28           N  
ATOM   3294  CA  LEU A 435       7.318   4.133   5.264  1.00  9.84           C  
ATOM   3295  C   LEU A 435       8.675   4.696   4.812  1.00 21.55           C  
ATOM   3296  O   LEU A 435       8.762   5.396   3.792  1.00 16.32           O  
ATOM   3297  CB  LEU A 435       6.727   3.152   4.240  1.00 11.41           C  
ATOM   3298  CG  LEU A 435       5.462   2.356   4.679  1.00 10.67           C  
ATOM   3299  CD1 LEU A 435       4.986   1.391   3.580  1.00 14.31           C  
ATOM   3300  CD2 LEU A 435       5.691   1.581   5.981  1.00  9.59           C  
ATOM   3301  N   ARG A 436       9.733   4.394   5.583  1.00 12.43           N  
ATOM   3302  CA  ARG A 436      11.069   4.957   5.364  1.00 23.68           C  
ATOM   3303  C   ARG A 436      12.040   3.980   4.679  1.00 17.98           C  
ATOM   3304  O   ARG A 436      12.111   3.954   3.446  1.00 23.23           O  
ATOM   3305  CB  ARG A 436      11.648   5.459   6.700  1.00 22.31           C  
ATOM   3306  CG  ARG A 436      10.763   6.521   7.398  1.00 22.59           C  
ATOM   3307  CD  ARG A 436      11.348   7.085   8.711  1.00 31.22           C  
ATOM   3308  NE  ARG A 436      10.275   7.626   9.554  1.00 22.74           N  
ATOM   3309  CZ  ARG A 436      10.443   8.413  10.615  1.00 37.63           C  
ATOM   3310  NH1 ARG A 436      11.658   8.784  11.006  1.00 27.49           N1+
ATOM   3311  NH2 ARG A 436       9.378   8.832  11.294  1.00 25.21           N  
ATOM   3312  N   GLU A 437      12.811   3.198   5.437  1.00 17.64           N  
ATOM   3313  CA  GLU A 437      13.868   2.374   4.837  1.00 17.65           C  
ATOM   3314  C   GLU A 437      13.310   1.125   4.132  1.00 17.05           C  
ATOM   3315  O   GLU A 437      12.310   0.536   4.560  1.00 15.42           O  
ATOM   3316  CB  GLU A 437      14.886   1.950   5.904  1.00 19.08           C  
ATOM   3317  CG  GLU A 437      15.832   3.054   6.386  1.00 22.90           C  
ATOM   3318  CD  GLU A 437      17.007   3.279   5.452  1.00 38.05           C  
ATOM   3319  OE1 GLU A 437      17.270   2.411   4.590  1.00 31.78           O  
ATOM   3320  OE2 GLU A 437      17.668   4.333   5.579  1.00 42.95           O1-
ATOM   3321  N   LYS A 438      13.987   0.702   3.052  1.00 15.91           N  
ATOM   3322  CA  LYS A 438      13.601  -0.507   2.317  1.00  9.80           C  
ATOM   3323  C   LYS A 438      14.105  -1.776   3.016  1.00 11.53           C  
ATOM   3324  O   LYS A 438      15.145  -1.767   3.682  1.00 15.55           O  
ATOM   3325  CB  LYS A 438      14.160  -0.494   0.884  1.00 14.71           C  
ATOM   3326  CG  LYS A 438      13.539   0.513  -0.082  1.00 18.54           C  
ATOM   3327  CD  LYS A 438      14.211   0.399  -1.459  1.00 27.74           C  
ATOM   3328  CE  LYS A 438      13.580   1.328  -2.492  1.00 35.43           C  
ATOM   3329  NZ  LYS A 438      13.706   2.760  -2.090  1.00 32.58           N1+
ATOM   3330  N   GLY A 439      13.361  -2.898   2.830  1.00 12.00           N  
ATOM   3331  CA  GLY A 439      13.764  -4.214   3.319  1.00 13.33           C  
ATOM   3332  C   GLY A 439      12.653  -4.934   4.082  1.00 12.36           C  
ATOM   3333  O   GLY A 439      11.505  -4.480   4.126  1.00 11.57           O  
ATOM   3334  N   ARG A 440      13.006  -6.080   4.690  1.00 12.31           N  
ATOM   3335  CA  ARG A 440      12.072  -6.975   5.394  1.00 10.44           C  
ATOM   3336  C   ARG A 440      12.202  -6.865   6.920  1.00  8.82           C  
ATOM   3337  O   ARG A 440      13.307  -7.008   7.460  1.00  9.44           O  
ATOM   3338  CB  ARG A 440      12.311  -8.426   4.964  1.00 12.75           C  
ATOM   3339  CG  ARG A 440      11.460  -9.446   5.712  1.00 24.44           C  
ATOM   3340  CD  ARG A 440      11.704 -10.858   5.211  1.00 31.17           C  
ATOM   3341  NE  ARG A 440      11.499 -10.974   3.773  1.00 37.87           N  
ATOM   3342  CZ  ARG A 440      11.033 -12.064   3.174  1.00 49.58           C  
ATOM   3343  NH1 ARG A 440      10.717 -13.132   3.897  1.00 49.91           N1+
ATOM   3344  NH2 ARG A 440      10.880 -12.088   1.854  1.00 48.03           N  
ATOM   3345  N   THR A 441      11.070  -6.662   7.616  1.00  8.50           N  
ATOM   3346  CA  THR A 441      11.032  -6.441   9.081  1.00 10.24           C  
ATOM   3347  C   THR A 441       9.759  -7.092   9.670  1.00  9.56           C  
ATOM   3348  O   THR A 441       9.060  -7.842   8.977  1.00  8.48           O  
ATOM   3349  CB  THR A 441      11.160  -4.935   9.380  1.00 11.49           C  
ATOM   3350  CG2 THR A 441       9.893  -4.162   8.967  1.00  9.85           C  
ATOM   3351  OG1 THR A 441      11.421  -4.729  10.776  1.00 11.42           O  
ATOM   3352  N   VAL A 442       9.458  -6.831  10.972  1.00 10.45           N  
ATOM   3353  CA  VAL A 442       8.369  -7.504  11.713  1.00  7.43           C  
ATOM   3354  C   VAL A 442       7.568  -6.545  12.620  1.00  4.40           C  
ATOM   3355  O   VAL A 442       8.011  -5.433  12.937  1.00  6.15           O  
ATOM   3356  CB  VAL A 442       8.882  -8.701  12.581  1.00  5.99           C  
ATOM   3357  CG1 VAL A 442       9.482  -9.830  11.725  1.00  7.13           C  
ATOM   3358  CG2 VAL A 442       9.889  -8.246  13.661  1.00  6.42           C  
ATOM   3359  N   PHE A 443       6.373  -7.022  13.063  1.00  6.09           N  
ATOM   3360  CA  PHE A 443       5.475  -6.408  14.063  1.00  5.61           C  
ATOM   3361  C   PHE A 443       4.927  -7.500  15.000  1.00  7.50           C  
ATOM   3362  O   PHE A 443       4.710  -8.636  14.554  1.00  8.40           O  
ATOM   3363  CB  PHE A 443       4.286  -5.620  13.388  1.00  5.64           C  
ATOM   3364  CG  PHE A 443       3.526  -6.408  12.287  1.00  8.07           C  
ATOM   3365  CD1 PHE A 443       2.428  -7.209  12.609  1.00  9.97           C  
ATOM   3366  CD2 PHE A 443       3.919  -6.343  10.950  1.00  7.21           C  
ATOM   3367  CE1 PHE A 443       1.729  -7.942  11.604  1.00 10.89           C  
ATOM   3368  CE2 PHE A 443       3.230  -7.073   9.942  1.00  5.92           C  
ATOM   3369  CZ  PHE A 443       2.139  -7.867  10.275  1.00  9.91           C  
ATOM   3370  N   HIS A 444       4.698  -7.164  16.295  1.00  6.43           N  
ATOM   3371  CA  HIS A 444       4.366  -8.165  17.345  1.00  7.92           C  
ATOM   3372  C   HIS A 444       3.879  -7.542  18.672  1.00  6.71           C  
ATOM   3373  O   HIS A 444       4.045  -6.341  18.915  1.00  7.29           O  
ATOM   3374  CB  HIS A 444       5.577  -9.092  17.628  1.00  8.71           C  
ATOM   3375  CG  HIS A 444       6.787  -8.394  18.180  1.00  7.11           C  
ATOM   3376  CD2 HIS A 444       7.871  -7.861  17.558  1.00  8.38           C  
ATOM   3377  ND1 HIS A 444       7.007  -8.230  19.533  1.00  6.67           N  
ATOM   3378  CE1 HIS A 444       8.160  -7.604  19.719  1.00 10.18           C  
ATOM   3379  NE2 HIS A 444       8.705  -7.374  18.537  1.00  9.82           N  
ATOM   3380  N   CYS A 445       3.241  -8.386  19.520  1.00  5.91           N  
ATOM   3381  CA  CYS A 445       2.960  -8.037  20.931  1.00  8.22           C  
ATOM   3382  C   CYS A 445       4.238  -8.007  21.778  1.00  5.40           C  
ATOM   3383  O   CYS A 445       5.112  -8.863  21.604  1.00  7.79           O  
ATOM   3384  CB  CYS A 445       1.957  -9.044  21.529  1.00 11.58           C  
ATOM   3385  SG  CYS A 445       1.355  -8.751  23.306  1.00  5.98           S  
ATOM   3386  N   HIS A 446       4.342  -7.038  22.728  1.00  5.45           N  
ATOM   3387  CA  HIS A 446       5.533  -6.920  23.594  1.00  4.70           C  
ATOM   3388  C   HIS A 446       5.337  -7.489  25.020  1.00  5.78           C  
ATOM   3389  O   HIS A 446       6.183  -7.245  25.899  1.00  7.92           O  
ATOM   3390  CB  HIS A 446       6.037  -5.448  23.662  1.00  5.11           C  
ATOM   3391  CG  HIS A 446       7.545  -5.313  23.653  1.00  7.22           C  
ATOM   3392  CD2 HIS A 446       8.405  -4.913  22.681  1.00 10.18           C  
ATOM   3393  ND1 HIS A 446       8.331  -5.660  24.733  1.00  6.66           N  
ATOM   3394  CE1 HIS A 446       9.605  -5.467  24.434  1.00  5.69           C  
ATOM   3395  NE2 HIS A 446       9.682  -5.019  23.195  1.00  8.89           N  
ATOM   3396  N   ILE A 447       4.247  -8.216  25.287  1.00  6.78           N  
ATOM   3397  CA  ILE A 447       4.280  -9.244  26.336  1.00  5.24           C  
ATOM   3398  C   ILE A 447       5.024 -10.419  25.690  1.00  8.21           C  
ATOM   3399  O   ILE A 447       4.457 -11.122  24.840  1.00  8.65           O  
ATOM   3400  CB  ILE A 447       2.877  -9.632  26.841  1.00  8.19           C  
ATOM   3401  CG1 ILE A 447       2.200  -8.472  27.589  1.00  5.86           C  
ATOM   3402  CG2 ILE A 447       2.946 -10.837  27.759  1.00  8.52           C  
ATOM   3403  CD1 ILE A 447       0.711  -8.711  27.992  1.00  5.47           C  
ATOM   3404  N   VAL A 448       6.321 -10.590  26.007  1.00  7.71           N  
ATOM   3405  CA  VAL A 448       7.199 -11.362  25.107  1.00 12.14           C  
ATOM   3406  C   VAL A 448       6.900 -12.869  25.111  1.00 11.01           C  
ATOM   3407  O   VAL A 448       7.252 -13.556  24.140  1.00 10.22           O  
ATOM   3408  CB  VAL A 448       8.714 -11.157  25.372  1.00  8.14           C  
ATOM   3409  CG1 VAL A 448       9.211  -9.801  24.827  1.00  8.96           C  
ATOM   3410  CG2 VAL A 448       9.097 -11.356  26.853  1.00  9.65           C  
ATOM   3411  N   GLU A 449       6.264 -13.412  26.163  1.00  6.06           N  
ATOM   3412  CA  GLU A 449       5.759 -14.789  26.092  1.00  8.30           C  
ATOM   3413  C   GLU A 449       4.759 -14.979  24.936  1.00 12.04           C  
ATOM   3414  O   GLU A 449       4.750 -16.035  24.279  1.00  8.32           O  
ATOM   3415  CB  GLU A 449       5.130 -15.168  27.442  1.00  8.17           C  
ATOM   3416  CG  GLU A 449       6.165 -15.394  28.609  1.00  6.77           C  
ATOM   3417  CD  GLU A 449       6.693 -14.102  29.258  1.00  9.91           C  
ATOM   3418  OE1 GLU A 449       6.175 -12.995  28.964  1.00  8.40           O  
ATOM   3419  OE2 GLU A 449       7.618 -14.202  30.107  1.00  8.21           O1-
ATOM   3420  N   HIS A 450       3.905 -13.971  24.666  1.00  7.09           N  
ATOM   3421  CA  HIS A 450       2.910 -14.100  23.590  1.00  9.20           C  
ATOM   3422  C   HIS A 450       3.580 -14.106  22.199  1.00 10.24           C  
ATOM   3423  O   HIS A 450       3.128 -14.819  21.287  1.00 10.67           O  
ATOM   3424  CB  HIS A 450       1.858 -12.972  23.685  1.00  7.60           C  
ATOM   3425  CG  HIS A 450       0.956 -13.019  24.900  1.00  5.16           C  
ATOM   3426  CD2 HIS A 450       0.849 -13.910  25.917  1.00  7.36           C  
ATOM   3427  ND1 HIS A 450       0.026 -12.031  25.168  1.00  7.62           N  
ATOM   3428  CE1 HIS A 450      -0.618 -12.314  26.289  1.00  7.96           C  
ATOM   3429  NE2 HIS A 450      -0.138 -13.453  26.766  1.00  7.39           N  
ATOM   3430  N   GLU A 451       4.657 -13.320  22.018  1.00  6.11           N  
ATOM   3431  CA  GLU A 451       5.449 -13.346  20.778  1.00  8.19           C  
ATOM   3432  C   GLU A 451       6.035 -14.740  20.497  1.00 12.22           C  
ATOM   3433  O   GLU A 451       5.899 -15.265  19.378  1.00  9.07           O  
ATOM   3434  CB  GLU A 451       6.564 -12.275  20.858  1.00 10.29           C  
ATOM   3435  CG  GLU A 451       7.514 -12.148  19.646  1.00 16.54           C  
ATOM   3436  CD  GLU A 451       8.822 -11.397  19.965  1.00 21.82           C  
ATOM   3437  OE1 GLU A 451       9.855 -11.707  19.332  1.00 25.72           O  
ATOM   3438  OE2 GLU A 451       8.838 -10.507  20.850  1.00 23.56           O1-
ATOM   3439  N   ASP A 452       6.705 -15.350  21.499  1.00  7.52           N  
ATOM   3440  CA  ASP A 452       7.271 -16.695  21.346  1.00  8.47           C  
ATOM   3441  C   ASP A 452       6.185 -17.741  21.017  1.00 13.11           C  
ATOM   3442  O   ASP A 452       6.476 -18.746  20.345  1.00 11.29           O  
ATOM   3443  CB  ASP A 452       8.042 -17.123  22.633  1.00  6.42           C  
ATOM   3444  CG  ASP A 452       9.429 -16.444  22.823  1.00 15.21           C  
ATOM   3445  OD1 ASP A 452      10.082 -15.969  21.854  1.00 10.47           O  
ATOM   3446  OD2 ASP A 452       9.898 -16.441  23.998  1.00 12.83           O1-
ATOM   3447  N   ARG A 453       4.936 -17.537  21.471  1.00  9.76           N  
ATOM   3448  CA  ARG A 453       3.854 -18.503  21.255  1.00 10.18           C  
ATOM   3449  C   ARG A 453       2.915 -18.128  20.093  1.00 15.61           C  
ATOM   3450  O   ARG A 453       1.802 -18.674  20.011  1.00 13.19           O  
ATOM   3451  CB  ARG A 453       3.028 -18.708  22.539  1.00 10.96           C  
ATOM   3452  CG  ARG A 453       3.795 -19.214  23.789  1.00 12.14           C  
ATOM   3453  CD  ARG A 453       4.124 -20.727  23.766  1.00  9.90           C  
ATOM   3454  NE  ARG A 453       2.946 -21.588  23.994  1.00  8.96           N  
ATOM   3455  CZ  ARG A 453       3.018 -22.900  24.206  1.00 24.01           C  
ATOM   3456  NH1 ARG A 453       4.206 -23.496  24.232  1.00 22.83           N1+
ATOM   3457  NH2 ARG A 453       1.911 -23.618  24.400  1.00 15.22           N  
ATOM   3458  N   GLY A 454       3.328 -17.210  19.205  1.00 11.37           N  
ATOM   3459  CA  GLY A 454       2.650 -17.012  17.922  1.00 11.67           C  
ATOM   3460  C   GLY A 454       2.256 -15.617  17.429  1.00 11.55           C  
ATOM   3461  O   GLY A 454       2.001 -15.457  16.232  1.00 10.12           O  
ATOM   3462  N   MET A 455       2.190 -14.604  18.300  1.00  9.40           N  
ATOM   3463  CA  MET A 455       1.557 -13.314  17.947  1.00  7.37           C  
ATOM   3464  C   MET A 455       2.576 -12.338  17.313  1.00  9.24           C  
ATOM   3465  O   MET A 455       2.963 -11.328  17.920  1.00  8.91           O  
ATOM   3466  CB  MET A 455       0.878 -12.718  19.189  1.00  6.55           C  
ATOM   3467  CG  MET A 455      -0.354 -11.786  18.948  1.00  7.37           C  
ATOM   3468  SD  MET A 455      -1.113 -10.959  20.413  1.00 13.66           S  
ATOM   3469  CE  MET A 455      -2.702 -11.803  20.590  1.00  9.68           C  
ATOM   3470  N   MET A 456       2.960 -12.626  16.040  1.00  9.95           N  
ATOM   3471  CA  MET A 456       3.928 -11.850  15.223  1.00 10.85           C  
ATOM   3472  C   MET A 456       3.717 -12.091  13.706  1.00  8.02           C  
ATOM   3473  O   MET A 456       3.319 -13.193  13.301  1.00  8.81           O  
ATOM   3474  CB  MET A 456       5.380 -12.215  15.629  1.00  7.10           C  
ATOM   3475  CG  MET A 456       6.560 -11.579  14.805  1.00  6.72           C  
ATOM   3476  SD  MET A 456       8.189 -11.574  15.674  1.00  9.37           S  
ATOM   3477  CE  MET A 456       8.456 -13.338  15.879  1.00 11.99           C  
ATOM   3478  N   GLY A 457       4.008 -11.050  12.856  1.00  8.39           N  
ATOM   3479  CA  GLY A 457       3.944 -11.169  11.400  1.00 10.14           C  
ATOM   3480  C   GLY A 457       5.015 -10.359  10.662  1.00  8.35           C  
ATOM   3481  O   GLY A 457       5.827  -9.682  11.294  1.00  7.36           O  
ATOM   3482  N   VAL A 458       4.992 -10.414   9.307  1.00  6.86           N  
ATOM   3483  CA  VAL A 458       6.104  -9.944   8.445  1.00  9.33           C  
ATOM   3484  C   VAL A 458       5.665  -8.871   7.423  1.00  7.69           C  
ATOM   3485  O   VAL A 458       4.708  -9.090   6.664  1.00 10.35           O  
ATOM   3486  CB  VAL A 458       6.756 -11.123   7.685  1.00 11.06           C  
ATOM   3487  CG1 VAL A 458       7.739 -10.609   6.624  1.00 12.96           C  
ATOM   3488  CG2 VAL A 458       7.473 -12.099   8.636  1.00 13.67           C  
ATOM   3489  N   LEU A 459       6.430  -7.747   7.340  1.00  8.53           N  
ATOM   3490  CA  LEU A 459       6.236  -6.648   6.376  1.00  8.02           C  
ATOM   3491  C   LEU A 459       7.453  -6.488   5.451  1.00  9.62           C  
ATOM   3492  O   LEU A 459       8.592  -6.469   5.928  1.00 11.27           O  
ATOM   3493  CB  LEU A 459       5.999  -5.305   7.116  1.00  9.75           C  
ATOM   3494  CG  LEU A 459       6.205  -3.958   6.374  1.00  6.97           C  
ATOM   3495  CD1 LEU A 459       5.085  -3.715   5.367  1.00  7.48           C  
ATOM   3496  CD2 LEU A 459       6.313  -2.751   7.329  1.00  8.63           C  
ATOM   3497  N   GLU A 460       7.218  -6.332   4.136  1.00  8.46           N  
ATOM   3498  CA  GLU A 460       8.292  -6.055   3.169  1.00 12.26           C  
ATOM   3499  C   GLU A 460       8.065  -4.721   2.445  1.00 14.38           C  
ATOM   3500  O   GLU A 460       6.989  -4.508   1.874  1.00 11.49           O  
ATOM   3501  CB  GLU A 460       8.385  -7.193   2.146  1.00 14.15           C  
ATOM   3502  CG  GLU A 460       9.492  -7.052   1.107  1.00 24.60           C  
ATOM   3503  CD  GLU A 460       9.904  -8.398   0.532  1.00 50.32           C  
ATOM   3504  OE1 GLU A 460      11.032  -8.862   0.817  1.00 44.85           O  
ATOM   3505  OE2 GLU A 460       9.084  -9.001  -0.197  1.00 46.18           O1-
ATOM   3506  N   VAL A 461       9.087  -3.842   2.439  1.00 11.14           N  
ATOM   3507  CA  VAL A 461       9.017  -2.509   1.821  1.00 13.77           C  
ATOM   3508  C   VAL A 461       9.958  -2.457   0.613  1.00 14.35           C  
ATOM   3509  O   VAL A 461      11.161  -2.719   0.738  1.00 11.28           O  
ATOM   3510  CB  VAL A 461       9.362  -1.395   2.828  1.00 10.10           C  
ATOM   3511  CG1 VAL A 461       9.313  -0.009   2.145  1.00 12.36           C  
ATOM   3512  CG2 VAL A 461       8.402  -1.419   4.023  1.00 13.90           C  
ATOM   3513  N   GLY A 462       9.419  -2.095  -0.548  1.00 10.48           N  
ATOM   3514  CA  GLY A 462      10.211  -2.029  -1.775  1.00 17.96           C  
ATOM   3515  C   GLY A 462      10.200  -0.712  -2.543  1.00 29.50           C  
ATOM   3516  O   GLY A 462      10.731  -0.623  -3.657  1.00 28.19           O  
ATOM   3517  OXT GLY A 462       9.676   0.305  -2.093  1.00 18.27           O1-
TER   
HETATM 3518 CU    CU A 503      11.781  -4.135  22.521  1.00  9.58          CU  
HETATM 3519 CU    CU A 504      -0.192 -10.178  24.091  1.00  8.97          CU  
CONECT  577 3518
CONECT  898 3518
CONECT 2937 3519
CONECT 3385 3519
CONECT 3395 3518
CONECT 3427 3519
CONECT 3518  577  898 3395
CONECT 3519 2937 3385 3427
END
