# Supplementary material for: Hydrophobic tuning with non-canonical amino acids in a copper metalloenzyme
Source: Nat Chem. 2026 Apr 13;18(7):1269–77. doi: 10.1038/s41557-026-02116-7 (PMC13323077; doi:10.1038/s41557-026-02116-7)
Supplement: Supplementary file 4 — Code related to logP prediction, PDB analysis and redox deconvolution. [file 41557_2026_2116_MOESM4_ESM.zip › Code_lite/PDB_analysis_lite/inputs/starting_pdbs/7b4y.pdb]

CRYST1  177.200  177.200  177.200  90.00  90.00  90.00 P 21 3        2
ATOM      1  N   THR B  38     -25.010 -59.100 -45.733  1.00 49.48           N  
ANISOU    1  N   THR B  38     7367   6127   5304    301    259  -1137       N  
ATOM      2  CA  THR B  38     -25.854 -58.354 -44.801  1.00 59.06           C  
ANISOU    2  CA  THR B  38     8556   7257   6627    247    202  -1004       C  
ATOM      3  C   THR B  38     -25.187 -58.162 -43.445  1.00 55.93           C  
ANISOU    3  C   THR B  38     8069   6867   6316    331    241   -968       C  
ATOM      4  O   THR B  38     -24.518 -59.052 -42.920  1.00 56.37           O  
ANISOU    4  O   THR B  38     8111   6901   6405    453    277  -1037       O  
ATOM      5  CB  THR B  38     -27.213 -59.040 -44.584  1.00 57.50           C  
ANISOU    5  CB  THR B  38     8441   6885   6523    231    116   -977       C  
ATOM      6  CG2 THR B  38     -28.238 -58.041 -44.013  1.00 49.90           C  
ANISOU    6  CG2 THR B  38     7448   5873   5638    143     53   -846       C  
ATOM      7  OG1 THR B  38     -27.684 -59.543 -45.839  1.00 65.86           O  
ANISOU    7  OG1 THR B  38     9595   7928   7502    179     82  -1038       O  
ATOM      8  N   ALA B  39     -25.381 -56.977 -42.882  1.00 47.65           N  
ANISOU    8  N   ALA B  39     6962   5842   5302    267    225   -860       N  
ATOM      9  CA  ALA B  39     -24.711 -56.626 -41.646  1.00 47.49           C  
ANISOU    9  CA  ALA B  39     6855   5843   5347    332    260   -821       C  
ATOM     10  C   ALA B  39     -25.290 -57.424 -40.480  1.00 42.45           C  
ANISOU   10  C   ALA B  39     6233   5061   4835    406    230   -804       C  
ATOM     11  O   ALA B  39     -26.450 -57.848 -40.499  1.00 40.54           O  
ANISOU   11  O   ALA B  39     6054   4704   4644    372    168   -782       O  
ATOM     12  CB  ALA B  39     -24.839 -55.125 -41.393  1.00 37.58           C  
ANISOU   12  CB  ALA B  39     5546   4640   4093    239    237   -715       C  
ATOM     13  N   ARG B  40     -24.451 -57.656 -39.474  1.00 36.66           N  
ANISOU   13  N   ARG B  40     5441   4341   4148    501    272   -812       N  
ATOM     14  CA  ARG B  40     -24.923 -58.240 -38.226  1.00 38.16           C  
ANISOU   14  CA  ARG B  40     5638   4410   4450    555    242   -775       C  
ATOM     15  C   ARG B  40     -25.899 -57.297 -37.533  1.00 34.05           C  
ANISOU   15  C   ARG B  40     5091   3854   3991    478    199   -667       C  
ATOM     16  O   ARG B  40     -25.692 -56.080 -37.497  1.00 27.92           O  
ANISOU   16  O   ARG B  40     4258   3156   3192    427    207   -616       O  
ATOM     17  CB  ARG B  40     -23.744 -58.530 -37.301  1.00 37.56           C  
ANISOU   17  CB  ARG B  40     5500   4369   4402    665    290   -798       C  
ATOM     18  CG  ARG B  40     -22.856 -59.664 -37.771  1.00 47.20           C  
ANISOU   18  CG  ARG B  40     6745   5600   5589    773    320   -918       C  
ATOM     19  CD  ARG B  40     -21.778 -59.959 -36.729  1.00 48.07           C  
ANISOU   19  CD  ARG B  40     6791   5729   5745    886    352   -931       C  
ATOM     20  NE  ARG B  40     -20.957 -58.781 -36.476  1.00 49.39           N  
ANISOU   20  NE  ARG B  40     6853   6037   5877    862    403   -889       N  
ATOM     21  CZ  ARG B  40     -20.863 -58.153 -35.304  1.00 49.41           C  
ANISOU   21  CZ  ARG B  40     6800   6036   5936    857    399   -804       C  
ATOM     22  NH1 ARG B  40     -20.092 -57.081 -35.198  1.00 45.88           N1+
ANISOU   22  NH1 ARG B  40     6267   5717   5450    827    439   -771       N1+
ATOM     23  NH2 ARG B  40     -21.511 -58.596 -34.230  1.00 47.23           N  
ANISOU   23  NH2 ARG B  40     6557   5637   5753    877    355   -753       N  
ATOM     24  N   THR B  41     -26.966 -57.864 -36.968  1.00 31.12           N  
ANISOU   24  N   THR B  41     4759   3366   3698    468    149   -634       N  
ATOM     25  CA  THR B  41     -27.986 -57.080 -36.285  1.00 29.25           C  
ANISOU   25  CA  THR B  41     4490   3100   3523    404    109   -545       C  
ATOM     26  C   THR B  41     -28.294 -57.691 -34.925  1.00 32.79           C  
ANISOU   26  C   THR B  41     4928   3475   4057    447    102   -511       C  
ATOM     27  O   THR B  41     -28.064 -58.881 -34.686  1.00 29.81           O  
ANISOU   27  O   THR B  41     4597   3032   3698    504    101   -547       O  
ATOM     28  CB  THR B  41     -29.266 -56.968 -37.122  1.00 30.84           C  
ANISOU   28  CB  THR B  41     4740   3256   3722    312     46   -528       C  
ATOM     29  CG2 THR B  41     -29.001 -56.201 -38.430  1.00 28.25           C  
ANISOU   29  CG2 THR B  41     4424   3006   3302    251     43   -546       C  
ATOM     30  OG1 THR B  41     -29.752 -58.276 -37.430  1.00 35.56           O  
ANISOU   30  OG1 THR B  41     5418   3760   4331    322     18   -569       O  
ATOM     31  N   ALA B  42     -28.808 -56.855 -34.028  1.00 28.34           N  
ANISOU   31  N   ALA B  42     4304   2923   3541    418     92   -442       N  
ATOM     32  CA  ALA B  42     -29.075 -57.301 -32.668  1.00 32.23           C  
ANISOU   32  CA  ALA B  42     4776   3369   4099    447     92   -403       C  
ATOM     33  C   ALA B  42     -30.253 -58.273 -32.661  1.00 30.76           C  
ANISOU   33  C   ALA B  42     4647   3088   3952    403     43   -390       C  
ATOM     34  O   ALA B  42     -31.213 -58.081 -33.410  1.00 32.37           O  
ANISOU   34  O   ALA B  42     4870   3277   4153    333      2   -385       O  
ATOM     35  CB  ALA B  42     -29.377 -56.104 -31.759  1.00 26.40           C  
ANISOU   35  CB  ALA B  42     3958   2680   3394    425     95   -344       C  
ATOM     36  N   PRO B  43     -30.205 -59.327 -31.849  1.00 33.73           N  
ANISOU   36  N   PRO B  43     5053   3398   4363    435     36   -382       N  
ATOM     37  CA  PRO B  43     -31.363 -60.221 -31.715  1.00 34.15           C  
ANISOU   37  CA  PRO B  43     5158   3365   4453    374    -17   -354       C  
ATOM     38  C   PRO B  43     -32.356 -59.665 -30.702  1.00 36.82           C  
ANISOU   38  C   PRO B  43     5425   3732   4834    316    -23   -281       C  
ATOM     39  O   PRO B  43     -32.125 -58.639 -30.059  1.00 32.56           O  
ANISOU   39  O   PRO B  43     4806   3267   4300    332     11   -259       O  
ATOM     40  CB  PRO B  43     -30.745 -61.528 -31.210  1.00 29.76           C  
ANISOU   40  CB  PRO B  43     4667   2728   3911    434    -29   -370       C  
ATOM     41  CG  PRO B  43     -29.599 -61.030 -30.314  1.00 35.19           C  
ANISOU   41  CG  PRO B  43     5292   3478   4599    511     24   -364       C  
ATOM     42  CD  PRO B  43     -29.093 -59.728 -30.963  1.00 33.24           C  
ANISOU   42  CD  PRO B  43     4981   3338   4310    520     68   -388       C  
ATOM     43  N   ALA B  44     -33.488 -60.359 -30.581  1.00 32.21           N  
ANISOU   43  N   ALA B  44     4869   3092   4278    243    -69   -248       N  
ATOM     44  CA  ALA B  44     -34.461 -60.039 -29.539  1.00 38.33           C  
ANISOU   44  CA  ALA B  44     5571   3904   5088    185    -71   -185       C  
ATOM     45  C   ALA B  44     -33.906 -60.320 -28.141  1.00 33.02           C  
ANISOU   45  C   ALA B  44     4878   3241   4426    220    -40   -149       C  
ATOM     46  O   ALA B  44     -33.301 -61.369 -27.909  1.00 31.57           O  
ANISOU   46  O   ALA B  44     4768   2986   4242    250    -55   -151       O  
ATOM     47  CB  ALA B  44     -35.737 -60.860 -29.756  1.00 34.70           C  
ANISOU   47  CB  ALA B  44     5147   3389   4649     89   -129   -155       C  
ATOM     48  N   GLY B  45     -34.126 -59.382 -27.198  1.00 31.74           N  
ANISOU   48  N   GLY B  45     4620   3165   4275    216     -5   -119       N  
ATOM     49  CA  GLY B  45     -34.019 -59.676 -25.771  1.00 31.22           C  
ANISOU   49  CA  GLY B  45     4529   3118   4214    213     15    -71       C  
ATOM     50  C   GLY B  45     -35.264 -60.424 -25.288  1.00 32.22           C  
ANISOU   50  C   GLY B  45     4656   3231   4355    110    -18    -16       C  
ATOM     51  O   GLY B  45     -36.172 -60.723 -26.060  1.00 44.94           O  
ANISOU   51  O   GLY B  45     6287   4814   5976     47    -57    -18       O  
ATOM     52  N   GLY B  46     -35.330 -60.736 -23.994  1.00 41.06           N  
ANISOU   52  N   GLY B  46     5754   4378   5469     83     -3     36       N  
ATOM     53  CA  GLY B  46     -34.397 -60.361 -22.977  1.00 32.19           C  
ANISOU   53  CA  GLY B  46     4604   3296   4332    144     38     46       C  
ATOM     54  C   GLY B  46     -34.000 -61.484 -22.016  1.00 38.35           C  
ANISOU   54  C   GLY B  46     5449   4020   5103    124     16    101       C  
ATOM     55  O   GLY B  46     -34.817 -62.197 -21.445  1.00 32.77           O  
ANISOU   55  O   GLY B  46     4754   3306   4390     28    -11    160       O  
ATOM     56  N   GLU B  47     -32.692 -61.620 -21.870  1.00 36.78           N  
ANISOU   56  N   GLU B  47     5290   3782   4901    216     21     82       N  
ATOM     57  CA  GLU B  47     -32.072 -62.484 -20.892  1.00 39.53           C  
ANISOU   57  CA  GLU B  47     5694   4080   5244    222     -5    130       C  
ATOM     58  C   GLU B  47     -31.971 -61.775 -19.546  1.00 37.17           C  
ANISOU   58  C   GLU B  47     5318   3885   4921    213     42    168       C  
ATOM     59  O   GLU B  47     -31.912 -60.543 -19.467  1.00 31.67           O  
ANISOU   59  O   GLU B  47     4533   3283   4216    248     96    136       O  
ATOM     60  CB  GLU B  47     -30.669 -62.870 -21.369  1.00 37.43           C  
ANISOU   60  CB  GLU B  47     5492   3738   4991    339    -21     80       C  
ATOM     61  CG  GLU B  47     -30.621 -63.943 -22.457  0.85 47.12           C  
ANISOU   61  CG  GLU B  47     6825   4842   6238    354    -82     42       C  
ATOM     62  CD  GLU B  47     -31.105 -65.299 -21.953  0.54 54.48           C  
ANISOU   62  CD  GLU B  47     7853   5667   7181    279   -164    107       C  
ATOM     63  OE1 GLU B  47     -31.883 -65.963 -22.678  0.70 59.55           O  
ANISOU   63  OE1 GLU B  47     8556   6238   7832    217   -214    105       O  
ATOM     64  OE2 GLU B  47     -30.694 -65.709 -20.840  0.66 54.47           O1-
ANISOU   64  OE2 GLU B  47     7872   5647   7176    276   -186    163       O1-
ATOM     65  N   VAL B  48     -31.936 -62.560 -18.480  1.00 35.38           N  
ANISOU   65  N   VAL B  48     5131   3633   4678    164     13    237       N  
ATOM     66  CA  VAL B  48     -31.503 -62.064 -17.179  1.00 31.17           C  
ANISOU   66  CA  VAL B  48     4549   3180   4114    172     49    271       C  
ATOM     67  C   VAL B  48     -29.987 -62.184 -17.128  1.00 34.15           C  
ANISOU   67  C   VAL B  48     4970   3501   4506    288     35    248       C  
ATOM     68  O   VAL B  48     -29.437 -63.271 -17.328  1.00 36.91           O  
ANISOU   68  O   VAL B  48     5414   3733   4876    315    -29    257       O  
ATOM     69  CB  VAL B  48     -32.165 -62.838 -16.033  1.00 36.54           C  
ANISOU   69  CB  VAL B  48     5254   3872   4759     53     21    363       C  
ATOM     70  CG1 VAL B  48     -31.673 -62.305 -14.688  1.00 32.03           C  
ANISOU   70  CG1 VAL B  48     4635   3388   4145     61     58    394       C  
ATOM     71  CG2 VAL B  48     -33.678 -62.722 -16.143  1.00 31.57           C  
ANISOU   71  CG2 VAL B  48     4565   3316   4114    -64     39    381       C  
ATOM     72  N   ARG B  49     -29.307 -61.067 -16.907  1.00 31.10           N  
ANISOU   72  N   ARG B  49     4511   3195   4111    359     88    213       N  
ATOM     73  CA  ARG B  49     -27.856 -61.055 -16.859  1.00 30.78           C  
ANISOU   73  CA  ARG B  49     4489   3123   4081    466     81    189       C  
ATOM     74  C   ARG B  49     -27.396 -60.660 -15.465  1.00 32.96           C  
ANISOU   74  C   ARG B  49     4732   3464   4327    464     96    234       C  
ATOM     75  O   ARG B  49     -28.039 -59.855 -14.784  1.00 34.37           O  
ANISOU   75  O   ARG B  49     4843   3743   4473    413    140    248       O  
ATOM     76  CB  ARG B  49     -27.273 -60.090 -17.899  1.00 35.90           C  
ANISOU   76  CB  ARG B  49     5088   3809   4742    547    120    111       C  
ATOM     77  CG  ARG B  49     -27.738 -60.362 -19.326  1.00 33.39           C  
ANISOU   77  CG  ARG B  49     4802   3442   4444    544    108     62       C  
ATOM     78  CD  ARG B  49     -27.318 -59.231 -20.279  1.00 37.54           C  
ANISOU   78  CD  ARG B  49     5271   4028   4966    596    149     -2       C  
ATOM     79  NE  ARG B  49     -27.774 -59.491 -21.642  1.00 38.60           N  
ANISOU   79  NE  ARG B  49     5438   4120   5108    585    135    -46       N  
ATOM     80  CZ  ARG B  49     -27.152 -60.302 -22.495  1.00 45.75           C  
ANISOU   80  CZ  ARG B  49     6407   4954   6021    639    111    -90       C  
ATOM     81  NH1 ARG B  49     -27.649 -60.499 -23.709  1.00 43.89           N1+
ANISOU   81  NH1 ARG B  49     6204   4687   5785    619     99   -130       N1+
ATOM     82  NH2 ARG B  49     -26.037 -60.927 -22.132  1.00 39.83           N  
ANISOU   82  NH2 ARG B  49     5687   4167   5280    716     95    -98       N  
ATOM     83  N   HIS B  50     -26.275 -61.239 -15.050  1.00 32.33           N  
ANISOU   83  N   HIS B  50     4700   3326   4258    526     57    250       N  
ATOM     84  CA  HIS B  50     -25.642 -60.946 -13.772  1.00 35.83           C  
ANISOU   84  CA  HIS B  50     5122   3817   4673    534     60    292       C  
ATOM     85  C   HIS B  50     -24.237 -60.433 -14.015  1.00 37.92           C  
ANISOU   85  C   HIS B  50     5357   4093   4957    652     69    245       C  
ATOM     86  O   HIS B  50     -23.539 -60.907 -14.913  1.00 36.31           O  
ANISOU   86  O   HIS B  50     5183   3824   4791    730     46    199       O  
ATOM     87  CB  HIS B  50     -25.566 -62.170 -12.879  1.00 34.40           C  
ANISOU   87  CB  HIS B  50     5028   3557   4485    488    -14    372       C  
ATOM     88  CG  HIS B  50     -26.898 -62.647 -12.413  1.00 40.24           C  
ANISOU   88  CG  HIS B  50     5790   4309   5190    349    -23    437       C  
ATOM     89  CD2 HIS B  50     -27.823 -63.434 -13.014  1.00 39.18           C  
ANISOU   89  CD2 HIS B  50     5707   4112   5069    278    -56    452       C  
ATOM     90  ND1 HIS B  50     -27.420 -62.304 -11.184  1.00 42.98           N  
ANISOU   90  ND1 HIS B  50     6101   4755   5475    259      4    494       N  
ATOM     91  CE1 HIS B  50     -28.610 -62.865 -11.046  1.00 45.53           C  
ANISOU   91  CE1 HIS B  50     6443   5084   5771    135     -7    544       C  
ATOM     92  NE2 HIS B  50     -28.876 -63.558 -12.141  1.00 44.55           N  
ANISOU   92  NE2 HIS B  50     6373   4859   5695    141    -48    523       N  
ATOM     93  N   LEU B  51     -23.813 -59.506 -13.171  1.00 33.78           N  
ANISOU   93  N   LEU B  51     4775   3656   4404    661    101    256       N  
ATOM     94  CA  LEU B  51     -22.587 -58.772 -13.401  1.00 34.03           C  
ANISOU   94  CA  LEU B  51     4759   3725   4447    754    118    213       C  
ATOM     95  C   LEU B  51     -22.047 -58.315 -12.052  1.00 33.39           C  
ANISOU   95  C   LEU B  51     4654   3699   4332    749    116    257       C  
ATOM     96  O   LEU B  51     -22.817 -57.944 -11.159  1.00 31.29           O  
ANISOU   96  O   LEU B  51     4374   3492   4024    673    136    291       O  
ATOM     97  CB  LEU B  51     -22.891 -57.588 -14.329  1.00 38.47           C  
ANISOU   97  CB  LEU B  51     5255   4353   5008    760    173    153       C  
ATOM     98  CG  LEU B  51     -21.850 -56.734 -15.022  1.00 44.95           C  
ANISOU   98  CG  LEU B  51     6024   5218   5837    832    196    101       C  
ATOM     99  CD1 LEU B  51     -22.421 -56.173 -16.307  1.00 43.39           C  
ANISOU   99  CD1 LEU B  51     5805   5036   5644    819    223     50       C  
ATOM    100  CD2 LEU B  51     -21.511 -55.609 -14.091  1.00 43.99           C  
ANISOU  100  CD2 LEU B  51     5849   5180   5686    826    214    117       C  
ATOM    101  N   LYS B  52     -20.730 -58.361 -11.905  1.00 30.56           N  
ANISOU  101  N   LYS B  52     4289   3331   3991    829     91    252       N  
ATOM    102  CA  LYS B  52     -20.050 -57.753 -10.772  1.00 33.31           C  
ANISOU  102  CA  LYS B  52     4606   3739   4309    835     88    283       C  
ATOM    103  C   LYS B  52     -19.385 -56.460 -11.207  1.00 32.34           C  
ANISOU  103  C   LYS B  52     4406   3697   4186    881    129    233       C  
ATOM    104  O   LYS B  52     -18.829 -56.370 -12.305  1.00 31.20           O  
ANISOU  104  O   LYS B  52     4237   3546   4071    939    139    182       O  
ATOM    105  CB  LYS B  52     -19.006 -58.701 -10.182  1.00 33.41           C  
ANISOU  105  CB  LYS B  52     4664   3687   4344    887     17    323       C  
ATOM    106  CG  LYS B  52     -19.639 -59.891  -9.503  1.00 44.08           C  
ANISOU  106  CG  LYS B  52     6103   4959   5686    821    -40    392       C  
ATOM    107  CD  LYS B  52     -18.661 -61.040  -9.323  1.00 55.33           C  
ANISOU  107  CD  LYS B  52     7590   6280   7155    890   -132    417       C  
ATOM    108  CE  LYS B  52     -18.050 -61.045  -7.941  1.00 58.13           C  
ANISOU  108  CE  LYS B  52     7956   6650   7479    875   -179    486       C  
ATOM    109  NZ  LYS B  52     -17.466 -62.388  -7.619  1.00 61.85           N1+
ANISOU  109  NZ  LYS B  52     8515   6995   7992    913   -292    531       N1+
ATOM    110  N   MET B  53     -19.450 -55.458 -10.340  1.00 29.34           N  
ANISOU  110  N   MET B  53     3989   3393   3765    848    149    246       N  
ATOM    111  CA  MET B  53     -18.793 -54.191 -10.585  1.00 29.29           C  
ANISOU  111  CA  MET B  53     3920   3455   3754    878    171    210       C  
ATOM    112  C   MET B  53     -18.192 -53.682  -9.284  1.00 28.90           C  
ANISOU  112  C   MET B  53     3858   3454   3668    872    152    246       C  
ATOM    113  O   MET B  53     -18.721 -53.926  -8.197  1.00 27.10           O  
ANISOU  113  O   MET B  53     3661   3235   3403    821    144    287       O  
ATOM    114  CB  MET B  53     -19.762 -53.157 -11.170  1.00 28.73           C  
ANISOU  114  CB  MET B  53     3816   3426   3672    841    212    168       C  
ATOM    115  CG  MET B  53     -19.256 -52.576 -12.476  1.00 48.23           C  
ANISOU  115  CG  MET B  53     6252   5907   6167    877    224    120       C  
ATOM    116  SD  MET B  53     -20.279 -51.256 -13.163  1.00 51.26           S  
ANISOU  116  SD  MET B  53     6605   6329   6544    835    248     76       S  
ATOM    117  CE  MET B  53     -21.733 -52.176 -13.426  1.00 33.92           C  
ANISOU  117  CE  MET B  53     4445   4085   4358    792    261     76       C  
ATOM    118  N   TYR B  54     -17.088 -52.958  -9.414  1.00 25.89           N  
ANISOU  118  N   TYR B  54     3432   3112   3294    915    144    231       N  
ATOM    119  CA  TYR B  54     -16.357 -52.390  -8.296  1.00 28.64           C  
ANISOU  119  CA  TYR B  54     3766   3506   3612    914    120    261       C  
ATOM    120  C   TYR B  54     -16.104 -50.924  -8.574  1.00 31.84           C  
ANISOU  120  C   TYR B  54     4121   3974   4004    908    134    226       C  
ATOM    121  O   TYR B  54     -15.898 -50.538  -9.726  1.00 30.58           O  
ANISOU  121  O   TYR B  54     3929   3822   3868    926    150    190       O  
ATOM    122  CB  TYR B  54     -15.020 -53.099  -8.100  1.00 24.43           C  
ANISOU  122  CB  TYR B  54     3228   2950   3105    975     73    289       C  
ATOM    123  CG  TYR B  54     -15.174 -54.580  -7.908  1.00 30.27           C  
ANISOU  123  CG  TYR B  54     4029   3606   3867    989     37    322       C  
ATOM    124  CD1 TYR B  54     -15.259 -55.126  -6.633  1.00 27.60           C  
ANISOU  124  CD1 TYR B  54     3741   3246   3499    953     -6    387       C  
ATOM    125  CD2 TYR B  54     -15.250 -55.435  -9.003  1.00 29.13           C  
ANISOU  125  CD2 TYR B  54     3898   3401   3770   1031     38    291       C  
ATOM    126  CE1 TYR B  54     -15.402 -56.483  -6.456  1.00 32.49           C  
ANISOU  126  CE1 TYR B  54     4428   3778   4140    956    -55    426       C  
ATOM    127  CE2 TYR B  54     -15.395 -56.794  -8.832  1.00 29.72           C  
ANISOU  127  CE2 TYR B  54     4041   3384   3869   1044    -10    321       C  
ATOM    128  CZ  TYR B  54     -15.467 -57.309  -7.558  1.00 32.55           C  
ANISOU  128  CZ  TYR B  54     4452   3714   4202   1004    -60    392       C  
ATOM    129  OH  TYR B  54     -15.613 -58.657  -7.379  1.00 42.15           O  
ANISOU  129  OH  TYR B  54     5746   4827   5442   1007   -124    431       O  
ATOM    130  N   ALA B  55     -16.135 -50.108  -7.526  1.00 27.55           N  
ANISOU  130  N   ALA B  55     3575   3474   3417    878    123    236       N  
ATOM    131  CA  ALA B  55     -15.584 -48.762  -7.576  1.00 26.77           C  
ANISOU  131  CA  ALA B  55     3440   3425   3308    876    111    215       C  
ATOM    132  C   ALA B  55     -14.289 -48.774  -6.780  1.00 24.69           C  
ANISOU  132  C   ALA B  55     3163   3183   3033    896     67    255       C  
ATOM    133  O   ALA B  55     -14.245 -49.320  -5.671  1.00 29.61           O  
ANISOU  133  O   ALA B  55     3819   3801   3630    887     47    295       O  
ATOM    134  CB  ALA B  55     -16.569 -47.731  -7.021  1.00 25.14           C  
ANISOU  134  CB  ALA B  55     3242   3247   3063    837    121    183       C  
ATOM    135  N   GLU B  56     -13.235 -48.200  -7.350  1.00 25.42           N  
ANISOU  135  N   GLU B  56     3209   3306   3144    915     50    250       N  
ATOM    136  CA  GLU B  56     -11.907 -48.256  -6.751  1.00 27.17           C  
ANISOU  136  CA  GLU B  56     3403   3556   3364    937      5    288       C  
ATOM    137  C   GLU B  56     -11.251 -46.890  -6.820  1.00 30.47           C  
ANISOU  137  C   GLU B  56     3784   4027   3765    909    -20    282       C  
ATOM    138  O   GLU B  56     -11.412 -46.176  -7.813  1.00 26.20           O  
ANISOU  138  O   GLU B  56     3222   3500   3233    890     -5    252       O  
ATOM    139  CB  GLU B  56     -10.969 -49.226  -7.480  1.00 28.86           C  
ANISOU  139  CB  GLU B  56     3577   3762   3625    999      2    293       C  
ATOM    140  CG  GLU B  56     -11.361 -50.672  -7.548  1.00 40.72           C  
ANISOU  140  CG  GLU B  56     5119   5197   5156   1038      6    299       C  
ATOM    141  CD  GLU B  56     -10.281 -51.491  -8.267  0.92 38.42           C  
ANISOU  141  CD  GLU B  56     4780   4905   4914   1116     -7    287       C  
ATOM    142  OE1 GLU B  56     -10.587 -52.122  -9.294  0.81 40.28           O  
ANISOU  142  OE1 GLU B  56     5017   5110   5178   1148     22    249       O  
ATOM    143  OE2 GLU B  56      -9.112 -51.463  -7.825  0.93 50.47           O1-
ANISOU  143  OE2 GLU B  56     6260   6467   6448   1149    -47    308       O1-
ATOM    144  N   LYS B  57     -10.474 -46.556  -5.789  1.00 26.24           N  
ANISOU  144  N   LYS B  57     3244   3519   3205    901    -67    315       N  
ATOM    145  CA  LYS B  57      -9.543 -45.435  -5.857  1.00 28.69           C  
ANISOU  145  CA  LYS B  57     3514   3881   3505    874   -106    323       C  
ATOM    146  C   LYS B  57      -8.317 -45.880  -6.635  1.00 27.79           C  
ANISOU  146  C   LYS B  57     3323   3808   3427    908   -109    337       C  
ATOM    147  O   LYS B  57      -7.756 -46.939  -6.357  1.00 28.63           O  
ANISOU  147  O   LYS B  57     3413   3909   3558    962   -118    358       O  
ATOM    148  CB  LYS B  57      -9.119 -44.980  -4.456  1.00 32.12           C  
ANISOU  148  CB  LYS B  57     3973   4331   3898    851   -161    354       C  
ATOM    149  CG  LYS B  57     -10.124 -44.083  -3.691  1.00 39.34           C  
ANISOU  149  CG  LYS B  57     4949   5233   4764    811   -167    323       C  
ATOM    150  CD  LYS B  57      -9.796 -42.603  -3.896  1.00 47.64           C  
ANISOU  150  CD  LYS B  57     5994   6305   5804    770   -212    306       C  
ATOM    151  CE  LYS B  57      -9.697 -41.817  -2.572  1.00 52.48           C  
ANISOU  151  CE  LYS B  57     6651   6927   6363    742   -267    305       C  
ATOM    152  NZ  LYS B  57     -10.794 -42.066  -1.578  1.00 50.33           N1+
ANISOU  152  NZ  LYS B  57     6435   6643   6045    747   -240    276       N1+
ATOM    153  N   LEU B  58      -7.896 -45.076  -7.599  1.00 26.80           N  
ANISOU  153  N   LEU B  58     3150   3730   3303    878   -107    325       N  
ATOM    154  CA  LEU B  58      -6.727 -45.405  -8.397  1.00 31.07           C  
ANISOU  154  CA  LEU B  58     3601   4337   3866    903   -100    331       C  
ATOM    155  C   LEU B  58      -5.487 -44.764  -7.789  1.00 32.97           C  
ANISOU  155  C   LEU B  58     3790   4645   4091    875   -159    372       C  
ATOM    156  O   LEU B  58      -5.571 -43.791  -7.041  1.00 29.74           O  
ANISOU  156  O   LEU B  58     3419   4229   3650    820   -205    391       O  
ATOM    157  CB  LEU B  58      -6.921 -44.938  -9.845  1.00 29.82           C  
ANISOU  157  CB  LEU B  58     3415   4211   3706    870    -62    300       C  
ATOM    158  CG  LEU B  58      -8.238 -45.452 -10.442  1.00 32.54           C  
ANISOU  158  CG  LEU B  58     3816   4485   4063    887    -13    260       C  
ATOM    159  CD1 LEU B  58      -8.418 -45.006 -11.879  1.00 33.77           C  
ANISOU  159  CD1 LEU B  58     3949   4670   4212    849     18    234       C  
ATOM    160  CD2 LEU B  58      -8.290 -46.972 -10.353  1.00 30.90           C  
ANISOU  160  CD2 LEU B  58     3613   4238   3890    970     14    249       C  
ATOM    161  N   ALA B  59      -4.322 -45.322  -8.129  1.00 31.43           N  
ANISOU  161  N   ALA B  59     3503   4518   3919    918   -160    380       N  
ATOM    162  CA  ALA B  59      -3.076 -44.854  -7.530  1.00 33.53           C  
ANISOU  162  CA  ALA B  59     3706   4856   4176    896   -218    423       C  
ATOM    163  C   ALA B  59      -2.831 -43.367  -7.790  1.00 41.48           C  
ANISOU  163  C   ALA B  59     4703   5914   5144    790   -249    443       C  
ATOM    164  O   ALA B  59      -2.277 -42.674  -6.927  1.00 41.24           O  
ANISOU  164  O   ALA B  59     4675   5901   5091    745   -315    483       O  
ATOM    165  CB  ALA B  59      -1.906 -45.685  -8.059  1.00 34.76           C  
ANISOU  165  CB  ALA B  59     3746   5094   4367    964   -206    415       C  
ATOM    166  N   ASP B  60      -3.259 -42.849  -8.947  1.00 35.34           N  
ANISOU  166  N   ASP B  60     3923   5151   4353    743   -214    420       N  
ATOM    167  CA  ASP B  60      -3.020 -41.447  -9.284  1.00 33.83           C  
ANISOU  167  CA  ASP B  60     3730   4998   4125    633   -257    446       C  
ATOM    168  C   ASP B  60      -4.045 -40.488  -8.677  1.00 37.98           C  
ANISOU  168  C   ASP B  60     4371   5428   4630    586   -303    441       C  
ATOM    169  O   ASP B  60      -4.024 -39.308  -9.026  1.00 42.30           O  
ANISOU  169  O   ASP B  60     4938   5980   5152    497   -350    457       O  
ATOM    170  CB  ASP B  60      -2.993 -41.264 -10.810  1.00 35.70           C  
ANISOU  170  CB  ASP B  60     3918   5296   4349    591   -212    429       C  
ATOM    171  CG  ASP B  60      -4.349 -41.519 -11.468  0.69 35.32           C  
ANISOU  171  CG  ASP B  60     3944   5164   4310    612   -162    383       C  
ATOM    172  OD1 ASP B  60      -5.343 -41.827 -10.773  0.79 29.77           O  
ANISOU  172  OD1 ASP B  60     3324   4363   3625    657   -159    362       O  
ATOM    173  OD2 ASP B  60      -4.416 -41.408 -12.708  0.67 42.40           O1-
ANISOU  173  OD2 ASP B  60     4813   6103   5193    577   -127    369       O1-
ATOM    174  N   GLY B  61      -4.954 -40.957  -7.818  1.00 32.83           N  
ANISOU  174  N   GLY B  61     3794   4692   3987    641   -292    417       N  
ATOM    175  CA  GLY B  61      -5.969 -40.111  -7.219  1.00 28.29           C  
ANISOU  175  CA  GLY B  61     3317   4040   3392    612   -327    395       C  
ATOM    176  C   GLY B  61      -7.329 -40.159  -7.892  1.00 37.42           C  
ANISOU  176  C   GLY B  61     4524   5133   4560    626   -280    345       C  
ATOM    177  O   GLY B  61      -8.306 -39.662  -7.323  1.00 37.86           O  
ANISOU  177  O   GLY B  61     4653   5128   4604    625   -298    313       O  
ATOM    178  N   GLN B  62      -7.437 -40.759  -9.068  1.00 31.55           N  
ANISOU  178  N   GLN B  62     3742   4409   3838    642   -222    333       N  
ATOM    179  CA  GLN B  62      -8.739 -40.857  -9.699  1.00 28.56           C  
ANISOU  179  CA  GLN B  62     3411   3970   3471    654   -183    288       C  
ATOM    180  C   GLN B  62      -9.559 -41.984  -9.072  1.00 28.11           C  
ANISOU  180  C   GLN B  62     3385   3866   3429    725   -134    265       C  
ATOM    181  O   GLN B  62      -9.111 -42.702  -8.175  1.00 25.01           O  
ANISOU  181  O   GLN B  62     2985   3482   3037    763   -134    286       O  
ATOM    182  CB  GLN B  62      -8.569 -41.066 -11.192  1.00 32.02           C  
ANISOU  182  CB  GLN B  62     3803   4447   3917    636   -144    284       C  
ATOM    183  CG  GLN B  62      -7.805 -39.945 -11.843  1.00 37.70           C  
ANISOU  183  CG  GLN B  62     4493   5221   4610    546   -195    317       C  
ATOM    184  CD  GLN B  62      -7.907 -40.016 -13.345  1.00 50.46           C  
ANISOU  184  CD  GLN B  62     6081   6871   6219    513   -157    308       C  
ATOM    185  NE2 GLN B  62      -7.221 -40.991 -13.947  1.00 48.15           N  
ANISOU  185  NE2 GLN B  62     5712   6655   5929    550    -95    302       N  
ATOM    186  OE1 GLN B  62      -8.614 -39.219 -13.961  1.00 54.66           O  
ANISOU  186  OE1 GLN B  62     6664   7361   6744    458   -188    301       O  
ATOM    187  N   MET B  63     -10.795 -42.121  -9.538  1.00 28.30           N  
ANISOU  187  N   MET B  63     3448   3839   3464    734    -99    225       N  
ATOM    188  CA  MET B  63     -11.690 -43.199  -9.138  1.00 28.37           C  
ANISOU  188  CA  MET B  63     3487   3808   3486    784    -51    207       C  
ATOM    189  C   MET B  63     -12.279 -43.821 -10.395  1.00 29.24           C  
ANISOU  189  C   MET B  63     3589   3899   3622    797      0    182       C  
ATOM    190  O   MET B  63     -12.706 -43.102 -11.301  1.00 29.00           O  
ANISOU  190  O   MET B  63     3565   3861   3594    762     -7    162       O  
ATOM    191  CB  MET B  63     -12.829 -42.681  -8.243  1.00 25.93           C  
ANISOU  191  CB  MET B  63     3234   3461   3156    776    -62    176       C  
ATOM    192  CG  MET B  63     -12.382 -41.973  -6.971  1.00 30.45           C  
ANISOU  192  CG  MET B  63     3826   4049   3693    761   -115    188       C  
ATOM    193  SD  MET B  63     -13.807 -41.211  -6.153  1.00 33.87           S  
ANISOU  193  SD  MET B  63     4316   4454   4099    760   -123    124       S  
ATOM    194  CE  MET B  63     -13.164 -40.901  -4.502  1.00 32.48           C  
ANISOU  194  CE  MET B  63     4165   4307   3869    753   -168    143       C  
ATOM    195  N   GLY B  64     -12.351 -45.149 -10.440  1.00 24.61           N  
ANISOU  195  N   GLY B  64     3000   3297   3055    845     41    183       N  
ATOM    196  CA  GLY B  64     -12.872 -45.819 -11.610  1.00 24.64           C  
ANISOU  196  CA  GLY B  64     3003   3279   3081    860     85    156       C  
ATOM    197  C   GLY B  64     -13.742 -47.009 -11.254  1.00 30.77           C  
ANISOU  197  C   GLY B  64     3818   3999   3872    893    114    150       C  
ATOM    198  O   GLY B  64     -13.630 -47.605 -10.176  1.00 27.10           O  
ANISOU  198  O   GLY B  64     3372   3521   3402    912    103    176       O  
ATOM    199  N   TYR B  65     -14.615 -47.349 -12.197  1.00 24.42           N  
ANISOU  199  N   TYR B  65     3032   3163   3085    889    145    121       N  
ATOM    200  CA  TYR B  65     -15.379 -48.581 -12.131  1.00 25.76           C  
ANISOU  200  CA  TYR B  65     3238   3279   3272    911    170    118       C  
ATOM    201  C   TYR B  65     -14.662 -49.676 -12.904  1.00 26.40           C  
ANISOU  201  C   TYR B  65     3303   3350   3378    963    183    110       C  
ATOM    202  O   TYR B  65     -13.939 -49.411 -13.871  1.00 24.43           O  
ANISOU  202  O   TYR B  65     3011   3142   3129    972    192     91       O  
ATOM    203  CB  TYR B  65     -16.771 -48.414 -12.734  1.00 21.93           C  
ANISOU  203  CB  TYR B  65     2778   2761   2791    879    191     87       C  
ATOM    204  CG  TYR B  65     -17.720 -47.461 -12.037  1.00 25.69           C  
ANISOU  204  CG  TYR B  65     3267   3245   3250    844    181     75       C  
ATOM    205  CD1 TYR B  65     -18.277 -47.769 -10.789  1.00 25.94           C  
ANISOU  205  CD1 TYR B  65     3319   3276   3260    836    185     89       C  
ATOM    206  CD2 TYR B  65     -18.123 -46.278 -12.663  1.00 24.55           C  
ANISOU  206  CD2 TYR B  65     3114   3108   3106    817    165     46       C  
ATOM    207  CE1 TYR B  65     -19.192 -46.898 -10.175  1.00 23.51           C  
ANISOU  207  CE1 TYR B  65     3013   2988   2931    813    183     61       C  
ATOM    208  CE2 TYR B  65     -19.030 -45.412 -12.062  1.00 21.51           C  
ANISOU  208  CE2 TYR B  65     2738   2725   2711    800    149     19       C  
ATOM    209  CZ  TYR B  65     -19.559 -45.727 -10.829  1.00 24.89           C  
ANISOU  209  CZ  TYR B  65     3176   3165   3117    803    163     21       C  
ATOM    210  OH  TYR B  65     -20.457 -44.860 -10.265  1.00 23.35           O  
ANISOU  210  OH  TYR B  65     2979   2985   2909    796    152    -20       O  
ATOM    211  N   GLY B  66     -14.908 -50.918 -12.506  1.00 24.52           N  
ANISOU  211  N   GLY B  66     3103   3056   3159    993    180    122       N  
ATOM    212  CA  GLY B  66     -14.384 -52.039 -13.262  1.00 25.17           C  
ANISOU  212  CA  GLY B  66     3183   3110   3272   1053    184    101       C  
ATOM    213  C   GLY B  66     -15.226 -53.267 -13.015  1.00 29.30           C  
ANISOU  213  C   GLY B  66     3774   3546   3814   1059    174    112       C  
ATOM    214  O   GLY B  66     -16.004 -53.326 -12.057  1.00 27.04           O  
ANISOU  214  O   GLY B  66     3527   3237   3511   1015    165    148       O  
ATOM    215  N   PHE B  67     -15.093 -54.238 -13.917  1.00 25.82           N  
ANISOU  215  N   PHE B  67     3436   3294   3081   1054    126    105       N  
ATOM    216  CA  PHE B  67     -15.713 -55.547 -13.724  1.00 28.32           C  
ANISOU  216  CA  PHE B  67     3817   3516   3427   1097    137    137       C  
ATOM    217  C   PHE B  67     -14.874 -56.458 -12.837  1.00 32.72           C  
ANISOU  217  C   PHE B  67     4392   4080   3958   1191    112    155       C  
ATOM    218  O   PHE B  67     -15.379 -57.482 -12.367  1.00 33.71           O  
ANISOU  218  O   PHE B  67     4582   4125   4100   1228    117    194       O  
ATOM    219  CB  PHE B  67     -15.928 -56.247 -15.073  1.00 26.52           C  
ANISOU  219  CB  PHE B  67     3590   3244   3240   1092    148    107       C  
ATOM    220  CG  PHE B  67     -16.953 -55.585 -15.964  1.00 31.67           C  
ANISOU  220  CG  PHE B  67     4238   3870   3923   1003    171     98       C  
ATOM    221  CD1 PHE B  67     -18.029 -54.890 -15.426  1.00 28.02           C  
ANISOU  221  CD1 PHE B  67     3799   3378   3469    946    189    131       C  
ATOM    222  CD2 PHE B  67     -16.849 -55.686 -17.351  1.00 25.33           C  
ANISOU  222  CD2 PHE B  67     3407   3075   3141    978    175     56       C  
ATOM    223  CE1 PHE B  67     -18.984 -54.292 -16.264  1.00 32.24           C  
ANISOU  223  CE1 PHE B  67     4327   3889   4035    869    206    124       C  
ATOM    224  CE2 PHE B  67     -17.796 -55.105 -18.187  1.00 26.63           C  
ANISOU  224  CE2 PHE B  67     3569   3216   3332    897    192     52       C  
ATOM    225  CZ  PHE B  67     -18.862 -54.402 -17.645  1.00 25.49           C  
ANISOU  225  CZ  PHE B  67     3446   3040   3198    845    206     87       C  
ATOM    226  N   GLU B  68     -13.604 -56.117 -12.621  1.00 28.69           N  
ANISOU  226  N   GLU B  68     3827   3665   3408   1230     84    130       N  
ATOM    227  CA  GLU B  68     -12.700 -56.886 -11.786  1.00 31.51           C  
ANISOU  227  CA  GLU B  68     4192   4043   3737   1324     53    145       C  
ATOM    228  C   GLU B  68     -11.890 -55.932 -10.924  1.00 30.97           C  
ANISOU  228  C   GLU B  68     4077   4077   3612   1322     30    143       C  
ATOM    229  O   GLU B  68     -11.471 -54.864 -11.391  1.00 30.28           O  
ANISOU  229  O   GLU B  68     3929   4069   3509   1270     30    104       O  
ATOM    230  CB  GLU B  68     -11.763 -57.749 -12.637  1.00 31.23           C  
ANISOU  230  CB  GLU B  68     4127   4025   3716   1395     36    103       C  
ATOM    231  CG  GLU B  68     -12.459 -58.906 -13.342  1.00 35.88           C  
ANISOU  231  CG  GLU B  68     4771   4504   4357   1413     54    107       C  
ATOM    232  CD  GLU B  68     -11.510 -59.705 -14.227  1.00 48.55           C  
ANISOU  232  CD  GLU B  68     6343   6129   5975   1484     40     55       C  
ATOM    233  OE1 GLU B  68     -10.864 -59.098 -15.110  1.00 48.04           O  
ANISOU  233  OE1 GLU B  68     6204   6148   5901   1459     40     -1       O  
ATOM    234  OE2 GLU B  68     -11.402 -60.934 -14.030  1.00 51.59           O1-
ANISOU  234  OE2 GLU B  68     6776   6447   6379   1564     28     71       O1-
ATOM    235  N   LYS B  69     -11.691 -56.324  -9.665  1.00 29.07           N  
ANISOU  235  N   LYS B  69     3869   3834   3341   1375     11    186       N  
ATOM    236  CA  LYS B  69     -10.876 -55.553  -8.732  1.00 33.95           C  
ANISOU  236  CA  LYS B  69     4447   4551   3900   1380    -14    186       C  
ATOM    237  C   LYS B  69      -9.463 -55.415  -9.278  1.00 34.46           C  
ANISOU  237  C   LYS B  69     4429   4720   3943   1420    -43    132       C  
ATOM    238  O   LYS B  69      -8.838 -56.403  -9.675  1.00 29.59           O  
ANISOU  238  O   LYS B  69     3804   4099   3340   1499    -61    118       O  
ATOM    239  CB  LYS B  69     -10.847 -56.240  -7.360  1.00 33.45           C  
ANISOU  239  CB  LYS B  69     4438   4463   3807   1441    -34    244       C  
ATOM    240  CG  LYS B  69     -11.544 -55.465  -6.274  1.00 41.91           C  
ANISOU  240  CG  LYS B  69     5540   5537   4848   1383    -20    279       C  
ATOM    241  CD  LYS B  69     -11.535 -56.216  -4.935  1.00 50.78           C  
ANISOU  241  CD  LYS B  69     6722   6636   5937   1440    -40    339       C  
ATOM    242  CE  LYS B  69     -12.270 -57.558  -5.024  1.00 50.17           C  
ANISOU  242  CE  LYS B  69     6725   6439   5900   1477    -29    382       C  
ATOM    243  NZ  LYS B  69     -12.413 -58.233  -3.689  1.00 52.32           N1+
ANISOU  243  NZ  LYS B  69     7065   6680   6136   1518    -45    449       N1+
ATOM    244  N   GLY B  70      -8.961 -54.189  -9.312  1.00 33.89           N  
ANISOU  244  N   GLY B  70     4296   4744   3837   1364    -47     99       N  
ATOM    245  CA  GLY B  70      -7.659 -53.941  -9.878  1.00 31.54           C  
ANISOU  245  CA  GLY B  70     3913   4555   3514   1385    -71     45       C  
ATOM    246  C   GLY B  70      -7.666 -53.681 -11.369  1.00 39.64           C  
ANISOU  246  C   GLY B  70     4900   5590   4571   1337    -51     -7       C  
ATOM    247  O   GLY B  70      -6.594 -53.452 -11.947  1.00 39.75           O  
ANISOU  247  O   GLY B  70     4839   5700   4564   1345    -65    -58       O  
ATOM    248  N   LYS B  71      -8.831 -53.726 -12.017  1.00 31.84           N  
ANISOU  248  N   LYS B  71     3959   4509   3631   1285    -18      4       N  
ATOM    249  CA  LYS B  71      -8.931 -53.449 -13.445  1.00 31.40           C  
ANISOU  249  CA  LYS B  71     3871   4458   3602   1231      1    -40       C  
ATOM    250  C   LYS B  71      -9.960 -52.368 -13.713  1.00 30.82           C  
ANISOU  250  C   LYS B  71     3817   4351   3543   1125     27    -30       C  
ATOM    251  O   LYS B  71     -10.627 -52.386 -14.748  1.00 32.72           O  
ANISOU  251  O   LYS B  71     4067   4543   3820   1080     48    -42       O  
ATOM    252  CB  LYS B  71      -9.276 -54.708 -14.235  1.00 30.82           C  
ANISOU  252  CB  LYS B  71     3829   4305   3577   1279     13    -46       C  
ATOM    253  CG  LYS B  71      -8.178 -55.741 -14.173  1.00 38.43           C  
ANISOU  253  CG  LYS B  71     4767   5304   4532   1387    -14    -67       C  
ATOM    254  CD  LYS B  71      -8.171 -56.587 -15.402  1.00 44.95           C  
ANISOU  254  CD  LYS B  71     5589   6093   5396   1412     -1   -106       C  
ATOM    255  CE  LYS B  71      -6.769 -56.873 -15.834  1.00 41.84           C  
ANISOU  255  CE  LYS B  71     5116   5799   4980   1476    -23   -164       C  
ATOM    256  NZ  LYS B  71      -6.793 -57.935 -16.857  1.00 45.38           N1+
ANISOU  256  NZ  LYS B  71     5575   6197   5470   1520    -11   -199       N1+
ATOM    257  N   ALA B  72     -10.118 -51.440 -12.775  1.00 31.70           N  
ANISOU  257  N   ALA B  72     3934   4485   3624   1086     23     -9       N  
ATOM    258  CA  ALA B  72     -11.004 -50.309 -12.993  1.00 32.98           C  
ANISOU  258  CA  ALA B  72     4109   4622   3798    990     44     -4       C  
ATOM    259  C   ALA B  72     -10.408 -49.419 -14.074  1.00 33.69           C  
ANISOU  259  C   ALA B  72     4139   4785   3877    926     40    -53       C  
ATOM    260  O   ALA B  72      -9.191 -49.394 -14.286  1.00 36.25           O  
ANISOU  260  O   ALA B  72     4403   5204   4166    947     20    -89       O  
ATOM    261  CB  ALA B  72     -11.212 -49.526 -11.697  1.00 29.11           C  
ANISOU  261  CB  ALA B  72     3638   4145   3277    969     40     23       C  
ATOM    262  N   SER B  73     -11.278 -48.730 -14.803  1.00 30.49           N  
ANISOU  262  N   SER B  73     3748   4336   3500    848     58    -53       N  
ATOM    263  CA  SER B  73     -10.837 -47.898 -15.914  1.00 28.45           C  
ANISOU  263  CA  SER B  73     3443   4136   3232    778     56    -92       C  
ATOM    264  C   SER B  73     -11.652 -46.611 -15.926  1.00 28.81           C  
ANISOU  264  C   SER B  73     3509   4152   3286    689     64    -79       C  
ATOM    265  O   SER B  73     -12.744 -46.538 -15.352  1.00 27.65           O  
ANISOU  265  O   SER B  73     3413   3926   3167    683     78    -44       O  
ATOM    266  CB  SER B  73     -10.981 -48.641 -17.251  1.00 24.32           C  
ANISOU  266  CB  SER B  73     2913   3587   2741    780     67   -114       C  
ATOM    267  OG  SER B  73     -12.357 -48.932 -17.493  1.00 28.28           O  
ANISOU  267  OG  SER B  73     3470   3980   3293    762     88    -82       O  
ATOM    268  N   VAL B  74     -11.102 -45.582 -16.565  1.00 27.47           N  
ANISOU  268  N   VAL B  74     3300   4046   3091    618     54   -109       N  
ATOM    269  CA  VAL B  74     -11.818 -44.343 -16.831  1.00 27.28           C  
ANISOU  269  CA  VAL B  74     3295   3990   3078    531     58   -100       C  
ATOM    270  C   VAL B  74     -11.751 -44.096 -18.333  1.00 28.33           C  
ANISOU  270  C   VAL B  74     3406   4138   3221    471     58   -124       C  
ATOM    271  O   VAL B  74     -10.657 -43.922 -18.875  1.00 32.16           O  
ANISOU  271  O   VAL B  74     3839   4713   3667    451     47   -160       O  
ATOM    272  CB  VAL B  74     -11.241 -43.141 -16.066  1.00 29.94           C  
ANISOU  272  CB  VAL B  74     3617   4386   3371    489     43   -110       C  
ATOM    273  CG1 VAL B  74     -12.088 -41.894 -16.348  1.00 23.77           C  
ANISOU  273  CG1 VAL B  74     2866   3555   2610    405     46    -99       C  
ATOM    274  CG2 VAL B  74     -11.159 -43.432 -14.570  1.00 26.74           C  
ANISOU  274  CG2 VAL B  74     3230   3983   2947    549     41    -91       C  
ATOM    275  N   PRO B  75     -12.879 -44.103 -19.065  1.00 28.42           N  
ANISOU  275  N   PRO B  75     3450   4069   3278    439     70   -105       N  
ATOM    276  CA  PRO B  75     -14.248 -44.399 -18.610  1.00 26.68           C  
ANISOU  276  CA  PRO B  75     3285   3744   3107    458     86    -66       C  
ATOM    277  C   PRO B  75     -14.381 -45.822 -18.111  1.00 25.69           C  
ANISOU  277  C   PRO B  75     3178   3585   2998    544     98    -53       C  
ATOM    278  O   PRO B  75     -13.533 -46.653 -18.435  1.00 23.32           O  
ANISOU  278  O   PRO B  75     2849   3329   2682    589     94    -76       O  
ATOM    279  CB  PRO B  75     -15.110 -44.215 -19.874  1.00 24.74           C  
ANISOU  279  CB  PRO B  75     3052   3450   2900    401     91    -62       C  
ATOM    280  CG  PRO B  75     -14.168 -44.099 -21.013  1.00 27.82           C  
ANISOU  280  CG  PRO B  75     3396   3914   3259    364     81    -98       C  
ATOM    281  CD  PRO B  75     -12.833 -43.685 -20.480  1.00 28.68           C  
ANISOU  281  CD  PRO B  75     3464   4120   3312    368     66   -124       C  
ATOM    282  N   GLY B  76     -15.426 -46.102 -17.345  1.00 25.20           N  
ANISOU  282  N   GLY B  76     3163   3446   2966    567    113    -17       N  
ATOM    283  CA  GLY B  76     -15.666 -47.445 -16.889  1.00 23.08           C  
ANISOU  283  CA  GLY B  76     2922   3134   2715    641    125      1       C  
ATOM    284  C   GLY B  76     -16.024 -48.336 -18.059  1.00 25.87           C  
ANISOU  284  C   GLY B  76     3280   3447   3102    644    135     -7       C  
ATOM    285  O   GLY B  76     -16.249 -47.860 -19.178  1.00 25.34           O  
ANISOU  285  O   GLY B  76     3198   3383   3048    585    134    -23       O  
ATOM    286  N   PRO B  77     -16.100 -49.643 -17.820  1.00 26.26           N  
ANISOU  286  N   PRO B  77     3354   3457   3166    710    143      3       N  
ATOM    287  CA  PRO B  77     -16.326 -50.585 -18.923  1.00 27.77           C  
ANISOU  287  CA  PRO B  77     3551   3612   3387    718    152    -12       C  
ATOM    288  C   PRO B  77     -17.705 -50.412 -19.544  1.00 26.00           C  
ANISOU  288  C   PRO B  77     3356   3315   3208    660    169      7       C  
ATOM    289  O   PRO B  77     -18.666 -49.990 -18.895  1.00 24.41           O  
ANISOU  289  O   PRO B  77     3184   3068   3024    639    179     39       O  
ATOM    290  CB  PRO B  77     -16.190 -51.962 -18.252  1.00 25.38           C  
ANISOU  290  CB  PRO B  77     3281   3270   3091    805    156      4       C  
ATOM    291  CG  PRO B  77     -16.536 -51.722 -16.824  1.00 27.66           C  
ANISOU  291  CG  PRO B  77     3601   3540   3368    822    157     43       C  
ATOM    292  CD  PRO B  77     -16.044 -50.318 -16.508  1.00 25.67           C  
ANISOU  292  CD  PRO B  77     3310   3361   3081    778    144     32       C  
ATOM    293  N   LEU B  78     -17.789 -50.749 -20.828  1.00 28.34           N  
ANISOU  293  N   LEU B  78     3641   3607   3521    634    172    -17       N  
ATOM    294  CA  LEU B  78     -19.045 -50.666 -21.571  1.00 24.63           C  
ANISOU  294  CA  LEU B  78     3193   3075   3092    579    184     -3       C  
ATOM    295  C   LEU B  78     -20.029 -51.732 -21.110  1.00 24.09           C  
ANISOU  295  C   LEU B  78     3176   2917   3058    611    204     27       C  
ATOM    296  O   LEU B  78     -19.682 -52.910 -21.009  1.00 24.43           O  
ANISOU  296  O   LEU B  78     3237   2940   3104    669    210     20       O  
ATOM    297  CB  LEU B  78     -18.775 -50.828 -23.066  1.00 27.13           C  
ANISOU  297  CB  LEU B  78     3483   3416   3408    543    181    -39       C  
ATOM    298  CG  LEU B  78     -19.984 -51.040 -23.989  1.00 31.18           C  
ANISOU  298  CG  LEU B  78     4017   3868   3961    494    192    -30       C  
ATOM    299  CD1 LEU B  78     -20.890 -49.841 -23.965  1.00 26.35           C  
ANISOU  299  CD1 LEU B  78     3408   3241   3364    430    185     -3       C  
ATOM    300  CD2 LEU B  78     -19.514 -51.320 -25.413  1.00 29.02           C  
ANISOU  300  CD2 LEU B  78     3716   3631   3677    466    188    -71       C  
ATOM    301  N   ILE B  79     -21.256 -51.325 -20.823  1.00 25.20           N  
ANISOU  301  N   ILE B  79     3341   3007   3228    574    215     58       N  
ATOM    302  CA  ILE B  79     -22.343 -52.263 -20.560  1.00 24.63           C  
ANISOU  302  CA  ILE B  79     3314   2853   3191    585    237     85       C  
ATOM    303  C   ILE B  79     -23.261 -52.253 -21.775  1.00 27.31           C  
ANISOU  303  C   ILE B  79     3652   3161   3564    525    242     79       C  
ATOM    304  O   ILE B  79     -23.781 -51.198 -22.161  1.00 26.62           O  
ANISOU  304  O   ILE B  79     3545   3085   3486    470    235     83       O  
ATOM    305  CB  ILE B  79     -23.099 -51.909 -19.267  1.00 26.68           C  
ANISOU  305  CB  ILE B  79     3600   3083   3456    588    250    123       C  
ATOM    306  CG1 ILE B  79     -22.174 -52.105 -18.052  1.00 25.13           C  
ANISOU  306  CG1 ILE B  79     3410   2916   3221    650    243    131       C  
ATOM    307  CG2 ILE B  79     -24.366 -52.765 -19.121  1.00 22.75           C  
ANISOU  307  CG2 ILE B  79     3144   2505   2995    581    275    150       C  
ATOM    308  CD1 ILE B  79     -22.768 -51.635 -16.739  1.00 27.94           C  
ANISOU  308  CD1 ILE B  79     3787   3258   3572    650    255    163       C  
ATOM    309  N   GLU B  80     -23.451 -53.417 -22.391  1.00 22.76           N  
ANISOU  309  N   GLU B  80     3097   2545   3006    537    253     69       N  
ATOM    310  CA  GLU B  80     -24.223 -53.518 -23.626  1.00 27.72           C  
ANISOU  310  CA  GLU B  80     3721   3150   3661    481    256     58       C  
ATOM    311  C   GLU B  80     -25.266 -54.610 -23.453  1.00 26.99           C  
ANISOU  311  C   GLU B  80     3675   2976   3602    484    279     78       C  
ATOM    312  O   GLU B  80     -24.921 -55.745 -23.126  1.00 27.03           O  
ANISOU  312  O   GLU B  80     3714   2950   3608    535    289     76       O  
ATOM    313  CB  GLU B  80     -23.314 -53.827 -24.827  1.00 26.28           C  
ANISOU  313  CB  GLU B  80     3513   3010   3461    478    246     12       C  
ATOM    314  CG  GLU B  80     -24.071 -53.904 -26.148  1.00 29.20           C  
ANISOU  314  CG  GLU B  80     3879   3365   3853    414    248      0       C  
ATOM    315  CD  GLU B  80     -23.163 -53.999 -27.369  0.71 35.20           C  
ANISOU  315  CD  GLU B  80     4607   4180   4588    400    238    -48       C  
ATOM    316  OE1 GLU B  80     -21.935 -53.775 -27.249  0.92 40.46           O  
ANISOU  316  OE1 GLU B  80     5245   4910   5220    431    228    -73       O  
ATOM    317  OE2 GLU B  80     -23.693 -54.288 -28.462  0.85 36.11           O1-
ANISOU  317  OE2 GLU B  80     4723   4282   4716    353    241    -63       O1-
ATOM    318  N   VAL B  81     -26.540 -54.278 -23.656  1.00 22.48           N  
ANISOU  318  N   VAL B  81     3107   2373   3061    430    287     99       N  
ATOM    319  CA  VAL B  81     -27.615 -55.253 -23.502  1.00 26.85           C  
ANISOU  319  CA  VAL B  81     3701   2855   3645    422    310    118       C  
ATOM    320  C   VAL B  81     -28.601 -55.083 -24.649  1.00 29.10           C  
ANISOU  320  C   VAL B  81     3972   3129   3958    353    309    112       C  
ATOM    321  O   VAL B  81     -28.574 -54.090 -25.381  1.00 26.28           O  
ANISOU  321  O   VAL B  81     3576   2814   3596    313    289    102       O  
ATOM    322  CB  VAL B  81     -28.352 -55.112 -22.147  1.00 30.24           C  
ANISOU  322  CB  VAL B  81     4153   3255   4082    432    327    158       C  
ATOM    323  CG1 VAL B  81     -27.385 -55.332 -20.973  1.00 26.23           C  
ANISOU  323  CG1 VAL B  81     3663   2759   3542    499    326    168       C  
ATOM    324  CG2 VAL B  81     -29.031 -53.749 -22.051  1.00 22.60           C  
ANISOU  324  CG2 VAL B  81     3151   2313   3124    389    320    170       C  
ATOM    325  N   ASN B  82     -29.498 -56.057 -24.776  1.00 26.41           N  
ANISOU  325  N   ASN B  82     3664   2729   3643    336    328    120       N  
ATOM    326  CA  ASN B  82     -30.617 -55.982 -25.709  1.00 28.15           C  
ANISOU  326  CA  ASN B  82     3871   2934   3890    269    329    120       C  
ATOM    327  C   ASN B  82     -31.891 -55.570 -24.981  1.00 28.17           C  
ANISOU  327  C   ASN B  82     3873   2914   3917    243    342    155       C  
ATOM    328  O   ASN B  82     -32.111 -55.963 -23.826  1.00 26.86           O  
ANISOU  328  O   ASN B  82     3736   2717   3751    271    363    179       O  
ATOM    329  CB  ASN B  82     -30.832 -57.330 -26.403  1.00 28.59           C  
ANISOU  329  CB  ASN B  82     3962   2943   3958    258    343    101       C  
ATOM    330  CG  ASN B  82     -29.642 -57.748 -27.237  1.00 31.66           C  
ANISOU  330  CG  ASN B  82     4348   3358   4325    282    332     58       C  
ATOM    331  ND2 ASN B  82     -29.103 -58.939 -26.964  1.00 28.02           N  
ANISOU  331  ND2 ASN B  82     3928   2856   3861    332    345     45       N  
ATOM    332  OD1 ASN B  82     -29.204 -57.006 -28.111  1.00 31.58           O  
ANISOU  332  OD1 ASN B  82     4296   3403   4299    257    312     35       O  
ATOM    333  N   GLU B  83     -32.728 -54.778 -25.664  1.00 27.77           N  
ANISOU  333  N   GLU B  83     3787   2881   3886    189    329    158       N  
ATOM    334  CA  GLU B  83     -34.024 -54.369 -25.122  1.00 26.57           C  
ANISOU  334  CA  GLU B  83     3623   2712   3761    162    340    185       C  
ATOM    335  C   GLU B  83     -34.792 -55.575 -24.605  1.00 29.66           C  
ANISOU  335  C   GLU B  83     4054   3048   4167    157    374    198       C  
ATOM    336  O   GLU B  83     -34.991 -56.555 -25.331  1.00 29.22           O  
ANISOU  336  O   GLU B  83     4020   2963   4119    133    380    185       O  
ATOM    337  CB  GLU B  83     -34.869 -53.672 -26.194  1.00 27.00           C  
ANISOU  337  CB  GLU B  83     3637   2784   3837    104    319    182       C  
ATOM    338  CG  GLU B  83     -34.729 -52.189 -26.260  1.00 26.32           C  
ANISOU  338  CG  GLU B  83     3512   2739   3749    101    290    187       C  
ATOM    339  CD  GLU B  83     -35.675 -51.564 -27.261  1.00 29.55           C  
ANISOU  339  CD  GLU B  83     3886   3160   4183     47    266    191       C  
ATOM    340  OE1 GLU B  83     -36.134 -52.267 -28.203  1.00 24.40           O  
ANISOU  340  OE1 GLU B  83     3235   2498   3539      8    265    182       O  
ATOM    341  OE2 GLU B  83     -35.963 -50.357 -27.088  1.00 26.87           O1-
ANISOU  341  OE2 GLU B  83     3518   2837   3853     45    246    203       O1-
ATOM    342  N   GLY B  84     -35.251 -55.486 -23.358  1.00 26.54           N  
ANISOU  342  N   GLY B  84     3670   2641   3775    173    395    224       N  
ATOM    343  CA  GLY B  84     -35.890 -56.590 -22.690  1.00 29.55           C  
ANISOU  343  CA  GLY B  84     4094   2972   4162    167    428    242       C  
ATOM    344  C   GLY B  84     -35.015 -57.289 -21.673  1.00 30.34           C  
ANISOU  344  C   GLY B  84     4244   3048   4234    224    441    254       C  
ATOM    345  O   GLY B  84     -35.547 -57.939 -20.763  1.00 34.13           O  
ANISOU  345  O   GLY B  84     4761   3493   4714    223    469    278       O  
ATOM    346  N   ASP B  85     -33.692 -57.178 -21.812  1.00 28.66           N  
ANISOU  346  N   ASP B  85     4034   2857   3998    272    421    237       N  
ATOM    347  CA  ASP B  85     -32.771 -57.748 -20.837  1.00 29.71           C  
ANISOU  347  CA  ASP B  85     4208   2976   4103    333    426    249       C  
ATOM    348  C   ASP B  85     -32.949 -57.088 -19.478  1.00 29.73           C  
ANISOU  348  C   ASP B  85     4208   2998   4091    350    437    276       C  
ATOM    349  O   ASP B  85     -33.257 -55.897 -19.374  1.00 28.09           O  
ANISOU  349  O   ASP B  85     3956   2831   3888    334    430    275       O  
ATOM    350  CB  ASP B  85     -31.314 -57.557 -21.268  1.00 28.42           C  
ANISOU  350  CB  ASP B  85     4033   2851   3917    380    399    221       C  
ATOM    351  CG  ASP B  85     -30.932 -58.396 -22.465  1.00 31.75           C  
ANISOU  351  CG  ASP B  85     4465   3253   4345    376    392    190       C  
ATOM    352  OD1 ASP B  85     -31.740 -59.248 -22.901  1.00 27.59           O  
ANISOU  352  OD1 ASP B  85     3966   2676   3841    341    408    190       O  
ATOM    353  OD2 ASP B  85     -29.801 -58.205 -22.955  1.00 28.53           O1-
ANISOU  353  OD2 ASP B  85     4038   2884   3919    407    372    161       O1-
ATOM    354  N   THR B  86     -32.738 -57.881 -18.434  1.00 29.68           N  
ANISOU  354  N   THR B  86     4252   2959   4066    384    453    301       N  
ATOM    355  CA  THR B  86     -32.581 -57.403 -17.071  1.00 27.17           C  
ANISOU  355  CA  THR B  86     3939   2663   3721    412    461    325       C  
ATOM    356  C   THR B  86     -31.125 -57.569 -16.657  1.00 31.68           C  
ANISOU  356  C   THR B  86     4527   3253   4258    481    439    322       C  
ATOM    357  O   THR B  86     -30.499 -58.595 -16.948  1.00 31.79           O  
ANISOU  357  O   THR B  86     4577   3233   4268    513    432    319       O  
ATOM    358  CB  THR B  86     -33.484 -58.191 -16.120  1.00 30.53           C  
ANISOU  358  CB  THR B  86     4411   3043   4145    392    494    361       C  
ATOM    359  CG2 THR B  86     -33.222 -57.809 -14.657  1.00 28.06           C  
ANISOU  359  CG2 THR B  86     4110   2755   3796    423    503    386       C  
ATOM    360  OG1 THR B  86     -34.851 -57.928 -16.449  1.00 32.76           O  
ANISOU  360  OG1 THR B  86     4667   3322   4459    328    515    361       O  
ATOM    361  N   LEU B  87     -30.590 -56.590 -15.943  1.00 26.68           N  
ANISOU  361  N   LEU B  87     3866   2671   3598    504    429    323       N  
ATOM    362  CA  LEU B  87     -29.206 -56.653 -15.492  1.00 28.51           C  
ANISOU  362  CA  LEU B  87     4106   2933   3794    568    407    319       C  
ATOM    363  C   LEU B  87     -29.174 -56.494 -13.978  1.00 29.50           C  
ANISOU  363  C   LEU B  87     4253   3070   3886    591    418    351       C  
ATOM    364  O   LEU B  87     -29.671 -55.495 -13.445  1.00 28.48           O  
ANISOU  364  O   LEU B  87     4097   2972   3753    566    428    352       O  
ATOM    365  CB  LEU B  87     -28.370 -55.578 -16.187  1.00 28.81           C  
ANISOU  365  CB  LEU B  87     4087   3034   3825    572    379    284       C  
ATOM    366  CG  LEU B  87     -26.872 -55.588 -15.928  1.00 38.13           C  
ANISOU  366  CG  LEU B  87     5262   4258   4968    633    354    272       C  
ATOM    367  CD1 LEU B  87     -26.257 -56.968 -16.244  1.00 37.25           C  
ANISOU  367  CD1 LEU B  87     5188   4108   4857    679    348    269       C  
ATOM    368  CD2 LEU B  87     -26.248 -54.527 -16.806  1.00 34.92           C  
ANISOU  368  CD2 LEU B  87     4798   3911   4558    616    331    235       C  
ATOM    369  N   HIS B  88     -28.640 -57.503 -13.287  1.00 28.22           N  
ANISOU  369  N   HIS B  88     4143   2880   3700    637    416    375       N  
ATOM    370  CA  HIS B  88     -28.413 -57.445 -11.847  1.00 28.31           C  
ANISOU  370  CA  HIS B  88     4179   2907   3669    664    420    407       C  
ATOM    371  C   HIS B  88     -26.924 -57.224 -11.625  1.00 29.68           C  
ANISOU  371  C   HIS B  88     4338   3132   3809    728    386    394       C  
ATOM    372  O   HIS B  88     -26.109 -58.083 -11.978  1.00 29.99           O  
ANISOU  372  O   HIS B  88     4397   3152   3845    777    366    391       O  
ATOM    373  CB  HIS B  88     -28.857 -58.730 -11.144  1.00 28.08           C  
ANISOU  373  CB  HIS B  88     4224   2813   3633    670    438    451       C  
ATOM    374  CG  HIS B  88     -30.313 -59.036 -11.296  1.00 30.85           C  
ANISOU  374  CG  HIS B  88     4590   3117   4013    603    474    464       C  
ATOM    375  CD2 HIS B  88     -30.948 -60.092 -11.859  1.00 29.79           C  
ANISOU  375  CD2 HIS B  88     4496   2915   3908    576    488    473       C  
ATOM    376  ND1 HIS B  88     -31.303 -58.209 -10.810  1.00 29.43           N  
ANISOU  376  ND1 HIS B  88     4382   2963   3835    553    500    467       N  
ATOM    377  CE1 HIS B  88     -32.485 -58.734 -11.078  1.00 29.76           C  
ANISOU  377  CE1 HIS B  88     4441   2962   3906    499    529    477       C  
ATOM    378  NE2 HIS B  88     -32.298 -59.879 -11.712  1.00 28.85           N  
ANISOU  378  NE2 HIS B  88     4369   2788   3806    508    522    482       N  
ATOM    379  N   ILE B  89     -26.572 -56.084 -11.045  1.00 27.51           N  
ANISOU  379  N   ILE B  89     4026   2922   3507    728    378    385       N  
ATOM    380  CA  ILE B  89     -25.181 -55.686 -10.872  1.00 29.34           C  
ANISOU  380  CA  ILE B  89     4230   3215   3703    778    346    368       C  
ATOM    381  C   ILE B  89     -24.843 -55.803  -9.392  1.00 28.50           C  
ANISOU  381  C   ILE B  89     4154   3127   3547    812    344    402       C  
ATOM    382  O   ILE B  89     -25.327 -55.019  -8.568  1.00 26.92           O  
ANISOU  382  O   ILE B  89     3947   2953   3330    783    360    409       O  
ATOM    383  CB  ILE B  89     -24.928 -54.259 -11.378  1.00 29.10           C  
ANISOU  383  CB  ILE B  89     4136   3247   3674    749    335    330       C  
ATOM    384  CG1 ILE B  89     -25.232 -54.155 -12.876  1.00 31.52           C  
ANISOU  384  CG1 ILE B  89     4415   3538   4025    714    333    300       C  
ATOM    385  CG2 ILE B  89     -23.487 -53.838 -11.062  1.00 24.46           C  
ANISOU  385  CG2 ILE B  89     3520   2730   3043    794    303    313       C  
ATOM    386  CD1 ILE B  89     -25.241 -52.717 -13.397  1.00 27.44           C  
ANISOU  386  CD1 ILE B  89     3844   3070   3514    672    324    270       C  
ATOM    387  N   GLU B  90     -23.998 -56.764  -9.050  1.00 25.60           N  
ANISOU  387  N   GLU B  90     3820   2749   3157    874    323    420       N  
ATOM    388  CA  GLU B  90     -23.498 -56.861  -7.686  1.00 31.17           C  
ANISOU  388  CA  GLU B  90     4551   3481   3810    911    312    453       C  
ATOM    389  C   GLU B  90     -22.357 -55.859  -7.560  1.00 29.21           C  
ANISOU  389  C   GLU B  90     4247   3324   3529    934    284    421       C  
ATOM    390  O   GLU B  90     -21.244 -56.102  -8.033  1.00 30.60           O  
ANISOU  390  O   GLU B  90     4400   3528   3698    984    253    401       O  
ATOM    391  CB  GLU B  90     -23.054 -58.286  -7.382  1.00 30.39           C  
ANISOU  391  CB  GLU B  90     4514   3332   3702    972    296    488       C  
ATOM    392  CG  GLU B  90     -22.644 -58.504  -5.952  1.00 39.64           C  
ANISOU  392  CG  GLU B  90     5720   4523   4816   1007    284    531       C  
ATOM    393  CD  GLU B  90     -22.142 -59.924  -5.708  0.71 44.14           C  
ANISOU  393  CD  GLU B  90     6355   5038   5380   1074    261    568       C  
ATOM    394  OE1 GLU B  90     -22.750 -60.878  -6.241  0.84 46.95           O  
ANISOU  394  OE1 GLU B  90     6757   5310   5773   1065    275    581       O  
ATOM    395  OE2 GLU B  90     -21.123 -60.077  -5.004  0.73 43.21           O1-
ANISOU  395  OE2 GLU B  90     6240   4960   5219   1137    226    583       O1-
ATOM    396  N   PHE B  91     -22.635 -54.716  -6.944  1.00 24.96           N  
ANISOU  396  N   PHE B  91     3683   2832   2969    896    295    414       N  
ATOM    397  CA  PHE B  91     -21.695 -53.603  -6.901  1.00 25.32           C  
ANISOU  397  CA  PHE B  91     3673   2960   2986    900    271    379       C  
ATOM    398  C   PHE B  91     -21.010 -53.547  -5.541  1.00 30.01           C  
ANISOU  398  C   PHE B  91     4280   3604   3517    935    255    401       C  
ATOM    399  O   PHE B  91     -21.680 -53.521  -4.502  1.00 28.72           O  
ANISOU  399  O   PHE B  91     4151   3430   3332    916    277    431       O  
ATOM    400  CB  PHE B  91     -22.422 -52.288  -7.194  1.00 24.46           C  
ANISOU  400  CB  PHE B  91     3529   2868   2898    833    291    351       C  
ATOM    401  CG  PHE B  91     -21.577 -51.064  -6.998  1.00 28.13           C  
ANISOU  401  CG  PHE B  91     3946   3412   3331    826    270    318       C  
ATOM    402  CD1 PHE B  91     -20.621 -50.702  -7.939  1.00 28.25           C  
ANISOU  402  CD1 PHE B  91     3916   3470   3349    833    243    282       C  
ATOM    403  CD2 PHE B  91     -21.760 -50.250  -5.887  1.00 29.39           C  
ANISOU  403  CD2 PHE B  91     4107   3605   3455    807    280    320       C  
ATOM    404  CE1 PHE B  91     -19.844 -49.557  -7.762  1.00 30.47           C  
ANISOU  404  CE1 PHE B  91     4155   3824   3597    818    225    252       C  
ATOM    405  CE2 PHE B  91     -20.992 -49.103  -5.706  1.00 29.87           C  
ANISOU  405  CE2 PHE B  91     4128   3736   3486    794    262    288       C  
ATOM    406  CZ  PHE B  91     -20.032 -48.756  -6.643  1.00 28.31           C  
ANISOU  406  CZ  PHE B  91     3887   3579   3291    798    233    255       C  
ATOM    407  N   THR B  92     -19.679 -53.549  -5.549  1.00 28.80           N  
ANISOU  407  N   THR B  92     4098   3510   3333    984    218    386       N  
ATOM    408  CA  THR B  92     -18.883 -53.408  -4.334  1.00 27.47           C  
ANISOU  408  CA  THR B  92     3933   3404   3102   1018    195    402       C  
ATOM    409  C   THR B  92     -18.132 -52.085  -4.358  1.00 27.43           C  
ANISOU  409  C   THR B  92     3866   3487   3070    996    179    358       C  
ATOM    410  O   THR B  92     -17.438 -51.777  -5.331  1.00 28.35           O  
ANISOU  410  O   THR B  92     3934   3637   3202    999    162    320       O  
ATOM    411  CB  THR B  92     -17.896 -54.562  -4.183  1.00 31.82           C  
ANISOU  411  CB  THR B  92     4502   3956   3633   1101    160    424       C  
ATOM    412  CG2 THR B  92     -16.991 -54.331  -2.970  1.00 31.46           C  
ANISOU  412  CG2 THR B  92     4450   3985   3518   1136    130    439       C  
ATOM    413  OG1 THR B  92     -18.623 -55.781  -4.000  1.00 36.81           O  
ANISOU  413  OG1 THR B  92     5203   4499   4285   1118    174    471       O  
ATOM    414  N   ASN B  93     -18.286 -51.297  -3.299  1.00 27.71           N  
ANISOU  414  N   ASN B  93     3903   3561   3065    968    187    362       N  
ATOM    415  CA  ASN B  93     -17.543 -50.047  -3.139  1.00 27.96           C  
ANISOU  415  CA  ASN B  93     3884   3677   3063    945    171    322       C  
ATOM    416  C   ASN B  93     -16.286 -50.362  -2.341  1.00 32.50           C  
ANISOU  416  C   ASN B  93     4450   4324   3576   1001    132    332       C  
ATOM    417  O   ASN B  93     -16.344 -50.514  -1.120  1.00 33.99           O  
ANISOU  417  O   ASN B  93     4669   4527   3717   1012    132    363       O  
ATOM    418  CB  ASN B  93     -18.397 -48.995  -2.438  1.00 24.76           C  
ANISOU  418  CB  ASN B  93     3487   3274   2649    885    201    314       C  
ATOM    419  CG  ASN B  93     -17.615 -47.738  -2.093  1.00 29.46           C  
ANISOU  419  CG  ASN B  93     4040   3952   3203    860    184    275       C  
ATOM    420  ND2 ASN B  93     -18.186 -46.892  -1.235  1.00 26.85           N  
ANISOU  420  ND2 ASN B  93     3720   3630   2851    819    206    267       N  
ATOM    421  OD1 ASN B  93     -16.504 -47.531  -2.588  1.00 28.03           O  
ANISOU  421  OD1 ASN B  93     3816   3827   3007    875    152    249       O  
ATOM    422  N   THR B  94     -15.139 -50.450  -3.010  1.00 27.47           N  
ANISOU  422  N   THR B  94     3765   3736   2934   1036     99    306       N  
ATOM    423  CA  THR B  94     -13.911 -50.749  -2.280  1.00 29.93           C  
ANISOU  423  CA  THR B  94     4060   4124   3188   1093     58    314       C  
ATOM    424  C   THR B  94     -13.245 -49.506  -1.714  1.00 33.28           C  
ANISOU  424  C   THR B  94     4441   4643   3560   1057     44    281       C  
ATOM    425  O   THR B  94     -12.149 -49.619  -1.155  1.00 33.41           O  
ANISOU  425  O   THR B  94     4432   4737   3524   1099      7    281       O  
ATOM    426  CB  THR B  94     -12.891 -51.478  -3.163  1.00 31.75           C  
ANISOU  426  CB  THR B  94     4255   4376   3433   1156     26    297       C  
ATOM    427  CG2 THR B  94     -13.557 -52.615  -3.954  1.00 29.53           C  
ANISOU  427  CG2 THR B  94     4014   3996   3211   1182     42    317       C  
ATOM    428  OG1 THR B  94     -12.282 -50.529  -4.056  1.00 30.89           O  
ANISOU  428  OG1 THR B  94     4079   4329   3329   1118     20    241       O  
ATOM    429  N   MET B  95     -13.867 -48.336  -1.856  1.00 29.85           N  
ANISOU  429  N   MET B  95     3998   4205   3139    982     71    253       N  
ATOM    430  CA  MET B  95     -13.258 -47.077  -1.459  1.00 33.69           C  
ANISOU  430  CA  MET B  95     4445   4773   3581    939     59    216       C  
ATOM    431  C   MET B  95     -13.538 -46.776   0.014  1.00 33.13           C  
ANISOU  431  C   MET B  95     4407   4723   3457    927     67    235       C  
ATOM    432  O   MET B  95     -14.296 -47.478   0.686  1.00 32.04           O  
ANISOU  432  O   MET B  95     4323   4535   3318    945     85    278       O  
ATOM    433  CB  MET B  95     -13.761 -45.949  -2.359  1.00 26.35           C  
ANISOU  433  CB  MET B  95     3495   3823   2693    866     81    175       C  
ATOM    434  CG  MET B  95     -13.514 -46.226  -3.838  1.00 29.74           C  
ANISOU  434  CG  MET B  95     3894   4236   3170    870     74    156       C  
ATOM    435  SD  MET B  95     -13.817 -44.787  -4.888  1.00 29.23           S  
ANISOU  435  SD  MET B  95     3801   4166   3140    782     87    109       S  
ATOM    436  CE  MET B  95     -15.533 -44.446  -4.515  1.00 23.93           C  
ANISOU  436  CE  MET B  95     3183   3398   2510    743    130    128       C  
ATOM    437  N  AASP B  96     -12.901 -45.715   0.509  0.35 33.48           N  
ANISOU  437  N  AASP B  96     4420   4847   3454    892     54    202       N  
ATOM    438  N  BASP B  96     -12.905 -45.716   0.518  0.65 33.43           N  
ANISOU  438  N  BASP B  96     4414   4840   3447    892     54    202       N  
ATOM    439  CA AASP B  96     -13.060 -45.263   1.885  0.35 34.12           C  
ANISOU  439  CA AASP B  96     4526   4962   3477    873     60    209       C  
ATOM    440  CA BASP B  96     -13.080 -45.280   1.900  0.65 34.09           C  
ANISOU  440  CA BASP B  96     4523   4956   3473    873     61    210       C  
ATOM    441  C  AASP B  96     -14.225 -44.300   2.070  0.35 34.81           C  
ANISOU  441  C  AASP B  96     4637   5001   3588    805    104    189       C  
ATOM    442  C  BASP B  96     -14.109 -44.164   2.041  0.65 34.86           C  
ANISOU  442  C  BASP B  96     4638   5017   3591    801    101    183       C  
ATOM    443  O  AASP B  96     -14.533 -43.937   3.210  0.35 35.52           O  
ANISOU  443  O  AASP B  96     4751   5110   3633    785    117    192       O  
ATOM    444  O  BASP B  96     -14.193 -43.545   3.106  0.65 35.84           O  
ANISOU  444  O  BASP B  96     4775   5177   3667    773    109    174       O  
ATOM    445  CB AASP B  96     -11.770 -44.586   2.372  0.35 35.17           C  
ANISOU  445  CB AASP B  96     4612   5208   3543    866     23    178       C  
ATOM    446  CB BASP B  96     -11.745 -44.817   2.493  0.65 34.88           C  
ANISOU  446  CB BASP B  96     4581   5170   3501    878     20    188       C  
ATOM    447  CG AASP B  96     -11.326 -43.447   1.460  0.35 37.97           C  
ANISOU  447  CG AASP B  96     4917   5593   3915    809     19    121       C  
ATOM    448  CG BASP B  96     -11.268 -43.497   1.905  0.65 37.83           C  
ANISOU  448  CG BASP B  96     4907   5591   3877    815     16    128       C  
ATOM    449  OD1AASP B  96     -11.459 -43.579   0.220  0.35 36.53           O  
ANISOU  449  OD1AASP B  96     4719   5371   3791    807     24    111       O  
ATOM    450  OD1BASP B  96     -11.356 -43.313   0.666  0.65 38.05           O  
ANISOU  450  OD1BASP B  96     4913   5586   3960    797     22    107       O  
ATOM    451  OD2AASP B  96     -10.844 -42.417   1.983  0.35 39.82           O1-
ANISOU  451  OD2AASP B  96     5133   5894   4104    764     10     87       O1-
ATOM    452  OD2BASP B  96     -10.807 -42.638   2.685  0.65 41.10           O1-
ANISOU  452  OD2BASP B  96     5308   6073   4235    780      6    102       O1-
ATOM    453  N   VAL B  97     -14.871 -43.873   0.986  1.00 29.85           N  
ANISOU  453  N   VAL B  97     4002   4315   3027    771    125    167       N  
ATOM    454  CA  VAL B  97     -15.999 -42.955   1.055  1.00 28.84           C  
ANISOU  454  CA  VAL B  97     3893   4137   2929    714    163    146       C  
ATOM    455  C   VAL B  97     -17.194 -43.637   0.406  1.00 30.18           C  
ANISOU  455  C   VAL B  97     4090   4211   3166    721    194    173       C  
ATOM    456  O   VAL B  97     -17.050 -44.577  -0.382  1.00 32.65           O  
ANISOU  456  O   VAL B  97     4400   4495   3509    757    183    195       O  
ATOM    457  CB  VAL B  97     -15.710 -41.609   0.361  1.00 35.43           C  
ANISOU  457  CB  VAL B  97     4693   4989   3780    657    156     93       C  
ATOM    458  CG1 VAL B  97     -14.553 -40.890   1.041  1.00 30.69           C  
ANISOU  458  CG1 VAL B  97     4066   4484   3109    641    128     64       C  
ATOM    459  CG2 VAL B  97     -15.408 -41.832  -1.143  1.00 30.23           C  
ANISOU  459  CG2 VAL B  97     4005   4311   3172    661    141     87       C  
ATOM    460  N   ARG B  98     -18.387 -43.159   0.753  1.00 26.54           N  
ANISOU  460  N   ARG B  98     3653   3702   2728    686    233    167       N  
ATOM    461  CA  ARG B  98     -19.603 -43.670   0.130  1.00 28.92           C  
ANISOU  461  CA  ARG B  98     3975   3919   3095    683    263    187       C  
ATOM    462  C   ARG B  98     -19.575 -43.412  -1.371  1.00 28.72           C  
ANISOU  462  C   ARG B  98     3920   3861   3129    669    252    167       C  
ATOM    463  O   ARG B  98     -19.035 -42.403  -1.838  1.00 28.65           O  
ANISOU  463  O   ARG B  98     3881   3883   3121    638    235    129       O  
ATOM    464  CB  ARG B  98     -20.842 -43.013   0.737  1.00 28.46           C  
ANISOU  464  CB  ARG B  98     3937   3827   3050    645    306    174       C  
ATOM    465  CG  ARG B  98     -20.996 -43.251   2.234  1.00 36.03           C  
ANISOU  465  CG  ARG B  98     4926   4817   3947    652    323    192       C  
ATOM    466  CD  ARG B  98     -22.332 -42.717   2.753  1.00 33.51           C  
ANISOU  466  CD  ARG B  98     4623   4463   3646    616    371    176       C  
ATOM    467  NE  ARG B  98     -23.441 -43.563   2.322  1.00 38.43           N  
ANISOU  467  NE  ARG B  98     5264   5018   4320    621    400    207       N  
ATOM    468  CZ  ARG B  98     -23.819 -44.688   2.932  1.00 41.33           C  
ANISOU  468  CZ  ARG B  98     5668   5372   4665    638    417    254       C  
ATOM    469  NH1 ARG B  98     -23.174 -45.110   4.021  1.00 38.34           N1+
ANISOU  469  NH1 ARG B  98     5312   5043   4212    657    405    279       N1+
ATOM    470  NH2 ARG B  98     -24.845 -45.389   2.450  1.00 35.63           N  
ANISOU  470  NH2 ARG B  98     4960   4587   3992    633    444    278       N  
ATOM    471  N   ALA B  99     -20.161 -44.338  -2.128  1.00 26.64           N  
ANISOU  471  N   ALA B  99     3669   3538   2914    686    263    193       N  
ATOM    472  CA  ALA B  99     -20.225 -44.231  -3.581  1.00 27.76           C  
ANISOU  472  CA  ALA B  99     3787   3648   3112    672    254    178       C  
ATOM    473  C   ALA B  99     -21.478 -44.942  -4.069  1.00 28.95           C  
ANISOU  473  C   ALA B  99     3961   3720   3320    670    283    203       C  
ATOM    474  O   ALA B  99     -22.111 -45.704  -3.330  1.00 26.62           O  
ANISOU  474  O   ALA B  99     3701   3398   3017    686    306    235       O  
ATOM    475  CB  ALA B  99     -18.978 -44.816  -4.250  1.00 28.07           C  
ANISOU  475  CB  ALA B  99     3801   3727   3137    706    218    178       C  
ATOM    476  N   SER B 100     -21.831 -44.698  -5.333  1.00 22.27           N  
ANISOU  476  N   SER B 100     3096   2837   2527    646    281    189       N  
ATOM    477  CA  SER B 100     -23.035 -45.308  -5.870  1.00 26.68           C  
ANISOU  477  CA  SER B 100     3671   3325   3140    639    307    208       C  
ATOM    478  C   SER B 100     -22.880 -45.559  -7.361  1.00 29.08           C  
ANISOU  478  C   SER B 100     3955   3607   3486    632    291    201       C  
ATOM    479  O   SER B 100     -21.903 -45.151  -7.990  1.00 26.03           O  
ANISOU  479  O   SER B 100     3540   3262   3088    629    262    178       O  
ATOM    480  CB  SER B 100     -24.263 -44.433  -5.616  1.00 27.74           C  
ANISOU  480  CB  SER B 100     3807   3427   3304    600    336    195       C  
ATOM    481  OG  SER B 100     -24.249 -43.301  -6.473  1.00 26.36           O  
ANISOU  481  OG  SER B 100     3603   3251   3159    565    321    162       O  
ATOM    482  N   LEU B 101     -23.872 -46.252  -7.908  1.00 28.57           N  
ANISOU  482  N   LEU B 101     3905   3481   3467    627    310    219       N  
ATOM    483  CA  LEU B 101     -24.069 -46.428  -9.341  1.00 28.13           C  
ANISOU  483  CA  LEU B 101     3834   3396   3458    610    302    211       C  
ATOM    484  C   LEU B 101     -25.438 -45.878  -9.698  1.00 29.11           C  
ANISOU  484  C   LEU B 101     3955   3474   3633    569    323    208       C  
ATOM    485  O   LEU B 101     -26.452 -46.356  -9.172  1.00 30.87           O  
ANISOU  485  O   LEU B 101     4200   3660   3870    568    353    228       O  
ATOM    486  CB  LEU B 101     -24.024 -47.902  -9.732  1.00 30.75           C  
ANISOU  486  CB  LEU B 101     4188   3696   3800    643    304    235       C  
ATOM    487  CG  LEU B 101     -23.009 -48.527 -10.670  1.00 36.53           C  
ANISOU  487  CG  LEU B 101     4906   4446   4529    668    278    225       C  
ATOM    488  CD1 LEU B 101     -23.558 -49.908 -11.056  1.00 33.88           C  
ANISOU  488  CD1 LEU B 101     4602   4048   4222    687    293    248       C  
ATOM    489  CD2 LEU B 101     -22.703 -47.679 -11.886  1.00 26.58           C  
ANISOU  489  CD2 LEU B 101     3606   3207   3287    631    259    192       C  
ATOM    490  N   HIS B 102     -25.473 -44.908 -10.604  1.00 23.96           N  
ANISOU  490  N   HIS B 102     3275   2823   3006    534    307    184       N  
ATOM    491  CA  HIS B 102     -26.724 -44.358 -11.109  1.00 26.31           C  
ANISOU  491  CA  HIS B 102     3564   3076   3355    500    319    181       C  
ATOM    492  C   HIS B 102     -26.711 -44.431 -12.631  1.00 28.45           C  
ANISOU  492  C   HIS B 102     3818   3332   3660    477    298    176       C  
ATOM    493  O   HIS B 102     -25.680 -44.181 -13.255  1.00 28.48           O  
ANISOU  493  O   HIS B 102     3806   3371   3645    472    271    161       O  
ATOM    494  CB  HIS B 102     -26.904 -42.913 -10.635  1.00 20.92           C  
ANISOU  494  CB  HIS B 102     2871   2406   2672    478    316    157       C  
ATOM    495  CG  HIS B 102     -28.002 -42.185 -11.331  1.00 27.49           C  
ANISOU  495  CG  HIS B 102     3689   3197   3560    446    317    150       C  
ATOM    496  CD2 HIS B 102     -27.970 -41.253 -12.313  1.00 27.68           C  
ANISOU  496  CD2 HIS B 102     3695   3214   3609    416    290    135       C  
ATOM    497  ND1 HIS B 102     -29.336 -42.396 -11.040  1.00 29.95           N  
ANISOU  497  ND1 HIS B 102     4002   3470   3906    444    347    159       N  
ATOM    498  CE1 HIS B 102     -30.077 -41.625 -11.813  1.00 27.96           C  
ANISOU  498  CE1 HIS B 102     3732   3190   3701    419    336    149       C  
ATOM    499  NE2 HIS B 102     -29.273 -40.916 -12.588  1.00 31.39           N  
ANISOU  499  NE2 HIS B 102     4157   3639   4130    402    300    137       N  
ATOM    500  N   VAL B 103     -27.838 -44.786 -13.238  1.00 24.23           N  
ANISOU  500  N   VAL B 103     3283   2750   3172    459    312    187       N  
ATOM    501  CA  VAL B 103     -27.877 -45.005 -14.680  1.00 23.07           C  
ANISOU  501  CA  VAL B 103     3122   2590   3053    436    294    184       C  
ATOM    502  C   VAL B 103     -28.925 -44.085 -15.299  1.00 26.41           C  
ANISOU  502  C   VAL B 103     3528   2985   3523    398    288    180       C  
ATOM    503  O   VAL B 103     -29.965 -43.815 -14.694  1.00 23.86           O  
ANISOU  503  O   VAL B 103     3206   2637   3223    396    309    184       O  
ATOM    504  CB  VAL B 103     -28.155 -46.487 -15.027  1.00 25.27           C  
ANISOU  504  CB  VAL B 103     3419   2839   3343    450    309    202       C  
ATOM    505  CG1 VAL B 103     -29.621 -46.871 -14.732  1.00 22.31           C  
ANISOU  505  CG1 VAL B 103     3055   2417   3005    438    340    220       C  
ATOM    506  CG2 VAL B 103     -27.775 -46.795 -16.492  1.00 22.39           C  
ANISOU  506  CG2 VAL B 103     3041   2476   2991    432    287    192       C  
ATOM    507  N   HIS B 104     -28.624 -43.574 -16.485  1.00 23.49           N  
ANISOU  507  N   HIS B 104     3140   2622   3163    368    258    170       N  
ATOM    508  CA  HIS B 104     -29.580 -42.847 -17.307  1.00 21.48           C  
ANISOU  508  CA  HIS B 104     2871   2339   2954    333    245    171       C  
ATOM    509  C   HIS B 104     -30.338 -43.809 -18.214  1.00 24.14           C  
ANISOU  509  C   HIS B 104     3204   2646   3322    320    251    184       C  
ATOM    510  O   HIS B 104     -29.821 -44.861 -18.607  1.00 20.69           O  
ANISOU  510  O   HIS B 104     2776   2216   2870    328    255    186       O  
ATOM    511  CB  HIS B 104     -28.868 -41.812 -18.182  1.00 22.72           C  
ANISOU  511  CB  HIS B 104     3014   2516   3101    300    206    158       C  
ATOM    512  CG  HIS B 104     -28.442 -40.589 -17.443  1.00 27.02           C  
ANISOU  512  CG  HIS B 104     3562   3077   3628    299    196    144       C  
ATOM    513  CD2 HIS B 104     -27.645 -40.433 -16.359  1.00 23.32           C  
ANISOU  513  CD2 HIS B 104     3102   2641   3119    322    204    133       C  
ATOM    514  ND1 HIS B 104     -28.861 -39.325 -17.802  1.00 24.68           N  
ANISOU  514  ND1 HIS B 104     3261   2760   3357    271    172    140       N  
ATOM    515  CE1 HIS B 104     -28.332 -38.441 -16.971  1.00 24.21           C  
ANISOU  515  CE1 HIS B 104     3210   2716   3274    274    169    124       C  
ATOM    516  NE2 HIS B 104     -27.594 -39.087 -16.086  1.00 25.48           N  
ANISOU  516  NE2 HIS B 104     3377   2913   3393    303    189    119       N  
ATOM    517  N   GLY B 105     -31.580 -43.446 -18.527  1.00 24.79           N  
ANISOU  517  N   GLY B 105     3273   2696   3448    300    253    191       N  
ATOM    518  CA  GLY B 105     -32.324 -44.111 -19.583  1.00 23.18           C  
ANISOU  518  CA  GLY B 105     3061   2470   3276    275    250    200       C  
ATOM    519  C   GLY B 105     -32.976 -45.439 -19.246  1.00 24.82           C  
ANISOU  519  C   GLY B 105     3282   2655   3493    286    285    212       C  
ATOM    520  O   GLY B 105     -34.105 -45.697 -19.677  1.00 26.45           O  
ANISOU  520  O   GLY B 105     3477   2838   3737    265    292    220       O  
ATOM    521  N   LEU B 106     -32.286 -46.298 -18.503  1.00 20.81           N  
ANISOU  521  N   LEU B 106     2800   2155   2952    317    306    215       N  
ATOM    522  CA  LEU B 106     -32.811 -47.639 -18.269  1.00 26.71           C  
ANISOU  522  CA  LEU B 106     3569   2874   3705    323    336    229       C  
ATOM    523  C   LEU B 106     -33.854 -47.602 -17.149  1.00 26.46           C  
ANISOU  523  C   LEU B 106     3540   2827   3686    327    369    240       C  
ATOM    524  O   LEU B 106     -33.943 -46.630 -16.394  1.00 23.00           O  
ANISOU  524  O   LEU B 106     3091   2404   3245    337    371    233       O  
ATOM    525  CB  LEU B 106     -31.671 -48.614 -17.942  1.00 19.82           C  
ANISOU  525  CB  LEU B 106     2727   2010   2793    357    341    230       C  
ATOM    526  CG  LEU B 106     -30.848 -49.103 -19.151  1.00 27.29           C  
ANISOU  526  CG  LEU B 106     3671   2966   3731    352    318    217       C  
ATOM    527  CD1 LEU B 106     -30.022 -47.975 -19.827  1.00 21.78           C  
ANISOU  527  CD1 LEU B 106     2946   2311   3020    338    283    198       C  
ATOM    528  CD2 LEU B 106     -29.937 -50.258 -18.761  1.00 23.65           C  
ANISOU  528  CD2 LEU B 106     3243   2504   3241    394    327    218       C  
ATOM    529  N   ASP B 107     -34.668 -48.660 -17.070  1.00 22.04           N  
ANISOU  529  N   ASP B 107     2995   2239   3141    316    397    255       N  
ATOM    530  CA  ASP B 107     -35.671 -48.786 -16.013  1.00 26.87           C  
ANISOU  530  CA  ASP B 107     3609   2840   3760    314    434    265       C  
ATOM    531  C   ASP B 107     -35.012 -49.270 -14.723  1.00 31.91           C  
ANISOU  531  C   ASP B 107     4285   3487   4354    348    455    277       C  
ATOM    532  O   ASP B 107     -34.280 -50.262 -14.725  1.00 30.93           O  
ANISOU  532  O   ASP B 107     4196   3351   4206    366    454    288       O  
ATOM    533  CB  ASP B 107     -36.765 -49.784 -16.395  1.00 24.74           C  
ANISOU  533  CB  ASP B 107     3342   2539   3517    281    457    277       C  
ATOM    534  CG  ASP B 107     -37.407 -49.496 -17.743  1.00 29.45           C  
ANISOU  534  CG  ASP B 107     3904   3130   4154    245    433    268       C  
ATOM    535  OD1 ASP B 107     -37.634 -48.304 -18.078  1.00 26.23           O  
ANISOU  535  OD1 ASP B 107     3460   2740   3768    241    410    257       O  
ATOM    536  OD2 ASP B 107     -37.685 -50.487 -18.473  1.00 29.78           O1-
ANISOU  536  OD2 ASP B 107     3958   3149   4206    220    437    274       O1-
ATOM    537  N   TYR B 108     -35.269 -48.576 -13.622  1.00 26.11           N  
ANISOU  537  N   TYR B 108     3544   2771   3608    358    472    273       N  
ATOM    538  CA  TYR B 108     -34.843 -49.065 -12.320  1.00 25.14           C  
ANISOU  538  CA  TYR B 108     3456   2657   3440    383    495    288       C  
ATOM    539  C   TYR B 108     -35.875 -48.613 -11.305  1.00 28.51           C  
ANISOU  539  C   TYR B 108     3870   3093   3870    372    531    285       C  
ATOM    540  O   TYR B 108     -36.484 -47.551 -11.453  1.00 28.62           O  
ANISOU  540  O   TYR B 108     3844   3117   3913    362    528    263       O  
ATOM    541  CB  TYR B 108     -33.453 -48.547 -11.923  1.00 23.43           C  
ANISOU  541  CB  TYR B 108     3248   2473   3182    419    471    279       C  
ATOM    542  CG  TYR B 108     -33.344 -47.052 -12.048  1.00 28.81           C  
ANISOU  542  CG  TYR B 108     3893   3179   3873    415    451    252       C  
ATOM    543  CD1 TYR B 108     -33.010 -46.452 -13.266  1.00 27.05           C  
ANISOU  543  CD1 TYR B 108     3646   2958   3673    403    415    237       C  
ATOM    544  CD2 TYR B 108     -33.597 -46.231 -10.961  1.00 29.60           C  
ANISOU  544  CD2 TYR B 108     3986   3300   3959    422    468    240       C  
ATOM    545  CE1 TYR B 108     -32.927 -45.071 -13.388  1.00 24.91           C  
ANISOU  545  CE1 TYR B 108     3350   2703   3412    396    394    215       C  
ATOM    546  CE2 TYR B 108     -33.512 -44.848 -11.076  1.00 26.06           C  
ANISOU  546  CE2 TYR B 108     3512   2867   3524    419    448    213       C  
ATOM    547  CZ  TYR B 108     -33.185 -44.279 -12.287  1.00 28.45           C  
ANISOU  547  CZ  TYR B 108     3795   3165   3850    406    411    203       C  
ATOM    548  OH  TYR B 108     -33.106 -42.907 -12.388  1.00 31.27           O  
ANISOU  548  OH  TYR B 108     4132   3529   4219    400    390    179       O  
ATOM    549  N   GLU B 109     -36.076 -49.428 -10.282  1.00 26.14           N  
ANISOU  549  N   GLU B 109     3604   2790   3540    373    564    307       N  
ATOM    550  CA  GLU B 109     -36.889 -48.973  -9.175  1.00 27.55           C  
ANISOU  550  CA  GLU B 109     3771   2989   3710    364    600    301       C  
ATOM    551  C   GLU B 109     -36.086 -48.007  -8.318  1.00 29.63           C  
ANISOU  551  C   GLU B 109     4033   3290   3937    393    591    283       C  
ATOM    552  O   GLU B 109     -34.863 -47.885  -8.444  1.00 29.39           O  
ANISOU  552  O   GLU B 109     4017   3271   3881    420    560    283       O  
ATOM    553  CB  GLU B 109     -37.392 -50.150  -8.347  1.00 30.13           C  
ANISOU  553  CB  GLU B 109     4136   3303   4010    347    639    332       C  
ATOM    554  CG  GLU B 109     -38.396 -51.021  -9.080  1.00 32.72           C  
ANISOU  554  CG  GLU B 109     4463   3597   4374    307    655    344       C  
ATOM    555  CD  GLU B 109     -38.834 -52.215  -8.250  0.93 38.59           C  
ANISOU  555  CD  GLU B 109     5253   4323   5088    283    693    378       C  
ATOM    556  OE1 GLU B 109     -39.483 -52.010  -7.200  0.78 38.77           O  
ANISOU  556  OE1 GLU B 109     5270   4372   5089    267    731    378       O  
ATOM    557  OE2 GLU B 109     -38.527 -53.357  -8.642  0.73 37.22           O1-
ANISOU  557  OE2 GLU B 109     5123   4109   4909    280    687    404       O1-
ATOM    558  N   ILE B 110     -36.804 -47.301  -7.445  1.00 30.51           N  
ANISOU  558  N   ILE B 110     4123   3423   4045    386    620    265       N  
ATOM    559  CA  ILE B 110     -36.199 -46.237  -6.653  1.00 30.36           C  
ANISOU  559  CA  ILE B 110     4099   3439   3996    408    614    240       C  
ATOM    560  C   ILE B 110     -35.103 -46.802  -5.758  1.00 30.77           C  
ANISOU  560  C   ILE B 110     4196   3511   3982    431    611    262       C  
ATOM    561  O   ILE B 110     -34.130 -46.108  -5.432  1.00 32.23           O  
ANISOU  561  O   ILE B 110     4383   3724   4138    452    588    247       O  
ATOM    562  CB  ILE B 110     -37.304 -45.494  -5.862  1.00 29.96           C  
ANISOU  562  CB  ILE B 110     4018   3407   3957    396    652    213       C  
ATOM    563  CG1 ILE B 110     -36.856 -44.086  -5.521  1.00 30.39           C  
ANISOU  563  CG1 ILE B 110     4055   3485   4006    415    636    174       C  
ATOM    564  CG2 ILE B 110     -37.718 -46.257  -4.599  1.00 27.91           C  
ANISOU  564  CG2 ILE B 110     3786   3167   3651    383    699    232       C  
ATOM    565  CD1 ILE B 110     -36.859 -43.153  -6.718  1.00 32.53           C  
ANISOU  565  CD1 ILE B 110     4294   3734   4332    418    597    153       C  
ATOM    566  N   SER B 111     -35.223 -48.069  -5.366  1.00 30.80           N  
ANISOU  566  N   SER B 111     4239   3502   3962    425    631    300       N  
ATOM    567  CA  SER B 111     -34.183 -48.719  -4.582  1.00 31.72           C  
ANISOU  567  CA  SER B 111     4403   3632   4018    451    623    327       C  
ATOM    568  C   SER B 111     -32.879 -48.908  -5.357  1.00 33.04           C  
ANISOU  568  C   SER B 111     4577   3795   4180    483    575    331       C  
ATOM    569  O   SER B 111     -31.863 -49.255  -4.747  1.00 32.60           O  
ANISOU  569  O   SER B 111     4551   3760   4075    513    560    348       O  
ATOM    570  CB  SER B 111     -34.701 -50.066  -4.082  1.00 29.78           C  
ANISOU  570  CB  SER B 111     4202   3362   3753    434    652    370       C  
ATOM    571  OG  SER B 111     -35.073 -50.880  -5.189  1.00 32.88           O  
ANISOU  571  OG  SER B 111     4598   3706   4188    420    646    384       O  
ATOM    572  N   SER B 112     -32.870 -48.707  -6.675  1.00 29.66           N  
ANISOU  572  N   SER B 112     4123   3346   3800    477    551    317       N  
ATOM    573  CA  SER B 112     -31.628 -48.753  -7.443  1.00 31.99           C  
ANISOU  573  CA  SER B 112     4418   3647   4090    504    508    312       C  
ATOM    574  C   SER B 112     -31.293 -47.402  -8.066  1.00 31.23           C  
ANISOU  574  C   SER B 112     4279   3573   4013    498    482    275       C  
ATOM    575  O   SER B 112     -30.612 -47.340  -9.092  1.00 30.09           O  
ANISOU  575  O   SER B 112     4122   3428   3881    503    450    267       O  
ATOM    576  CB  SER B 112     -31.685 -49.825  -8.535  1.00 27.05           C  
ANISOU  576  CB  SER B 112     3805   2978   3494    501    499    329       C  
ATOM    577  OG  SER B 112     -31.484 -51.125  -7.995  1.00 29.29           O  
ANISOU  577  OG  SER B 112     4139   3240   3750    519    510    364       O  
ATOM    578  N   ASP B 113     -31.770 -46.303  -7.491  1.00 30.49           N  
ANISOU  578  N   ASP B 113     4072   3796   3715    581    469    154       N  
ATOM    579  CA  ASP B 113     -31.468 -45.058  -8.180  1.00 31.51           C  
ANISOU  579  CA  ASP B 113     4148   3882   3941    585    359    132       C  
ATOM    580  C   ASP B 113     -30.097 -44.502  -7.810  1.00 28.01           C  
ANISOU  580  C   ASP B 113     3722   3441   3481    614    278    152       C  
ATOM    581  O   ASP B 113     -29.603 -43.619  -8.520  1.00 29.66           O  
ANISOU  581  O   ASP B 113     3896   3613   3761    594    179    169       O  
ATOM    582  CB  ASP B 113     -32.613 -44.038  -7.973  1.00 34.21           C  
ANISOU  582  CB  ASP B 113     4427   4218   4352    602    326     28       C  
ATOM    583  CG  ASP B 113     -32.470 -43.201  -6.740  1.00 42.78           C  
ANISOU  583  CG  ASP B 113     5509   5334   5412    666    281    -60       C  
ATOM    584  OD1 ASP B 113     -31.914 -43.705  -5.738  1.00 47.19           O  
ANISOU  584  OD1 ASP B 113     6115   5943   5871    691    328    -48       O  
ATOM    585  OD2 ASP B 113     -32.939 -42.025  -6.776  1.00 40.17           O1-
ANISOU  585  OD2 ASP B 113     5131   4971   5162    697    189   -146       O1-
ATOM    586  N   GLY B 114     -29.438 -45.059  -6.791  1.00 30.96           N  
ANISOU  586  N   GLY B 114     4150   3857   3759    649    314    162       N  
ATOM    587  CA  GLY B 114     -28.067 -44.701  -6.471  1.00 26.42           C  
ANISOU  587  CA  GLY B 114     3588   3290   3160    674    242    188       C  
ATOM    588  C   GLY B 114     -27.884 -43.353  -5.805  1.00 30.22           C  
ANISOU  588  C   GLY B 114     4043   3757   3681    703    141    117       C  
ATOM    589  O   GLY B 114     -26.818 -42.744  -5.940  1.00 29.88           O  
ANISOU  589  O   GLY B 114     3989   3704   3662    696     47    147       O  
ATOM    590  N   THR B 115     -28.886 -42.868  -5.080  1.00 27.84           N  
ANISOU  590  N   THR B 115     3729   3462   3385    736    150     20       N  
ATOM    591  CA  THR B 115     -28.800 -41.582  -4.405  1.00 30.74           C  
ANISOU  591  CA  THR B 115     4079   3808   3790    781     39    -69       C  
ATOM    592  C   THR B 115     -28.836 -41.773  -2.895  1.00 33.23           C  
ANISOU  592  C   THR B 115     4432   4194   4000    848     85   -137       C  
ATOM    593  O   THR B 115     -29.377 -42.763  -2.391  1.00 30.60           O  
ANISOU  593  O   THR B 115     4124   3929   3575    850    210   -131       O  
ATOM    594  CB  THR B 115     -29.944 -40.658  -4.829  1.00 33.40           C  
ANISOU  594  CB  THR B 115     4363   4101   4228    787    -17   -154       C  
ATOM    595  CG2 THR B 115     -29.945 -40.480  -6.341  1.00 30.81           C  
ANISOU  595  CG2 THR B 115     4005   3704   3997    714    -65    -78       C  
ATOM    596  OG1 THR B 115     -31.193 -41.223  -4.405  1.00 32.67           O  
ANISOU  596  OG1 THR B 115     4253   4073   4088    809    100   -215       O  
ATOM    597  N   ALA B 116     -28.214 -40.829  -2.181  1.00 31.65           N  
ANISOU  597  N   ALA B 116     4240   3979   3808    896    -25   -195       N  
ATOM    598  CA  ALA B 116     -28.320 -40.809  -0.722  1.00 36.41           C  
ANISOU  598  CA  ALA B 116     4872   4653   4309    971      1   -281       C  
ATOM    599  C   ALA B 116     -29.763 -40.614  -0.277  1.00 36.96           C  
ANISOU  599  C   ALA B 116     4901   4782   4362   1013     58   -398       C  
ATOM    600  O   ALA B 116     -30.206 -41.223   0.705  1.00 38.87           O  
ANISOU  600  O   ALA B 116     5158   5130   4482   1041    163   -430       O  
ATOM    601  CB  ALA B 116     -27.429 -39.708  -0.137  1.00 32.73           C  
ANISOU  601  CB  ALA B 116     4419   4146   3871   1018   -152   -335       C  
ATOM    602  N   MET B 117     -30.507 -39.758  -0.984  1.00 34.42           N  
ANISOU  602  N   MET B 117     4520   4402   4155   1018    -14   -461       N  
ATOM    603  CA  MET B 117     -31.879 -39.449  -0.596  1.00 38.11           C  
ANISOU  603  CA  MET B 117     4930   4936   4616   1073     24   -592       C  
ATOM    604  C   MET B 117     -32.722 -40.709  -0.470  1.00 40.98           C  
ANISOU  604  C   MET B 117     5279   5409   4883   1029    209   -551       C  
ATOM    605  O   MET B 117     -33.487 -40.865   0.486  1.00 38.22           O  
ANISOU  605  O   MET B 117     4901   5187   4436   1073    289   -636       O  
ATOM    606  CB  MET B 117     -32.502 -38.502  -1.617  1.00 37.69           C  
ANISOU  606  CB  MET B 117     4822   4784   4713   1073    -87   -642       C  
ATOM    607  CG  MET B 117     -33.867 -37.980  -1.206  1.00 53.81           C  
ANISOU  607  CG  MET B 117     6790   6893   6760   1156    -81   -807       C  
ATOM    608  SD  MET B 117     -34.646 -37.029  -2.527  1.00 57.99           S  
ANISOU  608  SD  MET B 117     7265   7297   7472   1153   -214   -852       S  
ATOM    609  CE  MET B 117     -35.068 -38.319  -3.693  1.00 50.01           C  
ANISOU  609  CE  MET B 117     6238   6301   6464   1029    -60   -702       C  
ATOM    610  N   ASN B 118     -32.589 -41.624  -1.423  1.00 33.46           N  
ANISOU  610  N   ASN B 118     4345   4417   3951    940    273   -421       N  
ATOM    611  CA  ASN B 118     -33.376 -42.847  -1.435  1.00 41.58           C  
ANISOU  611  CA  ASN B 118     5371   5523   4906    881    427   -367       C  
ATOM    612  C   ASN B 118     -32.625 -44.027  -0.838  1.00 41.83           C  
ANISOU  612  C   ASN B 118     5489   5591   4813    847    507   -261       C  
ATOM    613  O   ASN B 118     -32.951 -45.178  -1.152  1.00 45.05           O  
ANISOU  613  O   ASN B 118     5924   6012   5181    776    603   -172       O  
ATOM    614  CB  ASN B 118     -33.832 -43.156  -2.859  1.00 36.70           C  
ANISOU  614  CB  ASN B 118     4724   4832   4388    811    436   -303       C  
ATOM    615  CG  ASN B 118     -34.867 -42.148  -3.358  1.00 45.90           C  
ANISOU  615  CG  ASN B 118     5800   5978   5661    843    374   -413       C  
ATOM    616  ND2 ASN B 118     -34.680 -41.648  -4.574  1.00 38.97           N  
ANISOU  616  ND2 ASN B 118     4912   4986   4907    816    279   -379       N  
ATOM    617  OD1 ASN B 118     -35.819 -41.821  -2.644  1.00 47.82           O  
ANISOU  617  OD1 ASN B 118     5982   6316   5869    894    406   -530       O  
ATOM    618  N   LYS B 119     -31.632 -43.755   0.016  1.00 37.22           N  
ANISOU  618  N   LYS B 119     4956   5014   4170    898    454   -272       N  
ATOM    619  CA  LYS B 119     -30.911 -44.785   0.775  1.00 44.69           C  
ANISOU  619  CA  LYS B 119     5992   6000   4989    884    513   -188       C  
ATOM    620  C   LYS B 119     -30.321 -45.838  -0.159  1.00 40.60           C  
ANISOU  620  C   LYS B 119     5527   5407   4492    821    535    -52       C  
ATOM    621  O   LYS B 119     -30.323 -47.035   0.126  1.00 41.55           O  
ANISOU  621  O   LYS B 119     5714   5551   4522    781    612     28       O  
ATOM    622  CB  LYS B 119     -31.830 -45.431   1.814  1.00 48.41           C  
ANISOU  622  CB  LYS B 119     6466   6605   5322    869    634   -208       C  
ATOM    623  CG  LYS B 119     -32.503 -44.423   2.760  1.00 55.22           C  
ANISOU  623  CG  LYS B 119     7261   7575   6145    947    622   -363       C  
ATOM    624  CD  LYS B 119     -31.483 -43.507   3.423  1.00 59.81           C  
ANISOU  624  CD  LYS B 119     7873   8129   6725   1038    504   -430       C  
ATOM    625  CE  LYS B 119     -32.153 -42.280   4.064  1.00 71.18           C  
ANISOU  625  CE  LYS B 119     9238   9639   8170   1137    450   -611       C  
ATOM    626  NZ  LYS B 119     -33.326 -42.601   4.938  1.00 71.63           N1+
ANISOU  626  NZ  LYS B 119     9242   9881   8094   1145    574   -681       N1+
ATOM    627  N   SER B 120     -29.780 -45.372  -1.275  1.00 35.40           N  
ANISOU  627  N   SER B 120     4842   4660   3948    813    454    -28       N  
ATOM    628  CA  SER B 120     -29.488 -46.218  -2.414  1.00 31.06           C  
ANISOU  628  CA  SER B 120     4313   4053   3436    761    473     73       C  
ATOM    629  C   SER B 120     -28.005 -46.238  -2.767  1.00 34.30           C  
ANISOU  629  C   SER B 120     4753   4424   3857    780    397    133       C  
ATOM    630  O   SER B 120     -27.624 -46.871  -3.761  1.00 31.10           O  
ANISOU  630  O   SER B 120     4355   3984   3478    753    401    204       O  
ATOM    631  CB  SER B 120     -30.322 -45.720  -3.609  1.00 34.45           C  
ANISOU  631  CB  SER B 120     4667   4437   3984    725    457     52       C  
ATOM    632  OG  SER B 120     -30.608 -46.765  -4.498  1.00 48.09           O  
ANISOU  632  OG  SER B 120     6416   6138   5720    670    516    129       O  
ATOM    633  N   ASP B 121     -27.161 -45.531  -2.011  1.00 34.69           N  
ANISOU  633  N   ASP B 121     4807   4486   3887    829    323     98       N  
ATOM    634  CA  ASP B 121     -25.721 -45.545  -2.230  1.00 30.08           C  
ANISOU  634  CA  ASP B 121     4237   3889   3303    845    251    151       C  
ATOM    635  C   ASP B 121     -25.106 -46.633  -1.354  1.00 32.76           C  
ANISOU  635  C   ASP B 121     4664   4261   3521    879    293    192       C  
ATOM    636  O   ASP B 121     -25.816 -47.397  -0.700  1.00 34.42           O  
ANISOU  636  O   ASP B 121     4930   4498   3652    873    376    195       O  
ATOM    637  CB  ASP B 121     -25.125 -44.169  -1.953  1.00 30.38           C  
ANISOU  637  CB  ASP B 121     4234   3913   3397    868    130     98       C  
ATOM    638  CG  ASP B 121     -25.325 -43.725  -0.512  1.00 35.55           C  
ANISOU  638  CG  ASP B 121     4917   4603   3985    926    119     11       C  
ATOM    639  OD1 ASP B 121     -26.263 -44.234   0.147  1.00 35.31           O  
ANISOU  639  OD1 ASP B 121     4913   4620   3882    937    213    -22       O  
ATOM    640  OD2 ASP B 121     -24.543 -42.873  -0.041  1.00 38.79           O1-
ANISOU  640  OD2 ASP B 121     5322   5004   4412    957     14    -23       O1-
ATOM    641  N   VAL B 122     -23.778 -46.721  -1.322  1.00 29.80           N  
ANISOU  641  N   VAL B 122     4302   3892   3128    911    230    227       N  
ATOM    642  CA  VAL B 122     -23.096 -47.867  -0.731  1.00 29.78           C  
ANISOU  642  CA  VAL B 122     4387   3907   3023    950    253    273       C  
ATOM    643  C   VAL B 122     -22.005 -47.365   0.203  1.00 34.49           C  
ANISOU  643  C   VAL B 122     4995   4533   3578   1004    174    249       C  
ATOM    644  O   VAL B 122     -21.191 -46.515  -0.180  1.00 29.92           O  
ANISOU  644  O   VAL B 122     4348   3957   3063   1006     87    241       O  
ATOM    645  CB  VAL B 122     -22.516 -48.797  -1.817  1.00 30.29           C  
ANISOU  645  CB  VAL B 122     4455   3954   3101    950    255    341       C  
ATOM    646  CG1 VAL B 122     -21.888 -50.060  -1.196  1.00 29.06           C  
ANISOU  646  CG1 VAL B 122     4403   3797   2841   1002    261    381       C  
ATOM    647  CG2 VAL B 122     -23.608 -49.169  -2.845  1.00 25.78           C  
ANISOU  647  CG2 VAL B 122     3865   3346   2582    893    319    359       C  
ATOM    648  N   GLU B 123     -21.991 -47.893   1.425  1.00 30.65           N  
ANISOU  648  N   GLU B 123     4594   4070   2981   1041    198    242       N  
ATOM    649  CA  GLU B 123     -21.002 -47.507   2.413  1.00 30.63           C  
ANISOU  649  CA  GLU B 123     4614   4096   2927   1098    123    216       C  
ATOM    650  C   GLU B 123     -19.618 -48.016   2.007  1.00 29.80           C  
ANISOU  650  C   GLU B 123     4509   3994   2820   1135     63    267       C  
ATOM    651  O   GLU B 123     -19.500 -48.946   1.207  1.00 31.99           O  
ANISOU  651  O   GLU B 123     4799   4255   3100   1132     92    320       O  
ATOM    652  CB  GLU B 123     -21.406 -48.045   3.791  1.00 34.97           C  
ANISOU  652  CB  GLU B 123     5262   4680   3343   1122    171    204       C  
ATOM    653  CG  GLU B 123     -21.229 -49.554   3.999  1.00 36.98           C  
ANISOU  653  CG  GLU B 123     5626   4920   3503   1127    211    285       C  
ATOM    654  CD  GLU B 123     -22.369 -50.398   3.432  0.59 39.38           C  
ANISOU  654  CD  GLU B 123     5956   5198   3808   1060    306    333       C  
ATOM    655  OE1 GLU B 123     -22.455 -51.592   3.803  0.90 45.43           O  
ANISOU  655  OE1 GLU B 123     6829   5945   4488   1049    334    398       O  
ATOM    656  OE2 GLU B 123     -23.181 -49.881   2.632  0.76 39.26           O1-
ANISOU  656  OE2 GLU B 123     5861   5175   3882   1014    342    308       O1-
ATOM    657  N   PRO B 124     -18.554 -47.418   2.544  1.00 35.44           N  
ANISOU  657  N   PRO B 124     5203   4735   3527   1176    -29    244       N  
ATOM    658  CA  PRO B 124     -17.202 -47.921   2.261  1.00 31.12           C  
ANISOU  658  CA  PRO B 124     4643   4214   2966   1220    -87    283       C  
ATOM    659  C   PRO B 124     -17.091 -49.412   2.543  1.00 33.90           C  
ANISOU  659  C   PRO B 124     5103   4552   3223   1269    -48    325       C  
ATOM    660  O   PRO B 124     -17.518 -49.894   3.594  1.00 32.96           O  
ANISOU  660  O   PRO B 124     5091   4421   3013   1285    -19    325       O  
ATOM    661  CB  PRO B 124     -16.318 -47.108   3.211  1.00 32.51           C  
ANISOU  661  CB  PRO B 124     4808   4420   3125   1257   -185    242       C  
ATOM    662  CG  PRO B 124     -17.094 -45.839   3.465  1.00 35.29           C  
ANISOU  662  CG  PRO B 124     5125   4751   3534   1216   -203    180       C  
ATOM    663  CD  PRO B 124     -18.541 -46.243   3.441  1.00 35.16           C  
ANISOU  663  CD  PRO B 124     5152   4710   3496   1188    -92    172       C  
ATOM    664  N   GLY B 125     -16.512 -50.147   1.587  1.00 34.08           N  
ANISOU  664  N   GLY B 125     5102   4581   3265   1294    -57    361       N  
ATOM    665  CA  GLY B 125     -16.386 -51.590   1.689  1.00 30.59           C  
ANISOU  665  CA  GLY B 125     4767   4106   2749   1348    -45    397       C  
ATOM    666  C   GLY B 125     -17.664 -52.375   1.481  1.00 34.72           C  
ANISOU  666  C   GLY B 125     5372   4563   3258   1297     41    430       C  
ATOM    667  O   GLY B 125     -17.620 -53.612   1.500  1.00 36.18           O  
ANISOU  667  O   GLY B 125     5658   4699   3389   1332     36    466       O  
ATOM    668  N   GLY B 126     -18.803 -51.710   1.277  1.00 31.61           N  
ANISOU  668  N   GLY B 126     4937   4161   2913   1216    107    417       N  
ATOM    669  CA  GLY B 126     -20.068 -52.408   1.208  1.00 30.52           C  
ANISOU  669  CA  GLY B 126     4866   3974   2755   1157    190    448       C  
ATOM    670  C   GLY B 126     -20.392 -52.954  -0.176  1.00 34.37           C  
ANISOU  670  C   GLY B 126     5325   4424   3310   1134    214    473       C  
ATOM    671  O   GLY B 126     -19.731 -52.668  -1.177  1.00 30.46           O  
ANISOU  671  O   GLY B 126     4741   3955   2879   1159    179    462       O  
ATOM    672  N   THR B 127     -21.460 -53.745  -0.223  1.00 33.99           N  
ANISOU  672  N   THR B 127     5349   4323   3241   1079    275    509       N  
ATOM    673  CA  THR B 127     -21.941 -54.356  -1.451  1.00 32.74           C  
ANISOU  673  CA  THR B 127     5182   4117   3141   1053    297    531       C  
ATOM    674  C   THR B 127     -23.438 -54.122  -1.551  1.00 32.86           C  
ANISOU  674  C   THR B 127     5179   4120   3186    952    383    535       C  
ATOM    675  O   THR B 127     -24.141 -54.092  -0.540  1.00 37.54           O  
ANISOU  675  O   THR B 127     5815   4731   3719    906    428    542       O  
ATOM    676  CB  THR B 127     -21.625 -55.858  -1.494  1.00 35.62           C  
ANISOU  676  CB  THR B 127     5676   4409   3451   1097    255    577       C  
ATOM    677  CG2 THR B 127     -22.151 -56.485  -2.775  1.00 36.18           C  
ANISOU  677  CG2 THR B 127     5741   4425   3581   1075    268    589       C  
ATOM    678  OG1 THR B 127     -20.203 -56.041  -1.456  1.00 35.02           O  
ANISOU  678  OG1 THR B 127     5599   4357   3349   1208    170    557       O  
ATOM    679  N   ARG B 128     -23.910 -53.887  -2.767  1.00 31.37           N  
ANISOU  679  N   ARG B 128     4913   3919   3087    919    403    525       N  
ATOM    680  CA  ARG B 128     -25.329 -53.725  -3.020  1.00 28.23           C  
ANISOU  680  CA  ARG B 128     4488   3510   2729    829    477    524       C  
ATOM    681  C   ARG B 128     -25.610 -54.225  -4.426  1.00 33.48           C  
ANISOU  681  C   ARG B 128     5133   4125   3462    814    476    540       C  
ATOM    682  O   ARG B 128     -24.816 -53.986  -5.344  1.00 30.85           O  
ANISOU  682  O   ARG B 128     4741   3807   3174    862    431    525       O  
ATOM    683  CB  ARG B 128     -25.747 -52.259  -2.876  1.00 29.74           C  
ANISOU  683  CB  ARG B 128     4569   3757   2975    807    494    462       C  
ATOM    684  CG  ARG B 128     -27.224 -52.026  -3.066  1.00 33.62           C  
ANISOU  684  CG  ARG B 128     5017   4251   3504    729    565    445       C  
ATOM    685  CD  ARG B 128     -27.550 -50.544  -3.081  1.00 33.72           C  
ANISOU  685  CD  ARG B 128     4921   4305   3586    729    553    369       C  
ATOM    686  NE  ARG B 128     -28.990 -50.334  -3.033  1.00 34.16           N  
ANISOU  686  NE  ARG B 128     4935   4382   3663    671    620    337       N  
ATOM    687  CZ  ARG B 128     -29.667 -50.115  -1.911  1.00 40.03           C  
ANISOU  687  CZ  ARG B 128     5676   5194   4339    661    668    297       C  
ATOM    688  NH1 ARG B 128     -29.027 -50.065  -0.741  1.00 32.76           N1+
ANISOU  688  NH1 ARG B 128     4806   4316   3326    704    654    289       N1+
ATOM    689  NH2 ARG B 128     -30.979 -49.929  -1.963  1.00 34.41           N  
ANISOU  689  NH2 ARG B 128     4905   4521   3647    611    730    261       N  
ATOM    690  N   THR B 129     -26.732 -54.918  -4.597  1.00 27.64           N  
ANISOU  690  N   THR B 129     4438   3339   2726    742    524    570       N  
ATOM    691  CA  THR B 129     -27.154 -55.360  -5.924  1.00 31.77           C  
ANISOU  691  CA  THR B 129     4943   3812   3316    721    522    578       C  
ATOM    692  C   THR B 129     -28.095 -54.314  -6.507  1.00 31.95           C  
ANISOU  692  C   THR B 129     4848   3866   3425    662    567    540       C  
ATOM    693  O   THR B 129     -29.182 -54.070  -5.971  1.00 33.76           O  
ANISOU  693  O   THR B 129     5060   4115   3653    593    626    533       O  
ATOM    694  CB  THR B 129     -27.822 -56.733  -5.884  1.00 31.62           C  
ANISOU  694  CB  THR B 129     5041   3710   3263    672    529    635       C  
ATOM    695  CG2 THR B 129     -28.364 -57.092  -7.278  1.00 27.52           C  
ANISOU  695  CG2 THR B 129     4496   3139   2821    649    524    632       C  
ATOM    696  OG1 THR B 129     -26.853 -57.718  -5.501  1.00 33.71           O  
ANISOU  696  OG1 THR B 129     5424   3926   3459    743    458    665       O  
ATOM    697  N   TYR B 130     -27.652 -53.668  -7.575  1.00 28.22           N  
ANISOU  697  N   TYR B 130     4290   3411   3021    689    534    515       N  
ATOM    698  CA  TYR B 130     -28.492 -52.779  -8.363  1.00 31.84           C  
ANISOU  698  CA  TYR B 130     4650   3878   3570    638    552    486       C  
ATOM    699  C   TYR B 130     -29.136 -53.565  -9.494  1.00 32.64           C  
ANISOU  699  C   TYR B 130     4767   3925   3709    605    562    506       C  
ATOM    700  O   TYR B 130     -28.477 -54.386 -10.141  1.00 30.84           O  
ANISOU  700  O   TYR B 130     4584   3673   3462    652    525    525       O  
ATOM    701  CB  TYR B 130     -27.664 -51.645  -8.961  1.00 27.30           C  
ANISOU  701  CB  TYR B 130     3982   3347   3045    667    498    464       C  
ATOM    702  CG  TYR B 130     -27.121 -50.635  -7.983  1.00 30.09           C  
ANISOU  702  CG  TYR B 130     4305   3744   3384    689    470    435       C  
ATOM    703  CD1 TYR B 130     -27.951 -49.681  -7.417  1.00 29.94           C  
ANISOU  703  CD1 TYR B 130     4243   3733   3400    659    483    387       C  
ATOM    704  CD2 TYR B 130     -25.771 -50.612  -7.652  1.00 29.95           C  
ANISOU  704  CD2 TYR B 130     4296   3763   3320    748    420    446       C  
ATOM    705  CE1 TYR B 130     -27.459 -48.733  -6.536  1.00 30.03           C  
ANISOU  705  CE1 TYR B 130     4233   3777   3402    687    442    350       C  
ATOM    706  CE2 TYR B 130     -25.265 -49.668  -6.767  1.00 30.49           C  
ANISOU  706  CE2 TYR B 130     4339   3866   3381    766    383    418       C  
ATOM    707  CZ  TYR B 130     -26.118 -48.725  -6.222  1.00 28.09           C  
ANISOU  707  CZ  TYR B 130     4003   3557   3114    735    391    369       C  
ATOM    708  OH  TYR B 130     -25.643 -47.770  -5.357  1.00 30.40           O  
ANISOU  708  OH  TYR B 130     4275   3873   3401    760    339    330       O  
ATOM    709  N   THR B 131     -30.411 -53.293  -9.754  1.00 26.66           N  
ANISOU  709  N   THR B 131     3968   3155   3008    534    604    492       N  
ATOM    710  CA  THR B 131     -31.125 -53.944 -10.848  1.00 27.42           C  
ANISOU  710  CA  THR B 131     4071   3199   3149    497    608    506       C  
ATOM    711  C   THR B 131     -31.553 -52.896 -11.866  1.00 28.73           C  
ANISOU  711  C   THR B 131     4130   3381   3407    476    594    472       C  
ATOM    712  O   THR B 131     -32.253 -51.933 -11.525  1.00 27.13           O  
ANISOU  712  O   THR B 131     3858   3203   3246    444    612    435       O  
ATOM    713  CB  THR B 131     -32.332 -54.732 -10.335  1.00 30.87           C  
ANISOU  713  CB  THR B 131     4559   3602   3570    417    661    530       C  
ATOM    714  CG2 THR B 131     -33.146 -55.301 -11.505  1.00 27.69           C  
ANISOU  714  CG2 THR B 131     4155   3140   3227    371    656    539       C  
ATOM    715  OG1 THR B 131     -31.866 -55.822  -9.536  1.00 29.74           O  
ANISOU  715  OG1 THR B 131     4536   3426   3340    428    653    578       O  
ATOM    716  N   TRP B 132     -31.092 -53.063 -13.100  1.00 25.00           N  
ANISOU  716  N   TRP B 132     3643   2899   2957    501    554    482       N  
ATOM    717  CA  TRP B 132     -31.535 -52.271 -14.233  1.00 24.91           C  
ANISOU  717  CA  TRP B 132     3547   2892   3024    471    532    466       C  
ATOM    718  C   TRP B 132     -32.376 -53.171 -15.120  1.00 28.44           C  
ANISOU  718  C   TRP B 132     4025   3284   3497    439    542    473       C  
ATOM    719  O   TRP B 132     -31.993 -54.314 -15.391  1.00 30.93           O  
ANISOU  719  O   TRP B 132     4417   3569   3768    473    529    492       O  
ATOM    720  CB  TRP B 132     -30.357 -51.722 -15.045  1.00 25.28           C  
ANISOU  720  CB  TRP B 132     3544   2994   3065    511    476    478       C  
ATOM    721  CG  TRP B 132     -29.372 -50.884 -14.283  1.00 24.25           C  
ANISOU  721  CG  TRP B 132     3385   2919   2912    538    450    478       C  
ATOM    722  CD1 TRP B 132     -29.532 -50.348 -13.042  1.00 23.56           C  
ANISOU  722  CD1 TRP B 132     3301   2830   2821    534    463    455       C  
ATOM    723  CD2 TRP B 132     -28.061 -50.497 -14.725  1.00 21.95           C  
ANISOU  723  CD2 TRP B 132     3049   2701   2591    571    401    500       C  
ATOM    724  CE2 TRP B 132     -27.480 -49.730 -13.693  1.00 25.24           C  
ANISOU  724  CE2 TRP B 132     3450   3143   2997    580    380    493       C  
ATOM    725  CE3 TRP B 132     -27.324 -50.728 -15.894  1.00 25.79           C  
ANISOU  725  CE3 TRP B 132     3499   3249   3050    592    373    522       C  
ATOM    726  NE1 TRP B 132     -28.401 -49.644 -12.680  1.00 25.83           N  
ANISOU  726  NE1 TRP B 132     3558   3167   3087    564    416    461       N  
ATOM    727  CZ2 TRP B 132     -26.200 -49.179 -13.798  1.00 22.27           C  
ANISOU  727  CZ2 TRP B 132     3023   2844   2595    597    328    516       C  
ATOM    728  CZ3 TRP B 132     -26.044 -50.190 -15.996  1.00 24.75           C  
ANISOU  728  CZ3 TRP B 132     3308   3215   2882    610    332    544       C  
ATOM    729  CH2 TRP B 132     -25.498 -49.420 -14.954  1.00 23.13           C  
ANISOU  729  CH2 TRP B 132     3088   3025   2677    607    308    545       C  
ATOM    730  N  AARG B 133     -33.528 -52.671 -15.546  0.63 26.10           N  
ANISOU  730  N  AARG B 133     3672   2970   3275    381    554    452       N  
ATOM    731  N  BARG B 133     -33.511 -52.661 -15.574  0.37 26.09           N  
ANISOU  731  N  BARG B 133     3670   2970   3274    381    552    452       N  
ATOM    732  CA AARG B 133     -34.365 -53.359 -16.514  0.63 27.24           C  
ANISOU  732  CA AARG B 133     3830   3063   3456    345    552    455       C  
ATOM    733  CA BARG B 133     -34.344 -53.381 -16.520  0.37 27.21           C  
ANISOU  733  CA BARG B 133     3829   3060   3451    346    551    456       C  
ATOM    734  C  AARG B 133     -34.418 -52.545 -17.801  0.63 27.93           C  
ANISOU  734  C  AARG B 133     3844   3165   3603    341    506    444       C  
ATOM    735  C  BARG B 133     -34.519 -52.535 -17.775  0.37 27.89           C  
ANISOU  735  C  BARG B 133     3837   3157   3602    336    509    442       C  
ATOM    736  O  AARG B 133     -34.072 -51.358 -17.831  0.63 25.32           O  
ANISOU  736  O  AARG B 133     3447   2873   3299    344    477    436       O  
ATOM    737  O  BARG B 133     -34.338 -51.312 -17.761  0.37 25.70           O  
ANISOU  737  O  BARG B 133     3490   2914   3359    334    483    430       O  
ATOM    738  CB AARG B 133     -35.782 -53.588 -15.965  0.63 26.87           C  
ANISOU  738  CB AARG B 133     3776   2990   3442    270    602    444       C  
ATOM    739  CB BARG B 133     -35.701 -53.750 -15.897  0.37 27.05           C  
ANISOU  739  CB BARG B 133     3813   3009   3454    272    603    449       C  
ATOM    740  CG AARG B 133     -35.907 -54.767 -14.987  0.63 28.21           C  
ANISOU  740  CG AARG B 133     4040   3132   3544    244    639    480       C  
ATOM    741  CG BARG B 133     -35.577 -54.662 -14.663  0.37 28.02           C  
ANISOU  741  CG BARG B 133     4023   3123   3500    261    641    481       C  
ATOM    742  CD AARG B 133     -37.261 -54.756 -14.257  0.63 28.17           C  
ANISOU  742  CD AARG B 133     3998   3149   3557    155    701    472       C  
ATOM    743  CD BARG B 133     -36.934 -54.988 -14.028  0.37 28.19           C  
ANISOU  743  CD BARG B 133     4033   3147   3532    167    699    486       C  
ATOM    744  NE AARG B 133     -37.388 -53.580 -13.393  0.63 28.02           N  
ANISOU  744  NE AARG B 133     3897   3209   3540    168    732    425       N  
ATOM    745  NE BARG B 133     -36.793 -55.551 -12.684  0.37 29.87           N  
ANISOU  745  NE BARG B 133     4312   3378   3658    145    739    522       N  
ATOM    746  CZ AARG B 133     -38.146 -52.517 -13.659  0.63 27.16           C  
ANISOU  746  CZ AARG B 133     3680   3134   3504    160    730    364       C  
ATOM    747  CZ BARG B 133     -36.838 -56.852 -12.405  0.37 36.35           C  
ANISOU  747  CZ BARG B 133     5244   4140   4429    102    732    584       C  
ATOM    748  NH1AARG B 133     -38.892 -52.458 -14.763  0.63 23.79           N1+
ANISOU  748  NH1AARG B 133     3210   2672   3155    131    706    350       N1+
ATOM    749  NH1BARG B 133     -37.032 -57.739 -13.378  0.37 34.84           N1+
ANISOU  749  NH1BARG B 133     5109   3860   4269     86    685    606       N1+
ATOM    750  NH2AARG B 133     -38.166 -51.509 -12.803  0.63 25.84           N  
ANISOU  750  NH2AARG B 133     3453   3032   3332    190    742    312       N  
ATOM    751  NH2BARG B 133     -36.694 -57.272 -11.153  0.37 32.90           N  
ANISOU  751  NH2BARG B 133     4867   3726   3906     75    762    625       N  
ATOM    752  N   THR B 134     -34.832 -53.210 -18.877  1.00 25.73           N  
ANISOU  752  N   THR B 134     3584   2850   3341    331    489    447       N  
ATOM    753  CA  THR B 134     -35.055 -52.557 -20.162  1.00 24.52           C  
ANISOU  753  CA  THR B 134     3370   2709   3240    316    445    442       C  
ATOM    754  C   THR B 134     -36.320 -53.160 -20.758  1.00 30.53           C  
ANISOU  754  C   THR B 134     4142   3406   4053    269    449    427       C  
ATOM    755  O   THR B 134     -36.687 -54.294 -20.445  1.00 29.66           O  
ANISOU  755  O   THR B 134     4102   3246   3923    257    471    432       O  
ATOM    756  CB  THR B 134     -33.872 -52.750 -21.131  1.00 27.32           C  
ANISOU  756  CB  THR B 134     3729   3120   3534    372    405    461       C  
ATOM    757  CG2 THR B 134     -32.551 -52.224 -20.519  1.00 23.92           C  
ANISOU  757  CG2 THR B 134     3277   2764   3046    414    399    480       C  
ATOM    758  OG1 THR B 134     -33.724 -54.147 -21.436  1.00 29.68           O  
ANISOU  758  OG1 THR B 134     4108   3385   3782    416    404    455       O  
ATOM    759  N   HIS B 135     -36.987 -52.407 -21.630  1.00 27.23           N  
ANISOU  759  N   HIS B 135     3659   2983   3703    236    416    412       N  
ATOM    760  CA  HIS B 135     -38.222 -52.894 -22.225  1.00 30.13           C  
ANISOU  760  CA  HIS B 135     4026   3295   4127    189    412    393       C  
ATOM    761  C   HIS B 135     -38.228 -52.589 -23.718  1.00 29.24           C  
ANISOU  761  C   HIS B 135     3887   3186   4036    193    351    395       C  
ATOM    762  O   HIS B 135     -37.571 -51.649 -24.186  1.00 26.65           O  
ANISOU  762  O   HIS B 135     3516   2908   3700    206    312    412       O  
ATOM    763  CB  HIS B 135     -39.448 -52.258 -21.553  1.00 24.27           C  
ANISOU  763  CB  HIS B 135     3217   2544   3460    135    439    358       C  
ATOM    764  CG  HIS B 135     -39.481 -50.771 -21.686  1.00 26.96           C  
ANISOU  764  CG  HIS B 135     3477   2910   3855    141    395    334       C  
ATOM    765  CD2 HIS B 135     -40.043 -49.972 -22.627  1.00 26.09           C  
ANISOU  765  CD2 HIS B 135     3312   2782   3817    125    332    317       C  
ATOM    766  ND1 HIS B 135     -38.820 -49.933 -20.813  1.00 26.39           N  
ANISOU  766  ND1 HIS B 135     3386   2875   3767    169    395    330       N  
ATOM    767  CE1 HIS B 135     -38.986 -48.680 -21.201  1.00 27.93           C  
ANISOU  767  CE1 HIS B 135     3520   3066   4024    167    327    310       C  
ATOM    768  NE2 HIS B 135     -39.723 -48.676 -22.299  1.00 26.19           N  
ANISOU  768  NE2 HIS B 135     3280   2812   3858    140    287    305       N  
ATOM    769  N   LYS B 136     -38.992 -53.384 -24.457  1.00 27.42           N  
ANISOU  769  N   LYS B 136     3685   2905   3830    172    336    383       N  
ATOM    770  CA  LYS B 136     -39.218 -53.139 -25.871  1.00 29.66           C  
ANISOU  770  CA  LYS B 136     3945   3191   4135    170    277    379       C  
ATOM    771  C   LYS B 136     -40.311 -52.099 -26.049  1.00 27.57           C  
ANISOU  771  C   LYS B 136     3601   2906   3969    117    252    357       C  
ATOM    772  O   LYS B 136     -41.156 -51.927 -25.172  1.00 28.21           O  
ANISOU  772  O   LYS B 136     3648   2965   4104     83    286    329       O  
ATOM    773  CB  LYS B 136     -39.640 -54.428 -26.571  1.00 29.44           C  
ANISOU  773  CB  LYS B 136     3984   3107   4097    175    259    364       C  
ATOM    774  CG  LYS B 136     -38.627 -55.539 -26.514  1.00 33.56           C  
ANISOU  774  CG  LYS B 136     4593   3633   4526    245    259    369       C  
ATOM    775  CD  LYS B 136     -39.329 -56.855 -26.784  1.00 40.09           C  
ANISOU  775  CD  LYS B 136     5500   4365   5368    232    233    350       C  
ATOM    776  CE  LYS B 136     -38.433 -57.836 -27.487  1.00 46.91           C  
ANISOU  776  CE  LYS B 136     6443   5232   6149    327    184    329       C  
ATOM    777  NZ  LYS B 136     -37.768 -58.747 -26.548  1.00 42.02           N1+
ANISOU  777  NZ  LYS B 136     5912   4578   5477    371    192    335       N1+
ATOM    778  N   PRO B 137     -40.341 -51.409 -27.186  1.00 28.08           N  
ANISOU  778  N   PRO B 137     3632   2984   4054    111    186    365       N  
ATOM    779  CA  PRO B 137     -41.486 -50.541 -27.476  1.00 28.04           C  
ANISOU  779  CA  PRO B 137     3563   2942   4150     69    141    336       C  
ATOM    780  C   PRO B 137     -42.728 -51.380 -27.734  1.00 29.30           C  
ANISOU  780  C   PRO B 137     3727   3044   4363     37    150    299       C  
ATOM    781  O   PRO B 137     -42.645 -52.573 -28.033  1.00 31.18           O  
ANISOU  781  O   PRO B 137     4028   3261   4559     43    165    304       O  
ATOM    782  CB  PRO B 137     -41.062 -49.774 -28.736  1.00 25.22           C  
ANISOU  782  CB  PRO B 137     3192   2612   3781     66     58    372       C  
ATOM    783  CG  PRO B 137     -39.997 -50.576 -29.354  1.00 29.42           C  
ANISOU  783  CG  PRO B 137     3774   3202   4202    103     71    405       C  
ATOM    784  CD  PRO B 137     -39.372 -51.461 -28.297  1.00 28.07           C  
ANISOU  784  CD  PRO B 137     3650   3041   3975    142    146    400       C  
ATOM    785  N   GLY B 138     -43.892 -50.739 -27.632  1.00 26.70           N  
ANISOU  785  N   GLY B 138     3326   2689   4128      4    128    256       N  
ATOM    786  CA  GLY B 138     -45.137 -51.444 -27.889  1.00 32.38           C  
ANISOU  786  CA  GLY B 138     4030   3367   4905    -38    131    221       C  
ATOM    787  C   GLY B 138     -46.336 -50.541 -27.699  1.00 31.62           C  
ANISOU  787  C   GLY B 138     3835   3268   4913    -59    104    161       C  
ATOM    788  O   GLY B 138     -46.240 -49.444 -27.138  1.00 31.10           O  
ANISOU  788  O   GLY B 138     3718   3225   4874    -33     89    138       O  
ATOM    789  N  AARG B 139     -47.467 -51.034 -28.201  0.67 31.24           N  
ANISOU  789  N  AARG B 139     3758   3190   4923    -99     86    131       N  
ATOM    790  N  BARG B 139     -47.485 -51.018 -28.169  0.33 31.25           N  
ANISOU  790  N  BARG B 139     3757   3192   4926    -99     88    129       N  
ATOM    791  CA AARG B 139     -48.745 -50.352 -28.083  0.67 31.62           C  
ANISOU  791  CA AARG B 139     3698   3244   5071   -114     59     61       C  
ATOM    792  CA BARG B 139     -48.713 -50.227 -28.144  0.33 31.52           C  
ANISOU  792  CA BARG B 139     3685   3230   5062   -110     50     60       C  
ATOM    793  C  AARG B 139     -49.263 -50.466 -26.659  0.67 31.70           C  
ANISOU  793  C  AARG B 139     3643   3316   5085   -136    150     23       C  
ATOM    794  C  BARG B 139     -49.437 -50.419 -26.815  0.33 31.73           C  
ANISOU  794  C  BARG B 139     3637   3315   5104   -138    138     16       C  
ATOM    795  O  AARG B 139     -49.372 -51.566 -26.115  0.67 31.44           O  
ANISOU  795  O  AARG B 139     3640   3296   5011   -188    225     51       O  
ATOM    796  O  BARG B 139     -49.867 -51.532 -26.495  0.33 31.89           O  
ANISOU  796  O  BARG B 139     3669   3343   5105   -200    199     32       O  
ATOM    797  CB AARG B 139     -49.758 -50.970 -29.052  0.67 30.44           C  
ANISOU  797  CB AARG B 139     3537   3054   4976   -157     15     43       C  
ATOM    798  CB BARG B 139     -49.623 -50.609 -29.314  0.33 31.18           C  
ANISOU  798  CB BARG B 139     3630   3141   5075   -141    -15     43       C  
ATOM    799  CG AARG B 139     -50.813 -50.005 -29.586  0.67 30.09           C  
ANISOU  799  CG AARG B 139     3398   3000   5036   -147    -70    -24       C  
ATOM    800  CG BARG B 139     -49.696 -49.542 -30.407  0.33 32.32           C  
ANISOU  800  CG BARG B 139     3760   3254   5267   -109   -133     33       C  
ATOM    801  CD AARG B 139     -50.421 -49.527 -30.971  0.67 34.03           C  
ANISOU  801  CD AARG B 139     3948   3448   5535   -122   -180      6       C  
ATOM    802  CD BARG B 139     -50.436 -50.024 -31.648  0.33 35.94           C  
ANISOU  802  CD BARG B 139     4228   3666   5763   -135   -201     24       C  
ATOM    803  NE AARG B 139     -50.212 -48.098 -30.984  0.67 30.66           N  
ANISOU  803  NE AARG B 139     3490   3016   5145    -77   -257     -9       N  
ATOM    804  NE BARG B 139     -49.651 -49.812 -32.861  0.33 33.77           N  
ANISOU  804  NE BARG B 139     4027   3371   5435   -113   -276     77       N  
ATOM    805  CZ AARG B 139     -49.593 -47.420 -31.940  0.67 29.83           C  
ANISOU  805  CZ AARG B 139     3433   2882   5021    -63   -351     39       C  
ATOM    806  CZ BARG B 139     -49.063 -50.785 -33.550  0.33 26.72           C  
ANISOU  806  CZ BARG B 139     3219   2474   4462   -113   -267    117       C  
ATOM    807  NH1AARG B 139     -49.083 -48.029 -32.999  0.67 24.69           N1+
ANISOU  807  NH1AARG B 139     2856   2223   4303    -78   -370     98       N1+
ATOM    808  NH1BARG B 139     -49.180 -52.039 -33.148  0.33 26.21           N1+
ANISOU  808  NH1BARG B 139     3189   2396   4373   -135   -202    113       N1+
ATOM    809  NH2AARG B 139     -49.476 -46.110 -31.812  0.67 31.55           N  
ANISOU  809  NH2AARG B 139     3624   3080   5281    -34   -434     28       N  
ATOM    810  NH2BARG B 139     -48.359 -50.499 -34.640  0.33 25.49           N  
ANISOU  810  NH2BARG B 139     3112   2330   4244    -92   -332    160       N  
ATOM    811  N   ARG B 140     -49.583 -49.334 -26.052  1.00 30.61           N  
ANISOU  811  N   ARG B 140     3419   3218   4992    -96    135    -40       N  
ATOM    812  CA  ARG B 140     -50.321 -49.369 -24.798  1.00 36.93           C  
ANISOU  812  CA  ARG B 140     4128   4105   5797   -112    217    -97       C  
ATOM    813  C   ARG B 140     -51.797 -49.663 -25.071  1.00 37.90           C  
ANISOU  813  C   ARG B 140     4150   4257   5994   -162    213   -154       C  
ATOM    814  O   ARG B 140     -52.271 -49.600 -26.209  1.00 37.12           O  
ANISOU  814  O   ARG B 140     4047   4099   5958   -167    131   -164       O  
ATOM    815  CB  ARG B 140     -50.188 -48.044 -24.058  1.00 32.44           C  
ANISOU  815  CB  ARG B 140     3498   3577   5250    -35    191   -167       C  
ATOM    816  CG  ARG B 140     -48.788 -47.687 -23.648  1.00 30.41           C  
ANISOU  816  CG  ARG B 140     3325   3303   4925      6    193   -116       C  
ATOM    817  CD  ARG B 140     -48.841 -46.502 -22.692  1.00 29.32           C  
ANISOU  817  CD  ARG B 140     3119   3211   4809     77    172   -200       C  
ATOM    818  NE  ARG B 140     -47.506 -46.042 -22.321  1.00 27.35           N  
ANISOU  818  NE  ARG B 140     2946   2940   4506    113    156   -153       N  
ATOM    819  CZ  ARG B 140     -46.833 -45.127 -23.005  1.00 29.20           C  
ANISOU  819  CZ  ARG B 140     3220   3104   4770    143     42   -127       C  
ATOM    820  NH1 ARG B 140     -47.373 -44.579 -24.095  1.00 29.35           N1+
ANISOU  820  NH1 ARG B 140     3221   3062   4870    144    -67   -142       N1+
ATOM    821  NH2 ARG B 140     -45.630 -44.755 -22.604  1.00 26.11           N  
ANISOU  821  NH2 ARG B 140     2888   2707   4327    163     32    -81       N  
ATOM    822  N   ASP B 141     -52.533 -49.975 -24.003  1.00 39.39           N  
ANISOU  822  N   ASP B 141     4250   4550   6169   -203    304   -191       N  
ATOM    823  CA  ASP B 141     -53.951 -50.273 -24.171  1.00 43.94           C  
ANISOU  823  CA  ASP B 141     4708   5180   6808   -262    309   -244       C  
ATOM    824  C   ASP B 141     -54.740 -49.046 -24.612  1.00 45.73           C  
ANISOU  824  C   ASP B 141     4821   5419   7136   -183    214   -358       C  
ATOM    825  O   ASP B 141     -55.797 -49.185 -25.239  1.00 47.59           O  
ANISOU  825  O   ASP B 141     4978   5661   7444   -214    173   -400       O  
ATOM    826  CB  ASP B 141     -54.534 -50.843 -22.879  1.00 46.53           C  
ANISOU  826  CB  ASP B 141     4951   5646   7081   -334    432   -251       C  
ATOM    827  CG  ASP B 141     -54.454 -52.359 -22.822  1.00 47.81           C  
ANISOU  827  CG  ASP B 141     5199   5780   7186   -461    490   -141       C  
ATOM    828  OD1 ASP B 141     -53.363 -52.901 -22.558  1.00 43.42           O  
ANISOU  828  OD1 ASP B 141     4778   5167   6553   -464    517    -58       O  
ATOM    829  OD2 ASP B 141     -55.496 -53.009 -23.049  1.00 59.43           O1-
ANISOU  829  OD2 ASP B 141     6604   7283   8695   -557    498   -139       O1-
ATOM    830  N   ASP B 142     -54.255 -47.844 -24.303  1.00 45.18           N  
ANISOU  830  N   ASP B 142     4743   5344   7077    -80    163   -412       N  
ATOM    831  CA  ASP B 142     -54.948 -46.640 -24.745  1.00 45.80           C  
ANISOU  831  CA  ASP B 142     4734   5411   7258      6     44   -522       C  
ATOM    832  C   ASP B 142     -54.607 -46.267 -26.185  1.00 44.77           C  
ANISOU  832  C   ASP B 142     4692   5137   7180     23    -92   -478       C  
ATOM    833  O   ASP B 142     -55.020 -45.201 -26.646  1.00 48.39           O  
ANISOU  833  O   ASP B 142     5108   5556   7724     95   -218   -552       O  
ATOM    834  CB  ASP B 142     -54.664 -45.460 -23.807  1.00 39.91           C  
ANISOU  834  CB  ASP B 142     3945   4709   6510    112     20   -609       C  
ATOM    835  CG  ASP B 142     -53.217 -45.036 -23.802  1.00 44.38           C  
ANISOU  835  CG  ASP B 142     4647   5185   7029    144    -16   -532       C  
ATOM    836  OD1 ASP B 142     -52.403 -45.578 -24.576  1.00 44.37           O  
ANISOU  836  OD1 ASP B 142     4766   5099   6993     94    -23   -416       O  
ATOM    837  OD2 ASP B 142     -52.884 -44.126 -23.022  1.00 48.04           O1-
ANISOU  837  OD2 ASP B 142     5093   5671   7489    224    -43   -594       O1-
ATOM    838  N   GLY B 143     -53.868 -47.118 -26.900  1.00 42.41           N  
ANISOU  838  N   GLY B 143     4518   4768   6830    -38    -77   -363       N  
ATOM    839  CA  GLY B 143     -53.500 -46.851 -28.274  1.00 38.16           C  
ANISOU  839  CA  GLY B 143     4062   4121   6317    -30   -194   -314       C  
ATOM    840  C   GLY B 143     -52.263 -45.997 -28.473  1.00 39.16           C  
ANISOU  840  C   GLY B 143     4280   4190   6411     17   -261   -260       C  
ATOM    841  O   GLY B 143     -51.851 -45.802 -29.622  1.00 40.96           O  
ANISOU  841  O   GLY B 143     4579   4345   6637     11   -351   -202       O  
ATOM    842  N   THR B 144     -51.664 -45.463 -27.409  1.00 35.62           N  
ANISOU  842  N   THR B 144     4092   4531   4911    -45    181    135       N  
ATOM    843  CA  THR B 144     -50.411 -44.737 -27.548  1.00 32.34           C  
ANISOU  843  CA  THR B 144     3733   4106   4450     -9    171    128       C  
ATOM    844  C   THR B 144     -49.242 -45.722 -27.659  1.00 32.61           C  
ANISOU  844  C   THR B 144     3823   4105   4461    -28    171    117       C  
ATOM    845  O   THR B 144     -49.380 -46.921 -27.419  1.00 34.27           O  
ANISOU  845  O   THR B 144     4035   4293   4693    -63    186    117       O  
ATOM    846  CB  THR B 144     -50.214 -43.783 -26.368  1.00 32.24           C  
ANISOU  846  CB  THR B 144     3730   4099   4422     36    208    143       C  
ATOM    847  CG2 THR B 144     -51.386 -42.796 -26.268  1.00 30.86           C  
ANISOU  847  CG2 THR B 144     3499   3957   4271     62    208    151       C  
ATOM    848  OG1 THR B 144     -50.144 -44.543 -25.156  1.00 30.78           O  
ANISOU  848  OG1 THR B 144     3555   3901   4239     28    258    158       O  
ATOM    849  N   TRP B 145     -48.082 -45.205 -28.048  1.00 29.51           N  
ANISOU  849  N   TRP B 145     3476   3708   4028     -4    155    110       N  
ATOM    850  CA  TRP B 145     -46.898 -46.017 -28.299  1.00 30.16           C  
ANISOU  850  CA  TRP B 145     3609   3764   4085    -14    151     98       C  
ATOM    851  C   TRP B 145     -45.908 -45.813 -27.163  1.00 28.87           C  
ANISOU  851  C   TRP B 145     3487   3585   3897     13    187    112       C  
ATOM    852  O   TRP B 145     -45.454 -44.690 -26.925  1.00 31.60           O  
ANISOU  852  O   TRP B 145     3843   3941   4221     46    186    119       O  
ATOM    853  CB  TRP B 145     -46.264 -45.655 -29.644  1.00 28.36           C  
ANISOU  853  CB  TRP B 145     3398   3551   3827     -7    106     81       C  
ATOM    854  CG  TRP B 145     -45.147 -46.584 -30.087  1.00 28.79           C  
ANISOU  854  CG  TRP B 145     3499   3586   3855    -15     99     63       C  
ATOM    855  CD1 TRP B 145     -43.810 -46.310 -30.101  1.00 28.91           C  
ANISOU  855  CD1 TRP B 145     3556   3598   3831      9    102     67       C  
ATOM    856  CD2 TRP B 145     -45.288 -47.927 -30.586  1.00 28.94           C  
ANISOU  856  CD2 TRP B 145     3524   3585   3889    -48     87     38       C  
ATOM    857  CE2 TRP B 145     -43.991 -48.404 -30.878  1.00 31.25           C  
ANISOU  857  CE2 TRP B 145     3865   3864   4146    -36     85     25       C  
ATOM    858  CE3 TRP B 145     -46.385 -48.772 -30.806  1.00 30.48           C  
ANISOU  858  CE3 TRP B 145     3686   3769   4126    -86     77     24       C  
ATOM    859  NE1 TRP B 145     -43.106 -47.400 -30.575  1.00 30.67           N  
ANISOU  859  NE1 TRP B 145     3810   3804   4039     -2     95     45       N  
ATOM    860  CZ2 TRP B 145     -43.760 -49.693 -31.388  1.00 33.00           C  
ANISOU  860  CZ2 TRP B 145     4107   4059   4372    -56     73     -5       C  
ATOM    861  CZ3 TRP B 145     -46.156 -50.053 -31.310  1.00 30.29           C  
ANISOU  861  CZ3 TRP B 145     3682   3715   4110   -112     61     -6       C  
ATOM    862  CH2 TRP B 145     -44.852 -50.499 -31.595  1.00 32.24           C  
ANISOU  862  CH2 TRP B 145     3983   3947   4320    -94     60    -22       C  
ATOM    863  N   ARG B 146     -45.596 -46.884 -26.455  1.00 28.08           N  
ANISOU  863  N   ARG B 146     3409   3458   3801     -2    216    117       N  
ATOM    864  CA  ARG B 146     -44.584 -46.814 -25.409  1.00 25.35           C  
ANISOU  864  CA  ARG B 146     3104   3101   3427     23    246    131       C  
ATOM    865  C   ARG B 146     -43.198 -46.871 -26.038  1.00 28.65           C  
ANISOU  865  C   ARG B 146     3566   3509   3809     33    225    118       C  
ATOM    866  O   ARG B 146     -42.900 -47.822 -26.770  1.00 28.89           O  
ANISOU  866  O   ARG B 146     3611   3524   3842     13    209    103       O  
ATOM    867  CB  ARG B 146     -44.750 -47.957 -24.423  1.00 25.45           C  
ANISOU  867  CB  ARG B 146     3123   3091   3457      5    286    148       C  
ATOM    868  CG  ARG B 146     -43.785 -47.887 -23.251  1.00 27.81           C  
ANISOU  868  CG  ARG B 146     3461   3384   3724     33    317    165       C  
ATOM    869  CD  ARG B 146     -43.845 -49.153 -22.416  1.00 27.20           C  
ANISOU  869  CD  ARG B 146     3393   3281   3661     15    353    187       C  
ATOM    870  NE  ARG B 146     -42.988 -49.062 -21.233  1.00 31.79           N  
ANISOU  870  NE  ARG B 146     4008   3864   4207     45    383    206       N  
ATOM    871  CZ  ARG B 146     -42.728 -50.087 -20.422  1.00 33.45           C  
ANISOU  871  CZ  ARG B 146     4237   4052   4418     38    413    231       C  
ATOM    872  NH1 ARG B 146     -43.250 -51.276 -20.682  1.00 31.55           N1+
ANISOU  872  NH1 ARG B 146     3988   3782   4220      0    418    241       N1+
ATOM    873  NH2 ARG B 146     -41.934 -49.935 -19.367  1.00 29.32           N  
ANISOU  873  NH2 ARG B 146     3744   3538   3857     69    436    248       N  
ATOM    874  N   PRO B 147     -42.332 -45.896 -25.786  1.00 30.30           N  
ANISOU  874  N   PRO B 147     3796   3727   3988     64    222    123       N  
ATOM    875  CA  PRO B 147     -40.969 -45.969 -26.318  1.00 25.93           C  
ANISOU  875  CA  PRO B 147     3279   3170   3401     74    205    117       C  
ATOM    876  C   PRO B 147     -40.192 -47.079 -25.633  1.00 28.50           C  
ANISOU  876  C   PRO B 147     3640   3471   3718     73    230    121       C  
ATOM    877  O   PRO B 147     -40.431 -47.406 -24.469  1.00 30.58           O  
ANISOU  877  O   PRO B 147     3906   3723   3989     75    264    136       O  
ATOM    878  CB  PRO B 147     -40.373 -44.591 -25.978  1.00 26.49           C  
ANISOU  878  CB  PRO B 147     3358   3254   3452    104    199    127       C  
ATOM    879  CG  PRO B 147     -41.518 -43.765 -25.439  1.00 30.62           C  
ANISOU  879  CG  PRO B 147     3848   3787   3998    113    207    132       C  
ATOM    880  CD  PRO B 147     -42.514 -44.738 -24.895  1.00 25.24           C  
ANISOU  880  CD  PRO B 147     3147   3099   3343     93    236    134       C  
ATOM    881  N   GLY B 148     -39.258 -47.672 -26.376  1.00 28.31           N  
ANISOU  881  N   GLY B 148     3641   3440   3675     72    215    109       N  
ATOM    882  CA  GLY B 148     -38.379 -48.667 -25.797  1.00 26.44           C  
ANISOU  882  CA  GLY B 148     3439   3179   3429     77    235    114       C  
ATOM    883  C   GLY B 148     -37.182 -48.025 -25.110  1.00 25.28           C  
ANISOU  883  C   GLY B 148     3315   3042   3248    107    243    128       C  
ATOM    884  O   GLY B 148     -36.980 -46.814 -25.169  1.00 25.99           O  
ANISOU  884  O   GLY B 148     3397   3153   3325    121    230    132       O  
ATOM    885  N   SER B 149     -36.384 -48.868 -24.447  1.00 24.23           N  
ANISOU  885  N   SER B 149     3211   2890   3104    117    262    137       N  
ATOM    886  CA  SER B 149     -35.187 -48.423 -23.744  1.00 24.16           C  
ANISOU  886  CA  SER B 149     3224   2891   3064    144    268    150       C  
ATOM    887  C   SER B 149     -34.000 -48.165 -24.670  1.00 24.22           C  
ANISOU  887  C   SER B 149     3241   2915   3045    156    243    142       C  
ATOM    888  O   SER B 149     -33.010 -47.577 -24.222  1.00 23.90           O  
ANISOU  888  O   SER B 149     3211   2888   2981    175    241    153       O  
ATOM    889  CB  SER B 149     -34.781 -49.458 -22.679  1.00 23.69           C  
ANISOU  889  CB  SER B 149     3190   2809   3002    152    297    167       C  
ATOM    890  OG  SER B 149     -35.846 -49.751 -21.784  1.00 26.24           O  
ANISOU  890  OG  SER B 149     3501   3122   3345    141    324    181       O  
ATOM    891  N   ALA B 150     -34.067 -48.588 -25.933  1.00 21.06           N  
ANISOU  891  N   ALA B 150     2836   2517   2647    146    225    124       N  
ATOM    892  CA  ALA B 150     -32.881 -48.565 -26.786  1.00 22.11           C  
ANISOU  892  CA  ALA B 150     2980   2672   2751    162    209    119       C  
ATOM    893  C   ALA B 150     -32.295 -47.166 -26.889  1.00 27.08           C  
ANISOU  893  C   ALA B 150     3597   3332   3362    171    193    135       C  
ATOM    894  O   ALA B 150     -33.023 -46.165 -26.999  1.00 21.89           O  
ANISOU  894  O   ALA B 150     2918   2683   2716    162    181    140       O  
ATOM    895  CB  ALA B 150     -33.194 -49.090 -28.194  1.00 21.07           C  
ANISOU  895  CB  ALA B 150     2841   2546   2617    153    189     92       C  
ATOM    896  N   GLY B 151     -30.973 -47.110 -26.869  1.00 22.22           N  
ANISOU  896  N   GLY B 151     2992   2731   2720    189    192    146       N  
ATOM    897  CA  GLY B 151     -30.271 -45.863 -27.075  1.00 25.78           C  
ANISOU  897  CA  GLY B 151     3428   3208   3157    194    174    164       C  
ATOM    898  C   GLY B 151     -28.873 -45.928 -26.502  1.00 26.11           C  
ANISOU  898  C   GLY B 151     3482   3259   3179    212    179    179       C  
ATOM    899  O   GLY B 151     -28.409 -46.965 -26.023  1.00 22.30           O  
ANISOU  899  O   GLY B 151     3019   2765   2689    226    196    175       O  
ATOM    900  N   TYR B 152     -28.208 -44.784 -26.582  1.00 21.40           N  
ANISOU  900  N   TYR B 152     2872   2684   2576    212    161    198       N  
ATOM    901  CA  TYR B 152     -26.879 -44.584 -26.025  1.00 25.15           C  
ANISOU  901  CA  TYR B 152     3350   3171   3036    225    159    215       C  
ATOM    902  C   TYR B 152     -27.019 -43.877 -24.685  1.00 23.97           C  
ANISOU  902  C   TYR B 152     3206   3003   2898    224    156    217       C  
ATOM    903  O   TYR B 152     -27.489 -42.735 -24.624  1.00 22.51           O  
ANISOU  903  O   TYR B 152     3011   2813   2731    213    139    220       O  
ATOM    904  CB  TYR B 152     -26.015 -43.773 -26.991  1.00 20.94           C  
ANISOU  904  CB  TYR B 152     2793   2673   2492    221    139    238       C  
ATOM    905  CG  TYR B 152     -25.703 -44.541 -28.266  1.00 24.60           C  
ANISOU  905  CG  TYR B 152     3251   3165   2932    230    144    234       C  
ATOM    906  CD1 TYR B 152     -24.665 -45.478 -28.301  1.00 21.68           C  
ANISOU  906  CD1 TYR B 152     2888   2811   2538    253    158    233       C  
ATOM    907  CD2 TYR B 152     -26.455 -44.352 -29.422  1.00 21.70           C  
ANISOU  907  CD2 TYR B 152     2871   2811   2562    220    135    229       C  
ATOM    908  CE1 TYR B 152     -24.367 -46.185 -29.470  1.00 22.52           C  
ANISOU  908  CE1 TYR B 152     2991   2945   2619    268    163    223       C  
ATOM    909  CE2 TYR B 152     -26.166 -45.053 -30.596  1.00 24.80           C  
ANISOU  909  CE2 TYR B 152     3261   3236   2927    233    138    220       C  
ATOM    910  CZ  TYR B 152     -25.120 -45.968 -30.606  1.00 28.68           C  
ANISOU  910  CZ  TYR B 152     3761   3742   3395    258    153    215       C  
ATOM    911  OH  TYR B 152     -24.829 -46.663 -31.755  1.00 27.43           O  
ANISOU  911  OH  TYR B 152     3601   3616   3205    277    157    200       O  
ATOM    912  N   TRP B 153     -26.623 -44.560 -23.621  1.00 22.35           N  
ANISOU  912  N   TRP B 153     3021   2789   2683    239    172    216       N  
ATOM    913  CA  TRP B 153     -26.828 -44.084 -22.262  1.00 21.67           C  
ANISOU  913  CA  TRP B 153     2944   2690   2599    244    173    212       C  
ATOM    914  C   TRP B 153     -25.515 -44.136 -21.489  1.00 22.92           C  
ANISOU  914  C   TRP B 153     3110   2863   2737    260    166    223       C  
ATOM    915  O   TRP B 153     -24.453 -44.362 -22.073  1.00 20.86           O  
ANISOU  915  O   TRP B 153     2839   2621   2464    265    160    236       O  
ATOM    916  CB  TRP B 153     -27.890 -44.929 -21.560  1.00 19.61           C  
ANISOU  916  CB  TRP B 153     2700   2408   2343    248    202    202       C  
ATOM    917  CG  TRP B 153     -29.225 -44.988 -22.269  1.00 22.70           C  
ANISOU  917  CG  TRP B 153     3080   2787   2757    231    207    192       C  
ATOM    918  CD1 TRP B 153     -29.744 -46.055 -22.971  1.00 23.31           C  
ANISOU  918  CD1 TRP B 153     3159   2854   2843    223    220    185       C  
ATOM    919  CD2 TRP B 153     -30.226 -43.956 -22.314  1.00 21.81           C  
ANISOU  919  CD2 TRP B 153     2953   2671   2665    221    197    184       C  
ATOM    920  CE2 TRP B 153     -31.321 -44.459 -23.063  1.00 23.37           C  
ANISOU  920  CE2 TRP B 153     3139   2860   2880    206    205    176       C  
ATOM    921  CE3 TRP B 153     -30.302 -42.658 -21.794  1.00 22.51           C  
ANISOU  921  CE3 TRP B 153     3035   2758   2759    224    180    181       C  
ATOM    922  NE1 TRP B 153     -31.010 -45.739 -23.451  1.00 24.13           N  
ANISOU  922  NE1 TRP B 153     3246   2951   2969    206    218    175       N  
ATOM    923  CZ2 TRP B 153     -32.475 -43.712 -23.293  1.00 21.83           C  
ANISOU  923  CZ2 TRP B 153     2925   2663   2707    197    199    169       C  
ATOM    924  CZ3 TRP B 153     -31.460 -41.907 -22.025  1.00 21.68           C  
ANISOU  924  CZ3 TRP B 153     2914   2646   2677    217    175    172       C  
ATOM    925  CH2 TRP B 153     -32.529 -42.437 -22.766  1.00 21.48           C  
ANISOU  925  CH2 TRP B 153     2875   2618   2668    205    185    169       C  
ATOM    926  N   HIS B 154     -25.574 -43.938 -20.175  1.00 21.61           N  
ANISOU  926  N   HIS B 154     2957   2690   2562    271    169    218       N  
ATOM    927  CA  HIS B 154     -24.362 -43.946 -19.380  1.00 20.85           C  
ANISOU  927  CA  HIS B 154     2866   2611   2445    286    158    227       C  
ATOM    928  C   HIS B 154     -24.724 -44.130 -17.911  1.00 24.52           C  
ANISOU  928  C   HIS B 154     3353   3071   2893    304    170    219       C  
ATOM    929  O   HIS B 154     -25.877 -43.945 -17.504  1.00 24.27           O  
ANISOU  929  O   HIS B 154     3327   3025   2867    302    184    207       O  
ATOM    930  CB  HIS B 154     -23.561 -42.655 -19.588  1.00 21.54           C  
ANISOU  930  CB  HIS B 154     2934   2710   2541    273    120    231       C  
ATOM    931  CG  HIS B 154     -24.332 -41.407 -19.281  1.00 23.91           C  
ANISOU  931  CG  HIS B 154     3233   2992   2862    261    101    214       C  
ATOM    932  CD2 HIS B 154     -25.290 -40.751 -19.982  1.00 23.00           C  
ANISOU  932  CD2 HIS B 154     3107   2860   2772    246     97    208       C  
ATOM    933  ND1 HIS B 154     -24.128 -40.671 -18.132  1.00 24.11           N  
ANISOU  933  ND1 HIS B 154     3266   3013   2880    269     82    198       N  
ATOM    934  CE1 HIS B 154     -24.930 -39.619 -18.134  1.00 21.70           C  
ANISOU  934  CE1 HIS B 154     2959   2687   2599    260     67    181       C  
ATOM    935  NE2 HIS B 154     -25.643 -39.641 -19.246  1.00 23.08           N  
ANISOU  935  NE2 HIS B 154     3122   2854   2794    246     77    189       N  
ATOM    936  N   TYR B 155     -23.717 -44.496 -17.121  1.00 21.67           N  
ANISOU  936  N   TYR B 155     3001   2727   2506    323    166    229       N  
ATOM    937  CA  TYR B 155     -23.857 -44.613 -15.680  1.00 20.09           C  
ANISOU  937  CA  TYR B 155     2821   2533   2280    344    174    225       C  
ATOM    938  C   TYR B 155     -22.796 -43.755 -15.015  1.00 25.22           C  
ANISOU  938  C   TYR B 155     3465   3203   2913    350    137    218       C  
ATOM    939  O   TYR B 155     -21.739 -43.491 -15.600  1.00 24.58           O  
ANISOU  939  O   TYR B 155     3365   3134   2840    341    112    228       O  
ATOM    940  CB  TYR B 155     -23.717 -46.070 -15.210  1.00 19.81           C  
ANISOU  940  CB  TYR B 155     2804   2498   2226    365    205    247       C  
ATOM    941  CG  TYR B 155     -22.407 -46.746 -15.614  1.00 21.83           C  
ANISOU  941  CG  TYR B 155     3054   2767   2474    378    197    266       C  
ATOM    942  CD1 TYR B 155     -21.262 -46.641 -14.816  1.00 20.33           C  
ANISOU  942  CD1 TYR B 155     2863   2604   2256    397    177    274       C  
ATOM    943  CD2 TYR B 155     -22.322 -47.498 -16.785  1.00 21.44           C  
ANISOU  943  CD2 TYR B 155     2999   2706   2442    373    210    272       C  
ATOM    944  CE1 TYR B 155     -20.074 -47.273 -15.176  1.00 23.63           C  
ANISOU  944  CE1 TYR B 155     3272   3038   2668    413    172    293       C  
ATOM    945  CE2 TYR B 155     -21.134 -48.129 -17.161  1.00 22.63           C  
ANISOU  945  CE2 TYR B 155     3142   2871   2584    391    205    287       C  
ATOM    946  CZ  TYR B 155     -20.015 -48.018 -16.351  1.00 25.19           C  
ANISOU  946  CZ  TYR B 155     3464   3224   2885    411    188    299       C  
ATOM    947  OH  TYR B 155     -18.828 -48.640 -16.716  1.00 24.31           O  
ANISOU  947  OH  TYR B 155     3340   3130   2764    432    184    316       O  
ATOM    948  N   HIS B 156     -23.069 -43.331 -13.782  1.00 21.44           N  
ANISOU  948  N   HIS B 156     3002   2731   2412    365    132    202       N  
ATOM    949  CA  HIS B 156     -22.075 -42.556 -13.058  1.00 23.13           C  
ANISOU  949  CA  HIS B 156     3214   2966   2610    371     91    190       C  
ATOM    950  C   HIS B 156     -22.403 -42.565 -11.577  1.00 24.56           C  
ANISOU  950  C   HIS B 156     3418   3163   2749    400     97    174       C  
ATOM    951  O   HIS B 156     -23.499 -42.951 -11.160  1.00 23.20           O  
ANISOU  951  O   HIS B 156     3262   2987   2567    411    133    173       O  
ATOM    952  CB  HIS B 156     -21.985 -41.114 -13.577  1.00 23.07           C  
ANISOU  952  CB  HIS B 156     3188   2942   2635    345     51    168       C  
ATOM    953  CG  HIS B 156     -23.254 -40.330 -13.442  1.00 25.19           C  
ANISOU  953  CG  HIS B 156     3465   3188   2919    342     55    140       C  
ATOM    954  CD2 HIS B 156     -24.212 -40.016 -14.348  1.00 22.89           C  
ANISOU  954  CD2 HIS B 156     3165   2872   2662    325     66    139       C  
ATOM    955  ND1 HIS B 156     -23.633 -39.727 -12.259  1.00 23.51           N  
ANISOU  955  ND1 HIS B 156     3270   2979   2685    362     45    107       N  
ATOM    956  CE1 HIS B 156     -24.774 -39.086 -12.442  1.00 23.93           C  
ANISOU  956  CE1 HIS B 156     3324   3010   2760    359     52     87       C  
ATOM    957  NE2 HIS B 156     -25.141 -39.238 -13.702  1.00 25.70           N  
ANISOU  957  NE2 HIS B 156     3531   3215   3018    336     64    107       N  
ATOM    958  N   ASP B 157     -21.436 -42.107 -10.791  1.00 22.05           N  
ANISOU  958  N   ASP B 157     3102   2869   2408    410     60    163       N  
ATOM    959  CA  ASP B 157     -21.629 -41.980  -9.358  1.00 25.39           C  
ANISOU  959  CA  ASP B 157     3548   3315   2783    441     58    143       C  
ATOM    960  C   ASP B 157     -22.541 -40.799  -9.041  1.00 26.12           C  
ANISOU  960  C   ASP B 157     3647   3393   2884    439     46     98       C  
ATOM    961  O   ASP B 157     -22.629 -39.824  -9.795  1.00 24.43           O  
ANISOU  961  O   ASP B 157     3418   3149   2713    413     19     80       O  
ATOM    962  CB  ASP B 157     -20.282 -41.795  -8.662  1.00 24.48           C  
ANISOU  962  CB  ASP B 157     3430   3232   2641    452     15    139       C  
ATOM    963  CG  ASP B 157     -20.429 -41.265  -7.251  1.00 28.63           C  
ANISOU  963  CG  ASP B 157     3977   3783   3118    480     -4    104       C  
ATOM    964  OD1 ASP B 157     -20.893 -42.037  -6.378  1.00 26.38           O  
ANISOU  964  OD1 ASP B 157     3713   3524   2786    513     31    117       O  
ATOM    965  OD2 ASP B 157     -20.111 -40.073  -7.028  1.00 29.07           O1-
ANISOU  965  OD2 ASP B 157     4029   3833   3183    470    -53     62       O1-
ATOM    966  N   HIS B 158     -23.230 -40.892  -7.911  1.00 26.18           N  
ANISOU  966  N   HIS B 158     3678   3422   2849    471     66     83       N  
ATOM    967  CA  HIS B 158     -24.152 -39.845  -7.522  1.00 27.71           C  
ANISOU  967  CA  HIS B 158     3879   3606   3045    480     59     37       C  
ATOM    968  C   HIS B 158     -23.922 -39.324  -6.107  1.00 27.79           C  
ANISOU  968  C   HIS B 158     3911   3650   3000    515     35     -2       C  
ATOM    969  O   HIS B 158     -24.704 -38.484  -5.654  1.00 28.21           O  
ANISOU  969  O   HIS B 158     3973   3698   3047    531     31    -45       O  
ATOM    970  CB  HIS B 158     -25.601 -40.354  -7.672  1.00 24.74           C  
ANISOU  970  CB  HIS B 158     3504   3223   2673    486    117     51       C  
ATOM    971  CG  HIS B 158     -26.592 -39.297  -8.068  1.00 29.38           C  
ANISOU  971  CG  HIS B 158     4085   3783   3297    479    112     16       C  
ATOM    972  CD2 HIS B 158     -27.375 -39.180  -9.169  1.00 26.44           C  
ANISOU  972  CD2 HIS B 158     3694   3377   2974    455    126     25       C  
ATOM    973  ND1 HIS B 158     -26.893 -38.211  -7.271  1.00 28.91           N  
ANISOU  973  ND1 HIS B 158     4037   3727   3221    503     88    -36       N  
ATOM    974  CE1 HIS B 158     -27.811 -37.468  -7.865  1.00 29.51           C  
ANISOU  974  CE1 HIS B 158     4103   3772   3339    495     90    -55       C  
ATOM    975  NE2 HIS B 158     -28.112 -38.027  -9.023  1.00 32.06           N  
ANISOU  975  NE2 HIS B 158     4406   4073   3701    465    112    -17       N  
ATOM    976  N   VAL B 159     -22.877 -39.772  -5.395  1.00 25.77           N  
ANISOU  976  N   VAL B 159     3661   3429   2701    530     16      9       N  
ATOM    977  CA  VAL B 159     -22.692 -39.333  -4.004  1.00 29.04           C  
ANISOU  977  CA  VAL B 159     4097   3883   3054    568     -8    -30       C  
ATOM    978  C   VAL B 159     -21.259 -38.962  -3.619  1.00 28.15           C  
ANISOU  978  C   VAL B 159     3980   3787   2927    564    -72    -47       C  
ATOM    979  O   VAL B 159     -21.036 -38.463  -2.510  1.00 29.63           O  
ANISOU  979  O   VAL B 159     4185   4006   3065    593   -103    -89       O  
ATOM    980  CB  VAL B 159     -23.201 -40.392  -3.006  1.00 31.13           C  
ANISOU  980  CB  VAL B 159     4380   4196   3250    609     44     -1       C  
ATOM    981  CG1 VAL B 159     -24.686 -40.677  -3.199  1.00 27.77           C  
ANISOU  981  CG1 VAL B 159     3955   3760   2835    613    105     12       C  
ATOM    982  CG2 VAL B 159     -22.387 -41.648  -3.150  1.00 27.91           C  
ANISOU  982  CG2 VAL B 159     3968   3804   2833    606     59     60       C  
ATOM    983  N   VAL B 160     -20.270 -39.199  -4.482  1.00 27.30           N  
ANISOU  983  N   VAL B 160     3848   3665   2858    532    -92    -15       N  
ATOM    984  CA  VAL B 160     -18.903 -38.811  -4.130  1.00 29.94           C  
ANISOU  984  CA  VAL B 160     4172   4019   3185    526   -155    -29       C  
ATOM    985  C   VAL B 160     -18.759 -37.298  -4.258  1.00 32.23           C  
ANISOU  985  C   VAL B 160     4457   4274   3516    501   -215    -86       C  
ATOM    986  O   VAL B 160     -19.070 -36.711  -5.308  1.00 26.70           O  
ANISOU  986  O   VAL B 160     3741   3525   2880    466   -218    -85       O  
ATOM    987  CB  VAL B 160     -17.864 -39.543  -4.999  1.00 31.59           C  
ANISOU  987  CB  VAL B 160     4351   4228   3422    502   -155     25       C  
ATOM    988  CG1 VAL B 160     -16.449 -39.004  -4.704  1.00 25.23           C  
ANISOU  988  CG1 VAL B 160     3525   3443   2618    490   -224     11       C  
ATOM    989  CG2 VAL B 160     -17.915 -41.038  -4.754  1.00 27.86           C  
ANISOU  989  CG2 VAL B 160     3888   3786   2911    532   -103     78       C  
ATOM    990  N   GLY B 161     -18.300 -36.663  -3.181  1.00 29.24           N  
ANISOU  990  N   GLY B 161     4092   3919   3100    520   -266   -135       N  
ATOM    991  CA  GLY B 161     -18.044 -35.217  -3.160  1.00 26.58           C  
ANISOU  991  CA  GLY B 161     3752   3544   2802    497   -333   -195       C  
ATOM    992  C   GLY B 161     -19.252 -34.362  -2.869  1.00 34.75           C  
ANISOU  992  C   GLY B 161     4814   4550   3840    515   -327   -251       C  
ATOM    993  O   GLY B 161     -19.197 -33.492  -1.997  1.00 28.38           O  
ANISOU  993  O   GLY B 161     4026   3744   3012    534   -375   -318       O  
ATOM    994  N   THR B 162     -20.349 -34.573  -3.598  1.00 28.72           N  
ANISOU  994  N   THR B 162     4049   3759   3104    513   -272   -229       N  
ATOM    995  CA  THR B 162     -21.620 -33.927  -3.314  1.00 30.43           C  
ANISOU  995  CA  THR B 162     4287   3956   3318    538   -253   -275       C  
ATOM    996  C   THR B 162     -22.720 -34.946  -3.548  1.00 29.19           C  
ANISOU  996  C   THR B 162     4132   3817   3142    556   -171   -230       C  
ATOM    997  O   THR B 162     -22.484 -36.018  -4.114  1.00 27.49           O  
ANISOU  997  O   THR B 162     3901   3614   2930    541   -136   -168       O  
ATOM    998  CB  THR B 162     -21.893 -32.703  -4.206  1.00 31.03           C  
ANISOU  998  CB  THR B 162     4353   3960   3478    504   -287   -300       C  
ATOM    999  CG2 THR B 162     -20.706 -31.741  -4.234  1.00 27.13           C  
ANISOU  999  CG2 THR B 162     3849   3437   3024    470   -370   -329       C  
ATOM   1000  OG1 THR B 162     -22.201 -33.149  -5.536  1.00 28.01           O  
ANISOU 1000  OG1 THR B 162     3945   3551   3146    470   -249   -241       O  
ATOM   1001  N   GLU B 163     -23.949 -34.571  -3.169  1.00 28.43           N  
ANISOU 1001  N   GLU B 163     4051   3718   3031    588   -143   -264       N  
ATOM   1002  CA  GLU B 163     -25.104 -35.436  -3.376  1.00 29.68           C  
ANISOU 1002  CA  GLU B 163     4207   3893   3179    602    -67   -224       C  
ATOM   1003  C   GLU B 163     -25.521 -35.506  -4.836  1.00 30.57           C  
ANISOU 1003  C   GLU B 163     4293   3955   3366    559    -48   -187       C  
ATOM   1004  O   GLU B 163     -26.540 -36.131  -5.149  1.00 30.16           O  
ANISOU 1004  O   GLU B 163     4235   3908   3317    564     10   -157       O  
ATOM   1005  CB  GLU B 163     -26.299 -34.953  -2.546  1.00 31.49           C  
ANISOU 1005  CB  GLU B 163     4454   4139   3372    650    -42   -271       C  
ATOM   1006  CG  GLU B 163     -25.973 -34.664  -1.074  1.00 48.71           C  
ANISOU 1006  CG  GLU B 163     6664   6372   5474    699    -67   -323       C  
ATOM   1007  CD  GLU B 163     -27.122 -34.949  -0.105  0.34 47.36           C  
ANISOU 1007  CD  GLU B 163     6507   6255   5234    755     -9   -334       C  
ATOM   1008  OE1 GLU B 163     -28.157 -35.536  -0.504  0.66 51.14           O  
ANISOU 1008  OE1 GLU B 163     6970   6736   5726    755     55   -293       O  
ATOM   1009  OE2 GLU B 163     -27.044 -34.435   1.031  0.63 52.64           O1-
ANISOU 1009  OE2 GLU B 163     7200   6961   5841    801    -32   -392       O1-
ATOM   1010  N   HIS B 164     -24.777 -34.881  -5.742  1.00 28.58           N  
ANISOU 1010  N   HIS B 164     4026   3660   3175    517    -94   -185       N  
ATOM   1011  CA  HIS B 164     -24.960 -35.142  -7.165  1.00 31.98           C  
ANISOU 1011  CA  HIS B 164     4430   4056   3665    477    -76   -139       C  
ATOM   1012  C   HIS B 164     -23.714 -35.752  -7.791  1.00 29.42           C  
ANISOU 1012  C   HIS B 164     4088   3738   3353    445    -91    -94       C  
ATOM   1013  O   HIS B 164     -23.561 -35.729  -9.018  1.00 30.18           O  
ANISOU 1013  O   HIS B 164     4161   3806   3500    409    -92    -63       O  
ATOM   1014  CB  HIS B 164     -25.390 -33.866  -7.883  1.00 25.74           C  
ANISOU 1014  CB  HIS B 164     3632   3209   2939    458   -108   -167       C  
ATOM   1015  CG  HIS B 164     -26.777 -33.460  -7.528  1.00 30.84           C  
ANISOU 1015  CG  HIS B 164     4289   3850   3580    492    -80   -201       C  
ATOM   1016  CD2 HIS B 164     -27.970 -33.838  -8.046  1.00 29.84           C  
ANISOU 1016  CD2 HIS B 164     4150   3720   3466    496    -29   -179       C  
ATOM   1017  ND1 HIS B 164     -27.060 -32.644  -6.453  1.00 31.28           N  
ANISOU 1017  ND1 HIS B 164     4368   3910   3608    531   -102   -265       N  
ATOM   1018  CE1 HIS B 164     -28.369 -32.497  -6.356  1.00 33.86           C  
ANISOU 1018  CE1 HIS B 164     4696   4237   3934    559    -64   -280       C  
ATOM   1019  NE2 HIS B 164     -28.942 -33.215  -7.308  1.00 34.31           N  
ANISOU 1019  NE2 HIS B 164     4729   4290   4016    537    -20   -227       N  
ATOM   1020  N   GLY B 165     -22.839 -36.328  -6.966  1.00 27.30           N  
ANISOU 1020  N   GLY B 165     3827   3510   3035    461   -100    -88       N  
ATOM   1021  CA  GLY B 165     -21.678 -37.045  -7.461  1.00 24.99           C  
ANISOU 1021  CA  GLY B 165     3516   3231   2747    439   -108    -43       C  
ATOM   1022  C   GLY B 165     -20.668 -36.192  -8.193  1.00 28.68           C  
ANISOU 1022  C   GLY B 165     3958   3671   3267    399   -164    -44       C  
ATOM   1023  O   GLY B 165     -19.893 -36.720  -8.992  1.00 25.68           O  
ANISOU 1023  O   GLY B 165     3554   3297   2906    376   -162      0       O  
ATOM   1024  N   THR B 166     -20.640 -34.884  -7.925  1.00 27.34           N  
ANISOU 1024  N   THR B 166     3793   3472   3122    391   -215    -92       N  
ATOM   1025  CA  THR B 166     -19.736 -33.993  -8.648  1.00 27.59           C  
ANISOU 1025  CA  THR B 166     3798   3472   3213    346   -270    -88       C  
ATOM   1026  C   THR B 166     -18.285 -34.441  -8.517  1.00 28.20           C  
ANISOU 1026  C   THR B 166     3854   3584   3277    333   -297    -62       C  
ATOM   1027  O   THR B 166     -17.533 -34.425  -9.501  1.00 25.74           O  
ANISOU 1027  O   THR B 166     3508   3265   3006    297   -308    -22       O  
ATOM   1028  CB  THR B 166     -19.905 -32.562  -8.135  1.00 30.05           C  
ANISOU 1028  CB  THR B 166     4124   3743   3551    344   -325   -151       C  
ATOM   1029  CG2 THR B 166     -18.871 -31.610  -8.780  1.00 25.03           C  
ANISOU 1029  CG2 THR B 166     3459   3071   2981    293   -388   -143       C  
ATOM   1030  OG1 THR B 166     -21.237 -32.113  -8.421  1.00 27.80           O  
ANISOU 1030  OG1 THR B 166     3852   3423   3287    356   -299   -170       O  
ATOM   1031  N   GLY B 167     -17.875 -34.833  -7.307  1.00 27.89           N  
ANISOU 1031  N   GLY B 167     3832   3588   3178    366   -308    -83       N  
ATOM   1032  CA  GLY B 167     -16.517 -35.315  -7.107  1.00 26.66           C  
ANISOU 1032  CA  GLY B 167     3654   3471   3005    359   -334    -57       C  
ATOM   1033  C   GLY B 167     -16.281 -36.667  -7.750  1.00 25.93           C  
ANISOU 1033  C   GLY B 167     3546   3406   2900    365   -281      7       C  
ATOM   1034  O   GLY B 167     -15.211 -36.923  -8.302  1.00 28.06           O  
ANISOU 1034  O   GLY B 167     3782   3691   3188    345   -296     43       O  
ATOM   1035  N   GLY B 168     -17.264 -37.562  -7.669  1.00 27.26           N  
ANISOU 1035  N   GLY B 168     3738   3582   3038    394   -220     20       N  
ATOM   1036  CA  GLY B 168     -17.103 -38.862  -8.301  1.00 26.39           C  
ANISOU 1036  CA  GLY B 168     3618   3489   2922    400   -172     76       C  
ATOM   1037  C   GLY B 168     -16.968 -38.748  -9.804  1.00 25.13           C  
ANISOU 1037  C   GLY B 168     3428   3302   2820    362   -164    106       C  
ATOM   1038  O   GLY B 168     -16.078 -39.350 -10.410  1.00 25.36           O  
ANISOU 1038  O   GLY B 168     3430   3349   2855    355   -160    145       O  
ATOM   1039  N   ILE B 169     -17.841 -37.952 -10.425  1.00 23.90           N  
ANISOU 1039  N   ILE B 169     3272   3104   2703    341   -162     90       N  
ATOM   1040  CA  ILE B 169     -17.772 -37.761 -11.872  1.00 23.16           C  
ANISOU 1040  CA  ILE B 169     3151   2989   2661    306   -156    120       C  
ATOM   1041  C   ILE B 169     -16.434 -37.142 -12.255  1.00 26.93           C  
ANISOU 1041  C   ILE B 169     3591   3475   3168    275   -205    135       C  
ATOM   1042  O   ILE B 169     -15.762 -37.593 -13.189  1.00 25.46           O  
ANISOU 1042  O   ILE B 169     3374   3304   2995    261   -194    177       O  
ATOM   1043  CB  ILE B 169     -18.952 -36.899 -12.345  1.00 24.93           C  
ANISOU 1043  CB  ILE B 169     3383   3168   2920    292   -153     98       C  
ATOM   1044  CG1 ILE B 169     -20.263 -37.653 -12.116  1.00 24.43           C  
ANISOU 1044  CG1 ILE B 169     3348   3105   2831    320    -98     92       C  
ATOM   1045  CG2 ILE B 169     -18.770 -36.511 -13.817  1.00 19.39           C  
ANISOU 1045  CG2 ILE B 169     2650   2448   2269    254   -157    131       C  
ATOM   1046  CD1 ILE B 169     -21.506 -36.766 -12.202  1.00 25.90           C  
ANISOU 1046  CD1 ILE B 169     3545   3254   3042    318    -97     62       C  
ATOM   1047  N   ARG B 170     -16.025 -36.104 -11.518  1.00 26.51           N  
ANISOU 1047  N   ARG B 170     3538   3411   3124    264   -261    101       N  
ATOM   1048  CA  ARG B 170     -14.746 -35.448 -11.767  1.00 31.11           C  
ANISOU 1048  CA  ARG B 170     4081   3999   3740    229   -313    115       C  
ATOM   1049  C   ARG B 170     -13.593 -36.442 -11.725  1.00 28.91           C  
ANISOU 1049  C   ARG B 170     3777   3773   3433    241   -307    152       C  
ATOM   1050  O   ARG B 170     -12.691 -36.394 -12.569  1.00 25.89           O  
ANISOU 1050  O   ARG B 170     3351   3405   3080    214   -316    192       O  
ATOM   1051  CB  ARG B 170     -14.529 -34.334 -10.740  1.00 31.96           C  
ANISOU 1051  CB  ARG B 170     4200   4087   3855    222   -377     62       C  
ATOM   1052  CG  ARG B 170     -13.267 -33.531 -10.950  1.00 39.36           C  
ANISOU 1052  CG  ARG B 170     5096   5023   4837    178   -439     74       C  
ATOM   1053  CD  ARG B 170     -13.606 -32.052 -11.081  1.00 49.06           C  
ANISOU 1053  CD  ARG B 170     6327   6188   6127    143   -487     42       C  
ATOM   1054  NE  ARG B 170     -14.118 -31.495  -9.830  1.00 54.16           N  
ANISOU 1054  NE  ARG B 170     7014   6814   6748    168   -518    -31       N  
ATOM   1055  CZ  ARG B 170     -15.014 -30.510  -9.757  1.00 53.17           C  
ANISOU 1055  CZ  ARG B 170     6915   6631   6654    166   -535    -74       C  
ATOM   1056  NH1 ARG B 170     -15.519 -29.969 -10.862  1.00 51.22           N1+
ANISOU 1056  NH1 ARG B 170     6656   6339   6466    138   -524    -47       N1+
ATOM   1057  NH2 ARG B 170     -15.412 -30.067  -8.572  1.00 54.23           N  
ANISOU 1057  NH2 ARG B 170     7088   6758   6760    196   -563   -144       N  
ATOM   1058  N   ASN B 171     -13.613 -37.355 -10.751  1.00 26.27           N  
ANISOU 1058  N   ASN B 171     3468   3472   3041    284   -288    143       N  
ATOM   1059  CA  ASN B 171     -12.521 -38.299 -10.557  1.00 27.71           C  
ANISOU 1059  CA  ASN B 171     3630   3706   3195    303   -286    176       C  
ATOM   1060  C   ASN B 171     -12.544 -39.459 -11.543  1.00 28.96           C  
ANISOU 1060  C   ASN B 171     3777   3875   3350    316   -229    222       C  
ATOM   1061  O   ASN B 171     -11.547 -40.183 -11.635  1.00 26.49           O  
ANISOU 1061  O   ASN B 171     3440   3602   3024    330   -226    254       O  
ATOM   1062  CB  ASN B 171     -12.567 -38.874  -9.141  1.00 29.74           C  
ANISOU 1062  CB  ASN B 171     3920   3992   3388    348   -287    154       C  
ATOM   1063  CG  ASN B 171     -12.244 -37.843  -8.080  1.00 37.37           C  
ANISOU 1063  CG  ASN B 171     4892   4960   4346    341   -351    104       C  
ATOM   1064  ND2 ASN B 171     -12.702 -38.090  -6.849  1.00 34.74           N  
ANISOU 1064  ND2 ASN B 171     4598   4646   3955    381   -349     73       N  
ATOM   1065  OD1 ASN B 171     -11.589 -36.841  -8.359  1.00 33.33           O  
ANISOU 1065  OD1 ASN B 171     4350   4434   3879    301   -404     95       O  
ATOM   1066  N   GLY B 172     -13.657 -39.683 -12.243  1.00 23.47           N  
ANISOU 1066  N   GLY B 172     3102   3150   2666    315   -185    224       N  
ATOM   1067  CA  GLY B 172     -13.690 -40.716 -13.265  1.00 22.75           C  
ANISOU 1067  CA  GLY B 172     3002   3067   2577    325   -137    261       C  
ATOM   1068  C   GLY B 172     -14.778 -41.768 -13.142  1.00 23.32           C  
ANISOU 1068  C   GLY B 172     3113   3125   2624    355    -83    259       C  
ATOM   1069  O   GLY B 172     -14.767 -42.752 -13.892  1.00 26.06           O  
ANISOU 1069  O   GLY B 172     3457   3476   2970    368    -46    285       O  
ATOM   1070  N   LEU B 173     -15.722 -41.601 -12.212  1.00 19.50           N  
ANISOU 1070  N   LEU B 173     2665   2625   2120    368    -78    229       N  
ATOM   1071  CA  LEU B 173     -16.763 -42.617 -12.018  1.00 23.28           C  
ANISOU 1071  CA  LEU B 173     3176   3093   2577    393    -26    233       C  
ATOM   1072  C   LEU B 173     -17.893 -42.379 -13.016  1.00 23.76           C  
ANISOU 1072  C   LEU B 173     3239   3117   2671    371     -1    228       C  
ATOM   1073  O   LEU B 173     -18.977 -41.890 -12.678  1.00 25.22           O  
ANISOU 1073  O   LEU B 173     3442   3280   2858    369      6    202       O  
ATOM   1074  CB  LEU B 173     -17.275 -42.614 -10.577  1.00 20.29           C  
ANISOU 1074  CB  LEU B 173     2830   2723   2156    420    -26    211       C  
ATOM   1075  CG  LEU B 173     -16.298 -43.137  -9.523  1.00 27.03           C  
ANISOU 1075  CG  LEU B 173     3687   3618   2965    451    -42    222       C  
ATOM   1076  CD1 LEU B 173     -16.858 -42.981  -8.091  1.00 21.28           C  
ANISOU 1076  CD1 LEU B 173     2991   2905   2189    478    -44    196       C  
ATOM   1077  CD2 LEU B 173     -15.942 -44.604  -9.820  1.00 23.75           C  
ANISOU 1077  CD2 LEU B 173     3273   3213   2540    475     -5    266       C  
ATOM   1078  N   TYR B 174     -17.635 -42.764 -14.268  1.00 22.39           N  
ANISOU 1078  N   TYR B 174     3045   2941   2521    359     13    251       N  
ATOM   1079  CA  TYR B 174     -18.624 -42.709 -15.336  1.00 22.02           C  
ANISOU 1079  CA  TYR B 174     2998   2867   2502    340     37    250       C  
ATOM   1080  C   TYR B 174     -18.275 -43.766 -16.374  1.00 25.10           C  
ANISOU 1080  C   TYR B 174     3377   3265   2894    347     64    276       C  
ATOM   1081  O   TYR B 174     -17.109 -44.146 -16.529  1.00 23.24           O  
ANISOU 1081  O   TYR B 174     3122   3057   2650    358     56    296       O  
ATOM   1082  CB  TYR B 174     -18.695 -41.317 -16.007  1.00 20.50           C  
ANISOU 1082  CB  TYR B 174     2783   2659   2346    305      5    241       C  
ATOM   1083  CG  TYR B 174     -17.361 -40.805 -16.533  1.00 21.53           C  
ANISOU 1083  CG  TYR B 174     2876   2813   2492    286    -28    263       C  
ATOM   1084  CD1 TYR B 174     -16.842 -41.249 -17.754  1.00 25.64           C  
ANISOU 1084  CD1 TYR B 174     3370   3351   3020    281    -14    293       C  
ATOM   1085  CD2 TYR B 174     -16.603 -39.897 -15.792  1.00 22.82           C  
ANISOU 1085  CD2 TYR B 174     3028   2982   2660    275    -75    252       C  
ATOM   1086  CE1 TYR B 174     -15.604 -40.788 -18.229  1.00 22.93           C  
ANISOU 1086  CE1 TYR B 174     2986   3035   2690    264    -40    319       C  
ATOM   1087  CE2 TYR B 174     -15.366 -39.423 -16.262  1.00 23.63           C  
ANISOU 1087  CE2 TYR B 174     3090   3107   2782    253   -106    277       C  
ATOM   1088  CZ  TYR B 174     -14.882 -39.865 -17.484  1.00 26.25           C  
ANISOU 1088  CZ  TYR B 174     3392   3460   3121    248    -86    313       C  
ATOM   1089  OH  TYR B 174     -13.657 -39.393 -17.941  1.00 23.28           O  
ANISOU 1089  OH  TYR B 174     2970   3112   2763    226   -113    343       O  
ATOM   1090  N   GLY B 175     -19.297 -44.247 -17.076  1.00 22.68           N  
ANISOU 1090  N   GLY B 175     3081   2936   2599    343     95    272       N  
ATOM   1091  CA  GLY B 175     -19.091 -45.204 -18.137  1.00 23.85           C  
ANISOU 1091  CA  GLY B 175     3224   3089   2751    351    118    287       C  
ATOM   1092  C   GLY B 175     -20.301 -45.300 -19.041  1.00 24.71           C  
ANISOU 1092  C   GLY B 175     3339   3172   2879    335    138    276       C  
ATOM   1093  O   GLY B 175     -21.391 -44.815 -18.708  1.00 22.11           O  
ANISOU 1093  O   GLY B 175     3020   2820   2560    322    141    260       O  
ATOM   1094  N   PRO B 176     -20.132 -45.937 -20.199  1.00 22.71           N  
ANISOU 1094  N   PRO B 176     3076   2925   2629    338    152    282       N  
ATOM   1095  CA  PRO B 176     -21.203 -45.999 -21.199  1.00 22.20           C  
ANISOU 1095  CA  PRO B 176     3013   2842   2581    322    164    270       C  
ATOM   1096  C   PRO B 176     -22.102 -47.219 -21.068  1.00 23.73           C  
ANISOU 1096  C   PRO B 176     3234   3006   2777    332    194    259       C  
ATOM   1097  O   PRO B 176     -21.696 -48.288 -20.607  1.00 24.04           O  
ANISOU 1097  O   PRO B 176     3289   3039   2805    357    210    266       O  
ATOM   1098  CB  PRO B 176     -20.421 -46.060 -22.522  1.00 22.54           C  
ANISOU 1098  CB  PRO B 176     3031   2915   2620    323    160    282       C  
ATOM   1099  CG  PRO B 176     -19.184 -46.805 -22.174  1.00 23.47           C  
ANISOU 1099  CG  PRO B 176     3146   3054   2718    352    165    295       C  
ATOM   1100  CD  PRO B 176     -18.859 -46.476 -20.718  1.00 22.23           C  
ANISOU 1100  CD  PRO B 176     2997   2894   2555    357    152    300       C  
ATOM   1101  N   VAL B 177     -23.350 -47.041 -21.505  1.00 24.14           N  
ANISOU 1101  N   VAL B 177     3288   3036   2847    312    201    245       N  
ATOM   1102  CA  VAL B 177     -24.332 -48.121 -21.589  1.00 22.50           C  
ANISOU 1102  CA  VAL B 177     3099   2798   2651    312    226    234       C  
ATOM   1103  C   VAL B 177     -24.987 -48.052 -22.957  1.00 26.82           C  
ANISOU 1103  C   VAL B 177     3634   3344   3211    295    221    219       C  
ATOM   1104  O   VAL B 177     -25.420 -46.978 -23.388  1.00 25.36           O  
ANISOU 1104  O   VAL B 177     3432   3169   3035    275    205    217       O  
ATOM   1105  CB  VAL B 177     -25.418 -48.028 -20.497  1.00 29.48           C  
ANISOU 1105  CB  VAL B 177     3997   3660   3544    305    239    232       C  
ATOM   1106  CG1 VAL B 177     -26.376 -49.239 -20.585  1.00 25.25           C  
ANISOU 1106  CG1 VAL B 177     3477   3092   3026    301    265    227       C  
ATOM   1107  CG2 VAL B 177     -24.802 -47.917 -19.112  1.00 23.33           C  
ANISOU 1107  CG2 VAL B 177     3229   2891   2743    324    239    245       C  
ATOM   1108  N   ILE B 178     -25.060 -49.187 -23.642  1.00 22.69           N  
ANISOU 1108  N   ILE B 178     3122   2809   2691    303    233    208       N  
ATOM   1109  CA  ILE B 178     -25.766 -49.276 -24.911  1.00 22.66           C  
ANISOU 1109  CA  ILE B 178     3109   2804   2696    288    228    188       C  
ATOM   1110  C   ILE B 178     -26.888 -50.287 -24.762  1.00 26.30           C  
ANISOU 1110  C   ILE B 178     3588   3224   3181    278    244    172       C  
ATOM   1111  O   ILE B 178     -26.659 -51.414 -24.297  1.00 23.05           O  
ANISOU 1111  O   ILE B 178     3199   2786   2774    294    260    173       O  
ATOM   1112  CB  ILE B 178     -24.824 -49.674 -26.056  1.00 23.69           C  
ANISOU 1112  CB  ILE B 178     3233   2963   2805    307    223    182       C  
ATOM   1113  CG1 ILE B 178     -23.767 -48.592 -26.273  1.00 20.29           C  
ANISOU 1113  CG1 ILE B 178     2776   2577   2355    310    208    205       C  
ATOM   1114  CG2 ILE B 178     -25.613 -49.939 -27.339  1.00 22.29           C  
ANISOU 1114  CG2 ILE B 178     3052   2786   2631    296    217    156       C  
ATOM   1115  CD1 ILE B 178     -22.696 -49.043 -27.295  1.00 22.01           C  
ANISOU 1115  CD1 ILE B 178     2984   2833   2546    336    209    205       C  
ATOM   1116  N   VAL B 179     -28.094 -49.889 -25.157  1.00 24.11           N  
ANISOU 1116  N   VAL B 179     3300   2939   2923    252    238    160       N  
ATOM   1117  CA  VAL B 179     -29.245 -50.785 -25.223  1.00 25.86           C  
ANISOU 1117  CA  VAL B 179     3529   3124   3173    235    249    144       C  
ATOM   1118  C   VAL B 179     -29.638 -50.915 -26.688  1.00 27.32           C  
ANISOU 1118  C   VAL B 179     3703   3318   3359    225    230    117       C  
ATOM   1119  O   VAL B 179     -29.951 -49.913 -27.344  1.00 23.92           O  
ANISOU 1119  O   VAL B 179     3251   2916   2922    214    213    116       O  
ATOM   1120  CB  VAL B 179     -30.423 -50.280 -24.375  1.00 23.82           C  
ANISOU 1120  CB  VAL B 179     3261   2853   2936    215    258    154       C  
ATOM   1121  CG1 VAL B 179     -31.592 -51.287 -24.441  1.00 25.30           C  
ANISOU 1121  CG1 VAL B 179     3451   3003   3158    193    269    142       C  
ATOM   1122  CG2 VAL B 179     -29.983 -50.064 -22.924  1.00 19.03           C  
ANISOU 1122  CG2 VAL B 179     2665   2246   2318    230    274    178       C  
ATOM   1123  N   ARG B 180     -29.606 -52.142 -27.203  1.00 22.21           N  
ANISOU 1123  N   ARG B 180     3073   2647   2718    231    232     93       N  
ATOM   1124  CA  ARG B 180     -29.885 -52.403 -28.610  1.00 25.39           C  
ANISOU 1124  CA  ARG B 180     3470   3061   3115    227    213     60       C  
ATOM   1125  C   ARG B 180     -31.344 -52.771 -28.803  1.00 26.64           C  
ANISOU 1125  C   ARG B 180     3622   3189   3310    194    206     40       C  
ATOM   1126  O   ARG B 180     -31.912 -53.534 -28.016  1.00 30.14           O  
ANISOU 1126  O   ARG B 180     4077   3587   3787    181    221     44       O  
ATOM   1127  CB  ARG B 180     -29.029 -53.556 -29.135  1.00 28.53           C  
ANISOU 1127  CB  ARG B 180     3891   3448   3499    257    214     36       C  
ATOM   1128  CG  ARG B 180     -27.551 -53.430 -28.875  1.00 30.24           C  
ANISOU 1128  CG  ARG B 180     4113   3693   3685    293    224     56       C  
ATOM   1129  CD  ARG B 180     -26.879 -52.631 -29.959  1.00 28.96           C  
ANISOU 1129  CD  ARG B 180     3929   3593   3482    306    210     55       C  
ATOM   1130  NE  ARG B 180     -25.425 -52.668 -29.807  1.00 29.16           N  
ANISOU 1130  NE  ARG B 180     3953   3646   3479    341    219     73       N  
ATOM   1131  CZ  ARG B 180     -24.610 -51.739 -30.288  1.00 27.69           C  
ANISOU 1131  CZ  ARG B 180     3742   3517   3261    350    213     94       C  
ATOM   1132  NH1 ARG B 180     -25.113 -50.704 -30.957  1.00 23.05           N1+
ANISOU 1132  NH1 ARG B 180     3131   2961   2667    327    198    102       N1+
ATOM   1133  NH2 ARG B 180     -23.300 -51.839 -30.092  1.00 24.22           N  
ANISOU 1133  NH2 ARG B 180     3298   3104   2800    381    222    112       N  
ATOM   1134  N   ARG B 181     -31.938 -52.241 -29.864  1.00 24.50           N  
ANISOU 1134  N   ARG B 181     3331   2947   3032    181    183     22       N  
ATOM   1135  CA  ARG B 181     -33.234 -52.706 -30.334  1.00 26.41           C  
ANISOU 1135  CA  ARG B 181     3563   3166   3305    151    169     -4       C  
ATOM   1136  C   ARG B 181     -33.022 -53.861 -31.299  1.00 27.21           C  
ANISOU 1136  C   ARG B 181     3684   3252   3402    160    154    -49       C  
ATOM   1137  O   ARG B 181     -32.034 -53.901 -32.036  1.00 23.45           O  
ANISOU 1137  O   ARG B 181     3218   2808   2885    191    148    -63       O  
ATOM   1138  CB  ARG B 181     -34.013 -51.576 -31.021  1.00 25.68           C  
ANISOU 1138  CB  ARG B 181     3437   3113   3206    135    147     -2       C  
ATOM   1139  CG  ARG B 181     -35.351 -51.992 -31.685  1.00 29.24           C  
ANISOU 1139  CG  ARG B 181     3872   3551   3685    104    126    -33       C  
ATOM   1140  CD  ARG B 181     -36.331 -50.803 -31.733  1.00 25.85           C  
ANISOU 1140  CD  ARG B 181     3406   3149   3266     87    115    -14       C  
ATOM   1141  NE  ARG B 181     -36.434 -50.217 -30.396  1.00 26.74           N  
ANISOU 1141  NE  ARG B 181     3514   3250   3397     86    142     22       N  
ATOM   1142  CZ  ARG B 181     -36.575 -48.918 -30.135  1.00 27.44           C  
ANISOU 1142  CZ  ARG B 181     3583   3364   3480     91    141     48       C  
ATOM   1143  NH1 ARG B 181     -36.661 -48.034 -31.121  1.00 23.69           N1+
ANISOU 1143  NH1 ARG B 181     3088   2927   2985     94    114     48       N1+
ATOM   1144  NH2 ARG B 181     -36.620 -48.497 -28.872  1.00 22.23           N  
ANISOU 1144  NH2 ARG B 181     2924   2691   2833     94    165     73       N  
ATOM   1145  N   LYS B 182     -33.959 -54.806 -31.285  1.00 26.53           N  
ANISOU 1145  N   LYS B 182     3603   3118   3358    134    148    -74       N  
ATOM   1146  CA  LYS B 182     -33.913 -55.907 -32.237  1.00 31.30           C  
ANISOU 1146  CA  LYS B 182     4227   3701   3964    139    127   -126       C  
ATOM   1147  C   LYS B 182     -33.774 -55.373 -33.656  1.00 26.61           C  
ANISOU 1147  C   LYS B 182     3621   3168   3322    153     98   -156       C  
ATOM   1148  O   LYS B 182     -34.536 -54.503 -34.084  1.00 28.71           O  
ANISOU 1148  O   LYS B 182     3857   3469   3583    134     81   -149       O  
ATOM   1149  CB  LYS B 182     -35.171 -56.776 -32.119  1.00 30.74           C  
ANISOU 1149  CB  LYS B 182     4154   3573   3954     97    116   -147       C  
ATOM   1150  CG  LYS B 182     -35.150 -57.937 -33.103  1.00 34.51           C  
ANISOU 1150  CG  LYS B 182     4655   4020   4437    102     88   -209       C  
ATOM   1151  CD  LYS B 182     -36.474 -58.675 -33.172  1.00 36.33           C  
ANISOU 1151  CD  LYS B 182     4875   4198   4730     53     67   -233       C  
ATOM   1152  CE  LYS B 182     -36.346 -59.881 -34.102  1.00 43.58           C  
ANISOU 1152  CE  LYS B 182     5823   5078   5657     60     36   -302       C  
ATOM   1153  NZ  LYS B 182     -37.681 -60.468 -34.414  1.00 54.78           N1+
ANISOU 1153  NZ  LYS B 182     7225   6455   7133      8      4   -333       N1+
ATOM   1154  N   GLY B 183     -32.779 -55.874 -34.382  1.00 27.10           N  
ANISOU 1154  N   GLY B 183     3705   3247   3346    191     93   -185       N  
ATOM   1155  CA  GLY B 183     -32.531 -55.391 -35.721  1.00 27.92           C  
ANISOU 1155  CA  GLY B 183     3797   3417   3395    211     70   -209       C  
ATOM   1156  C   GLY B 183     -31.571 -54.216 -35.830  1.00 30.63           C  
ANISOU 1156  C   GLY B 183     4124   3828   3688    236     84   -165       C  
ATOM   1157  O   GLY B 183     -31.237 -53.825 -36.955  1.00 28.51           O  
ANISOU 1157  O   GLY B 183     3844   3621   3368    256     69   -177       O  
ATOM   1158  N   ASP B 184     -31.133 -53.626 -34.710  1.00 27.17           N  
ANISOU 1158  N   ASP B 184     3680   3381   3262    235    109   -114       N  
ATOM   1159  CA  ASP B 184     -30.091 -52.600 -34.765  1.00 28.08           C  
ANISOU 1159  CA  ASP B 184     3781   3553   3337    257    119    -74       C  
ATOM   1160  C   ASP B 184     -28.814 -53.161 -35.392  1.00 30.33           C  
ANISOU 1160  C   ASP B 184     4079   3868   3576    302    127    -91       C  
ATOM   1161  O   ASP B 184     -28.384 -54.273 -35.075  1.00 26.67           O  
ANISOU 1161  O   ASP B 184     3643   3365   3125    322    137   -115       O  
ATOM   1162  CB  ASP B 184     -29.761 -52.071 -33.358  1.00 24.15           C  
ANISOU 1162  CB  ASP B 184     3281   3032   2863    250    143    -26       C  
ATOM   1163  CG  ASP B 184     -30.739 -51.003 -32.867  1.00 29.79           C  
ANISOU 1163  CG  ASP B 184     3972   3744   3603    216    137      1       C  
ATOM   1164  OD1 ASP B 184     -31.699 -50.657 -33.598  1.00 27.69           O  
ANISOU 1164  OD1 ASP B 184     3688   3493   3340    197    116    -11       O  
ATOM   1165  OD2 ASP B 184     -30.545 -50.502 -31.735  1.00 26.78           O1-
ANISOU 1165  OD2 ASP B 184     3589   3348   3238    212    153     34       O1-
ATOM   1166  N   VAL B 185     -28.183 -52.366 -36.256  1.00 25.98           N  
ANISOU 1166  N   VAL B 185     3507   3389   2976    320    122    -73       N  
ATOM   1167  CA  VAL B 185     -26.913 -52.759 -36.862  1.00 28.41           C  
ANISOU 1167  CA  VAL B 185     3819   3739   3235    366    133    -82       C  
ATOM   1168  C   VAL B 185     -25.819 -52.776 -35.800  1.00 27.20           C  
ANISOU 1168  C   VAL B 185     3670   3573   3092    383    160    -47       C  
ATOM   1169  O   VAL B 185     -25.698 -51.846 -34.990  1.00 25.05           O  
ANISOU 1169  O   VAL B 185     3382   3301   2837    363    166      2       O  
ATOM   1170  CB  VAL B 185     -26.556 -51.804 -38.013  1.00 26.04           C  
ANISOU 1170  CB  VAL B 185     3489   3527   2880    377    125    -60       C  
ATOM   1171  CG1 VAL B 185     -25.224 -52.194 -38.633  1.00 28.08           C  
ANISOU 1171  CG1 VAL B 185     3747   3839   3085    428    141    -65       C  
ATOM   1172  CG2 VAL B 185     -27.658 -51.833 -39.062  1.00 31.39           C  
ANISOU 1172  CG2 VAL B 185     4164   4221   3543    364     96    -96       C  
ATOM   1173  N   LEU B 186     -25.017 -53.841 -35.795  1.00 24.55           N  
ANISOU 1173  N   LEU B 186     3355   3225   2746    422    172    -73       N  
ATOM   1174  CA  LEU B 186     -23.934 -53.997 -34.835  1.00 24.72           C  
ANISOU 1174  CA  LEU B 186     3381   3237   2775    444    195    -42       C  
ATOM   1175  C   LEU B 186     -22.610 -53.595 -35.470  1.00 26.24           C  
ANISOU 1175  C   LEU B 186     3548   3507   2914    482    206    -20       C  
ATOM   1176  O   LEU B 186     -22.393 -53.853 -36.653  1.00 26.28           O  
ANISOU 1176  O   LEU B 186     3549   3559   2876    510    203    -49       O  
ATOM   1177  CB  LEU B 186     -23.850 -55.442 -34.348  1.00 28.52           C  
ANISOU 1177  CB  LEU B 186     3900   3652   3283    467    203    -78       C  
ATOM   1178  CG  LEU B 186     -25.092 -55.949 -33.596  1.00 32.66           C  
ANISOU 1178  CG  LEU B 186     4448   4096   3866    428    196    -91       C  
ATOM   1179  CD1 LEU B 186     -24.924 -57.420 -33.202  1.00 32.30           C  
ANISOU 1179  CD1 LEU B 186     4440   3983   3850    452    204   -122       C  
ATOM   1180  CD2 LEU B 186     -25.369 -55.094 -32.374  1.00 29.99           C  
ANISOU 1180  CD2 LEU B 186     4096   3744   3555    394    205    -39       C  
ATOM   1181  N   PRO B 187     -21.721 -52.952 -34.724  1.00 25.78           N  
ANISOU 1181  N   PRO B 187     3470   3468   2857    484    218     30       N  
ATOM   1182  CA  PRO B 187     -20.466 -52.458 -35.293  1.00 26.14           C  
ANISOU 1182  CA  PRO B 187     3482   3592   2858    513    229     61       C  
ATOM   1183  C   PRO B 187     -19.333 -53.472 -35.148  1.00 27.65           C  
ANISOU 1183  C   PRO B 187     3682   3787   3035    567    248     47       C  
ATOM   1184  O   PRO B 187     -19.449 -54.473 -34.448  1.00 26.48           O  
ANISOU 1184  O   PRO B 187     3568   3577   2917    580    253     21       O  
ATOM   1185  CB  PRO B 187     -20.190 -51.220 -34.433  1.00 24.86           C  
ANISOU 1185  CB  PRO B 187     3293   3437   2717    478    227    121       C  
ATOM   1186  CG  PRO B 187     -20.629 -51.686 -33.068  1.00 25.13           C  
ANISOU 1186  CG  PRO B 187     3357   3394   2798    464    228    115       C  
ATOM   1187  CD  PRO B 187     -21.885 -52.528 -33.319  1.00 25.06           C  
ANISOU 1187  CD  PRO B 187     3381   3331   2808    454    221     65       C  
ATOM   1188  N   ASP B 188     -18.219 -53.182 -35.829  1.00 26.67           N  
ANISOU 1188  N   ASP B 188     3525   3742   2865    600    261     68       N  
ATOM   1189  CA  ASP B 188     -17.001 -53.958 -35.606  1.00 27.39           C  
ANISOU 1189  CA  ASP B 188     3614   3848   2943    654    280     66       C  
ATOM   1190  C   ASP B 188     -16.370 -53.632 -34.259  1.00 31.05           C  
ANISOU 1190  C   ASP B 188     4068   4291   3440    642    284    112       C  
ATOM   1191  O   ASP B 188     -15.763 -54.509 -33.627  1.00 28.91           O  
ANISOU 1191  O   ASP B 188     3812   3993   3179    678    295    104       O  
ATOM   1192  CB  ASP B 188     -15.999 -53.705 -36.734  1.00 26.81           C  
ANISOU 1192  CB  ASP B 188     3502   3874   2810    693    295     79       C  
ATOM   1193  CG  ASP B 188     -16.493 -54.226 -38.069  1.00 35.89           C  
ANISOU 1193  CG  ASP B 188     4668   5052   3917    720    293     24       C  
ATOM   1194  OD1 ASP B 188     -17.167 -55.281 -38.060  1.00 38.84           O  
ANISOU 1194  OD1 ASP B 188     5086   5361   4308    732    284    -38       O  
ATOM   1195  OD2 ASP B 188     -16.224 -53.596 -39.122  1.00 31.55           O1-
ANISOU 1195  OD2 ASP B 188     4085   4587   3317    727    298     43       O1-
ATOM   1196  N   ALA B 189     -16.506 -52.387 -33.800  1.00 26.35           N  
ANISOU 1196  N   ALA B 189     3578   3321   3113   1044    393   -691       N  
ATOM   1197  CA  ALA B 189     -15.877 -51.956 -32.562  1.00 28.66           C  
ANISOU 1197  CA  ALA B 189     3872   3584   3434   1063    400   -558       C  
ATOM   1198  C   ALA B 189     -16.587 -50.712 -32.066  1.00 25.78           C  
ANISOU 1198  C   ALA B 189     3488   3239   3068    988    343   -487       C  
ATOM   1199  O   ALA B 189     -17.119 -49.930 -32.861  1.00 27.18           O  
ANISOU 1199  O   ALA B 189     3633   3500   3194    946    289   -503       O  
ATOM   1200  CB  ALA B 189     -14.380 -51.671 -32.754  1.00 28.33           C  
ANISOU 1200  CB  ALA B 189     3789   3650   3326   1133    412   -487       C  
ATOM   1201  N   THR B 190     -16.566 -50.530 -30.748  1.00 24.19           N  
ANISOU 1201  N   THR B 190     3314   2959   2918    977    355   -405       N  
ATOM   1202  CA  THR B 190     -17.188 -49.398 -30.079  1.00 26.05           C  
ANISOU 1202  CA  THR B 190     3540   3193   3166    909    319   -340       C  
ATOM   1203  C   THR B 190     -16.124 -48.640 -29.301  1.00 28.87           C  
ANISOU 1203  C   THR B 190     3888   3600   3481    926    304   -219       C  
ATOM   1204  O   THR B 190     -15.369 -49.245 -28.539  1.00 26.95           O  
ANISOU 1204  O   THR B 190     3676   3315   3249    977    330   -179       O  
ATOM   1205  CB  THR B 190     -18.285 -49.862 -29.119  1.00 27.18           C  
ANISOU 1205  CB  THR B 190     3733   3186   3409    860    359   -370       C  
ATOM   1206  CG2 THR B 190     -18.934 -48.658 -28.424  1.00 22.10           C  
ANISOU 1206  CG2 THR B 190     3075   2538   2783    792    334   -314       C  
ATOM   1207  OG1 THR B 190     -19.277 -50.583 -29.852  1.00 28.62           O  
ANISOU 1207  OG1 THR B 190     3908   3321   3645    833    370   -497       O  
ATOM   1208  N   HIS B 191     -16.056 -47.329 -29.498  1.00 25.18           N  
ANISOU 1208  N   HIS B 191     3378   3221   2970    886    258   -162       N  
ATOM   1209  CA  HIS B 191     -15.147 -46.480 -28.742  1.00 24.41           C  
ANISOU 1209  CA  HIS B 191     3264   3169   2841    881    241    -61       C  
ATOM   1210  C   HIS B 191     -15.947 -45.462 -27.945  1.00 29.07           C  
ANISOU 1210  C   HIS B 191     3871   3713   3462    807    223    -24       C  
ATOM   1211  O   HIS B 191     -16.937 -44.914 -28.445  1.00 25.97           O  
ANISOU 1211  O   HIS B 191     3461   3316   3091    764    204    -55       O  
ATOM   1212  CB  HIS B 191     -14.170 -45.766 -29.669  1.00 21.67           C  
ANISOU 1212  CB  HIS B 191     2852   2962   2420    894    220    -24       C  
ATOM   1213  CG  HIS B 191     -13.434 -46.692 -30.585  1.00 29.03           C  
ANISOU 1213  CG  HIS B 191     3762   3948   3319    965    252    -74       C  
ATOM   1214  CD2 HIS B 191     -13.598 -46.965 -31.901  1.00 28.74           C  
ANISOU 1214  CD2 HIS B 191     3715   3970   3235    979    262   -141       C  
ATOM   1215  ND1 HIS B 191     -12.397 -47.490 -30.158  1.00 30.37           N  
ANISOU 1215  ND1 HIS B 191     3922   4112   3505   1037    279    -63       N  
ATOM   1216  CE1 HIS B 191     -11.940 -48.201 -31.173  1.00 29.29           C  
ANISOU 1216  CE1 HIS B 191     3764   4023   3344   1093    316   -125       C  
ATOM   1217  NE2 HIS B 191     -12.655 -47.906 -32.242  1.00 27.87           N  
ANISOU 1217  NE2 HIS B 191     3589   3885   3117   1054    309   -177       N  
ATOM   1218  N   THR B 192     -15.509 -45.185 -26.717  1.00 22.32           N  
ANISOU 1218  N   THR B 192     3046   2828   2609    795    225     38       N  
ATOM   1219  CA  THR B 192     -16.205 -44.242 -25.854  1.00 23.89           C  
ANISOU 1219  CA  THR B 192     3269   2975   2834    723    223     63       C  
ATOM   1220  C   THR B 192     -15.392 -42.965 -25.717  1.00 26.66           C  
ANISOU 1220  C   THR B 192     3579   3408   3140    693    184    134       C  
ATOM   1221  O   THR B 192     -14.213 -43.005 -25.341  1.00 23.21           O  
ANISOU 1221  O   THR B 192     3128   3026   2663    719    167    179       O  
ATOM   1222  CB  THR B 192     -16.468 -44.847 -24.479  1.00 26.98           C  
ANISOU 1222  CB  THR B 192     3746   3258   3249    716    264     70       C  
ATOM   1223  CG2 THR B 192     -17.250 -43.847 -23.610  1.00 23.04           C  
ANISOU 1223  CG2 THR B 192     3274   2705   2776    637    278     80       C  
ATOM   1224  OG1 THR B 192     -17.247 -46.036 -24.651  1.00 28.32           O  
ANISOU 1224  OG1 THR B 192     3952   3337   3473    733    313      2       O  
ATOM   1225  N   ILE B 193     -16.022 -41.837 -26.024  1.00 22.62           N  
ANISOU 1225  N   ILE B 193     3045   2901   2647    639    170    141       N  
ATOM   1226  CA  ILE B 193     -15.389 -40.527 -25.920  1.00 24.63           C  
ANISOU 1226  CA  ILE B 193     3269   3212   2876    596    144    203       C  
ATOM   1227  C   ILE B 193     -16.201 -39.707 -24.924  1.00 24.46           C  
ANISOU 1227  C   ILE B 193     3287   3103   2903    531    158    202       C  
ATOM   1228  O   ILE B 193     -17.398 -39.481 -25.138  1.00 23.96           O  
ANISOU 1228  O   ILE B 193     3226   2979   2899    514    170    166       O  
ATOM   1229  CB  ILE B 193     -15.302 -39.834 -27.288  1.00 21.89           C  
ANISOU 1229  CB  ILE B 193     2870   2944   2504    595    122    223       C  
ATOM   1230  CG1 ILE B 193     -14.437 -40.672 -28.241  1.00 24.28           C  
ANISOU 1230  CG1 ILE B 193     3139   3337   2750    656    126    213       C  
ATOM   1231  CG2 ILE B 193     -14.692 -38.446 -27.141  1.00 20.70           C  
ANISOU 1231  CG2 ILE B 193     2696   2829   2342    539    110    289       C  
ATOM   1232  CD1 ILE B 193     -14.483 -40.202 -29.707  1.00 23.34           C  
ANISOU 1232  CD1 ILE B 193     2991   3296   2582    660    115    224       C  
ATOM   1233  N   VAL B 194     -15.565 -39.290 -23.826  1.00 25.43           N  
ANISOU 1233  N   VAL B 194     3438   3223   3003    498    155    233       N  
ATOM   1234  CA  VAL B 194     -16.228 -38.521 -22.772  1.00 23.75           C  
ANISOU 1234  CA  VAL B 194     3274   2927   2823    433    180    223       C  
ATOM   1235  C   VAL B 194     -15.525 -37.182 -22.636  1.00 24.55           C  
ANISOU 1235  C   VAL B 194     3348   3071   2910    377    154    264       C  
ATOM   1236  O   VAL B 194     -14.340 -37.128 -22.272  1.00 24.09           O  
ANISOU 1236  O   VAL B 194     3275   3080   2799    371    122    294       O  
ATOM   1237  CB  VAL B 194     -16.226 -39.256 -21.419  1.00 23.64           C  
ANISOU 1237  CB  VAL B 194     3345   2855   2781    431    208    211       C  
ATOM   1238  CG1 VAL B 194     -17.007 -38.446 -20.379  1.00 19.74           C  
ANISOU 1238  CG1 VAL B 194     2910   2276   2315    359    251    187       C  
ATOM   1239  CG2 VAL B 194     -16.791 -40.669 -21.566  1.00 19.56           C  
ANISOU 1239  CG2 VAL B 194     2861   2286   2283    484    244    176       C  
ATOM   1240  N   PHE B 195     -16.256 -36.104 -22.915  1.00 22.51           N  
ANISOU 1240  N   PHE B 195     3078   2766   2708    336    166    263       N  
ATOM   1241  CA  PHE B 195     -15.802 -34.752 -22.610  1.00 22.59           C  
ANISOU 1241  CA  PHE B 195     3081   2776   2727    269    159    291       C  
ATOM   1242  C   PHE B 195     -16.179 -34.500 -21.161  1.00 27.43           C  
ANISOU 1242  C   PHE B 195     3766   3309   3348    217    193    250       C  
ATOM   1243  O   PHE B 195     -17.344 -34.222 -20.853  1.00 28.71           O  
ANISOU 1243  O   PHE B 195     3958   3375   3577    201    240    210       O  
ATOM   1244  CB  PHE B 195     -16.448 -33.724 -23.539  1.00 23.14           C  
ANISOU 1244  CB  PHE B 195     3119   2814   2858    259    160    314       C  
ATOM   1245  CG  PHE B 195     -15.936 -33.756 -24.963  1.00 24.08           C  
ANISOU 1245  CG  PHE B 195     3186   3023   2942    296    130    365       C  
ATOM   1246  CD1 PHE B 195     -14.845 -34.545 -25.322  1.00 23.71           C  
ANISOU 1246  CD1 PHE B 195     3107   3078   2823    327    115    380       C  
ATOM   1247  CD2 PHE B 195     -16.545 -32.983 -25.942  1.00 26.39           C  
ANISOU 1247  CD2 PHE B 195     3462   3294   3270    305    119    399       C  
ATOM   1248  CE1 PHE B 195     -14.374 -34.566 -26.645  1.00 27.68           C  
ANISOU 1248  CE1 PHE B 195     3568   3666   3285    357    105    420       C  
ATOM   1249  CE2 PHE B 195     -16.077 -32.986 -27.263  1.00 27.93           C  
ANISOU 1249  CE2 PHE B 195     3628   3575   3410    335     97    452       C  
ATOM   1250  CZ  PHE B 195     -14.991 -33.771 -27.616  1.00 26.88           C  
ANISOU 1250  CZ  PHE B 195     3467   3546   3198    356     98    458       C  
ATOM   1251  N   ASN B 196     -15.212 -34.650 -20.255  1.00 25.15           N  
ANISOU 1251  N   ASN B 196     3505   3062   2988    193    169    255       N  
ATOM   1252  CA  ASN B 196     -15.440 -34.452 -18.824  1.00 24.61           C  
ANISOU 1252  CA  ASN B 196     3523   2933   2893    141    196    216       C  
ATOM   1253  C   ASN B 196     -14.710 -33.180 -18.413  1.00 28.81           C  
ANISOU 1253  C   ASN B 196     4044   3484   3417     60    172    216       C  
ATOM   1254  O   ASN B 196     -13.477 -33.168 -18.337  1.00 27.30           O  
ANISOU 1254  O   ASN B 196     3814   3386   3172     49    111    240       O  
ATOM   1255  CB  ASN B 196     -14.958 -35.656 -18.014  1.00 23.73           C  
ANISOU 1255  CB  ASN B 196     3471   2853   2694    179    175    220       C  
ATOM   1256  CG  ASN B 196     -15.330 -35.553 -16.544  1.00 28.41           C  
ANISOU 1256  CG  ASN B 196     4179   3380   3237    128    212    182       C  
ATOM   1257  ND2 ASN B 196     -14.567 -36.219 -15.680  1.00 25.53           N  
ANISOU 1257  ND2 ASN B 196     3873   3061   2768    146    165    201       N  
ATOM   1258  OD1 ASN B 196     -16.293 -34.870 -16.189  1.00 28.42           O  
ANISOU 1258  OD1 ASN B 196     4217   3291   3289     77    281    136       O  
ATOM   1259  N   ASP B 197     -15.469 -32.116 -18.147  1.00 29.20           N  
ANISOU 1259  N   ASP B 197     4120   3441   3532      2    222    182       N  
ATOM   1260  CA  ASP B 197     -14.890 -30.802 -17.881  1.00 27.54           C  
ANISOU 1260  CA  ASP B 197     3900   3225   3338    -83    212    174       C  
ATOM   1261  C   ASP B 197     -13.910 -30.469 -18.996  1.00 31.55           C  
ANISOU 1261  C   ASP B 197     4312   3819   3856    -80    165    237       C  
ATOM   1262  O   ASP B 197     -14.304 -30.483 -20.163  1.00 32.14           O  
ANISOU 1262  O   ASP B 197     4341   3891   3978    -33    175    279       O  
ATOM   1263  CB  ASP B 197     -14.242 -30.754 -16.497  1.00 25.49           C  
ANISOU 1263  CB  ASP B 197     3707   2989   2988   -144    188    130       C  
ATOM   1264  CG  ASP B 197     -15.290 -30.648 -15.375  1.00 35.56           C  
ANISOU 1264  CG  ASP B 197     5093   4157   4259   -176    264     60       C  
ATOM   1265  OD1 ASP B 197     -16.357 -30.050 -15.637  1.00 34.66           O  
ANISOU 1265  OD1 ASP B 197     4981   3940   4248   -183    337     35       O  
ATOM   1266  OD2 ASP B 197     -15.076 -31.171 -14.258  1.00 35.48           O1-
ANISOU 1266  OD2 ASP B 197     5170   4167   4145   -191    254     32       O1-
ATOM   1267  N   MET B 198     -12.643 -30.208 -18.685  1.00 29.34           N  
ANISOU 1267  N   MET B 198     3997   3621   3530   -129    115    241       N  
ATOM   1268  CA  MET B 198     -11.675 -29.871 -19.734  1.00 30.28           C  
ANISOU 1268  CA  MET B 198     4017   3821   3665   -138     92    296       C  
ATOM   1269  C   MET B 198     -10.731 -31.038 -20.028  1.00 31.89           C  
ANISOU 1269  C   MET B 198     4159   4153   3805    -70     39    323       C  
ATOM   1270  O   MET B 198      -9.515 -30.868 -20.154  1.00 31.68           O  
ANISOU 1270  O   MET B 198     4051   4219   3766   -101      2    336       O  
ATOM   1271  CB  MET B 198     -10.898 -28.609 -19.356  1.00 31.78           C  
ANISOU 1271  CB  MET B 198     4184   4007   3883   -252     87    278       C  
ATOM   1272  CG  MET B 198     -11.776 -27.363 -19.192  1.00 32.95           C  
ANISOU 1272  CG  MET B 198     4391   4013   4114   -315    149    254       C  
ATOM   1273  SD  MET B 198     -12.745 -26.962 -20.669  1.00 42.32           S  
ANISOU 1273  SD  MET B 198     5566   5126   5388   -256    200    330       S  
ATOM   1274  CE  MET B 198     -11.465 -26.747 -21.882  1.00 38.09           C  
ANISOU 1274  CE  MET B 198     4935   4697   4840   -275    186    411       C  
ATOM   1275  N   THR B 199     -11.280 -32.247 -20.146  1.00 25.77           N  
ANISOU 1275  N   THR B 199     3413   3377   3000     22     40    325       N  
ATOM   1276  CA  THR B 199     -10.500 -33.435 -20.479  1.00 27.74           C  
ANISOU 1276  CA  THR B 199     3610   3727   3202    103      1    348       C  
ATOM   1277  C   THR B 199     -11.316 -34.311 -21.415  1.00 28.77           C  
ANISOU 1277  C   THR B 199     3750   3834   3346    189     35    360       C  
ATOM   1278  O   THR B 199     -12.547 -34.236 -21.443  1.00 28.01           O  
ANISOU 1278  O   THR B 199     3711   3646   3285    192     75    342       O  
ATOM   1279  CB  THR B 199     -10.142 -34.290 -19.246  1.00 30.62           C  
ANISOU 1279  CB  THR B 199     4025   4113   3498    132    -51    326       C  
ATOM   1280  CG2 THR B 199      -9.547 -33.459 -18.115  1.00 25.45           C  
ANISOU 1280  CG2 THR B 199     3386   3472   2812     41    -96    294       C  
ATOM   1281  OG1 THR B 199     -11.325 -34.958 -18.778  1.00 28.81           O  
ANISOU 1281  OG1 THR B 199     3901   3790   3258    168    -10    306       O  
ATOM   1282  N   ILE B 200     -10.625 -35.170 -22.156  1.00 25.61           N  
ANISOU 1282  N   ILE B 200     3288   3521   2924    259     19    381       N  
ATOM   1283  CA  ILE B 200     -11.257 -36.310 -22.803  1.00 23.75           C  
ANISOU 1283  CA  ILE B 200     3071   3270   2685    346     41    373       C  
ATOM   1284  C   ILE B 200     -10.903 -37.543 -21.991  1.00 27.10           C  
ANISOU 1284  C   ILE B 200     3526   3701   3070    410     13    362       C  
ATOM   1285  O   ILE B 200      -9.719 -37.870 -21.832  1.00 29.86           O  
ANISOU 1285  O   ILE B 200     3817   4135   3393    439    -31    378       O  
ATOM   1286  CB  ILE B 200     -10.804 -36.473 -24.259  1.00 28.29           C  
ANISOU 1286  CB  ILE B 200     3570   3924   3256    385     55    397       C  
ATOM   1287  CG1 ILE B 200     -10.984 -35.161 -25.034  1.00 24.97           C  
ANISOU 1287  CG1 ILE B 200     3129   3499   2860    320     79    431       C  
ATOM   1288  CG2 ILE B 200     -11.609 -37.607 -24.900  1.00 24.01           C  
ANISOU 1288  CG2 ILE B 200     3058   3354   2712    465     76    370       C  
ATOM   1289  CD1 ILE B 200     -10.413 -35.204 -26.477  1.00 24.60           C  
ANISOU 1289  CD1 ILE B 200     3019   3541   2785    346    103    464       C  
ATOM   1290  N   ASN B 201     -11.917 -38.208 -21.448  1.00 24.58           N  
ANISOU 1290  N   ASN B 201     3297   3289   2752    433     39    336       N  
ATOM   1291  CA  ASN B 201     -11.719 -39.443 -20.694  1.00 25.31           C  
ANISOU 1291  CA  ASN B 201     3446   3364   2807    498     25    337       C  
ATOM   1292  C   ASN B 201     -10.741 -39.250 -19.537  1.00 27.36           C  
ANISOU 1292  C   ASN B 201     3717   3669   3008    482    -41    357       C  
ATOM   1293  O   ASN B 201      -9.993 -40.165 -19.190  1.00 27.80           O  
ANISOU 1293  O   ASN B 201     3772   3762   3029    555    -86    380       O  
ATOM   1294  CB  ASN B 201     -11.248 -40.574 -21.621  1.00 26.04           C  
ANISOU 1294  CB  ASN B 201     3487   3503   2906    595     25    341       C  
ATOM   1295  CG  ASN B 201     -12.333 -41.015 -22.596  1.00 27.35           C  
ANISOU 1295  CG  ASN B 201     3664   3613   3113    615     80    304       C  
ATOM   1296  ND2 ASN B 201     -12.015 -41.989 -23.448  1.00 24.60           N  
ANISOU 1296  ND2 ASN B 201     3281   3297   2768    692     90    291       N  
ATOM   1297  OD1 ASN B 201     -13.453 -40.499 -22.565  1.00 24.97           O  
ANISOU 1297  OD1 ASN B 201     3400   3242   2846    563    113    281       O  
ATOM   1298  N   ASN B 202     -10.752 -38.060 -18.932  1.00 25.00           N  
ANISOU 1298  N   ASN B 202     3431   3367   2702    388    -52    346       N  
ATOM   1299  CA  ASN B 202      -9.893 -37.692 -17.801  1.00 27.23           C  
ANISOU 1299  CA  ASN B 202     3727   3698   2922    351   -125    350       C  
ATOM   1300  C   ASN B 202      -8.407 -37.679 -18.145  1.00 33.24           C  
ANISOU 1300  C   ASN B 202     4358   4588   3682    376   -201    372       C  
ATOM   1301  O   ASN B 202      -7.562 -37.658 -17.246  1.00 33.91           O  
ANISOU 1301  O   ASN B 202     4436   4732   3716    371   -286    375       O  
ATOM   1302  CB  ASN B 202     -10.131 -38.599 -16.588  1.00 25.84           C  
ANISOU 1302  CB  ASN B 202     3677   3472   2668    391   -141    358       C  
ATOM   1303  CG  ASN B 202     -11.305 -38.130 -15.746  1.00 30.07           C  
ANISOU 1303  CG  ASN B 202     4341   3900   3186    317    -74    322       C  
ATOM   1304  ND2 ASN B 202     -11.119 -38.075 -14.437  1.00 26.36           N  
ANISOU 1304  ND2 ASN B 202     3970   3425   2620    287   -110    318       N  
ATOM   1305  OD1 ASN B 202     -12.365 -37.799 -16.280  1.00 27.23           O  
ANISOU 1305  OD1 ASN B 202     3986   3464   2897    288      9    294       O  
ATOM   1306  N   ARG B 203      -8.050 -37.664 -19.420  1.00 28.54           N  
ANISOU 1306  N   ARG B 203     3656   4046   3142    401   -175    383       N  
ATOM   1307  CA  ARG B 203      -6.640 -37.629 -19.779  1.00 32.20           C  
ANISOU 1307  CA  ARG B 203     3981   4634   3619    419   -228    396       C  
ATOM   1308  C   ARG B 203      -6.115 -36.198 -19.787  1.00 31.67           C  
ANISOU 1308  C   ARG B 203     3843   4609   3580    298   -237    383       C  
ATOM   1309  O   ARG B 203      -6.869 -35.233 -19.970  1.00 31.72           O  
ANISOU 1309  O   ARG B 203     3894   4548   3611    216   -183    373       O  
ATOM   1310  CB  ARG B 203      -6.432 -38.268 -21.148  1.00 29.03           C  
ANISOU 1310  CB  ARG B 203     3502   4273   3257    494   -178    408       C  
ATOM   1311  CG  ARG B 203      -6.905 -39.703 -21.184  1.00 36.93           C  
ANISOU 1311  CG  ARG B 203     4569   5221   4243    608   -164    410       C  
ATOM   1312  CD  ARG B 203      -6.926 -40.196 -22.595  1.00 36.14           C  
ANISOU 1312  CD  ARG B 203     4410   5145   4174    663   -100    402       C  
ATOM   1313  NE  ARG B 203      -5.575 -40.339 -23.105  1.00 46.14           N  
ANISOU 1313  NE  ARG B 203     5538   6530   5463    703   -117    408       N  
ATOM   1314  CZ  ARG B 203      -4.989 -41.508 -23.319  1.00 50.68           C  
ANISOU 1314  CZ  ARG B 203     6072   7133   6051    818   -124    404       C  
ATOM   1315  NH1 ARG B 203      -5.653 -42.635 -23.077  1.00 48.19           N1+
ANISOU 1315  NH1 ARG B 203     5856   6729   5727    899   -114    398       N1+
ATOM   1316  NH2 ARG B 203      -3.750 -41.543 -23.793  1.00 51.94           N  
ANISOU 1316  NH2 ARG B 203     6087   7403   6245    850   -129    402       N  
ATOM   1317  N   LYS B 204      -4.801 -36.077 -19.602  1.00 31.62           N  
ANISOU 1317  N   LYS B 204     3719   4714   3583    291   -304    380       N  
ATOM   1318  CA  LYS B 204      -4.149 -34.790 -19.759  1.00 38.24           C  
ANISOU 1318  CA  LYS B 204     4466   5598   4465    171   -303    363       C  
ATOM   1319  C   LYS B 204      -4.374 -34.273 -21.176  1.00 34.38           C  
ANISOU 1319  C   LYS B 204     3933   5099   4031    143   -199    387       C  
ATOM   1320  O   LYS B 204      -4.454 -35.063 -22.124  1.00 30.27           O  
ANISOU 1320  O   LYS B 204     3390   4598   3513    230   -154    409       O  
ATOM   1321  CB  LYS B 204      -2.646 -34.895 -19.485  1.00 36.52           C  
ANISOU 1321  CB  LYS B 204     4097   5514   4267    177   -389    350       C  
ATOM   1322  CG  LYS B 204      -2.298 -35.388 -18.097  1.00 52.06           C  
ANISOU 1322  CG  LYS B 204     6103   7509   6167    213   -516    334       C  
ATOM   1323  CD  LYS B 204      -1.076 -34.664 -17.552  1.00 65.50           C  
ANISOU 1323  CD  LYS B 204     7674   9318   7893    130   -610    293       C  
ATOM   1324  CE  LYS B 204      -0.980 -34.757 -16.027  1.00 70.94           C  
ANISOU 1324  CE  LYS B 204     8447  10020   8488    123   -742    267       C  
ATOM   1325  NZ  LYS B 204      -1.896 -33.783 -15.345  1.00 70.53           N1+
ANISOU 1325  NZ  LYS B 204     8541   9867   8389      2   -709    228       N1+
ATOM   1326  N   PRO B 205      -4.517 -32.969 -21.350  1.00 40.93           N  
ANISOU 1326  N   PRO B 205     4764   5890   4898     25   -157    384       N  
ATOM   1327  CA  PRO B 205      -4.667 -32.414 -22.698  1.00 38.01           C  
ANISOU 1327  CA  PRO B 205     4364   5511   4567     -2    -63    423       C  
ATOM   1328  C   PRO B 205      -3.515 -32.833 -23.603  1.00 36.46           C  
ANISOU 1328  C   PRO B 205     4026   5436   4390     33    -39    439       C  
ATOM   1329  O   PRO B 205      -2.405 -33.098 -23.142  1.00 34.41           O  
ANISOU 1329  O   PRO B 205     3655   5270   4148     37    -95    413       O  
ATOM   1330  CB  PRO B 205      -4.681 -30.906 -22.449  1.00 42.30           C  
ANISOU 1330  CB  PRO B 205     4919   5997   5156   -143    -39    415       C  
ATOM   1331  CG  PRO B 205      -5.310 -30.802 -21.066  1.00 43.15           C  
ANISOU 1331  CG  PRO B 205     5131   6031   5234   -165    -96    368       C  
ATOM   1332  CD  PRO B 205      -4.733 -31.959 -20.299  1.00 42.89           C  
ANISOU 1332  CD  PRO B 205     5071   6079   5145    -84   -186    346       C  
ATOM   1333  N   HIS B 206      -3.809 -32.943 -24.899  1.00 30.72           N  
ANISOU 1333  N   HIS B 206     3304   4711   3657     65     45    477       N  
ATOM   1334  CA  HIS B 206      -2.838 -33.328 -25.922  1.00 36.66           C  
ANISOU 1334  CA  HIS B 206     3938   5571   4420     98     99    489       C  
ATOM   1335  C   HIS B 206      -2.365 -34.768 -25.785  1.00 34.75           C  
ANISOU 1335  C   HIS B 206     3642   5398   4165    228     58    461       C  
ATOM   1336  O   HIS B 206      -1.325 -35.126 -26.337  1.00 34.03           O  
ANISOU 1336  O   HIS B 206     3423   5408   4100    257     90    453       O  
ATOM   1337  CB  HIS B 206      -1.611 -32.402 -25.932  1.00 35.87           C  
ANISOU 1337  CB  HIS B 206     3704   5542   4383    -14    122    484       C  
ATOM   1338  CG  HIS B 206      -1.915 -31.002 -26.358  1.00 42.13           C  
ANISOU 1338  CG  HIS B 206     4542   6265   5200   -140    193    523       C  
ATOM   1339  CD2 HIS B 206      -2.327 -30.504 -27.548  1.00 41.82           C  
ANISOU 1339  CD2 HIS B 206     4555   6193   5141   -162    291    583       C  
ATOM   1340  ND1 HIS B 206      -1.822 -29.925 -25.501  1.00 44.03           N  
ANISOU 1340  ND1 HIS B 206     4789   6452   5488   -260    162    502       N  
ATOM   1341  CE1 HIS B 206      -2.146 -28.821 -26.150  1.00 37.55           C  
ANISOU 1341  CE1 HIS B 206     4019   5558   4691   -348    246    550       C  
ATOM   1342  NE2 HIS B 206      -2.460 -29.146 -27.392  1.00 46.03           N  
ANISOU 1342  NE2 HIS B 206     5124   6645   5719   -287    320    608       N  
ATOM   1343  N   THR B 207      -3.090 -35.621 -25.069  1.00 31.26           N  
ANISOU 1343  N   THR B 207     3293   4897   3688    308     -2    446       N  
ATOM   1344  CA  THR B 207      -2.721 -37.032 -25.002  1.00 37.09           C  
ANISOU 1344  CA  THR B 207     3998   5675   4418    441    -33    428       C  
ATOM   1345  C   THR B 207      -3.824 -37.921 -25.570  1.00 34.37           C  
ANISOU 1345  C   THR B 207     3766   5259   4035    525      7    427       C  
ATOM   1346  O   THR B 207      -3.956 -39.082 -25.187  1.00 40.19           O  
ANISOU 1346  O   THR B 207     4537   5972   4763    627    -25    412       O  
ATOM   1347  CB  THR B 207      -2.376 -37.445 -23.567  1.00 32.72           C  
ANISOU 1347  CB  THR B 207     3448   5123   3860    473   -148    414       C  
ATOM   1348  CG2 THR B 207      -1.275 -36.559 -23.013  1.00 31.09           C  
ANISOU 1348  CG2 THR B 207     3119   4998   3693    383   -202    400       C  
ATOM   1349  OG1 THR B 207      -3.534 -37.317 -22.731  1.00 34.11           O  
ANISOU 1349  OG1 THR B 207     3780   5188   3992    449   -175    416       O  
ATOM   1350  N   GLY B 208      -4.619 -37.390 -26.492  1.00 34.55           N  
ANISOU 1350  N   GLY B 208     3846   5244   4038    483     75    442       N  
ATOM   1351  CA  GLY B 208      -5.674 -38.159 -27.104  1.00 34.93           C  
ANISOU 1351  CA  GLY B 208     3985   5232   4053    551    104    429       C  
ATOM   1352  C   GLY B 208      -6.908 -38.271 -26.225  1.00 35.43           C  
ANISOU 1352  C   GLY B 208     4171   5178   4112    547     65    419       C  
ATOM   1353  O   GLY B 208      -7.273 -37.327 -25.509  1.00 31.19           O  
ANISOU 1353  O   GLY B 208     3673   4591   3587    466     43    431       O  
ATOM   1354  N   PRO B 209      -7.543 -39.459 -26.210  1.00 30.92           N  
ANISOU 1354  N   PRO B 209     3662   4555   3532    632     66    390       N  
ATOM   1355  CA  PRO B 209      -7.014 -40.693 -26.804  1.00 30.83           C  
ANISOU 1355  CA  PRO B 209     3609   4589   3518    735     88    363       C  
ATOM   1356  C   PRO B 209      -7.136 -40.774 -28.320  1.00 32.44           C  
ANISOU 1356  C   PRO B 209     3793   4838   3693    750    155    347       C  
ATOM   1357  O   PRO B 209      -8.005 -40.134 -28.919  1.00 28.23           O  
ANISOU 1357  O   PRO B 209     3311   4278   3137    700    173    355       O  
ATOM   1358  CB  PRO B 209      -7.882 -41.781 -26.164  1.00 29.88           C  
ANISOU 1358  CB  PRO B 209     3589   4363   3402    797     73    336       C  
ATOM   1359  CG  PRO B 209      -9.204 -41.115 -25.988  1.00 28.84           C  
ANISOU 1359  CG  PRO B 209     3544   4145   3270    725     79    334       C  
ATOM   1360  CD  PRO B 209      -8.884 -39.669 -25.629  1.00 29.24           C  
ANISOU 1360  CD  PRO B 209     3563   4225   3322    627     59    372       C  
ATOM   1361  N   ASP B 210      -6.253 -41.560 -28.925  1.00 29.66           N  
ANISOU 1361  N   ASP B 210     3370   4558   3342    823    190    322       N  
ATOM   1362  CA  ASP B 210      -6.343 -41.927 -30.326  1.00 29.25           C  
ANISOU 1362  CA  ASP B 210     3316   4550   3248    854    260    289       C  
ATOM   1363  C   ASP B 210      -6.987 -43.301 -30.433  1.00 32.73           C  
ANISOU 1363  C   ASP B 210     3822   4922   3693    943    265    225       C  
ATOM   1364  O   ASP B 210      -6.857 -44.136 -29.538  1.00 32.10           O  
ANISOU 1364  O   ASP B 210     3755   4785   3658   1005    234    215       O  
ATOM   1365  CB  ASP B 210      -4.962 -41.953 -30.977  1.00 31.73           C  
ANISOU 1365  CB  ASP B 210     3507   4982   3565    876    318    285       C  
ATOM   1366  CG  ASP B 210      -4.254 -40.612 -30.896  1.00 38.47           C  
ANISOU 1366  CG  ASP B 210     4287   5901   4428    775    326    342       C  
ATOM   1367  OD1 ASP B 210      -4.940 -39.570 -30.720  1.00 35.09           O  
ANISOU 1367  OD1 ASP B 210     3919   5428   3984    687    303    384       O  
ATOM   1368  OD2 ASP B 210      -3.013 -40.601 -31.029  1.00 41.47           O1-
ANISOU 1368  OD2 ASP B 210     4543   6373   4842    784    361    339       O1-
ATOM   1369  N  APHE B 211      -7.703 -43.536 -31.524  0.41 29.67           N  
ANISOU 1369  N  APHE B 211     3787   4158   3330    618    -48    176       N  
ATOM   1370  N  BPHE B 211      -7.712 -43.506 -31.532  0.59 29.68           N  
ANISOU 1370  N  BPHE B 211     3786   4158   3331    616    -48    177       N  
ATOM   1371  CA APHE B 211      -8.177 -44.882 -31.795  0.41 29.56           C  
ANISOU 1371  CA APHE B 211     3822   4119   3290    650    -32    184       C  
ATOM   1372  CA BPHE B 211      -8.342 -44.773 -31.872  0.59 29.46           C  
ANISOU 1372  CA BPHE B 211     3810   4103   3281    642    -29    186       C  
ATOM   1373  C  APHE B 211      -8.004 -45.173 -33.276  0.41 28.97           C  
ANISOU 1373  C  APHE B 211     3715   4066   3225    646    -14    190       C  
ATOM   1374  C  BPHE B 211      -7.909 -45.160 -33.281  0.59 29.10           C  
ANISOU 1374  C  BPHE B 211     3729   4086   3242    648    -15    190       C  
ATOM   1375  O  APHE B 211      -7.907 -44.266 -34.105  0.41 28.25           O  
ANISOU 1375  O  APHE B 211     3574   3999   3162    610     -4    197       O  
ATOM   1376  O  BPHE B 211      -7.529 -44.297 -34.078  0.59 28.19           O  
ANISOU 1376  O  BPHE B 211     3555   4003   3152    619    -11    193       O  
ATOM   1377  CB APHE B 211      -9.630 -45.108 -31.337  0.41 28.85           C  
ANISOU 1377  CB APHE B 211     3795   3973   3194    632    -11    195       C  
ATOM   1378  CB BPHE B 211      -9.885 -44.673 -31.782  0.59 27.47           C  
ANISOU 1378  CB BPHE B 211     3602   3799   3034    608     -2    199       C  
ATOM   1379  CG APHE B 211     -10.609 -44.087 -31.834  0.41 26.32           C  
ANISOU 1379  CG APHE B 211     3458   3638   2904    576     11    206       C  
ATOM   1380  CG BPHE B 211     -10.396 -44.319 -30.401  0.59 28.01           C  
ANISOU 1380  CG BPHE B 211     3708   3840   3093    604    -10    196       C  
ATOM   1381  CD1APHE B 211     -10.677 -42.831 -31.252  0.41 25.79           C  
ANISOU 1381  CD1APHE B 211     3371   3573   2856    545      1    202       C  
ATOM   1382  CD1BPHE B 211     -10.449 -45.282 -29.393  0.59 29.20           C  
ANISOU 1382  CD1BPHE B 211     3917   3968   3209    644    -18    194       C  
ATOM   1383  CD2APHE B 211     -11.503 -44.401 -32.841  0.41 26.73           C  
ANISOU 1383  CD2APHE B 211     3519   3673   2964    556     39    218       C  
ATOM   1384  CD2BPHE B 211     -10.829 -43.027 -30.109  0.59 28.00           C  
ANISOU 1384  CD2BPHE B 211     3688   3834   3116    562    -10    196       C  
ATOM   1385  CE1APHE B 211     -11.588 -41.896 -31.691  0.41 25.58           C  
ANISOU 1385  CE1APHE B 211     3333   3531   2856    498     20    213       C  
ATOM   1386  CE1BPHE B 211     -10.916 -44.966 -28.115  0.59 28.03           C  
ANISOU 1386  CE1BPHE B 211     3805   3797   3047    644    -24    192       C  
ATOM   1387  CE2APHE B 211     -12.433 -43.462 -33.282  0.41 26.99           C  
ANISOU 1387  CE2APHE B 211     3539   3695   3023    509     58    228       C  
ATOM   1388  CE2BPHE B 211     -11.300 -42.704 -28.833  0.59 25.61           C  
ANISOU 1388  CE2BPHE B 211     3421   3508   2802    562    -18    191       C  
ATOM   1389  CZ APHE B 211     -12.465 -42.207 -32.715  0.41 24.18           C  
ANISOU 1389  CZ APHE B 211     3163   3340   2685    481     49    227       C  
ATOM   1390  CZ BPHE B 211     -11.341 -43.677 -27.835  0.59 24.70           C  
ANISOU 1390  CZ BPHE B 211     3362   3374   2649    603    -24    189       C  
ATOM   1391  N   GLU B 212      -7.952 -46.462 -33.586  1.00 24.50           N  
ANISOU 1391  N   GLU B 212     3183   3492   2635    687     -9    189       N  
ATOM   1392  CA  GLU B 212      -7.504 -46.972 -34.879  1.00 27.90           C  
ANISOU 1392  CA  GLU B 212     3586   3951   3065    702      2    190       C  
ATOM   1393  C   GLU B 212      -8.581 -47.825 -35.525  1.00 29.64           C  
ANISOU 1393  C   GLU B 212     3852   4131   3278    699     27    197       C  
ATOM   1394  O   GLU B 212      -9.314 -48.547 -34.844  1.00 27.74           O  
ANISOU 1394  O   GLU B 212     3675   3844   3023    709     31    199       O  
ATOM   1395  CB  GLU B 212      -6.235 -47.847 -34.745  1.00 30.32           C  
ANISOU 1395  CB  GLU B 212     3884   4291   3347    764    -21    175       C  
ATOM   1396  CG  GLU B 212      -5.041 -47.091 -34.233  1.00 38.02           C  
ANISOU 1396  CG  GLU B 212     4803   5314   4328    770    -48    163       C  
ATOM   1397  CD  GLU B 212      -3.783 -47.929 -34.175  0.89 36.98           C  
ANISOU 1397  CD  GLU B 212     4656   5222   4172    834    -71    147       C  
ATOM   1398  OE1 GLU B 212      -3.602 -48.833 -35.036  0.94 33.86           O  
ANISOU 1398  OE1 GLU B 212     4267   4834   3763    866    -60    146       O  
ATOM   1399  OE2 GLU B 212      -2.971 -47.659 -33.265  0.88 33.14           O1-
ANISOU 1399  OE2 GLU B 212     4151   4761   3680    854   -101    134       O1-
ATOM   1400  N   ALA B 213      -8.641 -47.753 -36.853  1.00 23.25           N  
ANISOU 1400  N   ALA B 213     3012   3343   2480    686     44    201       N  
ATOM   1401  CA  ALA B 213      -9.497 -48.610 -37.656  1.00 25.62           C  
ANISOU 1401  CA  ALA B 213     3347   3615   2772    688     65    203       C  
ATOM   1402  C   ALA B 213      -8.847 -48.802 -39.017  1.00 27.72           C  
ANISOU 1402  C   ALA B 213     3571   3925   3037    704     71    199       C  
ATOM   1403  O   ALA B 213      -7.899 -48.101 -39.386  1.00 28.26           O  
ANISOU 1403  O   ALA B 213     3579   4044   3113    703     66    200       O  
ATOM   1404  CB  ALA B 213     -10.904 -48.014 -37.829  1.00 22.65           C  
ANISOU 1404  CB  ALA B 213     2985   3206   2416    635     86    214       C  
ATOM   1405  N   THR B 214      -9.373 -49.761 -39.768  1.00 25.51           N  
ANISOU 1405  N   THR B 214     3322   3625   2744    718     84    194       N  
ATOM   1406  CA  THR B 214      -8.988 -49.956 -41.156  1.00 25.87           C  
ANISOU 1406  CA  THR B 214     3335   3710   2786    732     94    190       C  
ATOM   1407  C   THR B 214     -10.111 -49.424 -42.036  1.00 27.78           C  
ANISOU 1407  C   THR B 214     3570   3941   3043    686    116    200       C  
ATOM   1408  O   THR B 214     -11.286 -49.520 -41.667  1.00 27.99           O  
ANISOU 1408  O   THR B 214     3638   3921   3077    659    124    202       O  
ATOM   1409  CB  THR B 214      -8.727 -51.439 -41.444  1.00 29.81           C  
ANISOU 1409  CB  THR B 214     3873   4195   3257    786     90    173       C  
ATOM   1410  CG2 THR B 214      -8.328 -51.665 -42.906  1.00 28.02           C  
ANISOU 1410  CG2 THR B 214     3612   4011   3022    804    100    166       C  
ATOM   1411  OG1 THR B 214      -7.682 -51.923 -40.588  1.00 28.99           O  
ANISOU 1411  OG1 THR B 214     3776   4102   3136    833     67    164       O  
ATOM   1412  N   VAL B 215      -9.746 -48.814 -43.165  1.00 27.10           N  
ANISOU 1412  N   VAL B 215     3432   3903   2962    678    126    206       N  
ATOM   1413  CA  VAL B 215     -10.718 -48.371 -44.164  1.00 31.37           C  
ANISOU 1413  CA  VAL B 215     3964   4441   3512    644    145    215       C  
ATOM   1414  C   VAL B 215     -11.788 -49.439 -44.338  1.00 30.14           C  
ANISOU 1414  C   VAL B 215     3865   4239   3346    649    150    201       C  
ATOM   1415  O   VAL B 215     -11.474 -50.606 -44.596  1.00 27.58           O  
ANISOU 1415  O   VAL B 215     3567   3910   3001    689    145    183       O  
ATOM   1416  CB  VAL B 215     -10.047 -48.062 -45.516  1.00 29.70           C  
ANISOU 1416  CB  VAL B 215     3702   4289   3295    654    156    220       C  
ATOM   1417  CG1 VAL B 215     -11.111 -47.709 -46.561  1.00 26.72           C  
ANISOU 1417  CG1 VAL B 215     3323   3909   2922    626    174    228       C  
ATOM   1418  CG2 VAL B 215      -9.063 -46.928 -45.370  1.00 28.06           C  
ANISOU 1418  CG2 VAL B 215     3435   4124   3103    640    155    236       C  
ATOM   1419  N   GLY B 216     -13.052 -49.060 -44.171  1.00 25.82           N  
ANISOU 1419  N   GLY B 216     3338   3658   2815    607    160    207       N  
ATOM   1420  CA  GLY B 216     -14.149 -49.988 -44.319  1.00 23.23           C  
ANISOU 1420  CA  GLY B 216     3058   3285   2482    603    166    193       C  
ATOM   1421  C   GLY B 216     -14.702 -50.559 -43.025  1.00 30.65           C  
ANISOU 1421  C   GLY B 216     4052   4169   3424    598    162    190       C  
ATOM   1422  O   GLY B 216     -15.810 -51.112 -43.052  1.00 30.64           O  
ANISOU 1422  O   GLY B 216     4088   4127   3426    579    171    183       O  
ATOM   1423  N   ASP B 217     -13.982 -50.447 -41.898  1.00 24.49           N  
ANISOU 1423  N   ASP B 217     3279   3385   2641    612    150    196       N  
ATOM   1424  CA  ASP B 217     -14.529 -50.899 -40.615  1.00 23.39           C  
ANISOU 1424  CA  ASP B 217     3192   3194   2500    607    149    197       C  
ATOM   1425  C   ASP B 217     -15.798 -50.123 -40.274  1.00 26.91           C  
ANISOU 1425  C   ASP B 217     3641   3616   2967    556    162    207       C  
ATOM   1426  O   ASP B 217     -15.889 -48.915 -40.517  1.00 24.77           O  
ANISOU 1426  O   ASP B 217     3328   3372   2712    529    165    218       O  
ATOM   1427  CB  ASP B 217     -13.529 -50.689 -39.471  1.00 23.30           C  
ANISOU 1427  CB  ASP B 217     3180   3192   2482    632    131    201       C  
ATOM   1428  CG  ASP B 217     -12.331 -51.625 -39.525  0.82 26.85           C  
ANISOU 1428  CG  ASP B 217     3636   3657   2907    689    116    189       C  
ATOM   1429  OD1 ASP B 217     -12.253 -52.510 -40.400  0.80 25.78           O  
ANISOU 1429  OD1 ASP B 217     3513   3522   2761    713    119    177       O  
ATOM   1430  OD2 ASP B 217     -11.451 -51.463 -38.662  0.87 25.40           O1-
ANISOU 1430  OD2 ASP B 217     3447   3488   2716    713     98    191       O1-
ATOM   1431  N   ARG B 218     -16.776 -50.817 -39.688  1.00 25.58           N  
ANISOU 1431  N   ARG B 218     3524   3397   2799    543    172    204       N  
ATOM   1432  CA  ARG B 218     -17.946 -50.166 -39.108  1.00 26.62           C  
ANISOU 1432  CA  ARG B 218     3662   3505   2947    500    185    214       C  
ATOM   1433  C   ARG B 218     -17.616 -49.814 -37.657  1.00 27.16           C  
ANISOU 1433  C   ARG B 218     3748   3561   3010    505    178    223       C  
ATOM   1434  O   ARG B 218     -17.527 -50.694 -36.793  1.00 27.28           O  
ANISOU 1434  O   ARG B 218     3813   3543   3010    526    177    223       O  
ATOM   1435  CB  ARG B 218     -19.180 -51.058 -39.211  1.00 23.83           C  
ANISOU 1435  CB  ARG B 218     3350   3106   2596    480    202    205       C  
ATOM   1436  CG  ARG B 218     -20.439 -50.487 -38.536  1.00 21.21           C  
ANISOU 1436  CG  ARG B 218     3027   2752   2282    436    218    214       C  
ATOM   1437  CD  ARG B 218     -21.654 -51.370 -38.856  1.00 24.08           C  
ANISOU 1437  CD  ARG B 218     3420   3078   2652    412    235    203       C  
ATOM   1438  NE  ARG B 218     -22.092 -51.116 -40.216  1.00 24.93           N  
ANISOU 1438  NE  ARG B 218     3490   3211   2769    398    236    192       N  
ATOM   1439  CZ  ARG B 218     -22.906 -50.126 -40.565  1.00 27.35           C  
ANISOU 1439  CZ  ARG B 218     3762   3537   3092    366    243    196       C  
ATOM   1440  NH1 ARG B 218     -23.409 -49.320 -39.633  1.00 21.48           N1+
ANISOU 1440  NH1 ARG B 218     3017   2786   2359    344    251    210       N1+
ATOM   1441  NH2 ARG B 218     -23.224 -49.952 -41.844  1.00 24.79           N  
ANISOU 1441  NH2 ARG B 218     3407   3240   2772    360    242    186       N  
ATOM   1442  N   VAL B 219     -17.420 -48.528 -37.396  1.00 24.36           N  
ANISOU 1442  N   VAL B 219     3356   3231   2668    488    173    233       N  
ATOM   1443  CA  VAL B 219     -16.941 -48.039 -36.109  1.00 23.31           C  
ANISOU 1443  CA  VAL B 219     3231   3097   2530    496    160    238       C  
ATOM   1444  C   VAL B 219     -18.075 -47.320 -35.393  1.00 24.18           C  
ANISOU 1444  C   VAL B 219     3352   3183   2653    459    174    246       C  
ATOM   1445  O   VAL B 219     -18.725 -46.438 -35.966  1.00 23.43           O  
ANISOU 1445  O   VAL B 219     3225   3099   2577    427    183    250       O  
ATOM   1446  CB  VAL B 219     -15.729 -47.113 -36.289  1.00 27.42           C  
ANISOU 1446  CB  VAL B 219     3698   3663   3056    506    141    239       C  
ATOM   1447  CG1 VAL B 219     -15.256 -46.557 -34.935  1.00 23.70           C  
ANISOU 1447  CG1 VAL B 219     3233   3191   2580    512    125    240       C  
ATOM   1448  CG2 VAL B 219     -14.614 -47.884 -37.001  1.00 24.32           C  
ANISOU 1448  CG2 VAL B 219     3293   3299   2649    546    131    231       C  
ATOM   1449  N   GLU B 220     -18.284 -47.674 -34.131  1.00 20.42           N  
ANISOU 1449  N   GLU B 220     2918   2677   2162    467    174    248       N  
ATOM   1450  CA  GLU B 220     -19.319 -47.078 -33.314  1.00 23.19           C  
ANISOU 1450  CA  GLU B 220     3284   3006   2520    438    188    255       C  
ATOM   1451  C   GLU B 220     -18.685 -46.149 -32.288  1.00 26.67           C  
ANISOU 1451  C   GLU B 220     3715   3461   2957    447    170    256       C  
ATOM   1452  O   GLU B 220     -17.687 -46.499 -31.652  1.00 24.12           O  
ANISOU 1452  O   GLU B 220     3404   3144   2614    481    151    253       O  
ATOM   1453  CB  GLU B 220     -20.136 -48.154 -32.609  1.00 20.90           C  
ANISOU 1453  CB  GLU B 220     3054   2672   2217    439    207    258       C  
ATOM   1454  CG  GLU B 220     -21.261 -47.604 -31.734  1.00 22.91           C  
ANISOU 1454  CG  GLU B 220     3323   2907   2476    410    225    265       C  
ATOM   1455  CD  GLU B 220     -22.145 -48.717 -31.233  1.00 24.35           C  
ANISOU 1455  CD  GLU B 220     3559   3045   2647    404    250    271       C  
ATOM   1456  OE1 GLU B 220     -21.631 -49.607 -30.499  1.00 26.33           O  
ANISOU 1456  OE1 GLU B 220     3856   3275   2874    435    247    275       O  
ATOM   1457  OE2 GLU B 220     -23.339 -48.724 -31.599  1.00 23.78           O1-
ANISOU 1457  OE2 GLU B 220     3484   2961   2592    369    273    271       O1-
ATOM   1458  N   ILE B 221     -19.274 -44.969 -32.129  1.00 24.19           N  
ANISOU 1458  N   ILE B 221     3378   3152   2660    417    174    259       N  
ATOM   1459  CA  ILE B 221     -18.818 -43.975 -31.165  1.00 22.51           C  
ANISOU 1459  CA  ILE B 221     3156   2949   2447    420    157    256       C  
ATOM   1460  C   ILE B 221     -19.938 -43.741 -30.166  1.00 25.69           C  
ANISOU 1460  C   ILE B 221     3592   3324   2845    404    174    260       C  
ATOM   1461  O   ILE B 221     -21.088 -43.511 -30.566  1.00 22.14           O  
ANISOU 1461  O   ILE B 221     3139   2864   2410    375    196    264       O  
ATOM   1462  CB  ILE B 221     -18.424 -42.652 -31.856  1.00 26.38           C  
ANISOU 1462  CB  ILE B 221     3591   3470   2964    399    147    255       C  
ATOM   1463  CG1 ILE B 221     -17.352 -42.889 -32.936  1.00 24.30           C  
ANISOU 1463  CG1 ILE B 221     3290   3237   2704    412    135    254       C  
ATOM   1464  CG2 ILE B 221     -17.957 -41.621 -30.834  1.00 21.72           C  
ANISOU 1464  CG2 ILE B 221     2992   2885   2375    399    127    249       C  
ATOM   1465  CD1 ILE B 221     -16.034 -43.337 -32.372  1.00 25.32           C  
ANISOU 1465  CD1 ILE B 221     3422   3383   2815    449    111    246       C  
ATOM   1466  N   VAL B 222     -19.610 -43.825 -28.874  1.00 22.61           N  
ANISOU 1466  N   VAL B 222     3233   2926   2432    427    163    258       N  
ATOM   1467  CA  VAL B 222     -20.498 -43.420 -27.790  1.00 21.84           C  
ANISOU 1467  CA  VAL B 222     3163   2809   2326    417    176    260       C  
ATOM   1468  C   VAL B 222     -19.933 -42.130 -27.223  1.00 25.00           C  
ANISOU 1468  C   VAL B 222     3538   3228   2732    417    152    249       C  
ATOM   1469  O   VAL B 222     -18.774 -42.088 -26.796  1.00 23.47           O  
ANISOU 1469  O   VAL B 222     3339   3051   2527    443    123    240       O  
ATOM   1470  CB  VAL B 222     -20.615 -44.487 -26.692  1.00 23.74           C  
ANISOU 1470  CB  VAL B 222     3464   3024   2532    443    185    266       C  
ATOM   1471  CG1 VAL B 222     -21.652 -44.040 -25.644  1.00 22.18           C  
ANISOU 1471  CG1 VAL B 222     3292   2809   2325    431    204    269       C  
ATOM   1472  CG2 VAL B 222     -21.009 -45.811 -27.285  1.00 26.93           C  
ANISOU 1472  CG2 VAL B 222     3894   3406   2933    443    206    275       C  
ATOM   1473  N   MET B 223     -20.728 -41.075 -27.226  1.00 21.41           N  
ANISOU 1473  N   MET B 223     3067   2771   2298    390    161    248       N  
ATOM   1474  CA  MET B 223     -20.197 -39.749 -26.943  1.00 19.86           C  
ANISOU 1474  CA  MET B 223     2841   2590   2115    384    137    237       C  
ATOM   1475  C   MET B 223     -20.966 -39.196 -25.752  1.00 22.80           C  
ANISOU 1475  C   MET B 223     3241   2947   2475    384    144    231       C  
ATOM   1476  O   MET B 223     -22.168 -38.927 -25.856  1.00 24.61           O  
ANISOU 1476  O   MET B 223     3474   3162   2713    363    169    237       O  
ATOM   1477  CB  MET B 223     -20.308 -38.859 -28.191  1.00 22.85           C  
ANISOU 1477  CB  MET B 223     3171   2981   2530    354    139    240       C  
ATOM   1478  CG  MET B 223     -19.344 -37.672 -28.184  1.00 29.42           C  
ANISOU 1478  CG  MET B 223     3967   3830   3381    348    111    229       C  
ATOM   1479  SD  MET B 223     -19.824 -36.362 -27.071  1.00 40.10           S  
ANISOU 1479  SD  MET B 223     5330   5169   4739    339    103    216       S  
ATOM   1480  CE  MET B 223     -18.277 -36.027 -26.239  1.00 27.98           C  
ANISOU 1480  CE  MET B 223     3784   3652   3196    359     61    196       C  
ATOM   1481  N   ILE B 224     -20.266 -39.024 -24.629  1.00 22.75           N  
ANISOU 1481  N   ILE B 224     3252   2945   2447    409    120    219       N  
ATOM   1482  CA  ILE B 224     -20.852 -38.621 -23.357  1.00 22.73           C  
ANISOU 1482  CA  ILE B 224     3283   2931   2424    418    124    212       C  
ATOM   1483  C   ILE B 224     -20.168 -37.337 -22.910  1.00 26.92           C  
ANISOU 1483  C   ILE B 224     3789   3473   2965    417     91    191       C  
ATOM   1484  O   ILE B 224     -18.986 -37.126 -23.182  1.00 24.15           O  
ANISOU 1484  O   ILE B 224     3409   3141   2625    422     61    181       O  
ATOM   1485  CB  ILE B 224     -20.694 -39.721 -22.287  1.00 21.02           C  
ANISOU 1485  CB  ILE B 224     3118   2706   2163    454    126    216       C  
ATOM   1486  CG1 ILE B 224     -21.342 -41.031 -22.759  1.00 23.48           C  
ANISOU 1486  CG1 ILE B 224     3455   3000   2466    451    159    237       C  
ATOM   1487  CG2 ILE B 224     -21.284 -39.276 -20.941  1.00 21.16           C  
ANISOU 1487  CG2 ILE B 224     3171   2716   2154    466    131    209       C  
ATOM   1488  CD1 ILE B 224     -20.856 -42.231 -21.991  1.00 21.79           C  
ANISOU 1488  CD1 ILE B 224     3290   2778   2213    489    157    245       C  
ATOM   1489  N   THR B 225     -20.920 -36.465 -22.240  1.00 25.03           N  
ANISOU 1489  N   THR B 225     3560   3224   2726    410     96    182       N  
ATOM   1490  CA  THR B 225     -20.390 -35.211 -21.715  1.00 21.90           C  
ANISOU 1490  CA  THR B 225     3148   2833   2340    409     65    158       C  
ATOM   1491  C   THR B 225     -20.709 -35.114 -20.231  1.00 25.02           C  
ANISOU 1491  C   THR B 225     3585   3222   2698    436     61    145       C  
ATOM   1492  O   THR B 225     -21.780 -35.544 -19.794  1.00 24.75           O  
ANISOU 1492  O   THR B 225     3585   3176   2643    441     93    156       O  
ATOM   1493  CB  THR B 225     -20.980 -34.018 -22.495  1.00 23.33           C  
ANISOU 1493  CB  THR B 225     3297   3006   2563    374     73    158       C  
ATOM   1494  CG2 THR B 225     -20.493 -32.674 -21.944  1.00 23.63           C  
ANISOU 1494  CG2 THR B 225     3322   3042   2615    370     42    133       C  
ATOM   1495  OG1 THR B 225     -20.616 -34.148 -23.880  1.00 24.60           O  
ANISOU 1495  OG1 THR B 225     3419   3175   2753    353     76    173       O  
ATOM   1496  N   HIS B 226     -19.773 -34.573 -19.449  1.00 21.73           N  
ANISOU 1496  N   HIS B 226     3168   2817   2273    453     23    120       N  
ATOM   1497  CA  HIS B 226     -19.948 -34.476 -18.006  1.00 22.30           C  
ANISOU 1497  CA  HIS B 226     3282   2888   2304    484     14    104       C  
ATOM   1498  C   HIS B 226     -19.354 -33.179 -17.497  1.00 23.51           C  
ANISOU 1498  C   HIS B 226     3417   3046   2470    482    -25     70       C  
ATOM   1499  O   HIS B 226     -18.475 -32.579 -18.126  1.00 22.59           O  
ANISOU 1499  O   HIS B 226     3258   2937   2390    462    -51     58       O  
ATOM   1500  CB  HIS B 226     -19.280 -35.645 -17.251  1.00 22.98           C  
ANISOU 1500  CB  HIS B 226     3401   2986   2343    526      3    107       C  
ATOM   1501  CG  HIS B 226     -20.183 -36.819 -17.032  1.00 24.24           C  
ANISOU 1501  CG  HIS B 226     3606   3132   2472    538     45    135       C  
ATOM   1502  CD2 HIS B 226     -20.060 -38.120 -17.392  1.00 22.67           C  
ANISOU 1502  CD2 HIS B 226     3424   2930   2260    549     61    159       C  
ATOM   1503  ND1 HIS B 226     -21.379 -36.721 -16.355  1.00 24.09           N  
ANISOU 1503  ND1 HIS B 226     3620   3099   2433    540     77    142       N  
ATOM   1504  CE1 HIS B 226     -21.958 -37.910 -16.309  1.00 26.03           C  
ANISOU 1504  CE1 HIS B 226     3900   3333   2656    547    112    169       C  
ATOM   1505  NE2 HIS B 226     -21.184 -38.774 -16.942  1.00 24.22           N  
ANISOU 1505  NE2 HIS B 226     3664   3108   2432    552    103    179       N  
ATOM   1506  N   GLY B 227     -19.835 -32.762 -16.330  1.00 24.75           N  
ANISOU 1506  N   GLY B 227     3608   3198   2599    503    -27     53       N  
ATOM   1507  CA  GLY B 227     -19.171 -31.698 -15.614  1.00 23.15           C  
ANISOU 1507  CA  GLY B 227     3397   3000   2398    509    -69     15       C  
ATOM   1508  C   GLY B 227     -19.884 -30.368 -15.642  1.00 28.29           C  
ANISOU 1508  C   GLY B 227     4041   3632   3078    486    -66      0       C  
ATOM   1509  O   GLY B 227     -21.071 -30.263 -15.313  1.00 26.14           O  
ANISOU 1509  O   GLY B 227     3795   3347   2792    491    -35      7       O  
ATOM   1510  N   GLU B 228     -19.153 -29.343 -16.063  1.00 25.33           N  
ANISOU 1510  N   GLU B 228     3628   3253   2745    461    -98    -21       N  
ATOM   1511  CA  GLU B 228     -19.560 -27.959 -15.905  1.00 26.16           C  
ANISOU 1511  CA  GLU B 228     3729   3336   2875    444   -107    -44       C  
ATOM   1512  C   GLU B 228     -19.805 -27.241 -17.224  1.00 30.15           C  
ANISOU 1512  C   GLU B 228     4196   3823   3438    400    -93    -28       C  
ATOM   1513  O   GLU B 228     -20.555 -26.259 -17.243  1.00 30.19           O  
ANISOU 1513  O   GLU B 228     4206   3805   3461    389    -85    -36       O  
ATOM   1514  CB  GLU B 228     -18.478 -27.204 -15.107  1.00 28.84           C  
ANISOU 1514  CB  GLU B 228     4061   3681   3215    452   -160    -88       C  
ATOM   1515  CG  GLU B 228     -18.876 -25.838 -14.589  1.00 36.01           C  
ANISOU 1515  CG  GLU B 228     4978   4565   4138    446   -175   -121       C  
ATOM   1516  CD  GLU B 228     -19.995 -25.895 -13.563  0.65 33.07           C  
ANISOU 1516  CD  GLU B 228     4657   4189   3720    481   -154   -126       C  
ATOM   1517  OE1 GLU B 228     -20.701 -24.877 -13.432  0.78 34.85           O  
ANISOU 1517  OE1 GLU B 228     4891   4391   3961    475   -149   -141       O  
ATOM   1518  OE2 GLU B 228     -20.175 -26.946 -12.903  0.99 33.05           O1-
ANISOU 1518  OE2 GLU B 228     4686   4206   3666    516   -140   -115       O1-
ATOM   1519  N   TYR B 229     -19.230 -27.713 -18.324  1.00 21.42           N  
ANISOU 1519  N   TYR B 229     3056   2727   2357    379    -89     -6       N  
ATOM   1520  CA  TYR B 229     -19.111 -26.919 -19.535  1.00 28.66           C  
ANISOU 1520  CA  TYR B 229     3932   3630   3326    338    -85      5       C  
ATOM   1521  C   TYR B 229     -19.866 -27.549 -20.697  1.00 27.16           C  
ANISOU 1521  C   TYR B 229     3733   3441   3146    325    -44     45       C  
ATOM   1522  O   TYR B 229     -19.992 -28.774 -20.795  1.00 25.51           O  
ANISOU 1522  O   TYR B 229     3534   3247   2910    341    -26     63       O  
ATOM   1523  CB  TYR B 229     -17.625 -26.747 -19.919  1.00 24.99           C  
ANISOU 1523  CB  TYR B 229     3427   3181   2889    320   -120     -6       C  
ATOM   1524  CG  TYR B 229     -16.803 -26.203 -18.773  1.00 31.81           C  
ANISOU 1524  CG  TYR B 229     4295   4048   3742    332   -165    -48       C  
ATOM   1525  CD1 TYR B 229     -17.097 -24.957 -18.221  1.00 33.17           C  
ANISOU 1525  CD1 TYR B 229     4479   4194   3930    324   -181    -77       C  
ATOM   1526  CD2 TYR B 229     -15.754 -26.937 -18.228  1.00 29.20           C  
ANISOU 1526  CD2 TYR B 229     3959   3749   3386    355   -194    -63       C  
ATOM   1527  CE1 TYR B 229     -16.360 -24.449 -17.158  1.00 33.30           C  
ANISOU 1527  CE1 TYR B 229     4501   4214   3937    336   -225   -121       C  
ATOM   1528  CE2 TYR B 229     -14.998 -26.437 -17.171  1.00 32.59           C  
ANISOU 1528  CE2 TYR B 229     4391   4186   3805    369   -239   -106       C  
ATOM   1529  CZ  TYR B 229     -15.307 -25.195 -16.640  1.00 36.40           C  
ANISOU 1529  CZ  TYR B 229     4885   4642   4304    358   -255   -136       C  
ATOM   1530  OH  TYR B 229     -14.571 -24.697 -15.588  1.00 42.57           O  
ANISOU 1530  OH  TYR B 229     5670   5430   5075    371   -302   -182       O  
ATOM   1531  N   TYR B 230     -20.357 -26.694 -21.587  1.00 23.17           N  
ANISOU 1531  N   TYR B 230     3209   2916   2679    297    -31     56       N  
ATOM   1532  CA  TYR B 230     -20.849 -27.183 -22.863  1.00 25.16           C  
ANISOU 1532  CA  TYR B 230     3442   3172   2945    282      1     91       C  
ATOM   1533  C   TYR B 230     -19.659 -27.422 -23.796  1.00 25.78           C  
ANISOU 1533  C   TYR B 230     3481   3269   3047    262    -11    102       C  
ATOM   1534  O   TYR B 230     -18.574 -26.848 -23.627  1.00 27.30           O  
ANISOU 1534  O   TYR B 230     3653   3464   3258    251    -42     84       O  
ATOM   1535  CB  TYR B 230     -21.840 -26.192 -23.488  1.00 27.86           C  
ANISOU 1535  CB  TYR B 230     3780   3490   3315    264     20    101       C  
ATOM   1536  CG  TYR B 230     -21.153 -25.155 -24.349  1.00 27.79           C  
ANISOU 1536  CG  TYR B 230     3737   3469   3352    232      5    104       C  
ATOM   1537  CD1 TYR B 230     -21.013 -25.355 -25.721  1.00 28.17           C  
ANISOU 1537  CD1 TYR B 230     3755   3526   3423    212     21    134       C  
ATOM   1538  CD2 TYR B 230     -20.625 -23.988 -23.794  1.00 26.63           C  
ANISOU 1538  CD2 TYR B 230     3591   3301   3226    222    -24     78       C  
ATOM   1539  CE1 TYR B 230     -20.368 -24.433 -26.518  1.00 30.31           C  
ANISOU 1539  CE1 TYR B 230     3997   3786   3734    182     12    141       C  
ATOM   1540  CE2 TYR B 230     -19.973 -23.042 -24.595  1.00 28.73           C  
ANISOU 1540  CE2 TYR B 230     3827   3552   3537    189    -35     83       C  
ATOM   1541  CZ  TYR B 230     -19.847 -23.278 -25.959  1.00 31.03           C  
ANISOU 1541  CZ  TYR B 230     4089   3854   3849    169    -15    118       C  
ATOM   1542  OH  TYR B 230     -19.196 -22.375 -26.790  1.00 29.94           O  
ANISOU 1542  OH  TYR B 230     3922   3702   3753    135    -21    128       O  
ATOM   1543  N   HIS B 231     -19.866 -28.290 -24.783  1.00 24.72           N  
ANISOU 1543  N   HIS B 231     3334   3148   2911    259     13    130       N  
ATOM   1544  CA  HIS B 231     -18.850 -28.626 -25.770  1.00 24.25           C  
ANISOU 1544  CA  HIS B 231     3237   3109   2869    244      8    143       C  
ATOM   1545  C   HIS B 231     -19.515 -28.762 -27.139  1.00 26.65           C  
ANISOU 1545  C   HIS B 231     3525   3413   3189    229     39    174       C  
ATOM   1546  O   HIS B 231     -20.737 -28.861 -27.249  1.00 23.56           O  
ANISOU 1546  O   HIS B 231     3152   3011   2790    233     63    184       O  
ATOM   1547  CB  HIS B 231     -18.125 -29.932 -25.402  1.00 23.78           C  
ANISOU 1547  CB  HIS B 231     3183   3076   2778    270     -1    140       C  
ATOM   1548  CG  HIS B 231     -17.516 -29.921 -24.034  1.00 24.51           C  
ANISOU 1548  CG  HIS B 231     3295   3172   2847    293    -32    111       C  
ATOM   1549  CD2 HIS B 231     -18.031 -30.254 -22.825  1.00 28.57           C  
ANISOU 1549  CD2 HIS B 231     3852   3680   3324    321    -33     97       C  
ATOM   1550  ND1 HIS B 231     -16.225 -29.503 -23.795  1.00 28.18           N  
ANISOU 1550  ND1 HIS B 231     3732   3652   3325    288    -68     90       N  
ATOM   1551  CE1 HIS B 231     -15.967 -29.580 -22.501  1.00 24.75           C  
ANISOU 1551  CE1 HIS B 231     3323   3220   2861    314    -92     63       C  
ATOM   1552  NE2 HIS B 231     -17.045 -30.039 -21.891  1.00 30.70           N  
ANISOU 1552  NE2 HIS B 231     4122   3961   3583    336    -71     69       N  
ATOM   1553  N   THR B 232     -18.700 -28.798 -28.194  1.00 22.64           N  
ANISOU 1553  N   THR B 232     2980   2922   2702    212     37    188       N  
ATOM   1554  CA  THR B 232     -19.165 -29.220 -29.512  1.00 23.54           C  
ANISOU 1554  CA  THR B 232     3078   3044   2821    204     64    216       C  
ATOM   1555  C   THR B 232     -18.234 -30.304 -30.023  1.00 27.73           C  
ANISOU 1555  C   THR B 232     3590   3606   3340    213     62    223       C  
ATOM   1556  O   THR B 232     -17.046 -30.048 -30.249  1.00 29.71           O  
ANISOU 1556  O   THR B 232     3810   3873   3606    204     44    220       O  
ATOM   1557  CB  THR B 232     -19.237 -28.057 -30.514  1.00 22.66           C  
ANISOU 1557  CB  THR B 232     2942   2922   2747    176     71    233       C  
ATOM   1558  CG2 THR B 232     -20.363 -27.089 -30.152  1.00 27.39           C  
ANISOU 1558  CG2 THR B 232     3563   3489   3354    173     78    229       C  
ATOM   1559  OG1 THR B 232     -17.992 -27.342 -30.545  1.00 24.08           O  
ANISOU 1559  OG1 THR B 232     3092   3105   2951    157     49    226       O  
ATOM   1560  N   PHE B 233     -18.787 -31.495 -30.253  1.00 25.16           N  
ANISOU 1560  N   PHE B 233     3282   3289   2990    231     80    232       N  
ATOM   1561  CA  PHE B 233     -18.029 -32.638 -30.744  1.00 23.04           C  
ANISOU 1561  CA  PHE B 233     3001   3046   2707    245     80    237       C  
ATOM   1562  C   PHE B 233     -17.972 -32.618 -32.268  1.00 24.38           C  
ANISOU 1562  C   PHE B 233     3139   3231   2893    231     96    259       C  
ATOM   1563  O   PHE B 233     -19.010 -32.516 -32.933  1.00 23.07           O  
ANISOU 1563  O   PHE B 233     2978   3056   2731    223    118    273       O  
ATOM   1564  CB  PHE B 233     -18.674 -33.941 -30.264  1.00 21.76           C  
ANISOU 1564  CB  PHE B 233     2878   2880   2511    270     93    236       C  
ATOM   1565  CG  PHE B 233     -18.037 -35.170 -30.833  1.00 22.90           C  
ANISOU 1565  CG  PHE B 233     3016   3045   2640    288     94    242       C  
ATOM   1566  CD1 PHE B 233     -16.874 -35.690 -30.264  1.00 23.61           C  
ANISOU 1566  CD1 PHE B 233     3105   3152   2715    310     71    230       C  
ATOM   1567  CD2 PHE B 233     -18.596 -35.811 -31.935  1.00 23.39           C  
ANISOU 1567  CD2 PHE B 233     3074   3111   2701    285    117    257       C  
ATOM   1568  CE1 PHE B 233     -16.271 -36.841 -30.793  1.00 22.18           C  
ANISOU 1568  CE1 PHE B 233     2920   2990   2518    331     72    234       C  
ATOM   1569  CE2 PHE B 233     -18.009 -36.961 -32.473  1.00 21.91           C  
ANISOU 1569  CE2 PHE B 233     2884   2942   2499    303    118    259       C  
ATOM   1570  CZ  PHE B 233     -16.843 -37.481 -31.897  1.00 23.28           C  
ANISOU 1570  CZ  PHE B 233     3057   3129   2657    328     96    248       C  
ATOM   1571  N   HIS B 234     -16.765 -32.731 -32.818  1.00 23.73           N  
ANISOU 1571  N   HIS B 234     3022   3175   2818    229     86    262       N  
ATOM   1572  CA  HIS B 234     -16.573 -32.689 -34.262  1.00 23.00           C  
ANISOU 1572  CA  HIS B 234     2898   3102   2738    218    102    283       C  
ATOM   1573  C   HIS B 234     -15.607 -33.783 -34.702  1.00 25.26           C  
ANISOU 1573  C   HIS B 234     3169   3422   3009    239     98    283       C  
ATOM   1574  O   HIS B 234     -14.594 -34.019 -34.037  1.00 22.89           O  
ANISOU 1574  O   HIS B 234     2860   3135   2702    251     77    268       O  
ATOM   1575  CB  HIS B 234     -16.033 -31.315 -34.699  1.00 22.39           C  
ANISOU 1575  CB  HIS B 234     2787   3025   2696    188     97    292       C  
ATOM   1576  CG  HIS B 234     -15.648 -31.245 -36.144  1.00 23.67           C  
ANISOU 1576  CG  HIS B 234     2914   3211   2868    177    114    316       C  
ATOM   1577  CD2 HIS B 234     -14.481 -30.901 -36.739  1.00 27.27           C  
ANISOU 1577  CD2 HIS B 234     3328   3693   3341    164    110    325       C  
ATOM   1578  ND1 HIS B 234     -16.525 -31.549 -37.167  1.00 24.78           N  
ANISOU 1578  ND1 HIS B 234     3060   3354   3001    181    137    335       N  
ATOM   1579  CE1 HIS B 234     -15.913 -31.402 -38.330  1.00 23.24           C  
ANISOU 1579  CE1 HIS B 234     2832   3186   2814    173    147    354       C  
ATOM   1580  NE2 HIS B 234     -14.675 -30.999 -38.099  1.00 28.13           N  
ANISOU 1580  NE2 HIS B 234     3421   3818   3448    162    134    350       N  
ATOM   1581  N   MET B 235     -15.903 -34.420 -35.841  1.00 22.64           N  
ANISOU 1581  N   MET B 235     2830   3104   2668    244    117    298       N  
ATOM   1582  CA  MET B 235     -15.006 -35.381 -36.491  1.00 27.54           C  
ANISOU 1582  CA  MET B 235     3431   3757   3274    265    117    298       C  
ATOM   1583  C   MET B 235     -14.682 -34.926 -37.908  1.00 26.47           C  
ANISOU 1583  C   MET B 235     3257   3647   3153    250    132    319       C  
ATOM   1584  O   MET B 235     -15.597 -34.642 -38.693  1.00 26.01           O  
ANISOU 1584  O   MET B 235     3202   3581   3099    239    150    334       O  
ATOM   1585  CB  MET B 235     -15.629 -36.771 -36.587  1.00 23.79           C  
ANISOU 1585  CB  MET B 235     2990   3277   2771    291    127    294       C  
ATOM   1586  CG  MET B 235     -15.802 -37.543 -35.321  1.00 32.98           C  
ANISOU 1586  CG  MET B 235     4196   4422   3914    312    116    278       C  
ATOM   1587  SD  MET B 235     -16.077 -39.289 -35.743  1.00 41.63           S  
ANISOU 1587  SD  MET B 235     5320   5516   4979    343    128    275       S  
ATOM   1588  CE  MET B 235     -14.483 -39.757 -36.352  1.00 34.91           C  
ANISOU 1588  CE  MET B 235     4433   4709   4122    367    114    272       C  
ATOM   1589  N   HIS B 236     -13.394 -34.861 -38.240  1.00 22.27           N  
ANISOU 1589  N   HIS B 236     2686   3148   2628    252    124    320       N  
ATOM   1590  CA  HIS B 236     -12.995 -34.626 -39.624  1.00 23.14           C  
ANISOU 1590  CA  HIS B 236     2759   3288   2745    244    142    342       C  
ATOM   1591  C   HIS B 236     -13.335 -35.846 -40.483  1.00 25.45           C  
ANISOU 1591  C   HIS B 236     3064   3598   3010    272    155    343       C  
ATOM   1592  O   HIS B 236     -13.240 -36.992 -40.028  1.00 23.05           O  
ANISOU 1592  O   HIS B 236     2782   3293   2683    301    147    326       O  
ATOM   1593  CB  HIS B 236     -11.488 -34.353 -39.723  1.00 24.30           C  
ANISOU 1593  CB  HIS B 236     2858   3471   2903    240    132    341       C  
ATOM   1594  CG  HIS B 236     -11.058 -33.015 -39.200  1.00 30.32           C  
ANISOU 1594  CG  HIS B 236     3599   4221   3699    204    122    342       C  
ATOM   1595  CD2 HIS B 236     -11.533 -32.253 -38.186  1.00 25.54           C  
ANISOU 1595  CD2 HIS B 236     3016   3578   3110    186    108    331       C  
ATOM   1596  ND1 HIS B 236      -9.982 -32.325 -39.724  1.00 30.19           N  
ANISOU 1596  ND1 HIS B 236     3532   4232   3705    182    125    353       N  
ATOM   1597  CE1 HIS B 236      -9.820 -31.193 -39.062  1.00 26.44           C  
ANISOU 1597  CE1 HIS B 236     3050   3734   3261    149    113    348       C  
ATOM   1598  NE2 HIS B 236     -10.750 -31.124 -38.126  1.00 25.83           N  
ANISOU 1598  NE2 HIS B 236     3018   3618   3180    153    101    334       N  
ATOM   1599  N   GLY B 237     -13.738 -35.597 -41.729  1.00 22.95           N  
ANISOU 1599  N   GLY B 237     2734   3293   2694    265    176    364       N  
ATOM   1600  CA  GLY B 237     -13.838 -36.644 -42.734  1.00 25.31           C  
ANISOU 1600  CA  GLY B 237     3035   3616   2968    290    188    364       C  
ATOM   1601  C   GLY B 237     -15.007 -37.599 -42.598  1.00 27.60           C  
ANISOU 1601  C   GLY B 237     3368   3880   3238    306    190    351       C  
ATOM   1602  O   GLY B 237     -15.114 -38.528 -43.401  1.00 24.64           O  
ANISOU 1602  O   GLY B 237     2997   3521   2842    327    198    347       O  
ATOM   1603  N   HIS B 238     -15.893 -37.404 -41.621  1.00 22.07           N  
ANISOU 1603  N   HIS B 238     2699   3141   2544    294    185    343       N  
ATOM   1604  CA  HIS B 238     -16.954 -38.363 -41.339  1.00 22.16           C  
ANISOU 1604  CA  HIS B 238     2752   3129   2540    305    189    330       C  
ATOM   1605  C   HIS B 238     -18.180 -37.596 -40.853  1.00 26.76           C  
ANISOU 1605  C   HIS B 238     3352   3680   3136    282    194    333       C  
ATOM   1606  O   HIS B 238     -18.076 -36.457 -40.388  1.00 25.70           O  
ANISOU 1606  O   HIS B 238     3207   3536   3021    263    189    340       O  
ATOM   1607  CB  HIS B 238     -16.496 -39.407 -40.299  1.00 21.26           C  
ANISOU 1607  CB  HIS B 238     2665   3004   2410    329    175    311       C  
ATOM   1608  CG  HIS B 238     -15.328 -40.234 -40.752  1.00 24.83           C  
ANISOU 1608  CG  HIS B 238     3101   3487   2846    358    169    305       C  
ATOM   1609  CD2 HIS B 238     -15.274 -41.456 -41.342  1.00 24.74           C  
ANISOU 1609  CD2 HIS B 238     3102   3484   2813    385    172    296       C  
ATOM   1610  ND1 HIS B 238     -14.023 -39.800 -40.655  1.00 24.13           N  
ANISOU 1610  ND1 HIS B 238     2976   3427   2763    362    157    307       N  
ATOM   1611  CE1 HIS B 238     -13.214 -40.721 -41.159  1.00 25.23           C  
ANISOU 1611  CE1 HIS B 238     3107   3595   2886    393    155    300       C  
ATOM   1612  NE2 HIS B 238     -13.949 -41.733 -41.589  1.00 23.51           N  
ANISOU 1612  NE2 HIS B 238     2919   3363   2649    408    164    294       N  
ATOM   1613  N   ARG B 239     -19.344 -38.236 -40.947  1.00 23.71           N  
ANISOU 1613  N   ARG B 239     2991   3276   2739    284    203    326       N  
ATOM   1614  CA  ARG B 239     -20.596 -37.595 -40.569  1.00 26.81           C  
ANISOU 1614  CA  ARG B 239     3399   3644   3143    266    210    328       C  
ATOM   1615  C   ARG B 239     -21.595 -38.672 -40.176  1.00 24.27           C  
ANISOU 1615  C   ARG B 239     3111   3302   2809    270    217    312       C  
ATOM   1616  O   ARG B 239     -21.398 -39.855 -40.464  1.00 26.64           O  
ANISOU 1616  O   ARG B 239     3423   3606   3092    286    217    303       O  
ATOM   1617  CB  ARG B 239     -21.152 -36.734 -41.712  1.00 22.61           C  
ANISOU 1617  CB  ARG B 239     2843   3126   2621    254    221    344       C  
ATOM   1618  CG  ARG B 239     -21.536 -37.564 -42.928  1.00 19.88           C  
ANISOU 1618  CG  ARG B 239     2494   2801   2260    266    229    342       C  
ATOM   1619  CD  ARG B 239     -21.261 -36.827 -44.249  1.00 20.80           C  
ANISOU 1619  CD  ARG B 239     2577   2947   2377    266    236    363       C  
ATOM   1620  NE  ARG B 239     -19.833 -36.572 -44.422  1.00 26.84           N  
ANISOU 1620  NE  ARG B 239     3318   3734   3145    269    232    374       N  
ATOM   1621  CZ  ARG B 239     -18.925 -37.483 -44.766  1.00 27.61           C  
ANISOU 1621  CZ  ARG B 239     3409   3855   3227    289    230    367       C  
ATOM   1622  NH1 ARG B 239     -19.275 -38.744 -45.021  1.00 22.02           N1+
ANISOU 1622  NH1 ARG B 239     2719   3148   2499    308    230    349       N1+
ATOM   1623  NH2 ARG B 239     -17.652 -37.124 -44.855  1.00 27.37           N  
ANISOU 1623  NH2 ARG B 239     3351   3846   3201    290    227    377       N  
ATOM   1624  N   TRP B 240     -22.667 -38.254 -39.503  1.00 21.71           N  
ANISOU 1624  N   TRP B 240     2803   2955   2492    256    223    310       N  
ATOM   1625  CA  TRP B 240     -23.660 -39.195 -39.003  1.00 24.48           C  
ANISOU 1625  CA  TRP B 240     3185   3284   2834    256    233    297       C  
ATOM   1626  C   TRP B 240     -25.017 -38.502 -38.909  1.00 24.53           C  
ANISOU 1626  C   TRP B 240     3190   3279   2850    238    244    298       C  
ATOM   1627  O   TRP B 240     -25.138 -37.288 -39.110  1.00 23.10           O  
ANISOU 1627  O   TRP B 240     2989   3103   2683    230    242    309       O  
ATOM   1628  CB  TRP B 240     -23.228 -39.776 -37.644  1.00 20.73           C  
ANISOU 1628  CB  TRP B 240     2742   2788   2347    265    227    289       C  
ATOM   1629  CG  TRP B 240     -23.179 -38.744 -36.531  1.00 24.49           C  
ANISOU 1629  CG  TRP B 240     3222   3251   2832    259    220    291       C  
ATOM   1630  CD1 TRP B 240     -24.160 -38.472 -35.611  1.00 20.62           C  
ANISOU 1630  CD1 TRP B 240     2753   2739   2343    250    229    287       C  
ATOM   1631  CD2 TRP B 240     -22.092 -37.858 -36.227  1.00 24.11           C  
ANISOU 1631  CD2 TRP B 240     3156   3212   2792    261    203    294       C  
ATOM   1632  CE2 TRP B 240     -22.487 -37.074 -35.117  1.00 22.85           C  
ANISOU 1632  CE2 TRP B 240     3011   3033   2638    254    200    290       C  
ATOM   1633  CE3 TRP B 240     -20.816 -37.660 -36.780  1.00 20.81           C  
ANISOU 1633  CE3 TRP B 240     2711   2818   2378    267    190    299       C  
ATOM   1634  NE1 TRP B 240     -23.750 -37.470 -34.759  1.00 22.72           N  
ANISOU 1634  NE1 TRP B 240     3019   3000   2616    249    217    286       N  
ATOM   1635  CZ2 TRP B 240     -21.666 -36.098 -34.559  1.00 20.04           C  
ANISOU 1635  CZ2 TRP B 240     2644   2678   2293    251    182    289       C  
ATOM   1636  CZ3 TRP B 240     -20.000 -36.689 -36.227  1.00 21.48           C  
ANISOU 1636  CZ3 TRP B 240     2781   2905   2475    262    174    300       C  
ATOM   1637  CH2 TRP B 240     -20.430 -35.917 -35.120  1.00 23.02           C  
ANISOU 1637  CH2 TRP B 240     2993   3078   2678    254    169    293       C  
ATOM   1638  N   ALA B 241     -26.042 -39.287 -38.600  1.00 21.24           N  
ANISOU 1638  N   ALA B 241     2795   2848   2429    232    256    287       N  
ATOM   1639  CA  ALA B 241     -27.400 -38.770 -38.529  1.00 26.80           C  
ANISOU 1639  CA  ALA B 241     3495   3547   3142    218    268    285       C  
ATOM   1640  C   ALA B 241     -27.731 -38.382 -37.096  1.00 25.49           C  
ANISOU 1640  C   ALA B 241     3351   3358   2977    213    272    283       C  
ATOM   1641  O   ALA B 241     -27.386 -39.099 -36.153  1.00 26.56           O  
ANISOU 1641  O   ALA B 241     3515   3477   3101    219    273    278       O  
ATOM   1642  CB  ALA B 241     -28.401 -39.808 -39.028  1.00 23.42           C  
ANISOU 1642  CB  ALA B 241     3071   3118   2710    210    281    272       C  
ATOM   1643  N   ASP B 242     -28.419 -37.254 -36.931  1.00 21.97           N  
ANISOU 1643  N   ASP B 242     2894   2912   2543    207    275    286       N  
ATOM   1644  CA  ASP B 242     -28.769 -36.796 -35.584  1.00 25.18           C  
ANISOU 1644  CA  ASP B 242     3320   3299   2949    206    279    283       C  
ATOM   1645  C   ASP B 242     -30.109 -37.407 -35.169  1.00 26.44           C  
ANISOU 1645  C   ASP B 242     3491   3450   3104    196    301    274       C  
ATOM   1646  O   ASP B 242     -31.142 -36.748 -35.131  1.00 27.22           O  
ANISOU 1646  O   ASP B 242     3578   3552   3210    190    310    271       O  
ATOM   1647  CB  ASP B 242     -28.804 -35.275 -35.530  1.00 25.04           C  
ANISOU 1647  CB  ASP B 242     3287   3282   2946    206    271    289       C  
ATOM   1648  CG  ASP B 242     -28.810 -34.734 -34.093  1.00 29.47           C  
ANISOU 1648  CG  ASP B 242     3870   3823   3503    210    269    282       C  
ATOM   1649  OD1 ASP B 242     -28.341 -35.440 -33.175  1.00 26.12           O  
ANISOU 1649  OD1 ASP B 242     3472   3389   3064    216    268    277       O  
ATOM   1650  OD2 ASP B 242     -29.278 -33.594 -33.882  1.00 31.90           O1-
ANISOU 1650  OD2 ASP B 242     4173   4126   3823    209    268    282       O1-
ATOM   1651  N   ASN B 243     -30.071 -38.700 -34.847  1.00 23.90           N  
ANISOU 1651  N   ASN B 243     3193   3118   2769    194    310    268       N  
ATOM   1652  CA  ASN B 243     -31.265 -39.451 -34.454  1.00 22.33           C  
ANISOU 1652  CA  ASN B 243     3008   2910   2568    180    334    261       C  
ATOM   1653  C   ASN B 243     -30.828 -40.516 -33.454  1.00 23.30           C  
ANISOU 1653  C   ASN B 243     3171   3009   2673    185    340    261       C  
ATOM   1654  O   ASN B 243     -29.697 -40.488 -32.961  1.00 23.59           O  
ANISOU 1654  O   ASN B 243     3224   3039   2699    202    325    266       O  
ATOM   1655  CB  ASN B 243     -31.988 -40.033 -35.686  1.00 19.54           C  
ANISOU 1655  CB  ASN B 243     2632   2570   2223    167    340    253       C  
ATOM   1656  CG  ASN B 243     -31.143 -41.065 -36.426  1.00 27.77           C  
ANISOU 1656  CG  ASN B 243     3681   3612   3259    172    330    251       C  
ATOM   1657  ND2 ASN B 243     -31.602 -41.506 -37.610  1.00 21.63           N  
ANISOU 1657  ND2 ASN B 243     2883   2849   2486    165    330    243       N  
ATOM   1658  OD1 ASN B 243     -30.078 -41.453 -35.938  1.00 25.90           O  
ANISOU 1658  OD1 ASN B 243     3467   3363   3010    186    322    256       O  
ATOM   1659  N   ARG B 244     -31.714 -41.477 -33.166  1.00 21.78           N  
ANISOU 1659  N   ARG B 244     2995   2803   2477    169    364    257       N  
ATOM   1660  CA  ARG B 244     -31.448 -42.415 -32.073  1.00 23.03           C  
ANISOU 1660  CA  ARG B 244     3198   2934   2616    174    375    261       C  
ATOM   1661  C   ARG B 244     -30.160 -43.202 -32.303  1.00 26.09           C  
ANISOU 1661  C   ARG B 244     3606   3314   2993    193    357    264       C  
ATOM   1662  O   ARG B 244     -29.304 -43.291 -31.412  1.00 22.30           O  
ANISOU 1662  O   ARG B 244     3154   2824   2496    213    348    269       O  
ATOM   1663  CB  ARG B 244     -32.614 -43.392 -31.878  1.00 24.08           C  
ANISOU 1663  CB  ARG B 244     3346   3052   2752    149    406    258       C  
ATOM   1664  CG  ARG B 244     -32.254 -44.486 -30.835  1.00 25.36           C  
ANISOU 1664  CG  ARG B 244     3561   3183   2893    156    419    266       C  
ATOM   1665  CD  ARG B 244     -33.348 -45.508 -30.580  1.00 24.70           C  
ANISOU 1665  CD  ARG B 244     3495   3078   2812    128    453    266       C  
ATOM   1666  NE  ARG B 244     -33.595 -46.452 -31.685  1.00 25.73           N  
ANISOU 1666  NE  ARG B 244     3617   3202   2958    109    454    255       N  
ATOM   1667  CZ  ARG B 244     -32.900 -47.570 -31.913  1.00 28.67           C  
ANISOU 1667  CZ  ARG B 244     4020   3550   3323    116    448    256       C  
ATOM   1668  NH1 ARG B 244     -31.865 -47.906 -31.145  1.00 24.02           N1+
ANISOU 1668  NH1 ARG B 244     3472   2943   2711    145    440    268       N1+
ATOM   1669  NH2 ARG B 244     -33.235 -48.356 -32.923  1.00 23.59           N  
ANISOU 1669  NH2 ARG B 244     3367   2901   2694     98    449    242       N  
ATOM   1670  N   THR B 245     -30.021 -43.814 -33.480  1.00 22.15           N  
ANISOU 1670  N   THR B 245     3093   2821   2501    189    351    258       N  
ATOM   1671  CA  THR B 245     -28.895 -44.704 -33.738  1.00 25.91           C  
ANISOU 1671  CA  THR B 245     3588   3289   2965    208    337    258       C  
ATOM   1672  C   THR B 245     -27.727 -44.002 -34.403  1.00 26.69           C  
ANISOU 1672  C   THR B 245     3660   3415   3067    228    310    260       C  
ATOM   1673  O   THR B 245     -26.677 -44.625 -34.584  1.00 24.36           O  
ANISOU 1673  O   THR B 245     3376   3119   2760    249    297    259       O  
ATOM   1674  CB  THR B 245     -29.315 -45.875 -34.639  1.00 26.98           C  
ANISOU 1674  CB  THR B 245     3729   3416   3107    196    346    248       C  
ATOM   1675  CG2 THR B 245     -30.401 -46.716 -33.983  1.00 24.95           C  
ANISOU 1675  CG2 THR B 245     3501   3129   2851    172    375    246       C  
ATOM   1676  OG1 THR B 245     -29.806 -45.353 -35.880  1.00 24.66           O  
ANISOU 1676  OG1 THR B 245     3392   3150   2830    184    341    239       O  
ATOM   1677  N   GLY B 246     -27.882 -42.738 -34.788  1.00 23.81           N  
ANISOU 1677  N   GLY B 246     3115   2967   2966     84    161     38       N  
ATOM   1678  CA  GLY B 246     -26.857 -42.073 -35.557  1.00 21.36           C  
ANISOU 1678  CA  GLY B 246     2799   2684   2633    119    142     44       C  
ATOM   1679  C   GLY B 246     -26.768 -42.491 -37.007  1.00 26.17           C  
ANISOU 1679  C   GLY B 246     3410   3315   3218    108    123     17       C  
ATOM   1680  O   GLY B 246     -25.873 -42.017 -37.714  1.00 28.51           O  
ANISOU 1680  O   GLY B 246     3706   3632   3495    139    113     23       O  
ATOM   1681  N   ILE B 247     -27.648 -43.373 -37.478  1.00 24.66           N  
ANISOU 1681  N   ILE B 247     3222   3119   3029     65    119    -14       N  
ATOM   1682  CA  ILE B 247     -27.655 -43.759 -38.880  1.00 26.32           C  
ANISOU 1682  CA  ILE B 247     3435   3353   3213     57     96    -45       C  
ATOM   1683  C   ILE B 247     -29.080 -43.689 -39.412  1.00 28.16           C  
ANISOU 1683  C   ILE B 247     3624   3622   3454     16     74    -67       C  
ATOM   1684  O   ILE B 247     -30.059 -43.715 -38.662  1.00 29.38           O  
ANISOU 1684  O   ILE B 247     3754   3770   3639    -17     83    -65       O  
ATOM   1685  CB  ILE B 247     -27.052 -45.166 -39.124  1.00 31.71           C  
ANISOU 1685  CB  ILE B 247     4177   3990   3883     51    109    -75       C  
ATOM   1686  CG1 ILE B 247     -27.895 -46.254 -38.484  1.00 33.53           C  
ANISOU 1686  CG1 ILE B 247     4427   4174   4141      2    131    -97       C  
ATOM   1687  CG2 ILE B 247     -25.602 -45.251 -38.597  1.00 29.82           C  
ANISOU 1687  CG2 ILE B 247     3977   3721   3632     99    130    -54       C  
ATOM   1688  CD1 ILE B 247     -27.114 -47.589 -38.318  1.00 34.30           C  
ANISOU 1688  CD1 ILE B 247     4595   4209   4227      7    158   -115       C  
ATOM   1689  N   LEU B 248     -29.182 -43.568 -40.725  1.00 27.73           N  
ANISOU 1689  N   LEU B 248     3556   3610   3370     21     44    -88       N  
ATOM   1690  CA  LEU B 248     -30.470 -43.553 -41.392  1.00 34.70           C  
ANISOU 1690  CA  LEU B 248     4396   4537   4253    -12     14   -118       C  
ATOM   1691  C   LEU B 248     -30.821 -44.969 -41.830  1.00 34.76           C  
ANISOU 1691  C   LEU B 248     4428   4516   4263    -57     10   -173       C  
ATOM   1692  O   LEU B 248     -29.960 -45.708 -42.314  1.00 40.54           O  
ANISOU 1692  O   LEU B 248     5211   5220   4973    -44     13   -190       O  
ATOM   1693  CB  LEU B 248     -30.411 -42.624 -42.603  1.00 30.28           C  
ANISOU 1693  CB  LEU B 248     3810   4041   3653     28    -17   -113       C  
ATOM   1694  CG  LEU B 248     -29.877 -41.210 -42.384  1.00 32.14           C  
ANISOU 1694  CG  LEU B 248     4031   4300   3883     77     -8    -60       C  
ATOM   1695  CD1 LEU B 248     -29.622 -40.528 -43.730  1.00 25.89           C  
ANISOU 1695  CD1 LEU B 248     3232   3559   3045    121    -29    -57       C  
ATOM   1696  CD2 LEU B 248     -30.864 -40.374 -41.558  1.00 26.60           C  
ANISOU 1696  CD2 LEU B 248     3281   3617   3208     65     -6    -36       C  
ATOM   1697  N   THR B 249     -32.091 -45.351 -41.678  1.00 38.89           N  
ANISOU 1697  N   THR B 249     4916   5045   4815   -111      3   -203       N  
ATOM   1698  CA  THR B 249     -32.485 -46.663 -42.206  1.00 49.32           C  
ANISOU 1698  CA  THR B 249     6257   6341   6142   -160     -5   -263       C  
ATOM   1699  C   THR B 249     -32.774 -46.622 -43.697  1.00 48.69           C  
ANISOU 1699  C   THR B 249     6158   6319   6024   -152    -55   -306       C  
ATOM   1700  O   THR B 249     -32.662 -47.657 -44.373  1.00 43.35           O  
ANISOU 1700  O   THR B 249     5516   5621   5336   -174    -65   -356       O  
ATOM   1701  CB  THR B 249     -33.720 -47.209 -41.499  1.00 44.41           C  
ANISOU 1701  CB  THR B 249     5603   5698   5573   -228     11   -286       C  
ATOM   1702  CG2 THR B 249     -33.336 -47.800 -40.137  1.00 47.14           C  
ANISOU 1702  CG2 THR B 249     5995   5964   5952   -239     69   -258       C  
ATOM   1703  OG1 THR B 249     -34.676 -46.152 -41.350  1.00 51.03           O  
ANISOU 1703  OG1 THR B 249     6368   6598   6423   -227     -7   -268       O  
ATOM   1704  N   GLY B 250     -33.183 -45.462 -44.214  1.00 36.00           N  
ANISOU 1704  N   GLY B 250     4499   4785   4394   -120    -86   -290       N  
ATOM   1705  CA  GLY B 250     -33.472 -45.330 -45.617  1.00 31.58           C  
ANISOU 1705  CA  GLY B 250     3922   4287   3790   -100   -134   -327       C  
ATOM   1706  C   GLY B 250     -33.820 -43.910 -45.998  1.00 35.22           C  
ANISOU 1706  C   GLY B 250     4334   4824   4225    -52   -157   -294       C  
ATOM   1707  O   GLY B 250     -33.601 -42.963 -45.236  1.00 31.87           O  
ANISOU 1707  O   GLY B 250     3898   4399   3813    -27   -133   -237       O  
ATOM   1708  N   PRO B 251     -34.415 -43.745 -47.183  1.00 33.89           N  
ANISOU 1708  N   PRO B 251     4137   4723   4018    -35   -204   -331       N  
ATOM   1709  CA  PRO B 251     -34.584 -42.393 -47.749  1.00 33.75           C  
ANISOU 1709  CA  PRO B 251     4086   4777   3960     29   -223   -297       C  
ATOM   1710  C   PRO B 251     -35.651 -41.542 -47.075  1.00 33.54           C  
ANISOU 1710  C   PRO B 251     3994   4790   3961     19   -224   -274       C  
ATOM   1711  O   PRO B 251     -35.720 -40.348 -47.375  1.00 36.04           O  
ANISOU 1711  O   PRO B 251     4291   5157   4247     75   -230   -236       O  
ATOM   1712  CB  PRO B 251     -34.957 -42.668 -49.217  1.00 35.40           C  
ANISOU 1712  CB  PRO B 251     4289   5045   4115     51   -276   -353       C  
ATOM   1713  CG  PRO B 251     -35.558 -44.059 -49.211  1.00 32.50           C  
ANISOU 1713  CG  PRO B 251     3918   4650   3779    -24   -294   -427       C  
ATOM   1714  CD  PRO B 251     -34.872 -44.814 -48.096  1.00 29.38           C  
ANISOU 1714  CD  PRO B 251     3570   4162   3433    -67   -242   -408       C  
ATOM   1715  N   ASP B 252     -36.491 -42.095 -46.205  1.00 33.65           N  
ANISOU 1715  N   ASP B 252     3974   4782   4028    -47   -216   -294       N  
ATOM   1716  CA  ASP B 252     -37.596 -41.332 -45.634  1.00 33.98           C  
ANISOU 1716  CA  ASP B 252     3950   4868   4094    -55   -219   -277       C  
ATOM   1717  C   ASP B 252     -37.227 -40.597 -44.344  1.00 39.86           C  
ANISOU 1717  C   ASP B 252     4703   5572   4868    -44   -171   -208       C  
ATOM   1718  O   ASP B 252     -38.054 -39.846 -43.816  1.00 42.89           O  
ANISOU 1718  O   ASP B 252     5038   5991   5268    -41   -169   -184       O  
ATOM   1719  CB  ASP B 252     -38.785 -42.262 -45.355  1.00 36.29           C  
ANISOU 1719  CB  ASP B 252     4194   5161   4434   -133   -231   -334       C  
ATOM   1720  CG  ASP B 252     -39.434 -42.790 -46.627  0.77 42.72           C  
ANISOU 1720  CG  ASP B 252     4979   6034   5220   -144   -289   -409       C  
ATOM   1721  OD1 ASP B 252     -39.257 -42.177 -47.707  0.80 38.76           O  
ANISOU 1721  OD1 ASP B 252     4478   5592   4656    -80   -325   -411       O  
ATOM   1722  OD2 ASP B 252     -40.100 -43.842 -46.544  0.73 44.19           O1-
ANISOU 1722  OD2 ASP B 252     5142   6202   5446   -216   -297   -469       O1-
ATOM   1723  N   ASP B 253     -36.033 -40.808 -43.810  1.00 31.22           N  
ANISOU 1723  N   ASP B 253     3670   4411   3782    -35   -136   -178       N  
ATOM   1724  CA  ASP B 253     -35.660 -40.205 -42.536  1.00 30.23           C  
ANISOU 1724  CA  ASP B 253     3555   4246   3685    -26    -94   -122       C  
ATOM   1725  C   ASP B 253     -35.164 -38.782 -42.776  1.00 28.35           C  
ANISOU 1725  C   ASP B 253     3317   4041   3415     42    -93    -71       C  
ATOM   1726  O   ASP B 253     -34.142 -38.601 -43.447  1.00 26.94           O  
ANISOU 1726  O   ASP B 253     3176   3856   3203     81    -93    -61       O  
ATOM   1727  CB  ASP B 253     -34.583 -41.059 -41.866  1.00 28.25           C  
ANISOU 1727  CB  ASP B 253     3367   3913   3454    -41    -59   -117       C  
ATOM   1728  CG  ASP B 253     -34.221 -40.580 -40.461  1.00 34.18           C  
ANISOU 1728  CG  ASP B 253     4130   4621   4234    -32    -20    -67       C  
ATOM   1729  OD1 ASP B 253     -34.491 -39.406 -40.091  1.00 30.13           O  
ANISOU 1729  OD1 ASP B 253     3589   4138   3722     -3    -17    -28       O  
ATOM   1730  OD2 ASP B 253     -33.642 -41.400 -39.720  1.00 30.91           O1-
ANISOU 1730  OD2 ASP B 253     3759   4143   3842    -51     10    -68       O1-
ATOM   1731  N   PRO B 254     -35.843 -37.757 -42.266  1.00 28.25           N  
ANISOU 1731  N   PRO B 254     3265   4059   3409     59    -89    -37       N  
ATOM   1732  CA  PRO B 254     -35.423 -36.368 -42.513  1.00 29.58           C  
ANISOU 1732  CA  PRO B 254     3437   4254   3548    122    -83     11       C  
ATOM   1733  C   PRO B 254     -34.410 -35.809 -41.517  1.00 29.07           C  
ANISOU 1733  C   PRO B 254     3408   4134   3505    139    -44     59       C  
ATOM   1734  O   PRO B 254     -34.178 -34.595 -41.525  1.00 26.53           O  
ANISOU 1734  O   PRO B 254     3085   3827   3169    184    -34     99       O  
ATOM   1735  CB  PRO B 254     -36.754 -35.608 -42.401  1.00 27.99           C  
ANISOU 1735  CB  PRO B 254     3176   4113   3346    130    -97     20       C  
ATOM   1736  CG  PRO B 254     -37.482 -36.355 -41.308  1.00 27.11           C  
ANISOU 1736  CG  PRO B 254     3042   3973   3287     70    -84      6       C  
ATOM   1737  CD  PRO B 254     -37.092 -37.823 -41.484  1.00 27.86           C  
ANISOU 1737  CD  PRO B 254     3166   4024   3397     21    -86    -42       C  
ATOM   1738  N   SER B 255     -33.816 -36.646 -40.667  1.00 23.42           N  
ANISOU 1738  N   SER B 255     2724   3354   2820    108    -22     53       N  
ATOM   1739  CA  SER B 255     -32.886 -36.173 -39.650  1.00 22.93           C  
ANISOU 1739  CA  SER B 255     2691   3244   2777    125      9     91       C  
ATOM   1740  C   SER B 255     -31.710 -35.452 -40.293  1.00 26.28           C  
ANISOU 1740  C   SER B 255     3141   3668   3177    171     15    112       C  
ATOM   1741  O   SER B 255     -31.251 -35.824 -41.378  1.00 23.62           O  
ANISOU 1741  O   SER B 255     2820   3343   2811    182      3     93       O  
ATOM   1742  CB  SER B 255     -32.360 -37.348 -38.819  1.00 21.82           C  
ANISOU 1742  CB  SER B 255     2586   3040   2664     92     28     74       C  
ATOM   1743  OG  SER B 255     -33.400 -38.122 -38.232  1.00 27.37           O  
ANISOU 1743  OG  SER B 255     3271   3734   3395     46     32     54       O  
ATOM   1744  N   ARG B 256     -31.225 -34.411 -39.619  1.00 21.91           N  
ANISOU 1744  N   ARG B 256     2591   3098   2634    198     35    151       N  
ATOM   1745  CA  ARG B 256     -30.030 -33.718 -40.082  1.00 24.43           C  
ANISOU 1745  CA  ARG B 256     2933   3407   2941    235     49    172       C  
ATOM   1746  C   ARG B 256     -28.833 -34.666 -40.073  1.00 21.98           C  
ANISOU 1746  C   ARG B 256     2660   3056   2637    226     57    154       C  
ATOM   1747  O   ARG B 256     -28.652 -35.464 -39.150  1.00 22.92           O  
ANISOU 1747  O   ARG B 256     2794   3136   2778    202     64    141       O  
ATOM   1748  CB  ARG B 256     -29.752 -32.478 -39.207  1.00 22.14           C  
ANISOU 1748  CB  ARG B 256     2640   3101   2672    256     70    211       C  
ATOM   1749  CG  ARG B 256     -28.715 -31.476 -39.829  1.00 23.23           C  
ANISOU 1749  CG  ARG B 256     2791   3235   2801    294     89    236       C  
ATOM   1750  CD  ARG B 256     -28.531 -30.190 -38.980  1.00 22.08           C  
ANISOU 1750  CD  ARG B 256     2641   3070   2677    312    110    269       C  
ATOM   1751  NE  ARG B 256     -29.800 -29.499 -38.816  1.00 26.54           N  
ANISOU 1751  NE  ARG B 256     3182   3667   3234    321    104    286       N  
ATOM   1752  CZ  ARG B 256     -30.508 -29.484 -37.692  1.00 29.03           C  
ANISOU 1752  CZ  ARG B 256     3486   3975   3570    306    102    290       C  
ATOM   1753  NH1 ARG B 256     -30.045 -30.088 -36.604  1.00 28.96           N1+
ANISOU 1753  NH1 ARG B 256     3491   3923   3589    285    106    279       N1+
ATOM   1754  NH2 ARG B 256     -31.674 -28.849 -37.654  1.00 27.06           N  
ANISOU 1754  NH2 ARG B 256     3212   3760   3308    319     97    307       N  
ATOM   1755  N   VAL B 257     -28.034 -34.597 -41.126  1.00 22.41           N  
ANISOU 1755  N   VAL B 257     2729   3119   2665    251     59    153       N  
ATOM   1756  CA  VAL B 257     -26.742 -35.271 -41.189  1.00 22.77           C  
ANISOU 1756  CA  VAL B 257     2809   3130   2714    254     71    143       C  
ATOM   1757  C   VAL B 257     -25.691 -34.240 -40.800  1.00 22.00           C  
ANISOU 1757  C   VAL B 257     2711   3012   2634    281     96    174       C  
ATOM   1758  O   VAL B 257     -25.676 -33.132 -41.350  1.00 21.97           O  
ANISOU 1758  O   VAL B 257     2696   3030   2622    307    107    200       O  
ATOM   1759  CB  VAL B 257     -26.491 -35.850 -42.594  1.00 22.08           C  
ANISOU 1759  CB  VAL B 257     2738   3064   2588    268     60    123       C  
ATOM   1760  CG1 VAL B 257     -25.047 -36.312 -42.752  1.00 20.77           C  
ANISOU 1760  CG1 VAL B 257     2603   2867   2421    283     78    121       C  
ATOM   1761  CG2 VAL B 257     -27.479 -37.015 -42.867  1.00 21.99           C  
ANISOU 1761  CG2 VAL B 257     2726   3064   2564    233     33     81       C  
ATOM   1762  N   ILE B 258     -24.853 -34.574 -39.814  1.00 20.43           N  
ANISOU 1762  N   ILE B 258     2526   2774   2462    274    107    171       N  
ATOM   1763  CA  ILE B 258     -23.998 -33.601 -39.137  1.00 19.83           C  
ANISOU 1763  CA  ILE B 258     2443   2678   2414    291    126    193       C  
ATOM   1764  C   ILE B 258     -22.602 -34.178 -38.961  1.00 22.60           C  
ANISOU 1764  C   ILE B 258     2811   3001   2773    299    136    180       C  
ATOM   1765  O   ILE B 258     -22.393 -35.389 -39.043  1.00 21.89           O  
ANISOU 1765  O   ILE B 258     2746   2901   2672    292    130    157       O  
ATOM   1766  CB  ILE B 258     -24.559 -33.212 -37.754  1.00 20.96           C  
ANISOU 1766  CB  ILE B 258     2576   2805   2584    280    124    200       C  
ATOM   1767  CG1 ILE B 258     -24.603 -34.451 -36.844  1.00 19.55           C  
ANISOU 1767  CG1 ILE B 258     2418   2599   2412    262    118    177       C  
ATOM   1768  CG2 ILE B 258     -25.935 -32.546 -37.893  1.00 19.83           C  
ANISOU 1768  CG2 ILE B 258     2410   2692   2431    276    116    216       C  
ATOM   1769  CD1 ILE B 258     -25.070 -34.171 -35.407  1.00 23.29           C  
ANISOU 1769  CD1 ILE B 258     2889   3054   2909    258    119    185       C  
ATOM   1770  N   ASP B 259     -21.640 -33.287 -38.695  1.00 21.04           N  
ANISOU 1770  N   ASP B 259     2602   2792   2600    315    154    194       N  
ATOM   1771  CA  ASP B 259     -20.321 -33.697 -38.230  1.00 24.25           C  
ANISOU 1771  CA  ASP B 259     3015   3175   3023    324    161    180       C  
ATOM   1772  C   ASP B 259     -19.900 -32.904 -36.996  1.00 23.70           C  
ANISOU 1772  C   ASP B 259     2928   3086   2990    327    163    183       C  
ATOM   1773  O   ASP B 259     -18.742 -32.995 -36.578  1.00 22.79           O  
ANISOU 1773  O   ASP B 259     2809   2958   2893    338    167    170       O  
ATOM   1774  CB  ASP B 259     -19.268 -33.584 -39.357  1.00 20.93           C  
ANISOU 1774  CB  ASP B 259     2593   2763   2596    343    180    185       C  
ATOM   1775  CG  ASP B 259     -18.924 -32.130 -39.744  1.00 27.72           C  
ANISOU 1775  CG  ASP B 259     3429   3627   3477    352    206    212       C  
ATOM   1776  OD1 ASP B 259     -19.431 -31.166 -39.121  1.00 21.06           O  
ANISOU 1776  OD1 ASP B 259     2570   2778   2654    346    206    225       O  
ATOM   1777  OD2 ASP B 259     -18.096 -31.953 -40.679  1.00 21.84           O1-
ANISOU 1777  OD2 ASP B 259     2682   2888   2729    369    229    221       O1-
ATOM   1778  N   ASN B 260     -20.822 -32.143 -36.405  1.00 22.61           N  
ANISOU 1778  N   ASN B 260     2780   2948   2861    319    158    197       N  
ATOM   1779  CA  ASN B 260     -20.558 -31.222 -35.306  1.00 20.64           C  
ANISOU 1779  CA  ASN B 260     2516   2680   2644    323    159    199       C  
ATOM   1780  C   ASN B 260     -21.814 -31.196 -34.447  1.00 24.96           C  
ANISOU 1780  C   ASN B 260     3069   3227   3187    316    147    206       C  
ATOM   1781  O   ASN B 260     -22.912 -31.071 -34.995  1.00 21.96           O  
ANISOU 1781  O   ASN B 260     2687   2868   2790    307    146    221       O  
ATOM   1782  CB  ASN B 260     -20.258 -29.809 -35.836  1.00 22.23           C  
ANISOU 1782  CB  ASN B 260     2697   2884   2865    328    181    220       C  
ATOM   1783  CG  ASN B 260     -19.513 -28.955 -34.842  1.00 25.27           C  
ANISOU 1783  CG  ASN B 260     3066   3245   3290    331    183    212       C  
ATOM   1784  ND2 ASN B 260     -20.249 -28.187 -34.024  1.00 21.28           N  
ANISOU 1784  ND2 ASN B 260     2560   2731   2794    330    178    221       N  
ATOM   1785  OD1 ASN B 260     -18.287 -28.978 -34.808  1.00 27.11           O  
ANISOU 1785  OD1 ASN B 260     3287   3469   3545    334    190    195       O  
ATOM   1786  N   LYS B 261     -21.670 -31.307 -33.126  1.00 20.59           N  
ANISOU 1786  N   LYS B 261     2522   2652   2647    322    138    194       N  
ATOM   1787  CA  LYS B 261     -22.844 -31.413 -32.265  1.00 24.81           C  
ANISOU 1787  CA  LYS B 261     3066   3184   3177    318    131    202       C  
ATOM   1788  C   LYS B 261     -22.562 -30.813 -30.892  1.00 25.34           C  
ANISOU 1788  C   LYS B 261     3135   3231   3264    336    125    197       C  
ATOM   1789  O   LYS B 261     -21.600 -31.218 -30.225  1.00 21.66           O  
ANISOU 1789  O   LYS B 261     2677   2749   2804    352    118    175       O  
ATOM   1790  CB  LYS B 261     -23.273 -32.883 -32.120  1.00 24.39           C  
ANISOU 1790  CB  LYS B 261     3037   3126   3105    309    127    189       C  
ATOM   1791  CG  LYS B 261     -24.593 -33.075 -31.386  1.00 22.73           C  
ANISOU 1791  CG  LYS B 261     2832   2914   2891    299    127    199       C  
ATOM   1792  CD  LYS B 261     -25.044 -34.543 -31.450  1.00 25.48           C  
ANISOU 1792  CD  LYS B 261     3202   3252   3225    282    131    186       C  
ATOM   1793  CE  LYS B 261     -26.189 -34.818 -30.464  1.00 26.71           C  
ANISOU 1793  CE  LYS B 261     3366   3398   3386    274    139    195       C  
ATOM   1794  NZ  LYS B 261     -27.413 -34.035 -30.748  1.00 24.45           N1+
ANISOU 1794  NZ  LYS B 261     3049   3140   3102    260    137    215       N1+
ATOM   1795  N   ILE B 262     -23.413 -29.865 -30.463  1.00 22.05           N  
ANISOU 1795  N   ILE B 262     2710   2815   2853    338    127    217       N  
ATOM   1796  CA  ILE B 262     -23.293 -29.268 -29.134  1.00 20.50           C  
ANISOU 1796  CA  ILE B 262     2520   2600   2671    358    121    212       C  
ATOM   1797  C   ILE B 262     -23.805 -30.249 -28.087  1.00 23.42           C  
ANISOU 1797  C   ILE B 262     2915   2958   3026    369    116    207       C  
ATOM   1798  O   ILE B 262     -24.804 -30.950 -28.294  1.00 24.34           O  
ANISOU 1798  O   ILE B 262     3038   3083   3128    354    123    219       O  
ATOM   1799  CB  ILE B 262     -24.048 -27.925 -29.061  1.00 22.38           C  
ANISOU 1799  CB  ILE B 262     2746   2840   2916    360    128    236       C  
ATOM   1800  CG1 ILE B 262     -23.697 -27.194 -27.759  1.00 22.58           C  
ANISOU 1800  CG1 ILE B 262     2780   2843   2958    383    119    225       C  
ATOM   1801  CG2 ILE B 262     -25.580 -28.129 -29.132  1.00 19.93           C  
ANISOU 1801  CG2 ILE B 262     2438   2549   2586    354    132    261       C  
ATOM   1802  CD1 ILE B 262     -24.326 -25.761 -27.653  1.00 22.53           C  
ANISOU 1802  CD1 ILE B 262     2767   2832   2960    388    128    247       C  
ATOM   1803  N   THR B 263     -23.097 -30.325 -26.963  1.00 19.98           N  
ANISOU 1803  N   THR B 263     2493   2503   2594    396    105    188       N  
ATOM   1804  CA  THR B 263     -23.449 -31.217 -25.873  1.00 24.68           C  
ANISOU 1804  CA  THR B 263     3120   3083   3173    417    106    185       C  
ATOM   1805  C   THR B 263     -23.283 -30.478 -24.556  1.00 26.54           C  
ANISOU 1805  C   THR B 263     3365   3305   3413    453     95    178       C  
ATOM   1806  O   THR B 263     -22.505 -29.526 -24.448  1.00 24.60           O  
ANISOU 1806  O   THR B 263     3103   3059   3187    461     81    162       O  
ATOM   1807  CB  THR B 263     -22.555 -32.463 -25.835  1.00 24.42           C  
ANISOU 1807  CB  THR B 263     3108   3042   3128    429    104    161       C  
ATOM   1808  CG2 THR B 263     -22.513 -33.158 -27.201  1.00 28.61           C  
ANISOU 1808  CG2 THR B 263     3632   3586   3654    397    112    162       C  
ATOM   1809  OG1 THR B 263     -21.227 -32.049 -25.474  1.00 30.22           O  
ANISOU 1809  OG1 THR B 263     3833   3776   3874    454     86    134       O  
ATOM   1810  N   GLY B 264     -24.004 -30.949 -23.544  1.00 25.13           N  
ANISOU 1810  N   GLY B 264     3215   3114   3219    475    102    188       N  
ATOM   1811  CA  GLY B 264     -23.844 -30.456 -22.198  1.00 21.66           C  
ANISOU 1811  CA  GLY B 264     2794   2661   2774    519     91    179       C  
ATOM   1812  C   GLY B 264     -23.722 -31.587 -21.201  1.00 22.06           C  
ANISOU 1812  C   GLY B 264     2886   2694   2800    558     97    172       C  
ATOM   1813  O   GLY B 264     -23.878 -32.764 -21.543  1.00 23.95           O  
ANISOU 1813  O   GLY B 264     3142   2929   3028    546    114    177       O  
ATOM   1814  N   PRO B 265     -23.448 -31.244 -19.941  1.00 22.90           N  
ANISOU 1814  N   PRO B 265     3015   2791   2895    608     83    160       N  
ATOM   1815  CA  PRO B 265     -23.281 -32.265 -18.897  1.00 22.29           C  
ANISOU 1815  CA  PRO B 265     2984   2698   2788    659     90    154       C  
ATOM   1816  C   PRO B 265     -24.420 -33.275 -18.869  1.00 22.12           C  
ANISOU 1816  C   PRO B 265     2990   2661   2754    647    131    189       C  
ATOM   1817  O   PRO B 265     -25.603 -32.910 -18.795  1.00 20.01           O  
ANISOU 1817  O   PRO B 265     2717   2392   2492    630    151    219       O  
ATOM   1818  CB  PRO B 265     -23.231 -31.429 -17.611  1.00 24.84           C  
ANISOU 1818  CB  PRO B 265     3323   3015   3100    713     72    144       C  
ATOM   1819  CG  PRO B 265     -22.547 -30.158 -18.071  1.00 22.81           C  
ANISOU 1819  CG  PRO B 265     3023   2772   2873    691     41    119       C  
ATOM   1820  CD  PRO B 265     -23.160 -29.892 -19.434  1.00 22.47           C  
ANISOU 1820  CD  PRO B 265     2945   2738   2853    625     59    145       C  
ATOM   1821  N   ALA B 266     -24.039 -34.552 -18.953  1.00 21.80           N  
ANISOU 1821  N   ALA B 266     2977   2608   2698    655    146    182       N  
ATOM   1822  CA  ALA B 266     -24.863 -35.767 -18.913  1.00 24.09           C  
ANISOU 1822  CA  ALA B 266     3301   2875   2979    643    189    206       C  
ATOM   1823  C   ALA B 266     -25.599 -36.041 -20.218  1.00 22.43           C  
ANISOU 1823  C   ALA B 266     3059   2672   2791    570    204    219       C  
ATOM   1824  O   ALA B 266     -26.418 -36.997 -20.269  1.00 22.18           O  
ANISOU 1824  O   ALA B 266     3048   2621   2760    548    241    236       O  
ATOM   1825  CB  ALA B 266     -25.875 -35.764 -17.761  1.00 21.98           C  
ANISOU 1825  CB  ALA B 266     3065   2588   2699    675    219    235       C  
ATOM   1826  N   ASP B 267     -25.333 -35.280 -21.279  1.00 21.11           N  
ANISOU 1826  N   ASP B 267     2846   2533   2643    533    179    210       N  
ATOM   1827  CA  ASP B 267     -25.784 -35.691 -22.605  1.00 22.34           C  
ANISOU 1827  CA  ASP B 267     2978   2700   2812    474    187    213       C  
ATOM   1828  C   ASP B 267     -25.059 -36.961 -23.032  1.00 26.95           C  
ANISOU 1828  C   ASP B 267     3588   3269   3384    472    195    195       C  
ATOM   1829  O   ASP B 267     -23.869 -37.149 -22.743  1.00 23.03           O  
ANISOU 1829  O   ASP B 267     3107   2769   2873    510    180    174       O  
ATOM   1830  CB  ASP B 267     -25.521 -34.605 -23.655  1.00 19.42           C  
ANISOU 1830  CB  ASP B 267     2559   2361   2458    446    162    208       C  
ATOM   1831  CG  ASP B 267     -26.605 -33.547 -23.708  0.83 22.51           C  
ANISOU 1831  CG  ASP B 267     2922   2770   2861    430    163    233       C  
ATOM   1832  OD1 ASP B 267     -27.711 -33.785 -23.184  0.81 21.32           O  
ANISOU 1832  OD1 ASP B 267     2779   2612   2709    427    185    254       O  
ATOM   1833  OD2 ASP B 267     -26.343 -32.471 -24.287  0.72 20.32           O1-
ANISOU 1833  OD2 ASP B 267     2614   2512   2594    422    146    232       O1-
ATOM   1834  N   SER B 268     -25.782 -37.836 -23.727  1.00 21.24           N  
ANISOU 1834  N   SER B 268     2868   2538   2664    428    217    200       N  
ATOM   1835  CA  SER B 268     -25.164 -38.974 -24.384  1.00 21.34           C  
ANISOU 1835  CA  SER B 268     2903   2537   2667    418    224    182       C  
ATOM   1836  C   SER B 268     -25.820 -39.172 -25.738  1.00 24.72           C  
ANISOU 1836  C   SER B 268     3302   2981   3108    357    223    179       C  
ATOM   1837  O   SER B 268     -27.033 -38.999 -25.884  1.00 21.23           O  
ANISOU 1837  O   SER B 268     2838   2548   2681    322    234    193       O  
ATOM   1838  CB  SER B 268     -25.269 -40.253 -23.535  1.00 23.11           C  
ANISOU 1838  CB  SER B 268     3187   2717   2875    442    261    185       C  
ATOM   1839  OG  SER B 268     -26.626 -40.562 -23.235  1.00 23.41           O  
ANISOU 1839  OG  SER B 268     3229   2738   2928    412    294    206       O  
ATOM   1840  N   PHE B 269     -25.003 -39.489 -26.734  1.00 20.86           N  
ANISOU 1840  N   PHE B 269     2811   2503   2612    348    210    160       N  
ATOM   1841  CA  PHE B 269     -25.505 -39.881 -28.040  1.00 23.13           C  
ANISOU 1841  CA  PHE B 269     3080   2804   2904    298    208    151       C  
ATOM   1842  C   PHE B 269     -24.479 -40.837 -28.620  1.00 24.17           C  
ANISOU 1842  C   PHE B 269     3243   2923   3018    307    209    129       C  
ATOM   1843  O   PHE B 269     -23.373 -40.971 -28.089  1.00 24.41           O  
ANISOU 1843  O   PHE B 269     3296   2942   3035    352    206    123       O  
ATOM   1844  CB  PHE B 269     -25.762 -38.659 -28.954  1.00 22.31           C  
ANISOU 1844  CB  PHE B 269     2924   2745   2810    278    183    157       C  
ATOM   1845  CG  PHE B 269     -24.506 -37.945 -29.406  1.00 22.04           C  
ANISOU 1845  CG  PHE B 269     2875   2729   2771    302    162    151       C  
ATOM   1846  CD1 PHE B 269     -23.938 -36.943 -28.625  1.00 20.10           C  
ANISOU 1846  CD1 PHE B 269     2618   2485   2533    335    152    157       C  
ATOM   1847  CD2 PHE B 269     -23.903 -38.270 -30.626  1.00 21.51           C  
ANISOU 1847  CD2 PHE B 269     2804   2674   2694    292    155    136       C  
ATOM   1848  CE1 PHE B 269     -22.784 -36.265 -29.045  1.00 21.29           C  
ANISOU 1848  CE1 PHE B 269     2749   2651   2688    352    137    148       C  
ATOM   1849  CE2 PHE B 269     -22.745 -37.606 -31.057  1.00 21.34           C  
ANISOU 1849  CE2 PHE B 269     2766   2668   2673    312    143    132       C  
ATOM   1850  CZ  PHE B 269     -22.186 -36.600 -30.264  1.00 20.56           C  
ANISOU 1850  CZ  PHE B 269     2651   2571   2588    339    135    137       C  
ATOM   1851  N   GLY B 270     -24.862 -41.536 -29.691  1.00 24.04           N  
ANISOU 1851  N   GLY B 270     3228   2908   3000    267    211    116       N  
ATOM   1852  CA  GLY B 270     -23.934 -42.434 -30.348  1.00 22.24           C  
ANISOU 1852  CA  GLY B 270     3031   2668   2752    276    212     95       C  
ATOM   1853  C   GLY B 270     -24.261 -42.550 -31.819  1.00 24.30           C  
ANISOU 1853  C   GLY B 270     3271   2952   3010    236    198     81       C  
ATOM   1854  O   GLY B 270     -25.331 -42.132 -32.278  1.00 21.20           O  
ANISOU 1854  O   GLY B 270     2844   2582   2630    199    190     84       O  
ATOM   1855  N   PHE B 271     -23.312 -43.114 -32.566  1.00 20.29           N  
ANISOU 1855  N   PHE B 271     2785   2443   2482    250    195     64       N  
ATOM   1856  CA  PHE B 271     -23.485 -43.259 -34.006  1.00 21.03           C  
ANISOU 1856  CA  PHE B 271     2865   2559   2565    222    180     49       C  
ATOM   1857  C   PHE B 271     -22.484 -44.288 -34.501  1.00 24.73           C  
ANISOU 1857  C   PHE B 271     3380   3008   3010    243    188     30       C  
ATOM   1858  O   PHE B 271     -21.599 -44.736 -33.763  1.00 22.76           O  
ANISOU 1858  O   PHE B 271     3164   2734   2751    281    202     32       O  
ATOM   1859  CB  PHE B 271     -23.306 -41.919 -34.744  1.00 21.30           C  
ANISOU 1859  CB  PHE B 271     2849   2642   2601    229    157     62       C  
ATOM   1860  CG  PHE B 271     -21.945 -41.283 -34.537  1.00 21.51           C  
ANISOU 1860  CG  PHE B 271     2869   2677   2626    273    154     71       C  
ATOM   1861  CD1 PHE B 271     -21.728 -40.418 -33.468  1.00 21.58           C  
ANISOU 1861  CD1 PHE B 271     2860   2686   2653    294    153     87       C  
ATOM   1862  CD2 PHE B 271     -20.890 -41.546 -35.406  1.00 20.83           C  
ANISOU 1862  CD2 PHE B 271     2793   2600   2522    293    153     62       C  
ATOM   1863  CE1 PHE B 271     -20.473 -39.842 -33.255  1.00 21.79           C  
ANISOU 1863  CE1 PHE B 271     2875   2721   2684    329    149     88       C  
ATOM   1864  CE2 PHE B 271     -19.630 -40.966 -35.214  1.00 21.91           C  
ANISOU 1864  CE2 PHE B 271     2916   2747   2664    329    152     68       C  
ATOM   1865  CZ  PHE B 271     -19.418 -40.116 -34.141  1.00 20.47           C  
ANISOU 1865  CZ  PHE B 271     2711   2564   2503    345    149     79       C  
ATOM   1866  N   GLN B 272     -22.655 -44.680 -35.761  1.00 23.37           N  
ANISOU 1866  N   GLN B 272     3209   2849   2823    221    178     11       N  
ATOM   1867  CA  GLN B 272     -21.694 -45.525 -36.446  1.00 25.45           C  
ANISOU 1867  CA  GLN B 272     3511   3099   3057    243    183     -6       C  
ATOM   1868  C   GLN B 272     -21.306 -44.849 -37.749  1.00 25.08           C  
ANISOU 1868  C   GLN B 272     3436   3098   2997    251    162     -5       C  
ATOM   1869  O   GLN B 272     -22.107 -44.139 -38.362  1.00 23.82           O  
ANISOU 1869  O   GLN B 272     3238   2971   2842    227    144     -3       O  
ATOM   1870  CB  GLN B 272     -22.259 -46.926 -36.706  1.00 21.42           C  
ANISOU 1870  CB  GLN B 272     3050   2549   2539    211    197    -34       C  
ATOM   1871  CG  GLN B 272     -22.666 -47.642 -35.414  1.00 21.55           C  
ANISOU 1871  CG  GLN B 272     3103   2514   2571    205    228    -30       C  
ATOM   1872  CD  GLN B 272     -23.294 -48.998 -35.682  1.00 27.74           C  
ANISOU 1872  CD  GLN B 272     3935   3251   3354    166    249    -59       C  
ATOM   1873  NE2 GLN B 272     -23.692 -49.692 -34.621  1.00 26.66           N  
ANISOU 1873  NE2 GLN B 272     3835   3063   3233    159    285    -54       N  
ATOM   1874  OE1 GLN B 272     -23.403 -49.422 -36.834  1.00 25.04           O  
ANISOU 1874  OE1 GLN B 272     3599   2917   2998    145    235    -86       O  
ATOM   1875  N   ILE B 273     -20.053 -45.054 -38.140  1.00 22.73           N  
ANISOU 1875  N   ILE B 273     3156   2803   2679    290    167     -6       N  
ATOM   1876  CA  ILE B 273     -19.511 -44.569 -39.398  1.00 26.47           C  
ANISOU 1876  CA  ILE B 273     3612   3312   3134    306    157     -4       C  
ATOM   1877  C   ILE B 273     -18.775 -45.736 -40.034  1.00 26.18           C  
ANISOU 1877  C   ILE B 273     3626   3256   3064    327    166    -23       C  
ATOM   1878  O   ILE B 273     -18.344 -46.669 -39.353  1.00 26.71           O  
ANISOU 1878  O   ILE B 273     3737   3287   3126    342    183    -31       O  
ATOM   1879  CB  ILE B 273     -18.552 -43.373 -39.199  1.00 23.70           C  
ANISOU 1879  CB  ILE B 273     3220   2988   2798    339    158     22       C  
ATOM   1880  CG1 ILE B 273     -17.489 -43.732 -38.152  1.00 25.25           C  
ANISOU 1880  CG1 ILE B 273     3433   3162   2999    374    171     23       C  
ATOM   1881  CG2 ILE B 273     -19.319 -42.128 -38.783  1.00 21.84           C  
ANISOU 1881  CG2 ILE B 273     2937   2772   2591    319    149     41       C  
ATOM   1882  CD1 ILE B 273     -16.527 -42.641 -37.845  1.00 29.43           C  
ANISOU 1882  CD1 ILE B 273     3919   3715   3549    401    172     39       C  
ATOM   1883  N   ILE B 274     -18.646 -45.683 -41.353  1.00 23.08           N  
ANISOU 1883  N   ILE B 274     3233   2889   2647    333    158    -30       N  
ATOM   1884  CA  ILE B 274     -17.732 -46.562 -42.067  1.00 25.01           C  
ANISOU 1884  CA  ILE B 274     3522   3124   2858    365    168    -43       C  
ATOM   1885  C   ILE B 274     -16.406 -45.816 -42.161  1.00 26.43           C  
ANISOU 1885  C   ILE B 274     3674   3328   3039    412    179    -18       C  
ATOM   1886  O   ILE B 274     -16.323 -44.774 -42.813  1.00 25.82           O  
ANISOU 1886  O   ILE B 274     3557   3287   2967    417    175      0       O  
ATOM   1887  CB  ILE B 274     -18.267 -46.933 -43.452  1.00 22.98           C  
ANISOU 1887  CB  ILE B 274     3281   2880   2569    352    153    -65       C  
ATOM   1888  CG1 ILE B 274     -19.647 -47.582 -43.330  1.00 28.74           C  
ANISOU 1888  CG1 ILE B 274     4025   3589   3307    298    139    -96       C  
ATOM   1889  CG2 ILE B 274     -17.269 -47.868 -44.165  1.00 25.40           C  
ANISOU 1889  CG2 ILE B 274     3639   3174   2837    391    166    -78       C  
ATOM   1890  CD1 ILE B 274     -19.681 -48.864 -42.490  1.00 24.88           C  
ANISOU 1890  CD1 ILE B 274     3590   3041   2822    284    159   -115       C  
ATOM   1891  N   ALA B 275     -15.381 -46.322 -41.480  1.00 23.92           N  
ANISOU 1891  N   ALA B 275     3378   2993   2720    446    195    -17       N  
ATOM   1892  CA  ALA B 275     -14.087 -45.645 -41.434  1.00 23.24           C  
ANISOU 1892  CA  ALA B 275     3257   2931   2642    488    206      2       C  
ATOM   1893  C   ALA B 275     -13.560 -45.373 -42.836  1.00 24.19           C  
ANISOU 1893  C   ALA B 275     3370   3080   2740    508    213     10       C  
ATOM   1894  O   ALA B 275     -13.439 -46.287 -43.656  1.00 23.46           O  
ANISOU 1894  O   ALA B 275     3324   2979   2610    522    217     -5       O  
ATOM   1895  CB  ALA B 275     -13.083 -46.505 -40.657  1.00 22.11           C  
ANISOU 1895  CB  ALA B 275     3146   2767   2488    529    220     -5       C  
ATOM   1896  N   GLY B 276     -13.251 -44.107 -43.115  1.00 26.72           N  
ANISOU 1896  N   GLY B 276     3637   3432   3085    512    217     33       N  
ATOM   1897  CA  GLY B 276     -12.684 -43.771 -44.409  1.00 23.05           C  
ANISOU 1897  CA  GLY B 276     3165   2992   2600    538    232     47       C  
ATOM   1898  C   GLY B 276     -13.646 -43.782 -45.579  1.00 26.47           C  
ANISOU 1898  C   GLY B 276     3617   3438   3004    524    221     42       C  
ATOM   1899  O   GLY B 276     -13.202 -43.620 -46.719  1.00 25.67           O  
ANISOU 1899  O   GLY B 276     3520   3356   2876    553    235     53       O  
ATOM   1900  N   GLU B 277     -14.948 -43.953 -45.346  1.00 23.65           N  
ANISOU 1900  N   GLU B 277     3268   3071   2646    483    196     26       N  
ATOM   1901  CA  GLU B 277     -15.892 -44.071 -46.457  1.00 22.98           C  
ANISOU 1901  CA  GLU B 277     3199   3003   2529    473    179     13       C  
ATOM   1902  C   GLU B 277     -15.895 -42.803 -47.299  1.00 27.87           C  
ANISOU 1902  C   GLU B 277     3783   3661   3147    490    186     42       C  
ATOM   1903  O   GLU B 277     -16.183 -41.712 -46.787  1.00 23.68           O  
ANISOU 1903  O   GLU B 277     3207   3139   2649    475    188     64       O  
ATOM   1904  CB  GLU B 277     -17.296 -44.349 -45.934  1.00 24.51           C  
ANISOU 1904  CB  GLU B 277     3394   3185   2733    422    152     -9       C  
ATOM   1905  CG  GLU B 277     -18.262 -44.752 -47.018  1.00 25.81           C  
ANISOU 1905  CG  GLU B 277     3578   3365   2862    409    127    -37       C  
ATOM   1906  CD  GLU B 277     -19.620 -45.119 -46.463  1.00 31.53           C  
ANISOU 1906  CD  GLU B 277     4298   4078   3605    355    104    -63       C  
ATOM   1907  OE1 GLU B 277     -20.127 -44.383 -45.575  1.00 27.06           O  
ANISOU 1907  OE1 GLU B 277     3693   3515   3075    332    102    -46       O  
ATOM   1908  OE2 GLU B 277     -20.171 -46.147 -46.917  1.00 32.04           O1-
ANISOU 1908  OE2 GLU B 277     4398   4129   3648    335     88   -103       O1-
ATOM   1909  N   GLY B 278     -15.570 -42.943 -48.586  1.00 25.13           N  
ANISOU 1909  N   GLY B 278     3457   3332   2758    525    194     44       N  
ATOM   1910  CA  GLY B 278     -15.540 -41.809 -49.485  1.00 23.46           C  
ANISOU 1910  CA  GLY B 278     3221   3154   2538    551    209     74       C  
ATOM   1911  C   GLY B 278     -14.406 -40.836 -49.246  1.00 31.14           C  
ANISOU 1911  C   GLY B 278     4156   4128   3546    573    249    113       C  
ATOM   1912  O   GLY B 278     -14.316 -39.826 -49.954  1.00 28.51           O  
ANISOU 1912  O   GLY B 278     3804   3816   3211    595    271    143       O  
ATOM   1913  N   VAL B 279     -13.553 -41.080 -48.252  1.00 24.77           N  
ANISOU 1913  N   VAL B 279     3337   3300   2773    568    260    112       N  
ATOM   1914  CA  VAL B 279     -12.476 -40.143 -47.943  1.00 26.55           C  
ANISOU 1914  CA  VAL B 279     3518   3529   3041    581    294    141       C  
ATOM   1915  C   VAL B 279     -11.121 -40.822 -47.850  1.00 26.77           C  
ANISOU 1915  C   VAL B 279     3553   3550   3068    612    316    137       C  
ATOM   1916  O   VAL B 279     -10.088 -40.152 -48.022  1.00 29.30           O  
ANISOU 1916  O   VAL B 279     3839   3879   3414    632    351    160       O  
ATOM   1917  CB  VAL B 279     -12.785 -39.353 -46.637  1.00 27.20           C  
ANISOU 1917  CB  VAL B 279     3557   3600   3176    544    285    144       C  
ATOM   1918  CG1 VAL B 279     -14.107 -38.555 -46.775  1.00 22.63           C  
ANISOU 1918  CG1 VAL B 279     2968   3032   2598    520    268    153       C  
ATOM   1919  CG2 VAL B 279     -12.852 -40.294 -45.420  1.00 21.44           C  
ANISOU 1919  CG2 VAL B 279     2842   2847   2455    526    260    115       C  
ATOM   1920  N   GLY B 280     -11.062 -42.133 -47.621  1.00 23.56           N  
ANISOU 1920  N   GLY B 280     3190   3127   2634    618    299    109       N  
ATOM   1921  CA  GLY B 280      -9.809 -42.860 -47.615  1.00 23.33           C  
ANISOU 1921  CA  GLY B 280     3174   3095   2595    656    319    105       C  
ATOM   1922  C   GLY B 280      -9.113 -42.847 -46.266  1.00 28.52           C  
ANISOU 1922  C   GLY B 280     3800   3744   3294    652    318     98       C  
ATOM   1923  O   GLY B 280      -9.585 -42.294 -45.263  1.00 25.59           O  
ANISOU 1923  O   GLY B 280     3399   3365   2959    619    301     96       O  
ATOM   1924  N   ALA B 281      -7.945 -43.479 -46.253  1.00 26.64           N  
ANISOU 1924  N   ALA B 281     3568   3508   3045    692    335     95       N  
ATOM   1925  CA  ALA B 281      -7.139 -43.555 -45.049  1.00 25.06           C  
ANISOU 1925  CA  ALA B 281     3338   3308   2876    701    333     85       C  
ATOM   1926  C   ALA B 281      -6.613 -42.172 -44.671  1.00 27.92           C  
ANISOU 1926  C   ALA B 281     3622   3688   3298    687    346    101       C  
ATOM   1927  O   ALA B 281      -6.474 -41.277 -45.509  1.00 27.05           O  
ANISOU 1927  O   ALA B 281     3484   3592   3204    684    372    125       O  
ATOM   1928  CB  ALA B 281      -5.972 -44.531 -45.252  1.00 26.59           C  
ANISOU 1928  CB  ALA B 281     3555   3508   3040    755    350     78       C  
ATOM   1929  N   GLY B 282      -6.309 -42.005 -43.389  1.00 25.72           N  
ANISOU 1929  N   GLY B 282     3312   3408   3053    681    330     85       N  
ATOM   1930  CA  GLY B 282      -5.774 -40.748 -42.917  1.00 25.86           C  
ANISOU 1930  CA  GLY B 282     3255   3439   3130    665    339     92       C  
ATOM   1931  C   GLY B 282      -5.808 -40.646 -41.407  1.00 29.97           C  
ANISOU 1931  C   GLY B 282     3755   3954   3678    655    308     68       C  
ATOM   1932  O   GLY B 282      -6.487 -41.427 -40.725  1.00 27.11           O  
ANISOU 1932  O   GLY B 282     3439   3573   3289    654    283     54       O  
ATOM   1933  N   ALA B 283      -5.058 -39.695 -40.867  1.00 28.44           N  
ANISOU 1933  N   ALA B 283     3493   3775   3538    649    313     63       N  
ATOM   1934  CA  ALA B 283      -5.180 -39.336 -39.460  1.00 25.08           C  
ANISOU 1934  CA  ALA B 283     3042   3346   3142    637    282     40       C  
ATOM   1935  C   ALA B 283      -6.293 -38.301 -39.381  1.00 26.43           C  
ANISOU 1935  C   ALA B 283     3206   3499   3338    589    276     55       C  
ATOM   1936  O   ALA B 283      -6.074 -37.118 -39.655  1.00 28.66           O  
ANISOU 1936  O   ALA B 283     3440   3785   3665    565    295     66       O  
ATOM   1937  CB  ALA B 283      -3.860 -38.805 -38.913  1.00 25.39           C  
ANISOU 1937  CB  ALA B 283     3010   3411   3227    652    284     20       C  
ATOM   1938  N   TRP B 284      -7.502 -38.755 -39.045  1.00 27.98           N  
ANISOU 1938  N   TRP B 284     3453   3675   3505    574    255     55       N  
ATOM   1939  CA  TRP B 284      -8.694 -37.904 -39.028  1.00 25.36           C  
ANISOU 1939  CA  TRP B 284     3119   3329   3186    534    249     71       C  
ATOM   1940  C   TRP B 284      -8.899 -37.359 -37.617  1.00 28.83           C  
ANISOU 1940  C   TRP B 284     3537   3761   3657    522    223     54       C  
ATOM   1941  O   TRP B 284      -9.226 -38.113 -36.692  1.00 26.89           O  
ANISOU 1941  O   TRP B 284     3322   3505   3390    535    200     38       O  
ATOM   1942  CB  TRP B 284      -9.917 -38.693 -39.493  1.00 22.15           C  
ANISOU 1942  CB  TRP B 284     2773   2908   2734    523    240     78       C  
ATOM   1943  CG  TRP B 284      -9.806 -39.191 -40.906  1.00 25.18           C  
ANISOU 1943  CG  TRP B 284     3184   3300   3083    536    260     90       C  
ATOM   1944  CD1 TRP B 284      -9.538 -40.473 -41.311  1.00 25.68           C  
ANISOU 1944  CD1 TRP B 284     3294   3361   3103    563    262     80       C  
ATOM   1945  CD2 TRP B 284      -9.934 -38.407 -42.109  1.00 22.85           C  
ANISOU 1945  CD2 TRP B 284     2875   3017   2790    529    285    116       C  
ATOM   1946  CE2 TRP B 284      -9.749 -39.285 -43.202  1.00 26.50           C  
ANISOU 1946  CE2 TRP B 284     3376   3485   3207    554    297    118       C  
ATOM   1947  CE3 TRP B 284     -10.197 -37.053 -42.364  1.00 25.20           C  
ANISOU 1947  CE3 TRP B 284     3136   3319   3121    508    300    138       C  
ATOM   1948  NE1 TRP B 284      -9.511 -40.538 -42.691  1.00 26.67           N  
ANISOU 1948  NE1 TRP B 284     3434   3496   3202    572    282     95       N  
ATOM   1949  CZ2 TRP B 284      -9.806 -38.850 -44.532  1.00 23.83           C  
ANISOU 1949  CZ2 TRP B 284     3041   3160   2854    563    322    142       C  
ATOM   1950  CZ3 TRP B 284     -10.268 -36.621 -43.691  1.00 25.55           C  
ANISOU 1950  CZ3 TRP B 284     3184   3373   3150    517    329    164       C  
ATOM   1951  CH2 TRP B 284     -10.064 -37.521 -44.757  1.00 24.08           C  
ANISOU 1951  CH2 TRP B 284     3037   3196   2916    546    338    166       C  
ATOM   1952  N   MET B 285      -8.740 -36.051 -37.448  1.00 25.22           N  
ANISOU 1952  N   MET B 285     3029   3306   3248    500    230     58       N  
ATOM   1953  CA  MET B 285      -8.906 -35.486 -36.118  1.00 29.29           C  
ANISOU 1953  CA  MET B 285     3524   3813   3791    492    204     40       C  
ATOM   1954  C   MET B 285     -10.360 -35.558 -35.687  1.00 28.68           C  
ANISOU 1954  C   MET B 285     3486   3717   3693    473    187     51       C  
ATOM   1955  O   MET B 285     -11.282 -35.404 -36.498  1.00 26.28           O  
ANISOU 1955  O   MET B 285     3201   3408   3374    452    198     75       O  
ATOM   1956  CB  MET B 285      -8.474 -34.027 -36.059  1.00 26.18           C  
ANISOU 1956  CB  MET B 285     3071   3419   3456    468    217     40       C  
ATOM   1957  CG  MET B 285      -7.148 -33.687 -36.700  1.00 45.18           C  
ANISOU 1957  CG  MET B 285     5428   5842   5896    473    245     36       C  
ATOM   1958  SD  MET B 285      -6.927 -31.887 -36.611  1.00 53.97           S  
ANISOU 1958  SD  MET B 285     6481   6941   7084    433    267     38       S  
ATOM   1959  CE  MET B 285      -7.240 -31.677 -34.847  1.00 38.59           C  
ANISOU 1959  CE  MET B 285     4527   4986   5147    433    215      0       C  
ATOM   1960  N   TYR B 286     -10.559 -35.787 -34.397  1.00 25.03           N  
ANISOU 1960  N   TYR B 286     3034   3247   3228    485    160     31       N  
ATOM   1961  CA  TYR B 286     -11.798 -35.430 -33.730  1.00 25.93           C  
ANISOU 1961  CA  TYR B 286     3167   3344   3341    466    147     40       C  
ATOM   1962  C   TYR B 286     -11.425 -34.457 -32.623  1.00 27.02           C  
ANISOU 1962  C   TYR B 286     3268   3482   3517    468    130     21       C  
ATOM   1963  O   TYR B 286     -10.304 -34.496 -32.097  1.00 26.16           O  
ANISOU 1963  O   TYR B 286     3131   3386   3423    493    119     -7       O  
ATOM   1964  CB  TYR B 286     -12.553 -36.665 -33.182  1.00 22.33           C  
ANISOU 1964  CB  TYR B 286     2767   2873   2843    479    135     38       C  
ATOM   1965  CG  TYR B 286     -11.948 -37.254 -31.933  1.00 25.85           C  
ANISOU 1965  CG  TYR B 286     3225   3317   3279    520    117     12       C  
ATOM   1966  CD1 TYR B 286     -12.342 -36.813 -30.664  1.00 23.18           C  
ANISOU 1966  CD1 TYR B 286     2887   2971   2950    528     98      4       C  
ATOM   1967  CD2 TYR B 286     -10.959 -38.233 -32.020  1.00 27.98           C  
ANISOU 1967  CD2 TYR B 286     3508   3596   3526    558    120     -4       C  
ATOM   1968  CE1 TYR B 286     -11.771 -37.342 -29.517  1.00 23.66           C  
ANISOU 1968  CE1 TYR B 286     2961   3033   2996    575     81    -20       C  
ATOM   1969  CE2 TYR B 286     -10.387 -38.775 -30.883  1.00 26.23           C  
ANISOU 1969  CE2 TYR B 286     3300   3378   3290    605    103    -27       C  
ATOM   1970  CZ  TYR B 286     -10.792 -38.324 -29.635  1.00 26.00           C  
ANISOU 1970  CZ  TYR B 286     3270   3340   3268    615     83    -36       C  
ATOM   1971  OH  TYR B 286     -10.216 -38.855 -28.508  1.00 28.33           O  
ANISOU 1971  OH  TYR B 286     3581   3641   3542    670     66    -60       O  
ATOM   1972  N   HIS B 287     -12.325 -33.530 -32.325  1.00 23.87           N  
ANISOU 1972  N   HIS B 287     2865   3071   3135    444    127     35       N  
ATOM   1973  CA  HIS B 287     -12.008 -32.577 -31.273  1.00 25.92           C  
ANISOU 1973  CA  HIS B 287     3093   3327   3430    446    110     14       C  
ATOM   1974  C   HIS B 287     -13.262 -31.836 -30.839  1.00 28.35           C  
ANISOU 1974  C   HIS B 287     3414   3617   3740    427    106     33       C  
ATOM   1975  O   HIS B 287     -14.281 -31.820 -31.536  1.00 27.52           O  
ANISOU 1975  O   HIS B 287     3329   3508   3619    406    121     63       O  
ATOM   1976  CB  HIS B 287     -10.928 -31.573 -31.706  1.00 25.10           C  
ANISOU 1976  CB  HIS B 287     2932   3229   3375    432    124      2       C  
ATOM   1977  CG  HIS B 287     -11.232 -30.815 -32.965  1.00 29.32           C  
ANISOU 1977  CG  HIS B 287     3456   3758   3926    400    160     36       C  
ATOM   1978  CD2 HIS B 287     -10.885 -31.045 -34.256  1.00 29.14           C  
ANISOU 1978  CD2 HIS B 287     3431   3744   3897    396    190     55       C  
ATOM   1979  ND1 HIS B 287     -11.881 -29.597 -32.959  1.00 29.66           N  
ANISOU 1979  ND1 HIS B 287     3491   3784   3994    374    171     53       N  
ATOM   1980  CE1 HIS B 287     -11.967 -29.135 -34.195  1.00 25.32           C  
ANISOU 1980  CE1 HIS B 287     2937   3234   3451    358    207     83       C  
ATOM   1981  NE2 HIS B 287     -11.367 -29.992 -35.001  1.00 31.74           N  
ANISOU 1981  NE2 HIS B 287     3753   4063   4245    371    219     85       N  
ATOM   1982  N   CYS B 288     -13.173 -31.239 -29.662  1.00 26.17           N  
ANISOU 1982  N   CYS B 288     3127   3334   3482    437     85     12       N  
ATOM   1983  CA  CYS B 288     -14.116 -30.199 -29.305  1.00 29.31           C  
ANISOU 1983  CA  CYS B 288     3527   3717   3894    419     85     27       C  
ATOM   1984  C   CYS B 288     -13.841 -28.991 -30.179  1.00 26.14           C  
ANISOU 1984  C   CYS B 288     3090   3310   3532    388    111     39       C  
ATOM   1985  O   CYS B 288     -12.685 -28.604 -30.352  1.00 29.99           O  
ANISOU 1985  O   CYS B 288     3538   3801   4054    384    116     17       O  
ATOM   1986  CB  CYS B 288     -13.982 -29.821 -27.841  1.00 22.81           C  
ANISOU 1986  CB  CYS B 288     2702   2886   3079    443     56     -2       C  
ATOM   1987  SG  CYS B 288     -15.227 -28.594 -27.420  1.00 28.21           S  
ANISOU 1987  SG  CYS B 288     3396   3550   3774    425     59     22       S  
ATOM   1988  N   HIS B 289     -14.890 -28.396 -30.742  1.00 21.60           N  
ANISOU 1988  N   HIS B 289     2779   2876   2551    -59    273    202       N  
ATOM   1989  CA  HIS B 289     -14.688 -27.288 -31.664  1.00 25.06           C  
ANISOU 1989  CA  HIS B 289     3141   3360   3020    -65    231    248       C  
ATOM   1990  C   HIS B 289     -14.802 -25.919 -30.999  1.00 22.59           C  
ANISOU 1990  C   HIS B 289     2848   2989   2747   -129    225    254       C  
ATOM   1991  O   HIS B 289     -14.628 -24.904 -31.683  1.00 23.98           O  
ANISOU 1991  O   HIS B 289     2971   3183   2959   -139    201    301       O  
ATOM   1992  CB  HIS B 289     -15.659 -27.390 -32.846  1.00 20.46           C  
ANISOU 1992  CB  HIS B 289     2508   2782   2482    -16    230    218       C  
ATOM   1993  CG  HIS B 289     -15.092 -26.893 -34.140  1.00 27.12           C  
ANISOU 1993  CG  HIS B 289     3305   3706   3292     29    191    288       C  
ATOM   1994  CD2 HIS B 289     -14.955 -27.496 -35.348  1.00 22.40           C  
ANISOU 1994  CD2 HIS B 289     2691   3177   2644    112    171    300       C  
ATOM   1995  ND1 HIS B 289     -14.589 -25.616 -34.292  1.00 25.43           N  
ANISOU 1995  ND1 HIS B 289     3076   3495   3090     -4    185    360       N  
ATOM   1996  CE1 HIS B 289     -14.182 -25.449 -35.539  1.00 22.30           C  
ANISOU 1996  CE1 HIS B 289     2662   3160   2650     57    182    424       C  
ATOM   1997  NE2 HIS B 289     -14.394 -26.573 -36.201  1.00 24.98           N  
ANISOU 1997  NE2 HIS B 289     3009   3543   2938    133    169    387       N  
ATOM   1998  N   VAL B 290     -15.107 -25.858 -29.703  1.00 22.13           N  
ANISOU 1998  N   VAL B 290     2880   2850   2679   -165    255    209       N  
ATOM   1999  CA  VAL B 290     -14.905 -24.613 -28.963  1.00 23.94           C  
ANISOU 1999  CA  VAL B 290     3141   3029   2925   -219    230    210       C  
ATOM   2000  C   VAL B 290     -13.430 -24.257 -29.076  1.00 25.89           C  
ANISOU 2000  C   VAL B 290     3337   3341   3159   -231    141    267       C  
ATOM   2001  O   VAL B 290     -12.559 -25.064 -28.731  1.00 24.28           O  
ANISOU 2001  O   VAL B 290     3152   3176   2897   -205     99    272       O  
ATOM   2002  CB  VAL B 290     -15.348 -24.764 -27.499  1.00 26.96           C  
ANISOU 2002  CB  VAL B 290     3666   3316   3260   -234    279    149       C  
ATOM   2003  CG1 VAL B 290     -15.178 -23.436 -26.737  1.00 24.20           C  
ANISOU 2003  CG1 VAL B 290     3361   2908   2925   -282    241    133       C  
ATOM   2004  CG2 VAL B 290     -16.782 -25.254 -27.411  1.00 21.51           C  
ANISOU 2004  CG2 VAL B 290     3002   2546   2623   -225    403     92       C  
ATOM   2005  N   GLN B 291     -13.134 -23.066 -29.596  1.00 23.15           N  
ANISOU 2005  N   GLN B 291     2916   2995   2885   -266    118    308       N  
ATOM   2006  CA  GLN B 291     -11.782 -22.834 -30.104  1.00 27.43           C  
ANISOU 2006  CA  GLN B 291     3363   3596   3462   -274     71    372       C  
ATOM   2007  C   GLN B 291     -10.732 -22.950 -29.000  1.00 29.08           C  
ANISOU 2007  C   GLN B 291     3593   3792   3663   -292    -20    338       C  
ATOM   2008  O   GLN B 291      -9.664 -23.540 -29.217  1.00 30.08           O  
ANISOU 2008  O   GLN B 291     3654   3977   3797   -268    -61    363       O  
ATOM   2009  CB  GLN B 291     -11.701 -21.480 -30.820  1.00 27.74           C  
ANISOU 2009  CB  GLN B 291     3331   3611   3599   -311     89    430       C  
ATOM   2010  CG  GLN B 291     -12.439 -21.459 -32.187  1.00 25.62           C  
ANISOU 2010  CG  GLN B 291     3044   3372   3317   -260    151    481       C  
ATOM   2011  CD  GLN B 291     -11.947 -22.550 -33.163  1.00 30.69           C  
ANISOU 2011  CD  GLN B 291     3654   4111   3895   -190    175    523       C  
ATOM   2012  NE2 GLN B 291     -10.626 -22.669 -33.314  1.00 25.08           N  
ANISOU 2012  NE2 GLN B 291     2874   3444   3212   -198    177    573       N  
ATOM   2013  OE1 GLN B 291     -12.755 -23.252 -33.791  1.00 26.53           O  
ANISOU 2013  OE1 GLN B 291     3159   3612   3311   -126    189    502       O  
ATOM   2014  N   SER B 292     -11.014 -22.415 -27.808  1.00 25.28           N  
ANISOU 2014  N   SER B 292     3210   3230   3166   -321    -62    273       N  
ATOM   2015  CA  SER B 292     -10.034 -22.524 -26.730  1.00 31.06           C  
ANISOU 2015  CA  SER B 292     3986   3942   3873   -317   -184    225       C  
ATOM   2016  C   SER B 292      -9.894 -23.960 -26.235  1.00 29.93           C  
ANISOU 2016  C   SER B 292     3941   3828   3603   -245   -200    206       C  
ATOM   2017  O   SER B 292      -8.852 -24.311 -25.674  1.00 30.14           O  
ANISOU 2017  O   SER B 292     3974   3865   3613   -215   -321    182       O  
ATOM   2018  CB  SER B 292     -10.397 -21.588 -25.567  1.00 29.26           C  
ANISOU 2018  CB  SER B 292     3874   3614   3632   -348   -231    150       C  
ATOM   2019  OG  SER B 292     -11.458 -22.129 -24.788  1.00 34.57           O  
ANISOU 2019  OG  SER B 292     4725   4236   4175   -314   -156    106       O  
ATOM   2020  N   HIS B 293     -10.913 -24.800 -26.438  1.00 25.09           N  
ANISOU 2020  N   HIS B 293     3398   3218   2918   -214    -88    211       N  
ATOM   2021  CA  HIS B 293     -10.832 -26.181 -25.975  1.00 28.62           C  
ANISOU 2021  CA  HIS B 293     3946   3673   3254   -147    -82    201       C  
ATOM   2022  C   HIS B 293      -9.912 -26.999 -26.864  1.00 29.51           C  
ANISOU 2022  C   HIS B 293     3935   3882   3394   -110   -115    248       C  
ATOM   2023  O   HIS B 293      -9.048 -27.737 -26.368  1.00 27.62           O  
ANISOU 2023  O   HIS B 293     3731   3658   3106    -59   -201    239       O  
ATOM   2024  CB  HIS B 293     -12.226 -26.807 -25.911  1.00 24.15           C  
ANISOU 2024  CB  HIS B 293     3474   3056   2646   -134     65    184       C  
ATOM   2025  CG  HIS B 293     -13.131 -26.135 -24.922  1.00 30.73           C  
ANISOU 2025  CG  HIS B 293     4444   3781   3451   -160    128    133       C  
ATOM   2026  CD2 HIS B 293     -13.043 -24.927 -24.317  1.00 31.96           C  
ANISOU 2026  CD2 HIS B 293     4636   3889   3620   -198     75    102       C  
ATOM   2027  ND1 HIS B 293     -14.288 -26.714 -24.451  1.00 29.99           N  
ANISOU 2027  ND1 HIS B 293     4466   3604   3325   -146    276    105       N  
ATOM   2028  CE1 HIS B 293     -14.869 -25.898 -23.592  1.00 28.62           C  
ANISOU 2028  CE1 HIS B 293     4402   3339   3135   -169    323     62       C  
ATOM   2029  NE2 HIS B 293     -14.136 -24.804 -23.496  1.00 31.84           N  
ANISOU 2029  NE2 HIS B 293     4768   3768   3560   -199    193     56       N  
ATOM   2030  N   SER B 294     -10.079 -26.883 -28.182  1.00 25.10           N  
ANISOU 2030  N   SER B 294     3244   3384   2908   -123    -51    295       N  
ATOM   2031  CA  SER B 294      -9.152 -27.555 -29.082  1.00 29.72           C  
ANISOU 2031  CA  SER B 294     3716   4058   3520    -84    -64    340       C  
ATOM   2032  C   SER B 294      -7.751 -26.970 -28.947  1.00 31.73           C  
ANISOU 2032  C   SER B 294     3862   4328   3866   -104   -164    353       C  
ATOM   2033  O   SER B 294      -6.765 -27.715 -28.946  1.00 31.46           O  
ANISOU 2033  O   SER B 294     3776   4333   3843    -60   -221    356       O  
ATOM   2034  CB  SER B 294      -9.657 -27.468 -30.524  1.00 28.31           C  
ANISOU 2034  CB  SER B 294     3454   3929   3373    -77     27    385       C  
ATOM   2035  OG  SER B 294      -9.883 -26.125 -30.881  1.00 28.05           O  
ANISOU 2035  OG  SER B 294     3375   3872   3412   -130     45    412       O  
ATOM   2036  N   ASP B 295      -7.644 -25.644 -28.772  1.00 27.46           N  
ANISOU 2036  N   ASP B 295     3278   3743   3413   -170   -191    350       N  
ATOM   2037  CA  ASP B 295      -6.332 -25.018 -28.608  1.00 31.25           C  
ANISOU 2037  CA  ASP B 295     3631   4214   4029   -200   -288    345       C  
ATOM   2038  C   ASP B 295      -5.611 -25.536 -27.376  1.00 34.34           C  
ANISOU 2038  C   ASP B 295     4086   4577   4384   -159   -450    271       C  
ATOM   2039  O   ASP B 295      -4.380 -25.635 -27.376  1.00 32.93           O  
ANISOU 2039  O   ASP B 295     3780   4413   4319   -146   -545    258       O  
ATOM   2040  CB  ASP B 295      -6.459 -23.495 -28.509  1.00 30.37           C  
ANISOU 2040  CB  ASP B 295     3478   4034   4026   -282   -292    342       C  
ATOM   2041  CG  ASP B 295      -6.730 -22.838 -29.855  1.00 33.56           C  
ANISOU 2041  CG  ASP B 295     3789   4458   4503   -312   -152    432       C  
ATOM   2042  OD1 ASP B 295      -6.438 -23.462 -30.898  1.00 27.87           O  
ANISOU 2042  OD1 ASP B 295     3004   3809   3777   -271    -69    495       O  
ATOM   2043  OD2 ASP B 295      -7.222 -21.689 -29.867  1.00 33.47           O1-
ANISOU 2043  OD2 ASP B 295     3785   4386   4547   -367   -125    439       O1-
ATOM   2044  N   MET B 296      -6.344 -25.852 -26.314  1.00 27.40           N  
ANISOU 2044  N   MET B 296     3408   3649   3354   -128   -483    219       N  
ATOM   2045  CA  MET B 296      -5.687 -26.374 -25.130  1.00 35.22           C  
ANISOU 2045  CA  MET B 296     4506   4605   4270    -63   -647    153       C  
ATOM   2046  C   MET B 296      -5.418 -27.870 -25.225  1.00 38.56           C  
ANISOU 2046  C   MET B 296     4969   5075   4606     25   -644    174       C  
ATOM   2047  O   MET B 296      -4.729 -28.412 -24.358  1.00 39.70           O  
ANISOU 2047  O   MET B 296     5195   5196   4694     99   -794    128       O  
ATOM   2048  CB  MET B 296      -6.514 -26.033 -23.889  1.00 32.71           C  
ANISOU 2048  CB  MET B 296     4423   4198   3809    -53   -670     93       C  
ATOM   2049  CG  MET B 296      -7.520 -27.085 -23.484  1.00 49.24           C  
ANISOU 2049  CG  MET B 296     6722   6268   5718      5   -554    107       C  
ATOM   2050  SD  MET B 296      -8.135 -26.799 -21.813  1.00 69.99           S  
ANISOU 2050  SD  MET B 296     9661   8774   8160     48   -588     33       S  
ATOM   2051  CE  MET B 296      -7.153 -27.934 -20.842  1.00 64.67           C  
ANISOU 2051  CE  MET B 296     9152   8083   7336    183   -764      5       C  
ATOM   2052  N   GLY B 297      -5.920 -28.543 -26.250  1.00 33.35           N  
ANISOU 2052  N   GLY B 297     4260   4474   3936     29   -493    235       N  
ATOM   2053  CA  GLY B 297      -5.589 -29.930 -26.483  1.00 33.69           C  
ANISOU 2053  CA  GLY B 297     4314   4561   3927    108   -485    254       C  
ATOM   2054  C   GLY B 297      -6.697 -30.946 -26.249  1.00 33.31           C  
ANISOU 2054  C   GLY B 297     4441   4482   3732    149   -375    260       C  
ATOM   2055  O   GLY B 297      -6.389 -32.128 -26.040  1.00 27.84           O  
ANISOU 2055  O   GLY B 297     3811   3792   2974    226   -396    263       O  
ATOM   2056  N   LEU B 298      -7.965 -30.539 -26.294  1.00 29.77           N  
ANISOU 2056  N   LEU B 298     4062   3994   3255    100   -252    259       N  
ATOM   2057  CA  LEU B 298      -9.063 -31.506 -26.260  1.00 29.04           C  
ANISOU 2057  CA  LEU B 298     4087   3860   3086    126   -119    260       C  
ATOM   2058  C   LEU B 298      -9.318 -32.002 -27.684  1.00 30.06           C  
ANISOU 2058  C   LEU B 298     4073   4063   3285    125    -35    287       C  
ATOM   2059  O   LEU B 298     -10.307 -31.666 -28.345  1.00 27.10           O  
ANISOU 2059  O   LEU B 298     3659   3684   2955     88     58    282       O  
ATOM   2060  CB  LEU B 298     -10.307 -30.893 -25.632  1.00 28.25           C  
ANISOU 2060  CB  LEU B 298     4110   3669   2955     81    -22    231       C  
ATOM   2061  CG  LEU B 298     -10.072 -30.355 -24.215  1.00 36.92           C  
ANISOU 2061  CG  LEU B 298     5383   4690   3956     95   -103    196       C  
ATOM   2062  CD1 LEU B 298     -11.409 -30.075 -23.539  1.00 41.47           C  
ANISOU 2062  CD1 LEU B 298     6114   5158   4484     70     44    170       C  
ATOM   2063  CD2 LEU B 298      -9.223 -31.323 -23.384  1.00 40.06           C  
ANISOU 2063  CD2 LEU B 298     5918   5069   4234    192   -207    195       C  
ATOM   2064  N   VAL B 299      -8.354 -32.789 -28.166  1.00 26.29           N  
ANISOU 2064  N   VAL B 299     3518   3651   2820    180    -84    308       N  
ATOM   2065  CA  VAL B 299      -8.319 -33.288 -29.534  1.00 27.39           C  
ANISOU 2065  CA  VAL B 299     3532   3867   3007    200    -24    330       C  
ATOM   2066  C   VAL B 299      -7.752 -34.699 -29.469  1.00 29.61           C  
ANISOU 2066  C   VAL B 299     3840   4160   3251    281    -44    328       C  
ATOM   2067  O   VAL B 299      -6.987 -35.033 -28.560  1.00 28.97           O  
ANISOU 2067  O   VAL B 299     3822   4054   3133    323   -138    325       O  
ATOM   2068  CB  VAL B 299      -7.460 -32.399 -30.475  1.00 30.62           C  
ANISOU 2068  CB  VAL B 299     3771   4354   3507    175    -46    369       C  
ATOM   2069  CG1 VAL B 299      -7.791 -30.914 -30.306  1.00 34.55           C  
ANISOU 2069  CG1 VAL B 299     4253   4823   4053     96    -49    375       C  
ATOM   2070  CG2 VAL B 299      -5.987 -32.597 -30.186  1.00 34.65           C  
ANISOU 2070  CG2 VAL B 299     4204   4895   4067    208   -147    378       C  
ATOM   2071  N   GLY B 300      -8.144 -35.533 -30.427  1.00 27.70           N  
ANISOU 2071  N   GLY B 300     3560   3948   3016    315     32    324       N  
ATOM   2072  CA  GLY B 300      -7.551 -36.844 -30.586  1.00 25.78           C  
ANISOU 2072  CA  GLY B 300     3317   3723   2755    394     20    323       C  
ATOM   2073  C   GLY B 300      -7.563 -37.224 -32.051  1.00 29.83           C  
ANISOU 2073  C   GLY B 300     3721   4311   3301    425     76    321       C  
ATOM   2074  O   GLY B 300      -8.011 -36.455 -32.905  1.00 25.87           O  
ANISOU 2074  O   GLY B 300     3161   3847   2822    393    116    327       O  
ATOM   2075  N   LEU B 301      -7.061 -38.420 -32.353  1.00 28.34           N  
ANISOU 2075  N   LEU B 301     3522   4140   3105    500     76    313       N  
ATOM   2076  CA  LEU B 301      -6.935 -38.857 -33.739  1.00 28.10           C  
ANISOU 2076  CA  LEU B 301     3407   4182   3088    550    125    304       C  
ATOM   2077  C   LEU B 301      -7.739 -40.126 -33.969  1.00 29.38           C  
ANISOU 2077  C   LEU B 301     3634   4293   3234    595    167    246       C  
ATOM   2078  O   LEU B 301      -7.653 -41.079 -33.186  1.00 28.74           O  
ANISOU 2078  O   LEU B 301     3630   4147   3144    625    158    237       O  
ATOM   2079  CB  LEU B 301      -5.467 -39.080 -34.128  1.00 26.90           C  
ANISOU 2079  CB  LEU B 301     3147   4101   2971    605    100    337       C  
ATOM   2080  CG  LEU B 301      -4.598 -37.816 -34.169  1.00 31.98           C  
ANISOU 2080  CG  LEU B 301     3681   4788   3681    558     79    387       C  
ATOM   2081  CD1 LEU B 301      -3.137 -38.174 -34.414  1.00 32.18           C  
ANISOU 2081  CD1 LEU B 301     3580   4859   3787    614     62    405       C  
ATOM   2082  CD2 LEU B 301      -5.082 -36.820 -35.217  1.00 27.22           C  
ANISOU 2082  CD2 LEU B 301     3043   4226   3073    523    160    414       C  
ATOM   2083  N   PHE B 302      -8.534 -40.119 -35.032  1.00 26.50           N  
ANISOU 2083  N   PHE B 302     3246   3948   2873    605    206    204       N  
ATOM   2084  CA  PHE B 302      -9.156 -41.326 -35.581  1.00 23.18           C  
ANISOU 2084  CA  PHE B 302     2850   3490   2466    660    231    129       C  
ATOM   2085  C   PHE B 302      -8.227 -41.810 -36.692  1.00 28.37           C  
ANISOU 2085  C   PHE B 302     3447   4242   3092    750    232    133       C  
ATOM   2086  O   PHE B 302      -8.246 -41.285 -37.813  1.00 26.86           O  
ANISOU 2086  O   PHE B 302     3222   4120   2863    779    245    132       O  
ATOM   2087  CB  PHE B 302     -10.565 -41.000 -36.077  1.00 24.47           C  
ANISOU 2087  CB  PHE B 302     3019   3611   2666    632    243     59       C  
ATOM   2088  CG  PHE B 302     -11.331 -42.176 -36.645  1.00 27.73           C  
ANISOU 2088  CG  PHE B 302     3440   3966   3131    682    249    -45       C  
ATOM   2089  CD1 PHE B 302     -11.160 -43.456 -36.150  1.00 25.75           C  
ANISOU 2089  CD1 PHE B 302     3225   3644   2913    710    277    -67       C  
ATOM   2090  CD2 PHE B 302     -12.251 -41.981 -37.670  1.00 25.79           C  
ANISOU 2090  CD2 PHE B 302     3167   3722   2910    708    213   -129       C  
ATOM   2091  CE1 PHE B 302     -11.899 -44.535 -36.663  1.00 27.96           C  
ANISOU 2091  CE1 PHE B 302     3500   3851   3271    750    283   -174       C  
ATOM   2092  CE2 PHE B 302     -12.984 -43.048 -38.194  1.00 28.41           C  
ANISOU 2092  CE2 PHE B 302     3491   3987   3316    755    195   -249       C  
ATOM   2093  CZ  PHE B 302     -12.806 -44.332 -37.685  1.00 24.96           C  
ANISOU 2093  CZ  PHE B 302     3077   3475   2933    769    237   -273       C  
ATOM   2094  N   LEU B 303      -7.362 -42.770 -36.367  1.00 24.07           N  
ANISOU 2094  N   LEU B 303     2901   3693   2553    803    225    143       N  
ATOM   2095  CA  LEU B 303      -6.322 -43.237 -37.288  1.00 28.20           C  
ANISOU 2095  CA  LEU B 303     3357   4297   3059    890    243    151       C  
ATOM   2096  C   LEU B 303      -6.893 -44.339 -38.179  1.00 29.89           C  
ANISOU 2096  C   LEU B 303     3604   4494   3260    966    260     61       C  
ATOM   2097  O   LEU B 303      -7.039 -45.489 -37.753  1.00 27.68           O  
ANISOU 2097  O   LEU B 303     3362   4138   3014    994    254     18       O  
ATOM   2098  CB  LEU B 303      -5.099 -43.720 -36.510  1.00 24.61           C  
ANISOU 2098  CB  LEU B 303     2871   3840   2640    920    210    193       C  
ATOM   2099  CG  LEU B 303      -4.393 -42.662 -35.652  1.00 31.00           C  
ANISOU 2099  CG  LEU B 303     3635   4663   3481    860    160    260       C  
ATOM   2100  CD1 LEU B 303      -3.404 -43.296 -34.657  1.00 30.11           C  
ANISOU 2100  CD1 LEU B 303     3521   4515   3406    903     79    276       C  
ATOM   2101  CD2 LEU B 303      -3.673 -41.632 -36.524  1.00 26.43           C  
ANISOU 2101  CD2 LEU B 303     2938   4175   2931    849    206    306       C  
ATOM   2102  N   VAL B 304      -7.208 -43.994 -39.426  1.00 25.90           N  
ANISOU 2102  N   VAL B 304     3093   4047   2700   1008    277     29       N  
ATOM   2103  CA  VAL B 304      -7.792 -44.930 -40.386  1.00 24.94           C  
ANISOU 2103  CA  VAL B 304     3010   3909   2557   1092    266    -79       C  
ATOM   2104  C   VAL B 304      -6.694 -45.417 -41.326  1.00 29.78           C  
ANISOU 2104  C   VAL B 304     3602   4603   3109   1202    314    -69       C  
ATOM   2105  O   VAL B 304      -6.116 -44.630 -42.089  1.00 29.47           O  
ANISOU 2105  O   VAL B 304     3549   4650   2999   1234    369    -12       O  
ATOM   2106  CB  VAL B 304      -8.951 -44.279 -41.158  1.00 28.91           C  
ANISOU 2106  CB  VAL B 304     3549   4411   3026   1092    226   -140       C  
ATOM   2107  CG1 VAL B 304      -9.557 -45.263 -42.170  1.00 24.90           C  
ANISOU 2107  CG1 VAL B 304     3081   3879   2502   1193    179   -277       C  
ATOM   2108  CG2 VAL B 304     -10.009 -43.802 -40.168  1.00 23.08           C  
ANISOU 2108  CG2 VAL B 304     2811   3582   2376    981    199   -152       C  
ATOM   2109  N   LYS B 305      -6.424 -46.717 -41.283  1.00 26.35           N  
ANISOU 2109  N   LYS B 305     3173   4130   2709   1264    313   -125       N  
ATOM   2110  CA  LYS B 305      -5.292 -47.325 -41.961  1.00 30.14           C  
ANISOU 2110  CA  LYS B 305     3624   4670   3158   1368    369   -118       C  
ATOM   2111  C   LYS B 305      -5.738 -48.061 -43.214  1.00 30.01           C  
ANISOU 2111  C   LYS B 305     3675   4659   3068   1480    364   -233       C  
ATOM   2112  O   LYS B 305      -6.870 -48.539 -43.304  1.00 31.08           O  
ANISOU 2112  O   LYS B 305     3859   4720   3229   1478    292   -340       O  
ATOM   2113  CB  LYS B 305      -4.571 -48.310 -41.036  1.00 27.33           C  
ANISOU 2113  CB  LYS B 305     3233   4260   2890   1378    359   -103       C  
ATOM   2114  CG  LYS B 305      -4.142 -47.709 -39.708  1.00 33.33           C  
ANISOU 2114  CG  LYS B 305     3954   4999   3710   1289    328     -9       C  
ATOM   2115  CD  LYS B 305      -3.790 -48.777 -38.657  1.00 35.11           C  
ANISOU 2115  CD  LYS B 305     4201   5137   4002   1308    286     -8       C  
ATOM   2116  CE  LYS B 305      -4.981 -49.657 -38.292  1.00 29.43           C  
ANISOU 2116  CE  LYS B 305     3580   4294   3306   1292    273    -80       C  
ATOM   2117  NZ  LYS B 305      -4.673 -50.382 -37.032  1.00 28.92           N1+
ANISOU 2117  NZ  LYS B 305     3572   4131   3286   1297    244    -42       N1+
ATOM   2118  N   LYS B 306      -4.835 -48.131 -44.192  1.00 31.17           N  
ANISOU 2118  N   LYS B 306     3156   4145   4543    898   1272    125       N  
ATOM   2119  CA  LYS B 306      -4.921 -49.137 -45.241  1.00 39.07           C  
ANISOU 2119  CA  LYS B 306     4144   5066   5636   1012   1390    -13       C  
ATOM   2120  C   LYS B 306      -4.624 -50.511 -44.638  1.00 39.07           C  
ANISOU 2120  C   LYS B 306     4106   4912   5828   1098   1471     65       C  
ATOM   2121  O   LYS B 306      -4.162 -50.611 -43.499  1.00 40.09           O  
ANISOU 2121  O   LYS B 306     4192   5053   5985   1098   1425    270       O  
ATOM   2122  CB  LYS B 306      -3.944 -48.799 -46.367  1.00 33.94           C  
ANISOU 2122  CB  LYS B 306     3439   4531   4927   1099   1465     -2       C  
ATOM   2123  CG  LYS B 306      -4.292 -47.507 -47.067  1.00 37.75           C  
ANISOU 2123  CG  LYS B 306     3989   5130   5224   1043   1426    -49       C  
ATOM   2124  CD  LYS B 306      -3.049 -46.690 -47.338  1.00 47.82           C  
ANISOU 2124  CD  LYS B 306     5156   6525   6488   1036   1479    132       C  
ATOM   2125  CE  LYS B 306      -2.630 -46.777 -48.778  1.00 54.73           C  
ANISOU 2125  CE  LYS B 306     6054   7465   7275   1191   1658     91       C  
ATOM   2126  NZ  LYS B 306      -3.427 -45.810 -49.585  1.00 61.99           N1+
ANISOU 2126  NZ  LYS B 306     7130   8445   7977   1188   1636     12       N1+
ATOM   2127  N   PRO B 307      -4.893 -51.597 -45.371  1.00 51.14           N  
ANISOU 2127  N   PRO B 307     5674   6276   7479   1181   1588    -96       N  
ATOM   2128  CA  PRO B 307      -4.522 -52.937 -44.860  1.00 42.89           C  
ANISOU 2128  CA  PRO B 307     4613   5026   6655   1292   1712      1       C  
ATOM   2129  C   PRO B 307      -3.056 -53.089 -44.457  1.00 46.39           C  
ANISOU 2129  C   PRO B 307     4917   5560   7149   1442   1749    271       C  
ATOM   2130  O   PRO B 307      -2.750 -53.844 -43.509  1.00 41.24           O  
ANISOU 2130  O   PRO B 307     4232   4809   6630   1527   1782    477       O  
ATOM   2131  CB  PRO B 307      -4.877 -53.859 -46.032  1.00 42.41           C  
ANISOU 2131  CB  PRO B 307     4652   4775   6687   1353   1829   -283       C  
ATOM   2132  CG  PRO B 307      -6.029 -53.162 -46.701  1.00 43.16           C  
ANISOU 2132  CG  PRO B 307     4811   4953   6636   1206   1695   -529       C  
ATOM   2133  CD  PRO B 307      -5.782 -51.677 -46.549  1.00 43.43           C  
ANISOU 2133  CD  PRO B 307     4792   5262   6447   1158   1582   -392       C  
ATOM   2134  N   ASP B 308      -2.134 -52.408 -45.144  1.00 39.33           N  
ANISOU 2134  N   ASP B 308     3916   4856   6171   1490   1752    309       N  
ATOM   2135  CA  ASP B 308      -0.728 -52.492 -44.772  1.00 38.17           C  
ANISOU 2135  CA  ASP B 308     3551   4827   6124   1617   1768    587       C  
ATOM   2136  C   ASP B 308      -0.410 -51.651 -43.547  1.00 40.32           C  
ANISOU 2136  C   ASP B 308     3720   5282   6319   1477   1525    796       C  
ATOM   2137  O   ASP B 308       0.762 -51.525 -43.176  1.00 43.39           O  
ANISOU 2137  O   ASP B 308     3877   5824   6786   1531   1452   1029       O  
ATOM   2138  CB  ASP B 308       0.166 -52.101 -45.960  1.00 41.85           C  
ANISOU 2138  CB  ASP B 308     3904   5421   6576   1715   1907    579       C  
ATOM   2139  CG  ASP B 308      -0.033 -50.654 -46.414  1.00 45.82           C  
ANISOU 2139  CG  ASP B 308     4423   6102   6886   1533   1809    518       C  
ATOM   2140  OD1 ASP B 308      -0.765 -49.889 -45.756  1.00 43.50           O  
ANISOU 2140  OD1 ASP B 308     4212   5839   6479   1338   1617    484       O  
ATOM   2141  OD2 ASP B 308       0.524 -50.284 -47.468  1.00 54.11           O1-
ANISOU 2141  OD2 ASP B 308     5426   7241   7893   1610   1962    514       O1-
ATOM   2142  N   GLY B 309      -1.433 -51.077 -42.915  1.00 36.29           N  
ANISOU 2142  N   GLY B 309     3373   4758   5658   1304   1394    710       N  
ATOM   2143  CA  GLY B 309      -1.239 -50.285 -41.728  1.00 35.65           C  
ANISOU 2143  CA  GLY B 309     3283   4820   5445   1177   1166    850       C  
ATOM   2144  C   GLY B 309      -0.787 -48.865 -41.973  1.00 37.76           C  
ANISOU 2144  C   GLY B 309     3482   5257   5608   1004   1028    826       C  
ATOM   2145  O   GLY B 309      -0.705 -48.091 -41.013  1.00 40.81           O  
ANISOU 2145  O   GLY B 309     3913   5731   5861    863    818    875       O  
ATOM   2146  N   THR B 310      -0.520 -48.479 -43.219  1.00 34.87           N  
ANISOU 2146  N   THR B 310     3045   4918   5285   1011   1153    746       N  
ATOM   2147  CA  THR B 310       0.003 -47.142 -43.457  1.00 39.70           C  
ANISOU 2147  CA  THR B 310     3578   5653   5854    842   1063    773       C  
ATOM   2148  C   THR B 310      -1.127 -46.125 -43.488  1.00 34.93           C  
ANISOU 2148  C   THR B 310     3221   4988   5065    701   1022    600       C  
ATOM   2149  O   THR B 310      -2.278 -46.434 -43.808  1.00 31.88           O  
ANISOU 2149  O   THR B 310     3005   4502   4604    760   1107    446       O  
ATOM   2150  CB  THR B 310       0.790 -47.052 -44.766  1.00 36.12           C  
ANISOU 2150  CB  THR B 310     2957   5257   5510    929   1266    817       C  
ATOM   2151  CG2 THR B 310       1.947 -48.041 -44.771  1.00 40.60           C  
ANISOU 2151  CG2 THR B 310     3251   5881   6295   1114   1355   1010       C  
ATOM   2152  OG1 THR B 310      -0.085 -47.331 -45.857  1.00 38.61           O  
ANISOU 2152  OG1 THR B 310     3469   5482   5720   1042   1451    622       O  
ATOM   2153  N   ILE B 311      -0.780 -44.895 -43.130  1.00 37.55           N  
ANISOU 2153  N   ILE B 311     3552   5365   5349    509    884    631       N  
ATOM   2154  CA  ILE B 311      -1.724 -43.797 -43.060  1.00 37.40           C  
ANISOU 2154  CA  ILE B 311     3772   5263   5174    393    858    499       C  
ATOM   2155  C   ILE B 311      -1.100 -42.659 -43.858  1.00 39.07           C  
ANISOU 2155  C   ILE B 311     3911   5487   5445    278    909    548       C  
ATOM   2156  O   ILE B 311      -0.050 -42.142 -43.469  1.00 41.36           O  
ANISOU 2156  O   ILE B 311     4039   5825   5851    112    786    654       O  
ATOM   2157  CB  ILE B 311      -1.995 -43.369 -41.608  1.00 38.08           C  
ANISOU 2157  CB  ILE B 311     4023   5322   5125    268    657    472       C  
ATOM   2158  CG1 ILE B 311      -2.599 -44.530 -40.821  1.00 37.89           C  
ANISOU 2158  CG1 ILE B 311     4072   5278   5045    405    667    483       C  
ATOM   2159  CG2 ILE B 311      -2.926 -42.194 -41.549  1.00 38.90           C  
ANISOU 2159  CG2 ILE B 311     4383   5308   5088    184    679    341       C  
ATOM   2160  CD1 ILE B 311      -2.579 -44.318 -39.333  1.00 34.44           C  
ANISOU 2160  CD1 ILE B 311     3791   4864   4431    334    477    511       C  
ATOM   2161  N   PRO B 312      -1.686 -42.248 -44.979  1.00 41.74           N  
ANISOU 2161  N   PRO B 312     4352   5787   5720    357   1082    493       N  
ATOM   2162  CA  PRO B 312      -1.061 -41.199 -45.800  1.00 42.64           C  
ANISOU 2162  CA  PRO B 312     4410   5894   5897    275   1191    596       C  
ATOM   2163  C   PRO B 312      -0.881 -39.921 -44.995  1.00 44.65           C  
ANISOU 2163  C   PRO B 312     4748   6036   6180     17   1045    598       C  
ATOM   2164  O   PRO B 312      -1.789 -39.485 -44.285  1.00 43.97           O  
ANISOU 2164  O   PRO B 312     4906   5844   5956    -20    954    470       O  
ATOM   2165  CB  PRO B 312      -2.047 -41.004 -46.959  1.00 39.75           C  
ANISOU 2165  CB  PRO B 312     4226   5509   5366    449   1359    524       C  
ATOM   2166  CG  PRO B 312      -3.019 -42.136 -46.883  1.00 42.80           C  
ANISOU 2166  CG  PRO B 312     4685   5915   5661    603   1325    367       C  
ATOM   2167  CD  PRO B 312      -2.997 -42.678 -45.493  1.00 37.08           C  
ANISOU 2167  CD  PRO B 312     3930   5160   4998    516   1165    348       C  
ATOM   2168  N   GLY B 313       0.320 -39.353 -45.063  1.00 48.75           N  
ANISOU 2168  N   GLY B 313     5056   6565   6903   -166   1030    738       N  
ATOM   2169  CA  GLY B 313       0.582 -38.094 -44.399  1.00 55.14           C  
ANISOU 2169  CA  GLY B 313     5949   7222   7779   -457    886    710       C  
ATOM   2170  C   GLY B 313       0.794 -38.190 -42.906  1.00 62.36           C  
ANISOU 2170  C   GLY B 313     6891   8152   8650   -628    551    605       C  
ATOM   2171  O   GLY B 313       0.975 -37.151 -42.255  1.00 60.97           O  
ANISOU 2171  O   GLY B 313     6842   7829   8495   -887    391    520       O  
ATOM   2172  N   TYR B 314       0.767 -39.396 -42.341  1.00 58.58           N  
ANISOU 2172  N   TYR B 314     6335   7830   8095   -482    445    605       N  
ATOM   2173  CA  TYR B 314       0.998 -39.628 -40.922  1.00 60.29           C  
ANISOU 2173  CA  TYR B 314     6591   8109   8207   -585    127    547       C  
ATOM   2174  C   TYR B 314       2.250 -40.480 -40.777  1.00 67.23           C  
ANISOU 2174  C   TYR B 314     7056   9204   9283   -573     -9    735       C  
ATOM   2175  O   TYR B 314       2.339 -41.567 -41.360  1.00 63.39           O  
ANISOU 2175  O   TYR B 314     6400   8813   8871   -329    168    851       O  
ATOM   2176  CB  TYR B 314      -0.216 -40.308 -40.280  1.00 49.48           C  
ANISOU 2176  CB  TYR B 314     5511   6720   6568   -383    154    440       C  
ATOM   2177  CG  TYR B 314      -0.060 -40.709 -38.828  1.00 53.71           C  
ANISOU 2177  CG  TYR B 314     6139   7344   6923   -410   -123    419       C  
ATOM   2178  CD1 TYR B 314      -0.337 -39.807 -37.803  1.00 57.48           C  
ANISOU 2178  CD1 TYR B 314     6935   7727   7177   -571   -308    254       C  
ATOM   2179  CD2 TYR B 314       0.315 -42.006 -38.477  1.00 55.74           C  
ANISOU 2179  CD2 TYR B 314     6214   7765   7199   -239   -178    568       C  
ATOM   2180  CE1 TYR B 314      -0.212 -40.173 -36.467  1.00 59.12           C  
ANISOU 2180  CE1 TYR B 314     7284   8042   7137   -564   -564    235       C  
ATOM   2181  CE2 TYR B 314       0.443 -42.386 -37.141  1.00 54.73           C  
ANISOU 2181  CE2 TYR B 314     6199   7737   6858   -222   -426    593       C  
ATOM   2182  CZ  TYR B 314       0.174 -41.462 -36.143  1.00 58.46           C  
ANISOU 2182  CZ  TYR B 314     7000   8152   7060   -384   -628    423       C  
ATOM   2183  OH  TYR B 314       0.295 -41.821 -34.820  1.00 58.48           O  
ANISOU 2183  OH  TYR B 314     7168   8279   6774   -341   -878    445       O  
TER   
HETATM 2184 CU    CU B 401     -14.465 -26.823 -38.208  0.89 28.68          CU  
HETATM 2185 CU    CU B 402     -13.617 -30.189 -39.588  0.39 31.09          CU  
HETATM 2186 CU    CU B 403     -10.623 -29.411 -37.069  0.67 31.85          CU  
HETATM 2187 CU    CU B 404     -14.993 -28.620 -25.277  1.00 53.06          CU  
ATOM   2188  N   THR B  38     -45.733 -25.010 -59.100  1.00 49.48      E000 N  
ANISOU 2188  N   THR B  38     5304   7367   6127    259  -1137    301  E000 N  
ATOM   2189  CA  THR B  38     -44.801 -25.854 -58.354  1.00 59.06      E000 C  
ANISOU 2189  CA  THR B  38     6627   8556   7257    202  -1004    247  E000 C  
ATOM   2190  C   THR B  38     -43.445 -25.187 -58.162  1.00 55.93      E000 C  
ANISOU 2190  C   THR B  38     6316   8069   6867    241   -968    331  E000 C  
ATOM   2191  O   THR B  38     -42.920 -24.518 -59.052  1.00 56.37      E000 O  
ANISOU 2191  O   THR B  38     6405   8111   6901    277  -1037    453  E000 O  
ATOM   2192  CB  THR B  38     -44.584 -27.213 -59.040  1.00 57.50      E000 C  
ANISOU 2192  CB  THR B  38     6523   8441   6885    116   -977    231  E000 C  
ATOM   2193  CG2 THR B  38     -44.013 -28.238 -58.041  1.00 49.90      E000 C  
ANISOU 2193  CG2 THR B  38     5638   7448   5873     53   -846    143  E000 C  
ATOM   2194  OG1 THR B  38     -45.839 -27.684 -59.543  1.00 65.86      E000 O  
ANISOU 2194  OG1 THR B  38     7502   9595   7928     82  -1038    179  E000 O  
ATOM   2195  N   ALA B  39     -42.882 -25.381 -56.977  1.00 47.65      E000 N  
ANISOU 2195  N   ALA B  39     5302   6962   5842    225   -860    267  E000 N  
ATOM   2196  CA  ALA B  39     -41.646 -24.711 -56.626  1.00 47.49      E000 C  
ANISOU 2196  CA  ALA B  39     5347   6855   5843    260   -821    332  E000 C  
ATOM   2197  C   ALA B  39     -40.480 -25.290 -57.424  1.00 42.45      E000 C  
ANISOU 2197  C   ALA B  39     4835   6233   5061    230   -804    406  E000 C  
ATOM   2198  O   ALA B  39     -40.499 -26.450 -57.848  1.00 40.54      E000 O  
ANISOU 2198  O   ALA B  39     4644   6054   4704    168   -782    372  E000 O  
ATOM   2199  CB  ALA B  39     -41.393 -24.839 -55.125  1.00 37.58      E000 C  
ANISOU 2199  CB  ALA B  39     4093   5546   4640    237   -715    239  E000 C  
ATOM   2200  N   ARG B  40     -39.474 -24.451 -57.656  1.00 36.66      E000 N  
ANISOU 2200  N   ARG B  40     4148   5441   4341    272   -812    501  E000 N  
ATOM   2201  CA  ARG B  40     -38.226 -24.923 -58.240  1.00 38.16      E000 C  
ANISOU 2201  CA  ARG B  40     4450   5638   4410    242   -775    555  E000 C  
ATOM   2202  C   ARG B  40     -37.533 -25.899 -57.297  1.00 34.05      E000 C  
ANISOU 2202  C   ARG B  40     3991   5091   3854    199   -667    478  E000 C  
ATOM   2203  O   ARG B  40     -37.497 -25.692 -56.080  1.00 27.92      E000 O  
ANISOU 2203  O   ARG B  40     3192   4258   3156    207   -616    427  E000 O  
ATOM   2204  CB  ARG B  40     -37.301 -23.744 -58.530  1.00 37.56      E000 C  
ANISOU 2204  CB  ARG B  40     4402   5500   4369    290   -798    665  E000 C  
ATOM   2205  CG  ARG B  40     -37.771 -22.856 -59.664  1.00 47.20      E000 C  
ANISOU 2205  CG  ARG B  40     5589   6745   5600    320   -918    773  E000 C  
ATOM   2206  CD  ARG B  40     -36.729 -21.778 -59.959  1.00 48.07      E000 C  
ANISOU 2206  CD  ARG B  40     5745   6791   5729    352   -931    886  E000 C  
ATOM   2207  NE  ARG B  40     -36.476 -20.957 -58.781  1.00 49.39      E000 N  
ANISOU 2207  NE  ARG B  40     5877   6853   6037    403   -889    862  E000 N  
ATOM   2208  CZ  ARG B  40     -35.304 -20.863 -58.153  1.00 49.41      E000 C  
ANISOU 2208  CZ  ARG B  40     5936   6800   6036    399   -804    857  E000 C  
ATOM   2209  NH1 ARG B  40     -35.198 -20.092 -57.081  1.00 45.88      E000 N1+
ANISOU 2209  NH1 ARG B  40     5450   6267   5717    439   -771    827  E000 N1+
ATOM   2210  NH2 ARG B  40     -34.230 -21.511 -58.596  1.00 47.23      E000 N  
ANISOU 2210  NH2 ARG B  40     5753   6557   5637    355   -753    877  E000 N  
ATOM   2211  N   THR B  41     -36.968 -26.966 -57.864  1.00 31.12      E000 N  
ANISOU 2211  N   THR B  41     3698   4759   3366    149   -634    468  E000 N  
ATOM   2212  CA  THR B  41     -36.285 -27.986 -57.080  1.00 29.25      E000 C  
ANISOU 2212  CA  THR B  41     3523   4490   3100    109   -545    404  E000 C  
ATOM   2213  C   THR B  41     -34.925 -28.294 -57.691  1.00 32.79      E000 C  
ANISOU 2213  C   THR B  41     4057   4928   3475    102   -511    447  E000 C  
ATOM   2214  O   THR B  41     -34.686 -28.064 -58.881  1.00 29.81      E000 O  
ANISOU 2214  O   THR B  41     3698   4597   3032    101   -547    504  E000 O  
ATOM   2215  CB  THR B  41     -37.122 -29.266 -56.968  1.00 30.84      E000 C  
ANISOU 2215  CB  THR B  41     3722   4740   3256     46   -528    312  E000 C  
ATOM   2216  CG2 THR B  41     -38.430 -29.001 -56.201  1.00 28.25      E000 C  
ANISOU 2216  CG2 THR B  41     3302   4424   3006     43   -546    251  E000 C  
ATOM   2217  OG1 THR B  41     -37.430 -29.752 -58.276  1.00 35.56      E000 O  
ANISOU 2217  OG1 THR B  41     4331   5418   3760     18   -569    322  E000 O  
ATOM   2218  N   ALA B  42     -34.028 -28.808 -56.855  1.00 28.34      E000 N  
ANISOU 2218  N   ALA B  42     3541   4304   2923     92   -442    418  E000 N  
ATOM   2219  CA  ALA B  42     -32.668 -29.075 -57.301  1.00 32.23      E000 C  
ANISOU 2219  CA  ALA B  42     4099   4776   3369     92   -403    447  E000 C  
ATOM   2220  C   ALA B  42     -32.661 -30.253 -58.273  1.00 30.76      E000 C  
ANISOU 2220  C   ALA B  42     3952   4647   3088     43   -390    403  E000 C  
ATOM   2221  O   ALA B  42     -33.410 -31.213 -58.081  1.00 32.37      E000 O  
ANISOU 2221  O   ALA B  42     4153   4870   3277      2   -385    333  E000 O  
ATOM   2222  CB  ALA B  42     -31.759 -29.377 -56.104  1.00 26.40      E000 C  
ANISOU 2222  CB  ALA B  42     3394   3958   2680     95   -344    425  E000 C  
ATOM   2223  N   PRO B  43     -31.849 -30.205 -59.327  1.00 33.73      E000 N  
ANISOU 2223  N   PRO B  43     4363   5053   3398     36   -382    435  E000 N  
ATOM   2224  CA  PRO B  43     -31.715 -31.363 -60.221  1.00 34.15      E000 C  
ANISOU 2224  CA  PRO B  43     4453   5158   3365    -17   -354    374  E000 C  
ATOM   2225  C   PRO B  43     -30.702 -32.356 -59.665  1.00 36.82      E000 C  
ANISOU 2225  C   PRO B  43     4834   5425   3732    -23   -281    316  E000 C  
ATOM   2226  O   PRO B  43     -30.059 -32.125 -58.639  1.00 32.56      E000 O  
ANISOU 2226  O   PRO B  43     4300   4806   3267     11   -259    332  E000 O  
ATOM   2227  CB  PRO B  43     -31.210 -30.745 -61.528  1.00 29.76      E000 C  
ANISOU 2227  CB  PRO B  43     3911   4667   2728    -29   -370    434  E000 C  
ATOM   2228  CG  PRO B  43     -30.314 -29.599 -61.030  1.00 35.19      E000 C  
ANISOU 2228  CG  PRO B  43     4599   5292   3478     24   -364    511  E000 C  
ATOM   2229  CD  PRO B  43     -30.963 -29.093 -59.728  1.00 33.24      E000 C  
ANISOU 2229  CD  PRO B  43     4310   4981   3338     68   -388    520  E000 C  
ATOM   2230  N   ALA B  44     -30.581 -33.488 -60.359  1.00 32.21      E000 N  
ANISOU 2230  N   ALA B  44     4278   4869   3092    -69   -248    243  E000 N  
ATOM   2231  CA  ALA B  44     -29.539 -34.461 -60.039  1.00 38.33      E000 C  
ANISOU 2231  CA  ALA B  44     5088   5571   3904    -71   -185    185  E000 C  
ATOM   2232  C   ALA B  44     -28.141 -33.906 -60.320  1.00 33.02      E000 C  
ANISOU 2232  C   ALA B  44     4426   4878   3241    -40   -149    220  E000 C  
ATOM   2233  O   ALA B  44     -27.909 -33.301 -61.369  1.00 31.57      E000 O  
ANISOU 2233  O   ALA B  44     4242   4768   2986    -55   -151    250  E000 O  
ATOM   2234  CB  ALA B  44     -29.756 -35.737 -60.860  1.00 34.70      E000 C  
ANISOU 2234  CB  ALA B  44     4649   5147   3389   -129   -155     89  E000 C  
ATOM   2235  N   GLY B  45     -27.198 -34.126 -59.382  1.00 31.74      E000 N  
ANISOU 2235  N   GLY B  45     4275   4620   3165     -5   -119    216  E000 N  
ATOM   2236  CA  GLY B  45     -25.771 -34.019 -59.676  1.00 31.22      E000 C  
ANISOU 2236  CA  GLY B  45     4214   4529   3118     15    -71    213  E000 C  
ATOM   2237  C   GLY B  45     -25.288 -35.264 -60.424  1.00 32.22      E000 C  
ANISOU 2237  C   GLY B  45     4355   4656   3231    -18    -16    110  E000 C  
ATOM   2238  O   GLY B  45     -26.060 -36.172 -60.723  1.00 44.94      E000 O  
ANISOU 2238  O   GLY B  45     5976   6287   4814    -57    -18     47  E000 O  
ATOM   2239  N   GLY B  46     -23.994 -35.330 -60.736  1.00 41.06      E000 N  
ANISOU 2239  N   GLY B  46     5469   5754   4378     -3     36     83  E000 N  
ATOM   2240  CA  GLY B  46     -22.977 -34.397 -60.361  1.00 32.19      E000 C  
ANISOU 2240  CA  GLY B  46     4332   4604   3296     38     46    144  E000 C  
ATOM   2241  C   GLY B  46     -22.016 -34.000 -61.484  1.00 38.35      E000 C  
ANISOU 2241  C   GLY B  46     5103   5449   4020     16    101    124  E000 C  
ATOM   2242  O   GLY B  46     -21.445 -34.817 -62.197  1.00 32.77      E000 O  
ANISOU 2242  O   GLY B  46     4390   4754   3306    -11    160     28  E000 O  
ATOM   2243  N   GLU B  47     -21.870 -32.692 -61.620  1.00 36.78      E000 N  
ANISOU 2243  N   GLU B  47     4901   5290   3782     21     82    216  E000 N  
ATOM   2244  CA  GLU B  47     -20.892 -32.072 -62.484  1.00 39.53      E000 C  
ANISOU 2244  CA  GLU B  47     5244   5694   4080     -5    130    222  E000 C  
ATOM   2245  C   GLU B  47     -19.546 -31.971 -61.775  1.00 37.17      E000 C  
ANISOU 2245  C   GLU B  47     4921   5318   3885     42    168    213  E000 C  
ATOM   2246  O   GLU B  47     -19.467 -31.912 -60.543  1.00 31.67      E000 O  
ANISOU 2246  O   GLU B  47     4216   4533   3283     96    136    248  E000 O  
ATOM   2247  CB  GLU B  47     -21.369 -30.669 -62.870  1.00 37.43      E000 C  
ANISOU 2247  CB  GLU B  47     4991   5492   3738    -21     80    339  E000 C  
ATOM   2248  CG  GLU B  47     -22.457 -30.621 -63.943  0.85 47.12      E000 C  
ANISOU 2248  CG  GLU B  47     6238   6825   4842    -82     42    354  E000 C  
ATOM   2249  CD  GLU B  47     -21.953 -31.105 -65.299  0.54 54.48      E000 C  
ANISOU 2249  CD  GLU B  47     7181   7853   5667   -164    107    279  E000 C  
ATOM   2250  OE1 GLU B  47     -22.678 -31.883 -65.963  0.70 59.55      E000 O  
ANISOU 2250  OE1 GLU B  47     7832   8556   6238   -214    105    217  E000 O  
ATOM   2251  OE2 GLU B  47     -20.840 -30.694 -65.709  0.66 54.47      E000 O1-
ANISOU 2251  OE2 GLU B  47     7176   7872   5647   -186    163    276  E000 O1-
ATOM   2252  N   VAL B  48     -18.480 -31.936 -62.560  1.00 35.38      E000 N  
ANISOU 2252  N   VAL B  48     4678   5131   3633     13    237    164  E000 N  
ATOM   2253  CA  VAL B  48     -17.179 -31.503 -62.064  1.00 31.17      E000 C  
ANISOU 2253  CA  VAL B  48     4114   4549   3180     49    271    172  E000 C  
ATOM   2254  C   VAL B  48     -17.128 -29.987 -62.184  1.00 34.15      E000 C  
ANISOU 2254  C   VAL B  48     4506   4970   3501     35    248    288  E000 C  
ATOM   2255  O   VAL B  48     -17.328 -29.437 -63.271  1.00 36.91      E000 O  
ANISOU 2255  O   VAL B  48     4876   5414   3733    -29    257    315  E000 O  
ATOM   2256  CB  VAL B  48     -16.033 -32.165 -62.838  1.00 36.54      E000 C  
ANISOU 2256  CB  VAL B  48     4759   5254   3872     21    363     53  E000 C  
ATOM   2257  CG1 VAL B  48     -14.688 -31.673 -62.305  1.00 32.03      E000 C  
ANISOU 2257  CG1 VAL B  48     4145   4635   3388     58    394     61  E000 C  
ATOM   2258  CG2 VAL B  48     -16.143 -33.678 -62.722  1.00 31.57      E000 C  
ANISOU 2258  CG2 VAL B  48     4114   4565   3316     39    381    -64  E000 C  
ATOM   2259  N   ARG B  49     -16.907 -29.307 -61.067  1.00 31.10      E000 N  
ANISOU 2259  N   ARG B  49     4111   4511   3195     88    213    359  E000 N  
ATOM   2260  CA  ARG B  49     -16.859 -27.856 -61.055  1.00 30.78      E000 C  
ANISOU 2260  CA  ARG B  49     4081   4489   3123     81    189    466  E000 C  
ATOM   2261  C   ARG B  49     -15.465 -27.396 -60.660  1.00 32.96      E000 C  
ANISOU 2261  C   ARG B  49     4327   4732   3464     96    234    464  E000 C  
ATOM   2262  O   ARG B  49     -14.784 -28.039 -59.855  1.00 34.37      E000 O  
ANISOU 2262  O   ARG B  49     4473   4843   3743    140    248    413  E000 O  
ATOM   2263  CB  ARG B  49     -17.899 -27.273 -60.090  1.00 35.90      E000 C  
ANISOU 2263  CB  ARG B  49     4742   5088   3809    120    111    547  E000 C  
ATOM   2264  CG  ARG B  49     -19.326 -27.738 -60.362  1.00 33.39      E000 C  
ANISOU 2264  CG  ARG B  49     4444   4802   3442    108     62    544  E000 C  
ATOM   2265  CD  ARG B  49     -20.279 -27.318 -59.231  1.00 37.54      E000 C  
ANISOU 2265  CD  ARG B  49     4966   5271   4028    149     -2    596  E000 C  
ATOM   2266  NE  ARG B  49     -21.642 -27.774 -59.491  1.00 38.60      E000 N  
ANISOU 2266  NE  ARG B  49     5108   5438   4120    135    -46    585  E000 N  
ATOM   2267  CZ  ARG B  49     -22.495 -27.152 -60.302  1.00 45.75      E000 C  
ANISOU 2267  CZ  ARG B  49     6021   6407   4954    111    -90    639  E000 C  
ATOM   2268  NH1 ARG B  49     -23.709 -27.649 -60.499  1.00 43.89      E000 N1+
ANISOU 2268  NH1 ARG B  49     5785   6204   4687     99   -130    619  E000 N1+
ATOM   2269  NH2 ARG B  49     -22.132 -26.037 -60.927  1.00 39.83      E000 N  
ANISOU 2269  NH2 ARG B  49     5280   5687   4167     95    -98    716  E000 N  
ATOM   2270  N   HIS B  50     -15.050 -26.275 -61.239  1.00 32.33      E000 N  
ANISOU 2270  N   HIS B  50     4258   4700   3326     57    250    526  E000 N  
ATOM   2271  CA  HIS B  50     -13.772 -25.642 -60.946  1.00 35.83      E000 C  
ANISOU 2271  CA  HIS B  50     4673   5122   3817     60    292    534  E000 C  
ATOM   2272  C   HIS B  50     -14.015 -24.237 -60.433  1.00 37.92      E000 C  
ANISOU 2272  C   HIS B  50     4957   5357   4093     69    245    652  E000 C  
ATOM   2273  O   HIS B  50     -14.913 -23.539 -60.907  1.00 36.31      E000 O  
ANISOU 2273  O   HIS B  50     4791   5183   3824     46    199    730  E000 O  
ATOM   2274  CB  HIS B  50     -12.879 -25.566 -62.170  1.00 34.40      E000 C  
ANISOU 2274  CB  HIS B  50     4485   5028   3557    -14    372    488  E000 C  
ATOM   2275  CG  HIS B  50     -12.413 -26.898 -62.647  1.00 40.24      E000 C  
ANISOU 2275  CG  HIS B  50     5190   5790   4309    -23    437    349  E000 C  
ATOM   2276  CD2 HIS B  50     -13.014 -27.823 -63.434  1.00 39.18      E000 C  
ANISOU 2276  CD2 HIS B  50     5069   5707   4112    -56    452    278  E000 C  
ATOM   2277  ND1 HIS B  50     -11.184 -27.420 -62.304  1.00 42.98      E000 N  
ANISOU 2277  ND1 HIS B  50     5475   6101   4755      4    494    259  E000 N  
ATOM   2278  CE1 HIS B  50     -11.046 -28.610 -62.865  1.00 45.53      E000 C  
ANISOU 2278  CE1 HIS B  50     5771   6443   5084     -7    544    135  E000 C  
ATOM   2279  NE2 HIS B  50     -12.141 -28.876 -63.558  1.00 44.55      E000 N  
ANISOU 2279  NE2 HIS B  50     5695   6373   4859    -48    523    141  E000 N  
ATOM   2280  N   LEU B  51     -13.171 -23.813 -59.506  1.00 33.78      E000 N  
ANISOU 2280  N   LEU B  51     4404   4775   3656    101    256    661  E000 N  
ATOM   2281  CA  LEU B  51     -13.401 -22.587 -58.772  1.00 34.03      E000 C  
ANISOU 2281  CA  LEU B  51     4447   4759   3725    118    213    754  E000 C  
ATOM   2282  C   LEU B  51     -12.052 -22.047 -58.315  1.00 33.39      E000 C  
ANISOU 2282  C   LEU B  51     4332   4654   3699    116    257    749  E000 C  
ATOM   2283  O   LEU B  51     -11.159 -22.817 -57.944  1.00 31.29      E000 O  
ANISOU 2283  O   LEU B  51     4024   4374   3492    136    291    673  E000 O  
ATOM   2284  CB  LEU B  51     -14.329 -22.891 -57.588  1.00 38.47      E000 C  
ANISOU 2284  CB  LEU B  51     5008   5255   4353    173    153    760  E000 C  
ATOM   2285  CG  LEU B  51     -15.022 -21.850 -56.734  1.00 44.95      E000 C  
ANISOU 2285  CG  LEU B  51     5837   6024   5218    196    101    832  E000 C  
ATOM   2286  CD1 LEU B  51     -16.307 -22.421 -56.173  1.00 43.39      E000 C  
ANISOU 2286  CD1 LEU B  51     5644   5805   5036    223     50    819  E000 C  
ATOM   2287  CD2 LEU B  51     -14.091 -21.511 -55.609  1.00 43.99      E000 C  
ANISOU 2287  CD2 LEU B  51     5686   5849   5180    214    117    826  E000 C  
ATOM   2288  N   LYS B  52     -11.905 -20.730 -58.361  1.00 30.56      E000 N  
ANISOU 2288  N   LYS B  52     3991   4289   3331     91    252    829  E000 N  
ATOM   2289  CA  LYS B  52     -10.772 -20.050 -57.753  1.00 33.31      E000 C  
ANISOU 2289  CA  LYS B  52     4309   4606   3739     88    283    835  E000 C  
ATOM   2290  C   LYS B  52     -11.207 -19.385 -56.460  1.00 32.34      E000 C  
ANISOU 2290  C   LYS B  52     4186   4406   3697    129    233    881  E000 C  
ATOM   2291  O   LYS B  52     -12.305 -18.829 -56.370  1.00 31.20      E000 O  
ANISOU 2291  O   LYS B  52     4071   4237   3546    139    182    939  E000 O  
ATOM   2292  CB  LYS B  52     -10.182 -19.006 -58.701  1.00 33.41      E000 C  
ANISOU 2292  CB  LYS B  52     4344   4664   3687     17    323    887  E000 C  
ATOM   2293  CG  LYS B  52      -9.503 -19.639 -59.891  1.00 44.08      E000 C  
ANISOU 2293  CG  LYS B  52     5686   6103   4959    -40    392    821  E000 C  
ATOM   2294  CD  LYS B  52      -9.323 -18.661 -61.040  1.00 55.33      E000 C  
ANISOU 2294  CD  LYS B  52     7155   7590   6280   -132    417    890  E000 C  
ATOM   2295  CE  LYS B  52      -7.941 -18.050 -61.045  1.00 58.13      E000 C  
ANISOU 2295  CE  LYS B  52     7479   7956   6650   -179    486    875  E000 C  
ATOM   2296  NZ  LYS B  52      -7.619 -17.466 -62.388  1.00 61.85      E000 N1+
ANISOU 2296  NZ  LYS B  52     7992   8515   6995   -292    531    913  E000 N1+
ATOM   2297  N   MET B  53     -10.340 -19.450 -55.458  1.00 29.34      E000 N  
ANISOU 2297  N   MET B  53     3765   3989   3393    149    246    848  E000 N  
ATOM   2298  CA  MET B  53     -10.585 -18.793 -54.191  1.00 29.29      E000 C  
ANISOU 2298  CA  MET B  53     3754   3920   3455    171    210    878  E000 C  
ATOM   2299  C   MET B  53      -9.284 -18.192 -53.682  1.00 28.90      E000 C  
ANISOU 2299  C   MET B  53     3668   3858   3454    152    246    872  E000 C  
ATOM   2300  O   MET B  53      -8.197 -18.721 -53.926  1.00 27.10      E000 O  
ANISOU 2300  O   MET B  53     3403   3661   3235    144    287    821  E000 O  
ATOM   2301  CB  MET B  53     -11.170 -19.762 -53.157  1.00 28.73      E000 C  
ANISOU 2301  CB  MET B  53     3672   3816   3426    212    168    841  E000 C  
ATOM   2302  CG  MET B  53     -12.476 -19.256 -52.576  1.00 48.23      E000 C  
ANISOU 2302  CG  MET B  53     6167   6252   5907    224    120    877  E000 C  
ATOM   2303  SD  MET B  53     -13.163 -20.279 -51.256  1.00 51.26      E000 S  
ANISOU 2303  SD  MET B  53     6544   6605   6329    248     76    835  E000 S  
ATOM   2304  CE  MET B  53     -13.426 -21.733 -52.176  1.00 33.92      E000 C  
ANISOU 2304  CE  MET B  53     4358   4445   4085    261     76    792  E000 C  
ATOM   2305  N   TYR B  54      -9.414 -17.088 -52.958  1.00 25.89      E000 N  
ANISOU 2305  N   TYR B  54     3294   3432   3112    144    231    915  E000 N  
ATOM   2306  CA  TYR B  54      -8.296 -16.357 -52.390  1.00 28.64      E000 C  
ANISOU 2306  CA  TYR B  54     3612   3766   3506    120    261    914  E000 C  
ATOM   2307  C   TYR B  54      -8.574 -16.104 -50.924  1.00 31.84      E000 C  
ANISOU 2307  C   TYR B  54     4004   4121   3974    134    226    908  E000 C  
ATOM   2308  O   TYR B  54      -9.726 -15.898 -50.538  1.00 30.58      E000 O  
ANISOU 2308  O   TYR B  54     3868   3929   3822    150    190    926  E000 O  
ATOM   2309  CB  TYR B  54      -8.100 -15.020 -53.099  1.00 24.43      E000 C  
ANISOU 2309  CB  TYR B  54     3105   3228   2950     73    289    975  E000 C  
ATOM   2310  CG  TYR B  54      -7.908 -15.174 -54.580  1.00 30.27      E000 C  
ANISOU 2310  CG  TYR B  54     3867   4029   3606     37    322    989  E000 C  
ATOM   2311  CD1 TYR B  54      -6.633 -15.259 -55.126  1.00 27.60      E000 C  
ANISOU 2311  CD1 TYR B  54     3499   3741   3246     -6    387    953  E000 C  
ATOM   2312  CD2 TYR B  54      -9.003 -15.250 -55.435  1.00 29.13      E000 C  
ANISOU 2312  CD2 TYR B  54     3770   3898   3401     38    291   1031  E000 C  
ATOM   2313  CE1 TYR B  54      -6.456 -15.402 -56.483  1.00 32.49      E000 C  
ANISOU 2313  CE1 TYR B  54     4140   4428   3778    -55    426    956  E000 C  
ATOM   2314  CE2 TYR B  54      -8.832 -15.395 -56.794  1.00 29.72      E000 C  
ANISOU 2314  CE2 TYR B  54     3869   4041   3384    -10    321   1044  E000 C  
ATOM   2315  CZ  TYR B  54      -7.558 -15.467 -57.309  1.00 32.55      E000 C  
ANISOU 2315  CZ  TYR B  54     4202   4452   3714    -60    392   1004  E000 C  
ATOM   2316  OH  TYR B  54      -7.379 -15.613 -58.657  1.00 42.15      E000 O  
ANISOU 2316  OH  TYR B  54     5442   5746   4827   -124    431   1007  E000 O  
ATOM   2317  N   ALA B  55      -7.526 -16.135 -50.108  1.00 27.55      E000 N  
ANISOU 2317  N   ALA B  55     3417   3575   3474    123    236    878  E000 N  
ATOM   2318  CA  ALA B  55      -7.576 -15.584 -48.762  1.00 26.77      E000 C  
ANISOU 2318  CA  ALA B  55     3308   3440   3425    111    215    876  E000 C  
ATOM   2319  C   ALA B  55      -6.780 -14.289 -48.774  1.00 24.69      E000 C  
ANISOU 2319  C   ALA B  55     3033   3163   3183     67    255    896  E000 C  
ATOM   2320  O   ALA B  55      -5.671 -14.245 -49.320  1.00 29.61      E000 O  
ANISOU 2320  O   ALA B  55     3630   3819   3801     47    295    887  E000 O  
ATOM   2321  CB  ALA B  55      -7.021 -16.569 -47.731  1.00 25.14      E000 C  
ANISOU 2321  CB  ALA B  55     3063   3242   3247    121    183    837  E000 C  
ATOM   2322  N   GLU B  56      -7.350 -13.235 -48.200  1.00 25.42      E000 N  
ANISOU 2322  N   GLU B  56     3144   3209   3306     50    250    915  E000 N  
ATOM   2323  CA  GLU B  56      -6.751 -11.907 -48.256  1.00 27.17      E000 C  
ANISOU 2323  CA  GLU B  56     3364   3403   3556      5    288    937  E000 C  
ATOM   2324  C   GLU B  56      -6.820 -11.251 -46.890  1.00 30.47      E000 C  
ANISOU 2324  C   GLU B  56     3765   3784   4027    -20    282    909  E000 C  
ATOM   2325  O   GLU B  56      -7.813 -11.412 -46.176  1.00 26.20      E000 O  
ANISOU 2325  O   GLU B  56     3233   3222   3500     -5    252    890  E000 O  
ATOM   2326  CB  GLU B  56      -7.480 -10.969 -49.226  1.00 28.86      E000 C  
ANISOU 2326  CB  GLU B  56     3625   3577   3762      2    293    999  E000 C  
ATOM   2327  CG  GLU B  56      -7.548 -11.361 -50.672  1.00 40.72      E000 C  
ANISOU 2327  CG  GLU B  56     5156   5119   5197      6    299   1038  E000 C  
ATOM   2328  CD  GLU B  56      -8.267 -10.281 -51.491  0.92 38.42      E000 C  
ANISOU 2328  CD  GLU B  56     4914   4780   4905     -7    287   1116  E000 C  
ATOM   2329  OE1 GLU B  56      -9.294 -10.587 -52.122  0.81 40.28      E000 O  
ANISOU 2329  OE1 GLU B  56     5178   5017   5110     22    249   1148  E000 O  
ATOM   2330  OE2 GLU B  56      -7.825  -9.112 -51.463  0.93 50.47      E000 O1-
ANISOU 2330  OE2 GLU B  56     6448   6260   6467    -47    308   1149  E000 O1-
ATOM   2331  N   LYS B  57      -5.789 -10.474 -46.556  1.00 26.24      E000 N  
ANISOU 2331  N   LYS B  57     3205   3244   3519    -67    315    901  E000 N  
ATOM   2332  CA  LYS B  57      -5.857  -9.543 -45.435  1.00 28.69      E000 C  
ANISOU 2332  CA  LYS B  57     3505   3514   3881   -106    323    874  E000 C  
ATOM   2333  C   LYS B  57      -6.635  -8.317 -45.880  1.00 27.79      E000 C  
ANISOU 2333  C   LYS B  57     3427   3323   3808   -109    337    908  E000 C  
ATOM   2334  O   LYS B  57      -6.357  -7.756 -46.939  1.00 28.63      E000 O  
ANISOU 2334  O   LYS B  57     3558   3413   3909   -118    358    962  E000 O  
ATOM   2335  CB  LYS B  57      -4.456  -9.119 -44.980  1.00 32.12      E000 C  
ANISOU 2335  CB  LYS B  57     3898   3973   4331   -161    354    851  E000 C  
ATOM   2336  CG  LYS B  57      -3.691 -10.124 -44.083  1.00 39.34      E000 C  
ANISOU 2336  CG  LYS B  57     4764   4949   5233   -167    323    811  E000 C  
ATOM   2337  CD  LYS B  57      -3.896  -9.796 -42.603  1.00 47.64      E000 C  
ANISOU 2337  CD  LYS B  57     5804   5994   6305   -212    306    770  E000 C  
ATOM   2338  CE  LYS B  57      -2.572  -9.697 -41.817  1.00 52.48      E000 C  
ANISOU 2338  CE  LYS B  57     6363   6651   6927   -267    305    742  E000 C  
ATOM   2339  NZ  LYS B  57      -1.578 -10.794 -42.066  1.00 50.33      E000 N1+
ANISOU 2339  NZ  LYS B  57     6045   6435   6643   -240    276    747  E000 N1+
ATOM   2340  N   LEU B  58      -7.599  -7.896 -45.076  1.00 26.80      E000 N  
ANISOU 2340  N   LEU B  58     3303   3150   3730   -107    325    878  E000 N  
ATOM   2341  CA  LEU B  58      -8.397  -6.727 -45.405  1.00 31.07      E000 C  
ANISOU 2341  CA  LEU B  58     3866   3601   4337   -100    331    903  E000 C  
ATOM   2342  C   LEU B  58      -7.789  -5.487 -44.764  1.00 32.97      E000 C  
ANISOU 2342  C   LEU B  58     4091   3790   4645   -159    372    875  E000 C  
ATOM   2343  O   LEU B  58      -7.041  -5.571 -43.791  1.00 29.74      E000 O  
ANISOU 2343  O   LEU B  58     3650   3419   4229   -205    391    820  E000 O  
ATOM   2344  CB  LEU B  58      -9.845  -6.921 -44.938  1.00 29.82      E000 C  
ANISOU 2344  CB  LEU B  58     3706   3415   4211    -62    300    870  E000 C  
ATOM   2345  CG  LEU B  58     -10.442  -8.238 -45.452  1.00 32.54      E000 C  
ANISOU 2345  CG  LEU B  58     4063   3816   4485    -13    260    887  E000 C  
ATOM   2346  CD1 LEU B  58     -11.879  -8.418 -45.006  1.00 33.77      E000 C  
ANISOU 2346  CD1 LEU B  58     4212   3949   4670     18    234    849  E000 C  
ATOM   2347  CD2 LEU B  58     -10.353  -8.290 -46.972  1.00 30.90      E000 C  
ANISOU 2347  CD2 LEU B  58     3890   3613   4238     14    249    970  E000 C  
ATOM   2348  N   ALA B  59      -8.129  -4.322 -45.322  1.00 31.43      E000 N  
ANISOU 2348  N   ALA B  59     3919   3503   4518   -160    380    918  E000 N  
ATOM   2349  CA  ALA B  59      -7.530  -3.076 -44.854  1.00 33.53      E000 C  
ANISOU 2349  CA  ALA B  59     4176   3706   4856   -218    423    896  E000 C  
ATOM   2350  C   ALA B  59      -7.790  -2.831 -43.367  1.00 41.48      E000 C  
ANISOU 2350  C   ALA B  59     5144   4703   5914   -249    443    790  E000 C  
ATOM   2351  O   ALA B  59      -6.927  -2.277 -42.674  1.00 41.24      E000 O  
ANISOU 2351  O   ALA B  59     5091   4675   5901   -315    483    745  E000 O  
ATOM   2352  CB  ALA B  59      -8.059  -1.906 -45.685  1.00 34.76      E000 C  
ANISOU 2352  CB  ALA B  59     4367   3746   5094   -206    415    964  E000 C  
ATOM   2353  N   ASP B  60      -8.947  -3.259 -42.849  1.00 35.34      E000 N  
ANISOU 2353  N   ASP B  60     4353   3923   5151   -214    420    743  E000 N  
ATOM   2354  CA  ASP B  60      -9.284  -3.020 -41.447  1.00 33.83      E000 C  
ANISOU 2354  CA  ASP B  60     4125   3730   4998   -257    446    633  E000 C  
ATOM   2355  C   ASP B  60      -8.677  -4.045 -40.488  1.00 37.98      E000 C  
ANISOU 2355  C   ASP B  60     4630   4371   5428   -303    441    586  E000 C  
ATOM   2356  O   ASP B  60      -9.026  -4.024 -39.308  1.00 42.30      E000 O  
ANISOU 2356  O   ASP B  60     5152   4938   5980   -350    457    497  E000 O  
ATOM   2357  CB  ASP B  60     -10.810  -2.993 -41.264  1.00 35.70      E000 C  
ANISOU 2357  CB  ASP B  60     4349   3918   5296   -212    429    591  E000 C  
ATOM   2358  CG  ASP B  60     -11.468  -4.349 -41.519  0.69 35.32      E000 C  
ANISOU 2358  CG  ASP B  60     4310   3944   5164   -162    383    612  E000 C  
ATOM   2359  OD1 ASP B  60     -10.773  -5.343 -41.827  0.79 29.77      E000 O  
ANISOU 2359  OD1 ASP B  60     3625   3324   4363   -159    362    657  E000 O  
ATOM   2360  OD2 ASP B  60     -12.708  -4.416 -41.408  0.67 42.40      E000 O1-
ANISOU 2360  OD2 ASP B  60     5193   4813   6103   -127    369    577  E000 O1-
ATOM   2361  N   GLY B  61      -7.818  -4.954 -40.957  1.00 32.83      E000 N  
ANISOU 2361  N   GLY B  61     3987   3794   4692   -292    417    641  E000 N  
ATOM   2362  CA  GLY B  61      -7.219  -5.969 -40.111  1.00 28.29      E000 C  
ANISOU 2362  CA  GLY B  61     3392   3317   4040   -327    395    612  E000 C  
ATOM   2363  C   GLY B  61      -7.892  -7.329 -40.159  1.00 37.42      E000 C  
ANISOU 2363  C   GLY B  61     4560   4524   5133   -280    345    626  E000 C  
ATOM   2364  O   GLY B  61      -7.323  -8.306 -39.662  1.00 37.86      E000 O  
ANISOU 2364  O   GLY B  61     4604   4653   5128   -298    313    625  E000 O  
ATOM   2365  N   GLN B  62      -9.068  -7.437 -40.759  1.00 31.55      E000 N  
ANISOU 2365  N   GLN B  62     3838   3742   4409   -222    333    642  E000 N  
ATOM   2366  CA  GLN B  62      -9.699  -8.739 -40.857  1.00 28.56      E000 C  
ANISOU 2366  CA  GLN B  62     3471   3411   3970   -183    288    654  E000 C  
ATOM   2367  C   GLN B  62      -9.072  -9.559 -41.984  1.00 28.11      E000 C  
ANISOU 2367  C   GLN B  62     3429   3385   3866   -134    265    725  E000 C  
ATOM   2368  O   GLN B  62      -8.175  -9.111 -42.702  1.00 25.01      E000 O  
ANISOU 2368  O   GLN B  62     3037   2985   3482   -134    286    763  E000 O  
ATOM   2369  CB  GLN B  62     -11.192  -8.569 -41.066  1.00 32.02      E000 C  
ANISOU 2369  CB  GLN B  62     3917   3803   4447   -144    284    636  E000 C  
ATOM   2370  CG  GLN B  62     -11.843  -7.805 -39.945  1.00 37.70      E000 C  
ANISOU 2370  CG  GLN B  62     4610   4493   5221   -195    317    546  E000 C  
ATOM   2371  CD  GLN B  62     -13.345  -7.907 -40.016  1.00 50.46      E000 C  
ANISOU 2371  CD  GLN B  62     6219   6081   6871   -157    308    513  E000 C  
ATOM   2372  NE2 GLN B  62     -13.947  -7.221 -40.991  1.00 48.15      E000 N  
ANISOU 2372  NE2 GLN B  62     5929   5712   6655    -95    302    550  E000 N  
ATOM   2373  OE1 GLN B  62     -13.961  -8.614 -39.219  1.00 54.66      E000 O  
ANISOU 2373  OE1 GLN B  62     6744   6664   7361   -188    301    458  E000 O  
ATOM   2374  N   MET B  63      -9.538 -10.795 -42.121  1.00 28.30      E000 N  
ANISOU 2374  N   MET B  63     3464   3448   3839    -99    225    734  E000 N  
ATOM   2375  CA  MET B  63      -9.138 -11.690 -43.199  1.00 28.37      E000 C  
ANISOU 2375  CA  MET B  63     3486   3487   3808    -51    207    784  E000 C  
ATOM   2376  C   MET B  63     -10.395 -12.279 -43.821  1.00 29.24      E000 C  
ANISOU 2376  C   MET B  63     3622   3589   3899      0    182    797  E000 C  
ATOM   2377  O   MET B  63     -11.301 -12.706 -43.102  1.00 29.00      E000 O  
ANISOU 2377  O   MET B  63     3594   3565   3861     -7    162    762  E000 O  
ATOM   2378  CB  MET B  63      -8.243 -12.829 -42.681  1.00 25.93      E000 C  
ANISOU 2378  CB  MET B  63     3156   3234   3461    -62    176    776  E000 C  
ATOM   2379  CG  MET B  63      -6.971 -12.382 -41.973  1.00 30.45      E000 C  
ANISOU 2379  CG  MET B  63     3693   3826   4049   -115    188    761  E000 C  
ATOM   2380  SD  MET B  63      -6.153 -13.807 -41.211  1.00 33.87      E000 S  
ANISOU 2380  SD  MET B  63     4099   4316   4454   -123    124    760  E000 S  
ATOM   2381  CE  MET B  63      -4.502 -13.164 -40.901  1.00 32.48      E000 C  
ANISOU 2381  CE  MET B  63     3869   4165   4307   -168    143    753  E000 C  
ATOM   2382  N   GLY B  64     -10.440 -12.351 -45.149  1.00 24.61      E000 N  
ANISOU 2382  N   GLY B  64     3055   3000   3297     41    183    845  E000 N  
ATOM   2383  CA  GLY B  64     -11.610 -12.872 -45.819  1.00 24.64      E000 C  
ANISOU 2383  CA  GLY B  64     3081   3003   3279     85    156    860  E000 C  
ATOM   2384  C   GLY B  64     -11.254 -13.742 -47.009  1.00 30.77      E000 C  
ANISOU 2384  C   GLY B  64     3872   3818   3999    114    150    893  E000 C  
ATOM   2385  O   GLY B  64     -10.176 -13.630 -47.605  1.00 27.10      E000 O  
ANISOU 2385  O   GLY B  64     3402   3372   3521    103    176    912  E000 O  
ATOM   2386  N   TYR B  65     -12.197 -14.615 -47.349  1.00 24.42      E000 N  
ANISOU 2386  N   TYR B  65     3085   3032   3163    145    121    889  E000 N  
ATOM   2387  CA  TYR B  65     -12.131 -15.379 -48.581  1.00 25.76      E000 C  
ANISOU 2387  CA  TYR B  65     3272   3238   3279    170    118    911  E000 C  
ATOM   2388  C   TYR B  65     -12.904 -14.662 -49.676  1.00 26.40      E000 C  
ANISOU 2388  C   TYR B  65     3378   3303   3350    183    110    963  E000 C  
ATOM   2389  O   TYR B  65     -13.871 -13.939 -49.411  1.00 24.43      E000 O  
ANISOU 2389  O   TYR B  65     3129   3011   3142    192     91    972  E000 O  
ATOM   2390  CB  TYR B  65     -12.734 -16.771 -48.414  1.00 21.93      E000 C  
ANISOU 2390  CB  TYR B  65     2791   2778   2761    191     87    879  E000 C  
ATOM   2391  CG  TYR B  65     -12.037 -17.720 -47.461  1.00 25.69      E000 C  
ANISOU 2391  CG  TYR B  65     3250   3267   3245    181     75    844  E000 C  
ATOM   2392  CD1 TYR B  65     -10.789 -18.277 -47.769  1.00 25.94      E000 C  
ANISOU 2392  CD1 TYR B  65     3260   3319   3276    185     89    836  E000 C  
ATOM   2393  CD2 TYR B  65     -12.663 -18.123 -46.278  1.00 24.55      E000 C  
ANISOU 2393  CD2 TYR B  65     3106   3114   3108    165     46    817  E000 C  
ATOM   2394  CE1 TYR B  65     -10.175 -19.192 -46.898  1.00 23.51      E000 C  
ANISOU 2394  CE1 TYR B  65     2931   3013   2988    183     61    813  E000 C  
ATOM   2395  CE2 TYR B  65     -12.062 -19.030 -45.412  1.00 21.51      E000 C  
ANISOU 2395  CE2 TYR B  65     2711   2738   2725    149     19    800  E000 C  
ATOM   2396  CZ  TYR B  65     -10.829 -19.559 -45.727  1.00 24.89      E000 C  
ANISOU 2396  CZ  TYR B  65     3117   3176   3165    163     21    803  E000 C  
ATOM   2397  OH  TYR B  65     -10.265 -20.457 -44.860  1.00 23.35      E000 O  
ANISOU 2397  OH  TYR B  65     2909   2979   2985    152    -20    796  E000 O  
ATOM   2398  N   GLY B  66     -12.506 -14.908 -50.918  1.00 24.52      E000 N  
ANISOU 2398  N   GLY B  66     3159   3103   3056    180    122    993  E000 N  
ATOM   2399  CA  GLY B  66     -13.262 -14.384 -52.039  1.00 25.17      E000 C  
ANISOU 2399  CA  GLY B  66     3272   3183   3110    184    101   1053  E000 C  
ATOM   2400  C   GLY B  66     -13.015 -15.226 -53.267  1.00 29.30      E000 C  
ANISOU 2400  C   GLY B  66     3814   3774   3546    174    112   1059  E000 C  
ATOM   2401  O   GLY B  66     -12.057 -16.004 -53.326  1.00 27.04      E000 O  
ANISOU 2401  O   GLY B  66     3511   3527   3237    165    148   1015  E000 O  
ATOM   2402  N   PHE B  67     -13.917 -15.093 -54.238  1.00 25.82      E000 N  
ANISOU 2402  N   PHE B  67     3081   3436   3294    126    105   1054  E000 N  
ATOM   2403  CA  PHE B  67     -13.724 -15.713 -55.547  1.00 28.32      E000 C  
ANISOU 2403  CA  PHE B  67     3427   3817   3516    137    137   1097  E000 C  
ATOM   2404  C   PHE B  67     -12.837 -14.874 -56.458  1.00 32.72      E000 C  
ANISOU 2404  C   PHE B  67     3958   4392   4080    112    155   1191  E000 C  
ATOM   2405  O   PHE B  67     -12.367 -15.379 -57.482  1.00 33.71      E000 O  
ANISOU 2405  O   PHE B  67     4100   4582   4125    117    194   1228  E000 O  
ATOM   2406  CB  PHE B  67     -15.073 -15.928 -56.247  1.00 26.52      E000 C  
ANISOU 2406  CB  PHE B  67     3240   3590   3244    148    107   1092  E000 C  
ATOM   2407  CG  PHE B  67     -15.964 -16.953 -55.585  1.00 31.67      E000 C  
ANISOU 2407  CG  PHE B  67     3923   4238   3870    171     98   1003  E000 C  
ATOM   2408  CD1 PHE B  67     -15.426 -18.029 -54.890  1.00 28.02      E000 C  
ANISOU 2408  CD1 PHE B  67     3469   3799   3378    189    131    946  E000 C  
ATOM   2409  CD2 PHE B  67     -17.351 -16.849 -55.686  1.00 25.33      E000 C  
ANISOU 2409  CD2 PHE B  67     3141   3407   3075    175     56    978  E000 C  
ATOM   2410  CE1 PHE B  67     -16.264 -18.984 -54.292  1.00 32.24      E000 C  
ANISOU 2410  CE1 PHE B  67     4035   4327   3889    206    124    869  E000 C  
ATOM   2411  CE2 PHE B  67     -18.187 -17.796 -55.105  1.00 26.63      E000 C  
ANISOU 2411  CE2 PHE B  67     3332   3569   3216    192     52    897  E000 C  
ATOM   2412  CZ  PHE B  67     -17.645 -18.862 -54.402  1.00 25.49      E000 C  
ANISOU 2412  CZ  PHE B  67     3198   3446   3040    206     87    845  E000 C  
ATOM   2413  N   GLU B  68     -12.621 -13.604 -56.117  1.00 28.69      E000 N  
ANISOU 2413  N   GLU B  68     3408   3827   3665     84    130   1230  E000 N  
ATOM   2414  CA  GLU B  68     -11.786 -12.700 -56.886  1.00 31.51      E000 C  
ANISOU 2414  CA  GLU B  68     3737   4192   4043     53    145   1324  E000 C  
ATOM   2415  C   GLU B  68     -10.924 -11.890 -55.932  1.00 30.97      E000 C  
ANISOU 2415  C   GLU B  68     3612   4077   4077     30    143   1322  E000 C  
ATOM   2416  O   GLU B  68     -11.391 -11.471 -54.864  1.00 30.28      E000 O  
ANISOU 2416  O   GLU B  68     3509   3929   4069     30    104   1270  E000 O  
ATOM   2417  CB  GLU B  68     -12.637 -11.763 -57.749  1.00 31.23      E000 C  
ANISOU 2417  CB  GLU B  68     3716   4127   4025     36    103   1395  E000 C  
ATOM   2418  CG  GLU B  68     -13.342 -12.459 -58.906  1.00 35.88      E000 C  
ANISOU 2418  CG  GLU B  68     4357   4771   4504     54    107   1413  E000 C  
ATOM   2419  CD  GLU B  68     -14.227 -11.510 -59.705  1.00 48.55      E000 C  
ANISOU 2419  CD  GLU B  68     5975   6343   6129     40     55   1484  E000 C  
ATOM   2420  OE1 GLU B  68     -15.110 -10.864 -59.098  1.00 48.04      E000 O  
ANISOU 2420  OE1 GLU B  68     5901   6204   6148     40     -1   1459  E000 O  
ATOM   2421  OE2 GLU B  68     -14.030 -11.402 -60.934  1.00 51.59      E000 O1-
ANISOU 2421  OE2 GLU B  68     6379   6776   6447     28     71   1564  E000 O1-
ATOM   2422  N   LYS B  69      -9.665 -11.691 -56.324  1.00 29.07      E000 N  
ANISOU 2422  N   LYS B  69     3341   3869   3834     11    186   1375  E000 N  
ATOM   2423  CA  LYS B  69      -8.732 -10.876 -55.553  1.00 33.95      E000 C  
ANISOU 2423  CA  LYS B  69     3900   4447   4551    -14    186   1380  E000 C  
ATOM   2424  C   LYS B  69      -9.278  -9.463 -55.415  1.00 34.46      E000 C  
ANISOU 2424  C   LYS B  69     3943   4429   4720    -43    132   1420  E000 C  
ATOM   2425  O   LYS B  69      -9.675  -8.838 -56.403  1.00 29.59      E000 O  
ANISOU 2425  O   LYS B  69     3340   3804   4099    -61    118   1499  E000 O  
ATOM   2426  CB  LYS B  69      -7.360 -10.847 -56.240  1.00 33.45      E000 C  
ANISOU 2426  CB  LYS B  69     3807   4438   4463    -34    244   1441  E000 C  
ATOM   2427  CG  LYS B  69      -6.274 -11.544 -55.465  1.00 41.91      E000 C  
ANISOU 2427  CG  LYS B  69     4848   5540   5537    -20    279   1383  E000 C  
ATOM   2428  CD  LYS B  69      -4.935 -11.535 -56.216  1.00 50.78      E000 C  
ANISOU 2428  CD  LYS B  69     5937   6722   6636    -40    339   1440  E000 C  
ATOM   2429  CE  LYS B  69      -5.024 -12.270 -57.558  1.00 50.17      E000 C  
ANISOU 2429  CE  LYS B  69     5900   6725   6439    -29    382   1477  E000 C  
ATOM   2430  NZ  LYS B  69      -3.689 -12.413 -58.233  1.00 52.32      E000 N1+
ANISOU 2430  NZ  LYS B  69     6136   7065   6680    -45    449   1518  E000 N1+
ATOM   2431  N   GLY B  70      -9.312  -8.961 -54.189  1.00 33.89      E000 N  
ANISOU 2431  N   GLY B  70     3837   4296   4744    -47     99   1364  E000 N  
ATOM   2432  CA  GLY B  70      -9.878  -7.659 -53.941  1.00 31.54      E000 C  
ANISOU 2432  CA  GLY B  70     3514   3913   4555    -71     45   1385  E000 C  
ATOM   2433  C   GLY B  70     -11.369  -7.666 -53.681  1.00 39.64      E000 C  
ANISOU 2433  C   GLY B  70     4571   4900   5590    -51     -7   1337  E000 C  
ATOM   2434  O   GLY B  70     -11.947  -6.594 -53.452  1.00 39.75      E000 O  
ANISOU 2434  O   GLY B  70     4564   4839   5700    -65    -58   1345  E000 O  
ATOM   2435  N   LYS B  71     -12.017  -8.831 -53.726  1.00 31.84      E000 N  
ANISOU 2435  N   LYS B  71     3631   3959   4509    -18      4   1285  E000 N  
ATOM   2436  CA  LYS B  71     -13.445  -8.931 -53.449  1.00 31.40      E000 C  
ANISOU 2436  CA  LYS B  71     3602   3871   4458      1    -40   1231  E000 C  
ATOM   2437  C   LYS B  71     -13.713  -9.960 -52.368  1.00 30.82      E000 C  
ANISOU 2437  C   LYS B  71     3543   3817   4351     27    -30   1125  E000 C  
ATOM   2438  O   LYS B  71     -14.748 -10.627 -52.386  1.00 32.72      E000 O  
ANISOU 2438  O   LYS B  71     3820   4067   4543     48    -42   1080  E000 O  
ATOM   2439  CB  LYS B  71     -14.235  -9.276 -54.708  1.00 30.82      E000 C  
ANISOU 2439  CB  LYS B  71     3577   3829   4305     13    -46   1279  E000 C  
ATOM   2440  CG  LYS B  71     -14.173  -8.178 -55.741  1.00 38.43      E000 C  
ANISOU 2440  CG  LYS B  71     4532   4767   5304    -14    -67   1387  E000 C  
ATOM   2441  CD  LYS B  71     -15.402  -8.171 -56.587  1.00 44.95      E000 C  
ANISOU 2441  CD  LYS B  71     5396   5589   6093     -1   -106   1412  E000 C  
ATOM   2442  CE  LYS B  71     -15.834  -6.769 -56.873  1.00 41.84      E000 C  
ANISOU 2442  CE  LYS B  71     4980   5116   5799    -23   -164   1476  E000 C  
ATOM   2443  NZ  LYS B  71     -16.857  -6.793 -57.935  1.00 45.38      E000 N1+
ANISOU 2443  NZ  LYS B  71     5470   5575   6197    -11   -199   1520  E000 N1+
ATOM   2444  N   ALA B  72     -12.775 -10.118 -51.440  1.00 31.70      E000 N  
ANISOU 2444  N   ALA B  72     3624   3934   4485     23     -9   1086  E000 N  
ATOM   2445  CA  ALA B  72     -12.993 -11.004 -50.309  1.00 32.98      E000 C  
ANISOU 2445  CA  ALA B  72     3798   4109   4622     44     -4    990  E000 C  
ATOM   2446  C   ALA B  72     -14.074 -10.408 -49.419  1.00 33.69      E000 C  
ANISOU 2446  C   ALA B  72     3877   4139   4785     40    -53    926  E000 C  
ATOM   2447  O   ALA B  72     -14.286  -9.191 -49.394  1.00 36.25      E000 O  
ANISOU 2447  O   ALA B  72     4166   4403   5204     20    -89    947  E000 O  
ATOM   2448  CB  ALA B  72     -11.697 -11.212 -49.526  1.00 29.11      E000 C  
ANISOU 2448  CB  ALA B  72     3277   3638   4145     40     23    969  E000 C  
ATOM   2449  N   SER B  73     -14.803 -11.278 -48.730  1.00 30.49      E000 N  
ANISOU 2449  N   SER B  73     3500   3748   4336     58    -53    848  E000 N  
ATOM   2450  CA  SER B  73     -15.914 -10.837 -47.898  1.00 28.45      E000 C  
ANISOU 2450  CA  SER B  73     3232   3443   4136     56    -92    778  E000 C  
ATOM   2451  C   SER B  73     -15.926 -11.652 -46.611  1.00 28.81      E000 C  
ANISOU 2451  C   SER B  73     3286   3509   4152     64    -79    689  E000 C  
ATOM   2452  O   SER B  73     -15.352 -12.744 -46.538  1.00 27.65      E000 O  
ANISOU 2452  O   SER B  73     3167   3413   3926     78    -44    683  E000 O  
ATOM   2453  CB  SER B  73     -17.251 -10.981 -48.641  1.00 24.32      E000 C  
ANISOU 2453  CB  SER B  73     2741   2913   3587     67   -114    780  E000 C  
ATOM   2454  OG  SER B  73     -17.493 -12.357 -48.932  1.00 28.28      E000 O  
ANISOU 2454  OG  SER B  73     3293   3470   3980     88    -82    762  E000 O  
ATOM   2455  N   VAL B  74     -16.565 -11.102 -45.582  1.00 27.47      E000 N  
ANISOU 2455  N   VAL B  74     3091   3300   4046     54   -109    618  E000 N  
ATOM   2456  CA  VAL B  74     -16.831 -11.818 -44.343  1.00 27.28      E000 C  
ANISOU 2456  CA  VAL B  74     3078   3295   3990     58   -100    531  E000 C  
ATOM   2457  C   VAL B  74     -18.333 -11.751 -44.096  1.00 28.33      E000 C  
ANISOU 2457  C   VAL B  74     3221   3406   4138     58   -124    471  E000 C  
ATOM   2458  O   VAL B  74     -18.875 -10.657 -43.922  1.00 32.16      E000 O  
ANISOU 2458  O   VAL B  74     3667   3839   4713     47   -160    451  E000 O  
ATOM   2459  CB  VAL B  74     -16.066 -11.241 -43.141  1.00 29.94      E000 C  
ANISOU 2459  CB  VAL B  74     3371   3617   4386     43   -110    489  E000 C  
ATOM   2460  CG1 VAL B  74     -16.348 -12.088 -41.894  1.00 23.77      E000 C  
ANISOU 2460  CG1 VAL B  74     2610   2866   3555     46    -99    405  E000 C  
ATOM   2461  CG2 VAL B  74     -14.570 -11.159 -43.432  1.00 26.74      E000 C  
ANISOU 2461  CG2 VAL B  74     2947   3230   3983     41    -91    549  E000 C  
ATOM   2462  N   PRO B  75     -19.065 -12.879 -44.103  1.00 28.42      E000 N  
ANISOU 2462  N   PRO B  75     3278   3450   4069     70   -105    439  E000 N  
ATOM   2463  CA  PRO B  75     -18.610 -14.248 -44.399  1.00 26.68      E000 C  
ANISOU 2463  CA  PRO B  75     3107   3285   3744     86    -66    458  E000 C  
ATOM   2464  C   PRO B  75     -18.111 -14.381 -45.822  1.00 25.69      E000 C  
ANISOU 2464  C   PRO B  75     2998   3178   3585     98    -53    544  E000 C  
ATOM   2465  O   PRO B  75     -18.435 -13.533 -46.653  1.00 23.32      E000 O  
ANISOU 2465  O   PRO B  75     2682   2849   3329     94    -76    589  E000 O  
ATOM   2466  CB  PRO B  75     -19.874 -15.110 -44.215  1.00 24.74      E000 C  
ANISOU 2466  CB  PRO B  75     2900   3052   3450     91    -62    401  E000 C  
ATOM   2467  CG  PRO B  75     -21.013 -14.168 -44.099  1.00 27.82      E000 C  
ANISOU 2467  CG  PRO B  75     3259   3396   3914     81    -98    364  E000 C  
ATOM   2468  CD  PRO B  75     -20.480 -12.833 -43.685  1.00 28.68      E000 C  
ANISOU 2468  CD  PRO B  75     3312   3464   4120     66   -124    368  E000 C  
ATOM   2469  N   GLY B  76     -17.345 -15.426 -46.102  1.00 25.20      E000 N  
ANISOU 2469  N   GLY B  76     2966   3163   3446    113    -17    567  E000 N  
ATOM   2470  CA  GLY B  76     -16.889 -15.666 -47.445  1.00 23.08      E000 C  
ANISOU 2470  CA  GLY B  76     2715   2922   3134    125      1    641  E000 C  
ATOM   2471  C   GLY B  76     -18.059 -16.024 -48.336  1.00 25.87      E000 C
[truncated: 662,638 more chars]
