# Supplementary material for: Hydrophobic tuning with non-canonical amino acids in a copper metalloenzyme
Source: Nat Chem. 2026 Apr 13;18(7):1269–77. doi: 10.1038/s41557-026-02116-7 (PMC13323077; doi:10.1038/s41557-026-02116-7)
Supplement: Supplementary file 4 — Code related to logP prediction, PDB analysis and redox deconvolution. [file 41557_2026_2116_MOESM4_ESM.zip › Code_lite/PDB_analysis_lite/inputs/starting_pdbs/2hzh.pdb]

CRYST1  168.930  168.930   69.350  90.00  90.00 120.00 P 3 2 1       1
ATOM      1  N   ALA A   1     -68.898 -54.294 -16.804  1.00 38.37           N  
ATOM      2  CA  ALA A   1     -69.687 -55.540 -16.634  1.00 38.30           C  
ATOM      3  C   ALA A   1     -69.344 -56.576 -17.696  1.00 38.18           C  
ATOM      4  O   ALA A   1     -69.598 -57.766 -17.485  1.00 38.41           O  
ATOM      5  CB  ALA A   1     -71.198 -55.247 -16.646  1.00 38.75           C  
ATOM      6  N   ILE A   2     -68.785 -56.151 -18.833  1.00 37.86           N  
ATOM      7  CA  ILE A   2     -68.455 -57.131 -19.876  1.00 37.74           C  
ATOM      8  C   ILE A   2     -67.320 -58.034 -19.387  1.00 37.73           C  
ATOM      9  O   ILE A   2     -66.182 -57.590 -19.214  1.00 37.34           O  
ATOM     10  CB  ILE A   2     -68.255 -56.538 -21.305  1.00 37.74           C  
ATOM     11  CG1 ILE A   2     -67.083 -55.557 -21.365  1.00 37.65           C  
ATOM     12  CG2 ILE A   2     -69.569 -55.899 -21.808  1.00 37.57           C  
ATOM     13  CD1 ILE A   2     -66.698 -55.181 -22.781  1.00 37.43           C  
ATOM     14  N   GLY A   3     -67.692 -59.297 -19.135  1.00 37.84           N  
ATOM     15  CA  GLY A   3     -66.952 -60.241 -18.284  1.00 37.32           C  
ATOM     16  C   GLY A   3     -65.501 -60.399 -18.643  1.00 37.17           C  
ATOM     17  O   GLY A   3     -64.997 -59.660 -19.488  1.00 37.47           O  
ATOM     18  N   PRO A   4     -64.816 -61.370 -18.013  1.00 36.98           N  
ATOM     19  CA  PRO A   4     -63.389 -61.634 -18.259  1.00 36.79           C  
ATOM     20  C   PRO A   4     -63.072 -61.927 -19.735  1.00 36.74           C  
ATOM     21  O   PRO A   4     -62.021 -61.516 -20.226  1.00 36.96           O  
ATOM     22  CB  PRO A   4     -63.103 -62.865 -17.397  1.00 36.66           C  
ATOM     23  CG  PRO A   4     -64.166 -62.864 -16.364  1.00 36.84           C  
ATOM     24  CD  PRO A   4     -65.381 -62.288 -17.013  1.00 37.01           C  
ATOM     25  N   SER A   5     -63.972 -62.629 -20.426  1.00 36.43           N  
ATOM     26  CA  SER A   5     -63.828 -62.875 -21.858  1.00 36.06           C  
ATOM     27  C   SER A   5     -64.860 -62.078 -22.623  1.00 35.69           C  
ATOM     28  O   SER A   5     -66.054 -62.211 -22.377  1.00 35.79           O  
ATOM     29  CB  SER A   5     -64.001 -64.359 -22.183  1.00 36.23           C  
ATOM     30  OG  SER A   5     -63.210 -65.158 -21.330  1.00 36.38           O  
ATOM     31  N   ALA A   6     -64.395 -61.257 -23.557  1.00 35.24           N  
ATOM     32  CA  ALA A   6     -65.287 -60.449 -24.365  1.00 34.96           C  
ATOM     33  C   ALA A   6     -64.637 -60.030 -25.676  1.00 34.94           C  
ATOM     34  O   ALA A   6     -63.411 -60.049 -25.809  1.00 34.79           O  
ATOM     35  CB  ALA A   6     -65.740 -59.221 -23.586  1.00 35.03           C  
ATOM     36  N   ASN A   7     -65.477 -59.659 -26.640  1.00 34.76           N  
ATOM     37  CA  ASN A   7     -65.020 -59.057 -27.881  1.00 34.67           C  
ATOM     38  C   ASN A   7     -65.010 -57.551 -27.731  1.00 34.44           C  
ATOM     39  O   ASN A   7     -65.948 -56.969 -27.183  1.00 34.69           O  
ATOM     40  CB  ASN A   7     -65.926 -59.446 -29.062  1.00 34.78           C  
ATOM     41  CG  ASN A   7     -65.799 -60.915 -29.457  1.00 34.73           C  
ATOM     42  ND2 ASN A   7     -66.668 -61.351 -30.361  1.00 33.86           N  
ATOM     43  OD1 ASN A   7     -64.933 -61.644 -28.960  1.00 35.49           O  
ATOM     44  N   LEU A   8     -63.945 -56.929 -28.218  1.00 34.01           N  
ATOM     45  CA  LEU A   8     -63.829 -55.486 -28.235  1.00 33.58           C  
ATOM     46  C   LEU A   8     -63.754 -55.066 -29.689  1.00 33.64           C  
ATOM     47  O   LEU A   8     -62.687 -55.119 -30.302  1.00 33.93           O  
ATOM     48  CB  LEU A   8     -62.576 -55.047 -27.468  1.00 33.60           C  
ATOM     49  CG  LEU A   8     -62.617 -54.707 -25.964  1.00 33.61           C  
ATOM     50  CD1 LEU A   8     -63.775 -55.339 -25.183  1.00 32.92           C  
ATOM     51  CD2 LEU A   8     -61.282 -55.031 -25.296  1.00 33.15           C  
ATOM     52  N   VAL A   9     -64.894 -54.687 -30.259  1.00 33.43           N  
ATOM     53  CA  VAL A   9     -64.931 -54.291 -31.662  1.00 33.09           C  
ATOM     54  C   VAL A   9     -64.650 -52.800 -31.749  1.00 33.19           C  
ATOM     55  O   VAL A   9     -65.305 -51.989 -31.088  1.00 33.20           O  
ATOM     56  CB  VAL A   9     -66.261 -54.680 -32.370  1.00 32.94           C  
ATOM     57  CG1 VAL A   9     -66.256 -54.227 -33.824  1.00 32.65           C  
ATOM     58  CG2 VAL A   9     -66.479 -56.169 -32.318  1.00 32.33           C  
ATOM     59  N   VAL A  10     -63.654 -52.458 -32.559  1.00 33.40           N  
ATOM     60  CA  VAL A  10     -63.161 -51.092 -32.662  1.00 33.62           C  
ATOM     61  C   VAL A  10     -63.534 -50.563 -34.039  1.00 33.83           C  
ATOM     62  O   VAL A  10     -63.162 -51.149 -35.051  1.00 34.09           O  
ATOM     63  CB  VAL A  10     -61.622 -51.025 -32.407  1.00 33.63           C  
ATOM     64  CG1 VAL A  10     -61.117 -49.598 -32.484  1.00 33.02           C  
ATOM     65  CG2 VAL A  10     -61.273 -51.635 -31.036  1.00 33.66           C  
ATOM     66  N   THR A  11     -64.292 -49.468 -34.064  1.00 33.98           N  
ATOM     67  CA  THR A  11     -64.856 -48.919 -35.296  1.00 33.94           C  
ATOM     68  C   THR A  11     -64.805 -47.395 -35.277  1.00 34.02           C  
ATOM     69  O   THR A  11     -64.527 -46.800 -34.237  1.00 34.08           O  
ATOM     70  CB  THR A  11     -66.333 -49.327 -35.468  1.00 34.12           C  
ATOM     71  CG2 THR A  11     -66.486 -50.846 -35.617  1.00 33.20           C  
ATOM     72  OG1 THR A  11     -67.088 -48.866 -34.337  1.00 34.09           O  
ATOM     73  N   ASN A  12     -65.068 -46.777 -36.429  1.00 34.09           N  
ATOM     74  CA  ASN A  12     -65.245 -45.324 -36.531  1.00 34.13           C  
ATOM     75  C   ASN A  12     -66.721 -44.964 -36.541  1.00 34.18           C  
ATOM     76  O   ASN A  12     -67.532 -45.681 -37.126  1.00 34.48           O  
ATOM     77  CB  ASN A  12     -64.601 -44.784 -37.802  1.00 34.16           C  
ATOM     78  CG  ASN A  12     -63.102 -44.906 -37.792  1.00 34.29           C  
ATOM     79  ND2 ASN A  12     -62.586 -45.845 -38.574  1.00 34.48           N  
ATOM     80  OD1 ASN A  12     -62.409 -44.158 -37.102  1.00 34.05           O  
ATOM     81  N   ALA A  13     -67.067 -43.856 -35.896  1.00 34.15           N  
ATOM     82  CA  ALA A  13     -68.455 -43.407 -35.809  1.00 34.07           C  
ATOM     83  C   ALA A  13     -68.495 -41.953 -35.390  1.00 34.15           C  
ATOM     84  O   ALA A  13     -67.530 -41.446 -34.822  1.00 34.06           O  
ATOM     85  CB  ALA A  13     -69.240 -44.264 -34.816  1.00 34.02           C  
ATOM     86  N   ALA A  14     -69.607 -41.280 -35.683  1.00 34.43           N  
ATOM     87  CA  ALA A  14     -69.838 -39.924 -35.178  1.00 34.65           C  
ATOM     88  C   ALA A  14     -70.304 -39.982 -33.722  1.00 34.71           C  
ATOM     89  O   ALA A  14     -71.079 -40.869 -33.340  1.00 34.58           O  
ATOM     90  CB  ALA A  14     -70.855 -39.190 -36.041  1.00 34.62           C  
ATOM     91  N   VAL A  15     -69.812 -39.053 -32.908  1.00 34.74           N  
ATOM     92  CA  VAL A  15     -70.206 -38.995 -31.505  1.00 34.89           C  
ATOM     93  C   VAL A  15     -70.481 -37.561 -31.075  1.00 35.43           C  
ATOM     94  O   VAL A  15     -69.818 -36.618 -31.525  1.00 35.19           O  
ATOM     95  CB  VAL A  15     -69.163 -39.660 -30.556  1.00 34.99           C  
ATOM     96  CG1 VAL A  15     -69.021 -41.158 -30.847  1.00 33.90           C  
ATOM     97  CG2 VAL A  15     -67.810 -38.954 -30.636  1.00 34.79           C  
ATOM     98  N   ALA A  16     -71.480 -37.407 -30.213  1.00 36.15           N  
ATOM     99  CA  ALA A  16     -71.903 -36.100 -29.730  1.00 36.87           C  
ATOM    100  C   ALA A  16     -71.628 -36.005 -28.229  1.00 37.34           C  
ATOM    101  O   ALA A  16     -72.462 -35.524 -27.450  1.00 37.49           O  
ATOM    102  CB  ALA A  16     -73.387 -35.874 -30.044  1.00 36.82           C  
ATOM    103  N   ALA A  17     -70.443 -36.474 -27.843  1.00 37.72           N  
ATOM    104  CA  ALA A  17     -69.973 -36.446 -26.459  1.00 37.98           C  
ATOM    105  C   ALA A  17     -70.429 -35.199 -25.678  1.00 38.13           C  
ATOM    106  O   ALA A  17     -70.977 -35.313 -24.582  1.00 38.03           O  
ATOM    107  CB  ALA A  17     -68.448 -36.570 -26.439  1.00 37.83           C  
ATOM    108  N   ASP A  18     -70.215 -34.018 -26.260  1.00 38.37           N  
ATOM    109  CA  ASP A  18     -70.515 -32.745 -25.596  1.00 38.64           C  
ATOM    110  C   ASP A  18     -71.486 -31.870 -26.407  1.00 39.18           C  
ATOM    111  O   ASP A  18     -71.465 -30.630 -26.312  1.00 38.98           O  
ATOM    112  CB  ASP A  18     -69.216 -31.977 -25.307  1.00 38.29           C  
ATOM    113  CG  ASP A  18     -68.500 -31.512 -26.580  1.00 37.84           C  
ATOM    114  OD1 ASP A  18     -68.643 -32.159 -27.646  1.00 37.55           O  
ATOM    115  OD2 ASP A  18     -67.782 -30.494 -26.510  1.00 36.59           O1-
ATOM    116  N   GLY A  19     -72.325 -32.522 -27.210  1.00 39.70           N  
ATOM    117  CA  GLY A  19     -73.288 -31.818 -28.052  1.00 40.49           C  
ATOM    118  C   GLY A  19     -72.726 -31.368 -29.387  1.00 41.02           C  
ATOM    119  O   GLY A  19     -73.479 -30.912 -30.248  1.00 41.15           O  
ATOM    120  N   HIS A  20     -71.405 -31.483 -29.547  1.00 41.56           N  
ATOM    121  CA  HIS A  20     -70.722 -31.248 -30.823  1.00 41.98           C  
ATOM    122  C   HIS A  20     -70.464 -32.587 -31.500  1.00 41.71           C  
ATOM    123  O   HIS A  20     -70.087 -33.561 -30.850  1.00 42.05           O  
ATOM    124  CB  HIS A  20     -69.407 -30.498 -30.597  1.00 42.51           C  
ATOM    125  CG  HIS A  20     -68.648 -30.195 -31.855  1.00 44.51           C  
ATOM    126  CD2 HIS A  20     -67.725 -30.917 -32.537  1.00 45.96           C  
ATOM    127  ND1 HIS A  20     -68.791 -29.008 -32.544  1.00 46.08           N  
ATOM    128  CE1 HIS A  20     -67.997 -29.016 -33.601  1.00 46.79           C  
ATOM    129  NE2 HIS A  20     -67.338 -30.162 -33.620  1.00 46.63           N  
ATOM    130  N   SER A  21     -70.676 -32.636 -32.807  1.00 41.37           N  
ATOM    131  CA  SER A  21     -70.554 -33.886 -33.544  1.00 40.94           C  
ATOM    132  C   SER A  21     -69.221 -33.957 -34.290  1.00 40.64           C  
ATOM    133  O   SER A  21     -68.832 -33.008 -34.976  1.00 40.62           O  
ATOM    134  CB  SER A  21     -71.731 -34.047 -34.512  1.00 40.98           C  
ATOM    135  OG  SER A  21     -71.934 -35.409 -34.837  1.00 40.85           O  
ATOM    136  N   ARG A  22     -68.522 -35.082 -34.128  1.00 40.12           N  
ATOM    137  CA  ARG A  22     -67.258 -35.351 -34.830  1.00 39.40           C  
ATOM    138  C   ARG A  22     -67.015 -36.856 -34.952  1.00 39.09           C  
ATOM    139  O   ARG A  22     -67.464 -37.628 -34.096  1.00 39.09           O  
ATOM    140  CB  ARG A  22     -66.080 -34.652 -34.136  1.00 39.36           C  
ATOM    141  CG  ARG A  22     -65.870 -35.006 -32.661  1.00 38.58           C  
ATOM    142  CD  ARG A  22     -64.802 -36.074 -32.498  1.00 37.11           C  
ATOM    143  NE  ARG A  22     -63.507 -35.522 -32.117  1.00 35.68           N  
ATOM    144  CZ  ARG A  22     -62.338 -36.116 -32.349  1.00 35.49           C  
ATOM    145  NH1 ARG A  22     -62.280 -37.281 -32.985  1.00 35.39           N1+
ATOM    146  NH2 ARG A  22     -61.215 -35.536 -31.957  1.00 35.31           N  
ATOM    147  N   ASP A  23     -66.338 -37.276 -36.023  1.00 38.65           N  
ATOM    148  CA  ASP A  23     -65.983 -38.696 -36.187  1.00 38.32           C  
ATOM    149  C   ASP A  23     -64.870 -39.085 -35.205  1.00 37.89           C  
ATOM    150  O   ASP A  23     -64.023 -38.257 -34.848  1.00 37.78           O  
ATOM    151  CB  ASP A  23     -65.622 -39.042 -37.643  1.00 38.24           C  
ATOM    152  CG  ASP A  23     -66.813 -39.612 -38.429  1.00 38.48           C  
ATOM    153  OD1 ASP A  23     -67.446 -38.847 -39.179  1.00 38.55           O  
ATOM    154  OD2 ASP A  23     -67.132 -40.816 -38.293  1.00 38.01           O1-
ATOM    155  N   ALA A  24     -64.896 -40.335 -34.748  1.00 37.37           N  
ATOM    156  CA  ALA A  24     -63.983 -40.786 -33.701  1.00 36.80           C  
ATOM    157  C   ALA A  24     -63.776 -42.291 -33.722  1.00 36.43           C  
ATOM    158  O   ALA A  24     -64.453 -43.015 -34.462  1.00 36.40           O  
ATOM    159  CB  ALA A  24     -64.494 -40.338 -32.327  1.00 36.98           C  
ATOM    160  N   VAL A  25     -62.826 -42.748 -32.907  1.00 35.91           N  
ATOM    161  CA  VAL A  25     -62.589 -44.176 -32.690  1.00 35.37           C  
ATOM    162  C   VAL A  25     -63.408 -44.612 -31.476  1.00 34.97           C  
ATOM    163  O   VAL A  25     -63.273 -44.043 -30.398  1.00 35.05           O  
ATOM    164  CB  VAL A  25     -61.085 -44.475 -32.451  1.00 35.45           C  
ATOM    165  CG1 VAL A  25     -60.851 -45.966 -32.273  1.00 35.23           C  
ATOM    166  CG2 VAL A  25     -60.234 -43.937 -33.598  1.00 35.20           C  
ATOM    167  N   VAL A  26     -64.265 -45.609 -31.661  1.00 34.47           N  
ATOM    168  CA  VAL A  26     -65.147 -46.080 -30.592  1.00 33.90           C  
ATOM    169  C   VAL A  26     -64.978 -47.571 -30.350  1.00 33.54           C  
ATOM    170  O   VAL A  26     -64.535 -48.312 -31.233  1.00 33.52           O  
ATOM    171  CB  VAL A  26     -66.658 -45.752 -30.853  1.00 34.04           C  
ATOM    172  CG1 VAL A  26     -66.910 -44.260 -30.770  1.00 34.23           C  
ATOM    173  CG2 VAL A  26     -67.142 -46.303 -32.194  1.00 33.60           C  
ATOM    174  N   VAL A  27     -65.325 -47.997 -29.142  1.00 33.03           N  
ATOM    175  CA  VAL A  27     -65.250 -49.398 -28.759  1.00 32.55           C  
ATOM    176  C   VAL A  27     -66.679 -49.840 -28.518  1.00 32.35           C  
ATOM    177  O   VAL A  27     -67.422 -49.165 -27.799  1.00 32.23           O  
ATOM    178  CB  VAL A  27     -64.411 -49.602 -27.464  1.00 32.57           C  
ATOM    179  CG1 VAL A  27     -64.110 -51.079 -27.240  1.00 31.99           C  
ATOM    180  CG2 VAL A  27     -63.123 -48.786 -27.507  1.00 31.87           C  
ATOM    181  N   ASN A  28     -67.057 -50.963 -29.131  1.00 32.21           N  
ATOM    182  CA  ASN A  28     -68.438 -51.471 -29.093  1.00 32.13           C  
ATOM    183  C   ASN A  28     -69.504 -50.379 -29.222  1.00 31.98           C  
ATOM    184  O   ASN A  28     -70.459 -50.343 -28.453  1.00 32.14           O  
ATOM    185  CB  ASN A  28     -68.675 -52.325 -27.838  1.00 32.08           C  
ATOM    186  CG  ASN A  28     -67.876 -53.617 -27.854  1.00 32.10           C  
ATOM    187  ND2 ASN A  28     -67.907 -54.348 -26.743  1.00 31.31           N  
ATOM    188  OD1 ASN A  28     -67.242 -53.958 -28.857  1.00 32.17           O  
ATOM    189  N   GLY A  29     -69.305 -49.479 -30.183  1.00 31.88           N  
ATOM    190  CA  GLY A  29     -70.281 -48.441 -30.506  1.00 31.90           C  
ATOM    191  C   GLY A  29     -70.155 -47.111 -29.774  1.00 31.79           C  
ATOM    192  O   GLY A  29     -70.774 -46.115 -30.183  1.00 31.99           O  
ATOM    193  N   GLY A  30     -69.366 -47.073 -28.701  1.00 31.29           N  
ATOM    194  CA  GLY A  30     -69.274 -45.853 -27.898  1.00 30.73           C  
ATOM    195  C   GLY A  30     -67.917 -45.496 -27.328  1.00 30.37           C  
ATOM    196  O   GLY A  30     -67.032 -46.348 -27.207  1.00 30.35           O  
ATOM    197  N   THR A  31     -67.772 -44.217 -26.986  1.00 29.84           N  
ATOM    198  CA  THR A  31     -66.579 -43.690 -26.339  1.00 29.29           C  
ATOM    199  C   THR A  31     -66.965 -42.702 -25.232  1.00 28.83           C  
ATOM    200  O   THR A  31     -67.837 -41.858 -25.429  1.00 28.63           O  
ATOM    201  CB  THR A  31     -65.586 -43.018 -27.349  1.00 29.57           C  
ATOM    202  CG2 THR A  31     -66.247 -41.858 -28.111  1.00 29.17           C  
ATOM    203  OG1 THR A  31     -64.437 -42.518 -26.644  1.00 29.52           O  
ATOM    204  N   PRO A  32     -66.313 -42.807 -24.060  1.00 28.53           N  
ATOM    205  CA  PRO A  32     -65.339 -43.847 -23.732  1.00 28.18           C  
ATOM    206  C   PRO A  32     -65.942 -45.249 -23.823  1.00 28.01           C  
ATOM    207  O   PRO A  32     -67.165 -45.409 -23.733  1.00 28.13           O  
ATOM    208  CB  PRO A  32     -64.935 -43.513 -22.292  1.00 28.06           C  
ATOM    209  CG  PRO A  32     -65.992 -42.618 -21.784  1.00 28.22           C  
ATOM    210  CD  PRO A  32     -66.469 -41.847 -22.956  1.00 28.34           C  
ATOM    211  N   GLY A  33     -65.082 -46.247 -24.007  1.00 27.51           N  
ATOM    212  CA  GLY A  33     -65.518 -47.618 -24.224  1.00 26.90           C  
ATOM    213  C   GLY A  33     -66.247 -48.240 -23.047  1.00 26.54           C  
ATOM    214  O   GLY A  33     -66.327 -47.647 -21.969  1.00 26.59           O  
ATOM    215  N   PRO A  34     -66.780 -49.454 -23.246  1.00 26.09           N  
ATOM    216  CA  PRO A  34     -67.463 -50.158 -22.177  1.00 25.86           C  
ATOM    217  C   PRO A  34     -66.512 -50.463 -21.018  1.00 25.75           C  
ATOM    218  O   PRO A  34     -65.301 -50.616 -21.223  1.00 25.78           O  
ATOM    219  CB  PRO A  34     -67.905 -51.460 -22.851  1.00 25.73           C  
ATOM    220  CG  PRO A  34     -66.968 -51.628 -23.996  1.00 25.59           C  
ATOM    221  CD  PRO A  34     -66.740 -50.247 -24.487  1.00 26.05           C  
ATOM    222  N   LEU A  35     -67.065 -50.545 -19.813  1.00 25.37           N  
ATOM    223  CA  LEU A  35     -66.295 -50.912 -18.636  1.00 25.05           C  
ATOM    224  C   LEU A  35     -66.031 -52.420 -18.622  1.00 24.88           C  
ATOM    225  O   LEU A  35     -66.970 -53.225 -18.714  1.00 24.74           O  
ATOM    226  CB  LEU A  35     -67.030 -50.480 -17.361  1.00 24.81           C  
ATOM    227  CG  LEU A  35     -66.534 -51.114 -16.058  1.00 25.18           C  
ATOM    228  CD1 LEU A  35     -65.222 -50.478 -15.581  1.00 24.36           C  
ATOM    229  CD2 LEU A  35     -67.593 -51.031 -14.986  1.00 24.46           C  
ATOM    230  N   ILE A  36     -64.753 -52.792 -18.515  1.00 24.66           N  
ATOM    231  CA  ILE A  36     -64.361 -54.200 -18.413  1.00 24.24           C  
ATOM    232  C   ILE A  36     -64.266 -54.600 -16.944  1.00 24.42           C  
ATOM    233  O   ILE A  36     -63.663 -53.884 -16.140  1.00 24.62           O  
ATOM    234  CB  ILE A  36     -63.021 -54.476 -19.138  1.00 24.27           C  
ATOM    235  CG1 ILE A  36     -63.147 -54.161 -20.635  1.00 24.16           C  
ATOM    236  CG2 ILE A  36     -62.569 -55.926 -18.927  1.00 23.83           C  
ATOM    237  CD1 ILE A  36     -61.847 -54.249 -21.408  1.00 23.64           C  
ATOM    238  N   THR A  37     -64.879 -55.725 -16.583  1.00 24.36           N  
ATOM    239  CA  THR A  37     -64.801 -56.204 -15.201  1.00 24.45           C  
ATOM    240  C   THR A  37     -64.413 -57.671 -15.095  1.00 24.63           C  
ATOM    241  O   THR A  37     -64.480 -58.420 -16.082  1.00 24.95           O  
ATOM    242  CB  THR A  37     -66.111 -55.965 -14.407  1.00 24.37           C  
ATOM    243  CG2 THR A  37     -66.430 -54.483 -14.287  1.00 24.58           C  
ATOM    244  OG1 THR A  37     -67.201 -56.651 -15.033  1.00 24.70           O  
ATOM    245  N   GLY A  38     -64.013 -58.069 -13.888  1.00 24.34           N  
ATOM    246  CA  GLY A  38     -63.678 -59.455 -13.573  1.00 24.17           C  
ATOM    247  C   GLY A  38     -63.252 -59.538 -12.124  1.00 24.11           C  
ATOM    248  O   GLY A  38     -63.200 -58.518 -11.436  1.00 24.40           O  
ATOM    249  N   ASN A  39     -62.947 -60.735 -11.649  0.50 24.02           N  
ATOM    250  CA  ASN A  39     -62.486 -60.887 -10.284  0.50 24.19           C  
ATOM    251  C   ASN A  39     -61.020 -61.244 -10.236  0.50 24.54           C  
ATOM    252  O   ASN A  39     -60.505 -61.905 -11.131  0.50 24.22           O  
ATOM    253  CB  ASN A  39     -63.280 -61.966  -9.559  1.00 24.40           C  
ATOM    254  CG  ASN A  39     -64.755 -61.640  -9.447  1.00 23.91           C  
ATOM    255  ND2 ASN A  39     -65.083 -60.647  -8.629  1.00 25.38           N  
ATOM    256  OD1 ASN A  39     -65.590 -62.280 -10.080  1.00 22.15           O  
ATOM    257  N   LYS A  40     -60.355 -60.799  -9.176  1.00 25.26           N  
ATOM    258  CA  LYS A  40     -58.981 -61.194  -8.886  1.00 25.84           C  
ATOM    259  C   LYS A  40     -58.832 -62.690  -9.123  1.00 26.43           C  
ATOM    260  O   LYS A  40     -59.626 -63.487  -8.615  1.00 26.57           O  
ATOM    261  CB  LYS A  40     -58.627 -60.854  -7.436  1.00 25.61           C  
ATOM    262  CG  LYS A  40     -57.210 -61.208  -7.031  1.00 25.81           C  
ATOM    263  CD  LYS A  40     -56.917 -60.831  -5.592  1.00 26.22           C  
ATOM    264  CE  LYS A  40     -55.406 -60.757  -5.343  1.00 27.68           C  
ATOM    265  NZ  LYS A  40     -55.063 -60.711  -3.884  1.00 28.79           N1+
ATOM    266  N   GLY A  41     -57.825 -63.060  -9.910  1.00 27.07           N  
ATOM    267  CA  GLY A  41     -57.554 -64.460 -10.211  1.00 27.67           C  
ATOM    268  C   GLY A  41     -58.003 -64.891 -11.592  1.00 28.27           C  
ATOM    269  O   GLY A  41     -57.566 -65.925 -12.085  1.00 28.55           O  
ATOM    270  N   ASP A  42     -58.872 -64.098 -12.217  1.00 28.81           N  
ATOM    271  CA  ASP A  42     -59.447 -64.433 -13.520  1.00 29.15           C  
ATOM    272  C   ASP A  42     -58.420 -64.418 -14.630  1.00 29.80           C  
ATOM    273  O   ASP A  42     -57.379 -63.770 -14.521  1.00 30.03           O  
ATOM    274  CB  ASP A  42     -60.573 -63.456 -13.890  1.00 29.04           C  
ATOM    275  CG  ASP A  42     -61.878 -63.750 -13.168  1.00 28.58           C  
ATOM    276  OD1 ASP A  42     -61.923 -64.668 -12.316  1.00 28.45           O  
ATOM    277  OD2 ASP A  42     -62.866 -63.044 -13.454  1.00 27.83           O1-
ATOM    278  N   GLN A  43     -58.732 -65.145 -15.698  1.00 30.51           N  
ATOM    279  CA  GLN A  43     -58.005 -65.055 -16.951  1.00 31.26           C  
ATOM    280  C   GLN A  43     -58.776 -64.110 -17.857  1.00 31.18           C  
ATOM    281  O   GLN A  43     -59.971 -64.287 -18.090  1.00 31.43           O  
ATOM    282  CB  GLN A  43     -57.889 -66.441 -17.589  1.00 31.11           C  
ATOM    283  CG  GLN A  43     -57.285 -66.465 -18.993  1.00 32.39           C  
ATOM    284  CD  GLN A  43     -56.821 -67.855 -19.412  1.00 32.96           C  
ATOM    285  NE2 GLN A  43     -56.704 -68.072 -20.722  1.00 35.39           N  
ATOM    286  OE1 GLN A  43     -56.556 -68.720 -18.570  1.00 35.73           O  
ATOM    287  N   PHE A  44     -58.098 -63.091 -18.358  1.00 31.35           N  
ATOM    288  CA  PHE A  44     -58.745 -62.128 -19.224  1.00 31.45           C  
ATOM    289  C   PHE A  44     -58.404 -62.432 -20.668  1.00 32.02           C  
ATOM    290  O   PHE A  44     -57.231 -62.487 -21.043  1.00 32.10           O  
ATOM    291  CB  PHE A  44     -58.351 -60.701 -18.837  1.00 31.04           C  
ATOM    292  CG  PHE A  44     -59.019 -60.217 -17.591  1.00 30.54           C  
ATOM    293  CD1 PHE A  44     -58.434 -60.422 -16.347  1.00 29.43           C  
ATOM    294  CD2 PHE A  44     -60.254 -59.580 -17.653  1.00 30.70           C  
ATOM    295  CE1 PHE A  44     -59.058 -59.990 -15.184  1.00 29.36           C  
ATOM    296  CE2 PHE A  44     -60.889 -59.143 -16.488  1.00 30.52           C  
ATOM    297  CZ  PHE A  44     -60.286 -59.347 -15.252  1.00 30.12           C  
ATOM    298  N   GLN A  45     -59.444 -62.651 -21.465  1.00 32.66           N  
ATOM    299  CA  GLN A  45     -59.296 -62.941 -22.880  1.00 33.48           C  
ATOM    300  C   GLN A  45     -60.075 -61.892 -23.659  1.00 33.52           C  
ATOM    301  O   GLN A  45     -61.293 -61.994 -23.841  1.00 33.46           O  
ATOM    302  CB  GLN A  45     -59.780 -64.363 -23.202  1.00 33.44           C  
ATOM    303  CG  GLN A  45     -59.126 -65.462 -22.348  1.00 34.37           C  
ATOM    304  CD  GLN A  45     -59.413 -66.866 -22.858  1.00 34.88           C  
ATOM    305  NE2 GLN A  45     -58.377 -67.694 -22.923  1.00 35.39           N  
ATOM    306  OE1 GLN A  45     -60.553 -67.204 -23.185  1.00 37.51           O  
ATOM    307  N   LEU A  46     -59.362 -60.865 -24.097  1.00 33.74           N  
ATOM    308  CA  LEU A  46     -59.996 -59.733 -24.737  1.00 34.33           C  
ATOM    309  C   LEU A  46     -59.659 -59.691 -26.225  1.00 34.90           C  
ATOM    310  O   LEU A  46     -58.571 -59.271 -26.636  1.00 35.05           O  
ATOM    311  CB  LEU A  46     -59.650 -58.433 -23.997  1.00 34.16           C  
ATOM    312  CG  LEU A  46     -59.983 -58.519 -22.494  1.00 34.55           C  
ATOM    313  CD1 LEU A  46     -59.097 -57.616 -21.639  1.00 34.63           C  
ATOM    314  CD2 LEU A  46     -61.467 -58.258 -22.221  1.00 33.91           C  
ATOM    315  N   ASN A  47     -60.614 -60.164 -27.019  1.00 35.41           N  
ATOM    316  CA  ASN A  47     -60.495 -60.207 -28.461  1.00 35.77           C  
ATOM    317  C   ASN A  47     -60.752 -58.824 -29.057  1.00 35.96           C  
ATOM    318  O   ASN A  47     -61.897 -58.381 -29.160  1.00 35.90           O  
ATOM    319  CB  ASN A  47     -61.477 -61.244 -29.026  1.00 35.99           C  
ATOM    320  CG  ASN A  47     -61.166 -61.630 -30.467  1.00 36.36           C  
ATOM    321  ND2 ASN A  47     -62.192 -61.625 -31.313  1.00 36.18           N  
ATOM    322  OD1 ASN A  47     -60.022 -61.937 -30.812  1.00 36.59           O  
ATOM    323  N   VAL A  48     -59.676 -58.137 -29.430  1.00 36.31           N  
ATOM    324  CA  VAL A  48     -59.791 -56.824 -30.056  1.00 36.68           C  
ATOM    325  C   VAL A  48     -59.978 -56.981 -31.564  1.00 37.19           C  
ATOM    326  O   VAL A  48     -59.090 -57.490 -32.253  1.00 37.38           O  
ATOM    327  CB  VAL A  48     -58.571 -55.925 -29.752  1.00 36.52           C  
ATOM    328  CG1 VAL A  48     -58.692 -54.587 -30.470  1.00 36.08           C  
ATOM    329  CG2 VAL A  48     -58.429 -55.709 -28.255  1.00 36.71           C  
ATOM    330  N   ILE A  49     -61.136 -56.541 -32.059  1.00 37.62           N  
ATOM    331  CA  ILE A  49     -61.497 -56.662 -33.471  1.00 37.93           C  
ATOM    332  C   ILE A  49     -61.347 -55.315 -34.181  1.00 38.43           C  
ATOM    333  O   ILE A  49     -62.113 -54.375 -33.943  1.00 38.64           O  
ATOM    334  CB  ILE A  49     -62.934 -57.228 -33.641  1.00 38.05           C  
ATOM    335  CG1 ILE A  49     -63.055 -58.593 -32.945  1.00 37.77           C  
ATOM    336  CG2 ILE A  49     -63.314 -57.324 -35.123  1.00 38.22           C  
ATOM    337  CD1 ILE A  49     -64.457 -59.146 -32.873  1.00 37.45           C  
ATOM    338  N   ASN A  50     -60.346 -55.227 -35.049  1.00 38.94           N  
ATOM    339  CA  ASN A  50     -60.028 -53.974 -35.729  1.00 39.44           C  
ATOM    340  C   ASN A  50     -60.865 -53.769 -36.992  1.00 39.92           C  
ATOM    341  O   ASN A  50     -60.511 -54.258 -38.070  1.00 40.21           O  
ATOM    342  CB  ASN A  50     -58.531 -53.910 -36.056  1.00 39.13           C  
ATOM    343  CG  ASN A  50     -58.109 -52.564 -36.623  1.00 39.35           C  
ATOM    344  ND2 ASN A  50     -56.804 -52.377 -36.779  1.00 39.38           N  
ATOM    345  OD1 ASN A  50     -58.941 -51.704 -36.919  1.00 39.82           O  
ATOM    346  N   ASN A  51     -61.975 -53.047 -36.855  1.00 40.28           N  
ATOM    347  CA  ASN A  51     -62.818 -52.715 -38.006  1.00 40.59           C  
ATOM    348  C   ASN A  51     -62.793 -51.232 -38.340  1.00 40.73           C  
ATOM    349  O   ASN A  51     -63.785 -50.674 -38.804  1.00 40.81           O  
ATOM    350  CB  ASN A  51     -64.246 -53.219 -37.805  1.00 40.50           C  
ATOM    351  CG  ASN A  51     -64.335 -54.734 -37.821  1.00 41.30           C  
ATOM    352  ND2 ASN A  51     -65.431 -55.270 -37.302  1.00 41.64           N  
ATOM    353  OD1 ASN A  51     -63.426 -55.417 -38.294  1.00 43.36           O  
ATOM    354  N   LEU A  52     -61.643 -50.607 -38.099  1.00 41.03           N  
ATOM    355  CA  LEU A  52     -61.404 -49.212 -38.461  1.00 41.46           C  
ATOM    356  C   LEU A  52     -61.317 -49.058 -39.978  1.00 41.79           C  
ATOM    357  O   LEU A  52     -60.895 -49.986 -40.683  1.00 42.03           O  
ATOM    358  CB  LEU A  52     -60.110 -48.715 -37.807  1.00 41.50           C  
ATOM    359  CG  LEU A  52     -60.085 -48.030 -36.427  1.00 41.69           C  
ATOM    360  CD1 LEU A  52     -61.376 -48.179 -35.642  1.00 41.33           C  
ATOM    361  CD2 LEU A  52     -58.889 -48.510 -35.599  1.00 41.31           C  
ATOM    362  N   THR A  53     -61.728 -47.891 -40.473  1.00 41.89           N  
ATOM    363  CA  THR A  53     -61.719 -47.600 -41.909  1.00 42.11           C  
ATOM    364  C   THR A  53     -61.034 -46.257 -42.202  1.00 42.33           C  
ATOM    365  O   THR A  53     -60.730 -45.942 -43.352  1.00 42.48           O  
ATOM    366  CB  THR A  53     -63.158 -47.583 -42.508  1.00 42.12           C  
ATOM    367  CG2 THR A  53     -63.931 -48.865 -42.161  1.00 41.78           C  
ATOM    368  OG1 THR A  53     -63.875 -46.439 -42.021  1.00 42.24           O  
ATOM    369  N   ASN A  54     -60.769 -45.493 -41.147  1.00 42.43           N  
ATOM    370  CA  ASN A  54     -60.335 -44.106 -41.251  1.00 42.56           C  
ATOM    371  C   ASN A  54     -58.849 -43.910 -40.970  1.00 42.81           C  
ATOM    372  O   ASN A  54     -58.398 -44.104 -39.835  1.00 43.05           O  
ATOM    373  CB  ASN A  54     -61.126 -43.296 -40.243  1.00 42.49           C  
ATOM    374  CG  ASN A  54     -61.150 -41.833 -40.555  1.00 42.95           C  
ATOM    375  ND2 ASN A  54     -62.314 -41.239 -40.372  1.00 43.24           N  
ATOM    376  OD1 ASN A  54     -60.141 -41.224 -40.932  1.00 43.68           O  
ATOM    377  N   PHE A  55     -58.097 -43.492 -41.988  1.00 42.71           N  
ATOM    378  CA  PHE A  55     -56.647 -43.339 -41.855  1.00 42.40           C  
ATOM    379  C   PHE A  55     -56.235 -42.147 -40.984  1.00 42.15           C  
ATOM    380  O   PHE A  55     -55.177 -42.171 -40.351  1.00 42.35           O  
ATOM    381  CB  PHE A  55     -55.968 -43.274 -43.240  1.00 42.76           C  
ATOM    382  CG  PHE A  55     -54.508 -42.884 -43.191  1.00 42.58           C  
ATOM    383  CD1 PHE A  55     -53.557 -43.758 -42.679  1.00 42.04           C  
ATOM    384  CD2 PHE A  55     -54.095 -41.631 -43.644  1.00 43.37           C  
ATOM    385  CE1 PHE A  55     -52.217 -43.398 -42.617  1.00 43.11           C  
ATOM    386  CE2 PHE A  55     -52.750 -41.257 -43.591  1.00 44.28           C  
ATOM    387  CZ  PHE A  55     -51.806 -42.146 -43.076  1.00 43.79           C  
ATOM    388  N   THR A  56     -57.065 -41.110 -40.947  1.00 41.66           N  
ATOM    389  CA  THR A  56     -56.709 -39.866 -40.253  1.00 41.12           C  
ATOM    390  C   THR A  56     -56.601 -40.033 -38.729  1.00 40.62           C  
ATOM    391  O   THR A  56     -55.941 -39.240 -38.054  1.00 40.56           O  
ATOM    392  CB  THR A  56     -57.705 -38.739 -40.592  1.00 41.25           C  
ATOM    393  CG2 THR A  56     -57.053 -37.357 -40.444  1.00 41.00           C  
ATOM    394  OG1 THR A  56     -58.167 -38.907 -41.937  1.00 41.36           O  
ATOM    395  N   MET A  57     -57.256 -41.062 -38.200  1.00 39.97           N  
ATOM    396  CA  MET A  57     -57.170 -41.395 -36.780  1.00 39.31           C  
ATOM    397  C   MET A  57     -56.516 -42.765 -36.622  1.00 38.81           C  
ATOM    398  O   MET A  57     -56.519 -43.351 -35.533  1.00 38.87           O  
ATOM    399  CB  MET A  57     -58.558 -41.362 -36.135  1.00 39.25           C  
ATOM    400  CG  MET A  57     -59.203 -39.974 -36.151  1.00 39.32           C  
ATOM    401  SD  MET A  57     -60.915 -39.915 -35.565  1.00 39.39           S  
ATOM    402  CE  MET A  57     -61.751 -40.907 -36.808  1.00 39.18           C  
ATOM    403  N   LEU A  58     -55.960 -43.250 -37.736  1.00 37.91           N  
ATOM    404  CA  LEU A  58     -55.203 -44.505 -37.826  1.00 36.96           C  
ATOM    405  C   LEU A  58     -56.093 -45.741 -37.907  1.00 36.41           C  
ATOM    406  O   LEU A  58     -56.953 -45.953 -37.052  1.00 36.52           O  
ATOM    407  CB  LEU A  58     -54.174 -44.620 -36.690  1.00 36.99           C  
ATOM    408  CG  LEU A  58     -52.749 -44.082 -36.879  1.00 36.80           C  
ATOM    409  CD1 LEU A  58     -52.669 -42.854 -37.773  1.00 37.55           C  
ATOM    410  CD2 LEU A  58     -52.107 -43.793 -35.530  1.00 36.94           C  
ATOM    411  N   LYS A  59     -55.873 -46.548 -38.946  1.00 35.67           N  
ATOM    412  CA  LYS A  59     -56.656 -47.760 -39.193  1.00 35.00           C  
ATOM    413  C   LYS A  59     -56.170 -48.944 -38.364  1.00 34.30           C  
ATOM    414  O   LYS A  59     -56.909 -49.911 -38.135  1.00 34.05           O  
ATOM    415  CB  LYS A  59     -56.626 -48.129 -40.679  1.00 35.28           C  
ATOM    416  CG  LYS A  59     -57.394 -47.170 -41.598  1.00 36.72           C  
ATOM    417  CD  LYS A  59     -58.028 -47.921 -42.771  1.00 38.92           C  
ATOM    418  CE  LYS A  59     -57.240 -47.784 -44.066  1.00 39.89           C  
ATOM    419  NZ  LYS A  59     -57.764 -48.702 -45.128  1.00 40.35           N1+
ATOM    420  N   SER A  60     -54.918 -48.869 -37.930  1.00 33.47           N  
ATOM    421  CA  SER A  60     -54.313 -49.926 -37.131  1.00 32.71           C  
ATOM    422  C   SER A  60     -54.538 -49.624 -35.657  1.00 31.89           C  
ATOM    423  O   SER A  60     -54.817 -48.481 -35.286  1.00 31.79           O  
ATOM    424  CB  SER A  60     -52.811 -50.026 -37.424  1.00 32.92           C  
ATOM    425  OG  SER A  60     -52.548 -49.985 -38.818  1.00 33.28           O  
ATOM    426  N   THR A  61     -54.420 -50.639 -34.811  1.00 30.70           N  
ATOM    427  CA  THR A  61     -54.583 -50.403 -33.383  1.00 29.69           C  
ATOM    428  C   THR A  61     -53.757 -51.319 -32.485  1.00 28.94           C  
ATOM    429  O   THR A  61     -53.287 -52.374 -32.913  1.00 29.06           O  
ATOM    430  CB  THR A  61     -56.076 -50.420 -32.964  1.00 29.67           C  
ATOM    431  CG2 THR A  61     -56.651 -51.832 -33.015  1.00 28.76           C  
ATOM    432  OG1 THR A  61     -56.203 -49.876 -31.642  1.00 29.73           O  
ATOM    433  N   SER A  62     -53.589 -50.893 -31.241  0.50 27.83           N  
ATOM    434  CA  SER A  62     -52.929 -51.682 -30.224  0.50 26.80           C  
ATOM    435  C   SER A  62     -53.437 -51.183 -28.884  0.50 26.34           C  
ATOM    436  O   SER A  62     -53.446 -49.984 -28.627  0.50 25.96           O  
ATOM    437  CB  SER A  62     -51.417 -51.520 -30.318  0.50 26.69           C  
ATOM    438  OG  SER A  62     -50.772 -52.510 -29.552  0.50 26.18           O  
ATOM    439  N   VAL A  63     -53.876 -52.107 -28.041  1.00 25.93           N  
ATOM    440  CA  VAL A  63     -54.514 -51.748 -26.780  1.00 25.74           C  
ATOM    441  C   VAL A  63     -53.612 -52.088 -25.602  1.00 25.60           C  
ATOM    442  O   VAL A  63     -53.124 -53.216 -25.478  1.00 25.69           O  
ATOM    443  CB  VAL A  63     -55.895 -52.450 -26.585  1.00 25.70           C  
ATOM    444  CG1 VAL A  63     -56.540 -52.004 -25.276  1.00 25.74           C  
ATOM    445  CG2 VAL A  63     -56.835 -52.150 -27.741  1.00 25.52           C  
ATOM    446  N   HIS A  64     -53.399 -51.103 -24.736  1.00 25.20           N  
ATOM    447  CA  HIS A  64     -52.640 -51.314 -23.514  1.00 25.06           C  
ATOM    448  C   HIS A  64     -53.577 -51.411 -22.317  1.00 24.86           C  
ATOM    449  O   HIS A  64     -54.549 -50.662 -22.224  1.00 25.12           O  
ATOM    450  CB  HIS A  64     -51.638 -50.180 -23.316  1.00 25.03           C  
ATOM    451  CG  HIS A  64     -51.013 -50.151 -21.958  1.00 24.87           C  
ATOM    452  CD2 HIS A  64     -50.888 -49.149 -21.057  1.00 24.10           C  
ATOM    453  ND1 HIS A  64     -50.408 -51.254 -21.393  1.00 24.75           N  
ATOM    454  CE1 HIS A  64     -49.939 -50.935 -20.202  1.00 24.42           C  
ATOM    455  NE2 HIS A  64     -50.214 -49.662 -19.975  1.00 24.41           N  
ATOM    456  N   TRP A  65     -53.271 -52.326 -21.402  1.00 24.42           N  
ATOM    457  CA  TRP A  65     -54.090 -52.544 -20.207  1.00 23.99           C  
ATOM    458  C   TRP A  65     -53.407 -51.914 -19.000  1.00 23.58           C  
ATOM    459  O   TRP A  65     -52.667 -52.572 -18.266  1.00 23.82           O  
ATOM    460  CB  TRP A  65     -54.345 -54.040 -20.024  1.00 23.88           C  
ATOM    461  CG  TRP A  65     -54.579 -54.705 -21.348  1.00 24.28           C  
ATOM    462  CD1 TRP A  65     -53.664 -55.396 -22.097  1.00 24.37           C  
ATOM    463  CD2 TRP A  65     -55.793 -54.693 -22.110  1.00 24.02           C  
ATOM    464  CE2 TRP A  65     -55.545 -55.416 -23.303  1.00 24.36           C  
ATOM    465  CE3 TRP A  65     -57.068 -54.156 -21.895  1.00 24.00           C  
ATOM    466  NE1 TRP A  65     -54.240 -55.831 -23.270  1.00 24.42           N  
ATOM    467  CZ2 TRP A  65     -56.528 -55.612 -24.278  1.00 23.60           C  
ATOM    468  CZ3 TRP A  65     -58.043 -54.344 -22.868  1.00 24.16           C  
ATOM    469  CH2 TRP A  65     -57.765 -55.073 -24.044  1.00 24.31           C  
ATOM    470  N   HIS A  66     -53.658 -50.620 -18.818  1.00 23.10           N  
ATOM    471  CA  HIS A  66     -52.942 -49.803 -17.835  1.00 22.75           C  
ATOM    472  C   HIS A  66     -53.059 -50.274 -16.381  1.00 22.68           C  
ATOM    473  O   HIS A  66     -54.154 -50.329 -15.807  1.00 22.22           O  
ATOM    474  CB  HIS A  66     -53.350 -48.327 -17.942  1.00 22.50           C  
ATOM    475  CG  HIS A  66     -52.459 -47.410 -17.167  1.00 22.62           C  
ATOM    476  CD2 HIS A  66     -52.114 -47.399 -15.857  1.00 22.51           C  
ATOM    477  ND1 HIS A  66     -51.776 -46.365 -17.751  1.00 23.47           N  
ATOM    478  CE1 HIS A  66     -51.054 -45.746 -16.833  1.00 23.09           C  
ATOM    479  NE2 HIS A  66     -51.241 -46.356 -15.675  1.00 23.10           N  
ATOM    480  N   GLY A  67     -51.907 -50.594 -15.797  1.00 22.72           N  
ATOM    481  CA  GLY A  67     -51.822 -51.000 -14.402  1.00 22.90           C  
ATOM    482  C   GLY A  67     -51.517 -52.473 -14.224  1.00 23.19           C  
ATOM    483  O   GLY A  67     -51.002 -52.875 -13.187  1.00 23.23           O  
ATOM    484  N   PHE A  68     -51.835 -53.286 -15.228  1.00 23.35           N  
ATOM    485  CA  PHE A  68     -51.568 -54.723 -15.146  1.00 23.71           C  
ATOM    486  C   PHE A  68     -50.103 -55.054 -15.413  1.00 23.86           C  
ATOM    487  O   PHE A  68     -49.476 -54.487 -16.317  1.00 23.88           O  
ATOM    488  CB  PHE A  68     -52.506 -55.507 -16.069  1.00 23.71           C  
ATOM    489  CG  PHE A  68     -53.952 -55.314 -15.737  1.00 23.79           C  
ATOM    490  CD1 PHE A  68     -54.495 -55.880 -14.584  1.00 23.06           C  
ATOM    491  CD2 PHE A  68     -54.762 -54.525 -16.545  1.00 23.61           C  
ATOM    492  CE1 PHE A  68     -55.829 -55.682 -14.256  1.00 23.18           C  
ATOM    493  CE2 PHE A  68     -56.104 -54.326 -16.226  1.00 23.30           C  
ATOM    494  CZ  PHE A  68     -56.635 -54.909 -15.082  1.00 23.24           C  
ATOM    495  N   PHE A  69     -49.565 -55.967 -14.612  1.00 23.94           N  
ATOM    496  CA  PHE A  69     -48.137 -56.284 -14.662  1.00 24.13           C  
ATOM    497  C   PHE A  69     -47.719 -57.096 -15.887  1.00 24.18           C  
ATOM    498  O   PHE A  69     -46.587 -56.970 -16.354  1.00 24.22           O  
ATOM    499  CB  PHE A  69     -47.695 -56.992 -13.378  1.00 24.05           C  
ATOM    500  CG  PHE A  69     -47.784 -56.130 -12.146  1.00 24.27           C  
ATOM    501  CD1 PHE A  69     -47.659 -54.743 -12.233  1.00 23.60           C  
ATOM    502  CD2 PHE A  69     -47.962 -56.710 -10.888  1.00 24.25           C  
ATOM    503  CE1 PHE A  69     -47.737 -53.949 -11.094  1.00 23.35           C  
ATOM    504  CE2 PHE A  69     -48.039 -55.922  -9.746  1.00 23.29           C  
ATOM    505  CZ  PHE A  69     -47.924 -54.541  -9.849  1.00 23.42           C  
ATOM    506  N   GLN A  70     -48.634 -57.920 -16.394  1.00 24.37           N  
ATOM    507  CA  GLN A  70     -48.398 -58.766 -17.569  1.00 24.72           C  
ATOM    508  C   GLN A  70     -47.211 -59.712 -17.409  1.00 25.24           C  
ATOM    509  O   GLN A  70     -46.508 -60.008 -18.388  1.00 25.34           O  
ATOM    510  CB  GLN A  70     -48.227 -57.927 -18.842  1.00 24.58           C  
ATOM    511  CG  GLN A  70     -49.403 -57.023 -19.163  1.00 24.31           C  
ATOM    512  CD  GLN A  70     -50.602 -57.761 -19.734  1.00 23.64           C  
ATOM    513  NE2 GLN A  70     -50.473 -59.070 -19.920  1.00 23.22           N  
ATOM    514  OE1 GLN A  70     -51.633 -57.152 -20.008  1.00 23.30           O  
ATOM    515  N   LYS A  71     -46.990 -60.183 -16.181  1.00 25.57           N  
ATOM    516  CA  LYS A  71     -45.868 -61.068 -15.899  1.00 25.85           C  
ATOM    517  C   LYS A  71     -46.026 -62.373 -16.667  1.00 26.07           C  
ATOM    518  O   LYS A  71     -47.008 -63.094 -16.496  1.00 26.15           O  
ATOM    519  CB  LYS A  71     -45.727 -61.317 -14.400  1.00 25.83           C  
ATOM    520  CG  LYS A  71     -44.688 -62.365 -14.052  1.00 26.84           C  
ATOM    521  CD  LYS A  71     -43.890 -61.981 -12.826  1.00 27.99           C  
ATOM    522  CE  LYS A  71     -43.054 -63.156 -12.326  1.00 28.97           C  
ATOM    523  NZ  LYS A  71     -42.265 -62.795 -11.111  1.00 29.32           N1+
ATOM    524  N   GLY A  72     -45.058 -62.656 -17.530  1.00 26.34           N  
ATOM    525  CA  GLY A  72     -45.126 -63.822 -18.401  1.00 26.47           C  
ATOM    526  C   GLY A  72     -45.908 -63.556 -19.675  1.00 26.74           C  
ATOM    527  O   GLY A  72     -45.928 -64.399 -20.577  1.00 27.05           O  
ATOM    528  N   THR A  73     -46.550 -62.388 -19.757  1.00 26.66           N  
ATOM    529  CA  THR A  73     -47.337 -62.021 -20.939  1.00 26.76           C  
ATOM    530  C   THR A  73     -46.949 -60.652 -21.526  1.00 26.55           C  
ATOM    531  O   THR A  73     -47.800 -59.902 -22.012  1.00 26.80           O  
ATOM    532  CB  THR A  73     -48.868 -62.093 -20.660  1.00 26.92           C  
ATOM    533  CG2 THR A  73     -49.322 -63.549 -20.420  1.00 27.02           C  
ATOM    534  OG1 THR A  73     -49.193 -61.292 -19.512  1.00 27.29           O  
ATOM    535  N   ASN A  74     -45.656 -60.348 -21.504  1.00 26.14           N  
ATOM    536  CA  ASN A  74     -45.136 -59.087 -22.028  1.00 25.84           C  
ATOM    537  C   ASN A  74     -45.665 -58.745 -23.417  1.00 25.83           C  
ATOM    538  O   ASN A  74     -45.929 -57.575 -23.710  1.00 26.16           O  
ATOM    539  CB  ASN A  74     -43.607 -59.112 -22.029  1.00 25.90           C  
ATOM    540  CG  ASN A  74     -43.000 -57.817 -22.514  1.00 25.97           C  
ATOM    541  ND2 ASN A  74     -42.701 -56.915 -21.584  1.00 25.43           N  
ATOM    542  OD1 ASN A  74     -42.787 -57.633 -23.710  1.00 25.28           O  
ATOM    543  N   TRP A  75     -45.827 -59.767 -24.259  1.00 25.48           N  
ATOM    544  CA  TRP A  75     -46.359 -59.611 -25.618  1.00 25.05           C  
ATOM    545  C   TRP A  75     -47.731 -58.931 -25.629  1.00 25.07           C  
ATOM    546  O   TRP A  75     -48.092 -58.252 -26.598  1.00 25.10           O  
ATOM    547  CB  TRP A  75     -46.434 -60.974 -26.332  1.00 24.76           C  
ATOM    548  CG  TRP A  75     -47.298 -61.982 -25.624  1.00 24.47           C  
ATOM    549  CD1 TRP A  75     -46.898 -62.898 -24.680  1.00 24.68           C  
ATOM    550  CD2 TRP A  75     -48.711 -62.163 -25.783  1.00 24.28           C  
ATOM    551  CE2 TRP A  75     -49.102 -63.208 -24.904  1.00 24.21           C  
ATOM    552  CE3 TRP A  75     -49.689 -61.543 -26.578  1.00 24.68           C  
ATOM    553  NE1 TRP A  75     -47.977 -63.642 -24.247  1.00 24.36           N  
ATOM    554  CZ2 TRP A  75     -50.426 -63.648 -24.808  1.00 23.30           C  
ATOM    555  CZ3 TRP A  75     -51.008 -61.978 -26.476  1.00 24.33           C  
ATOM    556  CH2 TRP A  75     -51.360 -63.023 -25.597  1.00 24.32           C  
ATOM    557  N   ALA A  76     -48.483 -59.115 -24.545  1.00 24.78           N  
ATOM    558  CA  ALA A  76     -49.829 -58.569 -24.435  1.00 24.73           C  
ATOM    559  C   ALA A  76     -49.896 -57.167 -23.793  1.00 24.72           C  
ATOM    560  O   ALA A  76     -50.982 -56.698 -23.450  1.00 24.88           O  
ATOM    561  CB  ALA A  76     -50.706 -59.540 -23.668  1.00 24.64           C  
ATOM    562  N   ASP A  77     -48.743 -56.524 -23.641  1.00 24.39           N  
ATOM    563  CA  ASP A  77     -48.645 -55.299 -22.856  1.00 24.07           C  
ATOM    564  C   ASP A  77     -49.267 -54.120 -23.596  1.00 23.81           C  
ATOM    565  O   ASP A  77     -50.080 -53.383 -23.038  1.00 23.96           O  
ATOM    566  CB  ASP A  77     -47.185 -54.996 -22.516  1.00 23.90           C  
ATOM    567  CG  ASP A  77     -47.045 -53.945 -21.433  1.00 23.75           C  
ATOM    568  OD1 ASP A  77     -47.887 -53.924 -20.510  1.00 22.52           O  
ATOM    569  OD2 ASP A  77     -46.127 -53.098 -21.421  1.00 23.79           O1-
ATOM    570  N   GLY A  78     -48.878 -53.946 -24.855  1.00 23.83           N  
ATOM    571  CA  GLY A  78     -49.705 -53.244 -25.819  1.00 23.28           C  
ATOM    572  C   GLY A  78     -48.909 -52.270 -26.665  1.00 23.06           C  
ATOM    573  O   GLY A  78     -49.158 -52.126 -27.862  1.00 23.16           O  
ATOM    574  N   PRO A  79     -47.948 -51.598 -26.040  1.00 22.99           N  
ATOM    575  CA  PRO A  79     -47.251 -50.477 -26.678  1.00 22.93           C  
ATOM    576  C   PRO A  79     -46.740 -50.845 -28.067  1.00 23.04           C  
ATOM    577  O   PRO A  79     -46.028 -51.838 -28.219  1.00 23.10           O  
ATOM    578  CB  PRO A  79     -46.073 -50.223 -25.736  1.00 22.74           C  
ATOM    579  CG  PRO A  79     -46.557 -50.680 -24.406  1.00 22.73           C  
ATOM    580  CD  PRO A  79     -47.452 -51.856 -24.677  1.00 22.90           C  
ATOM    581  N   ALA A  80     -47.105 -50.049 -29.067  1.00 23.23           N  
ATOM    582  CA  ALA A  80     -46.732 -50.333 -30.449  1.00 23.30           C  
ATOM    583  C   ALA A  80     -45.229 -50.240 -30.630  1.00 23.31           C  
ATOM    584  O   ALA A  80     -44.599 -49.289 -30.165  1.00 23.02           O  
ATOM    585  CB  ALA A  80     -47.435 -49.375 -31.394  1.00 23.16           C  
ATOM    586  N   PHE A  81     -44.672 -51.248 -31.298  1.00 23.46           N  
ATOM    587  CA  PHE A  81     -43.236 -51.315 -31.626  1.00 23.86           C  
ATOM    588  C   PHE A  81     -42.304 -51.464 -30.416  1.00 23.86           C  
ATOM    589  O   PHE A  81     -41.097 -51.243 -30.523  1.00 24.09           O  
ATOM    590  CB  PHE A  81     -42.815 -50.131 -32.517  1.00 23.91           C  
ATOM    591  CG  PHE A  81     -43.767 -49.867 -33.645  1.00 23.94           C  
ATOM    592  CD1 PHE A  81     -44.535 -48.704 -33.662  1.00 23.73           C  
ATOM    593  CD2 PHE A  81     -43.925 -50.801 -34.670  1.00 23.50           C  
ATOM    594  CE1 PHE A  81     -45.431 -48.461 -34.694  1.00 23.97           C  
ATOM    595  CE2 PHE A  81     -44.821 -50.573 -35.706  1.00 23.84           C  
ATOM    596  CZ  PHE A  81     -45.578 -49.403 -35.721  1.00 24.29           C  
ATOM    597  N   VAL A  82     -42.873 -51.841 -29.276  1.00 23.83           N  
ATOM    598  CA  VAL A  82     -42.104 -52.161 -28.085  1.00 23.43           C  
ATOM    599  C   VAL A  82     -42.486 -53.579 -27.699  1.00 23.57           C  
ATOM    600  O   VAL A  82     -41.619 -54.437 -27.494  1.00 23.54           O  
ATOM    601  CB  VAL A  82     -42.420 -51.198 -26.923  1.00 23.41           C  
ATOM    602  CG1 VAL A  82     -41.776 -51.684 -25.616  1.00 22.73           C  
ATOM    603  CG2 VAL A  82     -41.986 -49.784 -27.264  1.00 22.49           C  
ATOM    604  N   ASN A  83     -43.792 -53.819 -27.638  1.00 23.67           N  
ATOM    605  CA  ASN A  83     -44.324 -55.118 -27.244  1.00 24.14           C  
ATOM    606  C   ASN A  83     -45.062 -55.860 -28.365  1.00 24.68           C  
ATOM    607  O   ASN A  83     -45.265 -57.076 -28.282  1.00 24.62           O  
ATOM    608  CB  ASN A  83     -45.204 -54.952 -26.008  1.00 23.92           C  
ATOM    609  CG  ASN A  83     -44.500 -54.187 -24.907  1.00 24.03           C  
ATOM    610  ND2 ASN A  83     -43.686 -54.894 -24.123  1.00 23.41           N  
ATOM    611  OD1 ASN A  83     -44.650 -52.967 -24.786  1.00 22.74           O  
ATOM    612  N   GLN A  84     -45.455 -55.129 -29.408  1.00 25.40           N  
ATOM    613  CA  GLN A  84     -46.116 -55.725 -30.567  1.00 26.71           C  
ATOM    614  C   GLN A  84     -46.088 -54.802 -31.787  1.00 27.12           C  
ATOM    615  O   GLN A  84     -45.843 -53.600 -31.668  1.00 27.24           O  
ATOM    616  CB  GLN A  84     -47.572 -56.099 -30.231  1.00 26.49           C  
ATOM    617  CG  GLN A  84     -48.521 -54.905 -30.141  1.00 27.16           C  
ATOM    618  CD  GLN A  84     -49.937 -55.299 -29.765  1.00 27.56           C  
ATOM    619  NE2 GLN A  84     -50.791 -55.487 -30.767  1.00 28.31           N  
ATOM    620  OE1 GLN A  84     -50.265 -55.413 -28.585  1.00 29.44           O  
ATOM    621  N   CYS A  85     -46.334 -55.374 -32.959  1.00 27.89           N  
ATOM    622  CA  CYS A  85     -46.743 -54.567 -34.100  1.00 29.08           C  
ATOM    623  C   CYS A  85     -48.246 -54.332 -33.966  1.00 28.98           C  
ATOM    624  O   CYS A  85     -48.949 -55.164 -33.382  1.00 29.10           O  
ATOM    625  CB  CYS A  85     -46.449 -55.287 -35.416  1.00 29.65           C  
ATOM    626  SG  CYS A  85     -44.723 -55.282 -35.906  1.00 31.47           S  
ATOM    627  N   PRO A  86     -48.744 -53.201 -34.491  1.00 28.95           N  
ATOM    628  CA  PRO A  86     -50.174 -52.910 -34.436  1.00 29.16           C  
ATOM    629  C   PRO A  86     -51.021 -53.967 -35.129  1.00 29.52           C  
ATOM    630  O   PRO A  86     -50.572 -54.589 -36.101  1.00 29.75           O  
ATOM    631  CB  PRO A  86     -50.289 -51.586 -35.187  1.00 28.86           C  
ATOM    632  CG  PRO A  86     -48.945 -50.967 -35.060  1.00 29.00           C  
ATOM    633  CD  PRO A  86     -47.994 -52.109 -35.133  1.00 29.04           C  
ATOM    634  N   ILE A  87     -52.225 -54.179 -34.601  1.00 29.74           N  
ATOM    635  CA  ILE A  87     -53.245 -54.986 -35.256  1.00 29.98           C  
ATOM    636  C   ILE A  87     -53.631 -54.238 -36.518  1.00 30.23           C  
ATOM    637  O   ILE A  87     -53.786 -53.011 -36.492  1.00 30.33           O  
ATOM    638  CB  ILE A  87     -54.491 -55.149 -34.360  1.00 30.06           C  
ATOM    639  CG1 ILE A  87     -54.069 -55.513 -32.925  1.00 30.31           C  
ATOM    640  CG2 ILE A  87     -55.440 -56.186 -34.950  1.00 29.26           C  
ATOM    641  CD1 ILE A  87     -55.159 -55.368 -31.872  1.00 29.95           C  
ATOM    642  N   ALA A  88     -53.744 -54.958 -37.628  1.00 30.48           N  
ATOM    643  CA  ALA A  88     -54.084 -54.314 -38.894  1.00 30.98           C  
ATOM    644  C   ALA A  88     -55.594 -54.368 -39.126  1.00 31.16           C  
ATOM    645  O   ALA A  88     -56.270 -55.296 -38.661  1.00 31.29           O  
ATOM    646  CB  ALA A  88     -53.306 -54.946 -40.057  1.00 30.85           C  
ATOM    647  N   ALA A  89     -56.121 -53.367 -39.830  1.00 31.46           N  
ATOM    648  CA  ALA A  89     -57.562 -53.291 -40.107  1.00 31.58           C  
ATOM    649  C   ALA A  89     -58.073 -54.545 -40.813  1.00 31.93           C  
ATOM    650  O   ALA A  89     -57.465 -55.019 -41.781  1.00 32.01           O  
ATOM    651  CB  ALA A  89     -57.883 -52.053 -40.918  1.00 31.43           C  
ATOM    652  N   GLY A  90     -59.180 -55.086 -40.314  1.00 32.24           N  
ATOM    653  CA  GLY A  90     -59.766 -56.299 -40.873  1.00 32.56           C  
ATOM    654  C   GLY A  90     -59.391 -57.548 -40.097  1.00 32.99           C  
ATOM    655  O   GLY A  90     -60.155 -58.517 -40.059  1.00 33.41           O  
ATOM    656  N   SER A  91     -58.209 -57.541 -39.487  1.00 33.11           N  
ATOM    657  CA  SER A  91     -57.786 -58.660 -38.649  1.00 33.05           C  
ATOM    658  C   SER A  91     -58.182 -58.403 -37.193  1.00 33.11           C  
ATOM    659  O   SER A  91     -58.497 -57.264 -36.809  1.00 33.36           O  
ATOM    660  CB  SER A  91     -56.275 -58.896 -38.772  1.00 33.29           C  
ATOM    661  OG  SER A  91     -55.909 -59.275 -40.093  1.00 32.78           O  
ATOM    662  N   SER A  92     -58.189 -59.462 -36.390  1.00 32.61           N  
ATOM    663  CA  SER A  92     -58.419 -59.322 -34.959  1.00 32.20           C  
ATOM    664  C   SER A  92     -57.295 -59.990 -34.155  1.00 31.83           C  
ATOM    665  O   SER A  92     -56.590 -60.865 -34.658  1.00 31.67           O  
ATOM    666  CB  SER A  92     -59.802 -59.872 -34.576  1.00 32.30           C  
ATOM    667  OG  SER A  92     -59.832 -61.287 -34.630  1.00 32.31           O  
ATOM    668  N   PHE A  93     -57.125 -59.574 -32.907  1.00 31.55           N  
ATOM    669  CA  PHE A  93     -56.042 -60.099 -32.083  1.00 31.22           C  
ATOM    670  C   PHE A  93     -56.478 -60.326 -30.641  1.00 30.91           C  
ATOM    671  O   PHE A  93     -57.072 -59.452 -30.018  1.00 30.81           O  
ATOM    672  CB  PHE A  93     -54.833 -59.162 -32.152  1.00 31.46           C  
ATOM    673  CG  PHE A  93     -53.663 -59.625 -31.345  1.00 31.76           C  
ATOM    674  CD1 PHE A  93     -53.087 -60.873 -31.579  1.00 32.39           C  
ATOM    675  CD2 PHE A  93     -53.132 -58.814 -30.350  1.00 32.02           C  
ATOM    676  CE1 PHE A  93     -51.999 -61.312 -30.825  1.00 32.70           C  
ATOM    677  CE2 PHE A  93     -52.047 -59.236 -29.587  1.00 32.47           C  
ATOM    678  CZ  PHE A  93     -51.476 -60.489 -29.824  1.00 32.89           C  
ATOM    679  N   LEU A  94     -56.178 -61.506 -30.119  1.00 30.79           N  
ATOM    680  CA  LEU A  94     -56.579 -61.863 -28.759  1.00 30.76           C  
ATOM    681  C   LEU A  94     -55.516 -61.496 -27.721  1.00 30.65           C  
ATOM    682  O   LEU A  94     -54.359 -61.916 -27.822  1.00 30.90           O  
ATOM    683  CB  LEU A  94     -56.910 -63.360 -28.671  1.00 30.53           C  
ATOM    684  CG  LEU A  94     -57.275 -63.916 -27.289  1.00 30.88           C  
ATOM    685  CD1 LEU A  94     -58.685 -63.509 -26.872  1.00 30.32           C  
ATOM    686  CD2 LEU A  94     -57.122 -65.429 -27.257  1.00 31.05           C  
ATOM    687  N   TYR A  95     -55.913 -60.707 -26.727  1.00 30.43           N  
ATOM    688  CA  TYR A  95     -55.047 -60.427 -25.592  1.00 30.09           C  
ATOM    689  C   TYR A  95     -55.448 -61.368 -24.462  1.00 30.44           C  
ATOM    690  O   TYR A  95     -56.558 -61.290 -23.938  1.00 30.46           O  
ATOM    691  CB  TYR A  95     -55.160 -58.969 -25.151  1.00 29.49           C  
ATOM    692  CG  TYR A  95     -54.575 -57.945 -26.106  1.00 28.53           C  
ATOM    693  CD1 TYR A  95     -53.255 -57.507 -25.969  1.00 27.94           C  
ATOM    694  CD2 TYR A  95     -55.350 -57.388 -27.124  1.00 27.42           C  
ATOM    695  CE1 TYR A  95     -52.719 -56.554 -26.831  1.00 27.11           C  
ATOM    696  CE2 TYR A  95     -54.825 -56.435 -27.991  1.00 26.50           C  
ATOM    697  CZ  TYR A  95     -53.513 -56.023 -27.841  1.00 27.39           C  
ATOM    698  OH  TYR A  95     -52.999 -55.076 -28.698  1.00 27.70           O  
ATOM    699  N   ASP A  96     -54.537 -62.262 -24.099  1.00 30.79           N  
ATOM    700  CA  ASP A  96     -54.825 -63.325 -23.152  1.00 31.05           C  
ATOM    701  C   ASP A  96     -53.845 -63.198 -21.994  1.00 31.08           C  
ATOM    702  O   ASP A  96     -52.642 -63.336 -22.192  1.00 31.36           O  
ATOM    703  CB  ASP A  96     -54.675 -64.678 -23.866  1.00 31.16           C  
ATOM    704  CG  ASP A  96     -55.133 -65.870 -23.025  1.00 31.98           C  
ATOM    705  OD1 ASP A  96     -55.409 -65.731 -21.809  1.00 33.01           O  
ATOM    706  OD2 ASP A  96     -55.199 -66.979 -23.600  1.00 32.63           O1-
ATOM    707  N   PHE A  97     -54.355 -62.925 -20.794  1.00 31.02           N  
ATOM    708  CA  PHE A  97     -53.500 -62.777 -19.608  1.00 31.04           C  
ATOM    709  C   PHE A  97     -54.238 -63.037 -18.297  1.00 31.45           C  
ATOM    710  O   PHE A  97     -55.437 -62.789 -18.197  1.00 31.41           O  
ATOM    711  CB  PHE A  97     -52.812 -61.402 -19.581  1.00 30.49           C  
ATOM    712  CG  PHE A  97     -53.760 -60.237 -19.626  1.00 30.12           C  
ATOM    713  CD1 PHE A  97     -54.147 -59.592 -18.455  1.00 29.79           C  
ATOM    714  CD2 PHE A  97     -54.261 -59.773 -20.838  1.00 29.62           C  
ATOM    715  CE1 PHE A  97     -55.025 -58.509 -18.491  1.00 28.91           C  
ATOM    716  CE2 PHE A  97     -55.139 -58.689 -20.880  1.00 29.21           C  
ATOM    717  CZ  PHE A  97     -55.518 -58.058 -19.706  1.00 29.04           C  
ATOM    718  N   SER A  98     -53.508 -63.557 -17.309  1.00 32.03           N  
ATOM    719  CA  SER A  98     -54.034 -63.822 -15.969  1.00 32.45           C  
ATOM    720  C   SER A  98     -53.709 -62.666 -15.017  1.00 32.58           C  
ATOM    721  O   SER A  98     -52.741 -61.924 -15.228  1.00 32.57           O  
ATOM    722  CB  SER A  98     -53.437 -65.118 -15.404  1.00 32.83           C  
ATOM    723  OG  SER A  98     -54.097 -66.283 -15.884  1.00 34.04           O  
ATOM    724  N   THR A  99     -54.517 -62.531 -13.966  1.00 32.55           N  
ATOM    725  CA  THR A  99     -54.292 -61.536 -12.919  1.00 32.45           C  
ATOM    726  C   THR A  99     -54.380 -62.208 -11.551  1.00 32.41           C  
ATOM    727  O   THR A  99     -55.381 -62.058 -10.847  1.00 32.90           O  
ATOM    728  CB  THR A  99     -55.312 -60.378 -13.015  1.00 32.39           C  
ATOM    729  CG2 THR A  99     -54.874 -59.199 -12.169  1.00 31.93           C  
ATOM    730  OG1 THR A  99     -55.427 -59.953 -14.380  1.00 33.31           O  
ATOM    731  N   PRO A 100     -53.334 -62.959 -11.162  1.00 32.31           N  
ATOM    732  CA  PRO A 100     -53.448 -63.699  -9.903  1.00 32.00           C  
ATOM    733  C   PRO A 100     -53.312 -62.821  -8.653  1.00 31.85           C  
ATOM    734  O   PRO A 100     -53.911 -63.131  -7.623  1.00 32.10           O  
ATOM    735  CB  PRO A 100     -52.285 -64.693  -9.979  1.00 32.01           C  
ATOM    736  CG  PRO A 100     -51.257 -64.011 -10.829  1.00 31.93           C  
ATOM    737  CD  PRO A 100     -52.026 -63.171 -11.820  1.00 32.44           C  
ATOM    738  N   ILE A 101     -52.563 -61.724  -8.768  1.00 31.39           N  
ATOM    739  CA  ILE A 101     -52.030 -60.991  -7.610  1.00 30.81           C  
ATOM    740  C   ILE A 101     -52.401 -59.501  -7.569  1.00 30.08           C  
ATOM    741  O   ILE A 101     -51.908 -58.761  -6.714  1.00 30.03           O  
ATOM    742  CB  ILE A 101     -50.491 -61.100  -7.575  1.00 31.02           C  
ATOM    743  CG1 ILE A 101     -49.901 -60.682  -8.945  1.00 31.07           C  
ATOM    744  CG2 ILE A 101     -50.064 -62.525  -7.128  1.00 31.36           C  
ATOM    745  CD1 ILE A 101     -48.387 -60.380  -8.942  1.00 31.27           C  
ATOM    746  N   GLN A 102     -53.253 -59.067  -8.497  1.00 28.86           N  
ATOM    747  CA  GLN A 102     -53.670 -57.671  -8.573  1.00 27.50           C  
ATOM    748  C   GLN A 102     -55.183 -57.512  -8.487  1.00 26.73           C  
ATOM    749  O   GLN A 102     -55.937 -58.358  -8.974  1.00 26.63           O  
ATOM    750  CB  GLN A 102     -53.176 -57.036  -9.867  1.00 27.46           C  
ATOM    751  CG  GLN A 102     -51.734 -56.596  -9.843  1.00 27.21           C  
ATOM    752  CD  GLN A 102     -51.343 -55.920 -11.129  1.00 27.04           C  
ATOM    753  NE2 GLN A 102     -51.387 -54.597 -11.127  1.00 26.97           N  
ATOM    754  OE1 GLN A 102     -51.010 -56.575 -12.121  1.00 26.44           O  
ATOM    755  N   ALA A 103     -55.609 -56.415  -7.865  1.00 25.69           N  
ATOM    756  CA  ALA A 103     -57.015 -56.029  -7.787  1.00 24.87           C  
ATOM    757  C   ALA A 103     -57.104 -54.517  -7.631  1.00 24.26           C  
ATOM    758  O   ALA A 103     -56.287 -53.912  -6.938  1.00 24.08           O  
ATOM    759  CB  ALA A 103     -57.707 -56.730  -6.616  1.00 24.60           C  
ATOM    760  N   GLY A 104     -58.092 -53.910  -8.274  1.00 23.55           N  
ATOM    761  CA  GLY A 104     -58.301 -52.480  -8.142  1.00 23.17           C  
ATOM    762  C   GLY A 104     -58.928 -51.840  -9.359  1.00 22.97           C  
ATOM    763  O   GLY A 104     -59.648 -52.490 -10.123  1.00 23.11           O  
ATOM    764  N   THR A 105     -58.649 -50.555  -9.526  1.00 22.59           N  
ATOM    765  CA  THR A 105     -59.154 -49.774 -10.638  1.00 22.39           C  
ATOM    766  C   THR A 105     -58.055 -49.641 -11.687  1.00 22.45           C  
ATOM    767  O   THR A 105     -56.907 -49.347 -11.366  1.00 22.53           O  
ATOM    768  CB  THR A 105     -59.621 -48.388 -10.158  1.00 22.28           C  
ATOM    769  CG2 THR A 105     -60.444 -47.689 -11.226  1.00 21.64           C  
ATOM    770  OG1 THR A 105     -60.411 -48.542  -8.969  1.00 22.06           O  
ATOM    771  N   PHE A 106     -58.418 -49.886 -12.939  1.00 22.50           N  
ATOM    772  CA  PHE A 106     -57.482 -49.874 -14.058  1.00 22.37           C  
ATOM    773  C   PHE A 106     -58.155 -49.163 -15.224  1.00 22.65           C  
ATOM    774  O   PHE A 106     -59.257 -48.626 -15.076  1.00 22.68           O  
ATOM    775  CB  PHE A 106     -57.132 -51.312 -14.467  1.00 22.11           C  
ATOM    776  CG  PHE A 106     -56.479 -52.121 -13.379  1.00 21.68           C  
ATOM    777  CD1 PHE A 106     -57.251 -52.799 -12.433  1.00 21.24           C  
ATOM    778  CD2 PHE A 106     -55.091 -52.213 -13.302  1.00 21.18           C  
ATOM    779  CE1 PHE A 106     -56.655 -53.549 -11.422  1.00 20.55           C  
ATOM    780  CE2 PHE A 106     -54.475 -52.962 -12.291  1.00 21.34           C  
ATOM    781  CZ  PHE A 106     -55.264 -53.630 -11.344  1.00 21.42           C  
ATOM    782  N   TRP A 107     -57.488 -49.139 -16.375  1.00 22.76           N  
ATOM    783  CA  TRP A 107     -58.143 -48.749 -17.622  1.00 22.87           C  
ATOM    784  C   TRP A 107     -57.444 -49.347 -18.840  1.00 23.31           C  
ATOM    785  O   TRP A 107     -56.440 -50.055 -18.706  1.00 23.60           O  
ATOM    786  CB  TRP A 107     -58.350 -47.228 -17.730  1.00 22.55           C  
ATOM    787  CG  TRP A 107     -57.127 -46.350 -17.801  1.00 22.06           C  
ATOM    788  CD1 TRP A 107     -56.139 -46.224 -16.864  1.00 21.70           C  
ATOM    789  CD2 TRP A 107     -56.813 -45.413 -18.838  1.00 21.66           C  
ATOM    790  CE2 TRP A 107     -55.605 -44.776 -18.477  1.00 21.21           C  
ATOM    791  CE3 TRP A 107     -57.427 -45.060 -20.047  1.00 21.92           C  
ATOM    792  NE1 TRP A 107     -55.213 -45.292 -17.271  1.00 20.84           N  
ATOM    793  CZ2 TRP A 107     -54.995 -43.808 -19.288  1.00 21.73           C  
ATOM    794  CZ3 TRP A 107     -56.816 -44.089 -20.852  1.00 21.87           C  
ATOM    795  CH2 TRP A 107     -55.615 -43.480 -20.466  1.00 21.56           C  
ATOM    796  N   TYR A 108     -57.999 -49.094 -20.019  1.00 23.50           N  
ATOM    797  CA  TYR A 108     -57.428 -49.601 -21.257  1.00 23.77           C  
ATOM    798  C   TYR A 108     -57.485 -48.515 -22.296  1.00 24.28           C  
ATOM    799  O   TYR A 108     -58.429 -47.725 -22.324  1.00 24.79           O  
ATOM    800  CB  TYR A 108     -58.166 -50.848 -21.751  1.00 23.65           C  
ATOM    801  CG  TYR A 108     -59.617 -50.634 -22.150  1.00 23.57           C  
ATOM    802  CD1 TYR A 108     -59.964 -50.357 -23.476  1.00 22.72           C  
ATOM    803  CD2 TYR A 108     -60.645 -50.731 -21.202  1.00 23.72           C  
ATOM    804  CE1 TYR A 108     -61.291 -50.172 -23.846  1.00 23.50           C  
ATOM    805  CE2 TYR A 108     -61.977 -50.543 -21.561  1.00 23.62           C  
ATOM    806  CZ  TYR A 108     -62.293 -50.265 -22.885  1.00 23.75           C  
ATOM    807  OH  TYR A 108     -63.607 -50.083 -23.245  1.00 22.94           O  
ATOM    808  N   HIS A 109     -56.473 -48.468 -23.151  1.00 24.47           N  
ATOM    809  CA  HIS A 109     -56.420 -47.451 -24.183  1.00 24.78           C  
ATOM    810  C   HIS A 109     -55.458 -47.845 -25.280  1.00 25.35           C  
ATOM    811  O   HIS A 109     -54.495 -48.589 -25.055  1.00 25.46           O  
ATOM    812  CB  HIS A 109     -56.009 -46.100 -23.601  1.00 24.33           C  
ATOM    813  CG  HIS A 109     -54.669 -46.112 -22.939  1.00 24.36           C  
ATOM    814  CD2 HIS A 109     -54.318 -46.245 -21.638  1.00 22.99           C  
ATOM    815  ND1 HIS A 109     -53.490 -45.983 -23.643  1.00 23.81           N  
ATOM    816  CE1 HIS A 109     -52.473 -46.029 -22.802  1.00 23.06           C  
ATOM    817  NE2 HIS A 109     -52.949 -46.183 -21.580  1.00 23.14           N  
ATOM    818  N   SER A 110     -55.725 -47.332 -26.472  1.00 25.91           N  
ATOM    819  CA  SER A 110     -54.825 -47.527 -27.584  1.00 26.50           C  
ATOM    820  C   SER A 110     -53.429 -47.080 -27.163  1.00 26.64           C  
ATOM    821  O   SER A 110     -53.272 -46.045 -26.505  1.00 26.78           O  
ATOM    822  CB  SER A 110     -55.307 -46.747 -28.803  1.00 26.34           C  
ATOM    823  OG  SER A 110     -54.333 -46.782 -29.825  1.00 27.35           O  
ATOM    824  N   HIS A 111     -52.429 -47.883 -27.509  1.00 26.85           N  
ATOM    825  CA  HIS A 111     -51.043 -47.497 -27.293  1.00 27.05           C  
ATOM    826  C   HIS A 111     -50.308 -47.416 -28.624  1.00 27.29           C  
ATOM    827  O   HIS A 111     -49.130 -47.763 -28.723  1.00 27.42           O  
ATOM    828  CB  HIS A 111     -50.337 -48.448 -26.321  1.00 26.78           C  
ATOM    829  CG  HIS A 111     -49.400 -47.752 -25.381  1.00 26.88           C  
ATOM    830  CD2 HIS A 111     -49.410 -47.638 -24.031  1.00 26.76           C  
ATOM    831  ND1 HIS A 111     -48.297 -47.049 -25.814  1.00 26.69           N  
ATOM    832  CE1 HIS A 111     -47.668 -46.533 -24.773  1.00 26.43           C  
ATOM    833  NE2 HIS A 111     -48.321 -46.879 -23.679  1.00 26.74           N  
ATOM    834  N   LEU A 112     -51.029 -46.965 -29.648  1.00 27.70           N  
ATOM    835  CA  LEU A 112     -50.440 -46.609 -30.933  1.00 27.88           C  
ATOM    836  C   LEU A 112     -50.563 -45.112 -31.133  1.00 28.09           C  
ATOM    837  O   LEU A 112     -51.665 -44.587 -31.262  1.00 28.15           O  
ATOM    838  CB  LEU A 112     -51.137 -47.336 -32.084  1.00 27.74           C  
ATOM    839  CG  LEU A 112     -50.766 -46.882 -33.505  1.00 27.82           C  
ATOM    840  CD1 LEU A 112     -49.341 -47.265 -33.872  1.00 26.36           C  
ATOM    841  CD2 LEU A 112     -51.744 -47.447 -34.526  1.00 28.17           C  
ATOM    842  N   SER A 113     -49.425 -44.425 -31.149  1.00 28.64           N  
ATOM    843  CA  SER A 113     -49.390 -42.987 -31.423  1.00 28.93           C  
ATOM    844  C   SER A 113     -50.351 -42.230 -30.480  1.00 28.93           C  
ATOM    845  O   SER A 113     -50.412 -42.550 -29.291  1.00 29.40           O  
ATOM    846  CB  SER A 113     -49.691 -42.731 -32.905  1.00 28.77           C  
ATOM    847  OG  SER A 113     -49.174 -41.484 -33.327  1.00 29.66           O  
ATOM    848  N   THR A 114     -51.094 -41.245 -30.990  1.00 28.68           N  
ATOM    849  CA  THR A 114     -52.034 -40.485 -30.151  1.00 28.35           C  
ATOM    850  C   THR A 114     -53.487 -40.952 -30.310  1.00 28.26           C  
ATOM    851  O   THR A 114     -54.417 -40.212 -30.003  1.00 28.11           O  
ATOM    852  CB  THR A 114     -51.964 -38.956 -30.412  1.00 28.33           C  
ATOM    853  CG2 THR A 114     -50.665 -38.374 -29.897  1.00 28.30           C  
ATOM    854  OG1 THR A 114     -52.100 -38.686 -31.816  1.00 28.10           O  
ATOM    855  N   GLN A 115     -53.671 -42.186 -30.769  1.00 28.22           N  
ATOM    856  CA  GLN A 115     -54.988 -42.701 -31.119  1.00 28.30           C  
ATOM    857  C   GLN A 115     -56.014 -42.637 -29.997  1.00 28.75           C  
ATOM    858  O   GLN A 115     -57.185 -42.345 -30.256  1.00 28.86           O  
ATOM    859  CB  GLN A 115     -54.883 -44.136 -31.628  1.00 28.19           C  
ATOM    860  CG  GLN A 115     -56.175 -44.683 -32.184  1.00 27.35           C  
ATOM    861  CD  GLN A 115     -55.983 -46.016 -32.841  1.00 26.93           C  
ATOM    862  NE2 GLN A 115     -56.136 -46.053 -34.161  1.00 26.91           N  
ATOM    863  OE1 GLN A 115     -55.704 -47.012 -32.176  1.00 26.67           O  
ATOM    864  N   TYR A 116     -55.591 -42.904 -28.760  1.00 28.98           N  
ATOM    865  CA  TYR A 116     -56.556 -42.972 -27.659  1.00 29.36           C  
ATOM    866  C   TYR A 116     -57.248 -41.648 -27.377  1.00 29.47           C  
ATOM    867  O   TYR A 116     -58.383 -41.634 -26.899  1.00 29.58           O  
ATOM    868  CB  TYR A 116     -56.009 -43.682 -26.399  1.00 29.46           C  
ATOM    869  CG  TYR A 116     -55.304 -42.863 -25.320  1.00 29.54           C  
ATOM    870  CD1 TYR A 116     -56.026 -42.102 -24.399  1.00 29.86           C  
ATOM    871  CD2 TYR A 116     -53.916 -42.928 -25.167  1.00 30.16           C  
ATOM    872  CE1 TYR A 116     -55.377 -41.378 -23.383  1.00 29.89           C  
ATOM    873  CE2 TYR A 116     -53.261 -42.214 -24.159  1.00 29.83           C  
ATOM    874  CZ  TYR A 116     -53.998 -41.444 -23.274  1.00 29.79           C  
ATOM    875  OH  TYR A 116     -53.351 -40.745 -22.284  1.00 29.75           O  
ATOM    876  N   CYS A 117     -56.582 -40.547 -27.712  1.00 29.51           N  
ATOM    877  CA  CYS A 117     -57.203 -39.228 -27.652  1.00 30.01           C  
ATOM    878  C   CYS A 117     -58.449 -39.163 -28.528  1.00 30.04           C  
ATOM    879  O   CYS A 117     -59.406 -38.475 -28.182  1.00 29.98           O  
ATOM    880  CB  CYS A 117     -56.226 -38.144 -28.089  1.00 30.00           C  
ATOM    881  SG  CYS A 117     -54.651 -38.173 -27.213  1.00 31.79           S  
ATOM    882  N   ASP A 118     -58.429 -39.875 -29.650  1.00 29.94           N  
ATOM    883  CA  ASP A 118     -59.573 -39.915 -30.553  1.00 29.98           C  
ATOM    884  C   ASP A 118     -60.592 -40.958 -30.106  1.00 29.94           C  
ATOM    885  O   ASP A 118     -61.614 -41.162 -30.762  1.00 30.12           O  
ATOM    886  CB  ASP A 118     -59.116 -40.205 -31.984  1.00 29.88           C  
ATOM    887  CG  ASP A 118     -58.373 -39.039 -32.606  1.00 30.66           C  
ATOM    888  OD1 ASP A 118     -58.648 -37.883 -32.220  1.00 31.34           O  
ATOM    889  OD2 ASP A 118     -57.498 -39.181 -33.486  1.00 31.53           O1-
ATOM    890  N   GLY A 119     -60.306 -41.616 -28.988  1.00 29.72           N  
ATOM    891  CA  GLY A 119     -61.345 -42.050 -28.072  1.00 29.19           C  
ATOM    892  C   GLY A 119     -61.332 -43.549 -27.848  1.00 28.75           C  
ATOM    893  O   GLY A 119     -62.271 -44.110 -27.283  1.00 28.63           O  
ATOM    894  N   ASP A 120     -60.263 -44.200 -28.294  1.00 28.46           N  
ATOM    895  CA  ASP A 120     -59.972 -45.568 -27.882  1.00 28.01           C  
ATOM    896  C   ASP A 120     -59.503 -45.621 -26.432  1.00 27.61           C  
ATOM    897  O   ASP A 120     -58.320 -45.821 -26.159  1.00 27.51           O  
ATOM    898  CB  ASP A 120     -58.917 -46.191 -28.799  1.00 27.91           C  
ATOM    899  CG  ASP A 120     -59.047 -47.698 -28.898  1.00 28.78           C  
ATOM    900  OD1 ASP A 120     -59.490 -48.324 -27.912  1.00 29.05           O  
ATOM    901  OD2 ASP A 120     -58.732 -48.343 -29.920  1.00 30.75           O1-
ATOM    902  N   ARG A 121     -60.439 -45.440 -25.506  1.00 26.89           N  
ATOM    903  CA  ARG A 121     -60.117 -45.412 -24.094  1.00 26.25           C  
ATOM    904  C   ARG A 121     -61.361 -45.742 -23.286  1.00 25.97           C  
ATOM    905  O   ARG A 121     -62.457 -45.332 -23.653  1.00 25.98           O  
ATOM    906  CB  ARG A 121     -59.548 -44.047 -23.691  1.00 26.26           C  
ATOM    907  CG  ARG A 121     -60.420 -42.839 -24.030  1.00 26.18           C  
ATOM    908  CD  ARG A 121     -59.795 -41.539 -23.511  1.00 25.91           C  
ATOM    909  NE  ARG A 121     -60.129 -40.413 -24.375  1.00 25.78           N  
ATOM    910  CZ  ARG A 121     -59.496 -39.244 -24.388  1.00 27.00           C  
ATOM    911  NH1 ARG A 121     -58.476 -39.022 -23.566  1.00 27.20           N1+
ATOM    912  NH2 ARG A 121     -59.887 -38.288 -25.235  1.00 26.51           N  
ATOM    913  N   GLY A 122     -61.183 -46.491 -22.197  1.00 25.61           N  
ATOM    914  CA  GLY A 122     -62.279 -46.878 -21.301  1.00 25.03           C  
ATOM    915  C   GLY A 122     -61.773 -47.459 -19.987  1.00 24.76           C  
ATOM    916  O   GLY A 122     -60.596 -47.805 -19.874  1.00 24.93           O  
ATOM    917  N   PRO A 123     -62.663 -47.588 -18.983  1.00 24.31           N  
ATOM    918  CA  PRO A 123     -62.263 -48.091 -17.668  1.00 23.73           C  
ATOM    919  C   PRO A 123     -62.251 -49.629 -17.587  1.00 23.42           C  
ATOM    920  O   PRO A 123     -62.848 -50.308 -18.434  1.00 23.60           O  
ATOM    921  CB  PRO A 123     -63.339 -47.512 -16.755  1.00 23.79           C  
ATOM    922  CG  PRO A 123     -64.569 -47.503 -17.613  1.00 23.86           C  
ATOM    923  CD  PRO A 123     -64.104 -47.276 -19.032  1.00 24.07           C  
ATOM    924  N   PHE A 124     -61.598 -50.157 -16.552  1.00 22.68           N  
ATOM    925  CA  PHE A 124     -61.341 -51.587 -16.402  1.00 21.88           C  
ATOM    926  C   PHE A 124     -61.191 -51.805 -14.894  1.00 21.96           C  
ATOM    927  O   PHE A 124     -60.294 -51.241 -14.269  1.00 21.96           O  
ATOM    928  CB  PHE A 124     -60.041 -51.919 -17.153  1.00 21.69           C  
ATOM    929  CG  PHE A 124     -59.736 -53.395 -17.321  1.00 20.94           C  
ATOM    930  CD1 PHE A 124     -59.986 -54.323 -16.315  1.00 21.58           C  
ATOM    931  CD2 PHE A 124     -59.111 -53.837 -18.483  1.00 20.39           C  
ATOM    932  CE1 PHE A 124     -59.659 -55.673 -16.490  1.00 21.35           C  
ATOM    933  CE2 PHE A 124     -58.778 -55.174 -18.662  1.00 19.90           C  
ATOM    934  CZ  PHE A 124     -59.049 -56.093 -17.668  1.00 20.61           C  
ATOM    935  N   VAL A 125     -62.080 -52.594 -14.297  1.00 21.78           N  
ATOM    936  CA  VAL A 125     -62.036 -52.810 -12.848  1.00 21.57           C  
ATOM    937  C   VAL A 125     -61.982 -54.291 -12.512  1.00 21.64           C  
ATOM    938  O   VAL A 125     -62.785 -55.069 -13.016  1.00 21.63           O  
ATOM    939  CB  VAL A 125     -63.256 -52.174 -12.123  1.00 21.58           C  
ATOM    940  CG1 VAL A 125     -63.241 -52.521 -10.628  1.00 21.18           C  
ATOM    941  CG2 VAL A 125     -63.282 -50.670 -12.318  1.00 20.50           C  
ATOM    942  N   VAL A 126     -61.037 -54.670 -11.653  1.00 21.61           N  
ATOM    943  CA  VAL A 126     -60.939 -56.041 -11.171  1.00 21.67           C  
ATOM    944  C   VAL A 126     -61.270 -56.082  -9.681  1.00 21.91           C  
ATOM    945  O   VAL A 126     -60.539 -55.537  -8.855  1.00 22.39           O  
ATOM    946  CB  VAL A 126     -59.543 -56.630 -11.418  1.00 21.66           C  
ATOM    947  CG1 VAL A 126     -59.471 -58.053 -10.909  1.00 21.69           C  
ATOM    948  CG2 VAL A 126     -59.198 -56.584 -12.897  1.00 21.98           C  
ATOM    949  N   TYR A 127     -62.372 -56.732  -9.338  1.00 22.04           N  
ATOM    950  CA  TYR A 127     -62.845 -56.743  -7.957  1.00 22.21           C  
ATOM    951  C   TYR A 127     -62.141 -57.791  -7.104  1.00 22.84           C  
ATOM    952  O   TYR A 127     -61.743 -58.847  -7.605  1.00 23.22           O  
ATOM    953  CB  TYR A 127     -64.360 -56.942  -7.920  1.00 21.59           C  
ATOM    954  CG  TYR A 127     -65.118 -55.822  -8.590  1.00 20.58           C  
ATOM    955  CD1 TYR A 127     -65.455 -54.668  -7.885  1.00 19.06           C  
ATOM    956  CD2 TYR A 127     -65.469 -55.903  -9.936  1.00 19.60           C  
ATOM    957  CE1 TYR A 127     -66.138 -53.629  -8.497  1.00 19.06           C  
ATOM    958  CE2 TYR A 127     -66.155 -54.872 -10.558  1.00 19.93           C  
ATOM    959  CZ  TYR A 127     -66.491 -53.737  -9.832  1.00 19.76           C  
ATOM    960  OH  TYR A 127     -67.171 -52.714 -10.449  1.00 19.53           O  
ATOM    961  N   ASP A 128     -61.980 -57.483  -5.821  1.00 23.34           N  
ATOM    962  CA  ASP A 128     -61.381 -58.402  -4.865  1.00 24.02           C  
ATOM    963  C   ASP A 128     -62.457 -59.016  -3.956  1.00 24.60           C  
ATOM    964  O   ASP A 128     -62.965 -58.344  -3.056  1.00 24.54           O  
ATOM    965  CB  ASP A 128     -60.308 -57.683  -4.035  1.00 24.07           C  
ATOM    966  CG  ASP A 128     -59.579 -58.609  -3.058  1.00 24.28           C  
ATOM    967  OD1 ASP A 128     -59.908 -59.815  -2.982  1.00 25.75           O  
ATOM    968  OD2 ASP A 128     -58.677 -58.119  -2.344  1.00 23.44           O1-
ATOM    969  N   PRO A 129     -62.787 -60.306  -4.180  1.00 25.22           N  
ATOM    970  CA  PRO A 129     -63.769 -61.036  -3.371  1.00 25.57           C  
ATOM    971  C   PRO A 129     -63.432 -61.030  -1.881  1.00 26.14           C  
ATOM    972  O   PRO A 129     -64.307 -61.278  -1.061  1.00 26.28           O  
ATOM    973  CB  PRO A 129     -63.668 -62.463  -3.915  1.00 25.50           C  
ATOM    974  CG  PRO A 129     -63.179 -62.299  -5.307  1.00 25.25           C  
ATOM    975  CD  PRO A 129     -62.214 -61.162  -5.237  1.00 25.15           C  
ATOM    976  N   ASN A 130     -62.171 -60.752  -1.549  1.00 26.79           N  
ATOM    977  CA  ASN A 130     -61.702 -60.697  -0.166  1.00 27.26           C  
ATOM    978  C   ASN A 130     -61.144 -59.311   0.171  1.00 27.30           C  
ATOM    979  O   ASN A 130     -60.254 -59.181   1.028  1.00 27.24           O  
ATOM    980  CB  ASN A 130     -60.619 -61.759   0.074  1.00 27.49           C  
ATOM    981  CG  ASN A 130     -61.133 -63.178  -0.124  1.00 29.13           C  
ATOM    982  ND2 ASN A 130     -60.555 -63.893  -1.090  1.00 30.41           N  
ATOM    983  OD1 ASN A 130     -62.034 -63.629   0.583  1.00 30.69           O  
ATOM    984  N   ASP A 131     -61.666 -58.285  -0.503  1.00 27.16           N  
ATOM    985  CA  ASP A 131     -61.158 -56.916  -0.366  1.00 27.28           C  
ATOM    986  C   ASP A 131     -61.074 -56.504   1.099  1.00 27.45           C  
ATOM    987  O   ASP A 131     -62.075 -56.562   1.810  1.00 27.74           O  
ATOM    988  CB  ASP A 131     -62.032 -55.927  -1.146  1.00 27.08           C  
ATOM    989  CG  ASP A 131     -61.268 -54.686  -1.583  1.00 26.59           C  
ATOM    990  OD1 ASP A 131     -60.746 -53.951  -0.718  1.00 25.14           O  
ATOM    991  OD2 ASP A 131     -61.199 -54.442  -2.805  1.00 26.61           O1-
ATOM    992  N   PRO A 132     -59.876 -56.096   1.553  1.00 27.54           N  
ATOM    993  CA  PRO A 132     -59.647 -55.692   2.946  1.00 27.72           C  
ATOM    994  C   PRO A 132     -60.483 -54.482   3.353  1.00 28.05           C  
ATOM    995  O   PRO A 132     -60.764 -54.306   4.538  1.00 28.38           O  
ATOM    996  CB  PRO A 132     -58.164 -55.310   2.974  1.00 27.46           C  
ATOM    997  CG  PRO A 132     -57.570 -55.909   1.752  1.00 27.87           C  
ATOM    998  CD  PRO A 132     -58.655 -55.995   0.736  1.00 27.60           C  
ATOM    999  N   SER A 133     -60.869 -53.658   2.379  1.00 28.05           N  
ATOM   1000  CA  SER A 133     -61.644 -52.450   2.651  1.00 28.11           C  
ATOM   1001  C   SER A 133     -63.149 -52.615   2.423  1.00 27.99           C  
ATOM   1002  O   SER A 133     -63.901 -51.641   2.520  1.00 27.92           O  
ATOM   1003  CB  SER A 133     -61.113 -51.282   1.817  1.00 28.07           C  
ATOM   1004  OG  SER A 133     -59.836 -50.883   2.273  1.00 28.68           O  
ATOM   1005  N   ALA A 134     -63.586 -53.842   2.145  1.00 27.95           N  
ATOM   1006  CA  ALA A 134     -64.991 -54.110   1.796  1.00 27.96           C  
ATOM   1007  C   ALA A 134     -66.002 -53.608   2.830  1.00 27.78           C  
ATOM   1008  O   ALA A 134     -67.121 -53.243   2.472  1.00 27.78           O  
ATOM   1009  CB  ALA A 134     -65.206 -55.589   1.524  1.00 27.80           C  
ATOM   1010  N   ASN A 135     -65.602 -53.588   4.101  1.00 27.58           N  
ATOM   1011  CA  ASN A 135     -66.491 -53.187   5.193  1.00 27.65           C  
ATOM   1012  C   ASN A 135     -66.674 -51.669   5.300  1.00 26.92           C  
ATOM   1013  O   ASN A 135     -67.382 -51.180   6.183  1.00 27.03           O  
ATOM   1014  CB  ASN A 135     -66.002 -53.769   6.533  1.00 28.09           C  
ATOM   1015  CG  ASN A 135     -64.685 -53.141   7.011  1.00 29.96           C  
ATOM   1016  ND2 ASN A 135     -64.452 -53.185   8.322  1.00 31.83           N  
ATOM   1017  OD1 ASN A 135     -63.892 -52.630   6.214  1.00 31.40           O  
ATOM   1018  N   LEU A 136     -66.037 -50.929   4.397  1.00 25.96           N  
ATOM   1019  CA  LEU A 136     -66.080 -49.471   4.442  1.00 25.00           C  
ATOM   1020  C   LEU A 136     -67.118 -48.843   3.503  1.00 24.31           C  
ATOM   1021  O   LEU A 136     -67.269 -47.615   3.480  1.00 24.35           O  
ATOM   1022  CB  LEU A 136     -64.693 -48.887   4.160  1.00 24.82           C  
ATOM   1023  CG  LEU A 136     -63.559 -49.145   5.151  1.00 25.02           C  
ATOM   1024  CD1 LEU A 136     -62.282 -48.509   4.636  1.00 24.36           C  
ATOM   1025  CD2 LEU A 136     -63.900 -48.623   6.548  1.00 24.65           C  
ATOM   1026  N   TYR A 137     -67.826 -49.675   2.741  1.00 23.31           N  
ATOM   1027  CA  TYR A 137     -68.857 -49.197   1.812  1.00 22.84           C  
ATOM   1028  C   TYR A 137     -69.926 -50.255   1.543  1.00 22.75           C  
ATOM   1029  O   TYR A 137     -69.711 -51.447   1.782  1.00 22.36           O  
ATOM   1030  CB  TYR A 137     -68.240 -48.727   0.484  1.00 22.31           C  
ATOM   1031  CG  TYR A 137     -67.286 -49.732  -0.109  1.00 21.71           C  
ATOM   1032  CD1 TYR A 137     -67.735 -50.711  -0.995  1.00 20.80           C  
ATOM   1033  CD2 TYR A 137     -65.931 -49.715   0.227  1.00 20.81           C  
ATOM   1034  CE1 TYR A 137     -66.865 -51.647  -1.530  1.00 20.83           C  
ATOM   1035  CE2 TYR A 137     -65.056 -50.641  -0.305  1.00 21.10           C  
ATOM   1036  CZ  TYR A 137     -65.526 -51.604  -1.180  1.00 21.40           C  
ATOM   1037  OH  TYR A 137     -64.654 -52.530  -1.699  1.00 22.08           O  
ATOM   1038  N   ASP A 138     -71.062 -49.802   1.016  1.00 22.55           N  
ATOM   1039  CA  ASP A 138     -72.208 -50.659   0.768  1.00 22.47           C  
ATOM   1040  C   ASP A 138     -72.353 -50.961  -0.725  1.00 22.47           C  
ATOM   1041  O   ASP A 138     -72.932 -51.986  -1.116  1.00 22.60           O  
ATOM   1042  CB  ASP A 138     -73.481 -49.976   1.289  1.00 22.58           C  
ATOM   1043  CG  ASP A 138     -73.388 -49.588   2.773  1.00 23.32           C  
ATOM   1044  OD1 ASP A 138     -73.186 -50.482   3.625  1.00 24.30           O  
ATOM   1045  OD2 ASP A 138     -73.530 -48.388   3.096  1.00 23.32           O1-
ATOM   1046  N   VAL A 139     -71.829 -50.062  -1.558  1.00 21.99           N  
ATOM   1047  CA  VAL A 139     -72.086 -50.098  -2.994  1.00 21.42           C  
ATOM   1048  C   VAL A 139     -70.796 -49.919  -3.780  1.00 21.56           C  
ATOM   1049  O   VAL A 139     -70.024 -48.985  -3.533  1.00 21.53           O  
ATOM   1050  CB  VAL A 139     -73.105 -49.000  -3.416  1.00 21.43           C  
ATOM   1051  CG1 VAL A 139     -73.363 -49.033  -4.925  1.00 20.61           C  
ATOM   1052  CG2 VAL A 139     -74.413 -49.137  -2.634  1.00 20.37           C  
ATOM   1053  N   ASP A 140     -70.582 -50.825  -4.732  1.00 21.39           N  
ATOM   1054  CA  ASP A 140     -69.407 -50.826  -5.595  1.00 21.09           C  
ATOM   1055  C   ASP A 140     -69.802 -51.595  -6.855  1.00 20.97           C  
ATOM   1056  O   ASP A 140     -69.874 -52.825  -6.849  1.00 21.34           O  
ATOM   1057  CB  ASP A 140     -68.220 -51.487  -4.862  1.00 21.02           C  
ATOM   1058  CG  ASP A 140     -66.911 -51.442  -5.657  1.00 20.95           C  
ATOM   1059  OD1 ASP A 140     -66.824 -50.743  -6.692  1.00 20.55           O  
ATOM   1060  OD2 ASP A 140     -65.952 -52.119  -5.230  1.00 20.87           O1-
ATOM   1061  N   ASN A 141     -70.057 -50.861  -7.933  1.00 20.78           N  
ATOM   1062  CA  ASN A 141     -70.494 -51.466  -9.186  1.00 20.69           C  
ATOM   1063  C   ASN A 141     -70.253 -50.551 -10.382  1.00 20.66           C  
ATOM   1064  O   ASN A 141     -69.532 -49.558 -10.281  1.00 20.56           O  
ATOM   1065  CB  ASN A 141     -71.972 -51.850  -9.108  1.00 20.62           C  
ATOM   1066  CG  ASN A 141     -72.865 -50.670  -8.782  1.00 20.45           C  
ATOM   1067  ND2 ASN A 141     -74.052 -50.952  -8.258  1.00 19.54           N  
ATOM   1068  OD1 ASN A 141     -72.493 -49.516  -8.998  1.00 20.49           O  
ATOM   1069  N   LEU A 142     -70.860 -50.892 -11.514  1.00 20.76           N  
ATOM   1070  CA  LEU A 142     -70.693 -50.117 -12.737  1.00 20.78           C  
ATOM   1071  C   LEU A 142     -70.944 -48.634 -12.489  1.00 21.00           C  
ATOM   1072  O   LEU A 142     -70.202 -47.779 -12.972  1.00 21.24           O  
ATOM   1073  CB  LEU A 142     -71.630 -50.633 -13.831  1.00 20.45           C  
ATOM   1074  CG  LEU A 142     -71.352 -52.044 -14.352  1.00 20.76           C  
ATOM   1075  CD1 LEU A 142     -71.399 -52.075 -15.872  1.00 21.48           C  
ATOM   1076  CD2 LEU A 142     -70.011 -52.551 -13.843  1.00 19.27           C  
ATOM   1077  N   ASN A 143     -71.995 -48.335 -11.732  1.00 21.04           N  
ATOM   1078  CA  ASN A 143     -72.409 -46.961 -11.509  1.00 21.22           C  
ATOM   1079  C   ASN A 143     -71.536 -46.185 -10.512  1.00 21.10           C  
ATOM   1080  O   ASN A 143     -71.745 -44.980 -10.306  1.00 20.54           O  
ATOM   1081  CB  ASN A 143     -73.875 -46.925 -11.076  1.00 21.85           C  
ATOM   1082  CG  ASN A 143     -74.817 -47.459 -12.147  1.00 23.14           C  
ATOM   1083  ND2 ASN A 143     -75.772 -48.290 -11.727  1.00 24.21           N  
ATOM   1084  OD1 ASN A 143     -74.693 -47.128 -13.334  1.00 23.50           O  
ATOM   1085  N   THR A 144     -70.561 -46.863  -9.898  1.00 20.80           N  
ATOM   1086  CA  THR A 144     -69.631 -46.170  -9.015  1.00 20.68           C  
ATOM   1087  C   THR A 144     -68.277 -45.862  -9.658  1.00 21.19           C  
ATOM   1088  O   THR A 144     -67.394 -45.296  -9.007  1.00 21.53           O  
ATOM   1089  CB  THR A 144     -69.435 -46.882  -7.670  1.00 20.62           C  
ATOM   1090  CG2 THR A 144     -70.772 -47.086  -6.963  1.00 20.43           C  
ATOM   1091  OG1 THR A 144     -68.773 -48.136  -7.867  1.00 19.87           O  
ATOM   1092  N   VAL A 145     -68.104 -46.208 -10.929  1.00 21.42           N  
ATOM   1093  CA  VAL A 145     -66.884 -45.807 -11.618  1.00 21.86           C  
ATOM   1094  C   VAL A 145     -67.056 -44.458 -12.323  1.00 22.32           C  
ATOM   1095  O   VAL A 145     -68.029 -44.243 -13.053  1.00 22.63           O  
ATOM   1096  CB  VAL A 145     -66.283 -46.928 -12.522  1.00 21.82           C  
ATOM   1097  CG1 VAL A 145     -67.305 -47.977 -12.847  1.00 22.35           C  
ATOM   1098  CG2 VAL A 145     -65.622 -46.364 -13.777  1.00 21.53           C  
ATOM   1099  N   ILE A 146     -66.110 -43.554 -12.067  1.00 22.42           N  
ATOM   1100  CA  ILE A 146     -66.132 -42.210 -12.622  1.00 22.34           C  
ATOM   1101  C   ILE A 146     -64.912 -42.006 -13.524  1.00 22.54           C  
ATOM   1102  O   ILE A 146     -63.773 -42.021 -13.047  1.00 22.39           O  
ATOM   1103  CB  ILE A 146     -66.145 -41.137 -11.499  1.00 22.33           C  
ATOM   1104  CG1 ILE A 146     -67.324 -41.353 -10.548  1.00 22.29           C  
ATOM   1105  CG2 ILE A 146     -66.203 -39.731 -12.090  1.00 22.26           C  
ATOM   1106  CD1 ILE A 146     -67.230 -40.560  -9.234  1.00 22.06           C  
ATOM   1107  N   THR A 147     -65.153 -41.823 -14.823  1.00 22.51           N  
ATOM   1108  CA  THR A 147     -64.075 -41.543 -15.771  1.00 22.56           C  
ATOM   1109  C   THR A 147     -63.970 -40.054 -16.060  1.00 22.79           C  
ATOM   1110  O   THR A 147     -64.983 -39.353 -16.079  1.00 23.01           O  
ATOM   1111  CB  THR A 147     -64.267 -42.279 -17.108  1.00 22.49           C  
ATOM   1112  CG2 THR A 147     -64.412 -43.772 -16.896  1.00 21.77           C  
ATOM   1113  OG1 THR A 147     -65.430 -41.769 -17.770  1.00 23.55           O  
ATOM   1114  N   LEU A 148     -62.743 -39.576 -16.275  1.00 22.79           N  
ATOM   1115  CA  LEU A 148     -62.509 -38.206 -16.719  1.00 22.88           C  
ATOM   1116  C   LEU A 148     -61.828 -38.215 -18.090  1.00 23.38           C  
ATOM   1117  O   LEU A 148     -60.860 -38.944 -18.302  1.00 23.24           O  
ATOM   1118  CB  LEU A 148     -61.661 -37.437 -15.712  1.00 22.66           C  
ATOM   1119  CG  LEU A 148     -62.065 -37.431 -14.231  1.00 23.43           C  
ATOM   1120  CD1 LEU A 148     -61.008 -36.699 -13.407  1.00 22.35           C  
ATOM   1121  CD2 LEU A 148     -63.457 -36.814 -14.011  1.00 22.82           C  
ATOM   1122  N   THR A 149     -62.343 -37.405 -19.015  1.00 23.82           N  
ATOM   1123  CA  THR A 149     -61.837 -37.362 -20.379  1.00 24.26           C  
ATOM   1124  C   THR A 149     -61.666 -35.930 -20.864  1.00 24.97           C  
ATOM   1125  O   THR A 149     -62.549 -35.095 -20.672  1.00 25.09           O  
ATOM   1126  CB  THR A 149     -62.767 -38.129 -21.345  1.00 24.09           C  
ATOM   1127  CG2 THR A 149     -62.524 -37.724 -22.800  1.00 23.83           C  
ATOM   1128  OG1 THR A 149     -62.530 -39.532 -21.213  1.00 23.54           O  
ATOM   1129  N   ASP A 150     -60.518 -35.661 -21.483  1.00 25.54           N  
ATOM   1130  CA  ASP A 150     -60.275 -34.404 -22.181  1.00 25.88           C  
ATOM   1131  C   ASP A 150     -60.691 -34.573 -23.639  1.00 26.43           C  
ATOM   1132  O   ASP A 150     -60.080 -35.337 -24.388  1.00 26.36           O  
ATOM   1133  CB  ASP A 150     -58.806 -34.001 -22.067  1.00 25.59           C  
ATOM   1134  CG  ASP A 150     -57.848 -35.103 -22.509  1.00 25.30           C  
ATOM   1135  OD1 ASP A 150     -58.215 -36.300 -22.494  1.00 24.56           O  
ATOM   1136  OD2 ASP A 150     -56.710 -34.763 -22.880  1.00 25.48           O1-
ATOM   1137  N   TRP A 151     -61.755 -33.878 -24.032  1.00 27.30           N  
ATOM   1138  CA  TRP A 151     -62.351 -34.100 -25.345  1.00 28.01           C  
ATOM   1139  C   TRP A 151     -62.066 -32.969 -26.325  1.00 28.66           C  
ATOM   1140  O   TRP A 151     -62.224 -31.787 -26.002  1.00 28.65           O  
ATOM   1141  CB  TRP A 151     -63.846 -34.374 -25.223  1.00 27.90           C  
ATOM   1142  CG  TRP A 151     -64.442 -34.880 -26.480  1.00 28.02           C  
ATOM   1143  CD1 TRP A 151     -65.384 -34.260 -27.247  1.00 28.27           C  
ATOM   1144  CD2 TRP A 151     -64.133 -36.113 -27.140  1.00 28.39           C  
ATOM   1145  CE2 TRP A 151     -64.932 -36.174 -28.309  1.00 27.72           C  
ATOM   1146  CE3 TRP A 151     -63.254 -37.171 -26.864  1.00 28.05           C  
ATOM   1147  NE1 TRP A 151     -65.688 -35.034 -28.347  1.00 28.37           N  
ATOM   1148  CZ2 TRP A 151     -64.883 -37.250 -29.197  1.00 27.45           C  
ATOM   1149  CZ3 TRP A 151     -63.205 -38.244 -27.749  1.00 28.17           C  
ATOM   1150  CH2 TRP A 151     -64.019 -38.273 -28.904  1.00 28.16           C  
ATOM   1151  N   TYR A 152     -61.635 -33.347 -27.523  1.00 29.59           N  
ATOM   1152  CA  TYR A 152     -61.210 -32.378 -28.530  1.00 30.62           C  
ATOM   1153  C   TYR A 152     -62.151 -32.386 -29.733  1.00 31.17           C  
ATOM   1154  O   TYR A 152     -62.539 -33.452 -30.213  1.00 30.91           O  
ATOM   1155  CB  TYR A 152     -59.761 -32.662 -28.960  1.00 30.64           C  
ATOM   1156  CG  TYR A 152     -58.774 -32.682 -27.801  1.00 30.84           C  
ATOM   1157  CD1 TYR A 152     -58.470 -33.876 -27.130  1.00 30.72           C  
ATOM   1158  CD2 TYR A 152     -58.154 -31.509 -27.368  1.00 30.63           C  
ATOM   1159  CE1 TYR A 152     -57.580 -33.901 -26.054  1.00 29.85           C  
ATOM   1160  CE2 TYR A 152     -57.251 -31.528 -26.301  1.00 31.13           C  
ATOM   1161  CZ  TYR A 152     -56.972 -32.727 -25.645  1.00 30.49           C  
ATOM   1162  OH  TYR A 152     -56.089 -32.736 -24.584  1.00 29.86           O  
ATOM   1163  N   HIS A 153     -62.528 -31.193 -30.198  1.00 32.22           N  
ATOM   1164  CA  HIS A 153     -63.370 -31.055 -31.401  1.00 33.34           C  
ATOM   1165  C   HIS A 153     -62.613 -31.343 -32.705  1.00 33.90           C  
ATOM   1166  O   HIS A 153     -63.207 -31.810 -33.680  1.00 34.00           O  
ATOM   1167  CB  HIS A 153     -64.053 -29.683 -31.460  1.00 33.32           C  
ATOM   1168  CG  HIS A 153     -65.097 -29.480 -30.404  1.00 34.04           C  
ATOM   1169  CD2 HIS A 153     -65.892 -30.364 -29.752  1.00 33.92           C  
ATOM   1170  ND1 HIS A 153     -65.403 -28.239 -29.888  1.00 34.31           N  
ATOM   1171  CE1 HIS A 153     -66.350 -28.365 -28.976  1.00 33.80           C  
ATOM   1172  NE2 HIS A 153     -66.660 -29.644 -28.871  1.00 33.71           N  
ATOM   1173  N   THR A 154     -61.309 -31.060 -32.708  1.00 34.63           N  
ATOM   1174  CA  THR A 154     -60.422 -31.429 -33.810  1.00 35.42           C  
ATOM   1175  C   THR A 154     -59.661 -32.715 -33.470  1.00 35.82           C  
ATOM   1176  O   THR A 154     -59.140 -32.866 -32.360  1.00 35.89           O  
ATOM   1177  CB  THR A 154     -59.395 -30.318 -34.109  1.00 35.46           C  
ATOM   1178  CG2 THR A 154     -58.810 -30.488 -35.502  1.00 36.15           C  
ATOM   1179  OG1 THR A 154     -60.023 -29.035 -34.016  1.00 35.61           O  
ATOM   1180  N   ALA A 155     -59.587 -33.626 -34.438  1.00 36.34           N  
ATOM   1181  CA  ALA A 155     -58.882 -34.901 -34.278  1.00 36.81           C  
ATOM   1182  C   ALA A 155     -57.409 -34.749 -33.897  1.00 37.41           C  
ATOM   1183  O   ALA A 155     -56.777 -33.715 -34.165  1.00 37.50           O  
ATOM   1184  CB  ALA A 155     -59.009 -35.735 -35.533  1.00 36.77           C  
ATOM   1185  N   ALA A 156     -56.876 -35.802 -33.278  1.00 37.99           N  
ATOM   1186  CA  ALA A 156     -55.511 -35.821 -32.764  1.00 38.50           C  
ATOM   1187  C   ALA A 156     -54.466 -35.452 -33.825  1.00 38.93           C  
ATOM   1188  O   ALA A 156     -53.664 -34.545 -33.614  1.00 38.65           O  
ATOM   1189  CB  ALA A 156     -55.208 -37.183 -32.152  1.00 38.34           C  
ATOM   1190  N   GLN A 157     -54.499 -36.140 -34.967  1.00 39.68           N  
ATOM   1191  CA  GLN A 157     -53.505 -35.929 -36.025  1.00 40.60           C  
ATOM   1192  C   GLN A 157     -53.812 -34.696 -36.903  1.00 41.06           C  
ATOM   1193  O   GLN A 157     -53.056 -34.386 -37.826  1.00 41.24           O  
ATOM   1194  CB  GLN A 157     -53.290 -37.211 -36.861  1.00 40.28           C  
ATOM   1195  CG  GLN A 157     -52.780 -38.425 -36.042  1.00 40.48           C  
ATOM   1196  CD  GLN A 157     -51.831 -39.367 -36.816  1.00 41.44           C  
ATOM   1197  NE2 GLN A 157     -50.837 -39.925 -36.115  1.00 40.94           N  
ATOM   1198  OE1 GLN A 157     -51.997 -39.590 -38.015  1.00 43.10           O  
ATOM   1199  N   ASN A 158     -54.900 -33.987 -36.584  1.00 41.71           N  
ATOM   1200  CA  ASN A 158     -55.325 -32.778 -37.311  1.00 42.14           C  
ATOM   1201  C   ASN A 158     -55.017 -31.444 -36.623  1.00 42.41           C  
ATOM   1202  O   ASN A 158     -54.823 -30.430 -37.297  1.00 42.58           O  
ATOM   1203  CB  ASN A 158     -56.830 -32.829 -37.602  1.00 42.22           C  
ATOM   1204  CG  ASN A 158     -57.151 -33.378 -38.978  1.00 42.67           C  
ATOM   1205  ND2 ASN A 158     -58.433 -33.661 -39.217  1.00 42.81           N  
ATOM   1206  OD1 ASN A 158     -56.268 -33.541 -39.820  1.00 42.78           O  
ATOM   1207  N   GLY A 159     -55.006 -31.432 -35.293  1.00 42.61           N  
ATOM   1208  CA  GLY A 159     -54.832 -30.187 -34.545  1.00 42.96           C  
ATOM   1209  C   GLY A 159     -53.383 -29.844 -34.241  1.00 43.30           C  
ATOM   1210  O   GLY A 159     -52.474 -30.418 -34.840  1.00 43.39           O  
ATOM   1211  N   PRO A 160     -53.157 -28.905 -33.300  1.00 43.52           N  
ATOM   1212  CA  PRO A 160     -51.793 -28.539 -32.907  1.00 43.77           C  
ATOM   1213  C   PRO A 160     -51.080 -29.701 -32.215  1.00 43.99           C  
ATOM   1214  O   PRO A 160     -51.726 -30.527 -31.565  1.00 44.04           O  
ATOM   1215  CB  PRO A 160     -52.001 -27.374 -31.930  1.00 43.83           C  
ATOM   1216  CG  PRO A 160     -53.396 -27.522 -31.440  1.00 43.84           C  
ATOM   1217  CD  PRO A 160     -54.177 -28.149 -32.549  1.00 43.49           C  
ATOM   1218  N   ALA A 161     -49.759 -29.761 -32.364  1.00 44.25           N  
ATOM   1219  CA  ALA A 161     -48.955 -30.856 -31.811  1.00 44.42           C  
ATOM   1220  C   ALA A 161     -48.999 -30.881 -30.283  1.00 44.58           C  
ATOM   1221  O   ALA A 161     -48.899 -31.949 -29.673  1.00 44.67           O  
ATOM   1222  CB  ALA A 161     -47.513 -30.765 -32.309  1.00 44.28           C  
ATOM   1223  N   LYS A 162     -49.138 -29.697 -29.683  1.00 44.65           N  
ATOM   1224  CA  LYS A 162     -49.305 -29.546 -28.239  1.00 44.84           C  
ATOM   1225  C   LYS A 162     -50.535 -28.681 -27.948  1.00 44.70           C  
ATOM   1226  O   LYS A 162     -50.406 -27.472 -27.713  1.00 44.50           O  
ATOM   1227  CB  LYS A 162     -48.048 -28.938 -27.597  1.00 45.05           C  
ATOM   1228  CG  LYS A 162     -46.940 -29.943 -27.299  1.00 45.98           C  
ATOM   1229  CD  LYS A 162     -45.988 -30.126 -28.473  1.00 46.91           C  
ATOM   1230  CE  LYS A 162     -45.408 -31.533 -28.465  1.00 47.26           C  
ATOM   1231  NZ  LYS A 162     -44.463 -31.744 -29.597  1.00 47.74           N1+
ATOM   1232  N   PRO A 163     -51.735 -29.303 -27.972  1.00 44.62           N  
ATOM   1233  CA  PRO A 163     -53.029 -28.616 -27.865  1.00 44.62           C  
ATOM   1234  C   PRO A 163     -53.160 -27.642 -26.695  1.00 44.57           C  
ATOM   1235  O   PRO A 163     -53.708 -26.548 -26.866  1.00 44.86           O  
ATOM   1236  CB  PRO A 163     -54.023 -29.772 -27.728  1.00 44.55           C  
ATOM   1237  CG  PRO A 163     -53.382 -30.873 -28.487  1.00 44.65           C  
ATOM   1238  CD  PRO A 163     -51.922 -30.757 -28.137  1.00 44.65           C  
ATOM   1239  N   GLY A 164     -52.661 -28.024 -25.524  1.00 44.41           N  
ATOM   1240  CA  GLY A 164     -52.730 -27.138 -24.360  1.00 44.13           C  
ATOM   1241  C   GLY A 164     -54.164 -26.766 -24.010  1.00 43.76           C  
ATOM   1242  O   GLY A 164     -54.536 -25.586 -24.031  1.00 43.96           O  
ATOM   1243  N   GLY A 165     -54.965 -27.789 -23.705  1.00 43.04           N  
ATOM   1244  CA  GLY A 165     -56.363 -27.613 -23.336  1.00 41.69           C  
ATOM   1245  C   GLY A 165     -57.327 -28.324 -24.265  1.00 40.77           C  
ATOM   1246  O   GLY A 165     -57.141 -28.332 -25.485  1.00 40.92           O  
ATOM   1247  N   ALA A 166     -58.357 -28.925 -23.676  1.00 39.59           N  
ATOM   1248  CA  ALA A 166     -59.437 -29.544 -24.431  1.00 38.36           C  
ATOM   1249  C   ALA A 166     -60.650 -28.615 -24.531  1.00 37.69           C  
ATOM   1250  O   ALA A 166     -60.769 -27.637 -23.779  1.00 37.54           O  
ATOM   1251  CB  ALA A 166     -59.826 -30.859 -23.793  1.00 38.39           C  
ATOM   1252  N   ASP A 167     -61.548 -28.931 -25.459  1.00 36.66           N  
ATOM   1253  CA  ASP A 167     -62.781 -28.164 -25.629  1.00 35.96           C  
ATOM   1254  C   ASP A 167     -63.765 -28.453 -24.502  1.00 35.41           C  
ATOM   1255  O   ASP A 167     -64.351 -27.535 -23.924  1.00 35.38           O  
ATOM   1256  CB  ASP A 167     -63.406 -28.453 -26.994  1.00 35.90           C  
ATOM   1257  CG  ASP A 167     -62.534 -27.979 -28.141  1.00 35.63           C  
ATOM   1258  OD1 ASP A 167     -62.291 -26.758 -28.234  1.00 35.44           O  
ATOM   1259  OD2 ASP A 167     -62.085 -28.828 -28.939  1.00 34.91           O1-
ATOM   1260  N   ALA A 168     -63.925 -29.733 -24.177  1.00 34.73           N  
ATOM   1261  CA  ALA A 168     -64.779 -30.137 -23.068  1.00 33.81           C  
ATOM   1262  C   ALA A 168     -64.193 -31.278 -22.246  1.00 33.14           C  
ATOM   1263  O   ALA A 168     -63.701 -32.269 -22.790  1.00 32.84           O  
ATOM   1264  CB  ALA A 168     -66.154 -30.511 -23.574  1.00 33.88           C  
ATOM   1265  N   THR A 169     -64.245 -31.107 -20.928  1.00 32.35           N  
ATOM   1266  CA  THR A 169     -64.063 -32.197 -19.986  1.00 31.62           C  
ATOM   1267  C   THR A 169     -65.314 -33.067 -20.027  1.00 31.29           C  
ATOM   1268  O   THR A 169     -66.433 -32.551 -20.017  1.00 31.25           O  
ATOM   1269  CB  THR A 169     -63.899 -31.669 -18.550  1.00 31.52           C  
ATOM   1270  CG2 THR A 169     -63.693 -32.808 -17.575  1.00 31.09           C  
ATOM   1271  OG1 THR A 169     -62.775 -30.783 -18.488  1.00 31.99           O  
ATOM   1272  N   LEU A 170     -65.121 -34.381 -20.077  1.00 30.64           N  
ATOM   1273  CA  LEU A 170     -66.221 -35.317 -19.934  1.00 30.05           C  
ATOM   1274  C   LEU A 170     -66.101 -36.054 -18.602  1.00 29.86           C  
ATOM   1275  O   LEU A 170     -65.032 -36.543 -18.239  1.00 29.79           O  
ATOM   1276  CB  LEU A 170     -66.233 -36.321 -21.086  1.00 30.07           C  
ATOM   1277  CG  LEU A 170     -66.120 -35.807 -22.528  1.00 30.10           C  
ATOM   1278  CD1 LEU A 170     -66.160 -36.972 -23.491  1.00 28.70           C  
ATOM   1279  CD2 LEU A 170     -67.213 -34.780 -22.866  1.00 29.89           C  
ATOM   1280  N   ILE A 171     -67.201 -36.101 -17.865  1.00 29.46           N  
ATOM   1281  CA  ILE A 171     -67.303 -36.940 -16.684  1.00 28.97           C  
ATOM   1282  C   ILE A 171     -68.298 -38.025 -17.056  1.00 29.22           C  
ATOM   1283  O   ILE A 171     -69.383 -37.723 -17.546  1.00 29.68           O  
ATOM   1284  CB  ILE A 171     -67.755 -36.126 -15.448  1.00 28.78           C  
ATOM   1285  CG1 ILE A 171     -66.739 -35.008 -15.161  1.00 27.58           C  
ATOM   1286  CG2 ILE A 171     -67.930 -37.035 -14.234  1.00 28.38           C  
ATOM   1287  CD1 ILE A 171     -67.198 -33.972 -14.174  1.00 26.23           C  
ATOM   1288  N   ASN A 172     -67.914 -39.282 -16.871  1.00 29.35           N  
ATOM   1289  CA  ASN A 172     -68.701 -40.425 -17.351  1.00 29.74           C  
ATOM   1290  C   ASN A 172     -69.234 -40.292 -18.790  1.00 30.11           C  
ATOM   1291  O   ASN A 172     -70.344 -40.730 -19.088  1.00 30.04           O  
ATOM   1292  CB  ASN A 172     -69.833 -40.776 -16.372  1.00 29.81           C  
ATOM   1293  CG  ASN A 172     -69.325 -41.392 -15.077  1.00 29.86           C  
ATOM   1294  ND2 ASN A 172     -70.155 -41.361 -14.049  1.00 30.24           N  
ATOM   1295  OD1 ASN A 172     -68.207 -41.899 -15.007  1.00 30.94           O  
ATOM   1296  N   GLY A 173     -68.430 -39.690 -19.669  1.00 30.56           N  
ATOM   1297  CA  GLY A 173     -68.727 -39.630 -21.102  1.00 31.18           C  
ATOM   1298  C   GLY A 173     -69.535 -38.428 -21.561  1.00 31.86           C  
ATOM   1299  O   GLY A 173     -69.899 -38.324 -22.736  1.00 31.81           O  
ATOM   1300  N   GLN A 174     -69.817 -37.519 -20.632  1.00 32.40           N  
ATOM   1301  CA  GLN A 174     -70.724 -36.408 -20.890  1.00 33.01           C  
ATOM   1302  C   GLN A 174     -70.170 -35.164 -20.233  1.00 32.94           C  
ATOM   1303  O   GLN A 174     -69.623 -35.226 -19.124  1.00 32.90           O  
ATOM   1304  CB  GLN A 174     -72.141 -36.715 -20.365  1.00 32.86           C  
ATOM   1305  CG  GLN A 174     -72.875 -37.868 -21.098  1.00 33.81           C  
ATOM   1306  CD  GLN A 174     -74.249 -38.214 -20.498  1.00 34.37           C  
ATOM   1307  NE2 GLN A 174     -75.040 -38.992 -21.229  1.00 35.19           N  
ATOM   1308  OE1 GLN A 174     -74.582 -37.795 -19.389  1.00 37.79           O  
ATOM   1309  N   GLY A 175     -70.306 -34.041 -20.932  1.00 33.10           N  
ATOM   1310  CA  GLY A 175     -69.788 -32.755 -20.476  1.00 33.46           C  
ATOM   1311  C   GLY A 175     -70.212 -31.639 -21.405  1.00 33.96           C  
ATOM   1312  O   GLY A 175     -70.958 -31.870 -22.358  1.00 33.94           O  
ATOM   1313  N   ARG A 176     -69.717 -30.429 -21.157  1.00 34.57           N  
ATOM   1314  CA  ARG A 176     -70.346 -29.255 -21.749  1.00 35.29           C  
ATOM   1315  C   ARG A 176     -69.431 -28.205 -22.390  1.00 36.03           C  
ATOM   1316  O   ARG A 176     -68.255 -28.045 -22.019  1.00 35.77           O  
ATOM   1317  CB  ARG A 176     -71.255 -28.592 -20.701  1.00 35.16           C  
ATOM   1318  CG  ARG A 176     -72.650 -28.287 -21.202  1.00 34.73           C  
ATOM   1319  CD  ARG A 176     -73.762 -28.743 -20.238  1.00 33.16           C  
ATOM   1320  NE  ARG A 176     -74.129 -27.743 -19.233  1.00 32.30           N  
ATOM   1321  CZ  ARG A 176     -75.293 -27.713 -18.577  1.00 31.39           C  
ATOM   1322  NH1 ARG A 176     -76.234 -28.622 -18.815  1.00 29.98           N1+
ATOM   1323  NH2 ARG A 176     -75.525 -26.758 -17.681  1.00 30.03           N  
ATOM   1324  N   GLY A 177     -70.015 -27.535 -23.392  1.00 36.91           N  
ATOM   1325  CA  GLY A 177     -69.659 -26.177 -23.819  1.00 37.26           C  
ATOM   1326  C   GLY A 177     -68.289 -26.004 -24.411  1.00 37.71           C  
ATOM   1327  O   GLY A 177     -67.735 -26.961 -24.960  1.00 37.88           O  
ATOM   1328  N   PRO A 178     -67.758 -24.765 -24.354  1.00 37.95           N  
ATOM   1329  CA  PRO A 178     -68.496 -23.542 -24.017  1.00 38.22           C  
ATOM   1330  C   PRO A 178     -69.282 -22.962 -25.209  1.00 38.39           C  
ATOM   1331  O   PRO A 178     -69.819 -21.858 -25.113  1.00 38.31           O  
ATOM   1332  CB  PRO A 178     -67.389 -22.560 -23.585  1.00 38.34           C  
ATOM   1333  CG  PRO A 178     -66.094 -23.350 -23.611  1.00 38.05           C  
ATOM   1334  CD  PRO A 178     -66.334 -24.473 -24.569  1.00 38.02           C  
ATOM   1335  N   SER A 179     -69.330 -23.701 -26.317  1.00 38.47           N  
ATOM   1336  CA  SER A 179     -70.204 -23.374 -27.431  1.00 38.45           C  
ATOM   1337  C   SER A 179     -71.415 -24.303 -27.400  1.00 38.70           C  
ATOM   1338  O   SER A 179     -72.263 -24.271 -28.302  1.00 38.87           O  
ATOM   1339  CB  SER A 179     -69.466 -23.487 -28.772  1.00 38.60           C  
ATOM   1340  OG  SER A 179     -69.428 -24.826 -29.252  1.00 38.41           O  
ATOM   1341  N   SER A 180     -71.488 -25.135 -26.361  1.00 38.70           N  
ATOM   1342  CA  SER A 180     -72.668 -25.976 -26.136  1.00 38.63           C  
ATOM   1343  C   SER A 180     -73.037 -26.184 -24.642  1.00 38.33           C  
ATOM   1344  O   SER A 180     -73.104 -27.323 -24.183  1.00 38.25           O  
ATOM   1345  CB  SER A 180     -72.524 -27.312 -26.891  1.00 38.56           C  
ATOM   1346  OG  SER A 180     -71.333 -27.989 -26.533  1.00 39.14           O  
ATOM   1347  N   PRO A 181     -73.289 -25.081 -23.885  1.00 38.12           N  
ATOM   1348  CA  PRO A 181     -73.638 -25.169 -22.457  1.00 37.58           C  
ATOM   1349  C   PRO A 181     -75.034 -25.719 -22.131  1.00 36.89           C  
ATOM   1350  O   PRO A 181     -75.496 -25.581 -20.995  1.00 36.90           O  
ATOM   1351  CB  PRO A 181     -73.531 -23.712 -21.983  1.00 37.65           C  
ATOM   1352  CG  PRO A 181     -73.876 -22.915 -23.166  1.00 38.17           C  
ATOM   1353  CD  PRO A 181     -73.225 -23.667 -24.314  1.00 38.46           C  
ATOM   1354  N   SER A 182     -75.697 -26.340 -23.098  1.00 36.08           N  
ATOM   1355  CA  SER A 182     -76.993 -26.954 -22.830  1.00 35.14           C  
ATOM   1356  C   SER A 182     -76.970 -28.468 -23.080  1.00 34.45           C  
ATOM   1357  O   SER A 182     -78.017 -29.114 -23.086  1.00 34.27           O  
ATOM   1358  CB  SER A 182     -78.099 -26.262 -23.642  1.00 35.32           C  
ATOM   1359  OG  SER A 182     -78.194 -26.795 -24.954  1.00 35.36           O  
ATOM   1360  N   ALA A 183     -75.777 -29.030 -23.282  1.00 33.52           N  
ATOM   1361  CA  ALA A 183     -75.633 -30.479 -23.485  1.00 32.81           C  
ATOM   1362  C   ALA A 183     -75.849 -31.252 -22.181  1.00 32.18           C  
ATOM   1363  O   ALA A 183     -75.715 -30.691 -21.091  1.00 31.73           O  
ATOM   1364  CB  ALA A 183     -74.271 -30.815 -24.090  1.00 32.77           C  
ATOM   1365  N   ASP A 184     -76.190 -32.534 -22.305  1.00 31.51           N  
ATOM   1366  CA  ASP A 184     -76.472 -33.368 -21.140  1.00 30.96           C  
ATOM   1367  C   ASP A 184     -75.260 -33.508 -20.233  1.00 30.32           C  
ATOM   1368  O   ASP A 184     -74.131 -33.682 -20.704  1.00 30.25           O  
ATOM   1369  CB  ASP A 184     -76.958 -34.755 -21.561  1.00 31.20           C  
ATOM   1370  CG  ASP A 184     -78.379 -34.745 -22.084  1.00 31.65           C  
ATOM   1371  OD1 ASP A 184     -79.127 -33.784 -21.787  1.00 31.17           O  
ATOM   1372  OD2 ASP A 184     -78.747 -35.711 -22.791  1.00 32.56           O1-
ATOM   1373  N   LEU A 185     -75.509 -33.409 -18.931  1.00 29.17           N  
ATOM   1374  CA  LEU A 185     -74.484 -33.628 -17.929  1.00 27.97           C  
ATOM   1375  C   LEU A 185     -74.669 -35.020 -17.372  1.00 26.99           C  
ATOM   1376  O   LEU A 185     -75.779 -35.540 -17.370  1.00 26.73           O  
ATOM   1377  CB  LEU A 185     -74.603 -32.606 -16.799  1.00 27.99           C  
ATOM   1378  CG  LEU A 185     -74.379 -31.127 -17.119  1.00 28.40           C  
ATOM   1379  CD1 LEU A 185     -74.724 -30.266 -15.906  1.00 28.68           C  
ATOM   1380  CD2 LEU A 185     -72.952 -30.854 -17.583  1.00 29.01           C  
ATOM   1381  N   ALA A 186     -73.582 -35.623 -16.905  1.00 26.03           N  
ATOM   1382  CA  ALA A 186     -73.654 -36.920 -16.239  1.00 24.95           C  
ATOM   1383  C   ALA A 186     -74.327 -36.779 -14.877  1.00 24.14           C  
ATOM   1384  O   ALA A 186     -74.090 -35.804 -14.157  1.00 23.96           O  
ATOM   1385  CB  ALA A 186     -72.266 -37.515 -16.086  1.00 24.90           C  
ATOM   1386  N   VAL A 187     -75.178 -37.746 -14.547  1.00 23.31           N  
ATOM   1387  CA  VAL A 187     -75.806 -37.820 -13.231  1.00 22.72           C  
ATOM   1388  C   VAL A 187     -75.320 -39.078 -12.532  1.00 22.50           C  
ATOM   1389  O   VAL A 187     -75.344 -40.168 -13.105  1.00 22.44           O  
ATOM   1390  CB  VAL A 187     -77.359 -37.845 -13.323  1.00 22.68           C  
ATOM   1391  CG1 VAL A 187     -77.987 -38.037 -11.944  1.00 22.24           C  
ATOM   1392  CG2 VAL A 187     -77.885 -36.572 -13.976  1.00 22.14           C  
ATOM   1393  N   ILE A 188     -74.861 -38.916 -11.298  1.00 22.50           N  
ATOM   1394  CA  ILE A 188     -74.493 -40.051 -10.452  1.00 22.65           C  
ATOM   1395  C   ILE A 188     -75.458 -40.131  -9.270  1.00 22.68           C  
ATOM   1396  O   ILE A 188     -75.622 -39.159  -8.515  1.00 22.67           O  
ATOM   1397  CB  ILE A 188     -73.024 -39.955  -9.970  1.00 22.52           C  
ATOM   1398  CG1 ILE A 188     -72.070 -40.042 -11.165  1.00 22.87           C  
ATOM   1399  CG2 ILE A 188     -72.713 -41.052  -8.964  1.00 22.53           C  
ATOM   1400  CD1 ILE A 188     -70.661 -39.583 -10.876  1.00 22.99           C  
ATOM   1401  N   SER A 189     -76.097 -41.287  -9.121  1.00 22.73           N  
ATOM   1402  CA  SER A 189     -77.124 -41.471  -8.097  1.00 23.11           C  
ATOM   1403  C   SER A 189     -76.576 -41.986  -6.770  1.00 22.94           C  
ATOM   1404  O   SER A 189     -75.751 -42.897  -6.744  1.00 23.44           O  
ATOM   1405  CB  SER A 189     -78.209 -42.407  -8.615  1.00 23.02           C  
ATOM   1406  OG  SER A 189     -78.863 -41.817  -9.732  1.00 25.14           O  
ATOM   1407  N   VAL A 190     -77.025 -41.393  -5.671  1.00 22.47           N  
ATOM   1408  CA  VAL A 190     -76.750 -41.951  -4.350  1.00 22.18           C  
ATOM   1409  C   VAL A 190     -78.023 -42.005  -3.518  1.00 22.40           C  
ATOM   1410  O   VAL A 190     -78.947 -41.208  -3.720  1.00 22.36           O  
ATOM   1411  CB  VAL A 190     -75.651 -41.178  -3.562  1.00 21.97           C  
ATOM   1412  CG1 VAL A 190     -74.309 -41.260  -4.267  1.00 21.49           C  
ATOM   1413  CG2 VAL A 190     -76.054 -39.742  -3.307  1.00 21.46           C  
ATOM   1414  N   THR A 191     -78.068 -42.958  -2.593  1.00 22.38           N  
ATOM   1415  CA  THR A 191     -79.162 -43.068  -1.651  1.00 22.61           C  
ATOM   1416  C   THR A 191     -78.659 -42.599  -0.301  1.00 22.71           C  
ATOM   1417  O   THR A 191     -77.663 -43.128   0.206  1.00 22.79           O  
ATOM   1418  CB  THR A 191     -79.652 -44.518  -1.541  1.00 22.63           C  
ATOM   1419  CG2 THR A 191     -80.853 -44.619  -0.605  1.00 22.28           C  
ATOM   1420  OG1 THR A 191     -80.022 -44.992  -2.840  1.00 23.35           O  
ATOM   1421  N   ALA A 192     -79.340 -41.605   0.269  1.00 22.79           N  
ATOM   1422  CA  ALA A 192     -78.989 -41.068   1.586  1.00 23.04           C  
ATOM   1423  C   ALA A 192     -78.770 -42.194   2.599  1.00 23.18           C  
ATOM   1424  O   ALA A 192     -79.648 -43.035   2.801  1.00 23.54           O  
ATOM   1425  CB  ALA A 192     -80.074 -40.120   2.074  1.00 22.98           C  
ATOM   1426  N   GLY A 193     -77.592 -42.219   3.214  1.00 23.07           N  
ATOM   1427  CA  GLY A 193     -77.279 -43.220   4.230  1.00 22.94           C  
ATOM   1428  C   GLY A 193     -76.366 -44.338   3.754  1.00 23.04           C  
ATOM   1429  O   GLY A 193     -75.769 -45.039   4.572  1.00 23.20           O  
ATOM   1430  N   LYS A 194     -76.259 -44.517   2.440  1.00 22.82           N  
ATOM   1431  CA  LYS A 194     -75.382 -45.545   1.887  1.00 22.83           C  
ATOM   1432  C   LYS A 194     -73.967 -45.007   1.678  1.00 22.53           C  
ATOM   1433  O   LYS A 194     -73.764 -43.802   1.502  1.00 22.51           O  
ATOM   1434  CB  LYS A 194     -75.923 -46.099   0.564  1.00 23.19           C  
ATOM   1435  CG  LYS A 194     -77.276 -46.804   0.630  1.00 24.65           C  
ATOM   1436  CD  LYS A 194     -77.252 -47.970   1.594  1.00 27.78           C  
ATOM   1437  CE  LYS A 194     -78.486 -48.839   1.463  1.00 29.40           C  
ATOM   1438  NZ  LYS A 194     -78.328 -49.990   2.396  1.00 31.43           N1+
ATOM   1439  N   ARG A 195     -73.000 -45.920   1.703  1.00 21.94           N  
ATOM   1440  CA  ARG A 195     -71.609 -45.609   1.440  1.00 21.37           C  
ATOM   1441  C   ARG A 195     -71.195 -46.212   0.087  1.00 21.20           C  
ATOM   1442  O   ARG A 195     -71.562 -47.350  -0.238  1.00 21.17           O  
ATOM   1443  CB  ARG A 195     -70.725 -46.128   2.579  1.00 21.22           C  
ATOM   1444  CG  ARG A 195     -70.930 -45.419   3.921  1.00 21.66           C  
ATOM   1445  CD  ARG A 195     -70.455 -46.273   5.100  1.00 22.31           C  
ATOM   1446  NE  ARG A 195     -71.029 -47.619   5.031  1.00 23.72           N  
ATOM   1447  CZ  ARG A 195     -70.422 -48.732   5.441  1.00 23.49           C  
ATOM   1448  NH1 ARG A 195     -69.209 -48.676   5.979  1.00 23.32           N1+
ATOM   1449  NH2 ARG A 195     -71.033 -49.906   5.310  1.00 22.01           N  
ATOM   1450  N   TYR A 196     -70.425 -45.444  -0.687  1.00 20.71           N  
ATOM   1451  CA  TYR A 196     -70.066 -45.815  -2.058  1.00 20.37           C  
ATOM   1452  C   TYR A 196     -68.562 -45.877  -2.285  1.00 20.11           C  
ATOM   1453  O   TYR A 196     -67.825 -44.988  -1.860  1.00 19.85           O  
ATOM   1454  CB  TYR A 196     -70.684 -44.815  -3.044  1.00 20.50           C  
ATOM   1455  CG  TYR A 196     -72.190 -44.815  -3.003  1.00 20.53           C  
ATOM   1456  CD1 TYR A 196     -72.887 -44.132  -2.006  1.00 20.28           C  
ATOM   1457  CD2 TYR A 196     -72.917 -45.514  -3.953  1.00 21.10           C  
ATOM   1458  CE1 TYR A 196     -74.275 -44.155  -1.959  1.00 21.05           C  
ATOM   1459  CE2 TYR A 196     -74.302 -45.540  -3.920  1.00 22.44           C  
ATOM   1460  CZ  TYR A 196     -74.976 -44.862  -2.923  1.00 21.20           C  
ATOM   1461  OH  TYR A 196     -76.347 -44.913  -2.908  1.00 21.28           O  
ATOM   1462  N   ARG A 197     -68.102 -46.930  -2.957  1.00 19.77           N  
ATOM   1463  CA  ARG A 197     -66.723 -46.951  -3.403  1.00 19.50           C  
ATOM   1464  C   ARG A 197     -66.715 -46.379  -4.800  1.00 19.52           C  
ATOM   1465  O   ARG A 197     -66.975 -47.093  -5.774  1.00 19.99           O  
ATOM   1466  CB  ARG A 197     -66.097 -48.351  -3.376  1.00 19.12           C  
ATOM   1467  CG  ARG A 197     -64.623 -48.345  -3.788  1.00 18.79           C  
ATOM   1468  CD  ARG A 197     -64.015 -49.743  -3.879  1.00 19.61           C  
ATOM   1469  NE  ARG A 197     -62.597 -49.697  -4.247  1.00 19.28           N  
ATOM   1470  CZ  ARG A 197     -61.689 -50.607  -3.890  1.00 19.29           C  
ATOM   1471  NH1 ARG A 197     -62.034 -51.651  -3.143  1.00 19.17           N1+
ATOM   1472  NH2 ARG A 197     -60.425 -50.469  -4.269  1.00 17.99           N  
ATOM   1473  N   PHE A 198     -66.446 -45.083  -4.893  1.00 19.08           N  
ATOM   1474  CA  PHE A 198     -66.313 -44.454  -6.187  1.00 19.17           C  
ATOM   1475  C   PHE A 198     -64.903 -44.667  -6.733  1.00 19.07           C  
ATOM   1476  O   PHE A 198     -63.914 -44.312  -6.083  1.00 18.85           O  
ATOM   1477  CB  PHE A 198     -66.679 -42.969  -6.121  1.00 19.16           C  
ATOM   1478  CG  PHE A 198     -68.162 -42.717  -6.060  1.00 19.30           C  
ATOM   1479  CD1 PHE A 198     -68.995 -43.134  -7.091  1.00 19.03           C  
ATOM   1480  CD2 PHE A 198     -68.726 -42.055  -4.978  1.00 19.85           C  
ATOM   1481  CE1 PHE A 198     -70.355 -42.911  -7.036  1.00 18.41           C  
ATOM   1482  CE2 PHE A 198     -70.094 -41.827  -4.920  1.00 19.06           C  
ATOM   1483  CZ  PHE A 198     -70.905 -42.255  -5.949  1.00 18.53           C  
ATOM   1484  N   ARG A 199     -64.828 -45.263  -7.921  1.00 18.91           N  
ATOM   1485  CA  ARG A 199     -63.554 -45.544  -8.575  1.00 18.96           C  
ATOM   1486  C   ARG A 199     -63.236 -44.500  -9.654  1.00 19.16           C  
ATOM   1487  O   ARG A 199     -63.742 -44.579 -10.779  1.00 19.69           O  
ATOM   1488  CB  ARG A 199     -63.567 -46.958  -9.156  1.00 18.71           C  
ATOM   1489  CG  ARG A 199     -63.746 -48.048  -8.103  1.00 18.26           C  
ATOM   1490  CD  ARG A 199     -63.912 -49.421  -8.732  1.00 17.10           C  
ATOM   1491  NE  ARG A 199     -64.107 -50.451  -7.717  1.00 16.91           N  
ATOM   1492  CZ  ARG A 199     -63.134 -51.196  -7.185  1.00 17.27           C  
ATOM   1493  NH1 ARG A 199     -61.866 -51.047  -7.578  1.00 16.29           N1+
ATOM   1494  NH2 ARG A 199     -63.435 -52.105  -6.256  1.00 15.88           N  
ATOM   1495  N   LEU A 200     -62.406 -43.521  -9.299  1.00 19.03           N  
ATOM   1496  CA  LEU A 200     -62.072 -42.405 -10.186  1.00 19.13           C  
ATOM   1497  C   LEU A 200     -60.844 -42.698 -11.059  1.00 19.55           C  
ATOM   1498  O   LEU A 200     -59.755 -42.990 -10.547  1.00 19.75           O  
ATOM   1499  CB  LEU A 200     -61.859 -41.135  -9.357  1.00 19.04           C  
ATOM   1500  CG  LEU A 200     -61.477 -39.793  -9.992  1.00 18.88           C  
ATOM   1501  CD1 LEU A 200     -62.641 -39.162 -10.732  1.00 18.65           C  
ATOM   1502  CD2 LEU A 200     -60.974 -38.841  -8.917  1.00 18.70           C  
ATOM   1503  N   VAL A 201     -61.036 -42.619 -12.376  1.00 19.67           N  
ATOM   1504  CA  VAL A 201     -59.974 -42.861 -13.360  1.00 19.73           C  
ATOM   1505  C   VAL A 201     -59.843 -41.662 -14.273  1.00 19.87           C  
ATOM   1506  O   VAL A 201     -60.836 -41.209 -14.860  1.00 19.77           O  
ATOM   1507  CB  VAL A 201     -60.320 -44.035 -14.323  1.00 19.71           C  
ATOM   1508  CG1 VAL A 201     -59.060 -44.732 -14.814  1.00 19.62           C  
ATOM   1509  CG2 VAL A 201     -61.245 -45.009 -13.688  1.00 19.80           C  
ATOM   1510  N   SER A 202     -58.625 -41.168 -14.439  1.00 20.18           N  
ATOM   1511  CA  SER A 202     -58.367 -40.210 -15.508  1.00 20.63           C  
ATOM   1512  C   SER A 202     -58.010 -40.932 -16.806  1.00 21.11           C  
ATOM   1513  O   SER A 202     -56.937 -41.536 -16.907  1.00 21.16           O  
ATOM   1514  CB  SER A 202     -57.252 -39.246 -15.127  1.00 20.61           C  
ATOM   1515  OG  SER A 202     -56.672 -38.687 -16.297  1.00 20.70           O  
ATOM   1516  N   ASN A 203     -58.917 -40.878 -17.783  1.00 21.62           N  
ATOM   1517  CA  ASN A 203     -58.642 -41.354 -19.144  1.00 22.40           C  
ATOM   1518  C   ASN A 203     -57.968 -40.261 -19.994  1.00 22.60           C  
ATOM   1519  O   ASN A 203     -57.978 -40.325 -21.217  1.00 22.80           O  
ATOM   1520  CB  ASN A 203     -59.932 -41.813 -19.839  1.00 22.55           C  
ATOM   1521  CG  ASN A 203     -60.625 -42.963 -19.124  1.00 24.07           C  
ATOM   1522  ND2 ASN A 203     -61.892 -43.186 -19.466  1.00 23.78           N  
ATOM   1523  OD1 ASN A 203     -60.036 -43.645 -18.282  1.00 26.80           O  
ATOM   1524  N   SER A 204     -57.377 -39.274 -19.333  1.00 23.03           N  
ATOM   1525  CA  SER A 204     -56.890 -38.058 -19.978  1.00 23.78           C  
ATOM   1526  C   SER A 204     -55.646 -38.247 -20.852  1.00 24.34           C  
ATOM   1527  O   SER A 204     -54.715 -38.970 -20.477  1.00 24.42           O  
ATOM   1528  CB  SER A 204     -56.619 -36.997 -18.908  1.00 23.63           C  
ATOM   1529  OG  SER A 204     -55.889 -35.913 -19.433  1.00 24.21           O  
ATOM   1530  N   CYS A 205     -55.645 -37.581 -22.007  1.00 25.00           N  
ATOM   1531  CA  CYS A 205     -54.482 -37.526 -22.901  1.00 26.02           C  
ATOM   1532  C   CYS A 205     -53.453 -36.481 -22.495  1.00 26.02           C  
ATOM   1533  O   CYS A 205     -52.321 -36.519 -22.990  1.00 26.56           O  
ATOM   1534  CB  CYS A 205     -54.904 -37.244 -24.345  1.00 26.09           C  
ATOM   1535  SG  CYS A 205     -55.138 -38.725 -25.320  1.00 29.38           S  
ATOM   1536  N   ASP A 206     -53.839 -35.558 -21.610  1.00 25.93           N  
ATOM   1537  CA  ASP A 206     -53.011 -34.385 -21.291  1.00 25.94           C  
ATOM   1538  C   ASP A 206     -53.301 -33.740 -19.911  1.00 25.50           C  
ATOM   1539  O   ASP A 206     -52.506 -33.883 -18.991  1.00 25.36           O  
ATOM   1540  CB  ASP A 206     -53.111 -33.341 -22.430  1.00 26.13           C  
ATOM   1541  CG  ASP A 206     -52.010 -32.283 -22.381  1.00 27.12           C  
ATOM   1542  OD1 ASP A 206     -51.523 -31.911 -21.289  1.00 27.53           O  
ATOM   1543  OD2 ASP A 206     -51.637 -31.802 -23.469  1.00 29.48           O1-
ATOM   1544  N   PRO A 207     -54.435 -33.029 -19.762  1.00 25.24           N  
ATOM   1545  CA  PRO A 207     -54.578 -32.238 -18.540  1.00 24.96           C  
ATOM   1546  C   PRO A 207     -54.755 -33.053 -17.254  1.00 24.69           C  
ATOM   1547  O   PRO A 207     -55.135 -34.226 -17.296  1.00 24.16           O  
ATOM   1548  CB  PRO A 207     -55.851 -31.428 -18.807  1.00 25.07           C  
ATOM   1549  CG  PRO A 207     -56.641 -32.281 -19.738  1.00 25.14           C  
ATOM   1550  CD  PRO A 207     -55.621 -32.904 -20.633  1.00 25.02           C  
ATOM   1551  N   ASN A 208     -54.463 -32.412 -16.124  1.00 24.36           N  
ATOM   1552  CA  ASN A 208     -54.841 -32.928 -14.821  1.00 24.04           C  
ATOM   1553  C   ASN A 208     -56.053 -32.167 -14.273  1.00 23.91           C  
ATOM   1554  O   ASN A 208     -56.324 -31.039 -14.683  1.00 23.65           O  
ATOM   1555  CB  ASN A 208     -53.661 -32.857 -13.851  1.00 24.07           C  
ATOM   1556  CG  ASN A 208     -53.281 -31.439 -13.484  1.00 23.89           C  
ATOM   1557  ND2 ASN A 208     -52.108 -31.015 -13.927  1.00 23.72           N  
ATOM   1558  OD1 ASN A 208     -54.021 -30.740 -12.787  1.00 24.39           O  
ATOM   1559  N   TYR A 209     -56.769 -32.783 -13.340  1.00 23.76           N  
ATOM   1560  CA  TYR A 209     -57.986 -32.193 -12.804  1.00 23.39           C  
ATOM   1561  C   TYR A 209     -57.917 -32.063 -11.303  1.00 23.49           C  
ATOM   1562  O   TYR A 209     -57.428 -32.969 -10.621  1.00 23.59           O  
ATOM   1563  CB  TYR A 209     -59.198 -33.051 -13.177  1.00 23.12           C  
ATOM   1564  CG  TYR A 209     -59.350 -33.264 -14.663  1.00 22.76           C  
ATOM   1565  CD1 TYR A 209     -60.122 -32.396 -15.434  1.00 22.10           C  
ATOM   1566  CD2 TYR A 209     -58.711 -34.330 -15.305  1.00 22.28           C  
ATOM   1567  CE1 TYR A 209     -60.253 -32.579 -16.809  1.00 22.25           C  
ATOM   1568  CE2 TYR A 209     -58.841 -34.524 -16.685  1.00 21.86           C  
ATOM   1569  CZ  TYR A 209     -59.613 -33.643 -17.426  1.00 22.30           C  
ATOM   1570  OH  TYR A 209     -59.752 -33.827 -18.782  1.00 22.93           O  
ATOM   1571  N   THR A 210     -58.400 -30.930 -10.795  1.00 23.39           N  
ATOM   1572  CA  THR A 210     -58.739 -30.820  -9.387  1.00 23.45           C  
ATOM   1573  C   THR A 210     -60.184 -31.277  -9.247  1.00 23.28           C  
ATOM   1574  O   THR A 210     -61.117 -30.588  -9.675  1.00 23.68           O  
ATOM   1575  CB  THR A 210     -58.578 -29.389  -8.865  1.00 23.87           C  
ATOM   1576  CG2 THR A 210     -58.999 -29.296  -7.400  1.00 23.20           C  
ATOM   1577  OG1 THR A 210     -57.207 -28.989  -8.990  1.00 24.80           O  
ATOM   1578  N   PHE A 211     -60.355 -32.460  -8.670  1.00 22.80           N  
ATOM   1579  CA  PHE A 211     -61.655 -33.103  -8.558  1.00 22.18           C  
ATOM   1580  C   PHE A 211     -62.239 -32.876  -7.171  1.00 21.83           C  
ATOM   1581  O   PHE A 211     -61.542 -33.017  -6.168  1.00 21.76           O  
ATOM   1582  CB  PHE A 211     -61.510 -34.606  -8.833  1.00 22.02           C  
ATOM   1583  CG  PHE A 211     -62.802 -35.368  -8.763  1.00 22.08           C  
ATOM   1584  CD1 PHE A 211     -63.562 -35.577  -9.912  1.00 22.30           C  
ATOM   1585  CD2 PHE A 211     -63.262 -35.878  -7.552  1.00 21.34           C  
ATOM   1586  CE1 PHE A 211     -64.758 -36.280  -9.853  1.00 21.15           C  
ATOM   1587  CE2 PHE A 211     -64.455 -36.581  -7.486  1.00 20.70           C  
ATOM   1588  CZ  PHE A 211     -65.201 -36.782  -8.635  1.00 21.20           C  
ATOM   1589  N   SER A 212     -63.519 -32.521  -7.125  1.00 21.71           N  
ATOM   1590  CA  SER A 212     -64.233 -32.355  -5.858  1.00 21.83           C  
ATOM   1591  C   SER A 212     -65.752 -32.484  -6.021  1.00 21.76           C  
ATOM   1592  O   SER A 212     -66.291 -32.373  -7.125  1.00 21.47           O  
ATOM   1593  CB  SER A 212     -63.872 -31.024  -5.173  1.00 21.56           C  
ATOM   1594  OG  SER A 212     -64.491 -29.920  -5.818  1.00 22.01           O  
ATOM   1595  N   ILE A 213     -66.420 -32.720  -4.896  1.00 21.82           N  
ATOM   1596  CA  ILE A 213     -67.865 -32.857  -4.829  1.00 21.91           C  
ATOM   1597  C   ILE A 213     -68.372 -31.909  -3.743  1.00 22.30           C  
ATOM   1598  O   ILE A 213     -67.987 -32.039  -2.575  1.00 22.45           O  
ATOM   1599  CB  ILE A 213     -68.254 -34.313  -4.497  1.00 21.76           C  
ATOM   1600  CG1 ILE A 213     -67.793 -35.253  -5.622  1.00 22.17           C  
ATOM   1601  CG2 ILE A 213     -69.749 -34.438  -4.264  1.00 21.76           C  
ATOM   1602  CD1 ILE A 213     -67.837 -36.732  -5.277  1.00 21.75           C  
ATOM   1603  N   ASP A 214     -69.218 -30.952  -4.129  1.00 22.68           N  
ATOM   1604  CA  ASP A 214     -69.771 -29.969  -3.189  1.00 23.06           C  
ATOM   1605  C   ASP A 214     -70.422 -30.636  -1.985  1.00 23.15           C  
ATOM   1606  O   ASP A 214     -71.165 -31.618  -2.131  1.00 23.15           O  
ATOM   1607  CB  ASP A 214     -70.799 -29.068  -3.882  1.00 23.34           C  
ATOM   1608  CG  ASP A 214     -70.167 -28.091  -4.862  1.00 24.13           C  
ATOM   1609  OD1 ASP A 214     -68.919 -28.084  -4.997  1.00 24.53           O  
ATOM   1610  OD2 ASP A 214     -70.927 -27.322  -5.496  1.00 24.38           O1-
ATOM   1611  N   GLY A 215     -70.119 -30.110  -0.801  1.00 23.13           N  
ATOM   1612  CA  GLY A 215     -70.735 -30.563   0.447  1.00 23.15           C  
ATOM   1613  C   GLY A 215     -70.316 -31.918   0.994  1.00 23.34           C  
ATOM   1614  O   GLY A 215     -70.871 -32.369   2.000  1.00 23.21           O  
ATOM   1615  N   HIS A 216     -69.345 -32.567   0.346  1.00 23.54           N  
ATOM   1616  CA  HIS A 216     -68.913 -33.914   0.736  1.00 23.84           C  
ATOM   1617  C   HIS A 216     -67.390 -34.079   0.875  1.00 24.10           C  
ATOM   1618  O   HIS A 216     -66.618 -33.495   0.115  1.00 24.33           O  
ATOM   1619  CB  HIS A 216     -69.431 -34.955  -0.259  1.00 23.85           C  
ATOM   1620  CG  HIS A 216     -70.923 -35.057  -0.329  1.00 23.94           C  
ATOM   1621  CD2 HIS A 216     -71.771 -36.025   0.097  1.00 23.56           C  
ATOM   1622  ND1 HIS A 216     -71.708 -34.101  -0.938  1.00 23.77           N  
ATOM   1623  CE1 HIS A 216     -72.977 -34.464  -0.861  1.00 23.56           C  
ATOM   1624  NE2 HIS A 216     -73.041 -35.629  -0.243  1.00 23.58           N  
ATOM   1625  N   GLN A 217     -66.993 -34.885   1.859  1.00 24.41           N  
ATOM   1626  CA  GLN A 217     -65.623 -35.368   2.054  1.00 24.77           C  
ATOM   1627  C   GLN A 217     -65.415 -36.637   1.208  1.00 24.42           C  
ATOM   1628  O   GLN A 217     -66.380 -37.246   0.729  1.00 24.13           O  
ATOM   1629  CB  GLN A 217     -65.402 -35.713   3.541  1.00 24.53           C  
ATOM   1630  CG  GLN A 217     -65.551 -34.530   4.507  1.00 26.20           C  
ATOM   1631  CD  GLN A 217     -65.986 -34.947   5.920  1.00 26.45           C  
ATOM   1632  NE2 GLN A 217     -65.035 -35.440   6.713  1.00 27.05           N  
ATOM   1633  OE1 GLN A 217     -67.163 -34.816   6.291  1.00 28.62           O  
ATOM   1634  N   MET A 218     -64.156 -37.047   1.041  1.00 24.15           N  
ATOM   1635  CA  MET A 218     -63.818 -38.264   0.301  1.00 23.57           C  
ATOM   1636  C   MET A 218     -62.742 -39.041   1.060  1.00 23.18           C  
ATOM   1637  O   MET A 218     -61.760 -38.446   1.504  1.00 23.50           O  
ATOM   1638  CB  MET A 218     -63.320 -37.906  -1.105  1.00 23.48           C  
ATOM   1639  CG  MET A 218     -64.332 -37.164  -1.967  1.00 23.35           C  
ATOM   1640  SD  MET A 218     -63.775 -36.867  -3.662  1.00 24.01           S  
ATOM   1641  CE  MET A 218     -62.831 -35.360  -3.430  1.00 24.14           C  
ATOM   1642  N   THR A 219     -62.927 -40.355   1.218  1.00 22.56           N  
ATOM   1643  CA  THR A 219     -61.936 -41.214   1.902  1.00 21.74           C  
ATOM   1644  C   THR A 219     -61.202 -42.123   0.911  1.00 21.22           C  
ATOM   1645  O   THR A 219     -61.756 -43.114   0.438  1.00 20.93           O  
ATOM   1646  CB  THR A 219     -62.571 -42.094   3.019  1.00 21.77           C  
ATOM   1647  CG2 THR A 219     -61.494 -42.743   3.879  1.00 21.07           C  
ATOM   1648  OG1 THR A 219     -63.407 -41.293   3.855  1.00 21.83           O  
ATOM   1649  N   ILE A 220     -59.954 -41.781   0.615  1.00 20.80           N  
ATOM   1650  CA  ILE A 220     -59.150 -42.532  -0.345  1.00 20.62           C  
ATOM   1651  C   ILE A 220     -58.714 -43.888   0.220  1.00 20.80           C  
ATOM   1652  O   ILE A 220     -58.108 -43.953   1.300  1.00 21.05           O  
ATOM   1653  CB  ILE A 220     -57.930 -41.713  -0.809  1.00 20.65           C  
ATOM   1654  CG1 ILE A 220     -58.401 -40.490  -1.615  1.00 20.50           C  
ATOM   1655  CG2 ILE A 220     -56.997 -42.577  -1.636  1.00 20.54           C  
ATOM   1656  CD1 ILE A 220     -57.302 -39.534  -2.038  1.00 20.36           C  
ATOM   1657  N   ILE A 221     -59.042 -44.962  -0.504  1.00 20.48           N  
ATOM   1658  CA  ILE A 221     -58.701 -46.331  -0.083  1.00 20.14           C  
ATOM   1659  C   ILE A 221     -57.819 -47.056  -1.103  1.00 20.24           C  
ATOM   1660  O   ILE A 221     -57.299 -48.143  -0.826  1.00 20.34           O  
ATOM   1661  CB  ILE A 221     -59.959 -47.199   0.195  1.00 20.06           C  
ATOM   1662  CG1 ILE A 221     -60.896 -47.190  -1.019  1.00 19.80           C  
ATOM   1663  CG2 ILE A 221     -60.670 -46.721   1.457  1.00 19.80           C  
ATOM   1664  CD1 ILE A 221     -62.019 -48.215  -0.977  1.00 19.78           C  
ATOM   1665  N   GLN A 222     -57.655 -46.456  -2.277  1.00 19.95           N  
ATOM   1666  CA  GLN A 222     -56.887 -47.075  -3.350  1.00 19.91           C  
ATOM   1667  C   GLN A 222     -56.203 -45.996  -4.181  1.00 20.02           C  
ATOM   1668  O   GLN A 222     -56.832 -44.992  -4.544  1.00 20.34           O  
ATOM   1669  CB  GLN A 222     -57.808 -47.933  -4.230  1.00 19.93           C  
ATOM   1670  CG  GLN A 222     -57.132 -48.656  -5.400  1.00 19.25           C  
ATOM   1671  CD  GLN A 222     -58.031 -48.788  -6.633  1.00 18.78           C  
ATOM   1672  NE2 GLN A 222     -59.344 -48.763  -6.430  1.00 17.37           N  
ATOM   1673  OE1 GLN A 222     -57.538 -48.905  -7.758  1.00 19.17           O  
ATOM   1674  N   VAL A 223     -54.916 -46.192  -4.459  1.00 19.55           N  
ATOM   1675  CA  VAL A 223     -54.190 -45.337  -5.401  1.00 19.16           C  
ATOM   1676  C   VAL A 223     -53.501 -46.182  -6.469  1.00 19.19           C  
ATOM   1677  O   VAL A 223     -52.733 -47.087  -6.154  1.00 18.97           O  
ATOM   1678  CB  VAL A 223     -53.249 -44.270  -4.709  1.00 19.11           C  
ATOM   1679  CG1 VAL A 223     -53.092 -44.519  -3.253  1.00 18.56           C  
ATOM   1680  CG2 VAL A 223     -51.898 -44.126  -5.399  1.00 18.27           C  
ATOM   1681  N   ASP A 224     -53.822 -45.893  -7.730  1.00 19.00           N  
ATOM   1682  CA  ASP A 224     -53.301 -46.644  -8.867  1.00 19.22           C  
ATOM   1683  C   ASP A 224     -53.285 -48.148  -8.584  1.00 19.20           C  
ATOM   1684  O   ASP A 224     -52.232 -48.791  -8.688  1.00 18.98           O  
ATOM   1685  CB  ASP A 224     -51.883 -46.182  -9.247  1.00 19.37           C  
ATOM   1686  CG  ASP A 224     -51.825 -44.744  -9.746  1.00 19.62           C  
ATOM   1687  OD1 ASP A 224     -52.859 -44.043  -9.760  1.00 20.25           O  
ATOM   1688  OD2 ASP A 224     -50.719 -44.315 -10.138  1.00 20.29           O1-
ATOM   1689  N   SER A 225     -54.448 -48.691  -8.213  1.00 19.11           N  
ATOM   1690  CA  SER A 225     -54.624 -50.132  -7.953  1.00 19.20           C  
ATOM   1691  C   SER A 225     -53.944 -50.657  -6.680  1.00 19.28           C  
ATOM   1692  O   SER A 225     -53.971 -51.856  -6.418  1.00 19.39           O  
ATOM   1693  CB  SER A 225     -54.189 -50.978  -9.162  1.00 19.13           C  
ATOM   1694  OG  SER A 225     -54.787 -50.514 -10.362  1.00 19.22           O  
ATOM   1695  N   ILE A 226     -53.340 -49.774  -5.892  1.00 19.26           N  
ATOM   1696  CA  ILE A 226     -52.689 -50.204  -4.657  1.00 19.30           C  
ATOM   1697  C   ILE A 226     -53.555 -49.852  -3.456  1.00 19.44           C  
ATOM   1698  O   ILE A 226     -53.906 -48.695  -3.262  1.00 19.41           O  
ATOM   1699  CB  ILE A 226     -51.261 -49.593  -4.494  1.00 19.32           C  
ATOM   1700  CG1 ILE A 226     -50.328 -50.047  -5.630  1.00 18.97           C  
ATOM   1701  CG2 ILE A 226     -50.664 -49.940  -3.120  1.00 19.05           C  
ATOM   1702  CD1 ILE A 226     -50.024 -51.556  -5.671  1.00 17.74           C  
ATOM   1703  N   ASN A 227     -53.905 -50.857  -2.657  1.00 19.63           N  
ATOM   1704  CA  ASN A 227     -54.674 -50.622  -1.442  1.00 19.99           C  
ATOM   1705  C   ASN A 227     -53.970 -49.635  -0.505  1.00 19.96           C  
ATOM   1706  O   ASN A 227     -52.766 -49.743  -0.274  1.00 20.24           O  
ATOM   1707  CB  ASN A 227     -54.997 -51.943  -0.744  1.00 19.88           C  
ATOM   1708  CG  ASN A 227     -55.993 -52.794  -1.531  1.00 21.05           C  
ATOM   1709  ND2 ASN A 227     -56.616 -52.200  -2.546  1.00 21.02           N  
ATOM   1710  OD1 ASN A 227     -56.199 -53.972  -1.226  1.00 22.68           O  
ATOM   1711  N   VAL A 228     -54.732 -48.676   0.016  1.00 19.73           N  
ATOM   1712  CA  VAL A 228     -54.181 -47.510   0.709  1.00 19.70           C  
ATOM   1713  C   VAL A 228     -54.855 -47.276   2.053  1.00 19.77           C  
ATOM   1714  O   VAL A 228     -56.054 -47.496   2.183  1.00 20.23           O  
ATOM   1715  CB  VAL A 228     -54.385 -46.246  -0.159  1.00 19.59           C  
ATOM   1716  CG1 VAL A 228     -53.799 -45.005   0.493  1.00 19.18           C  
ATOM   1717  CG2 VAL A 228     -53.763 -46.458  -1.483  1.00 19.04           C  
ATOM   1718  N   GLN A 229     -54.085 -46.817   3.041  0.70 19.67           N  
ATOM   1719  CA  GLN A 229     -54.647 -46.373   4.313  0.70 19.71           C  
ATOM   1720  C   GLN A 229     -55.672 -45.263   4.092  0.70 20.06           C  
ATOM   1721  O   GLN A 229     -55.383 -44.293   3.397  0.70 20.00           O  
ATOM   1722  CB  GLN A 229     -53.551 -45.870   5.243  0.70 19.34           C  
ATOM   1723  CG  GLN A 229     -52.797 -46.963   5.957  0.70 19.07           C  
ATOM   1724  CD  GLN A 229     -51.658 -46.439   6.815  0.70 18.86           C  
ATOM   1725  NE2 GLN A 229     -51.566 -45.116   6.957  0.70 18.25           N  
ATOM   1726  OE1 GLN A 229     -50.868 -47.219   7.345  0.70 18.11           O  
ATOM   1727  N   PRO A 230     -56.879 -45.418   4.666  1.00 20.50           N  
ATOM   1728  CA  PRO A 230     -57.945 -44.416   4.621  1.00 20.84           C  
ATOM   1729  C   PRO A 230     -57.418 -43.019   4.862  1.00 21.05           C  
ATOM   1730  O   PRO A 230     -56.837 -42.753   5.918  1.00 21.19           O  
ATOM   1731  CB  PRO A 230     -58.856 -44.821   5.784  1.00 20.66           C  
ATOM   1732  CG  PRO A 230     -58.743 -46.285   5.821  1.00 21.10           C  
ATOM   1733  CD  PRO A 230     -57.308 -46.619   5.403  1.00 20.75           C  
ATOM   1734  N   LEU A 231     -57.604 -42.149   3.875  1.00 20.99           N  
ATOM   1735  CA  LEU A 231     -57.184 -40.768   3.981  1.00 21.08           C  
ATOM   1736  C   LEU A 231     -58.344 -39.878   3.571  1.00 21.46           C  
ATOM   1737  O   LEU A 231     -58.829 -39.966   2.436  1.00 21.87           O  
ATOM   1738  CB  LEU A 231     -55.954 -40.499   3.106  1.00 20.94           C  
ATOM   1739  CG  LEU A 231     -55.412 -39.063   3.103  1.00 21.00           C  
ATOM   1740  CD1 LEU A 231     -54.734 -38.706   4.428  1.00 20.00           C  
ATOM   1741  CD2 LEU A 231     -54.467 -38.841   1.940  1.00 20.94           C  
ATOM   1742  N   VAL A 232     -58.786 -39.033   4.503  1.00 21.48           N  
ATOM   1743  CA  VAL A 232     -59.900 -38.117   4.282  1.00 21.51           C  
ATOM   1744  C   VAL A 232     -59.417 -36.851   3.587  1.00 21.64           C  
ATOM   1745  O   VAL A 232     -58.585 -36.113   4.116  1.00 21.93           O  
ATOM   1746  CB  VAL A 232     -60.608 -37.745   5.605  1.00 21.64           C  
ATOM   1747  CG1 VAL A 232     -61.783 -36.826   5.342  1.00 21.46           C  
ATOM   1748  CG2 VAL A 232     -61.081 -39.006   6.336  1.00 21.80           C  
ATOM   1749  N   VAL A 233     -59.937 -36.617   2.389  1.00 21.61           N  
ATOM   1750  CA  VAL A 233     -59.607 -35.426   1.605  1.00 21.32           C  
ATOM   1751  C   VAL A 233     -60.905 -34.719   1.201  1.00 21.27           C  
ATOM   1752  O   VAL A 233     -61.996 -35.283   1.339  1.00 21.35           O  
ATOM   1753  CB  VAL A 233     -58.799 -35.795   0.325  1.00 21.34           C  
ATOM   1754  CG1 VAL A 233     -57.459 -36.423   0.678  1.00 21.02           C  
ATOM   1755  CG2 VAL A 233     -59.597 -36.739  -0.564  1.00 20.95           C  
ATOM   1756  N   LEU A 234     -60.789 -33.497   0.696  1.00 21.16           N  
ATOM   1757  CA  LEU A 234     -61.934 -32.810   0.103  1.00 21.29           C  
ATOM   1758  C   LEU A 234     -61.651 -32.268  -1.307  1.00 20.89           C  
ATOM   1759  O   LEU A 234     -62.457 -31.550  -1.884  1.00 20.84           O  
ATOM   1760  CB  LEU A 234     -62.488 -31.725   1.045  1.00 21.14           C  
ATOM   1761  CG  LEU A 234     -61.567 -30.699   1.701  1.00 21.48           C  
ATOM   1762  CD1 LEU A 234     -60.603 -30.186   0.694  1.00 20.37           C  
ATOM   1763  CD2 LEU A 234     -62.374 -29.545   2.330  1.00 21.70           C  
ATOM   1764  N   LYS A 235     -60.508 -32.652  -1.855  1.00 21.16           N  
ATOM   1765  CA  LYS A 235     -60.035 -32.192  -3.161  1.00 21.05           C  
ATOM   1766  C   LYS A 235     -59.014 -33.223  -3.620  1.00 20.75           C  
ATOM   1767  O   LYS A 235     -58.092 -33.548  -2.872  1.00 20.76           O  
ATOM   1768  CB  LYS A 235     -59.378 -30.814  -2.997  1.00 21.08           C  
ATOM   1769  CG  LYS A 235     -58.606 -30.239  -4.182  1.00 22.33           C  
ATOM   1770  CD  LYS A 235     -57.118 -30.677  -4.229  1.00 23.15           C  
ATOM   1771  CE  LYS A 235     -56.265 -29.851  -5.208  1.00 23.43           C  
ATOM   1772  NZ  LYS A 235     -55.759 -28.526  -4.676  1.00 24.33           N1+
ATOM   1773  N   ILE A 236     -59.178 -33.754  -4.827  1.00 20.38           N  
ATOM   1774  CA  ILE A 236     -58.160 -34.636  -5.398  1.00 20.14           C  
ATOM   1775  C   ILE A 236     -57.605 -34.053  -6.697  1.00 20.11           C  
ATOM   1776  O   ILE A 236     -58.350 -33.821  -7.656  1.00 19.99           O  
ATOM   1777  CB  ILE A 236     -58.690 -36.071  -5.660  1.00 20.21           C  
ATOM   1778  CG1 ILE A 236     -59.097 -36.740  -4.342  1.00 20.37           C  
ATOM   1779  CG2 ILE A 236     -57.633 -36.911  -6.393  1.00 19.91           C  
ATOM   1780  CD1 ILE A 236     -59.817 -38.083  -4.492  1.00 19.79           C  
ATOM   1781  N   GLN A 237     -56.298 -33.809  -6.730  1.00 19.72           N  
ATOM   1782  CA  GLN A 237     -55.681 -33.432  -7.980  1.00 19.57           C  
ATOM   1783  C   GLN A 237     -55.188 -34.699  -8.668  1.00 19.62           C  
ATOM   1784  O   GLN A 237     -54.247 -35.346  -8.211  1.00 19.68           O  
ATOM   1785  CB  GLN A 237     -54.575 -32.396  -7.796  1.00 19.26           C  
ATOM   1786  CG  GLN A 237     -54.024 -31.900  -9.132  1.00 19.59           C  
ATOM   1787  CD  GLN A 237     -53.506 -30.474  -9.080  1.00 20.74           C  
ATOM   1788  NE2 GLN A 237     -53.407 -29.837 -10.245  1.00 19.03           N  
ATOM   1789  OE1 GLN A 237     -53.204 -29.949  -8.005  1.00 21.85           O  
ATOM   1790  N   ILE A 238     -55.847 -35.056  -9.763  1.00 19.59           N  
ATOM   1791  CA  ILE A 238     -55.553 -36.309 -10.448  1.00 19.79           C  
ATOM   1792  C   ILE A 238     -54.916 -36.062 -11.835  1.00 20.12           C  
ATOM   1793  O   ILE A 238     -55.481 -35.350 -12.679  1.00 20.28           O  
ATOM   1794  CB  ILE A 238     -56.810 -37.234 -10.490  1.00 19.59           C  
ATOM   1795  CG1 ILE A 238     -56.464 -38.611 -11.065  1.00 19.74           C  
ATOM   1796  CG2 ILE A 238     -57.993 -36.557 -11.212  1.00 18.66           C  
ATOM   1797  CD1 ILE A 238     -57.601 -39.639 -10.968  1.00 19.60           C  
ATOM   1798  N   TYR A 239     -53.724 -36.623 -12.035  1.00 19.90           N  
ATOM   1799  CA  TYR A 239     -52.970 -36.461 -13.284  1.00 19.96           C  
ATOM   1800  C   TYR A 239     -53.306 -37.608 -14.241  1.00 19.93           C  
ATOM   1801  O   TYR A 239     -53.822 -38.656 -13.816  1.00 19.69           O  
ATOM   1802  CB  TYR A 239     -51.452 -36.362 -13.007  1.00 20.05           C  
ATOM   1803  CG  TYR A 239     -51.101 -35.272 -12.003  1.00 20.59           C  
ATOM   1804  CD1 TYR A 239     -51.176 -35.505 -10.628  1.00 20.73           C  
ATOM   1805  CD2 TYR A 239     -50.727 -33.998 -12.428  1.00 20.41           C  
ATOM   1806  CE1 TYR A 239     -50.886 -34.496  -9.705  1.00 20.28           C  
ATOM   1807  CE2 TYR A 239     -50.436 -32.991 -11.519  1.00 19.60           C  
ATOM   1808  CZ  TYR A 239     -50.516 -33.247 -10.165  1.00 20.60           C  
ATOM   1809  OH  TYR A 239     -50.222 -32.247  -9.267  1.00 21.61           O  
ATOM   1810  N   ALA A 240     -53.027 -37.400 -15.527  1.00 19.71           N  
ATOM   1811  CA  ALA A 240     -53.365 -38.367 -16.575  1.00 19.61           C  
ATOM   1812  C   ALA A 240     -53.013 -39.802 -16.189  1.00 19.58           C  
ATOM   1813  O   ALA A 240     -51.926 -40.068 -15.664  1.00 19.58           O  
ATOM   1814  CB  ALA A 240     -52.689 -37.989 -17.897  1.00 19.50           C  
ATOM   1815  N   ALA A 241     -53.953 -40.710 -16.445  1.00 19.45           N  
ATOM   1816  CA  ALA A 241     -53.786 -42.156 -16.225  1.00 19.31           C  
ATOM   1817  C   ALA A 241     -53.886 -42.641 -14.768  1.00 19.20           C  
ATOM   1818  O   ALA A 241     -53.941 -43.853 -14.530  1.00 19.24           O  
ATOM   1819  CB  ALA A 241     -52.499 -42.659 -16.880  1.00 19.18           C  
ATOM   1820  N   GLN A 242     -53.914 -41.711 -13.808  1.00 19.05           N  
ATOM   1821  CA  GLN A 242     -53.972 -42.066 -12.381  1.00 19.12           C  
ATOM   1822  C   GLN A 242     -55.347 -42.606 -11.961  1.00 19.17           C  
ATOM   1823  O   GLN A 242     -56.345 -42.368 -12.638  1.00 19.01           O  
ATOM   1824  CB  GLN A 242     -53.574 -40.880 -11.487  1.00 18.92           C  
ATOM   1825  CG  GLN A 242     -52.102 -40.516 -11.551  1.00 18.92           C  
ATOM   1826  CD  GLN A 242     -51.668 -39.479 -10.527  1.00 18.94           C  
ATOM   1827  NE2 GLN A 242     -52.568 -38.582 -10.151  1.00 18.96           N  
ATOM   1828  OE1 GLN A 242     -50.524 -39.490 -10.083  1.00 20.00           O  
ATOM   1829  N   ARG A 243     -55.378 -43.336 -10.845  1.00 19.11           N  
ATOM   1830  CA  ARG A 243     -56.623 -43.838 -10.262  1.00 19.16           C  
ATOM   1831  C   ARG A 243     -56.687 -43.645  -8.753  1.00 18.95           C  
ATOM   1832  O   ARG A 243     -55.677 -43.750  -8.051  1.00 19.01           O  
ATOM   1833  CB  ARG A 243     -56.800 -45.318 -10.568  1.00 19.28           C  
ATOM   1834  CG  ARG A 243     -57.102 -45.619 -12.014  1.00 20.36           C  
ATOM   1835  CD  ARG A 243     -56.255 -46.769 -12.519  1.00 21.99           C  
ATOM   1836  NE  ARG A 243     -54.896 -46.335 -12.810  1.00 23.78           N  
ATOM   1837  CZ  ARG A 243     -53.783 -46.966 -12.446  1.00 24.27           C  
ATOM   1838  NH1 ARG A 243     -53.818 -48.108 -11.774  1.00 23.88           N1+
ATOM   1839  NH2 ARG A 243     -52.614 -46.444 -12.784  1.00 25.83           N  
ATOM   1840  N   TYR A 244     -57.891 -43.372  -8.265  1.00 18.70           N  
ATOM   1841  CA  TYR A 244     -58.177 -43.386  -6.837  1.00 18.35           C  
ATOM   1842  C   TYR A 244     -59.544 -44.001  -6.595  1.00 18.53           C  
ATOM   1843  O   TYR A 244     -60.500 -43.688  -7.317  1.00 18.64           O  
ATOM   1844  CB  TYR A 244     -58.163 -41.970  -6.259  1.00 17.89           C  
ATOM   1845  CG  TYR A 244     -56.814 -41.292  -6.281  1.00 17.38           C  
ATOM   1846  CD1 TYR A 244     -55.863 -41.551  -5.284  1.00 15.84           C  
ATOM   1847  CD2 TYR A 244     -56.491 -40.379  -7.286  1.00 15.93           C  
ATOM   1848  CE1 TYR A 244     -54.624 -40.929  -5.298  1.00 15.76           C  
ATOM   1849  CE2 TYR A 244     -55.252 -39.748  -7.310  1.00 16.30           C  
ATOM   1850  CZ  TYR A 244     -54.323 -40.026  -6.311  1.00 17.05           C  
ATOM   1851  OH  TYR A 244     -53.095 -39.402  -6.324  1.00 17.09           O  
ATOM   1852  N   SER A 245     -59.635 -44.882  -5.599  1.00 18.44           N  
ATOM   1853  CA  SER A 245     -60.929 -45.202  -5.002  1.00 18.28           C  
ATOM   1854  C   SER A 245     -61.090 -44.324  -3.780  1.00 18.50           C  
ATOM   1855  O   SER A 245     -60.207 -44.269  -2.916  1.00 18.48           O  
ATOM   1856  CB  SER A 245     -61.023 -46.658  -4.574  1.00 18.01           C  
ATOM   1857  OG  SER A 245     -61.490 -47.481  -5.616  1.00 18.70           O  
ATOM   1858  N   PHE A 246     -62.208 -43.617  -3.718  1.00 18.80           N  
ATOM   1859  CA  PHE A 246     -62.588 -42.913  -2.508  1.00 19.01           C  
ATOM   1860  C   PHE A 246     -63.978 -43.353  -2.086  1.00 19.58           C  
ATOM   1861  O   PHE A 246     -64.806 -43.727  -2.923  1.00 19.68           O  
ATOM   1862  CB  PHE A 246     -62.507 -41.392  -2.686  1.00 18.77           C  
ATOM   1863  CG  PHE A 246     -63.487 -40.833  -3.682  1.00 18.28           C  
ATOM   1864  CD1 PHE A 246     -64.786 -40.506  -3.296  1.00 18.08           C  
ATOM   1865  CD2 PHE A 246     -63.105 -40.611  -4.998  1.00 17.42           C  
ATOM   1866  CE1 PHE A 246     -65.693 -39.983  -4.215  1.00 18.61           C  
ATOM   1867  CE2 PHE A 246     -64.007 -40.090  -5.929  1.00 17.79           C  
ATOM   1868  CZ  PHE A 246     -65.301 -39.771  -5.536  1.00 17.96           C  
ATOM   1869  N   ILE A 247     -64.218 -43.329  -0.782  1.00 20.13           N  
ATOM   1870  CA  ILE A 247     -65.523 -43.652  -0.243  1.00 20.53           C  
ATOM   1871  C   ILE A 247     -66.233 -42.357   0.066  1.00 20.79           C  
ATOM   1872  O   ILE A 247     -65.708 -41.497   0.784  1.00 21.18           O  
ATOM   1873  CB  ILE A 247     -65.417 -44.531   1.014  1.00 20.86           C  
ATOM   1874  CG1 ILE A 247     -64.896 -45.907   0.614  1.00 21.99           C  
ATOM   1875  CG2 ILE A 247     -66.773 -44.670   1.717  1.00 20.42           C  
ATOM   1876  CD1 ILE A 247     -64.319 -46.687   1.740  1.00 24.15           C  
ATOM   1877  N   LEU A 248     -67.410 -42.215  -0.524  1.00 20.83           N  
ATOM   1878  CA  LEU A 248     -68.306 -41.134  -0.225  1.00 20.96           C  
ATOM   1879  C   LEU A 248     -69.463 -41.685   0.607  1.00 21.55           C  
ATOM   1880  O   LEU A 248     -70.141 -42.640   0.200  1.00 21.18           O  
ATOM   1881  CB  LEU A 248     -68.808 -40.497  -1.524  1.00 20.84           C  
ATOM   1882  CG  LEU A 248     -69.865 -39.402  -1.374  1.00 20.27           C  
ATOM   1883  CD1 LEU A 248     -69.585 -38.240  -2.307  1.00 19.72           C  
ATOM   1884  CD2 LEU A 248     -71.270 -39.965  -1.581  1.00 19.03           C  
ATOM   1885  N   ASN A 249     -69.654 -41.099   1.785  1.00 22.45           N  
ATOM   1886  CA  ASN A 249     -70.829 -41.371   2.596  1.00 23.59           C  
ATOM   1887  C   ASN A 249     -71.930 -40.386   2.202  1.00 23.93           C  
ATOM   1888  O   ASN A 249     -71.760 -39.166   2.300  1.00 23.77           O  
ATOM   1889  CB  ASN A 249     -70.515 -41.269   4.097  1.00 23.69           C  
ATOM   1890  CG  ASN A 249     -71.641 -41.830   4.979  1.00 25.95           C  
ATOM   1891  ND2 ASN A 249     -71.363 -41.966   6.274  1.00 27.59           N  
ATOM   1892  OD1 ASN A 249     -72.745 -42.136   4.504  1.00 27.62           O  
ATOM   1893  N   ALA A 250     -73.058 -40.922   1.742  1.00 24.43           N  
ATOM   1894  CA  ALA A 250     -74.178 -40.089   1.336  1.00 24.74           C  
ATOM   1895  C   ALA A 250     -74.937 -39.613   2.575  1.00 25.10           C  
ATOM   1896  O   ALA A 250     -76.059 -40.056   2.838  1.00 25.54           O  
ATOM   1897  CB  ALA A 250     -75.083 -40.851   0.374  1.00 24.47           C  
ATOM   1898  N   ASN A 251     -74.313 -38.711   3.332  1.00 25.37           N  
ATOM   1899  CA  ASN A 251     -74.842 -38.266   4.628  1.00 25.73           C  
ATOM   1900  C   ASN A 251     -75.296 -36.808   4.663  1.00 25.76           C  
ATOM   1901  O   ASN A 251     -75.430 -36.216   5.731  1.00 26.20           O  
ATOM   1902  CB  ASN A 251     -73.831 -38.534   5.752  1.00 25.89           C  
ATOM   1903  CG  ASN A 251     -72.498 -37.784   5.566  1.00 27.15           C  
ATOM   1904  ND2 ASN A 251     -71.590 -37.987   6.509  1.00 28.61           N  
ATOM   1905  OD1 ASN A 251     -72.289 -37.046   4.599  1.00 27.86           O  
ATOM   1906  N   GLN A 252     -75.534 -36.229   3.495  1.00 25.56           N  
ATOM   1907  CA  GLN A 252     -75.976 -34.845   3.421  1.00 25.23           C  
ATOM   1908  C   GLN A 252     -77.461 -34.807   3.073  1.00 25.04           C  
ATOM   1909  O   GLN A 252     -78.065 -35.852   2.814  1.00 25.21           O  
ATOM   1910  CB  GLN A 252     -75.137 -34.085   2.395  1.00 25.27           C  
ATOM   1911  CG  GLN A 252     -73.648 -34.094   2.716  1.00 25.05           C  
ATOM   1912  CD  GLN A 252     -73.312 -33.257   3.938  1.00 24.69           C  
ATOM   1913  NE2 GLN A 252     -72.601 -33.853   4.878  1.00 23.94           N  
ATOM   1914  OE1 GLN A 252     -73.695 -32.090   4.034  1.00 23.83           O  
ATOM   1915  N   ALA A 253     -78.053 -33.616   3.084  1.00 24.47           N  
ATOM   1916  CA  ALA A 253     -79.464 -33.473   2.743  1.00 24.07           C  
ATOM   1917  C   ALA A 253     -79.737 -34.035   1.349  1.00 23.93           C  
ATOM   1918  O   ALA A 253     -78.861 -34.009   0.473  1.00 23.83           O  
ATOM   1919  CB  ALA A 253     -79.897 -32.009   2.829  1.00 23.68           C  
ATOM   1920  N   VAL A 254     -80.945 -34.561   1.165  1.00 23.60           N  
ATOM   1921  CA  VAL A 254     -81.399 -35.031  -0.131  1.00 23.38           C  
ATOM   1922  C   VAL A 254     -81.484 -33.811  -1.044  1.00 23.58           C  
ATOM   1923  O   VAL A 254     -82.325 -32.937  -0.846  1.00 23.84           O  
ATOM   1924  CB  VAL A 254     -82.763 -35.780  -0.025  1.00 23.29           C  
ATOM   1925  CG1 VAL A 254     -83.381 -36.009  -1.397  1.00 22.97           C  
ATOM   1926  CG2 VAL A 254     -82.593 -37.102   0.703  1.00 22.37           C  
ATOM   1927  N   ASN A 255     -80.583 -33.751  -2.023  1.00 23.61           N  
ATOM   1928  CA  ASN A 255     -80.449 -32.597  -2.911  1.00 23.53           C  
ATOM   1929  C   ASN A 255     -79.595 -32.968  -4.112  1.00 23.34           C  
ATOM   1930  O   ASN A 255     -79.214 -34.132  -4.274  1.00 23.65           O  
ATOM   1931  CB  ASN A 255     -79.795 -31.427  -2.162  1.00 23.67           C  
ATOM   1932  CG  ASN A 255     -80.244 -30.061  -2.672  1.00 23.92           C  
ATOM   1933  ND2 ASN A 255     -80.206 -29.073  -1.788  1.00 24.42           N  
ATOM   1934  OD1 ASN A 255     -80.613 -29.892  -3.838  1.00 24.01           O  
ATOM   1935  N   ASN A 256     -79.306 -31.975  -4.946  1.00 22.94           N  
ATOM   1936  CA  ASN A 256     -78.379 -32.101  -6.064  1.00 22.70           C  
ATOM   1937  C   ASN A 256     -77.077 -31.393  -5.708  1.00 22.46           C  
ATOM   1938  O   ASN A 256     -77.100 -30.278  -5.197  1.00 22.36           O  
ATOM   1939  CB  ASN A 256     -78.982 -31.472  -7.322  1.00 22.57           C  
ATOM   1940  CG  ASN A 256     -80.049 -32.339  -7.956  1.00 23.25           C  
ATOM   1941  ND2 ASN A 256     -81.311 -31.950  -7.782  1.00 22.96           N  
ATOM   1942  OD1 ASN A 256     -79.745 -33.341  -8.614  1.00 24.01           O  
ATOM   1943  N   TYR A 257     -75.946 -32.042  -5.969  1.00 22.28           N  
ATOM   1944  CA  TYR A 257     -74.639 -31.464  -5.648  1.00 22.11           C  
ATOM   1945  C   TYR A 257     -73.751 -31.440  -6.891  1.00 22.23           C  
ATOM   1946  O   TYR A 257     -73.770 -32.382  -7.700  1.00 22.47           O  
ATOM   1947  CB  TYR A 257     -73.962 -32.236  -4.503  1.00 21.73           C  
ATOM   1948  CG  TYR A 257     -74.742 -32.221  -3.204  1.00 21.34           C  
ATOM   1949  CD1 TYR A 257     -74.455 -31.289  -2.203  1.00 21.03           C  
ATOM   1950  CD2 TYR A 257     -75.774 -33.132  -2.975  1.00 21.04           C  
ATOM   1951  CE1 TYR A 257     -75.182 -31.263  -1.007  1.00 20.42           C  
ATOM   1952  CE2 TYR A 257     -76.500 -33.113  -1.790  1.00 21.21           C  
ATOM   1953  CZ  TYR A 257     -76.197 -32.182  -0.810  1.00 21.20           C  
ATOM   1954  OH  TYR A 257     -76.920 -32.177   0.364  1.00 21.72           O  
ATOM   1955  N   TRP A 258     -72.993 -30.357  -7.055  1.00 22.07           N  
ATOM   1956  CA  TRP A 258     -72.084 -30.237  -8.189  1.00 21.88           C  
ATOM   1957  C   TRP A 258     -70.866 -31.129  -7.990  1.00 22.27           C  
ATOM   1958  O   TRP A 258     -70.202 -31.088  -6.943  1.00 22.42           O  
ATOM   1959  CB  TRP A 258     -71.624 -28.794  -8.394  1.00 21.60           C  
ATOM   1960  CG  TRP A 258     -72.572 -27.899  -9.141  1.00 21.27           C  
ATOM   1961  CD1 TRP A 258     -73.079 -26.705  -8.706  1.00 21.29           C  
ATOM   1962  CD2 TRP A 258     -73.104 -28.103 -10.458  1.00 20.56           C  
ATOM   1963  CE2 TRP A 258     -73.935 -26.993 -10.750  1.00 21.05           C  
ATOM   1964  CE3 TRP A 258     -72.967 -29.114 -11.417  1.00 20.64           C  
ATOM   1965  NE1 TRP A 258     -73.899 -26.156  -9.665  1.00 20.85           N  
ATOM   1966  CZ2 TRP A 258     -74.625 -26.866 -11.967  1.00 21.36           C  
ATOM   1967  CZ3 TRP A 258     -73.655 -28.990 -12.631  1.00 21.25           C  
ATOM   1968  CH2 TRP A 258     -74.474 -27.871 -12.892  1.00 21.39           C  
ATOM   1969  N   ILE A 259     -70.604 -31.956  -8.994  1.00 22.56           N  
ATOM   1970  CA  ILE A 259     -69.359 -32.686  -9.097  1.00 22.59           C  
ATOM   1971  C   ILE A 259     -68.489 -31.862 -10.022  1.00 23.20           C  
ATOM   1972  O   ILE A 259     -68.903 -31.507 -11.131  1.00 23.26           O  
ATOM   1973  CB  ILE A 259     -69.564 -34.094  -9.661  1.00 22.30           C  
ATOM   1974  CG1 ILE A 259     -70.439 -34.902  -8.706  1.00 21.58           C  
ATOM   1975  CG2 ILE A 259     -68.220 -34.781  -9.850  1.00 22.48           C  
ATOM   1976  CD1 ILE A 259     -70.887 -36.242  -9.229  1.00 21.12           C  
ATOM   1977  N   ARG A 260     -67.292 -31.542  -9.543  1.00 23.76           N  
ATOM   1978  CA  ARG A 260     -66.399 -30.624 -10.227  1.00 24.00           C  
ATOM   1979  C   ARG A 260     -65.114 -31.344 -10.591  1.00 24.56           C  
ATOM   1980  O   ARG A 260     -64.625 -32.195  -9.838  1.00 24.71           O  
ATOM   1981  CB  ARG A 260     -66.096 -29.415  -9.336  1.00 24.02           C  
ATOM   1982  CG  ARG A 260     -67.337 -28.631  -8.900  1.00 23.77           C  
ATOM   1983  CD  ARG A 260     -66.991 -27.505  -7.923  1.00 23.70           C  
ATOM   1984  NE  ARG A 260     -68.188 -26.863  -7.381  1.00 22.89           N  
ATOM   1985  CZ  ARG A 260     -68.907 -25.930  -8.009  1.00 22.93           C  
ATOM   1986  NH1 ARG A 260     -68.571 -25.503  -9.222  1.00 21.78           N1+
ATOM   1987  NH2 ARG A 260     -69.976 -25.420  -7.420  1.00 22.46           N  
ATOM   1988  N   ALA A 261     -64.579 -31.001 -11.758  1.00 24.95           N  
ATOM   1989  CA  ALA A 261     -63.323 -31.552 -12.241  1.00 25.16           C  
ATOM   1990  C   ALA A 261     -62.635 -30.478 -13.078  1.00 25.60           C  
ATOM   1991  O   ALA A 261     -62.838 -30.389 -14.291  1.00 25.37           O  
ATOM   1992  CB  ALA A 261     -63.576 -32.807 -13.055  1.00 24.84           C  
ATOM   1993  N   ASN A 262     -61.827 -29.659 -12.410  1.00 26.09           N  
ATOM   1994  CA  ASN A 262     -61.244 -28.465 -13.017  1.00 26.65           C  
ATOM   1995  C   ASN A 262     -59.883 -28.712 -13.681  1.00 27.08           C  
ATOM   1996  O   ASN A 262     -58.912 -29.021 -12.988  1.00 27.39           O  
ATOM   1997  CB  ASN A 262     -61.113 -27.375 -11.948  1.00 26.61           C  
ATOM   1998  CG  ASN A 262     -61.182 -25.972 -12.524  1.00 26.44           C  
ATOM   1999  ND2 ASN A 262     -60.980 -24.981 -11.666  1.00 24.35           N  
ATOM   2000  OD1 ASN A 262     -61.422 -25.780 -13.723  1.00 26.27           O  
ATOM   2001  N   PRO A 263     -59.798 -28.549 -15.020  1.00 27.51           N  
ATOM   2002  CA  PRO A 263     -58.554 -28.819 -15.752  1.00 27.64           C  
ATOM   2003  C   PRO A 263     -57.503 -27.786 -15.408  1.00 28.04           C  
ATOM   2004  O   PRO A 263     -57.848 -26.659 -15.060  1.00 28.30           O  
ATOM   2005  CB  PRO A 263     -58.949 -28.661 -17.225  1.00 27.44           C  
ATOM   2006  CG  PRO A 263     -60.428 -28.569 -17.258  1.00 27.97           C  
ATOM   2007  CD  PRO A 263     -60.862 -28.066 -15.915  1.00 27.87           C  
ATOM   2008  N   ASN A 264     -56.230 -28.157 -15.499  1.00 28.50           N  
ATOM   2009  CA  ASN A 264     -55.156 -27.206 -15.223  1.00 29.05           C  
ATOM   2010  C   ASN A 264     -55.017 -26.184 -16.347  1.00 29.22           C  
ATOM   2011  O   ASN A 264     -54.463 -25.106 -16.149  1.00 29.04           O  
ATOM   2012  CB  ASN A 264     -53.831 -27.928 -14.952  1.00 29.07           C  
ATOM   2013  CG  ASN A 264     -53.350 -28.746 -16.141  1.00 30.19           C  
ATOM   2014  ND2 ASN A 264     -52.059 -28.658 -16.427  1.00 30.08           N  
ATOM   2015  OD1 ASN A 264     -54.125 -29.456 -16.787  1.00 31.53           O  
ATOM   2016  N   GLN A 265     -55.561 -26.530 -17.510  1.00 29.66           N  
ATOM   2017  CA  GLN A 265     -55.492 -25.704 -18.710  1.00 30.48           C  
ATOM   2018  C   GLN A 265     -56.675 -26.022 -19.629  1.00 30.52           C  
ATOM   2019  O   GLN A 265     -57.290 -27.081 -19.521  1.00 30.46           O  
ATOM   2020  CB  GLN A 265     -54.168 -25.955 -19.453  1.00 30.66           C  
ATOM   2021  CG  GLN A 265     -53.841 -27.457 -19.614  1.00 32.45           C  
ATOM   2022  CD  GLN A 265     -52.888 -27.753 -20.748  1.00 34.11           C  
ATOM   2023  NE2 GLN A 265     -52.689 -29.039 -21.043  1.00 33.79           N  
ATOM   2024  OE1 GLN A 265     -52.335 -26.842 -21.354  1.00 35.69           O  
ATOM   2025  N   GLY A 266     -56.963 -25.107 -20.551  1.00 30.99           N  
ATOM   2026  CA  GLY A 266     -58.066 -25.257 -21.498  1.00 31.30           C  
ATOM   2027  C   GLY A 266     -59.181 -24.306 -21.119  1.00 31.60           C  
ATOM   2028  O   GLY A 266     -58.955 -23.102 -20.971  1.00 31.76           O  
ATOM   2029  N   ASN A 267     -60.382 -24.849 -20.942  1.00 31.50           N  
ATOM   2030  CA  ASN A 267     -61.500 -24.074 -20.437  1.00 31.21           C  
ATOM   2031  C   ASN A 267     -61.707 -24.328 -18.948  1.00 31.33           C  
ATOM   2032  O   ASN A 267     -62.349 -25.301 -18.557  1.00 31.62           O  
ATOM   2033  CB  ASN A 267     -62.750 -24.399 -21.246  1.00 31.03           C  
ATOM   2034  CG  ASN A 267     -62.553 -24.151 -22.728  1.00 30.52           C  
ATOM   2035  ND2 ASN A 267     -62.952 -25.112 -23.554  1.00 29.67           N  
ATOM   2036  OD1 ASN A 267     -62.047 -23.106 -23.125  1.00 30.79           O  
ATOM   2037  N   VAL A 268     -61.145 -23.450 -18.122  1.00 31.34           N  
ATOM   2038  CA  VAL A 268     -61.183 -23.604 -16.665  1.00 31.37           C  
ATOM   2039  C   VAL A 268     -62.481 -23.056 -16.060  1.00 31.17           C  
ATOM   2040  O   VAL A 268     -63.300 -22.465 -16.768  1.00 31.38           O  
ATOM   2041  CB  VAL A 268     -59.941 -22.955 -15.973  1.00 31.65           C  
ATOM   2042  CG1 VAL A 268     -58.644 -23.594 -16.475  1.00 31.80           C  
ATOM   2043  CG2 VAL A 268     -59.911 -21.428 -16.176  1.00 31.97           C  
ATOM   2044  N   GLY A 269     -62.658 -23.262 -14.754  1.00 30.81           N  
ATOM   2045  CA  GLY A 269     -63.846 -22.803 -14.037  1.00 30.12           C  
ATOM   2046  C   GLY A 269     -65.094 -23.616 -14.336  1.00 29.92           C  
ATOM   2047  O   GLY A 269     -65.020 -24.707 -14.911  1.00 29.59           O  
ATOM   2048  N   PHE A 270     -66.247 -23.066 -13.963  1.00 29.91           N  
ATOM   2049  CA  PHE A 270     -67.505 -23.805 -14.003  1.00 30.25           C  
ATOM   2050  C   PHE A 270     -68.692 -23.025 -14.598  1.00 30.89           C  
ATOM   2051  O   PHE A 270     -69.854 -23.400 -14.402  1.00 31.10           O  
ATOM   2052  CB  PHE A 270     -67.837 -24.334 -12.605  1.00 29.64           C  
ATOM   2053  CG  PHE A 270     -66.687 -25.046 -11.942  1.00 29.45           C  
ATOM   2054  CD1 PHE A 270     -66.307 -26.327 -12.360  1.00 28.39           C  
ATOM   2055  CD2 PHE A 270     -65.971 -24.433 -10.917  1.00 28.15           C  
ATOM   2056  CE1 PHE A 270     -65.249 -26.981 -11.761  1.00 27.99           C  
ATOM   2057  CE2 PHE A 270     -64.910 -25.087 -10.306  1.00 28.19           C  
ATOM   2058  CZ  PHE A 270     -64.548 -26.364 -10.728  1.00 28.54           C  
ATOM   2059  N   THR A 271     -68.393 -21.962 -15.346  1.00 31.38           N  
ATOM   2060  CA  THR A 271     -69.421 -21.165 -16.017  1.00 31.65           C  
ATOM   2061  C   THR A 271     -70.307 -22.035 -16.920  1.00 31.79           C  
ATOM   2062  O   THR A 271     -69.816 -22.694 -17.834  1.00 31.95           O  
ATOM   2063  CB  THR A 271     -68.787 -20.005 -16.819  1.00 31.70           C  
ATOM   2064  CG2 THR A 271     -69.847 -19.227 -17.578  1.00 31.93           C  
ATOM   2065  OG1 THR A 271     -68.117 -19.115 -15.917  1.00 31.52           O  
ATOM   2066  N   ASN A 272     -71.609 -22.033 -16.636  1.00 31.87           N  
ATOM   2067  CA  ASN A 272     -72.610 -22.806 -17.394  1.00 31.98           C  
ATOM   2068  C   ASN A 272     -72.510 -24.329 -17.248  1.00 31.67           C  
ATOM   2069  O   ASN A 272     -73.025 -25.084 -18.090  1.00 31.79           O  
ATOM   2070  CB  ASN A 272     -72.643 -22.388 -18.875  1.00 32.18           C  
ATOM   2071  CG  ASN A 272     -73.190 -20.979 -19.071  1.00 33.43           C  
ATOM   2072  ND2 ASN A 272     -74.502 -20.827 -18.926  1.00 33.69           N  
ATOM   2073  OD1 ASN A 272     -72.437 -20.037 -19.333  1.00 35.13           O  
ATOM   2074  N   GLY A 273     -71.860 -24.773 -16.172  1.00 31.16           N  
ATOM   2075  CA  GLY A 273     -71.750 -26.198 -15.865  1.00 30.21           C  
ATOM   2076  C   GLY A 273     -70.753 -26.963 -16.721  1.00 29.70           C  
ATOM   2077  O   GLY A 273     -70.898 -28.174 -16.909  1.00 29.57           O  
ATOM   2078  N   ILE A 274     -69.751 -26.257 -17.252  1.00 28.98           N  
ATOM   2079  CA  ILE A 274     -68.592 -26.905 -17.869  1.00 28.20           C  
ATOM   2080  C   ILE A 274     -67.757 -27.527 -16.758  1.00 27.63           C  
ATOM   2081  O   ILE A 274     -67.794 -27.057 -15.613  1.00 27.68           O  
ATOM   2082  CB  ILE A 274     -67.710 -25.918 -18.705  1.00 28.38           C  
ATOM   2083  CG1 ILE A 274     -67.157 -24.778 -17.835  1.00 28.01           C  
ATOM   2084  CG2 ILE A 274     -68.486 -25.377 -19.909  1.00 28.42           C  
ATOM   2085  CD1 ILE A 274     -65.953 -24.079 -18.429  1.00 28.09           C  
ATOM   2086  N   ASN A 275     -67.014 -28.580 -17.090  1.00 26.80           N  
ATOM   2087  CA  ASN A 275     -66.188 -29.298 -16.110  1.00 26.09           C  
ATOM   2088  C   ASN A 275     -67.007 -29.801 -14.915  1.00 25.47           C  
ATOM   2089  O   ASN A 275     -66.501 -29.881 -13.790  1.00 25.48           O  
ATOM   2090  CB  ASN A 275     -65.039 -28.414 -15.617  1.00 26.02           C  
ATOM   2091  CG  ASN A 275     -64.227 -27.823 -16.746  1.00 26.29           C  
ATOM   2092  ND2 ASN A 275     -63.911 -26.536 -16.631  1.00 26.21           N  
ATOM   2093  OD1 ASN A 275     -63.876 -28.513 -17.706  1.00 27.00           O  
ATOM   2094  N   SER A 276     -68.268 -30.146 -15.174  1.00 24.52           N  
ATOM   2095  CA  SER A 276     -69.212 -30.452 -14.110  1.00 23.80           C  
ATOM   2096  C   SER A 276     -70.023 -31.723 -14.350  1.00 23.42           C  
ATOM   2097  O   SER A 276     -70.178 -32.176 -15.490  1.00 23.50           O  
ATOM   2098  CB  SER A 276     -70.151 -29.270 -13.903  1.00 23.66           C  
ATOM   2099  OG  SER A 276     -69.437 -28.122 -13.485  1.00 24.24           O  
ATOM   2100  N   ALA A 277     -70.512 -32.302 -13.255  1.00 22.59           N  
ATOM   2101  CA  ALA A 277     -71.462 -33.407 -13.290  1.00 22.01           C  
ATOM   2102  C   ALA A 277     -72.362 -33.287 -12.068  1.00 21.73           C  
ATOM   2103  O   ALA A 277     -72.199 -32.369 -11.262  1.00 21.71           O  
ATOM   2104  CB  ALA A 277     -70.751 -34.736 -13.304  1.00 21.92           C  
ATOM   2105  N   ILE A 278     -73.310 -34.205 -11.920  1.00 21.33           N  
ATOM   2106  CA  ILE A 278     -74.307 -34.073 -10.864  1.00 20.79           C  
ATOM   2107  C   ILE A 278     -74.335 -35.262  -9.913  1.00 20.53           C  
ATOM   2108  O   ILE A 278     -74.443 -36.411 -10.344  1.00 20.29           O  
ATOM   2109  CB  ILE A 278     -75.730 -33.821 -11.451  1.00 20.94           C  
ATOM   2110  CG1 ILE A 278     -75.687 -32.689 -12.498  1.00 20.53           C  
ATOM   2111  CG2 ILE A 278     -76.732 -33.537 -10.325  1.00 19.99           C  
ATOM   2112  CD1 ILE A 278     -76.991 -32.440 -13.243  1.00 20.63           C  
ATOM   2113  N   LEU A 279     -74.219 -34.973  -8.618  1.00 20.26           N  
ATOM   2114  CA  LEU A 279     -74.510 -35.963  -7.589  1.00 20.14           C  
ATOM   2115  C   LEU A 279     -75.954 -35.775  -7.132  1.00 20.02           C  
ATOM   2116  O   LEU A 279     -76.302 -34.749  -6.547  1.00 19.69           O  
ATOM   2117  CB  LEU A 279     -73.546 -35.842  -6.407  1.00 19.97           C  
ATOM   2118  CG  LEU A 279     -73.667 -36.907  -5.309  1.00 19.71           C  
ATOM   2119  CD1 LEU A 279     -72.981 -38.185  -5.738  1.00 19.11           C  
ATOM   2120  CD2 LEU A 279     -73.075 -36.407  -3.998  1.00 18.89           C  
ATOM   2121  N   ARG A 280     -76.788 -36.773  -7.413  1.00 20.14           N  
ATOM   2122  CA  ARG A 280     -78.227 -36.681  -7.148  1.00 20.26           C  
ATOM   2123  C   ARG A 280     -78.710 -37.732  -6.144  1.00 20.33           C  
ATOM   2124  O   ARG A 280     -78.727 -38.938  -6.443  1.00 20.83           O  
ATOM   2125  CB  ARG A 280     -79.004 -36.791  -8.465  1.00 20.17           C  
ATOM   2126  CG  ARG A 280     -80.509 -36.619  -8.358  1.00 20.15           C  
ATOM   2127  CD  ARG A 280     -81.103 -36.470  -9.749  1.00 21.08           C  
ATOM   2128  NE  ARG A 280     -80.610 -35.246 -10.376  1.00 21.59           N  
ATOM   2129  CZ  ARG A 280     -80.638 -34.989 -11.679  1.00 22.28           C  
ATOM   2130  NH1 ARG A 280     -81.134 -35.873 -12.542  1.00 21.37           N1+
ATOM   2131  NH2 ARG A 280     -80.152 -33.834 -12.123  1.00 23.26           N  
ATOM   2132  N   TYR A 281     -79.098 -37.271  -4.957  1.00 19.94           N  
ATOM   2133  CA  TYR A 281     -79.707 -38.143  -3.960  1.00 19.98           C  
ATOM   2134  C   TYR A 281     -81.070 -38.628  -4.458  1.00 20.25           C  
ATOM   2135  O   TYR A 281     -81.821 -37.848  -5.044  1.00 20.04           O  
ATOM   2136  CB  TYR A 281     -79.864 -37.401  -2.634  1.00 19.54           C  
ATOM   2137  CG  TYR A 281     -78.603 -37.294  -1.791  1.00 19.42           C  
ATOM   2138  CD1 TYR A 281     -77.473 -36.586  -2.236  1.00 18.69           C  
ATOM   2139  CD2 TYR A 281     -78.556 -37.872  -0.529  1.00 19.51           C  
ATOM   2140  CE1 TYR A 281     -76.324 -36.492  -1.444  1.00 18.12           C  
ATOM   2141  CE2 TYR A 281     -77.422 -37.785   0.265  1.00 19.43           C  
ATOM   2142  CZ  TYR A 281     -76.311 -37.092  -0.187  1.00 19.09           C  
ATOM   2143  OH  TYR A 281     -75.209 -37.015   0.642  1.00 18.31           O  
ATOM   2144  N   SER A 282     -81.386 -39.910  -4.243  1.00 20.94           N  
ATOM   2145  CA  SER A 282     -82.714 -40.450  -4.608  1.00 21.18           C  
ATOM   2146  C   SER A 282     -83.803 -39.625  -3.938  1.00 21.26           C  
ATOM   2147  O   SER A 282     -83.758 -39.394  -2.721  1.00 20.93           O  
ATOM   2148  CB  SER A 282     -82.853 -41.935  -4.248  1.00 21.28           C  
ATOM   2149  OG  SER A 282     -82.168 -42.767  -5.186  1.00 21.68           O  
ATOM   2150  N   GLY A 283     -84.747 -39.142  -4.746  1.00 21.36           N  
ATOM   2151  CA  GLY A 283     -85.835 -38.300  -4.250  1.00 21.47           C  
ATOM   2152  C   GLY A 283     -85.745 -36.843  -4.679  1.00 21.60           C  
ATOM   2153  O   GLY A 283     -86.776 -36.167  -4.823  1.00 21.65           O  
ATOM   2154  N   ALA A 284     -84.517 -36.360  -4.872  1.00 21.59           N  
ATOM   2155  CA  ALA A 284     -84.259 -35.001  -5.357  1.00 21.72           C  
ATOM   2156  C   ALA A 284     -84.695 -34.822  -6.818  1.00 21.88           C  
ATOM   2157  O   ALA A 284     -84.862 -35.803  -7.546  1.00 22.01           O  
ATOM   2158  CB  ALA A 284     -82.793 -34.650  -5.192  1.00 21.48           C  
ATOM   2159  N   ALA A 285     -84.876 -33.569  -7.229  1.00 21.96           N  
ATOM   2160  CA  ALA A 285     -85.417 -33.231  -8.543  1.00 22.19           C  
ATOM   2161  C   ALA A 285     -84.382 -33.361  -9.666  1.00 22.63           C  
ATOM   2162  O   ALA A 285     -83.187 -33.099  -9.458  1.00 22.93           O  
ATOM   2163  CB  ALA A 285     -85.987 -31.832  -8.515  1.00 21.86           C  
ATOM   2164  N   ALA A 286     -84.846 -33.749 -10.855  1.00 22.68           N  
ATOM   2165  CA  ALA A 286     -83.977 -33.849 -12.029  1.00 23.11           C  
ATOM   2166  C   ALA A 286     -83.703 -32.465 -12.604  1.00 23.23           C  
ATOM   2167  O   ALA A 286     -84.218 -32.092 -13.661  1.00 23.37           O  
ATOM   2168  CB  ALA A 286     -84.577 -34.787 -13.086  1.00 22.99           C  
ATOM   2169  N   THR A 287     -82.911 -31.702 -11.859  1.00 23.60           N  
ATOM   2170  CA  THR A 287     -82.495 -30.357 -12.227  1.00 23.92           C  
ATOM   2171  C   THR A 287     -81.030 -30.220 -11.852  1.00 24.17           C  
ATOM   2172  O   THR A 287     -80.458 -31.115 -11.230  1.00 24.27           O  
ATOM   2173  CB  THR A 287     -83.295 -29.273 -11.464  1.00 24.13           C  
ATOM   2174  CG2 THR A 287     -84.750 -29.246 -11.888  1.00 23.26           C  
ATOM   2175  OG1 THR A 287     -83.218 -29.522 -10.053  1.00 25.22           O  
ATOM   2176  N   GLN A 288     -80.422 -29.099 -12.222  1.00 24.69           N  
ATOM   2177  CA  GLN A 288     -79.021 -28.849 -11.903  1.00 25.02           C  
ATOM   2178  C   GLN A 288     -78.865 -28.421 -10.449  1.00 25.12           C  
ATOM   2179  O   GLN A 288     -79.769 -27.816  -9.885  1.00 25.38           O  
ATOM   2180  CB  GLN A 288     -78.447 -27.782 -12.833  1.00 24.93           C  
ATOM   2181  CG  GLN A 288     -78.436 -28.191 -14.306  1.00 25.35           C  
ATOM   2182  CD  GLN A 288     -77.916 -27.091 -15.226  1.00 25.48           C  
ATOM   2183  NE2 GLN A 288     -78.235 -27.207 -16.511  1.00 25.79           N  
ATOM   2184  OE1 GLN A 288     -77.243 -26.147 -14.786  1.00 24.91           O  
ATOM   2185  N   PRO A 289     -77.726 -28.750  -9.828  1.00 25.34           N  
ATOM   2186  CA  PRO A 289     -77.446 -28.262  -8.485  1.00 25.65           C  
ATOM   2187  C   PRO A 289     -77.418 -26.741  -8.399  1.00 26.13           C  
ATOM   2188  O   PRO A 289     -77.200 -26.056  -9.410  1.00 26.28           O  
ATOM   2189  CB  PRO A 289     -76.048 -28.814  -8.206  1.00 25.59           C  
ATOM   2190  CG  PRO A 289     -75.950 -30.016  -9.079  1.00 25.50           C  
ATOM   2191  CD  PRO A 289     -76.650 -29.626 -10.323  1.00 25.45           C  
ATOM   2192  N   THR A 290     -77.650 -26.224  -7.195  1.00 26.52           N  
ATOM   2193  CA  THR A 290     -77.453 -24.804  -6.915  1.00 26.97           C  
ATOM   2194  C   THR A 290     -76.408 -24.624  -5.818  1.00 27.25           C  
ATOM   2195  O   THR A 290     -76.257 -23.533  -5.272  1.00 27.25           O  
ATOM   2196  CB  THR A 290     -78.763 -24.091  -6.506  1.00 26.90           C  
ATOM   2197  CG2 THR A 290     -79.815 -24.209  -7.601  1.00 27.04           C  
ATOM   2198  OG1 THR A 290     -79.266 -24.654  -5.288  1.00 27.24           O  
ATOM   2199  N   THR A 291     -75.694 -25.702  -5.500  1.00 27.75           N  
ATOM   2200  CA  THR A 291     -74.626 -25.670  -4.494  1.00 28.13           C  
ATOM   2201  C   THR A 291     -73.455 -24.801  -4.969  1.00 28.88           C  
ATOM   2202  O   THR A 291     -73.205 -24.677  -6.179  1.00 28.57           O  
ATOM   2203  CB  THR A 291     -74.100 -27.079  -4.178  1.00 27.99           C  
ATOM   2204  CG2 THR A 291     -75.214 -27.970  -3.622  1.00 26.78           C  
ATOM   2205  OG1 THR A 291     -73.550 -27.662  -5.368  1.00 27.74           O  
ATOM   2206  N   SER A 292     -72.746 -24.192  -4.021  1.00 29.57           N  
ATOM   2207  CA  SER A 292     -71.599 -23.363  -4.379  1.00 30.53           C  
ATOM   2208  C   SER A 292     -70.293 -23.950  -3.844  1.00 31.07           C  
ATOM   2209  O   SER A 292     -70.274 -24.622  -2.805  1.00 31.16           O  
ATOM   2210  CB  SER A 292     -71.800 -21.899  -3.948  1.00 30.50           C  
ATOM   2211  OG  SER A 292     -71.890 -21.778  -2.546  1.00 31.00           O  
ATOM   2212  N   GLN A 293     -69.209 -23.703  -4.574  1.00 31.75           N  
ATOM   2213  CA  GLN A 293     -67.910 -24.284  -4.255  1.00 32.52           C  
ATOM   2214  C   GLN A 293     -67.300 -23.677  -2.991  1.00 32.83           C  
ATOM   2215  O   GLN A 293     -67.336 -22.460  -2.800  1.00 32.95           O  
ATOM   2216  CB  GLN A 293     -66.972 -24.093  -5.436  1.00 32.63           C  
ATOM   2217  CG  GLN A 293     -65.728 -24.950  -5.395  1.00 33.66           C  
ATOM   2218  CD  GLN A 293     -64.771 -24.602  -6.511  1.00 34.92           C  
ATOM   2219  NE2 GLN A 293     -63.664 -25.332  -6.582  1.00 35.06           N  
ATOM   2220  OE1 GLN A 293     -65.021 -23.682  -7.304  1.00 35.13           O  
ATOM   2221  N   THR A 294     -66.756 -24.527  -2.124  1.00 33.23           N  
ATOM   2222  CA  THR A 294     -66.045 -24.041  -0.943  1.00 33.64           C  
ATOM   2223  C   THR A 294     -64.560 -24.322  -1.078  1.00 33.80           C  
ATOM   2224  O   THR A 294     -64.157 -25.179  -1.863  1.00 33.71           O  
ATOM   2225  CB  THR A 294     -66.580 -24.651   0.361  1.00 33.72           C  
ATOM   2226  CG2 THR A 294     -68.057 -24.306   0.543  1.00 33.93           C  
ATOM   2227  OG1 THR A 294     -66.423 -26.072   0.329  1.00 33.83           O  
ATOM   2228  N   SER A 295     -63.750 -23.582  -0.327  1.00 34.14           N  
ATOM   2229  CA  SER A 295     -62.303 -23.758  -0.364  1.00 34.36           C  
ATOM   2230  C   SER A 295     -61.910 -25.152   0.085  1.00 34.18           C  
ATOM   2231  O   SER A 295     -62.461 -25.691   1.055  1.00 34.27           O  
ATOM   2232  CB  SER A 295     -61.598 -22.722   0.515  1.00 34.55           C  
ATOM   2233  OG  SER A 295     -61.593 -21.455  -0.115  1.00 35.75           O  
ATOM   2234  N   SER A 296     -60.953 -25.728  -0.631  1.00 33.86           N  
ATOM   2235  CA  SER A 296     -60.412 -27.025  -0.272  1.00 33.49           C  
ATOM   2236  C   SER A 296     -59.485 -26.911   0.934  1.00 33.25           C  
ATOM   2237  O   SER A 296     -58.356 -26.438   0.822  1.00 33.23           O  
ATOM   2238  CB  SER A 296     -59.676 -27.639  -1.453  1.00 33.53           C  
ATOM   2239  OG  SER A 296     -58.891 -28.735  -1.024  1.00 33.42           O  
ATOM   2240  N   VAL A 297     -59.982 -27.362   2.079  1.00 32.85           N  
ATOM   2241  CA  VAL A 297     -59.271 -27.284   3.351  1.00 32.42           C  
ATOM   2242  C   VAL A 297     -58.352 -28.493   3.612  1.00 31.99           C  
ATOM   2243  O   VAL A 297     -57.390 -28.403   4.374  1.00 32.01           O  
ATOM   2244  CB  VAL A 297     -60.296 -27.034   4.503  1.00 32.56           C  
ATOM   2245  CG1 VAL A 297     -60.023 -27.888   5.752  1.00 32.63           C  
ATOM   2246  CG2 VAL A 297     -60.359 -25.541   4.831  1.00 32.82           C  
ATOM   2247  N   GLN A 298     -58.655 -29.617   2.966  1.00 31.45           N  
ATOM   2248  CA  GLN A 298     -57.896 -30.860   3.114  1.00 30.69           C  
ATOM   2249  C   GLN A 298     -57.568 -31.445   1.738  1.00 29.21           C  
ATOM   2250  O   GLN A 298     -58.022 -32.536   1.418  1.00 29.17           O  
ATOM   2251  CB  GLN A 298     -58.708 -31.892   3.911  1.00 30.51           C  
ATOM   2252  CG  GLN A 298     -59.205 -31.442   5.287  1.00 31.89           C  
ATOM   2253  CD  GLN A 298     -60.435 -32.234   5.772  1.00 32.43           C  
ATOM   2254  NE2 GLN A 298     -60.855 -31.982   7.015  1.00 33.83           N  
ATOM   2255  OE1 GLN A 298     -61.001 -33.049   5.034  1.00 34.55           O  
ATOM   2256  N   PRO A 299     -56.782 -30.728   0.911  1.00 28.23           N  
ATOM   2257  CA  PRO A 299     -56.499 -31.281  -0.425  1.00 27.37           C  
ATOM   2258  C   PRO A 299     -55.672 -32.563  -0.342  1.00 26.50           C  
ATOM   2259  O   PRO A 299     -54.948 -32.760   0.635  1.00 26.56           O  
ATOM   2260  CB  PRO A 299     -55.690 -30.171  -1.108  1.00 27.25           C  
ATOM   2261  CG  PRO A 299     -55.143 -29.331   0.003  1.00 27.50           C  
ATOM   2262  CD  PRO A 299     -56.112 -29.430   1.134  1.00 28.08           C  
ATOM   2263  N   LEU A 300     -55.786 -33.433  -1.341  0.50 25.43           N  
ATOM   2264  CA  LEU A 300     -54.927 -34.603  -1.393  0.50 24.35           C  
ATOM   2265  C   LEU A 300     -53.483 -34.171  -1.536  0.50 23.90           C  
ATOM   2266  O   LEU A 300     -53.139 -33.381  -2.412  0.50 23.25           O  
ATOM   2267  CB  LEU A 300     -55.302 -35.549  -2.537  0.50 24.23           C  
ATOM   2268  CG  LEU A 300     -54.231 -36.601  -2.888  1.00 24.08           C  
ATOM   2269  CD1 LEU A 300     -54.023 -37.623  -1.774  1.00 23.36           C  
ATOM   2270  CD2 LEU A 300     -54.536 -37.318  -4.187  1.00 24.43           C  
ATOM   2271  N   ASP A 301     -52.654 -34.688  -0.639  1.00 23.87           N  
ATOM   2272  CA  ASP A 301     -51.203 -34.603  -0.767  1.00 23.82           C  
ATOM   2273  C   ASP A 301     -50.626 -36.020  -0.829  1.00 23.52           C  
ATOM   2274  O   ASP A 301     -50.858 -36.836   0.070  1.00 23.23           O  
ATOM   2275  CB  ASP A 301     -50.594 -33.816   0.395  1.00 23.85           C  
ATOM   2276  CG  ASP A 301     -49.139 -33.440   0.152  1.00 24.83           C  
ATOM   2277  OD1 ASP A 301     -48.355 -34.278  -0.356  1.00 25.60           O  
ATOM   2278  OD2 ASP A 301     -48.767 -32.299   0.487  1.00 26.10           O1-
ATOM   2279  N   GLN A 302     -49.871 -36.297  -1.894  1.00 23.26           N  
ATOM   2280  CA  GLN A 302     -49.336 -37.640  -2.161  1.00 22.82           C  
ATOM   2281  C   GLN A 302     -48.470 -38.207  -1.028  1.00 22.53           C  
ATOM   2282  O   GLN A 302     -48.420 -39.425  -0.839  1.00 22.07           O  
ATOM   2283  CB  GLN A 302     -48.562 -37.650  -3.484  1.00 22.88           C  
ATOM   2284  CG  GLN A 302     -48.152 -39.036  -3.994  1.00 22.48           C  
ATOM   2285  CD  GLN A 302     -47.396 -38.956  -5.304  1.00 22.79           C  
ATOM   2286  NE2 GLN A 302     -47.973 -39.501  -6.363  1.00 22.95           N  
ATOM   2287  OE1 GLN A 302     -46.310 -38.396  -5.363  1.00 23.63           O  
ATOM   2288  N   THR A 303     -47.799 -37.334  -0.275  1.00 22.22           N  
ATOM   2289  CA  THR A 303     -46.936 -37.803   0.819  1.00 22.34           C  
ATOM   2290  C   THR A 303     -47.744 -38.307   2.013  1.00 22.34           C  
ATOM   2291  O   THR A 303     -47.189 -38.933   2.914  1.00 22.67           O  
ATOM   2292  CB  THR A 303     -45.898 -36.740   1.294  1.00 22.45           C  
ATOM   2293  CG2 THR A 303     -45.181 -36.086   0.107  1.00 21.48           C  
ATOM   2294  OG1 THR A 303     -46.548 -35.744   2.096  1.00 22.46           O  
ATOM   2295  N   ASN A 304     -49.049 -38.032   2.008  1.00 22.24           N  
ATOM   2296  CA  ASN A 304     -49.967 -38.566   3.019  1.00 22.13           C  
ATOM   2297  C   ASN A 304     -50.569 -39.922   2.654  1.00 21.94           C  
ATOM   2298  O   ASN A 304     -51.256 -40.534   3.470  1.00 22.09           O  
ATOM   2299  CB  ASN A 304     -51.103 -37.580   3.305  1.00 22.22           C  
ATOM   2300  CG  ASN A 304     -50.619 -36.276   3.908  1.00 22.02           C  
ATOM   2301  ND2 ASN A 304     -51.354 -35.203   3.642  1.00 22.14           N  
ATOM   2302  OD1 ASN A 304     -49.610 -36.232   4.612  1.00 21.61           O  
ATOM   2303  N   LEU A 305     -50.336 -40.377   1.427  1.00 21.69           N  
ATOM   2304  CA  LEU A 305     -50.757 -41.715   1.016  1.00 21.42           C  
ATOM   2305  C   LEU A 305     -49.734 -42.739   1.499  1.00 21.56           C  
ATOM   2306  O   LEU A 305     -48.529 -42.549   1.331  1.00 21.68           O  
ATOM   2307  CB  LEU A 305     -50.908 -41.799  -0.505  1.00 21.20           C  
ATOM   2308  CG  LEU A 305     -51.899 -40.866  -1.213  1.00 20.48           C  
ATOM   2309  CD1 LEU A 305     -51.615 -40.852  -2.700  1.00 18.68           C  
ATOM   2310  CD2 LEU A 305     -53.357 -41.248  -0.950  1.00 18.74           C  
ATOM   2311  N   HIS A 306     -50.218 -43.808   2.125  1.00 21.52           N  
ATOM   2312  CA  HIS A 306     -49.373 -44.897   2.594  1.00 21.58           C  
ATOM   2313  C   HIS A 306     -50.113 -46.189   2.292  1.00 21.68           C  
ATOM   2314  O   HIS A 306     -51.340 -46.216   2.378  1.00 21.93           O  
ATOM   2315  CB  HIS A 306     -49.107 -44.768   4.097  1.00 21.52           C  
ATOM   2316  CG  HIS A 306     -48.595 -43.420   4.501  1.00 22.51           C  
ATOM   2317  CD2 HIS A 306     -49.223 -42.362   5.070  1.00 22.32           C  
ATOM   2318  ND1 HIS A 306     -47.287 -43.029   4.304  1.00 22.66           N  
ATOM   2319  CE1 HIS A 306     -47.132 -41.789   4.737  1.00 22.86           C  
ATOM   2320  NE2 HIS A 306     -48.292 -41.362   5.205  1.00 23.03           N  
ATOM   2321  N   PRO A 307     -49.386 -47.259   1.916  1.00 21.57           N  
ATOM   2322  CA  PRO A 307     -50.029 -48.529   1.580  1.00 21.87           C  
ATOM   2323  C   PRO A 307     -50.761 -49.138   2.768  1.00 22.23           C  
ATOM   2324  O   PRO A 307     -50.314 -48.974   3.911  1.00 22.18           O  
ATOM   2325  CB  PRO A 307     -48.854 -49.426   1.178  1.00 21.89           C  
ATOM   2326  CG  PRO A 307     -47.751 -48.515   0.873  1.00 21.42           C  
ATOM   2327  CD  PRO A 307     -47.926 -47.336   1.766  1.00 21.59           C  
ATOM   2328  N   LEU A 308     -51.866 -49.838   2.494  1.00 22.55           N  
ATOM   2329  CA  LEU A 308     -52.712 -50.412   3.552  1.00 22.93           C  
ATOM   2330  C   LEU A 308     -51.971 -51.443   4.398  1.00 23.58           C  
ATOM   2331  O   LEU A 308     -52.028 -51.389   5.626  1.00 23.84           O  
ATOM   2332  CB  LEU A 308     -54.006 -51.013   2.982  1.00 22.76           C  
ATOM   2333  CG  LEU A 308     -55.034 -51.611   3.966  1.00 22.61           C  
ATOM   2334  CD1 LEU A 308     -55.446 -50.652   5.104  1.00 20.17           C  
ATOM   2335  CD2 LEU A 308     -56.264 -52.111   3.210  1.00 22.43           C  
ATOM   2336  N   THR A 309     -51.288 -52.378   3.736  1.00 23.90           N  
ATOM   2337  CA  THR A 309     -50.401 -53.304   4.426  1.00 24.17           C  
ATOM   2338  C   THR A 309     -48.953 -52.872   4.176  1.00 24.00           C  
ATOM   2339  O   THR A 309     -48.591 -52.516   3.048  1.00 24.03           O  
ATOM   2340  CB  THR A 309     -50.621 -54.780   3.991  1.00 24.62           C  
ATOM   2341  CG2 THR A 309     -51.906 -54.952   3.177  1.00 25.01           C  
ATOM   2342  OG1 THR A 309     -49.503 -55.247   3.233  1.00 24.67           O  
ATOM   2343  N   ALA A 310     -48.136 -52.891   5.230  1.00 23.65           N  
ATOM   2344  CA  ALA A 310     -46.754 -52.403   5.155  1.00 23.32           C  
ATOM   2345  C   ALA A 310     -46.025 -53.036   3.983  1.00 22.95           C  
ATOM   2346  O   ALA A 310     -46.078 -54.244   3.799  1.00 22.58           O  
ATOM   2347  CB  ALA A 310     -46.007 -52.667   6.465  1.00 23.42           C  
ATOM   2348  N   THR A 311     -45.363 -52.212   3.180  1.00 22.89           N  
ATOM   2349  CA  THR A 311     -44.722 -52.695   1.953  1.00 22.75           C  
ATOM   2350  C   THR A 311     -43.360 -52.035   1.813  1.00 22.78           C  
ATOM   2351  O   THR A 311     -43.251 -50.820   1.626  0.50 22.60           O  
ATOM   2352  CB  THR A 311     -45.610 -52.450   0.695  1.00 22.78           C  
ATOM   2353  CG2 THR A 311     -44.982 -53.079  -0.550  1.00 22.15           C  
ATOM   2354  OG1 THR A 311     -46.922 -53.003   0.912  1.00 21.68           O  
ATOM   2355  N   ALA A 312     -42.328 -52.863   1.930  1.00 22.91           N  
ATOM   2356  CA  ALA A 312     -40.947 -52.402   2.002  1.00 22.60           C  
ATOM   2357  C   ALA A 312     -40.518 -51.725   0.719  1.00 22.47           C  
ATOM   2358  O   ALA A 312     -40.854 -52.172  -0.382  1.00 22.33           O  
ATOM   2359  CB  ALA A 312     -40.014 -53.561   2.324  1.00 22.47           C  
ATOM   2360  N   VAL A 313     -39.775 -50.638   0.885  1.00 22.38           N  
ATOM   2361  CA  VAL A 313     -39.191 -49.920  -0.228  1.00 22.21           C  
ATOM   2362  C   VAL A 313     -37.957 -50.684  -0.685  1.00 22.27           C  
ATOM   2363  O   VAL A 313     -37.055 -50.924   0.122  1.00 22.56           O  
ATOM   2364  CB  VAL A 313     -38.796 -48.487   0.184  1.00 22.03           C  
ATOM   2365  CG1 VAL A 313     -38.177 -47.741  -0.978  1.00 22.13           C  
ATOM   2366  CG2 VAL A 313     -40.001 -47.744   0.689  1.00 22.02           C  
ATOM   2367  N   PRO A 314     -37.914 -51.074  -1.978  1.00 22.19           N  
ATOM   2368  CA  PRO A 314     -36.728 -51.691  -2.577  1.00 22.06           C  
ATOM   2369  C   PRO A 314     -35.448 -50.968  -2.158  1.00 21.94           C  
ATOM   2370  O   PRO A 314     -35.450 -49.737  -2.034  1.00 21.69           O  
ATOM   2371  CB  PRO A 314     -36.945 -51.490  -4.080  1.00 21.95           C  
ATOM   2372  CG  PRO A 314     -38.404 -51.355  -4.260  1.00 21.92           C  
ATOM   2373  CD  PRO A 314     -39.016 -50.936  -2.949  1.00 22.23           C  
ATOM   2374  N   GLY A 315     -34.377 -51.733  -1.929  1.00 21.89           N  
ATOM   2375  CA  GLY A 315     -33.082 -51.172  -1.566  1.00 21.52           C  
ATOM   2376  C   GLY A 315     -33.008 -50.703  -0.127  1.00 21.93           C  
ATOM   2377  O   GLY A 315     -33.693 -51.235   0.750  1.00 21.53           O  
ATOM   2378  N   SER A 316     -32.180 -49.689   0.110  1.00 22.27           N  
ATOM   2379  CA  SER A 316     -31.886 -49.246   1.462  1.00 22.71           C  
ATOM   2380  C   SER A 316     -32.073 -47.740   1.646  1.00 23.23           C  
ATOM   2381  O   SER A 316     -31.904 -46.971   0.693  0.50 22.76           O  
ATOM   2382  CB  SER A 316     -30.475 -49.689   1.863  1.00 22.65           C  
ATOM   2383  OG  SER A 316     -29.518 -49.275   0.910  1.00 22.49           O  
ATOM   2384  N   PRO A 317     -32.408 -47.319   2.886  1.00 23.92           N  
ATOM   2385  CA  PRO A 317     -32.861 -45.959   3.202  1.00 24.43           C  
ATOM   2386  C   PRO A 317     -31.766 -44.891   3.143  1.00 24.85           C  
ATOM   2387  O   PRO A 317     -31.534 -44.171   4.122  1.00 24.89           O  
ATOM   2388  CB  PRO A 317     -33.439 -46.093   4.622  1.00 24.18           C  
ATOM   2389  CG  PRO A 317     -32.704 -47.212   5.222  1.00 24.52           C  
ATOM   2390  CD  PRO A 317     -32.353 -48.167   4.094  1.00 24.20           C  
ATOM   2391  N   VAL A 318     -31.136 -44.782   1.978  1.00 25.31           N  
ATOM   2392  CA  VAL A 318     -30.073 -43.818   1.715  1.00 25.91           C  
ATOM   2393  C   VAL A 318     -30.160 -43.482   0.230  1.00 25.95           C  
ATOM   2394  O   VAL A 318     -30.426 -44.358  -0.593  1.00 26.04           O  
ATOM   2395  CB  VAL A 318     -28.670 -44.413   2.090  1.00 26.07           C  
ATOM   2396  CG1 VAL A 318     -27.528 -43.687   1.396  1.00 26.90           C  
ATOM   2397  CG2 VAL A 318     -28.447 -44.376   3.610  1.00 26.90           C  
ATOM   2398  N   ALA A 319     -29.962 -42.215  -0.119  1.00 26.14           N  
ATOM   2399  CA  ALA A 319     -29.911 -41.828  -1.527  1.00 26.15           C  
ATOM   2400  C   ALA A 319     -28.974 -42.775  -2.272  1.00 26.17           C  
ATOM   2401  O   ALA A 319     -27.909 -43.135  -1.754  1.00 26.24           O  
ATOM   2402  CB  ALA A 319     -29.441 -40.395  -1.660  1.00 26.05           C  
ATOM   2403  N   GLY A 320     -29.380 -43.208  -3.465  1.00 26.00           N  
ATOM   2404  CA  GLY A 320     -28.564 -44.119  -4.273  1.00 25.64           C  
ATOM   2405  C   GLY A 320     -28.418 -45.531  -3.719  1.00 25.82           C  
ATOM   2406  O   GLY A 320     -27.685 -46.345  -4.281  1.00 26.41           O  
ATOM   2407  N   GLY A 321     -29.119 -45.834  -2.629  1.00 25.37           N  
ATOM   2408  CA  GLY A 321     -29.072 -47.151  -2.010  1.00 25.15           C  
ATOM   2409  C   GLY A 321     -29.817 -48.240  -2.761  1.00 25.33           C  
ATOM   2410  O   GLY A 321     -30.807 -48.804  -2.258  1.00 25.19           O  
ATOM   2411  N   VAL A 322     -29.321 -48.548  -3.957  1.00 25.19           N  
ATOM   2412  CA  VAL A 322     -29.937 -49.519  -4.860  1.00 25.10           C  
ATOM   2413  C   VAL A 322     -28.841 -50.154  -5.718  1.00 25.54           C  
ATOM   2414  O   VAL A 322     -27.708 -49.669  -5.738  1.00 25.48           O  
ATOM   2415  CB  VAL A 322     -30.965 -48.842  -5.810  1.00 24.93           C  
ATOM   2416  CG1 VAL A 322     -32.227 -48.414  -5.065  1.00 24.47           C  
ATOM   2417  CG2 VAL A 322     -30.327 -47.662  -6.540  1.00 24.36           C  
ATOM   2418  N   ASN A 323     -29.178 -51.222  -6.439  1.00 25.83           N  
ATOM   2419  CA  ASN A 323     -28.226 -51.856  -7.340  1.00 26.32           C  
ATOM   2420  C   ASN A 323     -27.899 -51.001  -8.561  1.00 26.97           C  
ATOM   2421  O   ASN A 323     -26.749 -50.958  -8.997  1.00 27.15           O  
ATOM   2422  CB  ASN A 323     -28.713 -53.243  -7.746  1.00 26.16           C  
ATOM   2423  CG  ASN A 323     -28.919 -54.149  -6.554  1.00 26.03           C  
ATOM   2424  ND2 ASN A 323     -30.142 -54.622  -6.378  1.00 24.91           N  
ATOM   2425  OD1 ASN A 323     -27.990 -54.406  -5.785  1.00 27.06           O  
ATOM   2426  N   LEU A 324     -28.906 -50.310  -9.092  1.00 27.85           N  
ATOM   2427  CA  LEU A 324     -28.743 -49.443 -10.261  1.00 28.25           C  
ATOM   2428  C   LEU A 324     -29.591 -48.189 -10.128  1.00 28.68           C  
ATOM   2429  O   LEU A 324     -30.811 -48.265 -10.012  1.00 28.77           O  
ATOM   2430  CB  LEU A 324     -29.105 -50.196 -11.549  1.00 28.34           C  
ATOM   2431  CG  LEU A 324     -29.061 -49.471 -12.905  1.00 28.50           C  
ATOM   2432  CD1 LEU A 324     -27.739 -48.722 -13.141  1.00 29.08           C  
ATOM   2433  CD2 LEU A 324     -29.305 -50.463 -14.017  1.00 28.21           C  
ATOM   2434  N   ALA A 325     -28.933 -47.036 -10.135  1.00 29.27           N  
ATOM   2435  CA  ALA A 325     -29.617 -45.747 -10.064  1.00 29.76           C  
ATOM   2436  C   ALA A 325     -29.449 -45.018 -11.389  1.00 30.07           C  
ATOM   2437  O   ALA A 325     -28.336 -44.932 -11.914  1.00 30.04           O  
ATOM   2438  CB  ALA A 325     -29.065 -44.904  -8.905  1.00 29.56           C  
ATOM   2439  N   ILE A 326     -30.555 -44.519 -11.939  1.00 30.51           N  
ATOM   2440  CA  ILE A 326     -30.526 -43.797 -13.219  1.00 30.82           C  
ATOM   2441  C   ILE A 326     -31.242 -42.460 -13.098  1.00 31.14           C  
ATOM   2442  O   ILE A 326     -32.377 -42.393 -12.616  1.00 31.23           O  
ATOM   2443  CB  ILE A 326     -31.161 -44.609 -14.389  1.00 30.68           C  
ATOM   2444  CG1 ILE A 326     -30.526 -45.996 -14.511  1.00 30.57           C  
ATOM   2445  CG2 ILE A 326     -31.036 -43.842 -15.715  1.00 30.16           C  
ATOM   2446  CD1 ILE A 326     -31.226 -46.919 -15.510  1.00 30.97           C  
ATOM   2447  N   ASN A 327     -30.569 -41.402 -13.536  1.00 31.54           N  
ATOM   2448  CA  ASN A 327     -31.176 -40.078 -13.620  1.00 31.81           C  
ATOM   2449  C   ASN A 327     -31.727 -39.832 -15.026  1.00 32.02           C  
ATOM   2450  O   ASN A 327     -31.082 -40.183 -16.017  1.00 32.05           O  
ATOM   2451  CB  ASN A 327     -30.156 -39.005 -13.250  1.00 31.56           C  
ATOM   2452  CG  ASN A 327     -30.797 -37.666 -12.978  1.00 31.78           C  
ATOM   2453  ND2 ASN A 327     -31.565 -37.582 -11.901  1.00 31.01           N  
ATOM   2454  OD1 ASN A 327     -30.610 -36.716 -13.733  1.00 32.63           O  
ATOM   2455  N   GLN A 328     -32.924 -39.251 -15.112  1.00 32.42           N  
ATOM   2456  CA  GLN A 328     -33.521 -38.909 -16.411  1.00 32.52           C  
ATOM   2457  C   GLN A 328     -33.463 -37.409 -16.655  1.00 33.17           C  
ATOM   2458  O   GLN A 328     -34.237 -36.643 -16.079  1.00 33.33           O  
ATOM   2459  CB  GLN A 328     -34.960 -39.432 -16.541  1.00 32.15           C  
ATOM   2460  CG  GLN A 328     -35.159 -40.927 -16.256  1.00 30.87           C  
ATOM   2461  CD  GLN A 328     -34.342 -41.857 -17.142  1.00 29.50           C  
ATOM   2462  NE2 GLN A 328     -33.290 -41.338 -17.739  1.00 30.97           N  
ATOM   2463  OE1 GLN A 328     -34.652 -43.035 -17.272  1.00 29.32           O  
ATOM   2464  N   ALA A 329     -32.523 -36.996 -17.500  1.00 34.09           N  
ATOM   2465  CA  ALA A 329     -32.348 -35.589 -17.838  1.00 34.99           C  
ATOM   2466  C   ALA A 329     -33.302 -35.222 -18.960  1.00 35.53           C  
ATOM   2467  O   ALA A 329     -33.150 -35.708 -20.081  1.00 35.72           O  
ATOM   2468  CB  ALA A 329     -30.906 -35.313 -18.251  1.00 34.86           C  
ATOM   2469  N   PHE A 330     -34.289 -34.381 -18.654  1.00 36.27           N  
ATOM   2470  CA  PHE A 330     -35.286 -33.989 -19.654  1.00 37.09           C  
ATOM   2471  C   PHE A 330     -34.759 -32.900 -20.569  1.00 37.72           C  
ATOM   2472  O   PHE A 330     -33.938 -32.072 -20.165  1.00 37.76           O  
ATOM   2473  CB  PHE A 330     -36.590 -33.491 -19.013  1.00 36.86           C  
ATOM   2474  CG  PHE A 330     -37.304 -34.514 -18.169  1.00 36.81           C  
ATOM   2475  CD1 PHE A 330     -38.100 -34.099 -17.100  1.00 35.78           C  
ATOM   2476  CD2 PHE A 330     -37.188 -35.881 -18.430  1.00 36.48           C  
ATOM   2477  CE1 PHE A 330     -38.768 -35.016 -16.313  1.00 35.04           C  
ATOM   2478  CE2 PHE A 330     -37.856 -36.810 -17.645  1.00 36.12           C  
ATOM   2479  CZ  PHE A 330     -38.649 -36.372 -16.580  1.00 35.97           C  
ATOM   2480  N   ASN A 331     -35.251 -32.909 -21.802  1.00 38.64           N  
ATOM   2481  CA  ASN A 331     -34.991 -31.833 -22.746  1.00 39.55           C  
ATOM   2482  C   ASN A 331     -36.060 -31.709 -23.833  1.00 40.04           C  
ATOM   2483  O   ASN A 331     -36.830 -32.642 -24.078  1.00 40.03           O  
ATOM   2484  CB  ASN A 331     -33.603 -31.972 -23.373  1.00 39.63           C  
ATOM   2485  CG  ASN A 331     -32.932 -30.634 -23.577  1.00 40.10           C  
ATOM   2486  ND2 ASN A 331     -31.693 -30.521 -23.117  1.00 40.81           N  
ATOM   2487  OD1 ASN A 331     -33.525 -29.703 -24.124  1.00 40.34           O  
ATOM   2488  N   PHE A 332     -36.092 -30.543 -24.474  1.00 40.76           N  
ATOM   2489  CA  PHE A 332     -37.063 -30.227 -25.516  1.00 41.37           C  
ATOM   2490  C   PHE A 332     -36.428 -29.231 -26.475  1.00 41.71           C  
ATOM   2491  O   PHE A 332     -35.788 -28.272 -26.033  1.00 41.83           O  
ATOM   2492  CB  PHE A 332     -38.322 -29.625 -24.890  1.00 41.29           C  
ATOM   2493  CG  PHE A 332     -39.447 -29.402 -25.860  1.00 41.61           C  
ATOM   2494  CD1 PHE A 332     -40.122 -30.479 -26.428  1.00 41.52           C  
ATOM   2495  CD2 PHE A 332     -39.855 -28.110 -26.183  1.00 41.86           C  
ATOM   2496  CE1 PHE A 332     -41.169 -30.272 -27.317  1.00 41.56           C  
ATOM   2497  CE2 PHE A 332     -40.907 -27.895 -27.066  1.00 41.22           C  
ATOM   2498  CZ  PHE A 332     -41.563 -28.975 -27.633  1.00 41.36           C  
ATOM   2499  N   ASN A 333     -36.599 -29.461 -27.777  1.00 42.06           N  
ATOM   2500  CA  ASN A 333     -35.966 -28.610 -28.792  1.00 42.52           C  
ATOM   2501  C   ASN A 333     -36.954 -27.934 -29.756  1.00 42.84           C  
ATOM   2502  O   ASN A 333     -36.643 -27.721 -30.938  1.00 43.01           O  
ATOM   2503  CB  ASN A 333     -34.881 -29.388 -29.555  1.00 42.34           C  
ATOM   2504  CG  ASN A 333     -35.446 -30.276 -30.659  1.00 42.32           C  
ATOM   2505  ND2 ASN A 333     -34.572 -30.708 -31.558  1.00 42.21           N  
ATOM   2506  OD1 ASN A 333     -36.650 -30.565 -30.708  1.00 42.07           O  
ATOM   2507  N   GLY A 334     -38.141 -27.608 -29.247  1.00 42.99           N  
ATOM   2508  CA  GLY A 334     -39.166 -26.943 -30.047  1.00 43.13           C  
ATOM   2509  C   GLY A 334     -40.244 -27.873 -30.574  1.00 43.26           C  
ATOM   2510  O   GLY A 334     -41.430 -27.526 -30.548  1.00 43.36           O  
ATOM   2511  N   THR A 335     -39.841 -29.047 -31.064  1.00 43.27           N  
ATOM   2512  CA  THR A 335     -40.794 -30.025 -31.600  1.00 43.27           C  
ATOM   2513  C   THR A 335     -40.594 -31.440 -31.050  1.00 43.19           C  
ATOM   2514  O   THR A 335     -41.453 -32.304 -31.239  1.00 43.34           O  
ATOM   2515  CB  THR A 335     -40.752 -30.107 -33.155  1.00 43.48           C  
ATOM   2516  CG2 THR A 335     -40.845 -28.722 -33.804  1.00 43.74           C  
ATOM   2517  OG1 THR A 335     -39.552 -30.771 -33.575  1.00 43.48           O  
ATOM   2518  N   ASN A 336     -39.460 -31.691 -30.398  1.00 42.93           N  
ATOM   2519  CA  ASN A 336     -39.181 -33.030 -29.867  1.00 42.59           C  
ATOM   2520  C   ASN A 336     -38.682 -33.078 -28.430  1.00 41.90           C  
ATOM   2521  O   ASN A 336     -37.888 -32.233 -28.005  1.00 41.79           O  
ATOM   2522  CB  ASN A 336     -38.228 -33.794 -30.787  1.00 42.85           C  
ATOM   2523  CG  ASN A 336     -38.881 -34.177 -32.100  1.00 44.11           C  
ATOM   2524  ND2 ASN A 336     -38.633 -33.379 -33.138  1.00 45.00           N  
ATOM   2525  OD1 ASN A 336     -39.612 -35.170 -32.182  1.00 44.71           O  
ATOM   2526  N   HIS A 337     -39.164 -34.084 -27.700  1.00 41.09           N  
ATOM   2527  CA  HIS A 337     -38.755 -34.339 -26.318  1.00 40.35           C  
ATOM   2528  C   HIS A 337     -37.578 -35.318 -26.253  1.00 39.48           C  
ATOM   2529  O   HIS A 337     -37.515 -36.279 -27.021  1.00 39.17           O  
ATOM   2530  CB  HIS A 337     -39.936 -34.868 -25.497  1.00 40.42           C  
ATOM   2531  CG  HIS A 337     -40.819 -33.794 -24.934  1.00 41.25           C  
ATOM   2532  CD2 HIS A 337     -40.707 -33.045 -23.809  1.00 41.43           C  
ATOM   2533  ND1 HIS A 337     -41.988 -33.389 -25.548  1.00 42.05           N  
ATOM   2534  CE1 HIS A 337     -42.552 -32.432 -24.829  1.00 42.22           C  
ATOM   2535  NE2 HIS A 337     -41.794 -32.205 -23.769  1.00 42.11           N  
ATOM   2536  N   PHE A 338     -36.655 -35.053 -25.330  1.00 38.72           N  
ATOM   2537  CA  PHE A 338     -35.438 -35.858 -25.148  1.00 38.01           C  
ATOM   2538  C   PHE A 338     -35.278 -36.308 -23.697  1.00 37.42           C  
ATOM   2539  O   PHE A 338     -35.434 -35.505 -22.768  1.00 37.25           O  
ATOM   2540  CB  PHE A 338     -34.186 -35.058 -25.552  1.00 37.97           C  
ATOM   2541  CG  PHE A 338     -34.116 -34.717 -27.018  1.00 37.91           C  
ATOM   2542  CD1 PHE A 338     -34.847 -33.650 -27.540  1.00 37.45           C  
ATOM   2543  CD2 PHE A 338     -33.301 -35.455 -27.877  1.00 38.15           C  
ATOM   2544  CE1 PHE A 338     -34.780 -33.335 -28.898  1.00 37.85           C  
ATOM   2545  CE2 PHE A 338     -33.224 -35.145 -29.235  1.00 37.83           C  
ATOM   2546  CZ  PHE A 338     -33.965 -34.083 -29.746  1.00 37.74           C  
ATOM   2547  N   VAL A 339     -34.978 -37.593 -23.514  1.00 36.75           N  
ATOM   2548  CA  VAL A 339     -34.534 -38.120 -22.223  1.00 35.99           C  
ATOM   2549  C   VAL A 339     -33.071 -38.534 -22.363  1.00 35.67           C  
ATOM   2550  O   VAL A 339     -32.730 -39.349 -23.226  1.00 35.40           O  
ATOM   2551  CB  VAL A 339     -35.389 -39.332 -21.729  1.00 36.14           C  
ATOM   2552  CG1 VAL A 339     -34.856 -39.869 -20.390  1.00 35.51           C  
ATOM   2553  CG2 VAL A 339     -36.860 -38.958 -21.590  1.00 35.42           C  
ATOM   2554  N   ASP A 340     -32.222 -37.960 -21.510  1.00 35.38           N  
ATOM   2555  CA  ASP A 340     -30.770 -38.205 -21.509  1.00 35.05           C  
ATOM   2556  C   ASP A 340     -30.144 -38.045 -22.896  1.00 35.14           C  
ATOM   2557  O   ASP A 340     -29.305 -38.852 -23.315  1.00 35.15           O  
ATOM   2558  CB  ASP A 340     -30.431 -39.571 -20.889  1.00 34.66           C  
ATOM   2559  CG  ASP A 340     -30.607 -39.590 -19.378  1.00 34.13           C  
ATOM   2560  OD1 ASP A 340     -30.674 -38.507 -18.761  1.00 33.88           O  
ATOM   2561  OD2 ASP A 340     -30.678 -40.690 -18.798  1.00 32.79           O1-
ATOM   2562  N   GLY A 341     -30.571 -36.998 -23.601  1.00 35.08           N  
ATOM   2563  CA  GLY A 341     -30.061 -36.694 -24.934  1.00 34.88           C  
ATOM   2564  C   GLY A 341     -30.651 -37.516 -26.068  1.00 34.83           C  
ATOM   2565  O   GLY A 341     -30.219 -37.384 -27.216  1.00 34.92           O  
ATOM   2566  N   ALA A 342     -31.635 -38.363 -25.766  1.00 34.59           N  
ATOM   2567  CA  ALA A 342     -32.256 -39.196 -26.800  1.00 34.31           C  
ATOM   2568  C   ALA A 342     -33.772 -38.992 -26.907  1.00 34.23           C  
ATOM   2569  O   ALA A 342     -34.473 -38.891 -25.897  1.00 34.28           O  
ATOM   2570  CB  ALA A 342     -31.921 -40.648 -26.575  1.00 34.14           C  
ATOM   2571  N   SER A 343     -34.264 -38.930 -28.142  1.00 33.97           N  
ATOM   2572  CA  SER A 343     -35.692 -38.789 -28.414  1.00 33.65           C  
ATOM   2573  C   SER A 343     -36.194 -40.100 -28.979  1.00 33.37           C  
ATOM   2574  O   SER A 343     -35.590 -40.637 -29.908  1.00 33.61           O  
ATOM   2575  CB  SER A 343     -35.939 -37.663 -29.419  1.00 33.72           C  
ATOM   2576  OG  SER A 343     -37.319 -37.368 -29.528  1.00 33.74           O  
ATOM   2577  N   PHE A 344     -37.295 -40.614 -28.431  1.00 32.84           N  
ATOM   2578  CA  PHE A 344     -37.770 -41.952 -28.794  1.00 32.36           C  
ATOM   2579  C   PHE A 344     -38.384 -42.039 -30.181  1.00 32.13           C  
ATOM   2580  O   PHE A 344     -39.390 -41.395 -30.480  1.00 32.00           O  
ATOM   2581  CB  PHE A 344     -38.734 -42.537 -27.746  1.00 32.32           C  
ATOM   2582  CG  PHE A 344     -39.106 -43.976 -28.013  1.00 32.22           C  
ATOM   2583  CD1 PHE A 344     -38.286 -45.017 -27.567  1.00 31.66           C  
ATOM   2584  CD2 PHE A 344     -40.261 -44.291 -28.732  1.00 31.87           C  
ATOM   2585  CE1 PHE A 344     -38.613 -46.349 -27.820  1.00 31.16           C  
ATOM   2586  CE2 PHE A 344     -40.600 -45.622 -28.995  1.00 32.25           C  
ATOM   2587  CZ  PHE A 344     -39.772 -46.657 -28.534  1.00 32.03           C  
ATOM   2588  N   VAL A 345     -37.766 -42.862 -31.018  1.00 32.09           N  
ATOM   2589  CA  VAL A 345     -38.297 -43.162 -32.339  1.00 31.84           C  
ATOM   2590  C   VAL A 345     -38.565 -44.660 -32.398  1.00 31.38           C  
ATOM   2591  O   VAL A 345     -37.636 -45.466 -32.299  0.50 31.16           O  
ATOM   2592  CB  VAL A 345     -37.332 -42.720 -33.466  1.00 32.18           C  
ATOM   2593  CG1 VAL A 345     -37.864 -43.156 -34.840  1.00 32.65           C  
ATOM   2594  CG2 VAL A 345     -37.104 -41.197 -33.416  1.00 32.03           C  
ATOM   2595  N   PRO A 346     -39.848 -45.032 -32.529  1.00 31.09           N  
ATOM   2596  CA  PRO A 346     -40.239 -46.437 -32.551  1.00 30.95           C  
ATOM   2597  C   PRO A 346     -39.557 -47.204 -33.685  1.00 30.63           C  
ATOM   2598  O   PRO A 346     -39.521 -46.725 -34.813  1.00 30.85           O  
ATOM   2599  CB  PRO A 346     -41.764 -46.383 -32.748  1.00 30.87           C  
ATOM   2600  CG  PRO A 346     -42.047 -45.010 -33.253  1.00 30.94           C  
ATOM   2601  CD  PRO A 346     -41.010 -44.133 -32.652  1.00 31.00           C  
ATOM   2602  N   PRO A 347     -39.001 -48.383 -33.379  1.00 30.33           N  
ATOM   2603  CA  PRO A 347     -38.308 -49.157 -34.392  1.00 30.09           C  
ATOM   2604  C   PRO A 347     -39.277 -50.007 -35.206  1.00 29.67           C  
ATOM   2605  O   PRO A 347     -40.427 -50.189 -34.812  1.00 29.98           O  
ATOM   2606  CB  PRO A 347     -37.383 -50.049 -33.562  1.00 30.26           C  
ATOM   2607  CG  PRO A 347     -38.161 -50.295 -32.301  1.00 30.49           C  
ATOM   2608  CD  PRO A 347     -38.991 -49.054 -32.063  1.00 30.38           C  
ATOM   2609  N   THR A 348     -38.807 -50.523 -36.333  1.00 28.96           N  
ATOM   2610  CA  THR A 348     -39.631 -51.344 -37.203  1.00 28.27           C  
ATOM   2611  C   THR A 348     -39.889 -52.714 -36.593  1.00 27.97           C  
ATOM   2612  O   THR A 348     -40.980 -53.260 -36.725  1.00 27.98           O  
ATOM   2613  CB  THR A 348     -38.978 -51.499 -38.584  1.00 28.25           C  
ATOM   2614  CG2 THR A 348     -40.004 -51.921 -39.624  1.00 27.73           C  
ATOM   2615  OG1 THR A 348     -38.393 -50.248 -38.968  1.00 28.42           O  
ATOM   2616  N   VAL A 349     -38.877 -53.276 -35.941  1.00 27.73           N  
ATOM   2617  CA  VAL A 349     -39.039 -54.550 -35.255  1.00 27.56           C  
ATOM   2618  C   VAL A 349     -39.298 -54.236 -33.787  1.00 27.59           C  
ATOM   2619  O   VAL A 349     -38.497 -53.549 -33.149  1.00 27.95           O  
ATOM   2620  CB  VAL A 349     -37.799 -55.442 -35.402  1.00 27.57           C  
ATOM   2621  CG1 VAL A 349     -38.044 -56.806 -34.772  1.00 27.37           C  
ATOM   2622  CG2 VAL A 349     -37.425 -55.596 -36.873  1.00 27.56           C  
ATOM   2623  N   PRO A 350     -40.441 -54.697 -33.256  1.00 27.30           N  
ATOM   2624  CA  PRO A 350     -40.742 -54.441 -31.850  1.00 27.10           C  
ATOM   2625  C   PRO A 350     -39.602 -54.911 -30.961  1.00 26.92           C  
ATOM   2626  O   PRO A 350     -39.048 -55.994 -31.179  1.00 26.92           O  
ATOM   2627  CB  PRO A 350     -41.994 -55.283 -31.595  1.00 27.11           C  
ATOM   2628  CG  PRO A 350     -42.623 -55.451 -32.935  1.00 27.06           C  
ATOM   2629  CD  PRO A 350     -41.510 -55.454 -33.932  1.00 27.34           C  
ATOM   2630  N   VAL A 351     -39.255 -54.088 -29.978  1.00 26.66           N  
ATOM   2631  CA  VAL A 351     -38.182 -54.400 -29.042  1.00 26.50           C  
ATOM   2632  C   VAL A 351     -38.277 -55.841 -28.527  1.00 26.59           C  
ATOM   2633  O   VAL A 351     -37.262 -56.533 -28.447  1.00 26.40           O  
ATOM   2634  CB  VAL A 351     -38.136 -53.398 -27.863  1.00 26.49           C  
ATOM   2635  CG1 VAL A 351     -36.955 -53.694 -26.949  1.00 25.77           C  
ATOM   2636  CG2 VAL A 351     -38.060 -51.963 -28.382  1.00 26.16           C  
ATOM   2637  N   LEU A 352     -39.489 -56.299 -28.210  1.00 26.52           N  
ATOM   2638  CA  LEU A 352     -39.678 -57.677 -27.745  1.00 26.58           C  
ATOM   2639  C   LEU A 352     -39.087 -58.688 -28.732  1.00 26.79           C  
ATOM   2640  O   LEU A 352     -38.293 -59.553 -28.331  1.00 26.51           O  
ATOM   2641  CB  LEU A 352     -41.156 -57.989 -27.506  1.00 26.29           C  
ATOM   2642  CG  LEU A 352     -41.585 -58.995 -26.427  1.00 25.44           C  
ATOM   2643  CD1 LEU A 352     -42.795 -59.778 -26.895  1.00 24.08           C  
ATOM   2644  CD2 LEU A 352     -40.509 -59.954 -25.987  1.00 24.26           C  
ATOM   2645  N   SER A 353     -39.463 -58.560 -30.009  1.00 27.03           N  
ATOM   2646  CA  SER A 353     -39.004 -59.472 -31.068  1.00 27.57           C  
ATOM   2647  C   SER A 353     -37.485 -59.425 -31.224  1.00 27.84           C  
ATOM   2648  O   SER A 353     -36.858 -60.444 -31.517  1.00 27.81           O  
ATOM   2649  CB  SER A 353     -39.697 -59.172 -32.410  1.00 27.87           C  
ATOM   2650  OG  SER A 353     -39.674 -60.292 -33.301  1.00 27.66           O  
ATOM   2651  N   GLN A 354     -36.903 -58.245 -31.009  1.00 28.26           N  
ATOM   2652  CA  GLN A 354     -35.448 -58.072 -31.052  1.00 28.86           C  
ATOM   2653  C   GLN A 354     -34.753 -58.930 -29.983  1.00 29.37           C  
ATOM   2654  O   GLN A 354     -33.778 -59.625 -30.286  1.00 29.65           O  
ATOM   2655  CB  GLN A 354     -35.053 -56.592 -30.908  1.00 28.72           C  
ATOM   2656  CG  GLN A 354     -35.438 -55.684 -32.084  1.00 28.98           C  
ATOM   2657  CD  GLN A 354     -35.038 -54.223 -31.878  1.00 28.97           C  
ATOM   2658  NE2 GLN A 354     -36.010 -53.325 -31.966  1.00 28.97           N  
ATOM   2659  OE1 GLN A 354     -33.867 -53.909 -31.658  1.00 29.73           O  
ATOM   2660  N   ILE A 355     -35.267 -58.884 -28.749  1.00 29.74           N  
ATOM   2661  CA  ILE A 355     -34.747 -59.684 -27.642  1.00 30.09           C  
ATOM   2662  C   ILE A 355     -34.903 -61.192 -27.902  1.00 30.65           C  
ATOM   2663  O   ILE A 355     -33.954 -61.958 -27.673  1.00 30.64           O  
ATOM   2664  CB  ILE A 355     -35.445 -59.369 -26.289  1.00 30.15           C  
ATOM   2665  CG1 ILE A 355     -35.669 -57.862 -26.077  1.00 30.45           C  
ATOM   2666  CG2 ILE A 355     -34.706 -60.056 -25.131  1.00 29.95           C  
ATOM   2667  CD1 ILE A 355     -34.583 -57.125 -25.371  1.00 31.16           C  
ATOM   2668  N   VAL A 356     -36.076 -61.610 -28.366  1.00 31.06           N  
ATOM   2669  CA  VAL A 356     -36.340 -63.025 -28.605  1.00 31.74           C  
ATOM   2670  C   VAL A 356     -35.466 -63.563 -29.735  1.00 32.12           C  
ATOM   2671  O   VAL A 356     -35.045 -64.719 -29.715  1.00 31.97           O  
ATOM   2672  CB  VAL A 356     -37.820 -63.273 -28.951  1.00 31.76           C  
ATOM   2673  CG1 VAL A 356     -38.705 -62.230 -28.285  1.00 31.81           C  
ATOM   2674  CG2 VAL A 356     -38.022 -63.270 -30.458  1.00 31.59           C  
ATOM   2675  N   SER A 357     -35.198 -62.712 -30.720  1.00 32.56           N  
ATOM   2676  CA  SER A 357     -34.327 -63.078 -31.831  1.00 33.16           C  
ATOM   2677  C   SER A 357     -32.860 -62.857 -31.477  1.00 33.18           C  
ATOM   2678  O   SER A 357     -31.968 -63.154 -32.272  1.00 33.56           O  
ATOM   2679  CB  SER A 357     -34.691 -62.278 -33.083  1.00 33.19           C  
ATOM   2680  OG  SER A 357     -34.232 -60.941 -32.986  1.00 34.00           O  
ATOM   2681  N   GLY A 358     -32.617 -62.335 -30.279  1.00 33.29           N  
ATOM   2682  CA  GLY A 358     -31.498 -62.775 -29.468  1.00 33.09           C  
ATOM   2683  C   GLY A 358     -30.493 -61.668 -29.214  1.00 33.01           C  
ATOM   2684  O   GLY A 358     -29.299 -61.924 -29.061  1.00 33.13           O  
ATOM   2685  N   ALA A 359     -30.981 -60.433 -29.170  1.00 32.89           N  
ATOM   2686  CA  ALA A 359     -30.187 -59.313 -28.679  1.00 32.87           C  
ATOM   2687  C   ALA A 359     -29.771 -59.526 -27.228  1.00 32.97           C  
ATOM   2688  O   ALA A 359     -30.524 -60.087 -26.432  1.00 33.13           O  
ATOM   2689  CB  ALA A 359     -30.958 -58.011 -28.827  1.00 32.70           C  
ATOM   2690  N   GLN A 360     -28.567 -59.075 -26.890  1.00 33.13           N  
ATOM   2691  CA  GLN A 360     -27.952 -59.403 -25.586  1.00 33.40           C  
ATOM   2692  C   GLN A 360     -27.781 -58.209 -24.642  1.00 33.22           C  
ATOM   2693  O   GLN A 360     -27.735 -58.380 -23.423  1.00 33.01           O  
ATOM   2694  CB  GLN A 360     -26.589 -60.082 -25.776  1.00 33.35           C  
ATOM   2695  CG  GLN A 360     -26.623 -61.371 -26.565  1.00 34.72           C  
ATOM   2696  CD  GLN A 360     -27.161 -62.535 -25.770  1.00 36.72           C  
ATOM   2697  NE2 GLN A 360     -28.275 -63.103 -26.229  1.00 37.08           N  
ATOM   2698  OE1 GLN A 360     -26.575 -62.935 -24.763  1.00 37.91           O  
ATOM   2699  N   SER A 361     -27.652 -57.014 -25.210  1.00 33.09           N  
ATOM   2700  CA  SER A 361     -27.519 -55.797 -24.420  1.00 33.26           C  
ATOM   2701  C   SER A 361     -28.200 -54.637 -25.135  1.00 33.10           C  
ATOM   2702  O   SER A 361     -28.799 -54.829 -26.193  1.00 33.04           O  
ATOM   2703  CB  SER A 361     -26.043 -55.482 -24.154  1.00 33.41           C  
ATOM   2704  OG  SER A 361     -25.368 -55.132 -25.352  1.00 34.44           O  
ATOM   2705  N   ALA A 362     -28.102 -53.439 -24.558  1.00 32.93           N  
ATOM   2706  CA  ALA A 362     -28.720 -52.244 -25.138  1.00 32.84           C  
ATOM   2707  C   ALA A 362     -28.176 -51.913 -26.526  1.00 32.68           C  
ATOM   2708  O   ALA A 362     -28.888 -51.361 -27.359  1.00 32.61           O  
ATOM   2709  CB  ALA A 362     -28.546 -51.053 -24.208  1.00 33.01           C  
ATOM   2710  N   ALA A 363     -26.914 -52.264 -26.760  1.00 32.69           N  
ATOM   2711  CA  ALA A 363     -26.221 -51.960 -28.010  1.00 32.54           C  
ATOM   2712  C   ALA A 363     -26.759 -52.764 -29.199  1.00 32.25           C  
ATOM   2713  O   ALA A 363     -26.635 -52.338 -30.351  1.00 32.53           O  
ATOM   2714  CB  ALA A 363     -24.711 -52.177 -27.843  1.00 32.78           C  
ATOM   2715  N   ASP A 364     -27.356 -53.918 -28.914  1.00 31.52           N  
ATOM   2716  CA  ASP A 364     -27.998 -54.744 -29.936  1.00 30.99           C  
ATOM   2717  C   ASP A 364     -29.422 -54.278 -30.272  1.00 30.88           C  
ATOM   2718  O   ASP A 364     -30.068 -54.835 -31.165  1.00 30.73           O  
ATOM   2719  CB  ASP A 364     -28.036 -56.215 -29.489  1.00 30.73           C  
ATOM   2720  CG  ASP A 364     -26.658 -56.775 -29.170  1.00 30.51           C  
ATOM   2721  OD1 ASP A 364     -25.669 -56.337 -29.808  1.00 30.25           O  
ATOM   2722  OD2 ASP A 364     -26.566 -57.655 -28.281  1.00 28.80           O1-
ATOM   2723  N   LEU A 365     -29.903 -53.254 -29.569  1.00 30.71           N  
ATOM   2724  CA  LEU A 365     -31.320 -52.887 -29.614  1.00 30.74           C  
ATOM   2725  C   LEU A 365     -31.600 -51.532 -30.272  1.00 30.74           C  
ATOM   2726  O   LEU A 365     -30.995 -50.522 -29.913  1.00 30.77           O  
ATOM   2727  CB  LEU A 365     -31.922 -52.945 -28.200  1.00 30.71           C  
ATOM   2728  CG  LEU A 365     -32.134 -54.339 -27.595  1.00 30.46           C  
ATOM   2729  CD1 LEU A 365     -32.377 -54.270 -26.104  1.00 30.20           C  
ATOM   2730  CD2 LEU A 365     -33.281 -55.051 -28.271  1.00 30.01           C  
ATOM   2731  N   LEU A 366     -32.518 -51.523 -31.233  1.00 30.93           N  
ATOM   2732  CA  LEU A 366     -32.761 -50.341 -32.050  1.00 31.28           C  
ATOM   2733  C   LEU A 366     -33.874 -49.482 -31.460  1.00 31.69           C  
ATOM   2734  O   LEU A 366     -34.675 -49.955 -30.654  1.00 31.36           O  
ATOM   2735  CB  LEU A 366     -33.111 -50.743 -33.484  1.00 31.10           C  
ATOM   2736  CG  LEU A 366     -31.940 -50.846 -34.463  1.00 31.41           C  
ATOM   2737  CD1 LEU A 366     -32.444 -50.966 -35.893  1.00 31.97           C  
ATOM   2738  CD2 LEU A 366     -31.009 -49.652 -34.317  1.00 31.12           C  
ATOM   2739  N   ALA A 367     -33.919 -48.217 -31.868  1.00 32.12           N  
ATOM   2740  CA  ALA A 367     -34.068 -47.114 -30.926  1.00 32.51           C  
ATOM   2741  C   ALA A 367     -32.859 -47.010 -30.003  1.00 33.01           C  
ATOM   2742  O   ALA A 367     -32.972 -47.201 -28.792  1.00 33.37           O  
ATOM   2743  CB  ALA A 367     -35.345 -47.277 -30.116  1.00 32.37           C  
ATOM   2744  N   SER A 368     -31.702 -46.706 -30.582  1.00 33.19           N  
ATOM   2745  CA  SER A 368     -30.450 -46.667 -29.826  1.00 33.75           C  
ATOM   2746  C   SER A 368     -30.331 -45.388 -28.995  1.00 33.48           C  
ATOM   2747  O   SER A 368     -30.749 -44.312 -29.425  1.00 33.58           O  
ATOM   2748  CB  SER A 368     -29.244 -46.825 -30.754  1.00 33.94           C  
ATOM   2749  OG  SER A 368     -29.236 -45.796 -31.723  1.00 35.37           O  
ATOM   2750  N   GLY A 369     -29.761 -45.518 -27.801  1.00 33.33           N  
ATOM   2751  CA  GLY A 369     -29.713 -44.415 -26.841  1.00 33.10           C  
ATOM   2752  C   GLY A 369     -30.991 -44.287 -26.022  1.00 32.92           C  
ATOM   2753  O   GLY A 369     -31.105 -43.393 -25.179  1.00 32.88           O  
ATOM   2754  N   LEU A 370     -31.936 -45.200 -26.259  1.00 32.64           N  
ATOM   2755  CA  LEU A 370     -33.269 -45.145 -25.656  1.00 32.34           C  
ATOM   2756  C   LEU A 370     -33.638 -46.393 -24.858  1.00 32.09           C  
ATOM   2757  O   LEU A 370     -34.557 -46.360 -24.043  1.00 32.25           O  
ATOM   2758  CB  LEU A 370     -34.324 -44.870 -26.731  1.00 32.27           C  
ATOM   2759  CG  LEU A 370     -34.213 -43.454 -27.302  1.00 33.04           C  
ATOM   2760  CD1 LEU A 370     -34.406 -43.422 -28.837  1.00 34.01           C  
ATOM   2761  CD2 LEU A 370     -35.118 -42.456 -26.548  1.00 32.32           C  
ATOM   2762  N   VAL A 371     -32.929 -47.491 -25.098  1.00 31.80           N  
ATOM   2763  CA  VAL A 371     -33.123 -48.718 -24.331  1.00 31.30           C  
ATOM   2764  C   VAL A 371     -32.058 -48.817 -23.239  1.00 31.09           C  
ATOM   2765  O   VAL A 371     -30.878 -48.598 -23.496  1.00 31.33           O  
ATOM   2766  CB  VAL A 371     -33.074 -49.974 -25.232  1.00 31.33           C  
ATOM   2767  CG1 VAL A 371     -33.532 -51.205 -24.458  1.00 31.65           C  
ATOM   2768  CG2 VAL A 371     -33.937 -49.790 -26.477  1.00 30.95           C  
ATOM   2769  N   TYR A 372     -32.490 -49.125 -22.020  1.00 30.84           N  
ATOM   2770  CA  TYR A 372     -31.596 -49.350 -20.883  1.00 30.41           C  
ATOM   2771  C   TYR A 372     -31.796 -50.786 -20.436  1.00 30.03           C  
ATOM   2772  O   TYR A 372     -32.925 -51.208 -20.221  1.00 30.18           O  
ATOM   2773  CB  TYR A 372     -31.942 -48.407 -19.722  1.00 30.68           C  
ATOM   2774  CG  TYR A 372     -31.704 -46.930 -19.996  1.00 31.12           C  
ATOM   2775  CD1 TYR A 372     -32.588 -46.191 -20.790  1.00 30.98           C  
ATOM   2776  CD2 TYR A 372     -30.598 -46.267 -19.446  1.00 31.54           C  
ATOM   2777  CE1 TYR A 372     -32.370 -44.834 -21.047  1.00 31.32           C  
ATOM   2778  CE2 TYR A 372     -30.370 -44.905 -19.695  1.00 31.60           C  
ATOM   2779  CZ  TYR A 372     -31.264 -44.197 -20.496  1.00 31.49           C  
ATOM   2780  OH  TYR A 372     -31.054 -42.860 -20.748  1.00 31.04           O  
ATOM   2781  N   SER A 373     -30.724 -51.557 -20.314  1.00 29.77           N  
ATOM   2782  CA  SER A 373     -30.888 -52.913 -19.807  1.00 29.37           C  
ATOM   2783  C   SER A 373     -30.859 -52.908 -18.287  1.00 29.19           C  
ATOM   2784  O   SER A 373     -30.106 -52.151 -17.666  1.00 29.24           O  
ATOM   2785  CB  SER A 373     -29.860 -53.890 -20.392  1.00 29.46           C  
ATOM   2786  OG  SER A 373     -28.543 -53.580 -19.994  1.00 29.20           O  
ATOM   2787  N   LEU A 374     -31.715 -53.728 -17.692  1.00 28.71           N  
ATOM   2788  CA  LEU A 374     -31.752 -53.861 -16.248  1.00 28.36           C  
ATOM   2789  C   LEU A 374     -31.444 -55.301 -15.853  1.00 28.14           C  
ATOM   2790  O   LEU A 374     -31.908 -56.235 -16.517  1.00 28.09           O  
ATOM   2791  CB  LEU A 374     -33.115 -53.431 -15.690  1.00 28.33           C  
ATOM   2792  CG  LEU A 374     -33.648 -52.035 -16.032  1.00 28.01           C  
ATOM   2793  CD1 LEU A 374     -35.016 -51.828 -15.415  1.00 27.76           C  
ATOM   2794  CD2 LEU A 374     -32.692 -50.946 -15.588  1.00 27.77           C  
ATOM   2795  N   PRO A 375     -30.650 -55.485 -14.778  1.00 27.81           N  
ATOM   2796  CA  PRO A 375     -30.383 -56.825 -14.260  1.00 27.76           C  
ATOM   2797  C   PRO A 375     -31.607 -57.365 -13.526  1.00 27.82           C  
ATOM   2798  O   PRO A 375     -32.431 -56.584 -13.061  1.00 27.81           O  
ATOM   2799  CB  PRO A 375     -29.239 -56.592 -13.275  1.00 27.70           C  
ATOM   2800  CG  PRO A 375     -29.415 -55.188 -12.827  1.00 27.69           C  
ATOM   2801  CD  PRO A 375     -29.971 -54.439 -13.991  1.00 27.43           C  
ATOM   2802  N   SER A 376     -31.728 -58.683 -13.425  1.00 28.05           N  
ATOM   2803  CA  SER A 376     -32.855 -59.280 -12.707  1.00 28.30           C  
ATOM   2804  C   SER A 376     -32.659 -59.223 -11.191  1.00 28.31           C  
ATOM   2805  O   SER A 376     -31.536 -59.083 -10.705  1.00 28.29           O  
ATOM   2806  CB  SER A 376     -33.067 -60.726 -13.144  1.00 28.18           C  
ATOM   2807  OG  SER A 376     -32.150 -61.573 -12.487  1.00 28.69           O  
ATOM   2808  N   ASP A 377     -33.768 -59.333 -10.461  1.00 28.51           N  
ATOM   2809  CA  ASP A 377     -33.779 -59.371  -8.983  1.00 28.67           C  
ATOM   2810  C   ASP A 377     -32.965 -58.268  -8.301  1.00 28.11           C  
ATOM   2811  O   ASP A 377     -32.333 -58.494  -7.265  1.00 28.26           O  
ATOM   2812  CB  ASP A 377     -33.356 -60.758  -8.477  1.00 28.94           C  
ATOM   2813  CG  ASP A 377     -34.238 -61.865  -9.021  1.00 30.29           C  
ATOM   2814  OD1 ASP A 377     -33.700 -62.795  -9.653  1.00 32.25           O  
ATOM   2815  OD2 ASP A 377     -35.473 -61.795  -8.841  1.00 31.91           O1-
ATOM   2816  N   ALA A 378     -33.007 -57.077  -8.893  1.00 27.31           N  
ATOM   2817  CA  ALA A 378     -32.255 -55.927  -8.422  1.00 26.54           C  
ATOM   2818  C   ALA A 378     -33.173 -54.770  -8.030  1.00 26.27           C  
ATOM   2819  O   ALA A 378     -34.317 -54.670  -8.503  1.00 26.46           O  
ATOM   2820  CB  ALA A 378     -31.284 -55.474  -9.494  1.00 26.60           C  
ATOM   2821  N   ASN A 379     -32.661 -53.897  -7.167  1.00 25.36           N  
ATOM   2822  CA  ASN A 379     -33.354 -52.677  -6.785  1.00 24.48           C  
ATOM   2823  C   ASN A 379     -32.928 -51.527  -7.688  1.00 23.91           C  
ATOM   2824  O   ASN A 379     -31.733 -51.355  -7.963  1.00 23.63           O  
ATOM   2825  CB  ASN A 379     -33.065 -52.337  -5.324  1.00 24.49           C  
ATOM   2826  CG  ASN A 379     -33.391 -53.480  -4.381  1.00 25.26           C  
ATOM   2827  ND2 ASN A 379     -34.515 -54.148  -4.609  1.00 25.37           N  
ATOM   2828  OD1 ASN A 379     -32.636 -53.754  -3.451  1.00 27.36           O  
ATOM   2829  N   ILE A 380     -33.910 -50.750  -8.146  1.00 23.10           N  
ATOM   2830  CA  ILE A 380     -33.689 -49.687  -9.130  1.00 22.48           C  
ATOM   2831  C   ILE A 380     -34.232 -48.364  -8.603  1.00 22.65           C  
ATOM   2832  O   ILE A 380     -35.331 -48.317  -8.052  1.00 22.92           O  
ATOM   2833  CB  ILE A 380     -34.391 -50.011 -10.486  1.00 22.29           C  
ATOM   2834  CG1 ILE A 380     -34.145 -51.464 -10.924  1.00 21.19           C  
ATOM   2835  CG2 ILE A 380     -33.995 -49.017 -11.586  1.00 21.99           C  
ATOM   2836  CD1 ILE A 380     -32.712 -51.808 -11.264  1.00 19.56           C  
ATOM   2837  N   GLU A 381     -33.458 -47.295  -8.772  1.00 22.65           N  
ATOM   2838  CA  GLU A 381     -33.884 -45.954  -8.395  1.00 22.74           C  
ATOM   2839  C   GLU A 381     -33.910 -45.045  -9.616  1.00 22.62           C  
ATOM   2840  O   GLU A 381     -32.875 -44.826 -10.250  1.00 22.98           O  
ATOM   2841  CB  GLU A 381     -32.950 -45.369  -7.334  1.00 22.47           C  
ATOM   2842  CG  GLU A 381     -33.404 -44.024  -6.771  1.00 22.85           C  
ATOM   2843  CD  GLU A 381     -32.619 -43.614  -5.540  1.00 23.29           C  
ATOM   2844  OE1 GLU A 381     -31.440 -43.217  -5.693  1.00 25.26           O  
ATOM   2845  OE2 GLU A 381     -33.179 -43.677  -4.423  1.00 22.81           O1-
ATOM   2846  N   ILE A 382     -35.084 -44.522  -9.948  0.50 22.38           N  
ATOM   2847  CA  ILE A 382     -35.187 -43.551 -11.022  0.50 22.22           C  
ATOM   2848  C   ILE A 382     -35.512 -42.200 -10.421  0.50 22.69           C  
ATOM   2849  O   ILE A 382     -36.315 -42.092  -9.497  0.50 22.46           O  
ATOM   2850  CB  ILE A 382     -36.254 -43.933 -12.069  0.50 22.08           C  
ATOM   2851  CG1 ILE A 382     -36.206 -45.430 -12.390  0.50 21.98           C  
ATOM   2852  CG2 ILE A 382     -36.091 -43.114 -13.342  0.50 21.64           C  
ATOM   2853  CD1 ILE A 382     -34.953 -45.878 -13.102  1.00 22.22           C  
ATOM   2854  N   SER A 383     -34.853 -41.173 -10.935  1.00 23.51           N  
ATOM   2855  CA  SER A 383     -35.159 -39.796 -10.570  1.00 24.77           C  
ATOM   2856  C   SER A 383     -35.436 -38.973 -11.823  1.00 25.46           C  
ATOM   2857  O   SER A 383     -34.772 -39.156 -12.853  1.00 25.68           O  
ATOM   2858  CB  SER A 383     -34.023 -39.176  -9.766  1.00 24.47           C  
ATOM   2859  OG  SER A 383     -32.837 -39.181 -10.527  1.00 25.18           O  
ATOM   2860  N   PHE A 384     -36.428 -38.083 -11.722  1.00 26.32           N  
ATOM   2861  CA  PHE A 384     -36.895 -37.249 -12.838  1.00 26.98           C  
ATOM   2862  C   PHE A 384     -36.838 -35.765 -12.456  1.00 27.75           C  
ATOM   2863  O   PHE A 384     -37.888 -35.146 -12.231  1.00 27.70           O  
ATOM   2864  CB  PHE A 384     -38.347 -37.573 -13.202  1.00 26.50           C  
ATOM   2865  CG  PHE A 384     -38.662 -39.035 -13.296  1.00 26.38           C  
ATOM   2866  CD1 PHE A 384     -38.982 -39.769 -12.157  1.00 25.70           C  
ATOM   2867  CD2 PHE A 384     -38.704 -39.668 -14.535  1.00 25.88           C  
ATOM   2868  CE1 PHE A 384     -39.305 -41.120 -12.248  1.00 25.80           C  
ATOM   2869  CE2 PHE A 384     -39.024 -41.020 -14.635  1.00 25.06           C  
ATOM   2870  CZ  PHE A 384     -39.326 -41.746 -13.492  1.00 25.58           C  
ATOM   2871  N   PRO A 385     -35.626 -35.182 -12.380  1.00 28.50           N  
ATOM   2872  CA  PRO A 385     -35.555 -33.805 -11.882  1.00 29.18           C  
ATOM   2873  C   PRO A 385     -36.288 -32.843 -12.816  1.00 29.89           C  
ATOM   2874  O   PRO A 385     -36.075 -32.875 -14.032  1.00 29.96           O  
ATOM   2875  CB  PRO A 385     -34.052 -33.515 -11.848  1.00 29.00           C  
ATOM   2876  CG  PRO A 385     -33.450 -34.487 -12.812  1.00 28.79           C  
ATOM   2877  CD  PRO A 385     -34.302 -35.712 -12.751  1.00 28.46           C  
ATOM   2878  N   ALA A 386     -37.165 -32.020 -12.249  1.00 30.95           N  
ATOM   2879  CA  ALA A 386     -37.972 -31.101 -13.045  1.00 32.11           C  
ATOM   2880  C   ALA A 386     -37.111 -29.964 -13.572  1.00 33.11           C  
ATOM   2881  O   ALA A 386     -36.241 -29.440 -12.862  1.00 33.10           O  
ATOM   2882  CB  ALA A 386     -39.134 -30.568 -12.240  1.00 31.98           C  
ATOM   2883  N   THR A 387     -37.356 -29.600 -14.826  1.00 34.10           N  
ATOM   2884  CA  THR A 387     -36.534 -28.614 -15.507  1.00 35.21           C  
ATOM   2885  C   THR A 387     -37.343 -27.786 -16.507  1.00 36.05           C  
ATOM   2886  O   THR A 387     -38.247 -28.300 -17.179  1.00 36.22           O  
ATOM   2887  CB  THR A 387     -35.306 -29.284 -16.195  1.00 35.16           C  
ATOM   2888  CG2 THR A 387     -35.736 -30.457 -17.070  1.00 35.21           C  
ATOM   2889  OG1 THR A 387     -34.600 -28.325 -16.993  1.00 34.66           O  
ATOM   2890  N   SER A 388     -37.004 -26.502 -16.594  1.00 37.02           N  
ATOM   2891  CA  SER A 388     -37.608 -25.597 -17.567  1.00 38.06           C  
ATOM   2892  C   SER A 388     -37.250 -25.999 -18.998  1.00 38.59           C  
ATOM   2893  O   SER A 388     -37.919 -25.583 -19.944  1.00 38.78           O  
ATOM   2894  CB  SER A 388     -37.146 -24.167 -17.312  1.00 38.03           C  
ATOM   2895  OG  SER A 388     -35.823 -23.996 -17.789  1.00 38.75           O  
ATOM   2896  N   ALA A 389     -36.195 -26.806 -19.142  1.00 39.27           N  
ATOM   2897  CA  ALA A 389     -35.752 -27.325 -20.445  1.00 39.85           C  
ATOM   2898  C   ALA A 389     -36.817 -28.160 -21.170  1.00 40.16           C  
ATOM   2899  O   ALA A 389     -36.826 -28.226 -22.396  1.00 40.34           O  
ATOM   2900  CB  ALA A 389     -34.452 -28.113 -20.299  1.00 39.72           C  
ATOM   2901  N   ALA A 390     -37.701 -28.797 -20.408  1.00 40.60           N  
ATOM   2902  CA  ALA A 390     -38.860 -29.474 -20.978  1.00 41.02           C  
ATOM   2903  C   ALA A 390     -40.127 -28.708 -20.618  1.00 41.39           C  
ATOM   2904  O   ALA A 390     -40.527 -28.661 -19.443  1.00 41.51           O  
ATOM   2905  CB  ALA A 390     -38.946 -30.908 -20.481  1.00 41.05           C  
ATOM   2906  N   ALA A 391     -40.745 -28.097 -21.629  1.00 41.44           N  
ATOM   2907  CA  ALA A 391     -41.990 -27.358 -21.439  1.00 41.41           C  
ATOM   2908  C   ALA A 391     -43.171 -28.315 -21.242  1.00 41.30           C  
ATOM   2909  O   ALA A 391     -43.200 -29.404 -21.826  1.00 41.38           O  
ATOM   2910  CB  ALA A 391     -42.240 -26.435 -22.630  1.00 41.55           C  
ATOM   2911  N   GLY A 392     -44.133 -27.910 -20.412  1.00 40.98           N  
ATOM   2912  CA  GLY A 392     -45.380 -28.659 -20.240  1.00 40.31           C  
ATOM   2913  C   GLY A 392     -45.543 -29.376 -18.908  1.00 39.93           C  
ATOM   2914  O   GLY A 392     -46.226 -30.405 -18.833  1.00 40.06           O  
ATOM   2915  N   GLY A 393     -44.922 -28.836 -17.857  1.00 39.30           N  
ATOM   2916  CA  GLY A 393     -45.066 -29.368 -16.499  1.00 38.14           C  
ATOM   2917  C   GLY A 393     -46.471 -29.157 -15.950  1.00 37.34           C  
ATOM   2918  O   GLY A 393     -47.179 -28.246 -16.392  1.00 37.44           O  
ATOM   2919  N   PRO A 394     -46.898 -30.007 -14.994  1.00 36.45           N  
ATOM   2920  CA  PRO A 394     -46.174 -31.176 -14.486  1.00 35.52           C  
ATOM   2921  C   PRO A 394     -46.343 -32.388 -15.402  1.00 34.54           C  
ATOM   2922  O   PRO A 394     -47.448 -32.659 -15.882  1.00 34.26           O  
ATOM   2923  CB  PRO A 394     -46.832 -31.445 -13.123  1.00 35.45           C  
ATOM   2924  CG  PRO A 394     -47.910 -30.395 -12.954  1.00 36.14           C  
ATOM   2925  CD  PRO A 394     -48.190 -29.839 -14.310  1.00 36.42           C  
ATOM   2926  N   HIS A 395     -45.244 -33.095 -15.649  1.00 33.48           N  
ATOM   2927  CA  HIS A 395     -45.264 -34.278 -16.505  1.00 32.53           C  
ATOM   2928  C   HIS A 395     -45.564 -35.519 -15.674  1.00 31.30           C  
ATOM   2929  O   HIS A 395     -44.815 -35.831 -14.749  1.00 31.47           O  
ATOM   2930  CB  HIS A 395     -43.925 -34.455 -17.219  1.00 32.73           C  
ATOM   2931  CG  HIS A 395     -43.468 -33.240 -17.964  1.00 33.43           C  
ATOM   2932  CD2 HIS A 395     -42.690 -32.199 -17.581  1.00 34.30           C  
ATOM   2933  ND1 HIS A 395     -43.798 -33.007 -19.281  1.00 34.01           N  
ATOM   2934  CE1 HIS A 395     -43.248 -31.872 -19.676  1.00 34.61           C  
ATOM   2935  NE2 HIS A 395     -42.573 -31.360 -18.662  1.00 34.88           N  
ATOM   2936  N   PRO A 396     -46.668 -36.222 -15.981  1.00 30.09           N  
ATOM   2937  CA  PRO A 396     -46.918 -37.473 -15.277  1.00 29.10           C  
ATOM   2938  C   PRO A 396     -46.221 -38.648 -15.972  1.00 28.21           C  
ATOM   2939  O   PRO A 396     -46.589 -39.026 -17.090  1.00 28.13           O  
ATOM   2940  CB  PRO A 396     -48.438 -37.609 -15.343  1.00 29.09           C  
ATOM   2941  CG  PRO A 396     -48.841 -36.876 -16.588  1.00 29.28           C  
ATOM   2942  CD  PRO A 396     -47.734 -35.913 -16.952  1.00 29.88           C  
ATOM   2943  N   PHE A 397     -45.203 -39.202 -15.318  1.00 27.11           N  
ATOM   2944  CA  PHE A 397     -44.496 -40.362 -15.854  1.00 26.10           C  
ATOM   2945  C   PHE A 397     -45.118 -41.671 -15.393  1.00 25.28           C  
ATOM   2946  O   PHE A 397     -45.594 -41.785 -14.262  1.00 25.14           O  
ATOM   2947  CB  PHE A 397     -42.995 -40.299 -15.538  1.00 26.11           C  
ATOM   2948  CG  PHE A 397     -42.173 -39.694 -16.650  1.00 26.27           C  
ATOM   2949  CD1 PHE A 397     -42.113 -38.310 -16.822  1.00 25.76           C  
ATOM   2950  CD2 PHE A 397     -41.472 -40.510 -17.539  1.00 25.91           C  
ATOM   2951  CE1 PHE A 397     -41.368 -37.753 -17.855  1.00 25.03           C  
ATOM   2952  CE2 PHE A 397     -40.725 -39.959 -18.575  1.00 25.10           C  
ATOM   2953  CZ  PHE A 397     -40.676 -38.575 -18.732  1.00 25.28           C  
ATOM   2954  N   HIS A 398     -45.117 -42.646 -16.295  1.00 24.47           N  
ATOM   2955  CA  HIS A 398     -45.725 -43.950 -16.061  1.00 23.68           C  
ATOM   2956  C   HIS A 398     -44.739 -45.071 -16.372  1.00 23.09           C  
ATOM   2957  O   HIS A 398     -44.048 -45.022 -17.379  1.00 22.85           O  
ATOM   2958  CB  HIS A 398     -46.977 -44.085 -16.926  1.00 23.74           C  
ATOM   2959  CG  HIS A 398     -47.536 -45.472 -16.981  1.00 24.21           C  
ATOM   2960  CD2 HIS A 398     -47.958 -46.217 -18.030  1.00 23.58           C  
ATOM   2961  ND1 HIS A 398     -47.737 -46.245 -15.854  1.00 24.06           N  
ATOM   2962  CE1 HIS A 398     -48.244 -47.412 -16.210  1.00 24.05           C  
ATOM   2963  NE2 HIS A 398     -48.396 -47.417 -17.523  1.00 24.08           N  
ATOM   2964  N   LEU A 399     -44.660 -46.065 -15.490  1.00 22.81           N  
ATOM   2965  CA  LEU A 399     -43.833 -47.253 -15.733  1.00 22.33           C  
ATOM   2966  C   LEU A 399     -44.697 -48.468 -16.021  1.00 22.13           C  
ATOM   2967  O   LEU A 399     -45.595 -48.787 -15.245  1.00 22.14           O  
ATOM   2968  CB  LEU A 399     -42.934 -47.548 -14.535  1.00 22.34           C  
ATOM   2969  CG  LEU A 399     -41.983 -48.745 -14.633  1.00 22.28           C  
ATOM   2970  CD1 LEU A 399     -40.925 -48.514 -15.706  1.00 21.16           C  
ATOM   2971  CD2 LEU A 399     -41.321 -49.020 -13.273  1.00 22.36           C  
ATOM   2972  N   HIS A 400     -44.426 -49.139 -17.137  1.00 21.76           N  
ATOM   2973  CA  HIS A 400     -45.113 -50.379 -17.471  1.00 21.64           C  
ATOM   2974  C   HIS A 400     -44.541 -51.551 -16.669  1.00 21.60           C  
ATOM   2975  O   HIS A 400     -43.372 -51.537 -16.278  1.00 21.88           O  
ATOM   2976  CB  HIS A 400     -45.024 -50.651 -18.979  1.00 21.60           C  
ATOM   2977  CG  HIS A 400     -45.867 -49.730 -19.814  1.00 21.12           C  
ATOM   2978  CD2 HIS A 400     -45.918 -48.377 -19.883  1.00 20.65           C  
ATOM   2979  ND1 HIS A 400     -46.805 -50.192 -20.713  1.00 20.76           N  
ATOM   2980  CE1 HIS A 400     -47.395 -49.166 -21.301  1.00 20.04           C  
ATOM   2981  NE2 HIS A 400     -46.877 -48.052 -20.815  1.00 20.23           N  
ATOM   2982  N   GLY A 401     -45.376 -52.548 -16.399  1.00 21.31           N  
ATOM   2983  CA  GLY A 401     -44.918 -53.796 -15.790  1.00 21.36           C  
ATOM   2984  C   GLY A 401     -44.641 -53.789 -14.296  1.00 21.42           C  
ATOM   2985  O   GLY A 401     -44.380 -54.842 -13.713  1.00 21.41           O  
ATOM   2986  N   HIS A 402     -44.684 -52.614 -13.670  1.00 21.43           N  
ATOM   2987  CA  HIS A 402     -44.384 -52.493 -12.244  1.00 21.56           C  
ATOM   2988  C   HIS A 402     -45.201 -51.421 -11.566  1.00 21.70           C  
ATOM   2989  O   HIS A 402     -45.598 -50.434 -12.189  1.00 21.90           O  
ATOM   2990  CB  HIS A 402     -42.918 -52.127 -12.007  1.00 21.58           C  
ATOM   2991  CG  HIS A 402     -41.943 -53.057 -12.647  1.00 21.89           C  
ATOM   2992  CD2 HIS A 402     -41.366 -53.037 -13.871  1.00 21.75           C  
ATOM   2993  ND1 HIS A 402     -41.443 -54.167 -12.002  1.00 22.88           N  
ATOM   2994  CE1 HIS A 402     -40.600 -54.795 -12.803  1.00 23.23           C  
ATOM   2995  NE2 HIS A 402     -40.535 -54.128 -13.943  1.00 23.30           N  
ATOM   2996  N   ALA A 403     -45.433 -51.629 -10.274  1.00 21.49           N  
ATOM   2997  CA  ALA A 403     -45.771 -50.549  -9.368  1.00 21.17           C  
ATOM   2998  C   ALA A 403     -44.452 -50.109  -8.739  1.00 21.18           C  
ATOM   2999  O   ALA A 403     -43.551 -50.924  -8.550  1.00 21.29           O  
ATOM   3000  CB  ALA A 403     -46.727 -51.038  -8.313  1.00 20.99           C  
ATOM   3001  N   PHE A 404     -44.326 -48.827  -8.423  1.00 21.04           N  
ATOM   3002  CA  PHE A 404     -43.099 -48.318  -7.820  1.00 21.12           C  
ATOM   3003  C   PHE A 404     -43.374 -47.517  -6.551  1.00 21.55           C  
ATOM   3004  O   PHE A 404     -44.450 -46.937  -6.392  1.00 21.60           O  
ATOM   3005  CB  PHE A 404     -42.311 -47.459  -8.823  1.00 20.74           C  
ATOM   3006  CG  PHE A 404     -43.133 -46.402  -9.504  1.00 20.08           C  
ATOM   3007  CD1 PHE A 404     -43.510 -45.244  -8.828  1.00 19.55           C  
ATOM   3008  CD2 PHE A 404     -43.529 -46.563 -10.828  1.00 20.14           C  
ATOM   3009  CE1 PHE A 404     -44.280 -44.262  -9.451  1.00 19.87           C  
ATOM   3010  CE2 PHE A 404     -44.291 -45.585 -11.467  1.00 20.48           C  
ATOM   3011  CZ  PHE A 404     -44.669 -44.429 -10.773  1.00 20.49           C  
ATOM   3012  N   ALA A 405     -42.388 -47.475  -5.661  1.00 22.19           N  
ATOM   3013  CA  ALA A 405     -42.468 -46.648  -4.460  1.00 22.60           C  
ATOM   3014  C   ALA A 405     -42.062 -45.224  -4.804  1.00 22.91           C  
ATOM   3015  O   ALA A 405     -41.012 -45.002  -5.409  1.00 22.94           O  
ATOM   3016  CB  ALA A 405     -41.576 -47.205  -3.360  1.00 22.42           C  
ATOM   3017  N   VAL A 406     -42.909 -44.267  -4.431  1.00 23.30           N  
ATOM   3018  CA  VAL A 406     -42.611 -42.847  -4.620  1.00 23.50           C  
ATOM   3019  C   VAL A 406     -41.888 -42.347  -3.367  1.00 23.94           C  
ATOM   3020  O   VAL A 406     -42.518 -41.917  -2.392  1.00 23.86           O  
ATOM   3021  CB  VAL A 406     -43.901 -42.019  -4.904  1.00 23.53           C  
ATOM   3022  CG1 VAL A 406     -43.566 -40.556  -5.195  1.00 22.80           C  
ATOM   3023  CG2 VAL A 406     -44.692 -42.631  -6.060  1.00 22.84           C  
ATOM   3024  N   VAL A 407     -40.560 -42.433  -3.388  1.00 24.32           N  
ATOM   3025  CA  VAL A 407     -39.769 -42.053  -2.223  1.00 24.76           C  
ATOM   3026  C   VAL A 407     -39.677 -40.535  -2.084  1.00 25.08           C  
ATOM   3027  O   VAL A 407     -39.394 -40.032  -1.000  1.00 25.38           O  
ATOM   3028  CB  VAL A 407     -38.357 -42.723  -2.195  1.00 24.72           C  
ATOM   3029  CG1 VAL A 407     -38.471 -44.224  -2.342  1.00 24.66           C  
ATOM   3030  CG2 VAL A 407     -37.457 -42.177  -3.278  1.00 25.15           C  
ATOM   3031  N   ARG A 408     -39.924 -39.818  -3.181  1.00 25.01           N  
ATOM   3032  CA  ARG A 408     -39.931 -38.358  -3.182  1.00 25.07           C  
ATOM   3033  C   ARG A 408     -41.027 -37.854  -4.123  1.00 25.16           C  
ATOM   3034  O   ARG A 408     -40.965 -38.053  -5.348  1.00 24.92           O  
ATOM   3035  CB  ARG A 408     -38.552 -37.815  -3.593  1.00 25.34           C  
ATOM   3036  CG  ARG A 408     -38.500 -36.325  -3.971  1.00 25.88           C  
ATOM   3037  CD  ARG A 408     -37.818 -35.473  -2.927  1.00 26.90           C  
ATOM   3038  NE  ARG A 408     -37.875 -34.036  -3.233  1.00 28.69           N  
ATOM   3039  CZ  ARG A 408     -36.912 -33.336  -3.840  1.00 29.34           C  
ATOM   3040  NH1 ARG A 408     -35.792 -33.925  -4.242  1.00 29.68           N1+
ATOM   3041  NH2 ARG A 408     -37.065 -32.034  -4.047  1.00 28.43           N  
ATOM   3042  N   SER A 409     -42.035 -37.212  -3.538  1.00 25.16           N  
ATOM   3043  CA  SER A 409     -43.144 -36.652  -4.301  1.00 25.29           C  
ATOM   3044  C   SER A 409     -42.858 -35.227  -4.763  1.00 25.47           C  
ATOM   3045  O   SER A 409     -42.027 -34.522  -4.180  1.00 25.46           O  
ATOM   3046  CB  SER A 409     -44.429 -36.659  -3.466  1.00 25.29           C  
ATOM   3047  OG  SER A 409     -44.837 -37.978  -3.146  1.00 25.22           O  
ATOM   3048  N   ALA A 410     -43.564 -34.820  -5.815  1.00 25.58           N  
ATOM   3049  CA  ALA A 410     -43.650 -33.424  -6.235  1.00 25.68           C  
ATOM   3050  C   ALA A 410     -44.172 -32.524  -5.108  1.00 25.94           C  
ATOM   3051  O   ALA A 410     -45.130 -32.873  -4.411  1.00 25.75           O  
ATOM   3052  CB  ALA A 410     -44.557 -33.317  -7.447  1.00 25.50           C  
ATOM   3053  N   GLY A 411     -43.544 -31.363  -4.943  1.00 26.33           N  
ATOM   3054  CA  GLY A 411     -43.959 -30.394  -3.929  1.00 26.72           C  
ATOM   3055  C   GLY A 411     -43.469 -30.740  -2.536  1.00 27.16           C  
ATOM   3056  O   GLY A 411     -43.947 -30.186  -1.550  1.00 27.30           O  
ATOM   3057  N   SER A 412     -42.504 -31.654  -2.466  1.00 27.54           N  
ATOM   3058  CA  SER A 412     -41.923 -32.115  -1.211  1.00 27.79           C  
ATOM   3059  C   SER A 412     -40.403 -32.214  -1.348  1.00 27.96           C  
ATOM   3060  O   SER A 412     -39.896 -32.547  -2.417  1.00 27.96           O  
ATOM   3061  CB  SER A 412     -42.500 -33.485  -0.850  1.00 27.86           C  
ATOM   3062  OG  SER A 412     -41.957 -33.987   0.363  1.00 28.22           O  
ATOM   3063  N   THR A 413     -39.679 -31.928  -0.269  1.00 28.09           N  
ATOM   3064  CA  THR A 413     -38.223 -32.059  -0.288  1.00 28.38           C  
ATOM   3065  C   THR A 413     -37.750 -33.278   0.503  1.00 28.42           C  
ATOM   3066  O   THR A 413     -36.545 -33.530   0.602  1.00 28.60           O  
ATOM   3067  CB  THR A 413     -37.511 -30.809   0.278  1.00 28.42           C  
ATOM   3068  CG2 THR A 413     -37.794 -29.577  -0.580  1.00 28.43           C  
ATOM   3069  OG1 THR A 413     -37.946 -30.587   1.624  1.00 28.05           O  
ATOM   3070  N   THR A 414     -38.689 -34.022   1.077  1.00 28.18           N  
ATOM   3071  CA  THR A 414     -38.320 -35.170   1.890  1.00 28.17           C  
ATOM   3072  C   THR A 414     -38.284 -36.497   1.116  1.00 27.92           C  
ATOM   3073  O   THR A 414     -38.981 -36.687   0.112  1.00 27.91           O  
ATOM   3074  CB  THR A 414     -39.125 -35.260   3.244  1.00 28.55           C  
ATOM   3075  CG2 THR A 414     -40.265 -34.261   3.292  1.00 28.16           C  
ATOM   3076  OG1 THR A 414     -39.641 -36.589   3.435  1.00 28.79           O  
ATOM   3077  N   TYR A 415     -37.430 -37.394   1.594  1.00 27.41           N  
ATOM   3078  CA  TYR A 415     -37.275 -38.712   1.019  1.00 26.73           C  
ATOM   3079  C   TYR A 415     -37.815 -39.729   2.020  1.00 26.63           C  
ATOM   3080  O   TYR A 415     -37.366 -39.791   3.166  1.00 26.89           O  
ATOM   3081  CB  TYR A 415     -35.800 -38.972   0.687  1.00 26.31           C  
ATOM   3082  CG  TYR A 415     -35.267 -38.179  -0.501  1.00 25.75           C  
ATOM   3083  CD1 TYR A 415     -34.784 -36.874  -0.347  1.00 24.95           C  
ATOM   3084  CD2 TYR A 415     -35.233 -38.744  -1.774  1.00 25.35           C  
ATOM   3085  CE1 TYR A 415     -34.290 -36.151  -1.439  1.00 24.77           C  
ATOM   3086  CE2 TYR A 415     -34.744 -38.039  -2.867  1.00 25.44           C  
ATOM   3087  CZ  TYR A 415     -34.271 -36.743  -2.697  1.00 25.69           C  
ATOM   3088  OH  TYR A 415     -33.791 -36.059  -3.793  1.00 24.83           O  
ATOM   3089  N   ASN A 416     -38.804 -40.505   1.592  1.00 26.48           N  
ATOM   3090  CA  ASN A 416     -39.422 -41.504   2.446  1.00 26.13           C  
ATOM   3091  C   ASN A 416     -39.040 -42.904   1.967  1.00 26.25           C  
ATOM   3092  O   ASN A 416     -39.521 -43.361   0.924  1.00 26.43           O  
ATOM   3093  CB  ASN A 416     -40.942 -41.314   2.468  1.00 25.69           C  
ATOM   3094  CG  ASN A 416     -41.637 -42.187   3.505  1.00 25.47           C  
ATOM   3095  ND2 ASN A 416     -42.939 -41.986   3.656  1.00 23.86           N  
ATOM   3096  OD1 ASN A 416     -41.019 -43.036   4.153  1.00 25.60           O  
ATOM   3097  N   TYR A 417     -38.157 -43.563   2.722  1.00 26.04           N  
ATOM   3098  CA  TYR A 417     -37.737 -44.943   2.423  1.00 25.90           C  
ATOM   3099  C   TYR A 417     -38.432 -45.901   3.387  1.00 25.68           C  
ATOM   3100  O   TYR A 417     -38.172 -47.105   3.404  1.00 25.72           O  
ATOM   3101  CB  TYR A 417     -36.207 -45.103   2.513  1.00 25.77           C  
ATOM   3102  CG  TYR A 417     -35.392 -44.053   1.769  1.00 25.68           C  
ATOM   3103  CD1 TYR A 417     -35.303 -44.065   0.380  1.00 25.09           C  
ATOM   3104  CD2 TYR A 417     -34.700 -43.053   2.464  1.00 25.85           C  
ATOM   3105  CE1 TYR A 417     -34.555 -43.103  -0.305  1.00 26.09           C  
ATOM   3106  CE2 TYR A 417     -33.939 -42.082   1.787  1.00 25.73           C  
ATOM   3107  CZ  TYR A 417     -33.875 -42.113   0.399  1.00 26.24           C  
ATOM   3108  OH  TYR A 417     -33.134 -41.171  -0.290  1.00 25.84           O  
ATOM   3109  N   ASN A 418     -39.331 -45.345   4.186  1.00 25.48           N  
ATOM   3110  CA  ASN A 418     -40.043 -46.103   5.194  1.00 25.39           C  
ATOM   3111  C   ASN A 418     -41.387 -46.599   4.648  1.00 25.04           C  
ATOM   3112  O   ASN A 418     -41.552 -47.797   4.405  1.00 25.04           O  
ATOM   3113  CB  ASN A 418     -40.191 -45.243   6.464  1.00 25.63           C  
ATOM   3114  CG  ASN A 418     -41.034 -45.901   7.547  1.00 26.62           C  
ATOM   3115  ND2 ASN A 418     -41.238 -47.210   7.448  1.00 26.19           N  
ATOM   3116  OD1 ASN A 418     -41.496 -45.224   8.468  1.00 28.93           O  
ATOM   3117  N   ASP A 419     -42.335 -45.686   4.425  1.00 24.42           N  
ATOM   3118  CA  ASP A 419     -43.682 -46.102   4.032  1.00 23.78           C  
ATOM   3119  C   ASP A 419     -44.381 -45.241   2.971  1.00 23.21           C  
ATOM   3120  O   ASP A 419     -45.583 -44.979   3.085  1.00 23.52           O  
ATOM   3121  CB  ASP A 419     -44.570 -46.254   5.273  1.00 23.80           C  
ATOM   3122  CG  ASP A 419     -44.879 -44.924   5.950  1.00 24.46           C  
ATOM   3123  OD1 ASP A 419     -44.170 -43.914   5.699  1.00 24.32           O  
ATOM   3124  OD2 ASP A 419     -45.848 -44.903   6.742  1.00 25.05           O1-
ATOM   3125  N   PRO A 420     -43.656 -44.838   1.910  1.00 22.45           N  
ATOM   3126  CA  PRO A 420     -44.333 -44.062   0.882  1.00 21.64           C  
ATOM   3127  C   PRO A 420     -45.292 -44.951   0.104  1.00 20.91           C  
ATOM   3128  O   PRO A 420     -45.163 -46.176   0.128  1.00 20.58           O  
ATOM   3129  CB  PRO A 420     -43.185 -43.636  -0.032  1.00 21.73           C  
ATOM   3130  CG  PRO A 420     -42.204 -44.760   0.090  1.00 22.20           C  
ATOM   3131  CD  PRO A 420     -42.246 -45.091   1.555  1.00 22.45           C  
ATOM   3132  N   ILE A 421     -46.234 -44.325  -0.585  1.00 20.04           N  
ATOM   3133  CA  ILE A 421     -47.172 -45.022  -1.436  1.00 19.24           C  
ATOM   3134  C   ILE A 421     -46.458 -45.708  -2.605  1.00 19.05           C  
ATOM   3135  O   ILE A 421     -45.381 -45.280  -3.027  1.00 18.85           O  
ATOM   3136  CB  ILE A 421     -48.255 -44.031  -1.956  1.00 19.43           C  
ATOM   3137  CG1 ILE A 421     -49.493 -44.774  -2.479  1.00 19.31           C  
ATOM   3138  CG2 ILE A 421     -47.671 -43.025  -2.973  1.00 18.75           C  
ATOM   3139  CD1 ILE A 421     -50.316 -45.453  -1.374  1.00 18.26           C  
ATOM   3140  N   PHE A 422     -47.051 -46.793  -3.096  1.00 18.80           N  
ATOM   3141  CA  PHE A 422     -46.662 -47.405  -4.354  1.00 18.66           C  
ATOM   3142  C   PHE A 422     -47.744 -47.054  -5.368  1.00 18.76           C  
ATOM   3143  O   PHE A 422     -48.932 -46.998  -5.025  1.00 18.75           O  
ATOM   3144  CB  PHE A 422     -46.591 -48.928  -4.226  1.00 18.87           C  
ATOM   3145  CG  PHE A 422     -45.323 -49.452  -3.586  1.00 19.71           C  
ATOM   3146  CD1 PHE A 422     -45.001 -49.148  -2.256  1.00 20.13           C  
ATOM   3147  CD2 PHE A 422     -44.472 -50.299  -4.303  1.00 19.37           C  
ATOM   3148  CE1 PHE A 422     -43.832 -49.655  -1.667  1.00 19.69           C  
ATOM   3149  CE2 PHE A 422     -43.311 -50.807  -3.725  1.00 19.09           C  
ATOM   3150  CZ  PHE A 422     -42.991 -50.486  -2.403  1.00 19.50           C  
ATOM   3151  N   ARG A 423     -47.338 -46.796  -6.609  1.00 18.47           N  
ATOM   3152  CA  ARG A 423     -48.285 -46.537  -7.699  1.00 18.09           C  
ATOM   3153  C   ARG A 423     -47.582 -46.751  -9.048  1.00 18.00           C  
ATOM   3154  O   ARG A 423     -46.470 -47.282  -9.082  1.00 17.71           O  
ATOM   3155  CB  ARG A 423     -48.910 -45.136  -7.568  1.00 18.06           C  
ATOM   3156  CG  ARG A 423     -47.973 -43.959  -7.812  1.00 17.72           C  
ATOM   3157  CD  ARG A 423     -48.648 -42.625  -7.505  1.00 17.70           C  
ATOM   3158  NE  ARG A 423     -49.988 -42.523  -8.083  1.00 18.50           N  
ATOM   3159  CZ  ARG A 423     -50.926 -41.651  -7.699  1.00 18.86           C  
ATOM   3160  NH1 ARG A 423     -50.696 -40.773  -6.718  1.00 17.38           N1+
ATOM   3161  NH2 ARG A 423     -52.113 -41.669  -8.288  1.00 17.76           N  
ATOM   3162  N   ASP A 424     -48.218 -46.356 -10.149  1.00 17.91           N  
ATOM   3163  CA  ASP A 424     -47.611 -46.557 -11.469  1.00 17.95           C  
ATOM   3164  C   ASP A 424     -47.582 -45.304 -12.361  1.00 18.34           C  
ATOM   3165  O   ASP A 424     -47.016 -45.342 -13.456  1.00 18.42           O  
ATOM   3166  CB  ASP A 424     -48.255 -47.749 -12.196  1.00 17.69           C  
ATOM   3167  CG  ASP A 424     -49.714 -47.510 -12.550  1.00 17.20           C  
ATOM   3168  OD1 ASP A 424     -50.534 -48.414 -12.292  1.00 17.67           O  
ATOM   3169  OD2 ASP A 424     -50.049 -46.435 -13.098  1.00 15.94           O1-
ATOM   3170  N   THR A 425     -48.210 -44.219 -11.898  1.00 18.65           N  
ATOM   3171  CA  THR A 425     -48.161 -42.925 -12.575  1.00 18.88           C  
ATOM   3172  C   THR A 425     -47.880 -41.843 -11.549  1.00 19.30           C  
ATOM   3173  O   THR A 425     -48.603 -41.726 -10.557  1.00 19.36           O  
ATOM   3174  CB  THR A 425     -49.483 -42.572 -13.313  1.00 19.11           C  
ATOM   3175  CG2 THR A 425     -49.327 -41.247 -14.072  1.00 18.46           C  
ATOM   3176  OG1 THR A 425     -49.834 -43.614 -14.239  1.00 18.81           O  
ATOM   3177  N   VAL A 426     -46.839 -41.049 -11.786  1.00 19.72           N  
ATOM   3178  CA  VAL A 426     -46.425 -40.057 -10.801  1.00 20.31           C  
ATOM   3179  C   VAL A 426     -46.118 -38.713 -11.439  1.00 20.92           C  
ATOM   3180  O   VAL A 426     -45.436 -38.641 -12.457  1.00 21.03           O  
ATOM   3181  CB  VAL A 426     -45.233 -40.573  -9.923  1.00 20.35           C  
ATOM   3182  CG1 VAL A 426     -43.927 -40.648 -10.724  1.00 19.93           C  
ATOM   3183  CG2 VAL A 426     -45.061 -39.720  -8.675  1.00 20.28           C  
ATOM   3184  N   SER A 427     -46.657 -37.653 -10.844  1.00 21.79           N  
ATOM   3185  CA  SER A 427     -46.331 -36.296 -11.251  1.00 22.63           C  
ATOM   3186  C   SER A 427     -44.868 -36.016 -10.932  1.00 23.46           C  
ATOM   3187  O   SER A 427     -44.429 -36.218  -9.799  1.00 23.33           O  
ATOM   3188  CB  SER A 427     -47.206 -35.289 -10.510  1.00 22.45           C  
ATOM   3189  OG  SER A 427     -46.704 -33.971 -10.684  1.00 21.87           O  
ATOM   3190  N   THR A 428     -44.129 -35.544 -11.934  1.00 24.39           N  
ATOM   3191  CA  THR A 428     -42.733 -35.153 -11.753  1.00 25.16           C  
ATOM   3192  C   THR A 428     -42.569 -33.671 -11.368  1.00 25.93           C  
ATOM   3193  O   THR A 428     -41.467 -33.134 -11.414  1.00 26.26           O  
ATOM   3194  CB  THR A 428     -41.868 -35.499 -12.997  1.00 25.33           C  
ATOM   3195  CG2 THR A 428     -41.836 -37.001 -13.219  1.00 25.24           C  
ATOM   3196  OG1 THR A 428     -42.390 -34.848 -14.171  1.00 25.20           O  
ATOM   3197  N   GLY A 429     -43.663 -33.015 -10.992  1.00 26.69           N  
ATOM   3198  CA  GLY A 429     -43.607 -31.658 -10.443  1.00 27.71           C  
ATOM   3199  C   GLY A 429     -43.153 -30.542 -11.368  1.00 28.57           C  
ATOM   3200  O   GLY A 429     -43.239 -30.656 -12.593  1.00 28.54           O  
ATOM   3201  N   THR A 430     -42.672 -29.455 -10.766  1.00 29.35           N  
ATOM   3202  CA  THR A 430     -42.317 -28.236 -11.499  1.00 30.23           C  
ATOM   3203  C   THR A 430     -40.867 -27.822 -11.245  1.00 30.86           C  
ATOM   3204  O   THR A 430     -40.338 -28.052 -10.148  1.00 31.10           O  
ATOM   3205  CB  THR A 430     -43.223 -27.046 -11.094  1.00 30.26           C  
ATOM   3206  CG2 THR A 430     -44.699 -27.334 -11.392  1.00 29.87           C  
ATOM   3207  OG1 THR A 430     -43.057 -26.772  -9.696  1.00 30.78           O  
ATOM   3208  N   PRO A 431     -40.206 -27.221 -12.257  1.00 31.36           N  
ATOM   3209  CA  PRO A 431     -38.859 -26.686 -12.027  1.00 31.73           C  
ATOM   3210  C   PRO A 431     -38.841 -25.596 -10.961  1.00 32.04           C  
ATOM   3211  O   PRO A 431     -37.873 -25.495 -10.210  1.00 32.47           O  
ATOM   3212  CB  PRO A 431     -38.459 -26.115 -13.388  1.00 31.70           C  
ATOM   3213  CG  PRO A 431     -39.742 -25.939 -14.134  1.00 31.83           C  
ATOM   3214  CD  PRO A 431     -40.640 -27.033 -13.653  1.00 31.53           C  
ATOM   3215  N   ALA A 432     -39.918 -24.819 -10.880  1.00 32.37           N  
ATOM   3216  CA  ALA A 432     -40.052 -23.737  -9.894  1.00 32.57           C  
ATOM   3217  C   ALA A 432     -40.002 -24.193  -8.427  1.00 32.62           C  
ATOM   3218  O   ALA A 432     -39.598 -23.432  -7.547  1.00 32.85           O  
ATOM   3219  CB  ALA A 432     -41.328 -22.935 -10.162  1.00 32.52           C  
ATOM   3220  N   ALA A 433     -40.414 -25.427  -8.162  1.00 32.61           N  
ATOM   3221  CA  ALA A 433     -40.374 -25.958  -6.802  1.00 32.46           C  
ATOM   3222  C   ALA A 433     -39.077 -26.728  -6.543  1.00 32.35           C  
ATOM   3223  O   ALA A 433     -38.870 -27.264  -5.450  1.00 32.20           O  
ATOM   3224  CB  ALA A 433     -41.586 -26.839  -6.545  1.00 32.52           C  
ATOM   3225  N   ASN A 434     -38.207 -26.771  -7.551  1.00 32.21           N  
ATOM   3226  CA  ASN A 434     -36.965 -27.551  -7.484  1.00 32.30           C  
ATOM   3227  C   ASN A 434     -37.220 -29.042  -7.245  1.00 31.94           C  
ATOM   3228  O   ASN A 434     -36.450 -29.710  -6.556  1.00 32.25           O  
ATOM   3229  CB  ASN A 434     -36.006 -26.981  -6.420  1.00 32.49           C  
ATOM   3230  CG  ASN A 434     -35.501 -25.584  -6.772  1.00 33.04           C  
ATOM   3231  ND2 ASN A 434     -35.870 -24.592  -5.959  1.00 32.68           N  
ATOM   3232  OD1 ASN A 434     -34.796 -25.401  -7.765  1.00 32.81           O  
ATOM   3233  N   ASP A 435     -38.302 -29.561  -7.821  1.00 31.27           N  
ATOM   3234  CA  ASP A 435     -38.675 -30.957  -7.620  1.00 30.62           C  
ATOM   3235  C   ASP A 435     -37.650 -31.946  -8.176  1.00 29.93           C  
ATOM   3236  O   ASP A 435     -37.045 -31.719  -9.228  1.00 29.66           O  
ATOM   3237  CB  ASP A 435     -40.048 -31.243  -8.227  1.00 30.64           C  
ATOM   3238  CG  ASP A 435     -41.172 -30.621  -7.439  1.00 31.23           C  
ATOM   3239  OD1 ASP A 435     -41.107 -30.616  -6.192  1.00 31.88           O  
ATOM   3240  OD2 ASP A 435     -42.129 -30.133  -8.074  1.00 32.36           O1-
ATOM   3241  N   ASN A 436     -37.460 -33.041  -7.450  1.00 29.08           N  
ATOM   3242  CA  ASN A 436     -36.708 -34.165  -7.968  1.00 28.39           C  
ATOM   3243  C   ASN A 436     -37.398 -35.451  -7.603  1.00 27.27           C  
ATOM   3244  O   ASN A 436     -36.894 -36.235  -6.796  1.00 27.21           O  
ATOM   3245  CB  ASN A 436     -35.263 -34.175  -7.470  1.00 28.87           C  
ATOM   3246  CG  ASN A 436     -34.312 -34.764  -8.492  1.00 30.42           C  
ATOM   3247  ND2 ASN A 436     -33.138 -34.147  -8.620  1.00 33.96           N  
ATOM   3248  OD1 ASN A 436     -34.649 -35.717  -9.207  1.00 30.52           O  
ATOM   3249  N   VAL A 437     -38.561 -35.647  -8.213  1.00 25.86           N  
ATOM   3250  CA  VAL A 437     -39.382 -36.832  -8.012  1.00 24.39           C  
ATOM   3251  C   VAL A 437     -38.554 -38.099  -8.239  1.00 23.49           C  
ATOM   3252  O   VAL A 437     -37.952 -38.289  -9.293  1.00 22.97           O  
ATOM   3253  CB  VAL A 437     -40.659 -36.772  -8.904  1.00 24.38           C  
ATOM   3254  CG1 VAL A 437     -41.440 -38.080  -8.864  1.00 23.44           C  
ATOM   3255  CG2 VAL A 437     -41.538 -35.626  -8.445  1.00 23.87           C  
ATOM   3256  N   THR A 438     -38.514 -38.938  -7.211  1.00 22.40           N  
ATOM   3257  CA  THR A 438     -37.653 -40.106  -7.193  1.00 21.62           C  
ATOM   3258  C   THR A 438     -38.478 -41.338  -6.840  1.00 21.24           C  
ATOM   3259  O   THR A 438     -39.245 -41.335  -5.861  1.00 21.07           O  
ATOM   3260  CB  THR A 438     -36.482 -39.911  -6.200  1.00 21.41           C  
ATOM   3261  CG2 THR A 438     -35.529 -41.093  -6.223  1.00 20.89           C  
ATOM   3262  OG1 THR A 438     -35.756 -38.733  -6.563  1.00 22.12           O  
ATOM   3263  N   ILE A 439     -38.313 -42.382  -7.650  1.00 20.50           N  
ATOM   3264  CA  ILE A 439     -39.086 -43.606  -7.512  1.00 20.17           C  
ATOM   3265  C   ILE A 439     -38.178 -44.822  -7.418  1.00 20.41           C  
ATOM   3266  O   ILE A 439     -37.031 -44.783  -7.876  1.00 20.67           O  
ATOM   3267  CB  ILE A 439     -40.066 -43.796  -8.687  1.00 20.10           C  
ATOM   3268  CG1 ILE A 439     -39.304 -44.006 -10.012  1.00 19.65           C  
ATOM   3269  CG2 ILE A 439     -41.054 -42.616  -8.760  1.00 19.28           C  
ATOM   3270  CD1 ILE A 439     -40.005 -44.933 -11.008  1.00 18.35           C  
ATOM   3271  N   ARG A 440     -38.695 -45.896  -6.826  1.00 20.48           N  
ATOM   3272  CA  ARG A 440     -37.963 -47.162  -6.711  1.00 20.40           C  
ATOM   3273  C   ARG A 440     -38.839 -48.359  -7.050  1.00 20.29           C  
ATOM   3274  O   ARG A 440     -40.032 -48.383  -6.708  1.00 20.13           O  
ATOM   3275  CB  ARG A 440     -37.390 -47.331  -5.302  1.00 20.24           C  
ATOM   3276  CG  ARG A 440     -36.178 -46.467  -5.029  1.00 20.98           C  
ATOM   3277  CD  ARG A 440     -35.576 -46.775  -3.676  1.00 21.21           C  
ATOM   3278  NE  ARG A 440     -34.507 -45.838  -3.322  1.00 20.99           N  
ATOM   3279  CZ  ARG A 440     -33.644 -46.032  -2.325  1.00 20.36           C  
ATOM   3280  NH1 ARG A 440     -33.707 -47.131  -1.584  1.00 19.42           N1+
ATOM   3281  NH2 ARG A 440     -32.710 -45.130  -2.077  1.00 20.00           N  
ATOM   3282  N   PHE A 441     -38.243 -49.352  -7.708  1.00 20.02           N  
ATOM   3283  CA  PHE A 441     -38.932 -50.612  -7.997  1.00 20.06           C  
ATOM   3284  C   PHE A 441     -37.976 -51.803  -8.065  1.00 20.48           C  
ATOM   3285  O   PHE A 441     -36.752 -51.631  -8.146  1.00 20.29           O  
ATOM   3286  CB  PHE A 441     -39.762 -50.506  -9.284  1.00 19.71           C  
ATOM   3287  CG  PHE A 441     -38.939 -50.332 -10.538  1.00 19.57           C  
ATOM   3288  CD1 PHE A 441     -38.412 -49.090 -10.878  1.00 18.37           C  
ATOM   3289  CD2 PHE A 441     -38.712 -51.413 -11.393  1.00 19.25           C  
ATOM   3290  CE1 PHE A 441     -37.662 -48.930 -12.035  1.00 18.66           C  
ATOM   3291  CE2 PHE A 441     -37.965 -51.258 -12.559  1.00 18.56           C  
ATOM   3292  CZ  PHE A 441     -37.438 -50.016 -12.879  1.00 18.72           C  
ATOM   3293  N   LYS A 442     -38.551 -53.004  -8.031  1.00 20.94           N  
ATOM   3294  CA  LYS A 442     -37.797 -54.255  -8.063  1.00 21.73           C  
ATOM   3295  C   LYS A 442     -37.940 -54.927  -9.433  1.00 22.13           C  
ATOM   3296  O   LYS A 442     -39.045 -55.064  -9.963  1.00 22.53           O  
ATOM   3297  CB  LYS A 442     -38.303 -55.185  -6.945  1.00 21.88           C  
ATOM   3298  CG  LYS A 442     -37.615 -56.549  -6.826  1.00 22.16           C  
ATOM   3299  CD  LYS A 442     -36.475 -56.536  -5.828  1.00 22.36           C  
ATOM   3300  CE  LYS A 442     -35.783 -57.900  -5.754  1.00 23.23           C  
ATOM   3301  NZ  LYS A 442     -34.388 -57.783  -5.239  1.00 21.46           N1+
ATOM   3302  N   THR A 443     -36.827 -55.358 -10.011  1.00 22.51           N  
ATOM   3303  CA  THR A 443     -36.880 -56.030 -11.313  1.00 22.46           C  
ATOM   3304  C   THR A 443     -37.281 -57.500 -11.171  1.00 22.58           C  
ATOM   3305  O   THR A 443     -36.433 -58.392 -11.197  1.00 22.75           O  
ATOM   3306  CB  THR A 443     -35.566 -55.882 -12.087  1.00 22.30           C  
ATOM   3307  CG2 THR A 443     -35.424 -54.461 -12.596  1.00 21.78           C  
ATOM   3308  OG1 THR A 443     -34.462 -56.198 -11.225  1.00 22.61           O  
ATOM   3309  N   ASN A 444     -38.589 -57.725 -11.030  1.00 22.72           N  
ATOM   3310  CA  ASN A 444     -39.178 -59.047 -10.780  1.00 22.70           C  
ATOM   3311  C   ASN A 444     -40.020 -59.566 -11.947  1.00 22.64           C  
ATOM   3312  O   ASN A 444     -40.813 -60.490 -11.793  1.00 22.88           O  
ATOM   3313  CB  ASN A 444     -40.040 -59.003  -9.503  1.00 22.82           C  
ATOM   3314  CG  ASN A 444     -41.176 -57.960  -9.570  1.00 23.41           C  
ATOM   3315  ND2 ASN A 444     -41.850 -57.754  -8.440  1.00 24.02           N  
ATOM   3316  OD1 ASN A 444     -41.438 -57.354 -10.615  1.00 23.49           O  
ATOM   3317  N   ASN A 445     -39.830 -58.972 -13.117  1.00 22.64           N  
ATOM   3318  CA  ASN A 445     -40.744 -59.134 -14.237  1.00 22.53           C  
ATOM   3319  C   ASN A 445     -39.982 -58.934 -15.554  1.00 22.58           C  
ATOM   3320  O   ASN A 445     -39.892 -57.816 -16.063  1.00 22.54           O  
ATOM   3321  CB  ASN A 445     -41.899 -58.122 -14.094  1.00 22.29           C  
ATOM   3322  CG  ASN A 445     -43.028 -58.357 -15.081  1.00 22.18           C  
ATOM   3323  ND2 ASN A 445     -44.006 -57.459 -15.076  1.00 21.51           N  
ATOM   3324  OD1 ASN A 445     -43.027 -59.331 -15.836  1.00 22.74           O  
ATOM   3325  N   PRO A 446     -39.396 -60.020 -16.089  1.00 22.74           N  
ATOM   3326  CA  PRO A 446     -38.599 -59.975 -17.323  1.00 22.64           C  
ATOM   3327  C   PRO A 446     -39.384 -59.529 -18.560  1.00 22.57           C  
ATOM   3328  O   PRO A 446     -40.475 -60.047 -18.819  1.00 22.41           O  
ATOM   3329  CB  PRO A 446     -38.136 -61.430 -17.488  1.00 22.79           C  
ATOM   3330  CG  PRO A 446     -38.189 -62.008 -16.083  1.00 22.69           C  
ATOM   3331  CD  PRO A 446     -39.425 -61.379 -15.511  1.00 22.80           C  
ATOM   3332  N   GLY A 447     -38.819 -58.571 -19.301  1.00 22.21           N  
ATOM   3333  CA  GLY A 447     -39.377 -58.099 -20.574  1.00 21.74           C  
ATOM   3334  C   GLY A 447     -38.998 -56.653 -20.879  1.00 21.78           C  
ATOM   3335  O   GLY A 447     -38.502 -55.944 -19.998  1.00 22.15           O  
ATOM   3336  N   PRO A 448     -39.193 -56.205 -22.136  1.00 21.38           N  
ATOM   3337  CA  PRO A 448     -39.108 -54.772 -22.425  1.00 21.19           C  
ATOM   3338  C   PRO A 448     -40.305 -54.020 -21.837  1.00 20.97           C  
ATOM   3339  O   PRO A 448     -41.448 -54.459 -21.995  1.00 20.84           O  
ATOM   3340  CB  PRO A 448     -39.144 -54.717 -23.958  1.00 21.17           C  
ATOM   3341  CG  PRO A 448     -39.831 -55.962 -24.369  1.00 21.23           C  
ATOM   3342  CD  PRO A 448     -39.465 -56.998 -23.347  1.00 21.28           C  
ATOM   3343  N   TRP A 449     -40.042 -52.908 -21.154  1.00 20.86           N  
ATOM   3344  CA  TRP A 449     -41.102 -52.142 -20.488  1.00 20.75           C  
ATOM   3345  C   TRP A 449     -40.927 -50.652 -20.725  1.00 21.07           C  
ATOM   3346  O   TRP A 449     -39.854 -50.101 -20.497  1.00 21.06           O  
ATOM   3347  CB  TRP A 449     -41.155 -52.424 -18.973  1.00 20.04           C  
ATOM   3348  CG  TRP A 449     -41.370 -53.859 -18.595  1.00 19.48           C  
ATOM   3349  CD1 TRP A 449     -40.461 -54.689 -18.005  1.00 19.35           C  
ATOM   3350  CD2 TRP A 449     -42.568 -54.638 -18.771  1.00 19.35           C  
ATOM   3351  CE2 TRP A 449     -42.301 -55.935 -18.270  1.00 18.55           C  
ATOM   3352  CE3 TRP A 449     -43.839 -54.369 -19.305  1.00 19.40           C  
ATOM   3353  NE1 TRP A 449     -41.011 -55.938 -17.811  1.00 19.05           N  
ATOM   3354  CZ2 TRP A 449     -43.253 -56.957 -18.285  1.00 18.79           C  
ATOM   3355  CZ3 TRP A 449     -44.790 -55.394 -19.322  1.00 19.05           C  
ATOM   3356  CH2 TRP A 449     -44.489 -56.670 -18.816  1.00 19.54           C  
ATOM   3357  N   PHE A 450     -41.999 -50.013 -21.177  1.00 21.57           N  
ATOM   3358  CA  PHE A 450     -41.999 -48.589 -21.485  1.00 22.14           C  
ATOM   3359  C   PHE A 450     -41.960 -47.741 -20.207  1.00 22.51           C  
ATOM   3360  O   PHE A 450     -42.605 -48.069 -19.208  1.00 22.42           O  
ATOM   3361  CB  PHE A 450     -43.262 -48.235 -22.294  1.00 22.25           C  
ATOM   3362  CG  PHE A 450     -42.995 -47.488 -23.586  1.00 22.28           C  
ATOM   3363  CD1 PHE A 450     -41.709 -47.055 -23.924  1.00 22.61           C  
ATOM   3364  CD2 PHE A 450     -44.045 -47.206 -24.459  1.00 22.18           C  
ATOM   3365  CE1 PHE A 450     -41.467 -46.363 -25.119  1.00 22.28           C  
ATOM   3366  CE2 PHE A 450     -43.823 -46.511 -25.651  1.00 22.41           C  
ATOM   3367  CZ  PHE A 450     -42.526 -46.087 -25.980  1.00 23.08           C  
ATOM   3368  N   LEU A 451     -41.188 -46.662 -20.249  1.00 23.07           N  
ATOM   3369  CA  LEU A 451     -41.262 -45.600 -19.253  1.00 23.86           C  
ATOM   3370  C   LEU A 451     -41.396 -44.283 -20.013  1.00 24.80           C  
ATOM   3371  O   LEU A 451     -40.504 -43.914 -20.784  1.00 25.09           O  
ATOM   3372  CB  LEU A 451     -40.016 -45.576 -18.367  1.00 23.59           C  
ATOM   3373  CG  LEU A 451     -39.923 -44.438 -17.345  1.00 23.20           C  
ATOM   3374  CD1 LEU A 451     -40.904 -44.616 -16.185  1.00 22.87           C  
ATOM   3375  CD2 LEU A 451     -38.515 -44.309 -16.819  1.00 23.26           C  
ATOM   3376  N   HIS A 452     -42.511 -43.587 -19.813  1.00 25.61           N  
ATOM   3377  CA  HIS A 452     -42.813 -42.410 -20.616  1.00 26.78           C  
ATOM   3378  C   HIS A 452     -43.757 -41.458 -19.903  1.00 27.54           C  
ATOM   3379  O   HIS A 452     -44.388 -41.825 -18.912  1.00 27.56           O  
ATOM   3380  CB  HIS A 452     -43.417 -42.824 -21.964  1.00 26.66           C  
ATOM   3381  CG  HIS A 452     -44.770 -43.459 -21.853  1.00 26.98           C  
ATOM   3382  CD2 HIS A 452     -45.140 -44.757 -21.741  1.00 26.80           C  
ATOM   3383  ND1 HIS A 452     -45.938 -42.726 -21.845  1.00 27.04           N  
ATOM   3384  CE1 HIS A 452     -46.969 -43.545 -21.733  1.00 27.02           C  
ATOM   3385  NE2 HIS A 452     -46.513 -44.784 -21.674  1.00 26.78           N  
ATOM   3386  N   CYS A 453     -43.840 -40.232 -20.420  1.00 28.94           N  
ATOM   3387  CA  CYS A 453     -44.814 -39.255 -19.955  1.00 29.77           C  
ATOM   3388  C   CYS A 453     -46.167 -39.665 -20.483  1.00 30.36           C  
ATOM   3389  O   CYS A 453     -46.292 -39.995 -21.663  1.00 30.43           O  
ATOM   3390  CB  CYS A 453     -44.484 -37.871 -20.487  1.00 29.94           C  
ATOM   3391  SG  CYS A 453     -45.508 -36.584 -19.754  1.00 30.15           S  
ATOM   3392  N   HIS A 454     -47.177 -39.646 -19.619  1.00 30.98           N  
ATOM   3393  CA  HIS A 454     -48.509 -40.109 -19.987  1.00 31.53           C  
ATOM   3394  C   HIS A 454     -49.383 -38.952 -20.460  1.00 32.22           C  
ATOM   3395  O   HIS A 454     -50.603 -39.084 -20.562  1.00 32.53           O  
ATOM   3396  CB  HIS A 454     -49.174 -40.821 -18.808  1.00 31.22           C  
ATOM   3397  CG  HIS A 454     -50.050 -41.967 -19.210  1.00 30.67           C  
ATOM   3398  CD2 HIS A 454     -49.976 -43.289 -18.925  1.00 30.46           C  
ATOM   3399  ND1 HIS A 454     -51.162 -41.809 -20.009  1.00 30.22           N  
ATOM   3400  CE1 HIS A 454     -51.736 -42.984 -20.197  1.00 30.28           C  
ATOM   3401  NE2 HIS A 454     -51.037 -43.898 -19.550  1.00 29.78           N  
ATOM   3402  N   ILE A 455     -48.751 -37.818 -20.748  1.00 32.88           N  
ATOM   3403  CA  ILE A 455     -49.257 -36.894 -21.755  1.00 33.42           C  
ATOM   3404  C   ILE A 455     -48.977 -37.405 -23.164  1.00 34.18           C  
ATOM   3405  O   ILE A 455     -47.843 -37.350 -23.641  1.00 34.13           O  
ATOM   3406  CB  ILE A 455     -48.636 -35.497 -21.566  1.00 33.46           C  
ATOM   3407  CG1 ILE A 455     -49.005 -34.931 -20.193  1.00 33.14           C  
ATOM   3408  CG2 ILE A 455     -49.088 -34.558 -22.674  1.00 33.02           C  
ATOM   3409  CD1 ILE A 455     -48.395 -33.576 -19.907  1.00 32.99           C  
ATOM   3410  N   ASP A 456     -50.017 -37.903 -23.826  1.00 34.98           N  
ATOM   3411  CA  ASP A 456     -49.845 -38.712 -25.026  1.00 35.82           C  
ATOM   3412  C   ASP A 456     -49.166 -37.916 -26.135  1.00 36.12           C  
ATOM   3413  O   ASP A 456     -48.435 -38.473 -26.954  1.00 36.17           O  
ATOM   3414  CB  ASP A 456     -51.195 -39.244 -25.511  1.00 35.98           C  
ATOM   3415  CG  ASP A 456     -51.078 -40.591 -26.196  1.00 37.08           C  
ATOM   3416  OD1 ASP A 456     -50.096 -41.314 -25.925  1.00 39.06           O  
ATOM   3417  OD2 ASP A 456     -51.918 -41.012 -27.019  1.00 37.68           O1-
ATOM   3418  N   PHE A 457     -49.413 -36.610 -26.156  1.00 36.64           N  
ATOM   3419  CA  PHE A 457     -48.802 -35.727 -27.151  1.00 37.16           C  
ATOM   3420  C   PHE A 457     -47.288 -35.643 -26.983  1.00 37.17           C  
ATOM   3421  O   PHE A 457     -46.556 -35.433 -27.956  1.00 37.16           O  
ATOM   3422  CB  PHE A 457     -49.417 -34.322 -27.082  1.00 37.37           C  
ATOM   3423  CG  PHE A 457     -50.907 -34.304 -27.273  1.00 38.02           C  
ATOM   3424  CD1 PHE A 457     -51.471 -34.655 -28.501  1.00 38.41           C  
ATOM   3425  CD2 PHE A 457     -51.751 -33.943 -26.224  1.00 38.71           C  
ATOM   3426  CE1 PHE A 457     -52.857 -34.645 -28.685  1.00 38.77           C  
ATOM   3427  CE2 PHE A 457     -53.141 -33.932 -26.393  1.00 39.06           C  
ATOM   3428  CZ  PHE A 457     -53.695 -34.287 -27.625  1.00 38.67           C  
ATOM   3429  N   HIS A 458     -46.831 -35.814 -25.745  1.00 37.08           N  
ATOM   3430  CA  HIS A 458     -45.406 -35.783 -25.431  1.00 36.98           C  
ATOM   3431  C   HIS A 458     -44.731 -37.133 -25.725  1.00 37.14           C  
ATOM   3432  O   HIS A 458     -43.619 -37.173 -26.263  1.00 36.89           O  
ATOM   3433  CB  HIS A 458     -45.203 -35.335 -23.985  1.00 36.75           C  
ATOM   3434  CG  HIS A 458     -45.720 -33.956 -23.705  1.00 36.11           C  
ATOM   3435  CD2 HIS A 458     -46.360 -33.063 -24.500  1.00 35.12           C  
ATOM   3436  ND1 HIS A 458     -45.589 -33.347 -22.475  1.00 35.55           N  
ATOM   3437  CE1 HIS A 458     -46.132 -32.143 -22.522  1.00 35.65           C  
ATOM   3438  NE2 HIS A 458     -46.606 -31.946 -23.740  1.00 34.90           N  
ATOM   3439  N   LEU A 459     -45.418 -38.231 -25.400  1.00 37.26           N  
ATOM   3440  CA  LEU A 459     -44.956 -39.568 -25.765  1.00 37.46           C  
ATOM   3441  C   LEU A 459     -44.752 -39.649 -27.277  1.00 37.71           C  
ATOM   3442  O   LEU A 459     -43.735 -40.175 -27.750  1.00 37.97           O  
ATOM   3443  CB  LEU A 459     -45.948 -40.640 -25.299  1.00 37.40           C  
ATOM   3444  CG  LEU A 459     -45.817 -42.048 -25.901  1.00 37.45           C  
ATOM   3445  CD1 LEU A 459     -44.573 -42.763 -25.391  1.00 37.17           C  
ATOM   3446  CD2 LEU A 459     -47.064 -42.876 -25.629  1.00 37.41           C  
ATOM   3447  N   GLU A 460     -45.716 -39.130 -28.030  1.00 37.75           N  
ATOM   3448  CA  GLU A 460     -45.634 -39.125 -29.485  1.00 37.68           C  
ATOM   3449  C   GLU A 460     -44.414 -38.347 -29.966  1.00 37.14           C  
ATOM   3450  O   GLU A 460     -43.867 -38.627 -31.033  1.00 37.10           O  
ATOM   3451  CB  GLU A 460     -46.908 -38.534 -30.092  1.00 38.10           C  
ATOM   3452  CG  GLU A 460     -46.736 -38.013 -31.510  1.00 39.87           C  
ATOM   3453  CD  GLU A 460     -47.094 -39.048 -32.558  1.00 41.55           C  
ATOM   3454  OE1 GLU A 460     -47.360 -40.209 -32.183  1.00 40.85           O  
ATOM   3455  OE2 GLU A 460     -47.110 -38.701 -33.758  1.00 43.27           O1-
ATOM   3456  N   ALA A 461     -43.992 -37.368 -29.171  1.00 36.28           N  
ATOM   3457  CA  ALA A 461     -42.865 -36.518 -29.535  1.00 35.55           C  
ATOM   3458  C   ALA A 461     -41.572 -37.013 -28.894  1.00 35.12           C  
ATOM   3459  O   ALA A 461     -40.576 -36.291 -28.845  1.00 35.08           O  
ATOM   3460  CB  ALA A 461     -43.138 -35.076 -29.138  1.00 35.58           C  
ATOM   3461  N   GLY A 462     -41.596 -38.248 -28.403  1.00 34.43           N  
ATOM   3462  CA  GLY A 462     -40.378 -39.007 -28.190  1.00 33.70           C  
ATOM   3463  C   GLY A 462     -39.982 -39.070 -26.728  1.00 33.19           C  
ATOM   3464  O   GLY A 462     -38.880 -39.503 -26.391  1.00 33.15           O  
ATOM   3465  N   PHE A 463     -40.886 -38.634 -25.856  1.00 32.48           N  
ATOM   3466  CA  PHE A 463     -40.576 -38.491 -24.439  1.00 31.82           C  
ATOM   3467  C   PHE A 463     -40.656 -39.833 -23.719  1.00 31.57           C  
ATOM   3468  O   PHE A 463     -41.546 -40.057 -22.899  1.00 31.49           O  
ATOM   3469  CB  PHE A 463     -41.524 -37.486 -23.782  1.00 31.67           C  
ATOM   3470  CG  PHE A 463     -40.907 -36.726 -22.643  1.00 31.65           C  
ATOM   3471  CD1 PHE A 463     -39.538 -36.750 -22.438  1.00 31.62           C  
ATOM   3472  CD2 PHE A 463     -41.696 -35.988 -21.776  1.00 31.39           C  
ATOM   3473  CE1 PHE A 463     -38.967 -36.052 -21.390  1.00 31.45           C  
ATOM   3474  CE2 PHE A 463     -41.131 -35.288 -20.727  1.00 31.17           C  
ATOM   3475  CZ  PHE A 463     -39.765 -35.320 -20.534  1.00 30.93           C  
ATOM   3476  N   ALA A 464     -39.719 -40.723 -24.031  1.00 31.03           N  
ATOM   3477  CA  ALA A 464     -39.879 -42.141 -23.731  1.00 30.57           C  
ATOM   3478  C   ALA A 464     -38.528 -42.845 -23.659  1.00 30.41           C  
ATOM   3479  O   ALA A 464     -37.612 -42.530 -24.418  1.00 30.46           O  
ATOM   3480  CB  ALA A 464     -40.771 -42.805 -24.770  1.00 30.26           C  
ATOM   3481  N   VAL A 465     -38.413 -43.800 -22.742  1.00 29.86           N  
ATOM   3482  CA  VAL A 465     -37.333 -44.789 -22.792  1.00 29.20           C  
ATOM   3483  C   VAL A 465     -37.913 -46.192 -22.636  1.00 28.88           C  
ATOM   3484  O   VAL A 465     -39.060 -46.357 -22.211  1.00 28.73           O  
ATOM   3485  CB  VAL A 465     -36.238 -44.557 -21.715  1.00 29.07           C  
ATOM   3486  CG1 VAL A 465     -35.521 -43.238 -21.954  1.00 28.74           C  
ATOM   3487  CG2 VAL A 465     -36.820 -44.632 -20.299  1.00 28.92           C  
ATOM   3488  N   VAL A 466     -37.116 -47.195 -22.988  1.00 28.47           N  
ATOM   3489  CA  VAL A 466     -37.491 -48.586 -22.787  1.00 28.04           C  
ATOM   3490  C   VAL A 466     -36.531 -49.227 -21.779  1.00 27.86           C  
ATOM   3491  O   VAL A 466     -35.313 -49.094 -21.907  1.00 27.95           O  
ATOM   3492  CB  VAL A 466     -37.504 -49.364 -24.130  1.00 27.96           C  
ATOM   3493  CG1 VAL A 466     -37.716 -50.859 -23.904  1.00 27.88           C  
ATOM   3494  CG2 VAL A 466     -38.590 -48.822 -25.049  1.00 27.76           C  
ATOM   3495  N   PHE A 467     -37.085 -49.887 -20.763  1.00 27.40           N  
ATOM   3496  CA  PHE A 467     -36.292 -50.720 -19.863  1.00 26.99           C  
ATOM   3497  C   PHE A 467     -36.322 -52.157 -20.361  1.00 27.00           C  
ATOM   3498  O   PHE A 467     -37.365 -52.819 -20.307  1.00 27.06           O  
ATOM   3499  CB  PHE A 467     -36.824 -50.666 -18.427  1.00 26.64           C  
ATOM   3500  CG  PHE A 467     -36.536 -49.375 -17.709  1.00 26.48           C  
ATOM   3501  CD1 PHE A 467     -35.373 -48.660 -17.955  1.00 25.87           C  
ATOM   3502  CD2 PHE A 467     -37.420 -48.891 -16.756  1.00 26.26           C  
ATOM   3503  CE1 PHE A 467     -35.115 -47.474 -17.281  1.00 26.13           C  
ATOM   3504  CE2 PHE A 467     -37.168 -47.704 -16.078  1.00 25.59           C  
ATOM   3505  CZ  PHE A 467     -36.013 -46.998 -16.340  1.00 25.97           C  
ATOM   3506  N   ALA A 468     -35.189 -52.629 -20.872  1.00 27.04           N  
ATOM   3507  CA  ALA A 468     -35.040 -54.039 -21.231  1.00 26.94           C  
ATOM   3508  C   ALA A 468     -34.587 -54.801 -19.994  1.00 26.88           C  
ATOM   3509  O   ALA A 468     -33.393 -54.911 -19.711  1.00 26.74           O  
ATOM   3510  CB  ALA A 468     -34.062 -54.217 -22.382  1.00 26.82           C  
ATOM   3511  N   GLN A 469     -35.573 -55.312 -19.263  1.00 27.05           N  
ATOM   3512  CA  GLN A 469     -35.374 -55.942 -17.966  1.00 27.21           C  
ATOM   3513  C   GLN A 469     -35.082 -57.435 -18.105  1.00 27.49           C  
ATOM   3514  O   GLN A 469     -35.906 -58.187 -18.643  1.00 27.43           O  
ATOM   3515  CB  GLN A 469     -36.624 -55.724 -17.113  1.00 27.01           C  
ATOM   3516  CG  GLN A 469     -36.551 -56.269 -15.701  1.00 26.86           C  
ATOM   3517  CD  GLN A 469     -37.841 -56.042 -14.934  1.00 27.24           C  
ATOM   3518  NE2 GLN A 469     -38.173 -56.962 -14.046  1.00 26.02           N  
ATOM   3519  OE1 GLN A 469     -38.535 -55.052 -15.150  1.00 28.56           O  
ATOM   3520  N   ASP A 470     -33.908 -57.843 -17.609  1.00 27.82           N  
ATOM   3521  CA  ASP A 470     -33.469 -59.244 -17.578  1.00 28.23           C  
ATOM   3522  C   ASP A 470     -33.541 -59.890 -18.961  1.00 28.29           C  
ATOM   3523  O   ASP A 470     -34.239 -60.889 -19.159  1.00 28.21           O  
ATOM   3524  CB  ASP A 470     -34.279 -60.044 -16.545  1.00 28.52           C  
ATOM   3525  CG  ASP A 470     -33.778 -61.483 -16.364  1.00 29.78           C  
ATOM   3526  OD1 ASP A 470     -32.681 -61.831 -16.871  1.00 30.16           O  
ATOM   3527  OD2 ASP A 470     -34.499 -62.268 -15.703  1.00 29.92           O1-
ATOM   3528  N   ILE A 471     -32.810 -59.302 -19.907  1.00 28.43           N  
ATOM   3529  CA  ILE A 471     -32.741 -59.789 -21.286  1.00 28.52           C  
ATOM   3530  C   ILE A 471     -32.563 -61.317 -21.388  1.00 28.85           C  
ATOM   3531  O   ILE A 471     -33.317 -61.960 -22.123  1.00 29.01           O  
ATOM   3532  CB  ILE A 471     -31.673 -59.021 -22.119  1.00 28.65           C  
ATOM   3533  CG1 ILE A 471     -32.157 -57.595 -22.423  1.00 28.18           C  
ATOM   3534  CG2 ILE A 471     -31.345 -59.778 -23.407  1.00 28.48           C  
ATOM   3535  CD1 ILE A 471     -31.055 -56.615 -22.811  1.00 28.27           C  
ATOM   3536  N   PRO A 472     -31.584 -61.903 -20.655  1.00 28.99           N  
ATOM   3537  CA  PRO A 472     -31.436 -63.358 -20.664  1.00 29.14           C  
ATOM   3538  C   PRO A 472     -32.744 -64.163 -20.608  1.00 29.28           C  
ATOM   3539  O   PRO A 472     -32.888 -65.128 -21.366  1.00 29.58           O  
ATOM   3540  CB  PRO A 472     -30.585 -63.624 -19.415  1.00 29.22           C  
ATOM   3541  CG  PRO A 472     -29.709 -62.440 -19.325  1.00 28.95           C  
ATOM   3542  CD  PRO A 472     -30.533 -61.271 -19.824  1.00 29.13           C  
ATOM   3543  N   ASP A 473     -33.680 -63.776 -19.739  1.00 29.17           N  
ATOM   3544  CA  ASP A 473     -34.901 -64.572 -19.525  1.00 29.16           C  
ATOM   3545  C   ASP A 473     -36.153 -64.084 -20.272  1.00 29.06           C  
ATOM   3546  O   ASP A 473     -37.241 -64.624 -20.054  1.00 29.13           O  
ATOM   3547  CB  ASP A 473     -35.227 -64.696 -18.027  1.00 29.10           C  
ATOM   3548  CG  ASP A 473     -34.117 -65.365 -17.230  1.00 29.62           C  
ATOM   3549  OD1 ASP A 473     -33.753 -66.529 -17.535  1.00 29.79           O  
ATOM   3550  OD2 ASP A 473     -33.621 -64.724 -16.279  1.00 29.35           O1-
ATOM   3551  N   VAL A 474     -36.013 -63.088 -21.146  1.00 28.81           N  
ATOM   3552  CA  VAL A 474     -37.183 -62.505 -21.812  1.00 28.75           C  
ATOM   3553  C   VAL A 474     -37.929 -63.527 -22.686  1.00 29.23           C  
ATOM   3554  O   VAL A 474     -39.118 -63.789 -22.459  1.00 29.28           O  
ATOM   3555  CB  VAL A 474     -36.840 -61.214 -22.612  1.00 28.74           C  
ATOM   3556  CG1 VAL A 474     -38.049 -60.719 -23.402  1.00 27.87           C  
ATOM   3557  CG2 VAL A 474     -36.335 -60.114 -21.684  1.00 27.85           C  
ATOM   3558  N   ALA A 475     -37.232 -64.110 -23.663  1.00 29.59           N  
ATOM   3559  CA  ALA A 475     -37.845 -65.052 -24.610  1.00 29.80           C  
ATOM   3560  C   ALA A 475     -38.533 -66.220 -23.907  1.00 29.99           C  
ATOM   3561  O   ALA A 475     -39.670 -66.573 -24.245  1.00 30.21           O  
ATOM   3562  CB  ALA A 475     -36.812 -65.568 -25.605  1.00 29.73           C  
ATOM   3563  N   SER A 476     -37.846 -66.796 -22.923  1.00 29.94           N  
ATOM   3564  CA  SER A 476     -38.330 -67.987 -22.243  1.00 30.17           C  
ATOM   3565  C   SER A 476     -39.451 -67.688 -21.262  1.00 30.36           C  
ATOM   3566  O   SER A 476     -40.324 -68.525 -21.045  1.00 30.66           O  
ATOM   3567  CB  SER A 476     -37.188 -68.707 -21.524  1.00 30.14           C  
ATOM   3568  OG  SER A 476     -36.826 -68.027 -20.336  1.00 30.30           O  
ATOM   3569  N   ALA A 477     -39.420 -66.506 -20.656  1.00 30.64           N  
ATOM   3570  CA  ALA A 477     -40.451 -66.125 -19.694  1.00 30.70           C  
ATOM   3571  C   ALA A 477     -41.731 -65.647 -20.373  1.00 30.83           C  
ATOM   3572  O   ALA A 477     -42.806 -65.735 -19.787  1.00 31.04           O  
ATOM   3573  CB  ALA A 477     -39.928 -65.073 -18.734  1.00 30.74           C  
ATOM   3574  N   ASN A 478     -41.620 -65.165 -21.611  1.00 31.08           N  
ATOM   3575  CA  ASN A 478     -42.774 -64.623 -22.333  1.00 31.30           C  
ATOM   3576  C   ASN A 478     -43.103 -65.351 -23.648  1.00 31.64           C  
ATOM   3577  O   ASN A 478     -43.043 -64.748 -24.721  1.00 31.77           O  
ATOM   3578  CB  ASN A 478     -42.594 -63.113 -22.575  1.00 31.21           C  
ATOM   3579  CG  ASN A 478     -42.441 -62.311 -21.272  1.00 31.24           C  
ATOM   3580  ND2 ASN A 478     -41.201 -62.025 -20.903  1.00 31.23           N  
ATOM   3581  OD1 ASN A 478     -43.425 -61.944 -20.625  1.00 30.78           O  
ATOM   3582  N   PRO A 479     -43.475 -66.647 -23.573  1.00 32.00           N  
ATOM   3583  CA  PRO A 479     -43.861 -67.352 -24.799  1.00 32.32           C  
ATOM   3584  C   PRO A 479     -44.996 -66.639 -25.528  1.00 32.60           C  
ATOM   3585  O   PRO A 479     -45.941 -66.167 -24.895  1.00 32.72           O  
ATOM   3586  CB  PRO A 479     -44.337 -68.720 -24.290  1.00 32.37           C  
ATOM   3587  CG  PRO A 479     -44.602 -68.525 -22.825  1.00 32.23           C  
ATOM   3588  CD  PRO A 479     -43.583 -67.526 -22.395  1.00 31.97           C  
ATOM   3589  N   THR A 480     -44.891 -66.564 -26.850  1.00 32.97           N  
ATOM   3590  CA  THR A 480     -45.824 -65.789 -27.651  1.00 33.28           C  
ATOM   3591  C   THR A 480     -46.676 -66.685 -28.562  1.00 33.63           C  
ATOM   3592  O   THR A 480     -46.167 -67.655 -29.122  1.00 33.42           O  
ATOM   3593  CB  THR A 480     -45.080 -64.728 -28.493  1.00 33.31           C  
ATOM   3594  CG2 THR A 480     -44.269 -63.795 -27.603  1.00 32.83           C  
ATOM   3595  OG1 THR A 480     -44.199 -65.380 -29.411  1.00 33.57           O  
ATOM   3596  N   PRO A 481     -47.983 -66.372 -28.694  1.00 34.09           N  
ATOM   3597  CA  PRO A 481     -48.857 -67.136 -29.587  1.00 34.39           C  
ATOM   3598  C   PRO A 481     -48.657 -66.732 -31.044  1.00 34.73           C  
ATOM   3599  O   PRO A 481     -48.319 -65.577 -31.320  1.00 34.74           O  
ATOM   3600  CB  PRO A 481     -50.262 -66.754 -29.115  1.00 34.45           C  
ATOM   3601  CG  PRO A 481     -50.108 -65.384 -28.535  1.00 34.40           C  
ATOM   3602  CD  PRO A 481     -48.709 -65.288 -27.998  1.00 34.12           C  
ATOM   3603  N   ASN A 482     -48.877 -67.670 -31.966  1.00 35.03           N  
ATOM   3604  CA  ASN A 482     -48.632 -67.411 -33.382  1.00 35.42           C  
ATOM   3605  C   ASN A 482     -49.327 -66.150 -33.878  1.00 35.48           C  
ATOM   3606  O   ASN A 482     -48.792 -65.442 -34.735  1.00 35.62           O  
ATOM   3607  CB  ASN A 482     -48.989 -68.614 -34.267  1.00 35.63           C  
ATOM   3608  CG  ASN A 482     -48.012 -68.782 -35.444  1.00 36.63           C  
ATOM   3609  ND2 ASN A 482     -48.032 -67.833 -36.382  1.00 36.40           N  
ATOM   3610  OD1 ASN A 482     -47.233 -69.738 -35.485  1.00 37.04           O  
ATOM   3611  N   ALA A 483     -50.502 -65.858 -33.325  1.00 35.54           N  
ATOM   3612  CA  ALA A 483     -51.217 -64.629 -33.673  1.00 35.47           C  
ATOM   3613  C   ALA A 483     -50.336 -63.394 -33.445  1.00 35.50           C  
ATOM   3614  O   ALA A 483     -50.394 -62.431 -34.215  1.00 35.53           O  
ATOM   3615  CB  ALA A 483     -52.521 -64.526 -32.900  1.00 35.28           C  
ATOM   3616  N   TRP A 484     -49.505 -63.438 -32.404  1.00 35.46           N  
ATOM   3617  CA  TRP A 484     -48.579 -62.348 -32.123  1.00 35.52           C  
ATOM   3618  C   TRP A 484     -47.441 -62.332 -33.150  1.00 35.66           C  
ATOM   3619  O   TRP A 484     -47.093 -61.274 -33.696  1.00 35.58           O  
ATOM   3620  CB  TRP A 484     -48.042 -62.440 -30.688  1.00 35.53           C  
ATOM   3621  CG  TRP A 484     -47.144 -61.299 -30.336  1.00 35.29           C  
ATOM   3622  CD1 TRP A 484     -47.513 -60.099 -29.804  1.00 35.30           C  
ATOM   3623  CD2 TRP A 484     -45.725 -61.241 -30.517  1.00 35.62           C  
ATOM   3624  CE2 TRP A 484     -45.299 -59.974 -30.067  1.00 35.65           C  
ATOM   3625  CE3 TRP A 484     -44.769 -62.140 -31.018  1.00 35.72           C  
ATOM   3626  NE1 TRP A 484     -46.410 -59.296 -29.635  1.00 35.59           N  
ATOM   3627  CZ2 TRP A 484     -43.958 -59.578 -30.104  1.00 35.71           C  
ATOM   3628  CZ3 TRP A 484     -43.438 -61.750 -31.048  1.00 35.62           C  
ATOM   3629  CH2 TRP A 484     -43.046 -60.478 -30.596  1.00 35.58           C  
ATOM   3630  N   SER A 485     -46.880 -63.513 -33.416  1.00 35.83           N  
ATOM   3631  CA  SER A 485     -45.833 -63.683 -34.429  1.00 35.92           C  
ATOM   3632  C   SER A 485     -46.285 -63.238 -35.828  1.00 36.21           C  
ATOM   3633  O   SER A 485     -45.472 -62.773 -36.623  1.00 36.33           O  
ATOM   3634  CB  SER A 485     -45.345 -65.136 -34.469  1.00 35.75           C  
ATOM   3635  OG  SER A 485     -44.916 -65.583 -33.195  1.00 35.02           O  
ATOM   3636  N   ASP A 486     -47.580 -63.382 -36.114  1.00 36.46           N  
ATOM   3637  CA  ASP A 486     -48.153 -62.997 -37.403  1.00 36.74           C  
ATOM   3638  C   ASP A 486     -48.356 -61.494 -37.543  1.00 37.10           C  
ATOM   3639  O   ASP A 486     -48.428 -60.982 -38.659  1.00 37.25           O  
ATOM   3640  CB  ASP A 486     -49.500 -63.695 -37.618  1.00 36.81           C  
ATOM   3641  CG  ASP A 486     -49.365 -65.181 -37.891  1.00 36.72           C  
ATOM   3642  OD1 ASP A 486     -48.304 -65.622 -38.375  1.00 37.25           O  
ATOM   3643  OD2 ASP A 486     -50.339 -65.912 -37.633  1.00 36.71           O1-
ATOM   3644  N   LEU A 487     -48.455 -60.796 -36.413  1.00 37.58           N  
ATOM   3645  CA  LEU A 487     -48.802 -59.371 -36.383  1.00 38.03           C  
ATOM   3646  C   LEU A 487     -47.930 -58.483 -37.262  1.00 38.38           C  
ATOM   3647  O   LEU A 487     -48.444 -57.655 -38.028  1.00 38.78           O  
ATOM   3648  CB  LEU A 487     -48.771 -58.848 -34.945  1.00 38.10           C  
ATOM   3649  CG  LEU A 487     -50.039 -58.365 -34.237  1.00 38.05           C  
ATOM   3650  CD1 LEU A 487     -51.242 -59.257 -34.484  1.00 38.26           C  
ATOM   3651  CD2 LEU A 487     -49.759 -58.258 -32.747  1.00 38.32           C  
ATOM   3652  N   CYS A 488     -46.615 -58.651 -37.141  1.00 38.54           N  
ATOM   3653  CA  CYS A 488     -45.670 -57.806 -37.864  1.00 38.50           C  
ATOM   3654  C   CYS A 488     -45.675 -58.004 -39.381  1.00 39.04           C  
ATOM   3655  O   CYS A 488     -45.796 -57.024 -40.119  1.00 39.16           O  
ATOM   3656  CB  CYS A 488     -44.266 -57.937 -37.280  1.00 38.13           C  
ATOM   3657  SG  CYS A 488     -44.141 -57.217 -35.644  1.00 36.60           S  
ATOM   3658  N   PRO A 489     -45.551 -59.261 -39.855  1.00 39.51           N  
ATOM   3659  CA  PRO A 489     -45.605 -59.456 -41.308  1.00 40.07           C  
ATOM   3660  C   PRO A 489     -46.851 -58.831 -41.937  1.00 40.44           C  
ATOM   3661  O   PRO A 489     -46.749 -58.184 -42.981  1.00 40.57           O  
ATOM   3662  CB  PRO A 489     -45.625 -60.982 -41.458  1.00 40.18           C  
ATOM   3663  CG  PRO A 489     -44.925 -61.487 -40.216  1.00 40.07           C  
ATOM   3664  CD  PRO A 489     -45.340 -60.534 -39.135  1.00 39.52           C  
ATOM   3665  N   VAL A 490     -48.004 -59.009 -41.287  1.00 40.86           N  
ATOM   3666  CA  VAL A 490     -49.280 -58.480 -41.770  1.00 40.98           C  
ATOM   3667  C   VAL A 490     -49.285 -56.950 -41.782  1.00 41.10           C  
ATOM   3668  O   VAL A 490     -49.683 -56.340 -42.778  1.00 41.29           O  
ATOM   3669  CB  VAL A 490     -50.479 -59.025 -40.950  1.00 40.94           C  
ATOM   3670  CG1 VAL A 490     -51.790 -58.431 -41.445  1.00 41.11           C  
ATOM   3671  CG2 VAL A 490     -50.535 -60.553 -41.024  1.00 41.35           C  
ATOM   3672  N   TYR A 491     -48.829 -56.339 -40.690  1.00 41.25           N  
ATOM   3673  CA  TYR A 491     -48.786 -54.877 -40.593  1.00 41.67           C  
ATOM   3674  C   TYR A 491     -47.786 -54.251 -41.567  1.00 42.23           C  
ATOM   3675  O   TYR A 491     -48.065 -53.216 -42.179  1.00 42.09           O  
ATOM   3676  CB  TYR A 491     -48.480 -54.424 -39.159  1.00 41.32           C  
ATOM   3677  CG  TYR A 491     -48.282 -52.927 -39.029  1.00 40.85           C  
ATOM   3678  CD1 TYR A 491     -49.376 -52.067 -38.918  1.00 40.57           C  
ATOM   3679  CD2 TYR A 491     -47.001 -52.367 -39.027  1.00 40.55           C  
ATOM   3680  CE1 TYR A 491     -49.201 -50.684 -38.806  1.00 40.22           C  
ATOM   3681  CE2 TYR A 491     -46.817 -50.984 -38.915  1.00 40.51           C  
ATOM   3682  CZ  TYR A 491     -47.923 -50.153 -38.803  1.00 40.45           C  
ATOM   3683  OH  TYR A 491     -47.753 -48.793 -38.694  1.00 40.26           O  
ATOM   3684  N   ASP A 492     -46.621 -54.885 -41.692  1.00 43.10           N  
ATOM   3685  CA  ASP A 492     -45.549 -54.396 -42.556  1.00 43.86           C  
ATOM   3686  C   ASP A 492     -45.918 -54.468 -44.040  1.00 44.42           C  
ATOM   3687  O   ASP A 492     -45.404 -53.693 -44.848  1.00 44.43           O  
ATOM   3688  CB  ASP A 492     -44.254 -55.169 -42.295  1.00 43.84           C  
ATOM   3689  CG  ASP A 492     -43.626 -54.836 -40.948  1.00 43.83           C  
ATOM   3690  OD1 ASP A 492     -43.834 -53.714 -40.432  1.00 43.30           O  
ATOM   3691  OD2 ASP A 492     -42.903 -55.702 -40.413  1.00 43.90           O1-
ATOM   3692  N   ALA A 493     -46.810 -55.398 -44.382  1.00 45.04           N  
ATOM   3693  CA  ALA A 493     -47.291 -55.565 -45.751  1.00 45.83           C  
ATOM   3694  C   ALA A 493     -48.181 -54.400 -46.198  1.00 46.42           C  
ATOM   3695  O   ALA A 493     -48.323 -54.145 -47.397  1.00 46.51           O  
ATOM   3696  CB  ALA A 493     -48.038 -56.896 -45.894  1.00 45.73           C  
ATOM   3697  N   ALA A 494     -48.760 -53.692 -45.226  1.00 47.08           N  
ATOM   3698  CA  ALA A 494     -49.759 -52.659 -45.489  1.00 47.54           C  
ATOM   3699  C   ALA A 494     -49.194 -51.425 -46.193  1.00 47.94           C  
ATOM   3700  O   ALA A 494     -48.088 -50.970 -45.896  1.00 47.85           O  
ATOM   3701  CB  ALA A 494     -50.475 -52.265 -44.191  1.00 47.59           C  
ATOM   3702  N   SER A 495     -49.969 -50.898 -47.137  1.00 48.44           N  
ATOM   3703  CA  SER A 495     -49.649 -49.640 -47.796  1.00 48.93           C  
ATOM   3704  C   SER A 495     -49.748 -48.528 -46.756  1.00 49.24           C  
ATOM   3705  O   SER A 495     -50.484 -48.661 -45.771  1.00 49.36           O  
ATOM   3706  CB  SER A 495     -50.614 -49.385 -48.965  1.00 49.04           C  
ATOM   3707  OG  SER A 495     -50.260 -48.218 -49.690  1.00 48.81           O  
ATOM   3708  N   SER A 496     -49.010 -47.442 -46.968  1.00 49.43           N  
ATOM   3709  CA  SER A 496     -48.943 -46.359 -45.986  1.00 49.70           C  
ATOM   3710  C   SER A 496     -50.302 -45.772 -45.597  1.00 49.85           C  
ATOM   3711  O   SER A 496     -50.540 -45.482 -44.424  1.00 49.89           O  
ATOM   3712  CB  SER A 496     -48.012 -45.253 -46.475  1.00 49.75           C  
ATOM   3713  OG  SER A 496     -46.707 -45.763 -46.648  1.00 49.76           O  
ATOM   3714  N   SER A 497     -51.187 -45.611 -46.580  1.00 49.96           N  
ATOM   3715  CA  SER A 497     -52.498 -44.990 -46.357  1.00 49.96           C  
ATOM   3716  C   SER A 497     -53.533 -45.957 -45.758  1.00 49.98           C  
ATOM   3717  O   SER A 497     -54.675 -45.566 -45.484  1.00 50.12           O  
ATOM   3718  CB  SER A 497     -53.024 -44.348 -47.650  1.00 49.94           C  
ATOM   3719  OG  SER A 497     -53.276 -45.329 -48.639  1.00 49.50           O  
ATOM   3720  N   SER A 498     -53.129 -47.210 -45.558  1.00 49.87           N  
ATOM   3721  CA  SER A 498     -53.967 -48.202 -44.889  1.00 49.74           C  
ATOM   3722  C   SER A 498     -53.487 -48.486 -43.460  1.00 49.68           C  
ATOM   3723  O   SER A 498     -53.912 -49.461 -42.835  1.00 49.62           O  
ATOM   3724  CB  SER A 498     -54.048 -49.497 -45.712  1.00 49.86           C  
ATOM   3725  OG  SER A 498     -54.955 -49.368 -46.797  1.00 49.37           O  
ATOM   3726  N   GLN A 499     -52.616 -47.618 -42.948  1.00 49.65           N  
ATOM   3727  CA  GLN A 499     -52.011 -47.797 -41.624  1.00 49.65           C  
ATOM   3728  C   GLN A 499     -52.780 -47.072 -40.516  1.00 49.78           C  
ATOM   3729  O   GLN A 499     -53.638 -46.224 -40.766  1.00 49.79           O  
ATOM   3730  CB  GLN A 499     -50.545 -47.338 -41.632  1.00 49.66           C  
ATOM   3731  CG  GLN A 499     -49.562 -48.340 -42.254  1.00 49.53           C  
ATOM   3732  CD  GLN A 499     -48.121 -47.809 -42.355  1.00 49.30           C  
ATOM   3733  NE2 GLN A 499     -47.202 -48.678 -42.789  1.00 47.70           N  
ATOM   3734  OE1 GLN A 499     -47.843 -46.640 -42.054  1.00 47.66           O  
ATOM   3735  OXT GLN A 499     -52.552 -47.316 -39.330  1.00 49.76           O1-
TER   
HETATM 3736 CU    CU A 601     -44.980 -34.754 -20.670  0.80 64.14          CU  
HETATM 3737 CU    CU A 602     -47.562 -46.436 -21.858  0.83 32.85          CU  
HETATM 3738 CU    CU A 603     -51.825 -45.904 -19.729  1.00 40.47          CU  
HETATM 3739 CU    CU A 604     -49.302 -48.690 -18.594  1.00 59.29          CU  
CONECT  455 3739
CONECT  477 3738
CONECT  817 3738
CONECT  833 3737
CONECT 2963 3739
CONECT 2981 3737
CONECT 3385 3737
CONECT 3391 3736
CONECT 3401 3738
CONECT 3436 3736
CONECT 3736 3391 3436
CONECT 3737  833 2981 3385
CONECT 3738  477  817 3401
CONECT 3739  455 2963
END
