# Supplementary material for: Hydrophobic tuning with non-canonical amino acids in a copper metalloenzyme
Source: Nat Chem. 2026 Apr 13;18(7):1269–77. doi: 10.1038/s41557-026-02116-7 (PMC13323077; doi:10.1038/s41557-026-02116-7)
Supplement: Supplementary file 4 — Code related to logP prediction, PDB analysis and redox deconvolution. [file 41557_2026_2116_MOESM4_ESM.zip › Code_lite/PDB_analysis_lite/inputs/starting_pdbs/3sqr.pdb]

CRYST1   69.670  113.500   79.910  90.00 108.75  90.00 C 1 2 1       1
ATOM      1  N   SER A   1     -18.102  23.292 -41.356  1.00 51.72           N  
ATOM      2  CA  SER A   1     -16.783  22.650 -41.472  1.00 51.31           C  
ATOM      3  C   SER A   1     -15.653  23.647 -41.179  1.00 50.93           C  
ATOM      4  O   SER A   1     -15.723  24.829 -41.583  1.00 51.35           O  
ATOM      5  CB  SER A   1     -16.630  22.070 -42.876  1.00 51.94           C  
ATOM      6  OG  SER A   1     -15.257  21.902 -43.216  1.00 53.76           O  
ATOM      7  N   CYS A   2     -14.623  23.194 -40.458  1.00 48.91           N  
ATOM      8  CA  CYS A   2     -13.325  23.910 -40.416  1.00 46.73           C  
ATOM      9  C   CYS A   2     -12.210  22.911 -40.402  1.00 45.05           C  
ATOM     10  O   CYS A   2     -12.397  21.778 -39.935  1.00 44.11           O  
ATOM     11  CB  CYS A   2     -13.162  24.854 -39.220  1.00 46.74           C  
ATOM     12  SG  CYS A   2     -13.724  24.225 -37.669  1.00 45.89           S  
ATOM     13  N   ALA A   3     -11.059  23.338 -40.926  1.00 41.93           N  
ATOM     14  CA  ALA A   3      -9.873  22.507 -40.967  1.00 40.63           C  
ATOM     15  C   ALA A   3      -9.120  22.567 -39.635  1.00 38.66           C  
ATOM     16  O   ALA A   3      -9.033  23.599 -38.965  1.00 36.53           O  
ATOM     17  CB  ALA A   3      -8.949  22.947 -42.131  1.00 40.83           C  
ATOM     18  N   ASN A   4      -8.570  21.416 -39.251  1.00 36.60           N  
ATOM     19  CA  ASN A   4      -7.680  21.318 -38.106  1.00 35.56           C  
ATOM     20  C   ASN A   4      -6.448  22.142 -38.427  1.00 36.13           C  
ATOM     21  O   ASN A   4      -5.884  22.013 -39.523  1.00 37.03           O  
ATOM     22  CB  ASN A   4      -7.279  19.837 -37.865  1.00 34.60           C  
ATOM     23  CG  ASN A   4      -6.548  19.631 -36.559  1.00 33.60           C  
ATOM     24  ND2 ASN A   4      -7.312  19.545 -35.467  1.00 30.29           N  
ATOM     25  OD1 ASN A   4      -5.304  19.542 -36.519  1.00 35.53           O  
ATOM     26  N   SER A   5      -6.051  22.984 -37.495  1.00 34.83           N  
ATOM     27  CA  SER A   5      -4.782  23.712 -37.601  1.00 34.57           C  
ATOM     28  C   SER A   5      -4.263  23.978 -36.213  1.00 33.44           C  
ATOM     29  O   SER A   5      -4.956  23.772 -35.209  1.00 33.06           O  
ATOM     30  CB  SER A   5      -4.970  25.071 -38.317  1.00 33.43           C  
ATOM     31  OG  SER A   5      -5.469  26.037 -37.378  1.00 34.03           O  
ATOM     32  N   ALA A   6      -3.036  24.522 -36.163  1.00 34.78           N  
ATOM     33  CA  ALA A   6      -2.393  24.930 -34.918  1.00 34.12           C  
ATOM     34  C   ALA A   6      -3.212  25.869 -34.062  1.00 34.85           C  
ATOM     35  O   ALA A   6      -3.041  25.893 -32.828  1.00 34.50           O  
ATOM     36  CB  ALA A   6      -0.975  25.498 -35.183  1.00 33.26           C  
ATOM     37  N   THR A   7      -4.078  26.653 -34.725  1.00 36.39           N  
ATOM     38  CA  THR A   7      -4.957  27.629 -34.066  1.00 36.82           C  
ATOM     39  C   THR A   7      -6.434  27.254 -34.186  1.00 36.75           C  
ATOM     40  O   THR A   7      -7.315  28.087 -33.979  1.00 37.58           O  
ATOM     41  CB  THR A   7      -4.736  29.085 -34.642  1.00 37.82           C  
ATOM     42  CG2 THR A   7      -3.380  29.608 -34.227  1.00 38.12           C  
ATOM     43  OG1 THR A   7      -4.837  29.076 -36.067  1.00 36.93           O  
ATOM     44  N   SER A   8      -6.713  25.973 -34.475  1.00 35.82           N  
ATOM     45  CA  SER A   8      -8.083  25.480 -34.526  1.00 35.26           C  
ATOM     46  C   SER A   8      -8.057  23.945 -34.362  1.00 32.28           C  
ATOM     47  O   SER A   8      -8.553  23.198 -35.196  1.00 33.43           O  
ATOM     48  CB  SER A   8      -8.770  25.899 -35.820  1.00 35.54           C  
ATOM     49  OG  SER A   8      -8.051  25.519 -36.986  1.00 36.38           O  
ATOM     50  N   ARG A   9      -7.446  23.516 -33.267  1.00 32.64           N  
ATOM     51  CA  ARG A   9      -7.278  22.084 -32.994  1.00 30.80           C  
ATOM     52  C   ARG A   9      -8.619  21.434 -32.742  1.00 32.30           C  
ATOM     53  O   ARG A   9      -8.760  20.202 -32.893  1.00 30.71           O  
ATOM     54  CB  ARG A   9      -6.280  21.834 -31.860  1.00 30.86           C  
ATOM     55  CG  ARG A   9      -4.855  22.121 -32.290  1.00 30.13           C  
ATOM     56  CD  ARG A   9      -4.406  21.312 -33.491  1.00 31.91           C  
ATOM     57  NE  ARG A   9      -2.992  21.563 -33.716  1.00 29.10           N  
ATOM     58  CZ  ARG A   9      -2.335  21.287 -34.844  1.00 32.76           C  
ATOM     59  NH1 ARG A   9      -2.926  20.736 -35.880  1.00 34.03           N1+
ATOM     60  NH2 ARG A   9      -1.062  21.589 -34.950  1.00 28.52           N  
ATOM     61  N   SER A  10      -9.625  22.233 -32.396  1.00 31.84           N  
ATOM     62  CA  SER A  10     -10.976  21.685 -32.125  1.00 32.99           C  
ATOM     63  C   SER A  10     -11.640  21.154 -33.408  1.00 32.59           C  
ATOM     64  O   SER A  10     -12.580  20.351 -33.358  1.00 31.51           O  
ATOM     65  CB  SER A  10     -11.875  22.765 -31.506  1.00 34.29           C  
ATOM     66  OG  SER A  10     -12.071  23.760 -32.504  1.00 32.10           O  
ATOM     67  N   CYS A  11     -11.134  21.592 -34.562  1.00 32.94           N  
ATOM     68  CA  CYS A  11     -11.748  21.323 -35.826  1.00 34.37           C  
ATOM     69  C   CYS A  11     -11.272  20.012 -36.407  1.00 34.10           C  
ATOM     70  O   CYS A  11     -10.094  19.660 -36.283  1.00 34.49           O  
ATOM     71  CB  CYS A  11     -11.378  22.392 -36.830  1.00 34.59           C  
ATOM     72  SG  CYS A  11     -12.041  24.048 -36.474  1.00 40.61           S  
ATOM     73  N   TRP A  12     -12.180  19.335 -37.086  1.00 34.94           N  
ATOM     74  CA  TRP A  12     -11.812  18.168 -37.876  1.00 34.76           C  
ATOM     75  C   TRP A  12     -12.675  18.093 -39.138  1.00 35.39           C  
ATOM     76  O   TRP A  12     -13.256  17.071 -39.445  1.00 34.35           O  
ATOM     77  CB  TRP A  12     -11.934  16.891 -37.055  1.00 34.43           C  
ATOM     78  CG  TRP A  12     -11.120  15.779 -37.624  1.00 33.01           C  
ATOM     79  CD1 TRP A  12     -11.581  14.645 -38.266  1.00 31.84           C  
ATOM     80  CD2 TRP A  12      -9.695  15.688 -37.623  1.00 33.47           C  
ATOM     81  CE2 TRP A  12      -9.348  14.474 -38.267  1.00 33.06           C  
ATOM     82  CE3 TRP A  12      -8.670  16.495 -37.115  1.00 31.61           C  
ATOM     83  NE1 TRP A  12     -10.514  13.887 -38.693  1.00 31.59           N  
ATOM     84  CZ2 TRP A  12      -8.007  14.082 -38.448  1.00 31.66           C  
ATOM     85  CZ3 TRP A  12      -7.369  16.106 -37.285  1.00 32.91           C  
ATOM     86  CH2 TRP A  12      -7.036  14.891 -37.934  1.00 33.44           C  
ATOM     87  N   GLY A  13     -12.756  19.197 -39.879  1.00 36.64           N  
ATOM     88  CA  GLY A  13     -13.551  19.247 -41.085  1.00 36.58           C  
ATOM     89  C   GLY A  13     -14.995  19.385 -40.669  1.00 36.79           C  
ATOM     90  O   GLY A  13     -15.328  20.270 -39.871  1.00 37.93           O  
ATOM     91  N   GLU A  14     -15.828  18.464 -41.151  1.00 36.86           N  
ATOM     92  CA  GLU A  14     -17.265  18.405 -40.806  1.00 37.31           C  
ATOM     93  C   GLU A  14     -17.440  17.918 -39.370  1.00 37.51           C  
ATOM     94  O   GLU A  14     -18.519  18.004 -38.791  1.00 37.71           O  
ATOM     95  CB  GLU A  14     -18.001  17.412 -41.725  1.00 38.54           C  
ATOM     96  N   TYR A  15     -16.366  17.362 -38.805  1.00 36.04           N  
ATOM     97  CA  TYR A  15     -16.408  16.829 -37.450  1.00 35.01           C  
ATOM     98  C   TYR A  15     -15.591  17.702 -36.567  1.00 34.32           C  
ATOM     99  O   TYR A  15     -14.899  18.616 -37.032  1.00 35.39           O  
ATOM    100  CB  TYR A  15     -15.848  15.426 -37.440  1.00 34.50           C  
ATOM    101  CG  TYR A  15     -16.474  14.533 -38.467  1.00 35.52           C  
ATOM    102  CD1 TYR A  15     -17.715  13.949 -38.247  1.00 39.27           C  
ATOM    103  CD2 TYR A  15     -15.828  14.261 -39.671  1.00 40.00           C  
ATOM    104  CE1 TYR A  15     -18.285  13.121 -39.189  1.00 37.50           C  
ATOM    105  CE2 TYR A  15     -16.402  13.409 -40.622  1.00 40.16           C  
ATOM    106  CZ  TYR A  15     -17.628  12.855 -40.372  1.00 39.92           C  
ATOM    107  OH  TYR A  15     -18.181  11.981 -41.317  1.00 41.87           O  
ATOM    108  N   SER A  16     -15.678  17.449 -35.282  1.00 31.32           N  
ATOM    109  CA  SER A  16     -14.991  18.276 -34.364  1.00 31.54           C  
ATOM    110  C   SER A  16     -14.875  17.579 -33.066  1.00 29.70           C  
ATOM    111  O   SER A  16     -15.350  16.433 -32.875  1.00 27.82           O  
ATOM    112  CB  SER A  16     -15.792  19.572 -34.137  1.00 32.03           C  
ATOM    113  OG  SER A  16     -16.901  19.345 -33.280  1.00 31.92           O  
ATOM    114  N   ILE A  17     -14.328  18.319 -32.127  1.00 31.41           N  
ATOM    115  CA  ILE A  17     -14.197  17.900 -30.738  1.00 30.71           C  
ATOM    116  C   ILE A  17     -15.566  17.640 -30.125  1.00 31.02           C  
ATOM    117  O   ILE A  17     -15.687  17.011 -29.093  1.00 28.29           O  
ATOM    118  CB  ILE A  17     -13.399  19.002 -29.980  1.00 33.03           C  
ATOM    119  CG1 ILE A  17     -12.600  18.398 -28.862  1.00 33.06           C  
ATOM    120  CG2 ILE A  17     -14.341  20.187 -29.557  1.00 30.71           C  
ATOM    121  CD1 ILE A  17     -11.513  17.458 -29.355  1.00 36.60           C  
ATOM    122  N   ASP A  18     -16.627  18.195 -30.761  1.00 31.36           N  
ATOM    123  CA  ASP A  18     -17.970  18.015 -30.234  1.00 32.13           C  
ATOM    124  C   ASP A  18     -18.716  16.835 -30.860  1.00 31.06           C  
ATOM    125  O   ASP A  18     -19.853  16.469 -30.432  1.00 30.16           O  
ATOM    126  CB  ASP A  18     -18.756  19.328 -30.413  1.00 31.95           C  
ATOM    127  CG  ASP A  18     -18.193  20.447 -29.577  1.00 34.62           C  
ATOM    128  OD1 ASP A  18     -17.981  20.257 -28.342  1.00 36.57           O  
ATOM    129  OD2 ASP A  18     -17.972  21.494 -30.144  1.00 39.52           O1-
ATOM    130  N   THR A  19     -18.086  16.203 -31.835  1.00 30.53           N  
ATOM    131  CA  THR A  19     -18.656  15.025 -32.429  1.00 30.66           C  
ATOM    132  C   THR A  19     -18.718  13.872 -31.443  1.00 29.62           C  
ATOM    133  O   THR A  19     -17.729  13.605 -30.745  1.00 27.53           O  
ATOM    134  CB  THR A  19     -17.873  14.614 -33.675  1.00 31.61           C  
ATOM    135  CG2 THR A  19     -18.476  13.345 -34.332  1.00 30.40           C  
ATOM    136  OG1 THR A  19     -17.845  15.722 -34.595  1.00 30.99           O  
ATOM    137  N   ASN A  20     -19.863  13.187 -31.368  1.00 27.41           N  
ATOM    138  CA  ASN A  20     -19.951  12.020 -30.523  1.00 27.03           C  
ATOM    139  C   ASN A  20     -19.343  10.836 -31.255  1.00 27.18           C  
ATOM    140  O   ASN A  20     -19.986  10.184 -32.036  1.00 28.06           O  
ATOM    141  CB  ASN A  20     -21.389  11.717 -30.080  1.00 27.07           C  
ATOM    142  CG  ASN A  20     -21.445  10.576 -29.066  1.00 27.50           C  
ATOM    143  ND2 ASN A  20     -22.428  10.564 -28.169  1.00 27.24           N  
ATOM    144  OD1 ASN A  20     -20.635   9.687 -29.139  1.00 27.00           O  
ATOM    145  N   TRP A  21     -18.057  10.563 -30.980  1.00 26.74           N  
ATOM    146  CA  TRP A  21     -17.349   9.498 -31.653  1.00 25.27           C  
ATOM    147  C   TRP A  21     -17.760   8.095 -31.275  1.00 24.51           C  
ATOM    148  O   TRP A  21     -17.341   7.169 -31.935  1.00 24.59           O  
ATOM    149  CB  TRP A  21     -15.832   9.660 -31.502  1.00 25.26           C  
ATOM    150  CG  TRP A  21     -15.373   9.380 -30.096  1.00 23.53           C  
ATOM    151  CD1 TRP A  21     -14.931   8.194 -29.621  1.00 19.60           C  
ATOM    152  CD2 TRP A  21     -15.269  10.315 -29.014  1.00 24.19           C  
ATOM    153  CE2 TRP A  21     -14.747   9.610 -27.909  1.00 23.92           C  
ATOM    154  CE3 TRP A  21     -15.551  11.679 -28.875  1.00 25.22           C  
ATOM    155  NE1 TRP A  21     -14.584   8.303 -28.299  1.00 20.24           N  
ATOM    156  CZ2 TRP A  21     -14.544  10.205 -26.672  1.00 25.34           C  
ATOM    157  CZ3 TRP A  21     -15.342  12.274 -27.638  1.00 26.17           C  
ATOM    158  CH2 TRP A  21     -14.831  11.530 -26.557  1.00 23.80           C  
ATOM    159  N   TYR A  22     -18.590   7.949 -30.226  1.00 24.16           N  
ATOM    160  CA  TYR A  22     -19.180   6.669 -29.934  1.00 24.82           C  
ATOM    161  C   TYR A  22     -20.264   6.348 -30.957  1.00 26.84           C  
ATOM    162  O   TYR A  22     -20.615   5.172 -31.069  1.00 26.60           O  
ATOM    163  CB  TYR A  22     -19.786   6.599 -28.515  1.00 24.56           C  
ATOM    164  CG  TYR A  22     -18.764   6.894 -27.436  1.00 24.16           C  
ATOM    165  CD1 TYR A  22     -17.900   5.915 -27.010  1.00 26.81           C  
ATOM    166  CD2 TYR A  22     -18.632   8.192 -26.922  1.00 24.22           C  
ATOM    167  CE1 TYR A  22     -16.915   6.183 -26.045  1.00 26.50           C  
ATOM    168  CE2 TYR A  22     -17.694   8.483 -25.992  1.00 23.69           C  
ATOM    169  CZ  TYR A  22     -16.820   7.486 -25.550  1.00 23.10           C  
ATOM    170  OH  TYR A  22     -15.854   7.870 -24.621  1.00 24.61           O  
ATOM    171  N   ASP A  23     -20.864   7.385 -31.532  1.00 27.02           N  
ATOM    172  CA  ASP A  23     -22.009   7.237 -32.405  1.00 28.87           C  
ATOM    173  C   ASP A  23     -21.724   7.532 -33.853  1.00 29.15           C  
ATOM    174  O   ASP A  23     -22.450   7.040 -34.702  1.00 30.43           O  
ATOM    175  CB  ASP A  23     -23.136   8.163 -31.930  1.00 29.78           C  
ATOM    176  CG  ASP A  23     -23.687   7.784 -30.555  1.00 32.41           C  
ATOM    177  OD1 ASP A  23     -23.466   6.641 -30.056  1.00 34.65           O  
ATOM    178  OD2 ASP A  23     -24.362   8.664 -29.968  1.00 33.66           O1-
ATOM    179  N   VAL A  24     -20.721   8.379 -34.140  1.00 29.01           N  
ATOM    180  CA  VAL A  24     -20.436   8.946 -35.483  1.00 28.19           C  
ATOM    181  C   VAL A  24     -18.960   8.695 -35.787  1.00 29.44           C  
ATOM    182  O   VAL A  24     -18.145   8.895 -34.893  1.00 26.97           O  
ATOM    183  CB  VAL A  24     -20.722  10.473 -35.463  1.00 29.08           C  
ATOM    184  CG1 VAL A  24     -20.270  11.173 -36.741  1.00 29.27           C  
ATOM    185  CG2 VAL A  24     -22.246  10.716 -35.255  1.00 29.50           C  
ATOM    186  N   THR A  25     -18.631   8.280 -37.010  1.00 29.40           N  
ATOM    187  CA  THR A  25     -17.263   8.039 -37.376  1.00 30.24           C  
ATOM    188  C   THR A  25     -17.003   8.624 -38.735  1.00 30.53           C  
ATOM    189  O   THR A  25     -17.724   8.303 -39.705  1.00 30.59           O  
ATOM    190  CB  THR A  25     -16.975   6.531 -37.463  1.00 30.20           C  
ATOM    191  CG2 THR A  25     -15.463   6.239 -37.728  1.00 30.17           C  
ATOM    192  OG1 THR A  25     -17.393   5.862 -36.263  1.00 32.61           O  
ATOM    193  N   PRO A  26     -15.957   9.441 -38.854  1.00 31.03           N  
ATOM    194  CA  PRO A  26     -15.525   9.890 -40.178  1.00 32.35           C  
ATOM    195  C   PRO A  26     -15.185   8.771 -41.153  1.00 33.03           C  
ATOM    196  O   PRO A  26     -14.868   7.654 -40.772  1.00 31.60           O  
ATOM    197  CB  PRO A  26     -14.266  10.708 -39.860  1.00 31.69           C  
ATOM    198  CG  PRO A  26     -14.451  11.144 -38.533  1.00 32.26           C  
ATOM    199  CD  PRO A  26     -15.112  10.034 -37.819  1.00 31.45           C  
ATOM    200  N   THR A  27     -15.271   9.061 -42.446  1.00 34.41           N  
ATOM    201  CA  THR A  27     -14.794   8.095 -43.399  1.00 36.47           C  
ATOM    202  C   THR A  27     -13.317   8.424 -43.527  1.00 35.75           C  
ATOM    203  O   THR A  27     -12.925   9.588 -43.588  1.00 38.04           O  
ATOM    204  CB  THR A  27     -15.503   8.209 -44.756  1.00 37.11           C  
ATOM    205  CG2 THR A  27     -16.944   8.215 -44.527  1.00 35.42           C  
ATOM    206  OG1 THR A  27     -15.124   9.450 -45.347  1.00 41.12           O  
ATOM    207  N   GLY A  28     -12.496   7.410 -43.499  1.00 35.84           N  
ATOM    208  CA  GLY A  28     -11.090   7.601 -43.717  1.00 35.33           C  
ATOM    209  C   GLY A  28     -10.649   6.678 -44.840  1.00 35.76           C  
ATOM    210  O   GLY A  28     -11.370   6.465 -45.820  1.00 37.60           O  
ATOM    211  N   VAL A  29      -9.441   6.149 -44.705  1.00 33.29           N  
ATOM    212  CA  VAL A  29      -8.838   5.286 -45.715  1.00 31.62           C  
ATOM    213  C   VAL A  29      -8.359   4.065 -45.041  1.00 31.08           C  
ATOM    214  O   VAL A  29      -8.327   4.006 -43.816  1.00 28.38           O  
ATOM    215  CB  VAL A  29      -7.661   6.025 -46.369  1.00 32.03           C  
ATOM    216  CG1 VAL A  29      -8.203   7.325 -47.053  1.00 34.26           C  
ATOM    217  CG2 VAL A  29      -6.552   6.401 -45.328  1.00 28.72           C  
ATOM    218  N   THR A  30      -7.914   3.114 -45.847  1.00 30.08           N  
ATOM    219  CA  THR A  30      -7.339   1.867 -45.349  1.00 30.62           C  
ATOM    220  C   THR A  30      -5.840   1.993 -45.182  1.00 30.86           C  
ATOM    221  O   THR A  30      -5.139   2.424 -46.121  1.00 32.12           O  
ATOM    222  CB  THR A  30      -7.708   0.716 -46.262  1.00 31.84           C  
ATOM    223  CG2 THR A  30      -7.027  -0.539 -45.812  1.00 31.96           C  
ATOM    224  OG1 THR A  30      -9.119   0.547 -46.188  1.00 34.82           O  
ATOM    225  N   ARG A  31      -5.326   1.685 -44.003  1.00 28.95           N  
ATOM    226  CA  ARG A  31      -3.897   1.731 -43.776  1.00 29.63           C  
ATOM    227  C   ARG A  31      -3.427   0.314 -43.407  1.00 28.22           C  
ATOM    228  O   ARG A  31      -4.047  -0.335 -42.572  1.00 27.20           O  
ATOM    229  CB  ARG A  31      -3.603   2.669 -42.654  1.00 30.57           C  
ATOM    230  CG  ARG A  31      -3.840   4.167 -43.119  1.00 31.08           C  
ATOM    231  CD  ARG A  31      -3.317   5.088 -42.148  1.00 34.77           C  
ATOM    232  NE  ARG A  31      -3.974   6.392 -42.291  1.00 36.37           N  
ATOM    233  CZ  ARG A  31      -3.691   7.303 -43.217  1.00 40.13           C  
ATOM    234  NH1 ARG A  31      -2.748   7.087 -44.142  1.00 40.96           N1+
ATOM    235  NH2 ARG A  31      -4.366   8.438 -43.213  1.00 36.38           N  
ATOM    236  N   GLU A  32      -2.394  -0.152 -44.084  1.00 26.12           N  
ATOM    237  CA  GLU A  32      -1.941  -1.502 -43.939  1.00 26.31           C  
ATOM    238  C   GLU A  32      -0.542  -1.566 -43.325  1.00 27.16           C  
ATOM    239  O   GLU A  32       0.367  -0.831 -43.715  1.00 27.81           O  
ATOM    240  CB  GLU A  32      -1.934  -2.153 -45.307  1.00 26.98           C  
ATOM    241  CG  GLU A  32      -1.601  -3.642 -45.278  1.00 28.62           C  
ATOM    242  CD  GLU A  32      -1.938  -4.358 -46.602  1.00 31.10           C  
ATOM    243  OE1 GLU A  32      -1.766  -3.727 -47.658  1.00 33.67           O  
ATOM    244  OE2 GLU A  32      -2.360  -5.525 -46.547  1.00 27.90           O1-
ATOM    245  N   TYR A  33      -0.319  -2.488 -42.422  1.00 26.37           N  
ATOM    246  CA  TYR A  33       0.929  -2.596 -41.702  1.00 26.12           C  
ATOM    247  C   TYR A  33       1.329  -4.045 -41.635  1.00 25.33           C  
ATOM    248  O   TYR A  33       0.483  -4.926 -41.556  1.00 25.79           O  
ATOM    249  CB  TYR A  33       0.810  -2.017 -40.271  1.00 25.34           C  
ATOM    250  CG ATYR A  33       0.733  -0.540 -40.166  0.50 26.20           C  
ATOM    251  CG BTYR A  33       0.122  -0.659 -40.239  0.50 26.08           C  
ATOM    252  CD1ATYR A  33       1.883   0.230 -40.007  0.50 25.31           C  
ATOM    253  CD1BTYR A  33       0.837   0.510 -40.063  0.50 27.23           C  
ATOM    254  CD2ATYR A  33      -0.474   0.096 -40.193  0.50 22.81           C  
ATOM    255  CD2BTYR A  33      -1.248  -0.558 -40.425  0.50 24.53           C  
ATOM    256  CE1ATYR A  33       1.795   1.631 -39.888  0.50 25.35           C  
ATOM    257  CE1BTYR A  33       0.215   1.728 -40.044  0.50 27.97           C  
ATOM    258  CE2ATYR A  33      -0.566   1.447 -40.088  0.50 24.33           C  
ATOM    259  CE2BTYR A  33      -1.890   0.670 -40.418  0.50 26.57           C  
ATOM    260  CZ ATYR A  33       0.550   2.215 -39.946  0.50 26.46           C  
ATOM    261  CZ BTYR A  33      -1.137   1.811 -40.219  0.50 29.61           C  
ATOM    262  OH ATYR A  33       0.391   3.564 -39.851  0.50 30.69           O  
ATOM    263  OH BTYR A  33      -1.726   3.044 -40.193  0.50 35.57           O  
ATOM    264  N   TRP A  34       2.636  -4.316 -41.644  1.00 25.19           N  
ATOM    265  CA  TRP A  34       3.160  -5.637 -41.435  1.00 24.42           C  
ATOM    266  C   TRP A  34       4.020  -5.576 -40.195  1.00 25.88           C  
ATOM    267  O   TRP A  34       4.920  -4.766 -40.125  1.00 26.32           O  
ATOM    268  CB  TRP A  34       3.976  -6.132 -42.659  1.00 26.65           C  
ATOM    269  CG ATRP A  34       3.170  -6.615 -43.779  0.50 24.39           C  
ATOM    270  CG BTRP A  34       3.123  -6.092 -43.956  0.50 26.18           C  
ATOM    271  CD1ATRP A  34       2.796  -7.923 -44.034  0.50 23.69           C  
ATOM    272  CD1BTRP A  34       2.830  -4.975 -44.717  0.50 27.75           C  
ATOM    273  CD2ATRP A  34       2.609  -5.824 -44.808  0.50 23.42           C  
ATOM    274  CD2BTRP A  34       2.460  -7.184 -44.601  0.50 28.14           C  
ATOM    275  CE2ATRP A  34       1.894  -6.695 -45.667  0.50 25.18           C  
ATOM    276  CE2BTRP A  34       1.770  -6.658 -45.729  0.50 28.88           C  
ATOM    277  CE3ATRP A  34       2.633  -4.449 -45.097  0.50 24.61           C  
ATOM    278  CE3BTRP A  34       2.351  -8.554 -44.324  0.50 29.10           C  
ATOM    279  NE1ATRP A  34       2.008  -7.974 -45.174  0.50 24.73           N  
ATOM    280  NE1BTRP A  34       2.014  -5.308 -45.778  0.50 29.37           N  
ATOM    281  CZ2ATRP A  34       1.207  -6.231 -46.748  0.50 21.96           C  
ATOM    282  CZ2BTRP A  34       1.003  -7.453 -46.561  0.50 27.70           C  
ATOM    283  CZ3ATRP A  34       1.975  -4.002 -46.197  0.50 25.79           C  
ATOM    284  CZ3BTRP A  34       1.586  -9.339 -45.173  0.50 28.47           C  
ATOM    285  CH2ATRP A  34       1.282  -4.885 -47.018  0.50 26.22           C  
ATOM    286  CH2BTRP A  34       0.931  -8.789 -46.275  0.50 28.73           C  
ATOM    287  N   LEU A  35       3.727  -6.386 -39.202  1.00 23.53           N  
ATOM    288  CA  LEU A  35       4.535  -6.381 -37.981  1.00 22.64           C  
ATOM    289  C   LEU A  35       5.055  -7.757 -37.783  1.00 23.31           C  
ATOM    290  O   LEU A  35       4.345  -8.749 -37.941  1.00 24.22           O  
ATOM    291  CB  LEU A  35       3.726  -5.993 -36.734  1.00 22.45           C  
ATOM    292  CG  LEU A  35       3.154  -4.571 -36.690  1.00 24.03           C  
ATOM    293  CD1 LEU A  35       2.309  -4.296 -35.454  1.00 26.39           C  
ATOM    294  CD2 LEU A  35       4.303  -3.612 -36.796  1.00 24.99           C  
ATOM    295  N   SER A  36       6.291  -7.799 -37.360  1.00 22.09           N  
ATOM    296  CA  SER A  36       6.916  -9.046 -37.014  1.00 22.33           C  
ATOM    297  C   SER A  36       7.278  -9.029 -35.545  1.00 22.38           C  
ATOM    298  O   SER A  36       8.008  -8.165 -35.056  1.00 23.94           O  
ATOM    299  CB  SER A  36       8.140  -9.262 -37.906  1.00 23.71           C  
ATOM    300  OG  SER A  36       8.967 -10.280 -37.381  1.00 24.36           O  
ATOM    301  N   VAL A  37       6.767 -10.021 -34.825  1.00 21.93           N  
ATOM    302  CA  VAL A  37       7.090 -10.196 -33.437  1.00 23.35           C  
ATOM    303  C   VAL A  37       8.382 -10.956 -33.355  1.00 25.33           C  
ATOM    304  O   VAL A  37       8.463 -12.093 -33.815  1.00 25.81           O  
ATOM    305  CB  VAL A  37       5.994 -10.912 -32.664  1.00 23.68           C  
ATOM    306  CG1 VAL A  37       6.428 -11.218 -31.232  1.00 20.41           C  
ATOM    307  CG2 VAL A  37       4.733 -10.044 -32.729  1.00 24.89           C  
ATOM    308  N   GLU A  38       9.374 -10.296 -32.807  1.00 25.56           N  
ATOM    309  CA  GLU A  38      10.741 -10.804 -32.863  1.00 25.89           C  
ATOM    310  C   GLU A  38      11.435 -10.965 -31.562  1.00 24.86           C  
ATOM    311  O   GLU A  38      11.167 -10.333 -30.566  1.00 22.58           O  
ATOM    312  CB  GLU A  38      11.587  -9.888 -33.750  1.00 26.23           C  
ATOM    313  CG  GLU A  38      10.916  -9.624 -35.058  1.00 29.71           C  
ATOM    314  CD  GLU A  38      11.816  -9.158 -36.154  1.00 31.48           C  
ATOM    315  OE1 GLU A  38      12.787  -8.401 -35.906  1.00 32.33           O  
ATOM    316  OE2 GLU A  38      11.514  -9.568 -37.291  1.00 40.59           O1-
ATOM    317  N   ASN A  39      12.387 -11.892 -31.605  1.00 24.36           N  
ATOM    318  CA  ASN A  39      13.257 -12.159 -30.520  1.00 24.69           C  
ATOM    319  C   ASN A  39      14.568 -11.444 -30.766  1.00 25.43           C  
ATOM    320  O   ASN A  39      15.291 -11.774 -31.699  1.00 29.05           O  
ATOM    321  CB  ASN A  39      13.380 -13.678 -30.409  1.00 24.87           C  
ATOM    322  CG  ASN A  39      13.953 -14.108 -29.100  1.00 24.14           C  
ATOM    323  ND2 ASN A  39      13.755 -15.396 -28.827  1.00 27.82           N  
ATOM    324  OD1 ASN A  39      14.581 -13.347 -28.330  1.00 26.40           O  
ATOM    325  N   SER A  40      14.830 -10.411 -29.992  1.00 24.19           N  
ATOM    326  CA  SER A  40      15.830  -9.437 -30.300  1.00 24.12           C  
ATOM    327  C   SER A  40      16.880  -9.258 -29.228  1.00 24.07           C  
ATOM    328  O   SER A  40      16.797  -9.806 -28.112  1.00 25.11           O  
ATOM    329  CB  SER A  40      15.080  -8.099 -30.470  1.00 23.27           C  
ATOM    330  OG  SER A  40      13.952  -8.210 -31.330  1.00 22.97           O  
ATOM    331  N   THR A  41      17.874  -8.422 -29.533  1.00 24.83           N  
ATOM    332  CA  THR A  41      18.870  -7.995 -28.618  1.00 25.05           C  
ATOM    333  C   THR A  41      18.915  -6.494 -28.759  1.00 25.91           C  
ATOM    334  O   THR A  41      18.986  -6.000 -29.856  1.00 26.42           O  
ATOM    335  CB  THR A  41      20.235  -8.642 -28.927  1.00 24.42           C  
ATOM    336  CG2 THR A  41      21.253  -8.202 -27.941  1.00 26.11           C  
ATOM    337  OG1 THR A  41      20.019 -10.054 -28.934  1.00 25.58           O  
ATOM    338  N   ILE A  42      18.788  -5.796 -27.644  1.00 25.20           N  
ATOM    339  CA  ILE A  42      18.886  -4.351 -27.646  1.00 24.36           C  
ATOM    340  C   ILE A  42      19.718  -3.814 -26.475  1.00 25.50           C  
ATOM    341  O   ILE A  42      19.919  -4.495 -25.460  1.00 24.54           O  
ATOM    342  CB  ILE A  42      17.473  -3.768 -27.666  1.00 25.60           C  
ATOM    343  CG1 ILE A  42      16.681  -4.271 -26.472  1.00 24.21           C  
ATOM    344  CG2 ILE A  42      16.727  -4.128 -28.957  1.00 23.41           C  
ATOM    345  CD1 ILE A  42      15.443  -3.311 -26.210  1.00 23.70           C  
ATOM    346  N   THR A  43      20.139  -2.571 -26.621  1.00 24.02           N  
ATOM    347  CA  THR A  43      20.855  -1.859 -25.612  1.00 25.25           C  
ATOM    348  C   THR A  43      20.258  -0.491 -25.414  1.00 24.97           C  
ATOM    349  O   THR A  43      20.798   0.510 -25.867  1.00 25.80           O  
ATOM    350  CB  THR A  43      22.362  -1.722 -25.989  1.00 26.53           C  
ATOM    351  CG2 THR A  43      23.153  -1.193 -24.812  1.00 27.39           C  
ATOM    352  OG1 THR A  43      22.834  -2.994 -26.375  1.00 27.12           O  
ATOM    353  N   PRO A  44      19.171  -0.406 -24.602  1.00 23.75           N  
ATOM    354  CA  PRO A  44      18.419   0.857 -24.500  1.00 24.19           C  
ATOM    355  C   PRO A  44      19.017   1.826 -23.549  1.00 23.03           C  
ATOM    356  O   PRO A  44      18.770   3.019 -23.662  1.00 26.03           O  
ATOM    357  CB  PRO A  44      17.041   0.404 -24.009  1.00 23.44           C  
ATOM    358  CG  PRO A  44      17.311  -0.950 -23.367  1.00 25.12           C  
ATOM    359  CD  PRO A  44      18.394  -1.562 -24.127  1.00 25.47           C  
ATOM    360  N   ASP A  45      19.812   1.298 -22.599  1.00 24.71           N  
ATOM    361  CA  ASP A  45      20.344   2.064 -21.469  1.00 24.91           C  
ATOM    362  C   ASP A  45      21.784   1.704 -21.148  1.00 26.01           C  
ATOM    363  O   ASP A  45      22.206   1.883 -20.013  1.00 27.54           O  
ATOM    364  CB  ASP A  45      19.492   1.873 -20.200  1.00 23.74           C  
ATOM    365  CG  ASP A  45      19.491   0.450 -19.712  1.00 23.63           C  
ATOM    366  OD1 ASP A  45      20.008  -0.428 -20.409  1.00 23.09           O  
ATOM    367  OD2 ASP A  45      18.929   0.130 -18.652  1.00 27.83           O1-
ATOM    368  N   GLY A  46      22.529   1.272 -22.151  1.00 27.25           N  
ATOM    369  CA  GLY A  46      23.903   0.819 -21.938  1.00 28.51           C  
ATOM    370  C   GLY A  46      24.000  -0.590 -21.416  1.00 28.52           C  
ATOM    371  O   GLY A  46      25.101  -1.035 -21.151  1.00 29.95           O  
ATOM    372  N   TYR A  47      22.879  -1.300 -21.217  1.00 28.99           N  
ATOM    373  CA  TYR A  47      22.890  -2.691 -20.869  1.00 27.33           C  
ATOM    374  C   TYR A  47      22.246  -3.532 -21.928  1.00 27.71           C  
ATOM    375  O   TYR A  47      21.073  -3.359 -22.291  1.00 27.62           O  
ATOM    376  CB  TYR A  47      22.151  -2.935 -19.506  1.00 27.53           C  
ATOM    377  CG  TYR A  47      22.432  -4.300 -18.951  1.00 25.83           C  
ATOM    378  CD1 TYR A  47      21.805  -5.414 -19.460  1.00 25.94           C  
ATOM    379  CD2 TYR A  47      23.414  -4.489 -17.932  1.00 25.56           C  
ATOM    380  CE1 TYR A  47      22.061  -6.641 -19.003  1.00 29.93           C  
ATOM    381  CE2 TYR A  47      23.727  -5.789 -17.502  1.00 28.12           C  
ATOM    382  CZ  TYR A  47      23.044  -6.839 -18.011  1.00 26.39           C  
ATOM    383  OH  TYR A  47      23.258  -8.163 -17.705  1.00 30.89           O  
ATOM    384  N   THR A  48      22.974  -4.516 -22.428  1.00 27.08           N  
ATOM    385  CA  THR A  48      22.546  -5.294 -23.547  1.00 26.92           C  
ATOM    386  C   THR A  48      21.798  -6.501 -23.048  1.00 27.59           C  
ATOM    387  O   THR A  48      22.276  -7.247 -22.150  1.00 28.80           O  
ATOM    388  CB  THR A  48      23.765  -5.751 -24.437  1.00 26.83           C  
ATOM    389  CG2 THR A  48      23.318  -6.506 -25.574  1.00 28.33           C  
ATOM    390  OG1 THR A  48      24.490  -4.572 -24.855  1.00 27.32           O  
ATOM    391  N   ARG A  49      20.612  -6.678 -23.598  1.00 25.48           N  
ATOM    392  CA  ARG A  49      19.732  -7.777 -23.195  1.00 25.52           C  
ATOM    393  C   ARG A  49      18.800  -8.197 -24.253  1.00 25.75           C  
ATOM    394  O   ARG A  49      18.632  -7.499 -25.261  1.00 25.67           O  
ATOM    395  CB  ARG A  49      18.937  -7.372 -21.924  1.00 25.05           C  
ATOM    396  CG  ARG A  49      18.224  -6.037 -22.017  1.00 23.59           C  
ATOM    397  CD  ARG A  49      16.989  -6.031 -21.078  1.00 25.50           C  
ATOM    398  NE  ARG A  49      15.978  -6.965 -21.526  1.00 26.45           N  
ATOM    399  CZ  ARG A  49      14.740  -7.072 -21.035  1.00 27.32           C  
ATOM    400  NH1 ARG A  49      14.336  -6.287 -20.044  1.00 27.03           N1+
ATOM    401  NH2 ARG A  49      13.925  -7.981 -21.537  1.00 27.06           N  
ATOM    402  N   SER A  50      18.142  -9.336 -24.009  1.00 24.98           N  
ATOM    403  CA  SER A  50      17.153  -9.840 -24.904  1.00 25.64           C  
ATOM    404  C   SER A  50      15.933  -8.903 -24.838  1.00 24.93           C  
ATOM    405  O   SER A  50      15.684  -8.215 -23.845  1.00 27.15           O  
ATOM    406  CB  SER A  50      16.705 -11.235 -24.522  1.00 26.59           C  
ATOM    407  OG  SER A  50      16.002 -11.236 -23.258  1.00 27.61           O  
ATOM    408  N   ALA A  51      15.171  -8.968 -25.900  1.00 24.54           N  
ATOM    409  CA  ALA A  51      13.838  -8.360 -25.910  1.00 25.68           C  
ATOM    410  C   ALA A  51      12.928  -9.093 -26.836  1.00 25.37           C  
ATOM    411  O   ALA A  51      13.343  -9.825 -27.721  1.00 27.23           O  
ATOM    412  CB  ALA A  51      13.909  -6.856 -26.272  1.00 23.97           C  
ATOM    413  N   MET A  52      11.639  -8.906 -26.623  1.00 23.80           N  
ATOM    414  CA  MET A  52      10.617  -9.308 -27.530  1.00 23.22           C  
ATOM    415  C   MET A  52       9.989  -8.064 -28.092  1.00 23.35           C  
ATOM    416  O   MET A  52       9.431  -7.239 -27.340  1.00 22.82           O  
ATOM    417  CB  MET A  52       9.567 -10.151 -26.832  1.00 24.32           C  
ATOM    418  CG  MET A  52      10.181 -11.304 -26.150  1.00 25.22           C  
ATOM    419  SD  MET A  52       8.977 -12.511 -25.578  1.00 26.37           S  
ATOM    420  CE  MET A  52      10.061 -13.673 -24.695  1.00 26.49           C  
ATOM    421  N   THR A  53      10.122  -7.926 -29.406  1.00 22.84           N  
ATOM    422  CA  THR A  53       9.848  -6.678 -30.058  1.00 23.00           C  
ATOM    423  C   THR A  53       8.922  -6.840 -31.248  1.00 22.08           C  
ATOM    424  O   THR A  53       8.854  -7.872 -31.873  1.00 22.40           O  
ATOM    425  CB  THR A  53      11.141  -6.010 -30.551  1.00 23.15           C  
ATOM    426  CG2 THR A  53      12.161  -5.888 -29.434  1.00 23.74           C  
ATOM    427  OG1 THR A  53      11.725  -6.726 -31.649  1.00 23.48           O  
ATOM    428  N   PHE A  54       8.321  -5.724 -31.646  1.00 20.90           N  
ATOM    429  CA  PHE A  54       7.804  -5.571 -32.964  1.00 21.50           C  
ATOM    430  C   PHE A  54       8.937  -4.978 -33.790  1.00 22.44           C  
ATOM    431  O   PHE A  54       9.389  -3.818 -33.585  1.00 21.19           O  
ATOM    432  CB  PHE A  54       6.656  -4.588 -32.969  1.00 21.69           C  
ATOM    433  CG  PHE A  54       5.483  -5.043 -32.154  1.00 20.83           C  
ATOM    434  CD1 PHE A  54       4.681  -6.046 -32.651  1.00 21.27           C  
ATOM    435  CD2 PHE A  54       5.213  -4.490 -30.911  1.00 21.03           C  
ATOM    436  CE1 PHE A  54       3.567  -6.475 -31.964  1.00 22.23           C  
ATOM    437  CE2 PHE A  54       4.080  -4.917 -30.190  1.00 20.79           C  
ATOM    438  CZ  PHE A  54       3.288  -5.905 -30.719  1.00 22.29           C  
ATOM    439  N   ASN A  55       9.416  -5.752 -34.734  1.00 22.17           N  
ATOM    440  CA  ASN A  55      10.312  -5.198 -35.757  1.00 22.95           C  
ATOM    441  C   ASN A  55      11.608  -4.682 -35.225  1.00 23.26           C  
ATOM    442  O   ASN A  55      12.192  -3.741 -35.761  1.00 24.58           O  
ATOM    443  CB  ASN A  55       9.553  -4.129 -36.574  1.00 22.24           C  
ATOM    444  CG  ASN A  55       8.706  -4.769 -37.570  1.00 25.23           C  
ATOM    445  ND2 ASN A  55       9.117  -4.727 -38.824  1.00 25.14           N  
ATOM    446  OD1 ASN A  55       7.675  -5.361 -37.222  1.00 22.45           O  
ATOM    447  N   GLY A  56      12.040  -5.273 -34.134  1.00 23.44           N  
ATOM    448  CA  GLY A  56      13.398  -5.108 -33.656  1.00 23.09           C  
ATOM    449  C   GLY A  56      13.710  -3.823 -32.927  1.00 23.49           C  
ATOM    450  O   GLY A  56      14.852  -3.504 -32.706  1.00 24.95           O  
ATOM    451  N   THR A  57      12.689  -3.067 -32.527  1.00 21.86           N  
ATOM    452  CA  THR A  57      12.905  -1.859 -31.776  1.00 23.68           C  
ATOM    453  C   THR A  57      11.988  -1.851 -30.549  1.00 24.02           C  
ATOM    454  O   THR A  57      10.945  -2.477 -30.569  1.00 23.05           O  
ATOM    455  CB  THR A  57      12.607  -0.601 -32.548  1.00 24.78           C  
ATOM    456  CG2 THR A  57      13.609  -0.413 -33.734  1.00 23.26           C  
ATOM    457  OG1 THR A  57      11.230  -0.580 -33.002  1.00 23.41           O  
ATOM    458  N   VAL A  58      12.449  -1.157 -29.510  1.00 22.81           N  
ATOM    459  CA  VAL A  58      11.599  -0.855 -28.326  1.00 21.83           C  
ATOM    460  C   VAL A  58      11.635   0.632 -28.173  1.00 22.01           C  
ATOM    461  O   VAL A  58      12.711   1.185 -27.985  1.00 23.79           O  
ATOM    462  CB  VAL A  58      12.084  -1.532 -27.071  1.00 22.74           C  
ATOM    463  CG1 VAL A  58      11.254  -1.157 -25.852  1.00 22.81           C  
ATOM    464  CG2 VAL A  58      12.131  -3.076 -27.238  1.00 22.21           C  
ATOM    465  N   PRO A  59      10.491   1.287 -28.273  1.00 23.09           N  
ATOM    466  CA  PRO A  59       9.158   0.821 -28.686  1.00 23.26           C  
ATOM    467  C   PRO A  59       9.112   0.293 -30.101  1.00 22.41           C  
ATOM    468  O   PRO A  59       9.985   0.640 -30.921  1.00 22.97           O  
ATOM    469  CB  PRO A  59       8.288   2.078 -28.602  1.00 24.31           C  
ATOM    470  CG  PRO A  59       9.101   3.118 -27.978  1.00 25.44           C  
ATOM    471  CD  PRO A  59      10.549   2.747 -28.135  1.00 23.52           C  
ATOM    472  N   GLY A  60       8.108  -0.522 -30.393  1.00 23.46           N  
ATOM    473  CA  GLY A  60       7.822  -0.932 -31.744  1.00 22.84           C  
ATOM    474  C   GLY A  60       7.530   0.211 -32.672  1.00 22.89           C  
ATOM    475  O   GLY A  60       7.415   1.370 -32.230  1.00 22.53           O  
ATOM    476  N   PRO A  61       7.333  -0.115 -33.966  1.00 23.57           N  
ATOM    477  CA  PRO A  61       6.943   0.905 -34.955  1.00 25.76           C  
ATOM    478  C   PRO A  61       5.690   1.640 -34.563  1.00 23.24           C  
ATOM    479  O   PRO A  61       4.779   1.084 -33.986  1.00 23.63           O  
ATOM    480  CB  PRO A  61       6.616   0.085 -36.215  1.00 25.61           C  
ATOM    481  CG  PRO A  61       7.218  -1.198 -36.057  1.00 25.60           C  
ATOM    482  CD  PRO A  61       7.422  -1.445 -34.556  1.00 25.66           C  
ATOM    483  N   ALA A  62       5.640   2.927 -34.902  1.00 23.12           N  
ATOM    484  CA  ALA A  62       4.415   3.687 -34.715  1.00 22.23           C  
ATOM    485  C   ALA A  62       3.366   3.287 -35.748  1.00 24.02           C  
ATOM    486  O   ALA A  62       3.646   3.181 -36.940  1.00 25.61           O  
ATOM    487  CB  ALA A  62       4.694   5.189 -34.859  1.00 22.70           C  
ATOM    488  N   ILE A  63       2.141   3.114 -35.268  1.00 23.00           N  
ATOM    489  CA  ILE A  63       1.018   2.987 -36.108  1.00 22.98           C  
ATOM    490  C   ILE A  63       0.293   4.276 -35.938  1.00 24.52           C  
ATOM    491  O   ILE A  63      -0.174   4.613 -34.828  1.00 24.59           O  
ATOM    492  CB  ILE A  63       0.168   1.802 -35.671  1.00 23.83           C  
ATOM    493  CG1 ILE A  63       1.018   0.550 -35.816  1.00 25.65           C  
ATOM    494  CG2 ILE A  63      -1.157   1.795 -36.464  1.00 24.71           C  
ATOM    495  CD1 ILE A  63       0.349  -0.696 -35.406  1.00 26.22           C  
ATOM    496  N   ILE A  64       0.204   5.014 -37.051  1.00 24.28           N  
ATOM    497  CA  ILE A  64      -0.387   6.362 -37.060  1.00 26.03           C  
ATOM    498  C   ILE A  64      -1.508   6.317 -38.091  1.00 26.91           C  
ATOM    499  O   ILE A  64      -1.303   5.915 -39.264  1.00 30.45           O  
ATOM    500  CB  ILE A  64       0.641   7.469 -37.280  1.00 25.58           C  
ATOM    501  CG1 ILE A  64       1.732   7.442 -36.176  1.00 26.99           C  
ATOM    502  CG2 ILE A  64      -0.045   8.905 -37.328  1.00 27.75           C  
ATOM    503  CD1 ILE A  64       2.937   8.514 -36.315  1.00 31.48           C  
ATOM    504  N   ALA A  65      -2.696   6.701 -37.663  1.00 25.34           N  
ATOM    505  CA  ALA A  65      -3.822   6.721 -38.528  1.00 25.40           C  
ATOM    506  C   ALA A  65      -4.644   7.945 -38.224  1.00 24.88           C  
ATOM    507  O   ALA A  65      -4.293   8.723 -37.363  1.00 24.59           O  
ATOM    508  CB  ALA A  65      -4.670   5.384 -38.381  1.00 25.83           C  
ATOM    509  N   ASP A  66      -5.678   8.177 -39.024  1.00 24.40           N  
ATOM    510  CA  ASP A  66      -6.643   9.225 -38.776  1.00 23.64           C  
ATOM    511  C   ASP A  66      -7.890   8.566 -38.281  1.00 22.73           C  
ATOM    512  O   ASP A  66      -8.222   7.443 -38.650  1.00 22.07           O  
ATOM    513  CB  ASP A  66      -7.024   9.989 -40.078  1.00 23.91           C  
ATOM    514  CG  ASP A  66      -5.876  10.801 -40.618  1.00 25.74           C  
ATOM    515  OD1 ASP A  66      -5.075  11.302 -39.836  1.00 27.69           O  
ATOM    516  OD2 ASP A  66      -5.747  10.864 -41.838  1.00 33.94           O1-
ATOM    517  N   TRP A  67      -8.613   9.330 -37.485  1.00 23.21           N  
ATOM    518  CA  TRP A  67      -9.922   8.993 -37.022  1.00 23.29           C  
ATOM    519  C   TRP A  67     -10.747   8.516 -38.212  1.00 23.67           C  
ATOM    520  O   TRP A  67     -10.898   9.229 -39.213  1.00 26.30           O  
ATOM    521  CB  TRP A  67     -10.491  10.266 -36.420  1.00 21.49           C  
ATOM    522  CG  TRP A  67     -11.779  10.155 -35.817  1.00 21.57           C  
ATOM    523  CD1 TRP A  67     -12.407   9.022 -35.397  1.00 23.28           C  
ATOM    524  CD2 TRP A  67     -12.621  11.238 -35.485  1.00 23.43           C  
ATOM    525  CE2 TRP A  67     -13.807  10.699 -34.913  1.00 24.48           C  
ATOM    526  CE3 TRP A  67     -12.525  12.633 -35.678  1.00 23.36           C  
ATOM    527  NE1 TRP A  67     -13.666   9.331 -34.860  1.00 24.22           N  
ATOM    528  CZ2 TRP A  67     -14.880  11.496 -34.535  1.00 25.64           C  
ATOM    529  CZ3 TRP A  67     -13.601  13.435 -35.278  1.00 25.49           C  
ATOM    530  CH2 TRP A  67     -14.749  12.865 -34.697  1.00 27.26           C  
ATOM    531  N   GLY A  68     -11.302   7.314 -38.081  1.00 22.47           N  
ATOM    532  CA  GLY A  68     -12.152   6.739 -39.123  1.00 23.66           C  
ATOM    533  C   GLY A  68     -11.448   5.776 -40.069  1.00 23.39           C  
ATOM    534  O   GLY A  68     -12.132   5.088 -40.839  1.00 24.90           O  
ATOM    535  N   ASP A  69     -10.102   5.746 -40.060  1.00 23.27           N  
ATOM    536  CA  ASP A  69      -9.367   4.884 -40.935  1.00 23.45           C  
ATOM    537  C   ASP A  69      -9.594   3.415 -40.559  1.00 23.66           C  
ATOM    538  O   ASP A  69      -9.906   3.106 -39.399  1.00 24.64           O  
ATOM    539  CB  ASP A  69      -7.871   5.161 -40.853  1.00 22.76           C  
ATOM    540  CG  ASP A  69      -7.473   6.438 -41.550  1.00 24.44           C  
ATOM    541  OD1 ASP A  69      -8.281   7.087 -42.285  1.00 25.38           O  
ATOM    542  OD2 ASP A  69      -6.285   6.783 -41.375  1.00 22.24           O1-
ATOM    543  N   ASN A  70      -9.432   2.548 -41.548  1.00 23.75           N  
ATOM    544  CA  ASN A  70      -9.474   1.087 -41.341  1.00 23.80           C  
ATOM    545  C   ASN A  70      -8.061   0.649 -41.336  1.00 23.84           C  
ATOM    546  O   ASN A  70      -7.344   1.005 -42.254  1.00 26.40           O  
ATOM    547  CB  ASN A  70     -10.296   0.440 -42.448  1.00 25.12           C  
ATOM    548  CG  ASN A  70     -11.754   0.836 -42.350  1.00 29.49           C  
ATOM    549  ND2 ASN A  70     -12.309   1.400 -43.426  1.00 37.42           N  
ATOM    550  OD1 ASN A  70     -12.371   0.667 -41.328  1.00 32.00           O  
ATOM    551  N   LEU A  71      -7.669  -0.092 -40.289  1.00 23.45           N  
ATOM    552  CA  LEU A  71      -6.336  -0.631 -40.128  1.00 23.68           C  
ATOM    553  C   LEU A  71      -6.367  -2.098 -40.513  1.00 23.20           C  
ATOM    554  O   LEU A  71      -7.261  -2.830 -40.100  1.00 23.73           O  
ATOM    555  CB  LEU A  71      -5.830  -0.460 -38.709  1.00 23.41           C  
ATOM    556  CG  LEU A  71      -5.913   0.980 -38.175  1.00 24.65           C  
ATOM    557  CD1 LEU A  71      -5.106   1.103 -36.846  1.00 21.90           C  
ATOM    558  CD2 LEU A  71      -5.508   2.057 -39.218  1.00 34.83           C  
ATOM    559  N   ILE A  72      -5.374  -2.504 -41.268  1.00 23.16           N  
ATOM    560  CA  ILE A  72      -5.063  -3.905 -41.543  1.00 23.22           C  
ATOM    561  C   ILE A  72      -3.652  -4.141 -41.037  1.00 24.82           C  
ATOM    562  O   ILE A  72      -2.705  -3.554 -41.579  1.00 25.38           O  
ATOM    563  CB  ILE A  72      -5.130  -4.161 -43.029  1.00 23.40           C  
ATOM    564  CG1 ILE A  72      -6.524  -3.814 -43.545  1.00 22.79           C  
ATOM    565  CG2 ILE A  72      -4.799  -5.633 -43.308  1.00 24.16           C  
ATOM    566  CD1 ILE A  72      -6.635  -3.936 -45.043  1.00 25.22           C  
ATOM    567  N   ILE A  73      -3.506  -4.943 -39.991  1.00 23.99           N  
ATOM    568  CA  ILE A  73      -2.203  -5.127 -39.385  1.00 22.96           C  
ATOM    569  C   ILE A  73      -1.867  -6.609 -39.395  1.00 24.16           C  
ATOM    570  O   ILE A  73      -2.422  -7.370 -38.656  1.00 24.37           O  
ATOM    571  CB  ILE A  73      -2.132  -4.599 -37.985  1.00 21.32           C  
ATOM    572  CG1 ILE A  73      -2.683  -3.147 -37.962  1.00 24.12           C  
ATOM    573  CG2 ILE A  73      -0.677  -4.780 -37.421  1.00 20.87           C  
ATOM    574  CD1 ILE A  73      -3.072  -2.611 -36.598  1.00 27.12           C  
ATOM    575  N   HIS A  74      -0.983  -6.979 -40.301  1.00 24.15           N  
ATOM    576  CA  HIS A  74      -0.505  -8.350 -40.431  1.00 25.15           C  
ATOM    577  C   HIS A  74       0.538  -8.630 -39.406  1.00 24.86           C  
ATOM    578  O   HIS A  74       1.623  -8.040 -39.477  1.00 28.57           O  
ATOM    579  CB  HIS A  74       0.095  -8.609 -41.808  1.00 24.76           C  
ATOM    580  CG  HIS A  74      -0.752  -8.124 -42.939  1.00 27.19           C  
ATOM    581  CD2 HIS A  74      -0.711  -6.982 -43.662  1.00 28.63           C  
ATOM    582  ND1 HIS A  74      -1.776  -8.878 -43.472  1.00 29.94           N  
ATOM    583  CE1 HIS A  74      -2.352  -8.202 -44.452  1.00 30.13           C  
ATOM    584  NE2 HIS A  74      -1.715  -7.056 -44.603  1.00 28.11           N  
ATOM    585  N   VAL A  75       0.219  -9.491 -38.433  1.00 21.73           N  
ATOM    586  CA  VAL A  75       1.111  -9.766 -37.323  1.00 21.70           C  
ATOM    587  C   VAL A  75       1.638 -11.162 -37.486  1.00 23.92           C  
ATOM    588  O   VAL A  75       0.895 -12.140 -37.321  1.00 24.40           O  
ATOM    589  CB  VAL A  75       0.463  -9.636 -35.960  1.00 21.59           C  
ATOM    590  CG1 VAL A  75       1.459  -9.953 -34.868  1.00 22.38           C  
ATOM    591  CG2 VAL A  75      -0.042  -8.131 -35.772  1.00 20.75           C  
ATOM    592  N   THR A  76       2.937 -11.240 -37.712  1.00 24.71           N  
ATOM    593  CA  THR A  76       3.612 -12.556 -37.824  1.00 24.15           C  
ATOM    594  C   THR A  76       4.415 -12.818 -36.596  1.00 24.90           C  
ATOM    595  O   THR A  76       5.209 -11.965 -36.147  1.00 26.86           O  
ATOM    596  CB  THR A  76       4.539 -12.585 -39.060  1.00 23.64           C  
ATOM    597  CG2 THR A  76       5.294 -13.957 -39.125  1.00 23.86           C  
ATOM    598  OG1 THR A  76       3.784 -12.316 -40.274  1.00 25.66           O  
ATOM    599  N   ASN A  77       4.173 -13.977 -35.982  1.00 25.74           N  
ATOM    600  CA  ASN A  77       4.903 -14.372 -34.812  1.00 24.77           C  
ATOM    601  C   ASN A  77       6.190 -15.022 -35.217  1.00 26.66           C  
ATOM    602  O   ASN A  77       6.213 -16.186 -35.549  1.00 27.05           O  
ATOM    603  CB  ASN A  77       4.124 -15.362 -33.908  1.00 24.31           C  
ATOM    604  CG  ASN A  77       4.846 -15.696 -32.684  1.00 23.29           C  
ATOM    605  ND2 ASN A  77       4.219 -16.566 -31.829  1.00 22.69           N  
ATOM    606  OD1 ASN A  77       5.933 -15.153 -32.407  1.00 24.42           O  
ATOM    607  N   ASN A  78       7.273 -14.291 -35.094  1.00 25.62           N  
ATOM    608  CA  ASN A  78       8.608 -14.841 -35.342  1.00 26.84           C  
ATOM    609  C   ASN A  78       9.419 -15.181 -34.097  1.00 26.51           C  
ATOM    610  O   ASN A  78      10.659 -15.287 -34.158  1.00 28.02           O  
ATOM    611  CB  ASN A  78       9.374 -13.940 -36.303  1.00 25.44           C  
ATOM    612  CG  ASN A  78       8.815 -14.004 -37.687  1.00 27.12           C  
ATOM    613  ND2 ASN A  78       8.476 -12.823 -38.238  1.00 23.75           N  
ATOM    614  OD1 ASN A  78       8.604 -15.113 -38.256  1.00 28.65           O  
ATOM    615  N   LEU A  79       8.735 -15.365 -32.968  1.00 24.99           N  
ATOM    616  CA  LEU A  79       9.331 -15.944 -31.801  1.00 26.12           C  
ATOM    617  C   LEU A  79       9.309 -17.455 -32.045  1.00 27.82           C  
ATOM    618  O   LEU A  79       8.452 -17.942 -32.796  1.00 28.92           O  
ATOM    619  CB  LEU A  79       8.516 -15.638 -30.553  1.00 25.83           C  
ATOM    620  CG  LEU A  79       8.375 -14.128 -30.280  1.00 22.88           C  
ATOM    621  CD1 LEU A  79       7.331 -14.066 -29.113  1.00 24.56           C  
ATOM    622  CD2 LEU A  79       9.715 -13.441 -29.989  1.00 27.54           C  
ATOM    623  N   GLU A  80      10.260 -18.149 -31.441  1.00 29.30           N  
ATOM    624  CA  GLU A  80      10.272 -19.598 -31.553  1.00 31.03           C  
ATOM    625  C   GLU A  80       9.476 -20.314 -30.460  1.00 29.81           C  
ATOM    626  O   GLU A  80       8.919 -21.377 -30.717  1.00 31.08           O  
ATOM    627  CB  GLU A  80      11.722 -20.091 -31.512  1.00 33.10           C  
ATOM    628  CG  GLU A  80      12.496 -19.790 -32.783  1.00 38.92           C  
ATOM    629  CD  GLU A  80      13.550 -20.851 -33.061  1.00 48.27           C  
ATOM    630  OE1 GLU A  80      14.330 -21.200 -32.123  1.00 50.14           O  
ATOM    631  OE2 GLU A  80      13.550 -21.367 -34.211  1.00 54.71           O1-
ATOM    632  N   HIS A  81       9.429 -19.741 -29.258  1.00 29.57           N  
ATOM    633  CA  HIS A  81       9.011 -20.483 -28.041  1.00 29.10           C  
ATOM    634  C   HIS A  81       7.840 -19.859 -27.261  1.00 28.14           C  
ATOM    635  O   HIS A  81       7.611 -20.220 -26.114  1.00 27.75           O  
ATOM    636  CB  HIS A  81      10.227 -20.686 -27.110  1.00 29.50           C  
ATOM    637  CG  HIS A  81      11.359 -21.419 -27.759  1.00 32.66           C  
ATOM    638  CD2 HIS A  81      12.675 -21.125 -27.848  1.00 34.27           C  
ATOM    639  ND1 HIS A  81      11.180 -22.600 -28.447  1.00 36.96           N  
ATOM    640  CE1 HIS A  81      12.346 -23.002 -28.935  1.00 34.23           C  
ATOM    641  NE2 HIS A  81      13.271 -22.129 -28.583  1.00 37.02           N  
ATOM    642  N   ASN A  82       7.166 -18.859 -27.847  1.00 27.42           N  
ATOM    643  CA  ASN A  82       5.924 -18.319 -27.281  1.00 27.30           C  
ATOM    644  C   ASN A  82       4.925 -18.153 -28.409  1.00 25.55           C  
ATOM    645  O   ASN A  82       5.314 -17.753 -29.523  1.00 25.66           O  
ATOM    646  CB  ASN A  82       6.072 -16.876 -26.698  1.00 26.26           C  
ATOM    647  CG  ASN A  82       6.806 -16.752 -25.413  1.00 29.26           C  
ATOM    648  ND2 ASN A  82       7.143 -17.850 -24.733  1.00 28.39           N  
ATOM    649  OD1 ASN A  82       7.063 -15.648 -25.011  1.00 27.16           O  
ATOM    650  N   GLY A  83       3.651 -18.391 -28.132  1.00 23.59           N  
ATOM    651  CA  GLY A  83       2.570 -17.773 -28.875  1.00 23.72           C  
ATOM    652  C   GLY A  83       2.676 -16.249 -28.671  1.00 22.85           C  
ATOM    653  O   GLY A  83       3.450 -15.780 -27.882  1.00 24.20           O  
ATOM    654  N   THR A  84       1.791 -15.532 -29.332  1.00 22.81           N  
ATOM    655  CA  THR A  84       1.657 -14.103 -29.053  1.00 22.72           C  
ATOM    656  C   THR A  84       0.244 -13.691 -29.480  1.00 23.58           C  
ATOM    657  O   THR A  84      -0.461 -14.377 -30.159  1.00 22.53           O  
ATOM    658  CB  THR A  84       2.733 -13.295 -29.734  1.00 22.58           C  
ATOM    659  CG2 THR A  84       2.481 -13.155 -31.259  1.00 22.86           C  
ATOM    660  OG1 THR A  84       2.792 -11.970 -29.130  1.00 21.61           O  
ATOM    661  N   SER A  85      -0.146 -12.476 -29.138  1.00 22.20           N  
ATOM    662  CA  SER A  85      -1.487 -12.027 -29.376  1.00 22.96           C  
ATOM    663  C   SER A  85      -1.424 -10.555 -29.090  1.00 21.22           C  
ATOM    664  O   SER A  85      -1.004 -10.205 -28.001  1.00 22.17           O  
ATOM    665  CB  SER A  85      -2.422 -12.622 -28.345  1.00 23.67           C  
ATOM    666  OG  SER A  85      -3.727 -12.289 -28.719  1.00 23.72           O  
ATOM    667  N   ILE A  86      -1.848  -9.724 -30.030  1.00 22.84           N  
ATOM    668  CA  ILE A  86      -1.594  -8.285 -29.930  1.00 21.13           C  
ATOM    669  C   ILE A  86      -2.879  -7.567 -29.712  1.00 19.83           C  
ATOM    670  O   ILE A  86      -3.808  -7.695 -30.519  1.00 19.81           O  
ATOM    671  CB  ILE A  86      -0.938  -7.743 -31.188  1.00 22.23           C  
ATOM    672  CG1 ILE A  86       0.260  -8.578 -31.571  1.00 22.05           C  
ATOM    673  CG2 ILE A  86      -0.534  -6.202 -31.011  1.00 21.90           C  
ATOM    674  CD1 ILE A  86       1.300  -8.869 -30.530  1.00 21.04           C  
ATOM    675  N   HIS A  87      -2.901  -6.779 -28.633  1.00 19.68           N  
ATOM    676  CA  HIS A  87      -4.016  -5.969 -28.231  1.00 18.74           C  
ATOM    677  C   HIS A  87      -3.745  -4.467 -28.571  1.00 18.37           C  
ATOM    678  O   HIS A  87      -2.671  -3.959 -28.465  1.00 19.87           O  
ATOM    679  CB  HIS A  87      -4.290  -6.139 -26.743  1.00 19.32           C  
ATOM    680  CG  HIS A  87      -5.272  -5.163 -26.192  1.00 18.96           C  
ATOM    681  CD2 HIS A  87      -5.148  -4.214 -25.230  1.00 22.38           C  
ATOM    682  ND1 HIS A  87      -6.600  -5.159 -26.573  1.00 20.24           N  
ATOM    683  CE1 HIS A  87      -7.225  -4.171 -25.943  1.00 18.38           C  
ATOM    684  NE2 HIS A  87      -6.375  -3.602 -25.102  1.00 24.01           N  
ATOM    685  N   TRP A  88      -4.809  -3.824 -28.976  1.00 18.90           N  
ATOM    686  CA  TRP A  88      -4.794  -2.411 -29.435  1.00 19.90           C  
ATOM    687  C   TRP A  88      -5.479  -1.680 -28.295  1.00 19.94           C  
ATOM    688  O   TRP A  88      -6.707  -1.739 -28.134  1.00 19.30           O  
ATOM    689  CB  TRP A  88      -5.502  -2.319 -30.804  1.00 19.42           C  
ATOM    690  CG  TRP A  88      -5.147  -3.503 -31.650  1.00 22.18           C  
ATOM    691  CD1 TRP A  88      -5.851  -4.700 -31.751  1.00 24.45           C  
ATOM    692  CD2 TRP A  88      -3.963  -3.682 -32.414  1.00 17.96           C  
ATOM    693  CE2 TRP A  88      -3.973  -4.994 -32.895  1.00 20.00           C  
ATOM    694  CE3 TRP A  88      -2.820  -2.880 -32.653  1.00 21.36           C  
ATOM    695  NE1 TRP A  88      -5.151  -5.563 -32.520  1.00 20.56           N  
ATOM    696  CZ2 TRP A  88      -2.943  -5.520 -33.602  1.00 21.71           C  
ATOM    697  CZ3 TRP A  88      -1.772  -3.409 -33.364  1.00 20.37           C  
ATOM    698  CH2 TRP A  88      -1.838  -4.727 -33.863  1.00 21.01           C  
ATOM    699  N   HIS A  89      -4.654  -1.077 -27.424  1.00 19.94           N  
ATOM    700  CA  HIS A  89      -5.139  -0.665 -26.139  1.00 19.10           C  
ATOM    701  C   HIS A  89      -6.191   0.427 -26.248  1.00 19.67           C  
ATOM    702  O   HIS A  89      -5.982   1.491 -26.775  1.00 21.84           O  
ATOM    703  CB  HIS A  89      -3.991  -0.351 -25.167  1.00 19.66           C  
ATOM    704  CG  HIS A  89      -4.480  -0.036 -23.815  1.00 17.95           C  
ATOM    705  CD2 HIS A  89      -5.283   0.964 -23.381  1.00 20.65           C  
ATOM    706  ND1 HIS A  89      -4.100  -0.734 -22.708  1.00 21.74           N  
ATOM    707  CE1 HIS A  89      -4.668  -0.204 -21.647  1.00 19.45           C  
ATOM    708  NE2 HIS A  89      -5.428   0.806 -22.030  1.00 22.20           N  
ATOM    709  N   GLY A  90      -7.319   0.174 -25.600  1.00 20.07           N  
ATOM    710  CA  GLY A  90      -8.389   1.123 -25.508  1.00 19.37           C  
ATOM    711  C   GLY A  90      -9.227   1.210 -26.772  1.00 20.67           C  
ATOM    712  O   GLY A  90     -10.186   1.979 -26.814  1.00 19.50           O  
ATOM    713  N   ILE A  91      -8.893   0.401 -27.771  1.00 21.50           N  
ATOM    714  CA  ILE A  91      -9.607   0.425 -29.009  1.00 21.08           C  
ATOM    715  C   ILE A  91     -10.910  -0.317 -28.800  1.00 20.95           C  
ATOM    716  O   ILE A  91     -10.901  -1.458 -28.433  1.00 21.87           O  
ATOM    717  CB  ILE A  91      -8.769  -0.149 -30.201  1.00 21.14           C  
ATOM    718  CG1 ILE A  91      -7.520   0.755 -30.426  1.00 22.03           C  
ATOM    719  CG2 ILE A  91      -9.575  -0.119 -31.505  1.00 19.64           C  
ATOM    720  CD1 ILE A  91      -7.804   2.264 -30.772  1.00 23.07           C  
ATOM    721  N   ARG A  92     -11.997   0.311 -29.196  1.00 21.15           N  
ATOM    722  CA  ARG A  92     -13.324  -0.187 -28.824  1.00 21.20           C  
ATOM    723  C   ARG A  92     -13.642  -1.545 -29.449  1.00 22.87           C  
ATOM    724  O   ARG A  92     -14.310  -2.345 -28.829  1.00 21.08           O  
ATOM    725  CB  ARG A  92     -14.323   0.842 -29.273  1.00 21.55           C  
ATOM    726  CG  ARG A  92     -15.666   0.611 -28.764  1.00 22.52           C  
ATOM    727  CD  ARG A  92     -16.597   1.601 -29.389  1.00 24.68           C  
ATOM    728  NE  ARG A  92     -17.936   1.547 -28.789  1.00 26.46           N  
ATOM    729  CZ  ARG A  92     -18.932   2.355 -29.175  1.00 26.22           C  
ATOM    730  NH1 ARG A  92     -18.737   3.186 -30.150  1.00 24.76           N1+
ATOM    731  NH2 ARG A  92     -20.093   2.352 -28.552  1.00 30.85           N  
ATOM    732  N   GLN A  93     -13.171  -1.769 -30.688  1.00 22.50           N  
ATOM    733  CA  GLN A  93     -13.434  -2.959 -31.457  1.00 22.82           C  
ATOM    734  C   GLN A  93     -14.919  -3.263 -31.592  1.00 24.10           C  
ATOM    735  O   GLN A  93     -15.304  -4.416 -31.603  1.00 23.26           O  
ATOM    736  CB  GLN A  93     -12.741  -4.181 -30.817  1.00 22.09           C  
ATOM    737  CG  GLN A  93     -11.203  -4.013 -30.642  1.00 20.94           C  
ATOM    738  CD  GLN A  93     -10.448  -4.037 -31.938  1.00 23.36           C  
ATOM    739  NE2 GLN A  93      -9.129  -3.881 -31.852  1.00 20.85           N  
ATOM    740  OE1 GLN A  93     -11.023  -4.201 -33.019  1.00 23.82           O  
ATOM    741  N   LEU A  94     -15.701  -2.241 -31.778  1.00 25.65           N  
ATOM    742  CA  LEU A  94     -17.141  -2.416 -32.118  1.00 25.91           C  
ATOM    743  C   LEU A  94     -17.290  -3.230 -33.397  1.00 26.96           C  
ATOM    744  O   LEU A  94     -16.809  -2.843 -34.472  1.00 26.48           O  
ATOM    745  CB  LEU A  94     -17.804  -1.057 -32.196  1.00 27.45           C  
ATOM    746  CG  LEU A  94     -19.292  -0.990 -32.492  1.00 30.46           C  
ATOM    747  CD1 LEU A  94     -20.025  -1.763 -31.482  1.00 34.27           C  
ATOM    748  CD2 LEU A  94     -19.730   0.511 -32.519  1.00 32.24           C  
ATOM    749  N   GLY A  95     -17.859  -4.444 -33.259  1.00 28.24           N  
ATOM    750  CA  GLY A  95     -17.983  -5.343 -34.391  1.00 28.81           C  
ATOM    751  C   GLY A  95     -16.721  -6.024 -34.866  1.00 29.04           C  
ATOM    752  O   GLY A  95     -16.679  -6.660 -35.953  1.00 30.67           O  
ATOM    753  N   SER A  96     -15.645  -5.892 -34.089  1.00 26.87           N  
ATOM    754  CA  SER A  96     -14.424  -6.560 -34.432  1.00 25.76           C  
ATOM    755  C   SER A  96     -13.789  -7.233 -33.209  1.00 24.15           C  
ATOM    756  O   SER A  96     -12.566  -7.258 -33.039  1.00 24.61           O  
ATOM    757  CB  SER A  96     -13.458  -5.592 -35.106  1.00 25.97           C  
ATOM    758  OG  SER A  96     -13.302  -4.458 -34.253  1.00 22.45           O  
ATOM    759  N   LEU A  97     -14.648  -7.815 -32.368  1.00 24.16           N  
ATOM    760  CA  LEU A  97     -14.262  -8.441 -31.125  1.00 23.67           C  
ATOM    761  C   LEU A  97     -13.081  -9.362 -31.323  1.00 22.94           C  
ATOM    762  O   LEU A  97     -12.169  -9.457 -30.499  1.00 24.20           O  
ATOM    763  CB  LEU A  97     -15.471  -9.305 -30.652  1.00 25.92           C  
ATOM    764  CG  LEU A  97     -15.093 -10.364 -29.650  1.00 24.84           C  
ATOM    765  CD1 LEU A  97     -14.738  -9.764 -28.273  1.00 23.59           C  
ATOM    766  CD2 LEU A  97     -16.339 -11.354 -29.503  1.00 24.77           C  
ATOM    767  N   GLU A  98     -13.074 -10.064 -32.467  1.00 24.17           N  
ATOM    768  CA  GLU A  98     -12.120 -11.095 -32.713  1.00 22.94           C  
ATOM    769  C   GLU A  98     -10.699 -10.568 -33.012  1.00 21.51           C  
ATOM    770  O   GLU A  98      -9.761 -11.304 -33.139  1.00 22.12           O  
ATOM    771  CB  GLU A  98     -12.600 -12.002 -33.840  1.00 25.63           C  
ATOM    772  CG  GLU A  98     -12.584 -11.396 -35.167  1.00 27.68           C  
ATOM    773  CD  GLU A  98     -13.764 -10.433 -35.524  1.00 33.65           C  
ATOM    774  OE1 GLU A  98     -14.678 -10.142 -34.677  1.00 33.74           O  
ATOM    775  OE2 GLU A  98     -13.774 -10.025 -36.711  1.00 39.03           O1-
ATOM    776  N   TYR A  99     -10.553  -9.244 -33.015  1.00 21.44           N  
ATOM    777  CA  TYR A  99      -9.290  -8.636 -33.255  1.00 22.14           C  
ATOM    778  C   TYR A  99      -8.842  -7.801 -32.039  1.00 21.28           C  
ATOM    779  O   TYR A  99      -7.856  -7.060 -32.126  1.00 21.21           O  
ATOM    780  CB  TYR A  99      -9.340  -7.804 -34.525  1.00 21.66           C  
ATOM    781  CG  TYR A  99      -9.585  -8.691 -35.751  1.00 19.15           C  
ATOM    782  CD1 TYR A  99      -8.729  -9.770 -36.009  1.00 21.24           C  
ATOM    783  CD2 TYR A  99     -10.688  -8.500 -36.550  1.00 21.90           C  
ATOM    784  CE1 TYR A  99      -8.928 -10.592 -37.074  1.00 25.21           C  
ATOM    785  CE2 TYR A  99     -10.899  -9.311 -37.661  1.00 24.91           C  
ATOM    786  CZ  TYR A  99     -10.035 -10.374 -37.883  1.00 22.84           C  
ATOM    787  OH  TYR A  99     -10.235 -11.234 -38.966  1.00 25.88           O  
ATOM    788  N   ASP A 100      -9.499  -8.010 -30.901  1.00 20.79           N  
ATOM    789  CA  ASP A 100      -9.079  -7.374 -29.665  1.00 20.62           C  
ATOM    790  C   ASP A 100      -7.726  -7.834 -29.124  1.00 20.64           C  
ATOM    791  O   ASP A 100      -7.070  -7.134 -28.346  1.00 22.06           O  
ATOM    792  CB  ASP A 100     -10.167  -7.501 -28.611  1.00 20.30           C  
ATOM    793  CG  ASP A 100      -9.967  -6.617 -27.436  1.00 24.09           C  
ATOM    794  OD1 ASP A 100      -9.659  -5.390 -27.645  1.00 21.07           O  
ATOM    795  OD2 ASP A 100     -10.153  -7.086 -26.302  1.00 25.35           O1-
ATOM    796  N   GLY A 101      -7.314  -9.027 -29.525  1.00 20.09           N  
ATOM    797  CA  GLY A 101      -5.989  -9.552 -29.221  1.00 20.21           C  
ATOM    798  C   GLY A 101      -5.773 -10.071 -27.834  1.00 20.24           C  
ATOM    799  O   GLY A 101      -4.640 -10.167 -27.405  1.00 22.30           O  
ATOM    800  N   VAL A 102      -6.828 -10.611 -27.171  1.00 20.97           N  
ATOM    801  CA  VAL A 102      -6.656 -11.172 -25.869  1.00 19.41           C  
ATOM    802  C   VAL A 102      -6.628 -12.694 -26.050  1.00 20.69           C  
ATOM    803  O   VAL A 102      -7.689 -13.232 -26.321  1.00 21.10           O  
ATOM    804  CB  VAL A 102      -7.743 -10.858 -24.915  1.00 18.41           C  
ATOM    805  CG1 VAL A 102      -7.490 -11.439 -23.534  1.00 18.64           C  
ATOM    806  CG2 VAL A 102      -7.841  -9.238 -24.791  1.00 19.94           C  
ATOM    807  N   PRO A 103      -5.495 -13.300 -25.815  1.00 22.18           N  
ATOM    808  CA  PRO A 103      -5.427 -14.758 -25.994  1.00 22.81           C  
ATOM    809  C   PRO A 103      -6.204 -15.422 -24.889  1.00 22.86           C  
ATOM    810  O   PRO A 103      -6.114 -15.007 -23.721  1.00 22.51           O  
ATOM    811  CB  PRO A 103      -3.925 -15.035 -25.909  1.00 23.18           C  
ATOM    812  CG  PRO A 103      -3.399 -13.995 -24.996  1.00 24.43           C  
ATOM    813  CD  PRO A 103      -4.279 -12.785 -25.173  1.00 23.32           C  
ATOM    814  N   GLY A 104      -6.968 -16.466 -25.239  1.00 22.37           N  
ATOM    815  CA  GLY A 104      -7.851 -17.038 -24.262  1.00 23.82           C  
ATOM    816  C   GLY A 104      -9.201 -16.398 -24.152  1.00 23.48           C  
ATOM    817  O   GLY A 104     -10.104 -16.931 -23.488  1.00 23.27           O  
ATOM    818  N   VAL A 105      -9.354 -15.178 -24.683  1.00 23.30           N  
ATOM    819  CA  VAL A 105     -10.660 -14.534 -24.685  1.00 23.42           C  
ATOM    820  C   VAL A 105     -11.167 -14.287 -26.099  1.00 23.83           C  
ATOM    821  O   VAL A 105     -12.273 -14.737 -26.475  1.00 24.07           O  
ATOM    822  CB  VAL A 105     -10.628 -13.210 -23.900  1.00 23.89           C  
ATOM    823  CG1 VAL A 105     -12.013 -12.458 -24.059  1.00 22.63           C  
ATOM    824  CG2 VAL A 105     -10.155 -13.403 -22.410  1.00 23.07           C  
ATOM    825  N   THR A 106     -10.400 -13.546 -26.928  1.00 23.24           N  
ATOM    826  CA  THR A 106     -10.870 -13.183 -28.293  1.00 23.53           C  
ATOM    827  C   THR A 106     -10.181 -13.925 -29.423  1.00 22.63           C  
ATOM    828  O   THR A 106     -10.546 -13.815 -30.599  1.00 24.17           O  
ATOM    829  CB  THR A 106     -10.742 -11.676 -28.533  1.00 23.40           C  
ATOM    830  CG2 THR A 106     -11.498 -10.886 -27.477  1.00 21.20           C  
ATOM    831  OG1 THR A 106      -9.374 -11.340 -28.498  1.00 22.53           O  
ATOM    832  N   GLN A 107      -9.183 -14.708 -29.065  1.00 23.46           N  
ATOM    833  CA  GLN A 107      -8.444 -15.536 -29.998  1.00 22.56           C  
ATOM    834  C   GLN A 107      -7.626 -16.590 -29.286  1.00 22.19           C  
ATOM    835  O   GLN A 107      -7.310 -16.485 -28.104  1.00 23.16           O  
ATOM    836  CB  GLN A 107      -7.439 -14.728 -30.814  1.00 22.18           C  
ATOM    837  CG  GLN A 107      -6.369 -14.041 -30.030  1.00 24.22           C  
ATOM    838  CD  GLN A 107      -5.384 -13.327 -30.940  1.00 24.27           C  
ATOM    839  NE2 GLN A 107      -4.384 -14.042 -31.425  1.00 20.86           N  
ATOM    840  OE1 GLN A 107      -5.568 -12.133 -31.238  1.00 21.81           O  
ATOM    841  N   CYS A 108      -7.204 -17.586 -30.046  1.00 23.61           N  
ATOM    842  CA  CYS A 108      -6.115 -18.424 -29.662  1.00 24.05           C  
ATOM    843  C   CYS A 108      -4.838 -17.599 -29.939  1.00 22.80           C  
ATOM    844  O   CYS A 108      -4.841 -16.739 -30.826  1.00 25.40           O  
ATOM    845  CB  CYS A 108      -6.030 -19.697 -30.502  1.00 25.05           C  
ATOM    846  SG  CYS A 108      -7.445 -20.832 -30.183  1.00 26.69           S  
ATOM    847  N   PRO A 109      -3.763 -17.956 -29.259  1.00 24.53           N  
ATOM    848  CA  PRO A 109      -2.511 -17.355 -29.572  1.00 24.13           C  
ATOM    849  C   PRO A 109      -2.099 -17.630 -31.002  1.00 24.68           C  
ATOM    850  O   PRO A 109      -2.445 -18.657 -31.613  1.00 26.30           O  
ATOM    851  CB  PRO A 109      -1.559 -17.947 -28.562  1.00 23.12           C  
ATOM    852  CG  PRO A 109      -2.441 -18.443 -27.452  1.00 25.02           C  
ATOM    853  CD  PRO A 109      -3.621 -18.899 -28.140  1.00 23.51           C  
ATOM    854  N   ILE A 110      -1.352 -16.687 -31.547  1.00 23.66           N  
ATOM    855  CA  ILE A 110      -0.689 -16.857 -32.839  1.00 23.98           C  
ATOM    856  C   ILE A 110       0.548 -17.741 -32.622  1.00 24.24           C  
ATOM    857  O   ILE A 110       1.486 -17.402 -31.855  1.00 24.67           O  
ATOM    858  CB  ILE A 110      -0.183 -15.518 -33.431  1.00 22.68           C  
ATOM    859  CG1 ILE A 110      -1.333 -14.503 -33.485  1.00 21.25           C  
ATOM    860  CG2 ILE A 110       0.413 -15.754 -34.856  1.00 22.90           C  
ATOM    861  CD1 ILE A 110      -0.875 -12.991 -33.754  1.00 22.64           C  
ATOM    862  N   ALA A 111       0.554 -18.913 -33.241  1.00 25.41           N  
ATOM    863  CA  ALA A 111       1.663 -19.789 -33.036  1.00 26.60           C  
ATOM    864  C   ALA A 111       2.937 -19.246 -33.705  1.00 25.11           C  
ATOM    865  O   ALA A 111       2.836 -18.531 -34.680  1.00 26.24           O  
ATOM    866  CB  ALA A 111       1.319 -21.208 -33.637  1.00 26.94           C  
ATOM    867  N   PRO A 112       4.114 -19.630 -33.213  1.00 27.17           N  
ATOM    868  CA  PRO A 112       5.373 -19.369 -33.890  1.00 28.70           C  
ATOM    869  C   PRO A 112       5.287 -19.690 -35.366  1.00 29.40           C  
ATOM    870  O   PRO A 112       4.808 -20.784 -35.797  1.00 28.91           O  
ATOM    871  CB  PRO A 112       6.369 -20.248 -33.130  1.00 29.28           C  
ATOM    872  CG  PRO A 112       5.897 -20.174 -31.754  1.00 28.90           C  
ATOM    873  CD  PRO A 112       4.374 -20.289 -31.935  1.00 26.58           C  
ATOM    874  N   GLY A 113       5.658 -18.686 -36.152  1.00 28.01           N  
ATOM    875  CA  GLY A 113       5.648 -18.775 -37.619  1.00 28.22           C  
ATOM    876  C   GLY A 113       4.312 -18.492 -38.261  1.00 26.87           C  
ATOM    877  O   GLY A 113       4.259 -18.362 -39.470  1.00 28.68           O  
ATOM    878  N   ASP A 114       3.205 -18.381 -37.490  1.00 26.65           N  
ATOM    879  CA  ASP A 114       1.956 -18.067 -38.064  1.00 25.92           C  
ATOM    880  C   ASP A 114       1.794 -16.515 -38.129  1.00 26.10           C  
ATOM    881  O   ASP A 114       2.517 -15.768 -37.454  1.00 26.66           O  
ATOM    882  CB  ASP A 114       0.846 -18.687 -37.252  1.00 27.19           C  
ATOM    883  CG  ASP A 114      -0.450 -18.753 -37.989  1.00 23.43           C  
ATOM    884  OD1 ASP A 114      -0.463 -18.564 -39.222  1.00 27.62           O  
ATOM    885  OD2 ASP A 114      -1.499 -19.020 -37.334  1.00 28.42           O1-
ATOM    886  N   THR A 115       0.824 -16.111 -38.920  1.00 26.38           N  
ATOM    887  CA  THR A 115       0.393 -14.741 -39.110  1.00 25.42           C  
ATOM    888  C   THR A 115      -1.100 -14.600 -38.836  1.00 26.31           C  
ATOM    889  O   THR A 115      -1.909 -15.443 -39.270  1.00 26.62           O  
ATOM    890  CB  THR A 115       0.749 -14.227 -40.519  1.00 27.38           C  
ATOM    891  CG2 THR A 115       0.244 -12.736 -40.713  1.00 25.53           C  
ATOM    892  OG1 THR A 115       2.176 -14.324 -40.678  1.00 25.94           O  
ATOM    893  N   LEU A 116      -1.461 -13.499 -38.155  1.00 23.34           N  
ATOM    894  CA  LEU A 116      -2.833 -13.147 -37.975  1.00 22.93           C  
ATOM    895  C   LEU A 116      -2.938 -11.730 -38.412  1.00 24.18           C  
ATOM    896  O   LEU A 116      -2.185 -10.930 -37.908  1.00 22.94           O  
ATOM    897  CB  LEU A 116      -3.246 -13.229 -36.525  1.00 23.56           C  
ATOM    898  CG  LEU A 116      -4.685 -12.840 -36.237  1.00 21.35           C  
ATOM    899  CD1 LEU A 116      -5.794 -13.500 -37.145  1.00 23.56           C  
ATOM    900  CD2 LEU A 116      -4.931 -13.061 -34.721  1.00 20.72           C  
ATOM    901  N   THR A 117      -3.898 -11.481 -39.297  1.00 23.01           N  
ATOM    902  CA  THR A 117      -4.185 -10.104 -39.777  1.00 24.82           C  
ATOM    903  C   THR A 117      -5.328  -9.504 -38.971  1.00 24.49           C  
ATOM    904  O   THR A 117      -6.473  -9.883 -39.093  1.00 25.49           O  
ATOM    905  CB  THR A 117      -4.479 -10.098 -41.267  1.00 24.90           C  
ATOM    906  CG2 THR A 117      -4.765  -8.618 -41.774  1.00 25.81           C  
ATOM    907  OG1 THR A 117      -3.339 -10.655 -41.953  1.00 24.40           O  
ATOM    908  N   TYR A 118      -5.000  -8.492 -38.183  1.00 22.89           N  
ATOM    909  CA  TYR A 118      -5.992  -7.785 -37.411  1.00 22.79           C  
ATOM    910  C   TYR A 118      -6.588  -6.710 -38.291  1.00 24.37           C  
ATOM    911  O   TYR A 118      -5.881  -6.037 -39.018  1.00 24.05           O  
ATOM    912  CB  TYR A 118      -5.361  -7.189 -36.168  1.00 23.97           C  
ATOM    913  CG  TYR A 118      -4.841  -8.207 -35.146  1.00 21.34           C  
ATOM    914  CD1 TYR A 118      -3.600  -8.846 -35.275  1.00 20.93           C  
ATOM    915  CD2 TYR A 118      -5.596  -8.537 -34.054  1.00 21.12           C  
ATOM    916  CE1 TYR A 118      -3.130  -9.729 -34.340  1.00 22.15           C  
ATOM    917  CE2 TYR A 118      -5.145  -9.395 -33.129  1.00 18.24           C  
ATOM    918  CZ  TYR A 118      -3.929 -10.020 -33.244  1.00 21.06           C  
ATOM    919  OH  TYR A 118      -3.500 -10.883 -32.246  1.00 23.13           O  
ATOM    920  N   LYS A 119      -7.900  -6.614 -38.248  1.00 22.01           N  
ATOM    921  CA  LYS A 119      -8.626  -5.601 -38.961  1.00 24.29           C  
ATOM    922  C   LYS A 119      -9.582  -4.891 -38.099  1.00 22.62           C  
ATOM    923  O   LYS A 119     -10.477  -5.524 -37.527  1.00 25.54           O  
ATOM    924  CB  LYS A 119      -9.356  -6.266 -40.157  1.00 23.70           C  
ATOM    925  CG  LYS A 119      -8.399  -6.853 -41.198  1.00 26.46           C  
ATOM    926  CD  LYS A 119      -9.228  -7.382 -42.430  1.00 31.66           C  
ATOM    927  CE  LYS A 119      -8.344  -8.029 -43.511  1.00 38.37           C  
ATOM    928  NZ  LYS A 119      -9.041  -7.972 -44.897  1.00 40.83           N1+
ATOM    929  N   PHE A 120      -9.515  -3.537 -38.044  1.00 21.81           N  
ATOM    930  CA  PHE A 120     -10.436  -2.826 -37.294  1.00 21.48           C  
ATOM    931  C   PHE A 120     -10.434  -1.401 -37.746  1.00 20.83           C  
ATOM    932  O   PHE A 120      -9.468  -0.975 -38.374  1.00 24.08           O  
ATOM    933  CB  PHE A 120     -10.211  -2.914 -35.782  1.00 20.98           C  
ATOM    934  CG  PHE A 120      -8.843  -2.532 -35.341  1.00 19.64           C  
ATOM    935  CD1 PHE A 120      -7.840  -3.473 -35.286  1.00 19.96           C  
ATOM    936  CD2 PHE A 120      -8.529  -1.223 -34.999  1.00 19.62           C  
ATOM    937  CE1 PHE A 120      -6.560  -3.157 -34.845  1.00 20.98           C  
ATOM    938  CE2 PHE A 120      -7.214  -0.916 -34.571  1.00 20.16           C  
ATOM    939  CZ  PHE A 120      -6.244  -1.921 -34.477  1.00 22.29           C  
ATOM    940  N   GLN A 121     -11.560  -0.759 -37.546  1.00 22.26           N  
ATOM    941  CA  GLN A 121     -11.645   0.674 -37.717  1.00 22.69           C  
ATOM    942  C   GLN A 121     -11.274   1.402 -36.465  1.00 22.46           C  
ATOM    943  O   GLN A 121     -11.661   1.028 -35.339  1.00 22.08           O  
ATOM    944  CB  GLN A 121     -13.057   1.127 -38.152  1.00 23.40           C  
ATOM    945  CG  GLN A 121     -13.129   2.529 -38.636  1.00 26.85           C  
ATOM    946  CD  GLN A 121     -14.477   2.854 -39.238  1.00 27.90           C  
ATOM    947  NE2 GLN A 121     -14.516   3.848 -40.170  1.00 26.42           N  
ATOM    948  OE1 GLN A 121     -15.485   2.247 -38.849  1.00 28.33           O  
ATOM    949  N   VAL A 122     -10.653   2.588 -36.637  1.00 21.46           N  
ATOM    950  CA  VAL A 122     -10.463   3.391 -35.447  1.00 21.38           C  
ATOM    951  C   VAL A 122     -11.578   4.424 -35.398  1.00 22.87           C  
ATOM    952  O   VAL A 122     -11.730   5.287 -36.284  1.00 23.41           O  
ATOM    953  CB  VAL A 122      -9.071   4.039 -35.343  1.00 23.26           C  
ATOM    954  CG1 VAL A 122      -8.015   2.964 -34.977  1.00 21.98           C  
ATOM    955  CG2 VAL A 122      -8.649   4.793 -36.689  1.00 23.02           C  
ATOM    956  N   THR A 123     -12.430   4.257 -34.406  1.00 22.54           N  
ATOM    957  CA  THR A 123     -13.619   5.087 -34.266  1.00 22.35           C  
ATOM    958  C   THR A 123     -13.412   6.040 -33.071  1.00 22.07           C  
ATOM    959  O   THR A 123     -14.335   6.518 -32.437  1.00 22.98           O  
ATOM    960  CB  THR A 123     -14.838   4.176 -34.033  1.00 23.57           C  
ATOM    961  CG2 THR A 123     -14.953   3.184 -35.166  1.00 23.71           C  
ATOM    962  OG1 THR A 123     -14.659   3.443 -32.809  1.00 23.62           O  
ATOM    963  N   GLN A 124     -12.136   6.251 -32.746  1.00 21.02           N  
ATOM    964  CA  GLN A 124     -11.674   7.018 -31.615  1.00 21.70           C  
ATOM    965  C   GLN A 124     -10.419   7.755 -32.129  1.00 20.93           C  
ATOM    966  O   GLN A 124      -9.813   7.351 -33.123  1.00 22.98           O  
ATOM    967  CB  GLN A 124     -11.241   6.123 -30.439  1.00 22.31           C  
ATOM    968  CG  GLN A 124     -12.360   5.369 -29.827  1.00 24.15           C  
ATOM    969  CD  GLN A 124     -11.850   4.190 -29.096  1.00 21.21           C  
ATOM    970  NE2 GLN A 124     -11.743   4.320 -27.786  1.00 19.47           N  
ATOM    971  OE1 GLN A 124     -11.557   3.125 -29.727  1.00 23.48           O  
ATOM    972  N   TYR A 125     -10.046   8.798 -31.401  1.00 22.65           N  
ATOM    973  CA  TYR A 125      -8.857   9.584 -31.713  1.00 22.78           C  
ATOM    974  C   TYR A 125      -8.120   9.933 -30.442  1.00 19.74           C  
ATOM    975  O   TYR A 125      -8.693  10.079 -29.359  1.00 21.41           O  
ATOM    976  CB  TYR A 125      -9.188  10.800 -32.598  1.00 22.20           C  
ATOM    977  CG  TYR A 125     -10.165  11.733 -31.974  1.00 23.59           C  
ATOM    978  CD1 TYR A 125      -9.727  12.782 -31.148  1.00 23.22           C  
ATOM    979  CD2 TYR A 125     -11.535  11.543 -32.139  1.00 25.97           C  
ATOM    980  CE1 TYR A 125     -10.659  13.618 -30.520  1.00 24.61           C  
ATOM    981  CE2 TYR A 125     -12.450  12.344 -31.510  1.00 25.56           C  
ATOM    982  CZ  TYR A 125     -12.014  13.393 -30.707  1.00 26.92           C  
ATOM    983  OH  TYR A 125     -12.892  14.244 -30.101  1.00 25.73           O  
ATOM    984  N   GLY A 126      -6.810   9.980 -30.597  1.00 20.12           N  
ATOM    985  CA  GLY A 126      -5.933  10.344 -29.508  1.00 18.67           C  
ATOM    986  C   GLY A 126      -4.742   9.393 -29.425  1.00 19.34           C  
ATOM    987  O   GLY A 126      -4.246   8.884 -30.417  1.00 21.91           O  
ATOM    988  N   THR A 127      -4.262   9.258 -28.216  1.00 19.02           N  
ATOM    989  CA  THR A 127      -3.067   8.507 -27.900  1.00 18.47           C  
ATOM    990  C   THR A 127      -3.368   7.179 -27.266  1.00 18.84           C  
ATOM    991  O   THR A 127      -4.010   7.075 -26.218  1.00 19.46           O  
ATOM    992  CB  THR A 127      -2.237   9.310 -26.871  1.00 21.21           C  
ATOM    993  CG2 THR A 127      -0.957   8.591 -26.522  1.00 18.79           C  
ATOM    994  OG1 THR A 127      -1.943  10.605 -27.418  1.00 21.26           O  
ATOM    995  N   THR A 128      -2.800   6.169 -27.873  1.00 20.70           N  
ATOM    996  CA  THR A 128      -2.792   4.878 -27.220  1.00 19.93           C  
ATOM    997  C   THR A 128      -1.572   4.109 -27.664  1.00 19.86           C  
ATOM    998  O   THR A 128      -0.588   4.681 -28.160  1.00 20.93           O  
ATOM    999  CB  THR A 128      -4.140   4.120 -27.338  1.00 20.84           C  
ATOM   1000  CG2 THR A 128      -4.380   3.574 -28.777  1.00 18.38           C  
ATOM   1001  OG1 THR A 128      -4.126   3.084 -26.360  1.00 20.16           O  
ATOM   1002  N   TRP A 129      -1.628   2.803 -27.432  1.00 20.52           N  
ATOM   1003  CA  TRP A 129      -0.490   1.958 -27.650  1.00 19.68           C  
ATOM   1004  C   TRP A 129      -1.036   0.594 -28.003  1.00 21.08           C  
ATOM   1005  O   TRP A 129      -2.184   0.315 -27.731  1.00 20.71           O  
ATOM   1006  CB  TRP A 129       0.420   1.915 -26.437  1.00 20.90           C  
ATOM   1007  CG  TRP A 129      -0.155   1.451 -25.110  1.00 19.54           C  
ATOM   1008  CD1 TRP A 129      -1.299   1.913 -24.470  1.00 21.22           C  
ATOM   1009  CD2 TRP A 129       0.436   0.513 -24.212  1.00 22.00           C  
ATOM   1010  CE2 TRP A 129      -0.376   0.440 -23.060  1.00 22.70           C  
ATOM   1011  CE3 TRP A 129       1.570  -0.287 -24.271  1.00 18.88           C  
ATOM   1012  NE1 TRP A 129      -1.401   1.323 -23.225  1.00 23.68           N  
ATOM   1013  CZ2 TRP A 129      -0.104  -0.457 -22.009  1.00 22.48           C  
ATOM   1014  CZ3 TRP A 129       1.884  -1.142 -23.234  1.00 18.66           C  
ATOM   1015  CH2 TRP A 129       1.045  -1.243 -22.101  1.00 20.77           C  
ATOM   1016  N   TYR A 130      -0.196  -0.208 -28.620  1.00 20.32           N  
ATOM   1017  CA  TYR A 130      -0.564  -1.617 -28.883  1.00 20.48           C  
ATOM   1018  C   TYR A 130       0.466  -2.438 -28.175  1.00 21.08           C  
ATOM   1019  O   TYR A 130       1.639  -2.036 -28.055  1.00 20.14           O  
ATOM   1020  CB  TYR A 130      -0.629  -1.926 -30.373  1.00 20.25           C  
ATOM   1021  CG  TYR A 130       0.657  -1.758 -31.121  1.00 20.67           C  
ATOM   1022  CD1 TYR A 130       1.104  -0.538 -31.528  1.00 22.35           C  
ATOM   1023  CD2 TYR A 130       1.429  -2.869 -31.472  1.00 19.34           C  
ATOM   1024  CE1 TYR A 130       2.307  -0.404 -32.255  1.00 22.09           C  
ATOM   1025  CE2 TYR A 130       2.605  -2.740 -32.180  1.00 21.63           C  
ATOM   1026  CZ  TYR A 130       3.053  -1.492 -32.556  1.00 23.83           C  
ATOM   1027  OH  TYR A 130       4.219  -1.402 -33.221  1.00 24.83           O  
ATOM   1028  N   HIS A 131       0.081  -3.651 -27.739  1.00 20.13           N  
ATOM   1029  CA  HIS A 131       1.039  -4.428 -27.016  1.00 20.10           C  
ATOM   1030  C   HIS A 131       0.629  -5.858 -26.998  1.00 20.27           C  
ATOM   1031  O   HIS A 131      -0.522  -6.163 -27.135  1.00 21.43           O  
ATOM   1032  CB  HIS A 131       1.230  -3.948 -25.591  1.00 19.57           C  
ATOM   1033  CG  HIS A 131      -0.024  -3.907 -24.750  1.00 19.47           C  
ATOM   1034  CD2 HIS A 131      -0.826  -2.870 -24.418  1.00 22.12           C  
ATOM   1035  ND1 HIS A 131      -0.497  -4.998 -24.048  1.00 21.29           N  
ATOM   1036  CE1 HIS A 131      -1.580  -4.634 -23.368  1.00 24.74           C  
ATOM   1037  NE2 HIS A 131      -1.777  -3.332 -23.550  1.00 22.62           N  
ATOM   1038  N   SER A 132       1.580  -6.724 -26.785  1.00 20.84           N  
ATOM   1039  CA  SER A 132       1.161  -8.120 -26.578  1.00 21.48           C  
ATOM   1040  C   SER A 132       0.291  -8.231 -25.350  1.00 20.82           C  
ATOM   1041  O   SER A 132       0.547  -7.584 -24.342  1.00 23.13           O  
ATOM   1042  CB  SER A 132       2.356  -9.038 -26.419  1.00 22.58           C  
ATOM   1043  OG  SER A 132       1.888 -10.339 -26.051  1.00 22.92           O  
ATOM   1044  N   HIS A 133      -0.758  -9.060 -25.449  1.00 20.78           N  
ATOM   1045  CA  HIS A 133      -1.562  -9.354 -24.313  1.00 21.67           C  
ATOM   1046  C   HIS A 133      -1.367 -10.854 -23.975  1.00 21.70           C  
ATOM   1047  O   HIS A 133      -2.124 -11.432 -23.227  1.00 22.44           O  
ATOM   1048  CB  HIS A 133      -3.010  -9.039 -24.593  1.00 22.57           C  
ATOM   1049  CG  HIS A 133      -3.754  -8.498 -23.425  1.00 21.75           C  
ATOM   1050  CD2 HIS A 133      -4.410  -7.313 -23.243  1.00 23.16           C  
ATOM   1051  ND1 HIS A 133      -3.856  -9.161 -22.237  1.00 22.32           N  
ATOM   1052  CE1 HIS A 133      -4.591  -8.457 -21.396  1.00 25.13           C  
ATOM   1053  NE2 HIS A 133      -4.916  -7.312 -21.969  1.00 22.98           N  
ATOM   1054  N   PHE A 134      -0.254 -11.410 -24.407  1.00 22.94           N  
ATOM   1055  CA  PHE A 134       0.079 -12.808 -24.174  1.00 23.30           C  
ATOM   1056  C   PHE A 134       1.102 -12.834 -23.055  1.00 23.31           C  
ATOM   1057  O   PHE A 134       2.286 -12.423 -23.208  1.00 22.84           O  
ATOM   1058  CB  PHE A 134       0.631 -13.420 -25.438  1.00 23.15           C  
ATOM   1059  CG  PHE A 134       1.032 -14.853 -25.297  1.00 24.11           C  
ATOM   1060  CD1 PHE A 134       2.269 -15.163 -24.782  1.00 27.49           C  
ATOM   1061  CD2 PHE A 134       0.196 -15.835 -25.723  1.00 26.07           C  
ATOM   1062  CE1 PHE A 134       2.674 -16.482 -24.676  1.00 28.65           C  
ATOM   1063  CE2 PHE A 134       0.568 -17.186 -25.627  1.00 23.79           C  
ATOM   1064  CZ  PHE A 134       1.810 -17.490 -25.080  1.00 24.35           C  
ATOM   1065  N   SER A 135       0.613 -13.179 -21.872  1.00 24.63           N  
ATOM   1066  CA  SER A 135       1.482 -13.315 -20.720  1.00 25.12           C  
ATOM   1067  C   SER A 135       2.323 -12.028 -20.532  1.00 26.62           C  
ATOM   1068  O   SER A 135       1.767 -10.916 -20.702  1.00 27.19           O  
ATOM   1069  CB  SER A 135       2.309 -14.655 -20.797  1.00 26.01           C  
ATOM   1070  OG  SER A 135       3.180 -14.769 -19.663  1.00 27.25           O  
ATOM   1071  N   LEU A 136       3.579 -12.117 -20.124  1.00 25.87           N  
ATOM   1072  CA  LEU A 136       4.332 -10.910 -19.725  1.00 25.84           C  
ATOM   1073  C   LEU A 136       5.086 -10.250 -20.848  1.00 25.13           C  
ATOM   1074  O   LEU A 136       5.929  -9.405 -20.600  1.00 24.39           O  
ATOM   1075  CB  LEU A 136       5.357 -11.287 -18.630  1.00 26.80           C  
ATOM   1076  CG  LEU A 136       4.803 -11.874 -17.346  1.00 25.82           C  
ATOM   1077  CD1 LEU A 136       5.984 -12.512 -16.525  1.00 26.95           C  
ATOM   1078  CD2 LEU A 136       4.155 -10.783 -16.538  1.00 23.91           C  
ATOM   1079  N   GLN A 137       4.767 -10.603 -22.087  1.00 24.83           N  
ATOM   1080  CA  GLN A 137       5.635 -10.205 -23.211  1.00 23.83           C  
ATOM   1081  C   GLN A 137       5.831  -8.730 -23.330  1.00 22.27           C  
ATOM   1082  O   GLN A 137       6.874  -8.312 -23.732  1.00 22.71           O  
ATOM   1083  CB  GLN A 137       5.111 -10.695 -24.531  1.00 23.84           C  
ATOM   1084  CG  GLN A 137       5.239 -12.206 -24.681  1.00 25.50           C  
ATOM   1085  CD  GLN A 137       4.650 -12.752 -25.986  1.00 26.44           C  
ATOM   1086  NE2 GLN A 137       5.138 -13.945 -26.429  1.00 25.02           N  
ATOM   1087  OE1 GLN A 137       3.747 -12.181 -26.567  1.00 24.30           O  
ATOM   1088  N   TYR A 138       4.823  -7.931 -23.018  1.00 22.92           N  
ATOM   1089  CA  TYR A 138       5.072  -6.485 -23.215  1.00 22.16           C  
ATOM   1090  C   TYR A 138       6.110  -5.959 -22.249  1.00 21.42           C  
ATOM   1091  O   TYR A 138       6.717  -4.876 -22.481  1.00 22.12           O  
ATOM   1092  CB  TYR A 138       3.784  -5.617 -23.247  1.00 23.11           C  
ATOM   1093  CG  TYR A 138       3.242  -5.175 -21.905  1.00 23.37           C  
ATOM   1094  CD1 TYR A 138       3.772  -4.109 -21.268  1.00 24.24           C  
ATOM   1095  CD2 TYR A 138       2.236  -5.860 -21.270  1.00 31.66           C  
ATOM   1096  CE1 TYR A 138       3.333  -3.672 -20.075  1.00 27.31           C  
ATOM   1097  CE2 TYR A 138       1.762  -5.416 -20.003  1.00 31.11           C  
ATOM   1098  CZ  TYR A 138       2.310  -4.321 -19.440  1.00 30.73           C  
ATOM   1099  OH  TYR A 138       1.925  -3.810 -18.206  1.00 36.12           O  
ATOM   1100  N   GLY A 139       6.380  -6.708 -21.182  1.00 22.45           N  
ATOM   1101  CA  GLY A 139       7.473  -6.392 -20.276  1.00 23.59           C  
ATOM   1102  C   GLY A 139       8.854  -6.494 -20.865  1.00 24.62           C  
ATOM   1103  O   GLY A 139       9.818  -5.894 -20.347  1.00 25.51           O  
ATOM   1104  N   ASP A 140       8.945  -7.273 -21.933  1.00 25.61           N  
ATOM   1105  CA  ASP A 140      10.210  -7.480 -22.615  1.00 23.73           C  
ATOM   1106  C   ASP A 140      10.306  -6.592 -23.860  1.00 24.61           C  
ATOM   1107  O   ASP A 140      11.172  -6.782 -24.697  1.00 24.05           O  
ATOM   1108  CB  ASP A 140      10.396  -8.932 -22.960  1.00 24.03           C  
ATOM   1109  CG  ASP A 140      10.985  -9.763 -21.802  1.00 21.05           C  
ATOM   1110  OD1 ASP A 140      11.336  -9.187 -20.732  1.00 25.76           O  
ATOM   1111  OD2 ASP A 140      11.178 -11.004 -22.048  1.00 27.84           O1-
ATOM   1112  N   GLY A 141       9.411  -5.629 -23.970  1.00 24.14           N  
ATOM   1113  CA  GLY A 141       9.475  -4.601 -25.007  1.00 22.80           C  
ATOM   1114  C   GLY A 141       8.431  -4.696 -26.108  1.00 22.50           C  
ATOM   1115  O   GLY A 141       8.515  -3.911 -27.062  1.00 22.12           O  
ATOM   1116  N   LEU A 142       7.477  -5.647 -26.000  1.00 22.52           N  
ATOM   1117  CA  LEU A 142       6.525  -5.962 -27.050  1.00 20.15           C  
ATOM   1118  C   LEU A 142       5.299  -4.994 -27.036  1.00 21.54           C  
ATOM   1119  O   LEU A 142       4.161  -5.351 -26.693  1.00 21.00           O  
ATOM   1120  CB  LEU A 142       6.121  -7.428 -27.029  1.00 22.54           C  
ATOM   1121  CG  LEU A 142       5.506  -7.963 -28.293  1.00 18.67           C  
ATOM   1122  CD1 LEU A 142       6.317  -7.639 -29.596  1.00 18.39           C  
ATOM   1123  CD2 LEU A 142       5.383  -9.537 -28.164  1.00 19.68           C  
ATOM   1124  N   PHE A 143       5.605  -3.753 -27.332  1.00 20.70           N  
ATOM   1125  CA  PHE A 143       4.604  -2.668 -27.392  1.00 21.21           C  
ATOM   1126  C   PHE A 143       5.057  -1.569 -28.346  1.00 22.63           C  
ATOM   1127  O   PHE A 143       6.223  -1.492 -28.676  1.00 21.79           O  
ATOM   1128  CB  PHE A 143       4.389  -2.064 -25.983  1.00 21.34           C  
ATOM   1129  CG  PHE A 143       5.571  -1.323 -25.451  1.00 21.36           C  
ATOM   1130  CD1 PHE A 143       5.741   0.031 -25.740  1.00 22.03           C  
ATOM   1131  CD2 PHE A 143       6.525  -1.942 -24.689  1.00 24.18           C  
ATOM   1132  CE1 PHE A 143       6.850   0.756 -25.286  1.00 23.58           C  
ATOM   1133  CE2 PHE A 143       7.623  -1.196 -24.188  1.00 23.63           C  
ATOM   1134  CZ  PHE A 143       7.799   0.120 -24.520  1.00 23.90           C  
ATOM   1135  N   GLY A 144       4.138  -0.742 -28.782  1.00 21.01           N  
ATOM   1136  CA  GLY A 144       4.447   0.389 -29.653  1.00 21.90           C  
ATOM   1137  C   GLY A 144       3.342   1.391 -29.547  1.00 20.55           C  
ATOM   1138  O   GLY A 144       2.304   1.125 -28.887  1.00 21.31           O  
ATOM   1139  N   PRO A 145       3.562   2.581 -30.114  1.00 19.55           N  
ATOM   1140  CA  PRO A 145       2.561   3.617 -30.029  1.00 19.18           C  
ATOM   1141  C   PRO A 145       1.510   3.451 -31.124  1.00 17.74           C  
ATOM   1142  O   PRO A 145       1.829   3.082 -32.248  1.00 18.97           O  
ATOM   1143  CB  PRO A 145       3.368   4.887 -30.250  1.00 18.61           C  
ATOM   1144  CG  PRO A 145       4.524   4.499 -31.113  1.00 20.77           C  
ATOM   1145  CD  PRO A 145       4.788   3.010 -30.795  1.00 19.28           C  
ATOM   1146  N   LEU A 146       0.256   3.772 -30.793  1.00 19.05           N  
ATOM   1147  CA  LEU A 146      -0.798   3.846 -31.750  1.00 19.74           C  
ATOM   1148  C   LEU A 146      -1.455   5.208 -31.601  1.00 19.28           C  
ATOM   1149  O   LEU A 146      -2.088   5.459 -30.579  1.00 19.81           O  
ATOM   1150  CB  LEU A 146      -1.800   2.741 -31.439  1.00 20.36           C  
ATOM   1151  CG  LEU A 146      -3.122   2.707 -32.222  1.00 24.08           C  
ATOM   1152  CD1 LEU A 146      -3.029   2.793 -33.694  1.00 27.84           C  
ATOM   1153  CD2 LEU A 146      -3.841   1.338 -31.844  1.00 25.26           C  
ATOM   1154  N   ILE A 147      -1.232   6.066 -32.561  1.00 20.87           N  
ATOM   1155  CA  ILE A 147      -1.661   7.472 -32.530  1.00 20.78           C  
ATOM   1156  C   ILE A 147      -2.696   7.626 -33.589  1.00 21.40           C  
ATOM   1157  O   ILE A 147      -2.444   7.284 -34.762  1.00 21.94           O  
ATOM   1158  CB  ILE A 147      -0.497   8.410 -32.782  1.00 22.96           C  
ATOM   1159  CG1 ILE A 147       0.445   8.340 -31.594  1.00 26.44           C  
ATOM   1160  CG2 ILE A 147      -0.971   9.815 -32.844  1.00 22.77           C  
ATOM   1161  CD1 ILE A 147       1.782   9.137 -31.796  1.00 33.42           C  
ATOM   1162  N   ILE A 148      -3.862   8.111 -33.194  1.00 19.92           N  
ATOM   1163  CA  ILE A 148      -4.958   8.327 -34.124  1.00 20.75           C  
ATOM   1164  C   ILE A 148      -5.225   9.848 -34.138  1.00 20.00           C  
ATOM   1165  O   ILE A 148      -5.627  10.427 -33.152  1.00 21.62           O  
ATOM   1166  CB  ILE A 148      -6.226   7.514 -33.783  1.00 20.90           C  
ATOM   1167  CG1 ILE A 148      -5.873   6.000 -33.626  1.00 23.31           C  
ATOM   1168  CG2 ILE A 148      -7.323   7.731 -34.858  1.00 20.32           C  
ATOM   1169  CD1 ILE A 148      -6.859   5.250 -32.661  1.00 24.19           C  
ATOM   1170  N   ASN A 149      -4.955  10.453 -35.285  1.00 21.74           N  
ATOM   1171  CA  ASN A 149      -5.150  11.903 -35.366  1.00 22.41           C  
ATOM   1172  C   ASN A 149      -6.595  12.232 -35.443  1.00 23.56           C  
ATOM   1173  O   ASN A 149      -7.444  11.488 -35.924  1.00 23.43           O  
ATOM   1174  CB  ASN A 149      -4.335  12.525 -36.463  1.00 24.79           C  
ATOM   1175  CG  ASN A 149      -2.852  12.522 -36.120  1.00 25.74           C  
ATOM   1176  ND2 ASN A 149      -2.144  11.788 -36.894  1.00 28.57           N  
ATOM   1177  OD1 ASN A 149      -2.381  13.145 -35.128  1.00 28.66           O  
ATOM   1178  N   GLY A 150      -6.873  13.404 -34.921  1.00 24.15           N  
ATOM   1179  CA  GLY A 150      -8.227  13.847 -34.762  1.00 24.73           C  
ATOM   1180  C   GLY A 150      -8.145  15.204 -34.089  1.00 25.06           C  
ATOM   1181  O   GLY A 150      -7.072  15.793 -33.961  1.00 24.65           O  
ATOM   1182  N   PRO A 151      -9.294  15.711 -33.674  1.00 25.96           N  
ATOM   1183  CA  PRO A 151      -9.294  17.020 -33.057  1.00 26.94           C  
ATOM   1184  C   PRO A 151      -8.779  17.003 -31.606  1.00 27.12           C  
ATOM   1185  O   PRO A 151      -8.481  15.965 -31.038  1.00 24.80           O  
ATOM   1186  CB  PRO A 151     -10.754  17.406 -33.099  1.00 27.13           C  
ATOM   1187  CG  PRO A 151     -11.494  16.094 -32.970  1.00 26.80           C  
ATOM   1188  CD  PRO A 151     -10.629  15.154 -33.803  1.00 25.75           C  
ATOM   1189  N   ALA A 152      -8.680  18.176 -30.996  1.00 26.45           N  
ATOM   1190  CA  ALA A 152      -8.099  18.280 -29.617  1.00 26.38           C  
ATOM   1191  C   ALA A 152      -8.749  19.476 -28.916  1.00 25.44           C  
ATOM   1192  O   ALA A 152      -9.286  20.348 -29.573  1.00 27.15           O  
ATOM   1193  CB  ALA A 152      -6.576  18.454 -29.702  1.00 24.37           C  
ATOM   1194  N   THR A 153      -8.686  19.514 -27.610  1.00 26.37           N  
ATOM   1195  CA  THR A 153      -9.435  20.471 -26.840  1.00 27.89           C  
ATOM   1196  C   THR A 153      -8.612  21.726 -26.527  1.00 27.89           C  
ATOM   1197  O   THR A 153      -9.117  22.636 -25.904  1.00 30.20           O  
ATOM   1198  CB  THR A 153      -9.905  19.920 -25.551  1.00 25.95           C  
ATOM   1199  CG2 THR A 153     -11.097  18.920 -25.726  1.00 24.16           C  
ATOM   1200  OG1 THR A 153      -8.795  19.333 -24.861  1.00 25.14           O  
ATOM   1201  N   ALA A 154      -7.363  21.747 -26.958  1.00 29.57           N  
ATOM   1202  CA  ALA A 154      -6.547  22.962 -26.917  1.00 29.42           C  
ATOM   1203  C   ALA A 154      -5.673  23.002 -28.126  1.00 30.14           C  
ATOM   1204  O   ALA A 154      -5.350  21.976 -28.720  1.00 30.46           O  
ATOM   1205  CB  ALA A 154      -5.697  23.044 -25.599  1.00 28.74           C  
ATOM   1206  N   ASP A 155      -5.296  24.210 -28.507  1.00 29.06           N  
ATOM   1207  CA  ASP A 155      -4.416  24.457 -29.610  1.00 29.38           C  
ATOM   1208  C   ASP A 155      -2.972  24.194 -29.250  1.00 28.09           C  
ATOM   1209  O   ASP A 155      -2.564  24.282 -28.066  1.00 28.65           O  
ATOM   1210  CB  ASP A 155      -4.578  25.917 -30.076  1.00 29.80           C  
ATOM   1211  CG  ASP A 155      -5.923  26.173 -30.749  1.00 34.81           C  
ATOM   1212  OD1 ASP A 155      -6.603  25.231 -31.215  1.00 30.66           O  
ATOM   1213  OD2 ASP A 155      -6.298  27.353 -30.816  1.00 34.48           O1-
ATOM   1214  N   TYR A 156      -2.222  23.777 -30.262  1.00 29.15           N  
ATOM   1215  CA  TYR A 156      -0.837  23.517 -30.147  1.00 28.71           C  
ATOM   1216  C   TYR A 156      -0.223  23.559 -31.503  1.00 28.94           C  
ATOM   1217  O   TYR A 156      -0.891  23.419 -32.549  1.00 29.45           O  
ATOM   1218  CB  TYR A 156      -0.538  22.156 -29.458  1.00 28.31           C  
ATOM   1219  CG  TYR A 156      -1.130  21.003 -30.236  1.00 27.58           C  
ATOM   1220  CD1 TYR A 156      -2.435  20.613 -30.017  1.00 28.82           C  
ATOM   1221  CD2 TYR A 156      -0.396  20.367 -31.194  1.00 26.34           C  
ATOM   1222  CE1 TYR A 156      -2.977  19.572 -30.744  1.00 29.01           C  
ATOM   1223  CE2 TYR A 156      -0.903  19.298 -31.930  1.00 27.40           C  
ATOM   1224  CZ  TYR A 156      -2.205  18.920 -31.691  1.00 26.61           C  
ATOM   1225  OH  TYR A 156      -2.753  17.897 -32.444  1.00 30.40           O  
ATOM   1226  N   ASP A 157       1.093  23.792 -31.520  1.00 29.70           N  
ATOM   1227  CA  ASP A 157       1.795  23.939 -32.745  1.00 29.80           C  
ATOM   1228  C   ASP A 157       2.380  22.698 -33.284  1.00 29.67           C  
ATOM   1229  O   ASP A 157       2.355  22.481 -34.500  1.00 30.73           O  
ATOM   1230  CB  ASP A 157       2.963  24.937 -32.555  1.00 30.73           C  
ATOM   1231  CG  ASP A 157       2.468  26.283 -32.126  1.00 30.96           C  
ATOM   1232  OD1 ASP A 157       1.506  26.726 -32.771  1.00 33.05           O  
ATOM   1233  OD2 ASP A 157       2.931  26.794 -31.096  1.00 32.48           O1-
ATOM   1234  N   GLU A 158       3.012  21.920 -32.403  1.00 28.89           N  
ATOM   1235  CA  GLU A 158       3.720  20.701 -32.839  1.00 29.32           C  
ATOM   1236  C   GLU A 158       3.377  19.486 -31.970  1.00 27.63           C  
ATOM   1237  O   GLU A 158       3.331  19.581 -30.761  1.00 27.75           O  
ATOM   1238  CB  GLU A 158       5.236  20.903 -32.809  1.00 28.97           C  
ATOM   1239  CG  GLU A 158       5.667  22.047 -33.718  1.00 37.54           C  
ATOM   1240  CD  GLU A 158       7.147  22.110 -33.926  1.00 45.84           C  
ATOM   1241  OE1 GLU A 158       7.854  21.128 -33.573  1.00 48.06           O  
ATOM   1242  OE2 GLU A 158       7.603  23.165 -34.445  1.00 51.67           O1-
ATOM   1243  N   ASP A 159       3.185  18.348 -32.616  1.00 27.81           N  
ATOM   1244  CA  ASP A 159       2.990  17.078 -31.904  1.00 27.29           C  
ATOM   1245  C   ASP A 159       4.321  16.369 -31.868  1.00 25.90           C  
ATOM   1246  O   ASP A 159       4.797  15.934 -32.898  1.00 28.72           O  
ATOM   1247  CB  ASP A 159       1.950  16.290 -32.689  1.00 27.95           C  
ATOM   1248  CG  ASP A 159       1.613  14.951 -32.072  1.00 28.10           C  
ATOM   1249  OD1 ASP A 159       2.057  14.656 -30.932  1.00 27.73           O  
ATOM   1250  OD2 ASP A 159       0.829  14.265 -32.775  1.00 28.84           O1-
ATOM   1251  N   VAL A 160       4.908  16.242 -30.678  1.00 26.08           N  
ATOM   1252  CA  VAL A 160       6.181  15.589 -30.487  1.00 25.83           C  
ATOM   1253  C   VAL A 160       6.027  14.065 -30.428  1.00 25.90           C  
ATOM   1254  O   VAL A 160       7.001  13.318 -30.455  1.00 25.09           O  
ATOM   1255  CB  VAL A 160       6.967  16.162 -29.285  1.00 26.59           C  
ATOM   1256  CG1 VAL A 160       7.182  17.711 -29.517  1.00 31.02           C  
ATOM   1257  CG2 VAL A 160       6.381  15.886 -27.895  1.00 26.68           C  
ATOM   1258  N   GLY A 161       4.781  13.643 -30.288  1.00 24.99           N  
ATOM   1259  CA  GLY A 161       4.551  12.211 -30.253  1.00 25.45           C  
ATOM   1260  C   GLY A 161       4.608  11.703 -28.825  1.00 23.80           C  
ATOM   1261  O   GLY A 161       4.418  12.424 -27.811  1.00 26.23           O  
ATOM   1262  N   VAL A 162       4.735  10.398 -28.749  1.00 23.94           N  
ATOM   1263  CA  VAL A 162       4.597   9.686 -27.465  1.00 23.73           C  
ATOM   1264  C   VAL A 162       5.886   9.780 -26.673  1.00 23.13           C  
ATOM   1265  O   VAL A 162       7.023   9.848 -27.241  1.00 25.85           O  
ATOM   1266  CB  VAL A 162       4.228   8.209 -27.717  1.00 22.86           C  
ATOM   1267  CG1 VAL A 162       4.310   7.399 -26.454  1.00 24.57           C  
ATOM   1268  CG2 VAL A 162       2.763   8.057 -28.245  1.00 25.29           C  
ATOM   1269  N   ILE A 163       5.740   9.819 -25.383  1.00 22.65           N  
ATOM   1270  CA  ILE A 163       6.868   9.591 -24.452  1.00 24.21           C  
ATOM   1271  C   ILE A 163       6.429   8.454 -23.557  1.00 22.54           C  
ATOM   1272  O   ILE A 163       5.494   8.591 -22.762  1.00 21.84           O  
ATOM   1273  CB  ILE A 163       7.158  10.816 -23.547  1.00 23.95           C  
ATOM   1274  CG1 ILE A 163       7.507  12.030 -24.417  1.00 27.23           C  
ATOM   1275  CG2 ILE A 163       8.260  10.483 -22.508  1.00 23.04           C  
ATOM   1276  CD1 ILE A 163       7.747  13.332 -23.674  1.00 27.69           C  
ATOM   1277  N   PHE A 164       7.026   7.277 -23.775  1.00 21.67           N  
ATOM   1278  CA  PHE A 164       6.806   6.132 -22.956  1.00 21.49           C  
ATOM   1279  C   PHE A 164       7.534   6.225 -21.636  1.00 22.57           C  
ATOM   1280  O   PHE A 164       8.654   6.700 -21.561  1.00 23.88           O  
ATOM   1281  CB  PHE A 164       7.238   4.857 -23.665  1.00 19.94           C  
ATOM   1282  CG  PHE A 164       6.357   4.497 -24.829  1.00 21.36           C  
ATOM   1283  CD1 PHE A 164       5.101   3.955 -24.594  1.00 22.08           C  
ATOM   1284  CD2 PHE A 164       6.767   4.693 -26.135  1.00 22.20           C  
ATOM   1285  CE1 PHE A 164       4.294   3.626 -25.624  1.00 22.09           C  
ATOM   1286  CE2 PHE A 164       5.964   4.326 -27.189  1.00 23.94           C  
ATOM   1287  CZ  PHE A 164       4.736   3.778 -26.933  1.00 23.83           C  
ATOM   1288  N   LEU A 165       6.847   5.854 -20.581  1.00 21.29           N  
ATOM   1289  CA  LEU A 165       7.432   5.808 -19.239  1.00 22.13           C  
ATOM   1290  C   LEU A 165       7.334   4.354 -18.787  1.00 21.78           C  
ATOM   1291  O   LEU A 165       6.265   3.762 -18.831  1.00 21.04           O  
ATOM   1292  CB  LEU A 165       6.688   6.759 -18.316  1.00 22.26           C  
ATOM   1293  CG  LEU A 165       6.583   8.214 -18.690  1.00 23.97           C  
ATOM   1294  CD1 LEU A 165       5.528   8.898 -17.796  1.00 22.70           C  
ATOM   1295  CD2 LEU A 165       7.977   8.859 -18.630  1.00 22.95           C  
ATOM   1296  N   GLN A 166       8.433   3.746 -18.373  1.00 22.79           N  
ATOM   1297  CA  GLN A 166       8.398   2.363 -17.933  1.00 22.13           C  
ATOM   1298  C   GLN A 166       9.554   2.059 -17.002  1.00 24.04           C  
ATOM   1299  O   GLN A 166      10.556   2.755 -16.957  1.00 23.64           O  
ATOM   1300  CB  GLN A 166       8.470   1.418 -19.121  1.00 23.42           C  
ATOM   1301  CG  GLN A 166       9.757   1.582 -19.902  1.00 23.12           C  
ATOM   1302  CD  GLN A 166       9.810   0.814 -21.187  1.00 24.73           C  
ATOM   1303  NE2 GLN A 166       9.850  -0.511 -21.083  1.00 23.48           N  
ATOM   1304  OE1 GLN A 166       9.917   1.380 -22.249  1.00 25.15           O  
ATOM   1305  N   ASP A 167       9.353   0.998 -16.249  1.00 22.84           N  
ATOM   1306  CA  ASP A 167      10.433   0.266 -15.605  1.00 22.98           C  
ATOM   1307  C   ASP A 167      11.165  -0.475 -16.719  1.00 23.44           C  
ATOM   1308  O   ASP A 167      10.676  -0.559 -17.860  1.00 22.44           O  
ATOM   1309  CB  ASP A 167       9.923  -0.699 -14.500  1.00 22.93           C  
ATOM   1310  CG  ASP A 167       8.678  -1.473 -14.882  1.00 25.59           C  
ATOM   1311  OD1 ASP A 167       8.422  -1.688 -16.097  1.00 23.66           O  
ATOM   1312  OD2 ASP A 167       7.947  -1.882 -13.947  1.00 26.07           O1-
ATOM   1313  N   TRP A 168      12.320  -1.025 -16.395  1.00 24.08           N  
ATOM   1314  CA  TRP A 168      13.036  -1.809 -17.380  1.00 24.84           C  
ATOM   1315  C   TRP A 168      13.993  -2.735 -16.699  1.00 24.45           C  
ATOM   1316  O   TRP A 168      14.894  -2.263 -15.973  1.00 24.83           O  
ATOM   1317  CB  TRP A 168      13.818  -0.882 -18.304  1.00 25.83           C  
ATOM   1318  CG  TRP A 168      14.496  -1.610 -19.378  1.00 24.28           C  
ATOM   1319  CD1 TRP A 168      15.849  -1.706 -19.577  1.00 26.69           C  
ATOM   1320  CD2 TRP A 168      13.886  -2.342 -20.439  1.00 26.04           C  
ATOM   1321  CE2 TRP A 168      14.930  -2.901 -21.232  1.00 25.00           C  
ATOM   1322  CE3 TRP A 168      12.573  -2.620 -20.795  1.00 26.58           C  
ATOM   1323  NE1 TRP A 168      16.108  -2.494 -20.676  1.00 24.72           N  
ATOM   1324  CZ2 TRP A 168      14.675  -3.681 -22.333  1.00 24.18           C  
ATOM   1325  CZ3 TRP A 168      12.322  -3.418 -21.886  1.00 26.27           C  
ATOM   1326  CH2 TRP A 168      13.385  -3.923 -22.667  1.00 25.97           C  
ATOM   1327  N   ALA A 169      13.782  -4.037 -16.896  1.00 23.83           N  
ATOM   1328  CA  ALA A 169      14.642  -5.030 -16.292  1.00 24.22           C  
ATOM   1329  C   ALA A 169      15.927  -5.144 -17.116  1.00 26.30           C  
ATOM   1330  O   ALA A 169      15.932  -4.753 -18.286  1.00 24.11           O  
ATOM   1331  CB  ALA A 169      13.945  -6.378 -16.248  1.00 23.19           C  
ATOM   1332  N   HIS A 170      16.986  -5.700 -16.503  1.00 25.07           N  
ATOM   1333  CA  HIS A 170      18.196  -6.071 -17.274  1.00 26.03           C  
ATOM   1334  C   HIS A 170      18.280  -7.520 -17.533  1.00 27.16           C  
ATOM   1335  O   HIS A 170      19.393  -8.057 -17.729  1.00 27.92           O  
ATOM   1336  CB  HIS A 170      19.452  -5.542 -16.600  1.00 24.83           C  
ATOM   1337  CG  HIS A 170      19.612  -4.076 -16.765  1.00 25.00           C  
ATOM   1338  CD2 HIS A 170      18.935  -3.185 -17.530  1.00 24.71           C  
ATOM   1339  ND1 HIS A 170      20.589  -3.362 -16.112  1.00 24.93           N  
ATOM   1340  CE1 HIS A 170      20.492  -2.095 -16.451  1.00 24.22           C  
ATOM   1341  NE2 HIS A 170      19.485  -1.960 -17.312  1.00 27.14           N  
ATOM   1342  N   GLU A 171      17.101  -8.174 -17.634  1.00 27.03           N  
ATOM   1343  CA  GLU A 171      16.946  -9.527 -18.043  1.00 27.94           C  
ATOM   1344  C   GLU A 171      15.473  -9.707 -18.439  1.00 28.86           C  
ATOM   1345  O   GLU A 171      14.651  -8.886 -18.112  1.00 27.80           O  
ATOM   1346  CB  GLU A 171      17.311 -10.466 -16.913  1.00 29.53           C  
ATOM   1347  CG  GLU A 171      16.476 -10.257 -15.618  1.00 29.45           C  
ATOM   1348  CD  GLU A 171      16.835  -9.010 -14.802  1.00 31.04           C  
ATOM   1349  OE1 GLU A 171      18.034  -8.710 -14.748  1.00 32.10           O  
ATOM   1350  OE2 GLU A 171      15.927  -8.343 -14.184  1.00 31.14           O1-
ATOM   1351  N   SER A 172      15.151 -10.803 -19.107  1.00 27.57           N  
ATOM   1352  CA  SER A 172      13.779 -11.051 -19.540  1.00 27.17           C  
ATOM   1353  C   SER A 172      12.931 -11.196 -18.305  1.00 27.91           C  
ATOM   1354  O   SER A 172      13.286 -11.904 -17.372  1.00 27.20           O  
ATOM   1355  CB  SER A 172      13.672 -12.336 -20.329  1.00 27.03           C  
ATOM   1356  OG  SER A 172      12.323 -12.720 -20.676  1.00 26.36           O  
ATOM   1357  N   VAL A 173      11.749 -10.617 -18.367  1.00 28.18           N  
ATOM   1358  CA  VAL A 173      10.754 -10.742 -17.310  1.00 29.25           C  
ATOM   1359  C   VAL A 173      10.465 -12.227 -17.061  1.00 28.15           C  
ATOM   1360  O   VAL A 173      10.068 -12.641 -15.955  1.00 28.88           O  
ATOM   1361  CB  VAL A 173       9.445  -9.977 -17.747  1.00 28.13           C  
ATOM   1362  CG1 VAL A 173       8.805 -10.610 -18.955  1.00 28.87           C  
ATOM   1363  CG2 VAL A 173       8.425  -9.957 -16.641  1.00 35.06           C  
ATOM   1364  N   PHE A 174      10.556 -13.013 -18.112  1.00 29.00           N  
ATOM   1365  CA  PHE A 174      10.252 -14.450 -18.017  1.00 28.84           C  
ATOM   1366  C   PHE A 174      11.257 -15.207 -17.144  1.00 31.41           C  
ATOM   1367  O   PHE A 174      10.943 -16.322 -16.664  1.00 32.06           O  
ATOM   1368  CB  PHE A 174      10.112 -15.124 -19.361  1.00 28.72           C  
ATOM   1369  CG  PHE A 174       8.958 -14.619 -20.158  1.00 27.72           C  
ATOM   1370  CD1 PHE A 174       7.678 -15.011 -19.822  1.00 30.07           C  
ATOM   1371  CD2 PHE A 174       9.153 -13.745 -21.199  1.00 26.76           C  
ATOM   1372  CE1 PHE A 174       6.602 -14.566 -20.501  1.00 29.25           C  
ATOM   1373  CE2 PHE A 174       8.072 -13.251 -21.923  1.00 25.99           C  
ATOM   1374  CZ  PHE A 174       6.788 -13.691 -21.594  1.00 30.07           C  
ATOM   1375  N   GLU A 175      12.421 -14.620 -16.932  1.00 30.95           N  
ATOM   1376  CA  GLU A 175      13.406 -15.198 -16.001  1.00 33.37           C  
ATOM   1377  C   GLU A 175      13.096 -14.943 -14.545  1.00 34.21           C  
ATOM   1378  O   GLU A 175      13.598 -15.660 -13.636  1.00 36.18           O  
ATOM   1379  CB  GLU A 175      14.789 -14.677 -16.352  1.00 32.95           C  
ATOM   1380  CG  GLU A 175      15.129 -15.190 -17.733  1.00 39.29           C  
ATOM   1381  CD  GLU A 175      16.568 -15.473 -17.982  1.00 47.62           C  
ATOM   1382  OE1 GLU A 175      17.412 -14.632 -17.587  1.00 52.24           O  
ATOM   1383  OE2 GLU A 175      16.827 -16.503 -18.669  1.00 50.71           O1-
ATOM   1384  N   ILE A 176      12.273 -13.934 -14.284  1.00 33.30           N  
ATOM   1385  CA  ILE A 176      12.016 -13.530 -12.926  1.00 32.70           C  
ATOM   1386  C   ILE A 176      10.584 -13.809 -12.484  1.00 32.56           C  
ATOM   1387  O   ILE A 176      10.222 -13.510 -11.340  1.00 30.85           O  
ATOM   1388  CB  ILE A 176      12.439 -12.076 -12.709  1.00 33.77           C  
ATOM   1389  CG1 ILE A 176      11.966 -11.194 -13.818  1.00 34.31           C  
ATOM   1390  CG2 ILE A 176      13.991 -11.960 -12.822  1.00 33.44           C  
ATOM   1391  CD1 ILE A 176      12.404  -9.743 -13.698  1.00 33.99           C  
ATOM   1392  N   TRP A 177       9.764 -14.364 -13.378  1.00 30.37           N  
ATOM   1393  CA  TRP A 177       8.363 -14.608 -13.055  1.00 30.79           C  
ATOM   1394  C   TRP A 177       8.245 -15.637 -11.934  1.00 30.50           C  
ATOM   1395  O   TRP A 177       7.395 -15.525 -11.046  1.00 29.32           O  
ATOM   1396  CB  TRP A 177       7.632 -15.099 -14.303  1.00 29.69           C  
ATOM   1397  CG  TRP A 177       6.367 -15.839 -14.104  1.00 29.26           C  
ATOM   1398  CD1 TRP A 177       6.142 -17.132 -14.464  1.00 30.04           C  
ATOM   1399  CD2 TRP A 177       5.154 -15.391 -13.473  1.00 27.61           C  
ATOM   1400  CE2 TRP A 177       4.251 -16.463 -13.516  1.00 28.38           C  
ATOM   1401  CE3 TRP A 177       4.743 -14.207 -12.895  1.00 24.32           C  
ATOM   1402  NE1 TRP A 177       4.900 -17.511 -14.117  1.00 30.23           N  
ATOM   1403  CZ2 TRP A 177       2.968 -16.380 -12.988  1.00 28.23           C  
ATOM   1404  CZ3 TRP A 177       3.477 -14.144 -12.340  1.00 27.23           C  
ATOM   1405  CH2 TRP A 177       2.591 -15.203 -12.446  1.00 27.25           C  
ATOM   1406  N   ASP A 178       9.082 -16.671 -11.972  1.00 31.24           N  
ATOM   1407  CA  ASP A 178       8.976 -17.669 -10.891  1.00 32.34           C  
ATOM   1408  C   ASP A 178       9.257 -17.078  -9.505  1.00 32.84           C  
ATOM   1409  O   ASP A 178       8.594 -17.435  -8.510  1.00 33.40           O  
ATOM   1410  CB  ASP A 178       9.833 -18.919 -11.200  1.00 33.51           C  
ATOM   1411  CG  ASP A 178       9.279 -19.721 -12.322  1.00 34.06           C  
ATOM   1412  OD1 ASP A 178       8.054 -19.952 -12.363  1.00 40.17           O  
ATOM   1413  OD2 ASP A 178      10.062 -20.158 -13.193  1.00 39.48           O1-
ATOM   1414  N   THR A 179      10.184 -16.134  -9.410  1.00 32.74           N  
ATOM   1415  CA  THR A 179      10.357 -15.373  -8.157  1.00 34.17           C  
ATOM   1416  C   THR A 179       9.165 -14.441  -7.938  1.00 33.13           C  
ATOM   1417  O   THR A 179       8.591 -14.394  -6.844  1.00 31.21           O  
ATOM   1418  CB  THR A 179      11.615 -14.548  -8.163  1.00 34.05           C  
ATOM   1419  CG2 THR A 179      11.799 -13.804  -6.830  1.00 36.43           C  
ATOM   1420  OG1 THR A 179      12.721 -15.419  -8.422  1.00 39.19           O  
ATOM   1421  N   ALA A 180       8.767 -13.722  -9.003  1.00 31.70           N  
ATOM   1422  CA  ALA A 180       7.720 -12.697  -8.827  1.00 31.40           C  
ATOM   1423  C   ALA A 180       6.452 -13.331  -8.319  1.00 29.51           C  
ATOM   1424  O   ALA A 180       5.758 -12.780  -7.482  1.00 29.94           O  
ATOM   1425  CB  ALA A 180       7.451 -11.912 -10.143  1.00 31.73           C  
ATOM   1426  N   ARG A 181       6.153 -14.514  -8.800  1.00 30.58           N  
ATOM   1427  CA  ARG A 181       4.883 -15.119  -8.471  1.00 31.82           C  
ATOM   1428  C   ARG A 181       4.809 -15.693  -7.033  1.00 32.68           C  
ATOM   1429  O   ARG A 181       3.764 -16.147  -6.619  1.00 33.28           O  
ATOM   1430  CB  ARG A 181       4.515 -16.181  -9.469  1.00 32.76           C  
ATOM   1431  CG  ARG A 181       5.261 -17.464  -9.328  1.00 34.62           C  
ATOM   1432  CD  ARG A 181       5.044 -18.255 -10.543  1.00 36.85           C  
ATOM   1433  NE  ARG A 181       5.464 -19.657 -10.375  1.00 40.38           N  
ATOM   1434  CZ  ARG A 181       5.090 -20.622 -11.194  1.00 41.13           C  
ATOM   1435  NH1 ARG A 181       4.313 -20.362 -12.237  1.00 41.44           N1+
ATOM   1436  NH2 ARG A 181       5.490 -21.869 -10.964  1.00 44.45           N  
ATOM   1437  N   LEU A 182       5.906 -15.648  -6.291  1.00 33.01           N  
ATOM   1438  CA  LEU A 182       5.838 -15.959  -4.859  1.00 33.59           C  
ATOM   1439  C   LEU A 182       5.081 -14.855  -4.125  1.00 34.60           C  
ATOM   1440  O   LEU A 182       4.690 -15.017  -2.953  1.00 34.94           O  
ATOM   1441  CB  LEU A 182       7.260 -16.128  -4.290  1.00 34.61           C  
ATOM   1442  CG  LEU A 182       8.147 -17.232  -4.911  1.00 35.06           C  
ATOM   1443  CD1 LEU A 182       9.573 -17.343  -4.227  1.00 36.91           C  
ATOM   1444  CD2 LEU A 182       7.476 -18.577  -4.946  1.00 36.91           C  
ATOM   1445  N   GLY A 183       4.891 -13.702  -4.778  1.00 33.78           N  
ATOM   1446  CA  GLY A 183       4.018 -12.639  -4.242  1.00 34.26           C  
ATOM   1447  C   GLY A 183       4.514 -11.220  -4.378  1.00 33.48           C  
ATOM   1448  O   GLY A 183       3.724 -10.239  -4.318  1.00 35.41           O  
ATOM   1449  N   ALA A 184       5.815 -11.054  -4.493  1.00 31.18           N  
ATOM   1450  CA  ALA A 184       6.393  -9.715  -4.431  1.00 30.19           C  
ATOM   1451  C   ALA A 184       6.965  -9.392  -5.818  1.00 30.45           C  
ATOM   1452  O   ALA A 184       7.787 -10.100  -6.290  1.00 29.98           O  
ATOM   1453  CB  ALA A 184       7.484  -9.683  -3.410  1.00 30.75           C  
ATOM   1454  N   PRO A 185       6.529  -8.292  -6.440  1.00 30.45           N  
ATOM   1455  CA  PRO A 185       7.164  -7.894  -7.686  1.00 30.62           C  
ATOM   1456  C   PRO A 185       8.634  -7.545  -7.412  1.00 30.50           C  
ATOM   1457  O   PRO A 185       8.933  -6.918  -6.422  1.00 30.93           O  
ATOM   1458  CB  PRO A 185       6.399  -6.638  -8.070  1.00 29.10           C  
ATOM   1459  CG  PRO A 185       5.037  -6.873  -7.549  1.00 31.07           C  
ATOM   1460  CD  PRO A 185       5.398  -7.407  -6.135  1.00 31.14           C  
ATOM   1461  N   PRO A 186       9.541  -8.015  -8.265  1.00 30.19           N  
ATOM   1462  CA  PRO A 186      10.927  -7.594  -8.050  1.00 30.14           C  
ATOM   1463  C   PRO A 186      11.184  -6.113  -8.334  1.00 28.58           C  
ATOM   1464  O   PRO A 186      10.500  -5.530  -9.174  1.00 30.20           O  
ATOM   1465  CB  PRO A 186      11.708  -8.434  -9.057  1.00 30.92           C  
ATOM   1466  CG  PRO A 186      10.759  -8.754 -10.129  1.00 32.61           C  
ATOM   1467  CD  PRO A 186       9.387  -8.929  -9.406  1.00 29.40           C  
ATOM   1468  N   ALA A 187      12.151  -5.534  -7.633  1.00 28.87           N  
ATOM   1469  CA  ALA A 187      12.724  -4.242  -8.008  1.00 26.80           C  
ATOM   1470  C   ALA A 187      13.513  -4.503  -9.285  1.00 28.22           C  
ATOM   1471  O   ALA A 187      14.374  -5.397  -9.335  1.00 27.01           O  
ATOM   1472  CB  ALA A 187      13.635  -3.685  -6.941  1.00 27.82           C  
ATOM   1473  N   LEU A 188      13.138  -3.797 -10.350  1.00 25.75           N  
ATOM   1474  CA  LEU A 188      13.858  -3.947 -11.621  1.00 25.25           C  
ATOM   1475  C   LEU A 188      15.023  -3.013 -11.645  1.00 25.45           C  
ATOM   1476  O   LEU A 188      15.163  -2.065 -10.836  1.00 25.84           O  
ATOM   1477  CB  LEU A 188      12.904  -3.712 -12.808  1.00 25.38           C  
ATOM   1478  CG  LEU A 188      11.704  -4.648 -12.837  1.00 23.88           C  
ATOM   1479  CD1 LEU A 188      10.851  -4.413 -14.054  1.00 22.10           C  
ATOM   1480  CD2 LEU A 188      12.108  -6.124 -12.717  1.00 27.30           C  
ATOM   1481  N   GLU A 189      15.897  -3.250 -12.618  1.00 26.20           N  
ATOM   1482  CA  GLU A 189      17.219  -2.613 -12.563  1.00 26.41           C  
ATOM   1483  C   GLU A 189      17.240  -1.197 -13.004  1.00 25.99           C  
ATOM   1484  O   GLU A 189      18.077  -0.417 -12.587  1.00 25.84           O  
ATOM   1485  CB  GLU A 189      18.173  -3.412 -13.418  1.00 27.68           C  
ATOM   1486  CG  GLU A 189      18.606  -4.739 -12.839  1.00 26.59           C  
ATOM   1487  CD  GLU A 189      17.549  -5.858 -12.863  1.00 32.04           C  
ATOM   1488  OE1 GLU A 189      16.622  -5.830 -13.690  1.00 29.13           O  
ATOM   1489  OE2 GLU A 189      17.596  -6.753 -11.991  1.00 35.70           O1-
ATOM   1490  N   ASN A 190      16.297  -0.785 -13.836  1.00 24.45           N  
ATOM   1491  CA  ASN A 190      16.344   0.564 -14.302  1.00 23.22           C  
ATOM   1492  C   ASN A 190      14.928   0.993 -14.741  1.00 22.81           C  
ATOM   1493  O   ASN A 190      13.960   0.284 -14.456  1.00 24.50           O  
ATOM   1494  CB  ASN A 190      17.319   0.702 -15.478  1.00 22.97           C  
ATOM   1495  CG  ASN A 190      17.934   2.064 -15.565  1.00 21.39           C  
ATOM   1496  ND2 ASN A 190      18.689   2.305 -16.693  1.00 22.58           N  
ATOM   1497  OD1 ASN A 190      17.770   2.901 -14.689  1.00 24.02           O  
ATOM   1498  N   THR A 191      14.858   2.164 -15.329  1.00 23.63           N  
ATOM   1499  CA  THR A 191      13.640   2.691 -15.988  1.00 24.22           C  
ATOM   1500  C   THR A 191      14.063   3.202 -17.360  1.00 24.89           C  
ATOM   1501  O   THR A 191      15.239   3.467 -17.576  1.00 24.63           O  
ATOM   1502  CB  THR A 191      12.987   3.810 -15.198  1.00 24.30           C  
ATOM   1503  CG2 THR A 191      12.741   3.382 -13.703  1.00 24.83           C  
ATOM   1504  OG1 THR A 191      13.826   4.979 -15.235  1.00 24.05           O  
ATOM   1505  N   LEU A 192      13.096   3.383 -18.265  1.00 24.04           N  
ATOM   1506  CA  LEU A 192      13.344   4.023 -19.576  1.00 24.01           C  
ATOM   1507  C   LEU A 192      12.341   5.087 -19.778  1.00 24.66           C  
ATOM   1508  O   LEU A 192      11.172   4.959 -19.375  1.00 24.38           O  
ATOM   1509  CB  LEU A 192      13.219   3.054 -20.716  1.00 23.63           C  
ATOM   1510  CG  LEU A 192      14.170   1.848 -20.721  1.00 23.64           C  
ATOM   1511  CD1 LEU A 192      13.789   0.921 -21.820  1.00 21.85           C  
ATOM   1512  CD2 LEU A 192      15.578   2.269 -20.887  1.00 24.36           C  
ATOM   1513  N   MET A 193      12.821   6.174 -20.383  1.00 23.89           N  
ATOM   1514  CA  MET A 193      11.963   7.219 -20.831  1.00 23.58           C  
ATOM   1515  C   MET A 193      12.083   7.280 -22.326  1.00 23.44           C  
ATOM   1516  O   MET A 193      13.133   7.562 -22.887  1.00 20.75           O  
ATOM   1517  CB  MET A 193      12.343   8.578 -20.211  1.00 24.34           C  
ATOM   1518  CG  MET A 193      11.413   9.657 -20.563  1.00 23.41           C  
ATOM   1519  SD  MET A 193      11.686  11.209 -19.638  1.00 26.40           S  
ATOM   1520  CE  MET A 193      11.286  10.728 -17.959  1.00 28.30           C  
ATOM   1521  N   ASN A 194      10.958   7.047 -22.981  1.00 23.68           N  
ATOM   1522  CA  ASN A 194      10.899   6.847 -24.401  1.00 23.84           C  
ATOM   1523  C   ASN A 194      11.989   5.948 -24.899  1.00 24.55           C  
ATOM   1524  O   ASN A 194      12.596   6.225 -25.915  1.00 25.02           O  
ATOM   1525  CB  ASN A 194      10.875   8.158 -25.152  1.00 24.53           C  
ATOM   1526  CG  ASN A 194       9.964   8.077 -26.346  1.00 27.29           C  
ATOM   1527  ND2 ASN A 194      10.410   8.615 -27.429  1.00 26.92           N  
ATOM   1528  OD1 ASN A 194       8.873   7.510 -26.282  1.00 26.61           O  
ATOM   1529  N   GLY A 195      12.205   4.852 -24.181  1.00 23.05           N  
ATOM   1530  CA  GLY A 195      13.085   3.816 -24.631  1.00 23.61           C  
ATOM   1531  C   GLY A 195      14.548   3.990 -24.263  1.00 24.01           C  
ATOM   1532  O   GLY A 195      15.333   3.183 -24.657  1.00 25.55           O  
ATOM   1533  N   THR A 196      14.885   5.040 -23.524  1.00 23.57           N  
ATOM   1534  CA  THR A 196      16.297   5.263 -23.143  1.00 23.46           C  
ATOM   1535  C   THR A 196      16.503   5.732 -21.727  1.00 23.64           C  
ATOM   1536  O   THR A 196      15.599   6.294 -21.111  1.00 23.69           O  
ATOM   1537  CB  THR A 196      16.941   6.211 -24.173  1.00 25.11           C  
ATOM   1538  CG2 THR A 196      16.397   7.603 -23.992  1.00 22.30           C  
ATOM   1539  OG1 THR A 196      18.343   6.170 -23.985  1.00 24.88           O  
ATOM   1540  N   ASN A 197      17.708   5.477 -21.197  1.00 25.38           N  
ATOM   1541  CA  ASN A 197      18.145   6.053 -19.971  1.00 24.62           C  
ATOM   1542  C   ASN A 197      19.648   5.833 -19.821  1.00 25.80           C  
ATOM   1543  O   ASN A 197      20.251   5.089 -20.603  1.00 24.89           O  
ATOM   1544  CB  ASN A 197      17.431   5.427 -18.767  1.00 25.99           C  
ATOM   1545  CG  ASN A 197      17.371   6.340 -17.565  1.00 27.63           C  
ATOM   1546  ND2 ASN A 197      16.496   5.996 -16.589  1.00 25.46           N  
ATOM   1547  OD1 ASN A 197      18.024   7.381 -17.527  1.00 26.76           O  
ATOM   1548  N   THR A 198      20.224   6.574 -18.888  1.00 26.69           N  
ATOM   1549  CA  THR A 198      21.568   6.312 -18.430  1.00 28.03           C  
ATOM   1550  C   THR A 198      21.606   5.038 -17.612  1.00 28.80           C  
ATOM   1551  O   THR A 198      20.584   4.529 -17.118  1.00 28.37           O  
ATOM   1552  CB  THR A 198      22.055   7.445 -17.589  1.00 28.84           C  
ATOM   1553  CG2 THR A 198      22.318   8.648 -18.437  1.00 29.94           C  
ATOM   1554  OG1 THR A 198      21.112   7.735 -16.516  1.00 27.04           O  
ATOM   1555  N   PHE A 199      22.791   4.475 -17.453  1.00 28.92           N  
ATOM   1556  CA  PHE A 199      22.997   3.468 -16.441  1.00 29.21           C  
ATOM   1557  C   PHE A 199      24.513   3.438 -16.169  1.00 31.43           C  
ATOM   1558  O   PHE A 199      25.302   3.458 -17.103  1.00 31.53           O  
ATOM   1559  CB  PHE A 199      22.544   2.111 -16.908  1.00 29.01           C  
ATOM   1560  CG  PHE A 199      22.468   1.085 -15.833  1.00 27.38           C  
ATOM   1561  CD1 PHE A 199      21.444   1.128 -14.890  1.00 27.08           C  
ATOM   1562  CD2 PHE A 199      23.363   0.025 -15.774  1.00 30.23           C  
ATOM   1563  CE1 PHE A 199      21.375   0.151 -13.871  1.00 28.90           C  
ATOM   1564  CE2 PHE A 199      23.326  -0.935 -14.761  1.00 28.42           C  
ATOM   1565  CZ  PHE A 199      22.301  -0.907 -13.825  1.00 30.95           C  
ATOM   1566  N   ASP A 200      24.869   3.335 -14.894  1.00 32.03           N  
ATOM   1567  CA  ASP A 200      26.280   3.337 -14.517  1.00 33.41           C  
ATOM   1568  C   ASP A 200      26.830   1.952 -14.622  1.00 33.42           C  
ATOM   1569  O   ASP A 200      26.550   1.071 -13.790  1.00 35.40           O  
ATOM   1570  CB  ASP A 200      26.416   3.891 -13.098  1.00 34.79           C  
ATOM   1571  CG  ASP A 200      27.877   4.052 -12.658  1.00 37.25           C  
ATOM   1572  OD1 ASP A 200      28.776   3.630 -13.411  1.00 35.39           O  
ATOM   1573  OD2 ASP A 200      28.056   4.663 -11.575  1.00 42.08           O1-
ATOM   1574  N   CYS A 201      27.580   1.714 -15.683  1.00 34.04           N  
ATOM   1575  CA  CYS A 201      28.235   0.444 -15.890  1.00 33.56           C  
ATOM   1576  C   CYS A 201      29.718   0.491 -15.428  1.00 35.40           C  
ATOM   1577  O   CYS A 201      30.401  -0.513 -15.541  1.00 34.35           O  
ATOM   1578  CB  CYS A 201      28.223   0.065 -17.370  1.00 34.00           C  
ATOM   1579  SG  CYS A 201      26.604  -0.532 -17.918  1.00 31.89           S  
ATOM   1580  N   SER A 202      30.153   1.637 -14.910  1.00 38.46           N  
ATOM   1581  CA  SER A 202      31.585   1.915 -14.638  1.00 40.52           C  
ATOM   1582  C   SER A 202      32.217   0.954 -13.643  1.00 42.60           C  
ATOM   1583  O   SER A 202      33.409   0.615 -13.778  1.00 45.31           O  
ATOM   1584  CB  SER A 202      31.785   3.348 -14.150  1.00 39.70           C  
ATOM   1585  OG  SER A 202      31.236   3.548 -12.861  1.00 41.80           O  
ATOM   1586  N   ALA A 203      31.461   0.536 -12.640  1.00 44.20           N  
ATOM   1587  CA  ALA A 203      31.929  -0.476 -11.680  1.00 45.33           C  
ATOM   1588  C   ALA A 203      31.470  -1.918 -11.977  1.00 46.22           C  
ATOM   1589  O   ALA A 203      31.617  -2.816 -11.121  1.00 47.14           O  
ATOM   1590  CB  ALA A 203      31.485  -0.084 -10.286  1.00 46.01           C  
ATOM   1591  N   SER A 204      30.913  -2.173 -13.166  1.00 45.97           N  
ATOM   1592  CA  SER A 204      30.333  -3.506 -13.473  1.00 44.73           C  
ATOM   1593  C   SER A 204      31.268  -4.552 -14.047  1.00 44.82           C  
ATOM   1594  O   SER A 204      32.090  -4.256 -14.871  1.00 45.50           O  
ATOM   1595  CB  SER A 204      29.168  -3.398 -14.473  1.00 44.41           C  
ATOM   1596  OG  SER A 204      28.709  -4.714 -14.800  1.00 40.95           O  
ATOM   1597  N   THR A 205      30.995  -5.798 -13.687  1.00 44.90           N  
ATOM   1598  CA  THR A 205      31.698  -6.991 -14.133  1.00 45.69           C  
ATOM   1599  C   THR A 205      30.942  -7.757 -15.232  1.00 44.36           C  
ATOM   1600  O   THR A 205      31.367  -8.845 -15.717  1.00 44.59           O  
ATOM   1601  CB  THR A 205      31.854  -7.908 -12.882  1.00 45.66           C  
ATOM   1602  CG2 THR A 205      31.369  -9.337 -13.114  1.00 45.85           C  
ATOM   1603  OG1 THR A 205      33.220  -7.861 -12.475  1.00 50.16           O  
ATOM   1604  N   ASP A 206      29.778  -7.214 -15.591  1.00 42.63           N  
ATOM   1605  CA  ASP A 206      28.851  -7.902 -16.463  1.00 41.07           C  
ATOM   1606  C   ASP A 206      29.216  -7.417 -17.856  1.00 40.42           C  
ATOM   1607  O   ASP A 206      29.225  -6.211 -18.086  1.00 38.59           O  
ATOM   1608  CB  ASP A 206      27.394  -7.522 -16.126  1.00 41.05           C  
ATOM   1609  CG  ASP A 206      26.410  -8.311 -16.916  1.00 39.58           C  
ATOM   1610  OD1 ASP A 206      26.710  -8.661 -18.066  1.00 41.28           O  
ATOM   1611  OD2 ASP A 206      25.344  -8.649 -16.365  1.00 38.32           O1-
ATOM   1612  N   PRO A 207      29.589  -8.343 -18.746  1.00 39.94           N  
ATOM   1613  CA  PRO A 207      29.984  -7.920 -20.083  1.00 39.01           C  
ATOM   1614  C   PRO A 207      28.869  -7.110 -20.800  1.00 38.03           C  
ATOM   1615  O   PRO A 207      29.153  -6.224 -21.611  1.00 36.66           O  
ATOM   1616  CB  PRO A 207      30.302  -9.253 -20.796  1.00 39.48           C  
ATOM   1617  CG  PRO A 207      29.614 -10.320 -20.020  1.00 40.77           C  
ATOM   1618  CD  PRO A 207      29.620  -9.817 -18.602  1.00 40.72           C  
ATOM   1619  N   ASN A 208      27.619  -7.397 -20.441  1.00 36.43           N  
ATOM   1620  CA  ASN A 208      26.490  -6.754 -21.076  1.00 35.09           C  
ATOM   1621  C   ASN A 208      26.306  -5.348 -20.627  1.00 33.66           C  
ATOM   1622  O   ASN A 208      25.547  -4.637 -21.261  1.00 34.31           O  
ATOM   1623  CB  ASN A 208      25.214  -7.510 -20.749  1.00 35.10           C  
ATOM   1624  CG  ASN A 208      25.096  -8.796 -21.468  1.00 39.12           C  
ATOM   1625  ND2 ASN A 208      24.412  -9.719 -20.857  1.00 46.89           N  
ATOM   1626  OD1 ASN A 208      25.558  -8.952 -22.572  1.00 45.16           O  
ATOM   1627  N   CYS A 209      26.908  -4.966 -19.509  1.00 32.14           N  
ATOM   1628  CA  CYS A 209      26.888  -3.596 -19.045  1.00 33.31           C  
ATOM   1629  C   CYS A 209      27.940  -2.799 -19.813  1.00 34.01           C  
ATOM   1630  O   CYS A 209      28.988  -2.392 -19.279  1.00 34.40           O  
ATOM   1631  CB  CYS A 209      27.023  -3.505 -17.506  1.00 34.18           C  
ATOM   1632  SG  CYS A 209      26.222  -2.145 -16.735  1.00 33.86           S  
ATOM   1633  N   VAL A 210      27.602  -2.475 -21.072  1.00 33.14           N  
ATOM   1634  CA  VAL A 210      28.554  -1.801 -21.965  1.00 33.11           C  
ATOM   1635  C   VAL A 210      28.578  -0.307 -21.800  1.00 33.52           C  
ATOM   1636  O   VAL A 210      29.531   0.358 -22.210  1.00 32.69           O  
ATOM   1637  CB  VAL A 210      28.276  -2.183 -23.446  1.00 33.70           C  
ATOM   1638  CG1 VAL A 210      28.487  -3.661 -23.617  1.00 35.39           C  
ATOM   1639  CG2 VAL A 210      26.834  -1.788 -23.856  1.00 33.42           C  
ATOM   1640  N   GLY A 211      27.553   0.257 -21.159  1.00 31.76           N  
ATOM   1641  CA  GLY A 211      27.580   1.659 -20.858  1.00 31.04           C  
ATOM   1642  C   GLY A 211      27.117   2.475 -22.031  1.00 30.40           C  
ATOM   1643  O   GLY A 211      26.760   1.927 -23.068  1.00 29.79           O  
ATOM   1644  N   GLY A 212      27.111   3.788 -21.839  1.00 30.53           N  
ATOM   1645  CA  GLY A 212      26.773   4.732 -22.912  1.00 30.80           C  
ATOM   1646  C   GLY A 212      25.298   5.071 -22.965  1.00 30.48           C  
ATOM   1647  O   GLY A 212      24.844   5.743 -23.904  1.00 29.53           O  
ATOM   1648  N   GLY A 213      24.527   4.624 -21.960  1.00 28.70           N  
ATOM   1649  CA  GLY A 213      23.109   4.976 -21.979  1.00 27.06           C  
ATOM   1650  C   GLY A 213      23.002   6.469 -21.940  1.00 28.29           C  
ATOM   1651  O   GLY A 213      23.788   7.132 -21.268  1.00 27.86           O  
ATOM   1652  N   LYS A 214      21.983   6.996 -22.586  1.00 26.80           N  
ATOM   1653  CA  LYS A 214      21.740   8.398 -22.645  1.00 28.14           C  
ATOM   1654  C   LYS A 214      20.341   8.720 -22.188  1.00 26.42           C  
ATOM   1655  O   LYS A 214      19.409   7.987 -22.471  1.00 26.94           O  
ATOM   1656  CB  LYS A 214      21.931   8.956 -24.079  1.00 29.70           C  
ATOM   1657  CG  LYS A 214      23.355   9.378 -24.415  1.00 37.88           C  
ATOM   1658  CD  LYS A 214      23.443  10.207 -25.750  1.00 44.19           C  
ATOM   1659  CE  LYS A 214      22.947  11.689 -25.617  1.00 48.43           C  
ATOM   1660  NZ  LYS A 214      23.465  12.484 -26.773  1.00 51.56           N1+
ATOM   1661  N   LYS A 215      20.217   9.861 -21.520  1.00 26.09           N  
ATOM   1662  CA  LYS A 215      18.945  10.406 -21.151  1.00 26.40           C  
ATOM   1663  C   LYS A 215      18.145  10.684 -22.384  1.00 27.28           C  
ATOM   1664  O   LYS A 215      18.663  11.179 -23.428  1.00 28.43           O  
ATOM   1665  CB  LYS A 215      19.064  11.712 -20.401  1.00 27.09           C  
ATOM   1666  CG  LYS A 215      19.598  11.562 -18.963  1.00 27.52           C  
ATOM   1667  CD  LYS A 215      18.767  10.596 -18.116  1.00 26.83           C  
ATOM   1668  CE  LYS A 215      19.129  10.611 -16.630  1.00 26.30           C  
ATOM   1669  NZ  LYS A 215      18.340   9.561 -15.816  1.00 25.84           N1+
ATOM   1670  N   PHE A 216      16.860  10.353 -22.273  1.00 26.89           N  
ATOM   1671  CA  PHE A 216      15.864  10.844 -23.188  1.00 25.48           C  
ATOM   1672  C   PHE A 216      16.029  12.358 -23.311  1.00 25.85           C  
ATOM   1673  O   PHE A 216      16.260  13.032 -22.330  1.00 24.50           O  
ATOM   1674  CB  PHE A 216      14.474  10.621 -22.640  1.00 25.11           C  
ATOM   1675  CG  PHE A 216      13.392  11.355 -23.383  1.00 22.95           C  
ATOM   1676  CD1 PHE A 216      13.080  10.991 -24.693  1.00 25.00           C  
ATOM   1677  CD2 PHE A 216      12.711  12.434 -22.816  1.00 22.49           C  
ATOM   1678  CE1 PHE A 216      12.084  11.624 -25.403  1.00 24.29           C  
ATOM   1679  CE2 PHE A 216      11.700  13.113 -23.535  1.00 23.78           C  
ATOM   1680  CZ  PHE A 216      11.396  12.706 -24.856  1.00 25.33           C  
ATOM   1681  N   GLU A 217      15.920  12.855 -24.513  1.00 25.78           N  
ATOM   1682  CA  GLU A 217      16.030  14.301 -24.718  1.00 26.50           C  
ATOM   1683  C   GLU A 217      14.926  14.777 -25.584  1.00 26.41           C  
ATOM   1684  O   GLU A 217      14.565  14.088 -26.571  1.00 27.54           O  
ATOM   1685  CB  GLU A 217      17.368  14.624 -25.379  1.00 28.92           C  
ATOM   1686  CG  GLU A 217      17.708  16.110 -25.444  1.00 31.37           C  
ATOM   1687  CD  GLU A 217      17.120  16.864 -26.621  1.00 32.60           C  
ATOM   1688  OE1 GLU A 217      16.693  16.212 -27.601  1.00 32.84           O  
ATOM   1689  OE2 GLU A 217      17.088  18.124 -26.558  1.00 30.92           O1-
ATOM   1690  N   LEU A 218      14.445  15.968 -25.279  1.00 25.21           N  
ATOM   1691  CA  LEU A 218      13.347  16.613 -25.944  1.00 26.01           C  
ATOM   1692  C   LEU A 218      13.774  18.092 -26.108  1.00 27.08           C  
ATOM   1693  O   LEU A 218      14.189  18.677 -25.128  1.00 28.15           O  
ATOM   1694  CB  LEU A 218      12.097  16.563 -25.050  1.00 27.20           C  
ATOM   1695  CG  LEU A 218      10.864  17.265 -25.604  1.00 27.96           C  
ATOM   1696  CD1 LEU A 218      10.493  16.900 -27.080  1.00 33.32           C  
ATOM   1697  CD2 LEU A 218       9.674  17.162 -24.642  1.00 30.25           C  
ATOM   1698  N   THR A 219      13.732  18.576 -27.325  1.00 27.94           N  
ATOM   1699  CA  THR A 219      14.103  19.973 -27.641  1.00 28.25           C  
ATOM   1700  C   THR A 219      12.931  20.853 -27.847  1.00 29.50           C  
ATOM   1701  O   THR A 219      12.029  20.529 -28.638  1.00 30.73           O  
ATOM   1702  CB  THR A 219      14.971  19.982 -28.865  1.00 28.38           C  
ATOM   1703  CG2 THR A 219      15.340  21.446 -29.253  1.00 32.79           C  
ATOM   1704  OG1 THR A 219      16.134  19.259 -28.532  1.00 32.11           O  
ATOM   1705  N   PHE A 220      12.913  21.998 -27.162  1.00 28.54           N  
ATOM   1706  CA  PHE A 220      11.870  22.948 -27.324  1.00 29.52           C  
ATOM   1707  C   PHE A 220      12.457  24.216 -28.001  1.00 32.26           C  
ATOM   1708  O   PHE A 220      13.615  24.611 -27.739  1.00 31.53           O  
ATOM   1709  CB  PHE A 220      11.261  23.417 -26.010  1.00 30.79           C  
ATOM   1710  CG  PHE A 220      10.217  22.536 -25.416  1.00 29.13           C  
ATOM   1711  CD1 PHE A 220       9.725  21.394 -26.076  1.00 31.14           C  
ATOM   1712  CD2 PHE A 220       9.736  22.821 -24.163  1.00 28.19           C  
ATOM   1713  CE1 PHE A 220       8.756  20.620 -25.451  1.00 30.28           C  
ATOM   1714  CE2 PHE A 220       8.757  22.027 -23.539  1.00 30.30           C  
ATOM   1715  CZ  PHE A 220       8.283  20.941 -24.211  1.00 28.49           C  
ATOM   1716  N   VAL A 221      11.646  24.770 -28.878  1.00 31.69           N  
ATOM   1717  CA  VAL A 221      11.808  26.098 -29.458  1.00 33.75           C  
ATOM   1718  C   VAL A 221      10.931  27.098 -28.697  1.00 33.99           C  
ATOM   1719  O   VAL A 221       9.732  26.967 -28.496  1.00 32.18           O  
ATOM   1720  CB  VAL A 221      11.433  26.114 -30.960  1.00 32.28           C  
ATOM   1721  CG1 VAL A 221      11.459  27.635 -31.481  1.00 35.43           C  
ATOM   1722  CG2 VAL A 221      12.354  25.234 -31.772  1.00 33.26           C  
ATOM   1723  N   GLU A 222      11.571  28.156 -28.231  1.00 34.13           N  
ATOM   1724  CA  GLU A 222      10.933  29.064 -27.361  1.00 34.61           C  
ATOM   1725  C   GLU A 222       9.643  29.630 -28.011  1.00 34.62           C  
ATOM   1726  O   GLU A 222       9.639  29.937 -29.190  1.00 35.03           O  
ATOM   1727  CB  GLU A 222      11.986  30.173 -27.039  1.00 35.23           C  
ATOM   1728  CG  GLU A 222      11.428  31.212 -26.221  1.00 34.87           C  
ATOM   1729  CD  GLU A 222      11.388  30.942 -24.744  1.00 34.89           C  
ATOM   1730  OE1 GLU A 222      12.322  30.365 -24.148  1.00 40.28           O  
ATOM   1731  OE2 GLU A 222      10.418  31.385 -24.141  1.00 38.06           O1-
ATOM   1732  N   GLY A 223       8.573  29.719 -27.236  1.00 34.94           N  
ATOM   1733  CA  GLY A 223       7.262  30.218 -27.684  1.00 36.47           C  
ATOM   1734  C   GLY A 223       6.388  29.189 -28.409  1.00 36.25           C  
ATOM   1735  O   GLY A 223       5.248  29.478 -28.712  1.00 37.14           O  
ATOM   1736  N   THR A 224       6.904  27.984 -28.633  1.00 35.27           N  
ATOM   1737  CA  THR A 224       6.151  26.956 -29.371  1.00 33.23           C  
ATOM   1738  C   THR A 224       5.287  26.165 -28.362  1.00 32.60           C  
ATOM   1739  O   THR A 224       5.727  25.893 -27.231  1.00 31.82           O  
ATOM   1740  CB  THR A 224       7.094  26.013 -30.102  1.00 33.76           C  
ATOM   1741  CG2 THR A 224       6.328  24.955 -30.966  1.00 30.63           C  
ATOM   1742  OG1 THR A 224       7.944  26.731 -31.007  1.00 32.64           O  
ATOM   1743  N   LYS A 225       4.061  25.805 -28.763  1.00 30.23           N  
ATOM   1744  CA  LYS A 225       3.235  24.906 -27.939  1.00 30.04           C  
ATOM   1745  C   LYS A 225       3.364  23.480 -28.494  1.00 28.34           C  
ATOM   1746  O   LYS A 225       3.191  23.249 -29.696  1.00 27.04           O  
ATOM   1747  CB  LYS A 225       1.797  25.344 -27.912  1.00 30.33           C  
ATOM   1748  CG  LYS A 225       1.542  26.667 -27.192  1.00 34.06           C  
ATOM   1749  CD  LYS A 225       0.067  26.965 -27.391  1.00 34.95           C  
ATOM   1750  CE  LYS A 225      -0.391  28.220 -26.671  1.00 40.28           C  
ATOM   1751  NZ  LYS A 225      -1.789  28.540 -27.128  1.00 40.58           N1+
ATOM   1752  N   TYR A 226       3.681  22.551 -27.606  1.00 26.88           N  
ATOM   1753  CA  TYR A 226       3.969  21.158 -27.949  1.00 27.17           C  
ATOM   1754  C   TYR A 226       2.927  20.256 -27.313  1.00 26.18           C  
ATOM   1755  O   TYR A 226       2.601  20.379 -26.168  1.00 25.73           O  
ATOM   1756  CB  TYR A 226       5.304  20.719 -27.432  1.00 28.58           C  
ATOM   1757  CG  TYR A 226       6.413  21.465 -28.087  1.00 28.88           C  
ATOM   1758  CD1 TYR A 226       6.928  21.036 -29.273  1.00 27.82           C  
ATOM   1759  CD2 TYR A 226       6.963  22.606 -27.490  1.00 30.73           C  
ATOM   1760  CE1 TYR A 226       7.909  21.705 -29.934  1.00 29.38           C  
ATOM   1761  CE2 TYR A 226       7.991  23.273 -28.135  1.00 31.63           C  
ATOM   1762  CZ  TYR A 226       8.462  22.832 -29.336  1.00 32.03           C  
ATOM   1763  OH  TYR A 226       9.508  23.471 -30.016  1.00 32.07           O  
ATOM   1764  N   ARG A 227       2.424  19.332 -28.115  1.00 25.44           N  
ATOM   1765  CA  ARG A 227       1.625  18.215 -27.616  1.00 23.75           C  
ATOM   1766  C   ARG A 227       2.558  17.020 -27.346  1.00 23.23           C  
ATOM   1767  O   ARG A 227       3.358  16.599 -28.181  1.00 24.22           O  
ATOM   1768  CB  ARG A 227       0.583  17.842 -28.663  1.00 24.83           C  
ATOM   1769  CG  ARG A 227      -0.227  16.635 -28.256  1.00 24.12           C  
ATOM   1770  CD  ARG A 227      -1.251  16.378 -29.300  1.00 23.46           C  
ATOM   1771  NE  ARG A 227      -2.254  15.446 -28.817  1.00 23.83           N  
ATOM   1772  CZ  ARG A 227      -3.434  15.307 -29.412  1.00 24.96           C  
ATOM   1773  NH1 ARG A 227      -3.784  16.053 -30.466  1.00 26.09           N1+
ATOM   1774  NH2 ARG A 227      -4.282  14.420 -28.936  1.00 24.86           N  
ATOM   1775  N   LEU A 228       2.534  16.581 -26.115  1.00 23.51           N  
ATOM   1776  CA  LEU A 228       3.285  15.378 -25.648  1.00 23.08           C  
ATOM   1777  C   LEU A 228       2.250  14.339 -25.289  1.00 22.15           C  
ATOM   1778  O   LEU A 228       1.287  14.616 -24.616  1.00 22.20           O  
ATOM   1779  CB  LEU A 228       4.066  15.676 -24.387  1.00 23.53           C  
ATOM   1780  CG  LEU A 228       5.317  16.563 -24.499  1.00 27.05           C  
ATOM   1781  CD1 LEU A 228       5.113  17.865 -25.270  1.00 28.16           C  
ATOM   1782  CD2 LEU A 228       5.920  16.742 -23.074  1.00 25.76           C  
ATOM   1783  N   ARG A 229       2.552  13.099 -25.628  1.00 22.57           N  
ATOM   1784  CA  ARG A 229       1.557  12.025 -25.451  1.00 23.14           C  
ATOM   1785  C   ARG A 229       2.179  11.025 -24.523  1.00 22.89           C  
ATOM   1786  O   ARG A 229       3.081  10.318 -24.910  1.00 25.36           O  
ATOM   1787  CB  ARG A 229       1.221  11.439 -26.804  1.00 23.45           C  
ATOM   1788  CG  ARG A 229       0.701  12.440 -27.844  1.00 22.95           C  
ATOM   1789  CD  ARG A 229       0.565  11.746 -29.154  1.00 24.52           C  
ATOM   1790  NE  ARG A 229       0.024  12.530 -30.230  1.00 25.18           N  
ATOM   1791  CZ  ARG A 229      -1.249  12.533 -30.629  1.00 26.00           C  
ATOM   1792  NH1 ARG A 229      -2.155  11.840 -29.982  1.00 23.46           N1+
ATOM   1793  NH2 ARG A 229      -1.620  13.274 -31.666  1.00 28.48           N  
ATOM   1794  N   LEU A 230       1.727  11.051 -23.284  1.00 22.84           N  
ATOM   1795  CA  LEU A 230       2.356  10.350 -22.217  1.00 23.36           C  
ATOM   1796  C   LEU A 230       1.673   9.023 -22.020  1.00 22.74           C  
ATOM   1797  O   LEU A 230       0.455   8.964 -21.909  1.00 23.17           O  
ATOM   1798  CB  LEU A 230       2.297  11.150 -20.943  1.00 23.08           C  
ATOM   1799  CG  LEU A 230       2.884  12.579 -21.101  1.00 25.90           C  
ATOM   1800  CD1 LEU A 230       2.552  13.446 -19.871  1.00 26.43           C  
ATOM   1801  CD2 LEU A 230       4.382  12.501 -21.377  1.00 25.13           C  
ATOM   1802  N   ILE A 231       2.482   7.978 -21.951  1.00 22.68           N  
ATOM   1803  CA  ILE A 231       1.997   6.600 -21.700  1.00 21.40           C  
ATOM   1804  C   ILE A 231       2.837   5.903 -20.700  1.00 21.63           C  
ATOM   1805  O   ILE A 231       4.048   5.789 -20.874  1.00 21.33           O  
ATOM   1806  CB  ILE A 231       1.910   5.742 -22.961  1.00 22.03           C  
ATOM   1807  CG1 ILE A 231       1.399   6.556 -24.154  1.00 21.81           C  
ATOM   1808  CG2 ILE A 231       1.031   4.397 -22.666  1.00 21.05           C  
ATOM   1809  CD1 ILE A 231       1.118   5.732 -25.364  1.00 22.35           C  
ATOM   1810  N   ASN A 232       2.194   5.359 -19.671  1.00 21.91           N  
ATOM   1811  CA  ASN A 232       2.890   4.500 -18.721  1.00 21.51           C  
ATOM   1812  C   ASN A 232       2.701   3.035 -19.193  1.00 21.84           C  
ATOM   1813  O   ASN A 232       1.618   2.540 -19.202  1.00 22.38           O  
ATOM   1814  CB  ASN A 232       2.374   4.730 -17.290  1.00 21.73           C  
ATOM   1815  CG  ASN A 232       2.924   3.769 -16.255  1.00 20.98           C  
ATOM   1816  ND2 ASN A 232       2.486   4.037 -14.981  1.00 21.11           N  
ATOM   1817  OD1 ASN A 232       3.660   2.781 -16.522  1.00 22.30           O  
ATOM   1818  N   VAL A 233       3.792   2.415 -19.543  1.00 22.06           N  
ATOM   1819  CA  VAL A 233       3.797   1.058 -20.122  1.00 21.39           C  
ATOM   1820  C   VAL A 233       4.692   0.111 -19.353  1.00 21.34           C  
ATOM   1821  O   VAL A 233       5.106  -0.938 -19.877  1.00 22.22           O  
ATOM   1822  CB  VAL A 233       4.207   1.090 -21.621  1.00 21.02           C  
ATOM   1823  CG1 VAL A 233       3.212   1.954 -22.399  1.00 18.71           C  
ATOM   1824  CG2 VAL A 233       5.691   1.532 -21.807  1.00 21.73           C  
ATOM   1825  N   GLY A 234       4.890   0.376 -18.066  1.00 22.96           N  
ATOM   1826  CA  GLY A 234       5.746  -0.409 -17.259  1.00 24.11           C  
ATOM   1827  C   GLY A 234       5.049  -1.692 -16.831  1.00 24.69           C  
ATOM   1828  O   GLY A 234       3.820  -1.837 -17.016  1.00 25.50           O  
ATOM   1829  N   ILE A 235       5.852  -2.637 -16.361  1.00 24.17           N  
ATOM   1830  CA  ILE A 235       5.386  -3.923 -15.805  1.00 25.67           C  
ATOM   1831  C   ILE A 235       4.713  -3.640 -14.476  1.00 23.88           C  
ATOM   1832  O   ILE A 235       3.667  -4.170 -14.154  1.00 23.18           O  
ATOM   1833  CB  ILE A 235       6.645  -4.831 -15.579  1.00 25.83           C  
ATOM   1834  CG1 ILE A 235       7.201  -5.273 -16.910  1.00 29.94           C  
ATOM   1835  CG2 ILE A 235       6.367  -6.044 -14.681  1.00 28.77           C  
ATOM   1836  CD1 ILE A 235       8.643  -5.794 -16.776  1.00 30.90           C  
ATOM   1837  N   ASP A 236       5.353  -2.791 -13.699  1.00 24.56           N  
ATOM   1838  CA  ASP A 236       4.827  -2.428 -12.366  1.00 24.31           C  
ATOM   1839  C   ASP A 236       5.429  -1.146 -11.925  1.00 23.39           C  
ATOM   1840  O   ASP A 236       6.324  -1.120 -11.085  1.00 23.74           O  
ATOM   1841  CB  ASP A 236       5.134  -3.522 -11.369  1.00 24.96           C  
ATOM   1842  CG  ASP A 236       4.320  -3.387 -10.064  1.00 25.94           C  
ATOM   1843  OD1 ASP A 236       3.704  -2.342  -9.844  1.00 29.70           O  
ATOM   1844  OD2 ASP A 236       4.289  -4.355  -9.287  1.00 31.03           O1-
ATOM   1845  N   SER A 237       4.922  -0.053 -12.498  1.00 23.47           N  
ATOM   1846  CA  SER A 237       5.493   1.273 -12.352  1.00 22.42           C  
ATOM   1847  C   SER A 237       4.391   2.249 -12.211  1.00 22.72           C  
ATOM   1848  O   SER A 237       3.412   2.158 -12.952  1.00 23.10           O  
ATOM   1849  CB  SER A 237       6.347   1.658 -13.588  1.00 22.04           C  
ATOM   1850  OG  SER A 237       5.604   1.368 -14.767  1.00 23.96           O  
ATOM   1851  N   HIS A 238       4.620   3.276 -11.414  1.00 22.22           N  
ATOM   1852  CA  HIS A 238       3.708   4.408 -11.308  1.00 22.09           C  
ATOM   1853  C   HIS A 238       4.539   5.642 -11.497  1.00 23.10           C  
ATOM   1854  O   HIS A 238       5.654   5.742 -10.941  1.00 22.80           O  
ATOM   1855  CB  HIS A 238       3.009   4.491  -9.948  1.00 22.86           C  
ATOM   1856  CG  HIS A 238       1.832   5.401  -9.941  1.00 24.26           C  
ATOM   1857  CD2 HIS A 238       0.511   5.145 -10.115  1.00 22.91           C  
ATOM   1858  ND1 HIS A 238       1.946   6.767  -9.800  1.00 24.61           N  
ATOM   1859  CE1 HIS A 238       0.736   7.311  -9.880  1.00 24.22           C  
ATOM   1860  NE2 HIS A 238      -0.150   6.349 -10.025  1.00 23.86           N  
ATOM   1861  N   PHE A 239       3.987   6.568 -12.236  1.00 22.46           N  
ATOM   1862  CA  PHE A 239       4.692   7.802 -12.563  1.00 22.99           C  
ATOM   1863  C   PHE A 239       3.888   9.001 -12.153  1.00 24.24           C  
ATOM   1864  O   PHE A 239       2.682   8.979 -12.068  1.00 23.24           O  
ATOM   1865  CB  PHE A 239       5.137   7.887 -14.052  1.00 22.85           C  
ATOM   1866  CG  PHE A 239       6.111   6.815 -14.449  1.00 22.67           C  
ATOM   1867  CD1 PHE A 239       7.456   6.912 -14.137  1.00 24.26           C  
ATOM   1868  CD2 PHE A 239       5.661   5.682 -15.099  1.00 24.08           C  
ATOM   1869  CE1 PHE A 239       8.343   5.942 -14.475  1.00 23.52           C  
ATOM   1870  CE2 PHE A 239       6.535   4.695 -15.446  1.00 22.83           C  
ATOM   1871  CZ  PHE A 239       7.902   4.818 -15.105  1.00 24.29           C  
ATOM   1872  N   GLU A 240       4.608  10.088 -11.916  1.00 24.45           N  
ATOM   1873  CA  GLU A 240       4.032  11.398 -11.671  1.00 23.98           C  
ATOM   1874  C   GLU A 240       4.813  12.414 -12.498  1.00 25.19           C  
ATOM   1875  O   GLU A 240       5.680  13.174 -12.020  1.00 25.37           O  
ATOM   1876  CB  GLU A 240       3.994  11.725 -10.161  1.00 24.55           C  
ATOM   1877  CG  GLU A 240       3.099  12.925  -9.898  1.00 21.90           C  
ATOM   1878  CD  GLU A 240       3.067  13.368  -8.446  1.00 21.88           C  
ATOM   1879  OE1 GLU A 240       3.378  12.498  -7.603  1.00 27.75           O  
ATOM   1880  OE2 GLU A 240       2.716  14.609  -8.214  1.00 27.24           O1-
ATOM   1881  N   PHE A 241       4.533  12.405 -13.793  1.00 24.46           N  
ATOM   1882  CA  PHE A 241       5.334  13.065 -14.757  1.00 23.91           C  
ATOM   1883  C   PHE A 241       5.357  14.580 -14.531  1.00 25.27           C  
ATOM   1884  O   PHE A 241       4.298  15.187 -14.279  1.00 24.49           O  
ATOM   1885  CB  PHE A 241       4.770  12.745 -16.168  1.00 23.44           C  
ATOM   1886  CG  PHE A 241       5.535  13.341 -17.270  1.00 23.34           C  
ATOM   1887  CD1 PHE A 241       6.644  12.726 -17.803  1.00 21.88           C  
ATOM   1888  CD2 PHE A 241       5.152  14.570 -17.808  1.00 25.25           C  
ATOM   1889  CE1 PHE A 241       7.346  13.310 -18.835  1.00 22.92           C  
ATOM   1890  CE2 PHE A 241       5.853  15.142 -18.902  1.00 26.14           C  
ATOM   1891  CZ  PHE A 241       6.951  14.518 -19.381  1.00 22.76           C  
ATOM   1892  N   ALA A 242       6.538  15.166 -14.738  1.00 24.49           N  
ATOM   1893  CA  ALA A 242       6.695  16.625 -14.528  1.00 24.88           C  
ATOM   1894  C   ALA A 242       7.844  17.066 -15.393  1.00 24.81           C  
ATOM   1895  O   ALA A 242       8.731  16.261 -15.711  1.00 25.72           O  
ATOM   1896  CB  ALA A 242       6.941  16.919 -13.030  1.00 25.12           C  
ATOM   1897  N   ILE A 243       7.809  18.326 -15.803  1.00 25.90           N  
ATOM   1898  CA  ILE A 243       8.919  18.956 -16.523  1.00 26.62           C  
ATOM   1899  C   ILE A 243       9.221  20.190 -15.676  1.00 26.97           C  
ATOM   1900  O   ILE A 243       8.360  21.039 -15.515  1.00 26.92           O  
ATOM   1901  CB  ILE A 243       8.552  19.365 -17.939  1.00 26.36           C  
ATOM   1902  CG1 ILE A 243       8.076  18.141 -18.742  1.00 26.66           C  
ATOM   1903  CG2 ILE A 243       9.732  20.079 -18.642  1.00 27.98           C  
ATOM   1904  CD1 ILE A 243       7.564  18.517 -20.150  1.00 27.66           C  
ATOM   1905  N   ASP A 244      10.386  20.236 -15.090  1.00 27.42           N  
ATOM   1906  CA  ASP A 244      10.718  21.344 -14.203  1.00 28.95           C  
ATOM   1907  C   ASP A 244      10.448  22.676 -14.875  1.00 28.93           C  
ATOM   1908  O   ASP A 244      10.792  22.910 -16.033  1.00 28.46           O  
ATOM   1909  CB  ASP A 244      12.190  21.308 -13.820  1.00 28.41           C  
ATOM   1910  CG  ASP A 244      12.556  20.145 -12.968  1.00 31.30           C  
ATOM   1911  OD1 ASP A 244      11.683  19.322 -12.564  1.00 30.46           O  
ATOM   1912  OD2 ASP A 244      13.771  20.041 -12.689  1.00 33.57           O1-
ATOM   1913  N   ASN A 245       9.828  23.553 -14.096  1.00 31.79           N  
ATOM   1914  CA  ASN A 245       9.531  24.918 -14.470  1.00 33.80           C  
ATOM   1915  C   ASN A 245       8.591  25.041 -15.659  1.00 33.49           C  
ATOM   1916  O   ASN A 245       8.476  26.096 -16.240  1.00 33.36           O  
ATOM   1917  CB  ASN A 245      10.817  25.693 -14.711  1.00 34.73           C  
ATOM   1918  CG  ASN A 245      10.622  27.181 -14.570  1.00 39.45           C  
ATOM   1919  ND2 ASN A 245       9.959  27.626 -13.472  1.00 40.97           N  
ATOM   1920  OD1 ASN A 245      11.039  27.918 -15.445  1.00 45.61           O  
ATOM   1921  N   HIS A 246       7.873  23.948 -15.978  1.00 31.88           N  
ATOM   1922  CA  HIS A 246       6.866  23.990 -17.027  1.00 30.62           C  
ATOM   1923  C   HIS A 246       5.534  23.478 -16.476  1.00 29.56           C  
ATOM   1924  O   HIS A 246       5.472  22.748 -15.498  1.00 30.34           O  
ATOM   1925  CB  HIS A 246       7.337  23.183 -18.257  1.00 29.54           C  
ATOM   1926  CG  HIS A 246       8.485  23.794 -19.007  1.00 27.26           C  
ATOM   1927  CD2 HIS A 246       8.523  24.401 -20.213  1.00 27.71           C  
ATOM   1928  ND1 HIS A 246       9.782  23.811 -18.530  1.00 27.33           N  
ATOM   1929  CE1 HIS A 246      10.558  24.395 -19.428  1.00 28.65           C  
ATOM   1930  NE2 HIS A 246       9.821  24.750 -20.461  1.00 28.22           N  
ATOM   1931  N   THR A 247       4.485  24.009 -17.065  1.00 30.06           N  
ATOM   1932  CA  THR A 247       3.132  23.682 -16.734  1.00 29.67           C  
ATOM   1933  C   THR A 247       2.620  22.744 -17.832  1.00 27.06           C  
ATOM   1934  O   THR A 247       2.877  22.890 -19.035  1.00 28.39           O  
ATOM   1935  CB  THR A 247       2.263  24.941 -16.692  1.00 29.89           C  
ATOM   1936  CG2 THR A 247       0.845  24.591 -16.361  1.00 34.09           C  
ATOM   1937  OG1 THR A 247       2.767  25.789 -15.629  1.00 34.39           O  
ATOM   1938  N   LEU A 248       1.937  21.749 -17.366  1.00 26.56           N  
ATOM   1939  CA  LEU A 248       1.275  20.838 -18.279  1.00 26.60           C  
ATOM   1940  C   LEU A 248      -0.176  21.234 -18.398  1.00 26.44           C  
ATOM   1941  O   LEU A 248      -0.852  21.310 -17.384  1.00 28.24           O  
ATOM   1942  CB  LEU A 248       1.381  19.420 -17.740  1.00 26.06           C  
ATOM   1943  CG  LEU A 248       2.741  18.887 -17.283  1.00 24.48           C  
ATOM   1944  CD1 LEU A 248       2.540  17.452 -16.728  1.00 25.65           C  
ATOM   1945  CD2 LEU A 248       3.814  18.858 -18.367  1.00 27.27           C  
ATOM   1946  N   THR A 249      -0.663  21.436 -19.605  1.00 26.45           N  
ATOM   1947  CA  THR A 249      -2.085  21.582 -19.843  1.00 26.73           C  
ATOM   1948  C   THR A 249      -2.621  20.227 -20.344  1.00 26.23           C  
ATOM   1949  O   THR A 249      -2.337  19.816 -21.448  1.00 25.25           O  
ATOM   1950  CB  THR A 249      -2.384  22.628 -20.831  1.00 28.57           C  
ATOM   1951  CG2 THR A 249      -3.884  22.720 -21.063  1.00 25.93           C  
ATOM   1952  OG1 THR A 249      -1.951  23.892 -20.295  1.00 30.69           O  
ATOM   1953  N   VAL A 250      -3.362  19.582 -19.482  1.00 25.02           N  
ATOM   1954  CA  VAL A 250      -3.859  18.239 -19.743  1.00 24.88           C  
ATOM   1955  C   VAL A 250      -5.100  18.350 -20.650  1.00 25.75           C  
ATOM   1956  O   VAL A 250      -6.089  19.008 -20.293  1.00 26.99           O  
ATOM   1957  CB  VAL A 250      -4.166  17.523 -18.482  1.00 25.13           C  
ATOM   1958  CG1 VAL A 250      -4.403  15.947 -18.797  1.00 21.28           C  
ATOM   1959  CG2 VAL A 250      -3.097  17.643 -17.408  1.00 24.36           C  
ATOM   1960  N   ILE A 251      -5.040  17.714 -21.808  1.00 24.40           N  
ATOM   1961  CA  ILE A 251      -6.105  17.811 -22.800  1.00 22.90           C  
ATOM   1962  C   ILE A 251      -6.816  16.527 -23.163  1.00 22.77           C  
ATOM   1963  O   ILE A 251      -7.793  16.568 -23.877  1.00 23.30           O  
ATOM   1964  CB  ILE A 251      -5.666  18.528 -24.070  1.00 23.23           C  
ATOM   1965  CG1 ILE A 251      -4.513  17.856 -24.819  1.00 20.34           C  
ATOM   1966  CG2 ILE A 251      -5.213  20.012 -23.721  1.00 24.35           C  
ATOM   1967  CD1 ILE A 251      -4.562  18.135 -26.285  1.00 22.66           C  
ATOM   1968  N   ALA A 252      -6.322  15.379 -22.691  1.00 21.93           N  
ATOM   1969  CA  ALA A 252      -7.037  14.139 -22.910  1.00 22.54           C  
ATOM   1970  C   ALA A 252      -6.558  13.187 -21.905  1.00 22.19           C  
ATOM   1971  O   ALA A 252      -5.414  13.253 -21.437  1.00 22.18           O  
ATOM   1972  CB  ALA A 252      -6.789  13.569 -24.320  1.00 22.27           C  
ATOM   1973  N   ASN A 253      -7.459  12.277 -21.559  1.00 21.94           N  
ATOM   1974  CA  ASN A 253      -7.084  11.144 -20.818  1.00 21.75           C  
ATOM   1975  C   ASN A 253      -7.446   9.895 -21.596  1.00 21.98           C  
ATOM   1976  O   ASN A 253      -8.493   9.815 -22.178  1.00 22.38           O  
ATOM   1977  CB  ASN A 253      -7.632  11.166 -19.392  1.00 21.19           C  
ATOM   1978  CG  ASN A 253      -9.166  11.176 -19.249  1.00 22.50           C  
ATOM   1979  ND2 ASN A 253      -9.572  11.531 -18.071  1.00 19.98           N  
ATOM   1980  OD1 ASN A 253      -9.977  10.788 -20.145  1.00 27.33           O  
ATOM   1981  N   ASP A 254      -6.515   8.960 -21.638  1.00 21.01           N  
ATOM   1982  CA  ASP A 254      -6.669   7.840 -22.533  1.00 20.35           C  
ATOM   1983  C   ASP A 254      -7.158   8.307 -23.905  1.00 20.87           C  
ATOM   1984  O   ASP A 254      -6.482   9.125 -24.483  1.00 20.03           O  
ATOM   1985  CB  ASP A 254      -7.583   6.818 -21.837  1.00 21.02           C  
ATOM   1986  CG  ASP A 254      -6.985   6.326 -20.509  1.00 22.32           C  
ATOM   1987  OD1 ASP A 254      -5.819   6.670 -20.176  1.00 21.47           O  
ATOM   1988  OD2 ASP A 254      -7.697   5.564 -19.787  1.00 22.74           O1-
ATOM   1989  N   LEU A 255      -8.271   7.769 -24.460  1.00 21.33           N  
ATOM   1990  CA  LEU A 255      -8.781   8.198 -25.770  1.00 22.56           C  
ATOM   1991  C   LEU A 255     -10.009   9.094 -25.666  1.00 22.90           C  
ATOM   1992  O   LEU A 255     -10.823   9.157 -26.583  1.00 21.02           O  
ATOM   1993  CB  LEU A 255      -9.036   7.011 -26.703  1.00 21.25           C  
ATOM   1994  CG  LEU A 255      -7.769   6.276 -27.160  1.00 19.75           C  
ATOM   1995  CD1 LEU A 255      -8.100   4.748 -27.510  1.00 21.32           C  
ATOM   1996  CD2 LEU A 255      -7.187   6.938 -28.360  1.00 20.21           C  
ATOM   1997  N   VAL A 256     -10.009   9.887 -24.602  1.00 23.14           N  
ATOM   1998  CA  VAL A 256     -11.123  10.840 -24.356  1.00 21.93           C  
ATOM   1999  C   VAL A 256     -10.569  12.229 -24.084  1.00 21.52           C  
ATOM   2000  O   VAL A 256      -9.927  12.494 -23.048  1.00 21.30           O  
ATOM   2001  CB  VAL A 256     -11.894  10.376 -23.177  1.00 21.56           C  
ATOM   2002  CG1 VAL A 256     -13.084  11.325 -22.836  1.00 23.67           C  
ATOM   2003  CG2 VAL A 256     -12.435   8.903 -23.374  1.00 20.02           C  
ATOM   2004  N   PRO A 257     -10.864  13.140 -24.993  1.00 23.11           N  
ATOM   2005  CA  PRO A 257     -10.523  14.524 -24.777  1.00 23.60           C  
ATOM   2006  C   PRO A 257     -11.250  15.114 -23.573  1.00 22.84           C  
ATOM   2007  O   PRO A 257     -12.411  14.832 -23.336  1.00 23.70           O  
ATOM   2008  CB  PRO A 257     -10.977  15.161 -26.097  1.00 24.18           C  
ATOM   2009  CG  PRO A 257     -10.877  14.110 -27.073  1.00 24.71           C  
ATOM   2010  CD  PRO A 257     -11.408  12.961 -26.351  1.00 22.55           C  
ATOM   2011  N   ILE A 258     -10.528  15.914 -22.781  1.00 23.86           N  
ATOM   2012  CA  ILE A 258     -11.081  16.484 -21.568  1.00 23.44           C  
ATOM   2013  C   ILE A 258     -10.983  18.001 -21.658  1.00 24.85           C  
ATOM   2014  O   ILE A 258     -10.241  18.533 -22.440  1.00 25.46           O  
ATOM   2015  CB  ILE A 258     -10.378  15.997 -20.268  1.00 24.14           C  
ATOM   2016  CG1 ILE A 258      -8.905  16.369 -20.234  1.00 23.87           C  
ATOM   2017  CG2 ILE A 258     -10.508  14.411 -20.124  1.00 23.23           C  
ATOM   2018  CD1 ILE A 258      -8.230  16.202 -18.817  1.00 24.78           C  
ATOM   2019  N   VAL A 259     -11.816  18.652 -20.868  1.00 25.50           N  
ATOM   2020  CA  VAL A 259     -11.679  20.100 -20.673  1.00 26.35           C  
ATOM   2021  C   VAL A 259     -10.283  20.356 -20.140  1.00 26.30           C  
ATOM   2022  O   VAL A 259      -9.922  19.816 -19.108  1.00 26.26           O  
ATOM   2023  CB  VAL A 259     -12.749  20.571 -19.696  1.00 27.22           C  
ATOM   2024  CG1 VAL A 259     -12.598  22.136 -19.433  1.00 28.30           C  
ATOM   2025  CG2 VAL A 259     -14.048  20.241 -20.285  1.00 26.90           C  
ATOM   2026  N   PRO A 260      -9.523  21.233 -20.801  1.00 26.68           N  
ATOM   2027  CA  PRO A 260      -8.142  21.400 -20.342  1.00 27.60           C  
ATOM   2028  C   PRO A 260      -8.012  21.899 -18.896  1.00 28.84           C  
ATOM   2029  O   PRO A 260      -8.802  22.740 -18.450  1.00 29.04           O  
ATOM   2030  CB  PRO A 260      -7.579  22.424 -21.312  1.00 27.49           C  
ATOM   2031  CG  PRO A 260      -8.427  22.270 -22.571  1.00 28.20           C  
ATOM   2032  CD  PRO A 260      -9.778  21.939 -22.071  1.00 26.82           C  
ATOM   2033  N   TYR A 261      -7.033  21.368 -18.169  1.00 27.63           N  
ATOM   2034  CA  TYR A 261      -6.650  21.844 -16.874  1.00 27.96           C  
ATOM   2035  C   TYR A 261      -5.136  21.843 -16.776  1.00 29.59           C  
ATOM   2036  O   TYR A 261      -4.418  21.142 -17.523  1.00 28.50           O  
ATOM   2037  CB  TYR A 261      -7.299  21.073 -15.742  1.00 28.05           C  
ATOM   2038  CG  TYR A 261      -6.671  19.710 -15.439  1.00 26.26           C  
ATOM   2039  CD1 TYR A 261      -7.046  18.597 -16.156  1.00 26.18           C  
ATOM   2040  CD2 TYR A 261      -5.731  19.570 -14.442  1.00 27.65           C  
ATOM   2041  CE1 TYR A 261      -6.508  17.363 -15.868  1.00 24.54           C  
ATOM   2042  CE2 TYR A 261      -5.176  18.323 -14.138  1.00 25.81           C  
ATOM   2043  CZ  TYR A 261      -5.620  17.217 -14.873  1.00 23.55           C  
ATOM   2044  OH  TYR A 261      -5.127  15.972 -14.629  1.00 24.99           O  
ATOM   2045  N   THR A 262      -4.630  22.708 -15.909  1.00 30.15           N  
ATOM   2046  CA  THR A 262      -3.190  22.827 -15.763  1.00 30.83           C  
ATOM   2047  C   THR A 262      -2.739  22.155 -14.486  1.00 30.31           C  
ATOM   2048  O   THR A 262      -3.426  22.126 -13.456  1.00 28.45           O  
ATOM   2049  CB  THR A 262      -2.740  24.305 -15.802  1.00 31.88           C  
ATOM   2050  CG2 THR A 262      -2.944  24.887 -17.160  1.00 31.00           C  
ATOM   2051  OG1 THR A 262      -3.492  25.041 -14.842  1.00 35.03           O  
ATOM   2052  N   THR A 263      -1.565  21.555 -14.567  1.00 28.85           N  
ATOM   2053  CA  THR A 263      -1.003  20.858 -13.460  1.00 29.47           C  
ATOM   2054  C   THR A 263       0.512  20.914 -13.597  1.00 28.06           C  
ATOM   2055  O   THR A 263       1.027  20.980 -14.708  1.00 28.24           O  
ATOM   2056  CB  THR A 263      -1.525  19.380 -13.382  1.00 29.05           C  
ATOM   2057  CG2 THR A 263      -0.982  18.528 -14.614  1.00 27.48           C  
ATOM   2058  OG1 THR A 263      -1.101  18.840 -12.149  1.00 30.27           O  
ATOM   2059  N   ASP A 264       1.212  20.891 -12.472  1.00 29.32           N  
ATOM   2060  CA  ASP A 264       2.676  20.817 -12.479  1.00 30.43           C  
ATOM   2061  C   ASP A 264       3.210  19.398 -12.583  1.00 28.66           C  
ATOM   2062  O   ASP A 264       4.370  19.193 -12.974  1.00 27.97           O  
ATOM   2063  CB  ASP A 264       3.248  21.429 -11.181  1.00 32.56           C  
ATOM   2064  CG  ASP A 264       3.084  22.929 -11.125  1.00 36.83           C  
ATOM   2065  OD1 ASP A 264       3.244  23.603 -12.174  1.00 42.90           O  
ATOM   2066  OD2 ASP A 264       2.793  23.411 -10.008  1.00 45.86           O1-
ATOM   2067  N   THR A 265       2.397  18.450 -12.149  1.00 27.62           N  
ATOM   2068  CA  THR A 265       2.795  17.040 -12.182  1.00 26.61           C  
ATOM   2069  C   THR A 265       1.580  16.237 -12.596  1.00 26.01           C  
ATOM   2070  O   THR A 265       0.455  16.711 -12.492  1.00 27.32           O  
ATOM   2071  CB  THR A 265       3.366  16.519 -10.882  1.00 26.52           C  
ATOM   2072  CG2 THR A 265       4.331  17.514 -10.233  1.00 27.47           C  
ATOM   2073  OG1 THR A 265       2.318  16.214  -9.986  1.00 28.10           O  
ATOM   2074  N   LEU A 266       1.797  15.014 -13.057  1.00 25.05           N  
ATOM   2075  CA  LEU A 266       0.671  14.266 -13.671  1.00 24.42           C  
ATOM   2076  C   LEU A 266       0.832  12.785 -13.297  1.00 23.20           C  
ATOM   2077  O   LEU A 266       1.809  12.106 -13.743  1.00 23.61           O  
ATOM   2078  CB  LEU A 266       0.749  14.476 -15.167  1.00 26.08           C  
ATOM   2079  CG  LEU A 266      -0.317  13.874 -16.086  1.00 25.90           C  
ATOM   2080  CD1 LEU A 266      -1.705  14.117 -15.553  1.00 25.84           C  
ATOM   2081  CD2 LEU A 266      -0.168  14.374 -17.506  1.00 27.23           C  
ATOM   2082  N   LEU A 267      -0.092  12.317 -12.461  1.00 22.50           N  
ATOM   2083  CA  LEU A 267      -0.109  10.975 -11.945  1.00 21.79           C  
ATOM   2084  C   LEU A 267      -0.559  10.077 -13.089  1.00 22.67           C  
ATOM   2085  O   LEU A 267      -1.555  10.382 -13.726  1.00 22.76           O  
ATOM   2086  CB  LEU A 267      -1.039  10.832 -10.761  1.00 22.35           C  
ATOM   2087  CG  LEU A 267      -0.605  11.578  -9.478  1.00 20.54           C  
ATOM   2088  CD1 LEU A 267      -1.822  11.760  -8.531  1.00 21.62           C  
ATOM   2089  CD2 LEU A 267       0.495  10.798  -8.820  1.00 23.76           C  
ATOM   2090  N   ILE A 268       0.179   9.008 -13.346  1.00 22.43           N  
ATOM   2091  CA  ILE A 268      -0.159   8.157 -14.492  1.00 21.66           C  
ATOM   2092  C   ILE A 268       0.032   6.738 -14.096  1.00 20.59           C  
ATOM   2093  O   ILE A 268       1.160   6.271 -13.768  1.00 22.29           O  
ATOM   2094  CB  ILE A 268       0.678   8.408 -15.776  1.00 22.23           C  
ATOM   2095  CG1 ILE A 268       0.850   9.886 -16.109  1.00 26.34           C  
ATOM   2096  CG2 ILE A 268       0.057   7.617 -16.984  1.00 21.99           C  
ATOM   2097  CD1 ILE A 268       1.795  10.148 -17.286  1.00 27.59           C  
ATOM   2098  N   GLY A 269      -1.075   6.022 -14.028  1.00 20.88           N  
ATOM   2099  CA  GLY A 269      -1.025   4.581 -13.863  1.00 21.20           C  
ATOM   2100  C   GLY A 269      -0.793   3.743 -15.115  1.00 21.36           C  
ATOM   2101  O   GLY A 269      -0.808   4.238 -16.199  1.00 22.73           O  
ATOM   2102  N   ILE A 270      -0.483   2.470 -14.931  1.00 22.06           N  
ATOM   2103  CA  ILE A 270      -0.070   1.632 -16.032  1.00 21.82           C  
ATOM   2104  C   ILE A 270      -1.178   1.505 -17.060  1.00 20.54           C  
ATOM   2105  O   ILE A 270      -2.303   1.163 -16.734  1.00 23.07           O  
ATOM   2106  CB  ILE A 270       0.369   0.228 -15.625  1.00 20.15           C  
ATOM   2107  CG1 ILE A 270       1.535   0.288 -14.634  1.00 25.75           C  
ATOM   2108  CG2 ILE A 270       0.835  -0.543 -16.909  1.00 20.42           C  
ATOM   2109  CD1 ILE A 270       1.825  -1.048 -14.010  1.00 22.49           C  
ATOM   2110  N   GLY A 271      -0.863   1.784 -18.285  1.00 19.85           N  
ATOM   2111  CA  GLY A 271      -1.814   1.688 -19.383  1.00 19.49           C  
ATOM   2112  C   GLY A 271      -2.607   2.961 -19.619  1.00 20.07           C  
ATOM   2113  O   GLY A 271      -3.209   3.092 -20.707  1.00 21.32           O  
ATOM   2114  N   GLN A 272      -2.537   3.889 -18.665  1.00 20.49           N  
ATOM   2115  CA  GLN A 272      -3.077   5.215 -18.833  1.00 20.76           C  
ATOM   2116  C   GLN A 272      -2.258   6.067 -19.803  1.00 21.59           C  
ATOM   2117  O   GLN A 272      -1.024   5.911 -19.889  1.00 22.04           O  
ATOM   2118  CB  GLN A 272      -3.186   5.938 -17.511  1.00 22.21           C  
ATOM   2119  CG  GLN A 272      -4.224   5.394 -16.637  1.00 22.14           C  
ATOM   2120  CD  GLN A 272      -4.515   6.259 -15.435  1.00 21.51           C  
ATOM   2121  NE2 GLN A 272      -5.749   6.215 -14.961  1.00 22.17           N  
ATOM   2122  OE1 GLN A 272      -3.606   6.870 -14.880  1.00 24.11           O  
ATOM   2123  N   ARG A 273      -2.964   6.983 -20.513  1.00 19.71           N  
ATOM   2124  CA  ARG A 273      -2.388   7.943 -21.402  1.00 20.97           C  
ATOM   2125  C   ARG A 273      -2.891   9.249 -20.964  1.00 21.40           C  
ATOM   2126  O   ARG A 273      -3.985   9.328 -20.441  1.00 20.55           O  
ATOM   2127  CB  ARG A 273      -2.759   7.748 -22.893  1.00 22.41           C  
ATOM   2128  CG  ARG A 273      -2.160   6.505 -23.477  1.00 19.50           C  
ATOM   2129  CD  ARG A 273      -2.959   5.297 -23.155  1.00 20.33           C  
ATOM   2130  NE  ARG A 273      -4.202   5.312 -23.884  1.00 18.05           N  
ATOM   2131  CZ  ARG A 273      -5.315   4.658 -23.529  1.00 20.95           C  
ATOM   2132  NH1 ARG A 273      -5.395   4.009 -22.389  1.00 21.48           N1+
ATOM   2133  NH2 ARG A 273      -6.367   4.709 -24.331  1.00 22.00           N  
ATOM   2134  N   TYR A 274      -2.054  10.257 -21.156  1.00 22.30           N  
ATOM   2135  CA  TYR A 274      -2.509  11.642 -21.104  1.00 21.58           C  
ATOM   2136  C   TYR A 274      -1.901  12.361 -22.248  1.00 21.89           C  
ATOM   2137  O   TYR A 274      -0.709  12.170 -22.580  1.00 21.71           O  
ATOM   2138  CB  TYR A 274      -2.082  12.282 -19.806  1.00 22.11           C  
ATOM   2139  CG  TYR A 274      -2.888  11.870 -18.616  1.00 20.05           C  
ATOM   2140  CD1 TYR A 274      -4.121  12.451 -18.344  1.00 23.50           C  
ATOM   2141  CD2 TYR A 274      -2.443  10.863 -17.783  1.00 20.58           C  
ATOM   2142  CE1 TYR A 274      -4.838  12.078 -17.248  1.00 22.24           C  
ATOM   2143  CE2 TYR A 274      -3.157  10.491 -16.666  1.00 20.07           C  
ATOM   2144  CZ  TYR A 274      -4.354  11.089 -16.405  1.00 20.56           C  
ATOM   2145  OH  TYR A 274      -5.050  10.736 -15.327  1.00 23.01           O  
ATOM   2146  N   ASP A 275      -2.659  13.302 -22.784  1.00 21.57           N  
ATOM   2147  CA  ASP A 275      -2.143  14.197 -23.769  1.00 22.62           C  
ATOM   2148  C   ASP A 275      -2.060  15.523 -23.002  1.00 23.47           C  
ATOM   2149  O   ASP A 275      -3.004  15.922 -22.308  1.00 24.22           O  
ATOM   2150  CB  ASP A 275      -3.046  14.401 -24.959  1.00 22.21           C  
ATOM   2151  CG  ASP A 275      -3.049  13.241 -25.915  1.00 24.68           C  
ATOM   2152  OD1 ASP A 275      -3.688  12.276 -25.551  1.00 24.01           O  
ATOM   2153  OD2 ASP A 275      -2.446  13.300 -27.008  1.00 23.98           O1-
ATOM   2154  N   VAL A 276      -0.885  16.125 -23.110  1.00 23.99           N  
ATOM   2155  CA  VAL A 276      -0.654  17.465 -22.529  1.00 22.73           C  
ATOM   2156  C   VAL A 276      -0.042  18.399 -23.546  1.00 23.79           C  
ATOM   2157  O   VAL A 276       0.686  18.040 -24.428  1.00 22.55           O  
ATOM   2158  CB  VAL A 276       0.249  17.361 -21.267  1.00 23.61           C  
ATOM   2159  CG1 VAL A 276      -0.344  16.367 -20.255  1.00 24.48           C  
ATOM   2160  CG2 VAL A 276       1.700  16.910 -21.700  1.00 22.36           C  
ATOM   2161  N   ILE A 277      -0.339  19.682 -23.356  1.00 24.18           N  
ATOM   2162  CA  ILE A 277       0.231  20.698 -24.184  1.00 24.32           C  
ATOM   2163  C   ILE A 277       1.172  21.453 -23.252  1.00 24.39           C  
ATOM   2164  O   ILE A 277       0.791  21.782 -22.125  1.00 25.20           O  
ATOM   2165  CB  ILE A 277      -0.798  21.686 -24.699  1.00 25.29           C  
ATOM   2166  CG1 ILE A 277      -1.789  21.008 -25.629  1.00 22.79           C  
ATOM   2167  CG2 ILE A 277      -0.087  22.825 -25.529  1.00 24.67           C  
ATOM   2168  CD1 ILE A 277      -1.214  20.222 -26.735  1.00 26.40           C  
ATOM   2169  N   VAL A 278       2.395  21.630 -23.732  1.00 24.70           N  
ATOM   2170  CA  VAL A 278       3.410  22.329 -22.923  1.00 25.56           C  
ATOM   2171  C   VAL A 278       3.871  23.494 -23.809  1.00 25.86           C  
ATOM   2172  O   VAL A 278       4.328  23.286 -24.948  1.00 26.59           O  
ATOM   2173  CB  VAL A 278       4.579  21.493 -22.540  1.00 26.62           C  
ATOM   2174  CG1 VAL A 278       5.471  22.344 -21.581  1.00 25.74           C  
ATOM   2175  CG2 VAL A 278       4.139  20.254 -21.797  1.00 26.85           C  
ATOM   2176  N   GLU A 279       3.762  24.694 -23.250  1.00 28.94           N  
ATOM   2177  CA  GLU A 279       4.297  25.891 -23.902  1.00 29.16           C  
ATOM   2178  C   GLU A 279       5.705  26.141 -23.384  1.00 28.14           C  
ATOM   2179  O   GLU A 279       5.951  26.092 -22.161  1.00 28.43           O  
ATOM   2180  CB  GLU A 279       3.363  27.092 -23.691  1.00 31.16           C  
ATOM   2181  CG  GLU A 279       3.897  28.322 -24.339  1.00 33.72           C  
ATOM   2182  CD  GLU A 279       2.888  29.439 -24.280  1.00 41.60           C  
ATOM   2183  OE1 GLU A 279       2.220  29.548 -23.234  1.00 41.62           O  
ATOM   2184  OE2 GLU A 279       2.770  30.178 -25.295  1.00 47.49           O1-
ATOM   2185  N   ALA A 280       6.606  26.279 -24.351  1.00 28.67           N  
ATOM   2186  CA  ALA A 280       8.018  26.421 -24.137  1.00 29.08           C  
ATOM   2187  C   ALA A 280       8.223  27.940 -23.817  1.00 31.04           C  
ATOM   2188  O   ALA A 280       8.819  28.651 -24.598  1.00 33.81           O  
ATOM   2189  CB  ALA A 280       8.777  26.029 -25.375  1.00 27.98           C  
ATOM   2190  N   ASN A 281       7.737  28.335 -22.664  1.00 33.45           N  
ATOM   2191  CA  ASN A 281       7.767  29.745 -22.226  1.00 36.33           C  
ATOM   2192  C   ASN A 281       8.733  29.971 -21.050  1.00 37.38           C  
ATOM   2193  O   ASN A 281       8.565  30.936 -20.292  1.00 40.09           O  
ATOM   2194  CB  ASN A 281       6.352  30.215 -21.814  1.00 37.38           C  
ATOM   2195  CG  ASN A 281       5.719  29.383 -20.699  1.00 39.79           C  
ATOM   2196  ND2 ASN A 281       4.510  29.783 -20.314  1.00 45.04           N  
ATOM   2197  OD1 ASN A 281       6.284  28.400 -20.184  1.00 46.79           O  
ATOM   2198  N   ALA A 282       9.666  29.057 -20.832  1.00 36.21           N  
ATOM   2199  CA  ALA A 282      10.664  29.227 -19.773  1.00 36.34           C  
ATOM   2200  C   ALA A 282      11.923  29.897 -20.317  1.00 35.90           C  
ATOM   2201  O   ALA A 282      12.163  30.014 -21.547  1.00 35.08           O  
ATOM   2202  CB  ALA A 282      11.021  27.872 -19.075  1.00 35.34           C  
ATOM   2203  N   ALA A 283      12.739  30.362 -19.354  1.00 37.36           N  
ATOM   2204  CA  ALA A 283      14.084  30.795 -19.669  1.00 37.79           C  
ATOM   2205  C   ALA A 283      14.707  29.635 -20.417  1.00 37.90           C  
ATOM   2206  O   ALA A 283      14.516  28.462 -19.982  1.00 38.46           O  
ATOM   2207  CB  ALA A 283      14.858  31.063 -18.371  1.00 38.86           C  
ATOM   2208  N   ALA A 284      15.375  29.931 -21.532  1.00 36.52           N  
ATOM   2209  CA  ALA A 284      16.056  28.922 -22.310  1.00 36.52           C  
ATOM   2210  C   ALA A 284      17.165  28.271 -21.489  1.00 37.47           C  
ATOM   2211  O   ALA A 284      18.125  28.909 -21.057  1.00 38.31           O  
ATOM   2212  CB  ALA A 284      16.609  29.463 -23.622  1.00 36.49           C  
ATOM   2213  N   ASP A 285      17.025  26.981 -21.266  1.00 34.90           N  
ATOM   2214  CA  ASP A 285      17.923  26.259 -20.419  1.00 35.07           C  
ATOM   2215  C   ASP A 285      17.536  24.774 -20.594  1.00 34.91           C  
ATOM   2216  O   ASP A 285      16.536  24.461 -21.280  1.00 32.42           O  
ATOM   2217  CB  ASP A 285      17.726  26.642 -18.952  1.00 35.05           C  
ATOM   2218  CG  ASP A 285      19.017  26.471 -18.103  1.00 37.75           C  
ATOM   2219  OD1 ASP A 285      19.975  25.771 -18.517  1.00 36.57           O  
ATOM   2220  OD2 ASP A 285      19.033  27.034 -16.998  1.00 43.18           O1-
ATOM   2221  N   ASN A 286      18.342  23.932 -19.960  1.00 33.96           N  
ATOM   2222  CA  ASN A 286      18.068  22.512 -19.776  1.00 33.51           C  
ATOM   2223  C   ASN A 286      17.224  22.325 -18.537  1.00 32.85           C  
ATOM   2224  O   ASN A 286      17.452  22.932 -17.481  1.00 33.87           O  
ATOM   2225  CB  ASN A 286      19.396  21.785 -19.637  1.00 33.32           C  
ATOM   2226  CG  ASN A 286      20.301  22.084 -20.763  1.00 33.03           C  
ATOM   2227  ND2 ASN A 286      21.548  22.470 -20.461  1.00 34.66           N  
ATOM   2228  OD1 ASN A 286      19.874  22.063 -21.907  1.00 30.83           O  
ATOM   2229  N   TYR A 287      16.215  21.464 -18.620  1.00 31.14           N  
ATOM   2230  CA  TYR A 287      15.342  21.233 -17.497  1.00 30.21           C  
ATOM   2231  C   TYR A 287      15.198  19.728 -17.355  1.00 30.53           C  
ATOM   2232  O   TYR A 287      15.211  18.979 -18.387  1.00 28.87           O  
ATOM   2233  CB  TYR A 287      13.961  21.862 -17.729  1.00 30.35           C  
ATOM   2234  CG  TYR A 287      13.994  23.346 -17.781  1.00 32.63           C  
ATOM   2235  CD1 TYR A 287      14.244  23.989 -18.938  1.00 32.27           C  
ATOM   2236  CD2 TYR A 287      13.807  24.101 -16.615  1.00 35.91           C  
ATOM   2237  CE1 TYR A 287      14.297  25.416 -18.965  1.00 36.27           C  
ATOM   2238  CE2 TYR A 287      13.866  25.516 -16.627  1.00 36.37           C  
ATOM   2239  CZ  TYR A 287      14.097  26.144 -17.809  1.00 36.85           C  
ATOM   2240  OH  TYR A 287      14.154  27.520 -17.866  1.00 38.05           O  
ATOM   2241  N   TRP A 288      15.131  19.292 -16.107  1.00 30.10           N  
ATOM   2242  CA  TRP A 288      14.870  17.886 -15.869  1.00 31.37           C  
ATOM   2243  C   TRP A 288      13.438  17.536 -16.253  1.00 29.36           C  
ATOM   2244  O   TRP A 288      12.471  18.261 -15.921  1.00 29.69           O  
ATOM   2245  CB  TRP A 288      15.048  17.520 -14.420  1.00 31.43           C  
ATOM   2246  CG  TRP A 288      16.436  17.366 -14.051  1.00 38.31           C  
ATOM   2247  CD1 TRP A 288      17.123  18.138 -13.178  1.00 40.62           C  
ATOM   2248  CD2 TRP A 288      17.350  16.377 -14.561  1.00 40.66           C  
ATOM   2249  CE2 TRP A 288      18.599  16.612 -13.938  1.00 45.80           C  
ATOM   2250  CE3 TRP A 288      17.228  15.319 -15.478  1.00 41.83           C  
ATOM   2251  NE1 TRP A 288      18.425  17.674 -13.077  1.00 46.97           N  
ATOM   2252  CZ2 TRP A 288      19.756  15.827 -14.222  1.00 45.91           C  
ATOM   2253  CZ3 TRP A 288      18.350  14.539 -15.769  1.00 44.29           C  
ATOM   2254  CH2 TRP A 288      19.613  14.798 -15.129  1.00 45.80           C  
ATOM   2255  N   ILE A 289      13.310  16.381 -16.902  1.00 28.30           N  
ATOM   2256  CA  ILE A 289      11.978  15.757 -17.147  1.00 27.31           C  
ATOM   2257  C   ILE A 289      11.918  14.646 -16.142  1.00 26.62           C  
ATOM   2258  O   ILE A 289      12.789  13.781 -16.095  1.00 27.35           O  
ATOM   2259  CB  ILE A 289      11.739  15.261 -18.593  1.00 26.81           C  
ATOM   2260  CG1 ILE A 289      11.898  16.401 -19.654  1.00 27.35           C  
ATOM   2261  CG2 ILE A 289      10.324  14.547 -18.693  1.00 25.35           C  
ATOM   2262  CD1 ILE A 289      12.017  15.856 -21.107  1.00 26.28           C  
ATOM   2263  N   ARG A 290      10.917  14.703 -15.268  1.00 26.20           N  
ATOM   2264  CA  ARG A 290      10.860  13.824 -14.127  1.00 26.36           C  
ATOM   2265  C   ARG A 290       9.768  12.793 -14.300  1.00 24.89           C  
ATOM   2266  O   ARG A 290       8.610  13.159 -14.428  1.00 24.95           O  
ATOM   2267  CB  ARG A 290      10.601  14.646 -12.855  1.00 27.22           C  
ATOM   2268  CG  ARG A 290      11.813  15.549 -12.583  1.00 30.30           C  
ATOM   2269  CD  ARG A 290      11.804  16.140 -11.262  1.00 36.31           C  
ATOM   2270  NE  ARG A 290      12.804  17.203 -11.218  1.00 35.17           N  
ATOM   2271  CZ  ARG A 290      14.046  17.088 -10.730  1.00 38.73           C  
ATOM   2272  NH1 ARG A 290      14.515  15.938 -10.245  1.00 34.90           N1+
ATOM   2273  NH2 ARG A 290      14.844  18.157 -10.752  1.00 39.71           N  
ATOM   2274  N   GLY A 291      10.128  11.530 -14.341  1.00 24.79           N  
ATOM   2275  CA  GLY A 291       9.077  10.514 -14.255  1.00 25.54           C  
ATOM   2276  C   GLY A 291       8.454  10.465 -12.873  1.00 25.39           C  
ATOM   2277  O   GLY A 291       7.336  10.027 -12.711  1.00 23.18           O  
ATOM   2278  N   ASN A 292       9.226  10.854 -11.851  1.00 23.96           N  
ATOM   2279  CA  ASN A 292       8.796  10.684 -10.447  1.00 24.93           C  
ATOM   2280  C   ASN A 292       8.207   9.329 -10.218  1.00 24.73           C  
ATOM   2281  O   ASN A 292       7.047   9.176  -9.817  1.00 25.85           O  
ATOM   2282  CB  ASN A 292       7.811  11.756 -10.048  1.00 24.97           C  
ATOM   2283  CG  ASN A 292       8.439  13.109  -9.922  1.00 27.09           C  
ATOM   2284  ND2 ASN A 292       7.789  14.103 -10.454  1.00 25.83           N  
ATOM   2285  OD1 ASN A 292       9.458  13.270  -9.220  1.00 31.31           O  
ATOM   2286  N   TRP A 293       9.036   8.341 -10.384  1.00 23.86           N  
ATOM   2287  CA  TRP A 293       8.715   6.984 -10.027  1.00 24.01           C  
ATOM   2288  C   TRP A 293       8.094   6.955  -8.633  1.00 24.95           C  
ATOM   2289  O   TRP A 293       8.737   7.475  -7.656  1.00 24.97           O  
ATOM   2290  CB  TRP A 293       9.968   6.136  -9.988  1.00 23.98           C  
ATOM   2291  CG  TRP A 293       9.776   4.726  -9.586  1.00 21.92           C  
ATOM   2292  CD1 TRP A 293       9.675   4.229  -8.307  1.00 20.06           C  
ATOM   2293  CD2 TRP A 293       9.491   3.639 -10.443  1.00 23.83           C  
ATOM   2294  CE2 TRP A 293       9.266   2.506  -9.628  1.00 24.63           C  
ATOM   2295  CE3 TRP A 293       9.467   3.489 -11.856  1.00 24.01           C  
ATOM   2296  NE1 TRP A 293       9.370   2.896  -8.326  1.00 23.76           N  
ATOM   2297  CZ2 TRP A 293       8.970   1.267 -10.152  1.00 22.52           C  
ATOM   2298  CZ3 TRP A 293       9.236   2.246 -12.363  1.00 24.68           C  
ATOM   2299  CH2 TRP A 293       8.955   1.148 -11.523  1.00 26.32           C  
ATOM   2300  N   GLY A 294       6.907   6.349  -8.534  1.00 22.86           N  
ATOM   2301  CA  GLY A 294       6.231   6.145  -7.240  1.00 24.19           C  
ATOM   2302  C   GLY A 294       6.861   5.059  -6.378  1.00 24.54           C  
ATOM   2303  O   GLY A 294       6.501   3.905  -6.470  1.00 24.66           O  
ATOM   2304  N   THR A 295       7.790   5.436  -5.510  1.00 25.30           N  
ATOM   2305  CA  THR A 295       8.502   4.410  -4.715  1.00 26.57           C  
ATOM   2306  C   THR A 295       7.573   3.731  -3.699  1.00 26.43           C  
ATOM   2307  O   THR A 295       7.758   2.567  -3.378  1.00 27.19           O  
ATOM   2308  CB  THR A 295       9.679   5.042  -3.963  1.00 26.55           C  
ATOM   2309  CG2 THR A 295      10.792   5.436  -4.966  1.00 25.47           C  
ATOM   2310  OG1 THR A 295       9.238   6.209  -3.281  1.00 27.79           O  
ATOM   2311  N   THR A 296       6.544   4.426  -3.255  1.00 27.88           N  
ATOM   2312  CA  THR A 296       5.543   3.784  -2.389  1.00 27.61           C  
ATOM   2313  C   THR A 296       4.625   2.801  -3.130  1.00 28.45           C  
ATOM   2314  O   THR A 296       4.000   1.945  -2.517  1.00 26.51           O  
ATOM   2315  CB  THR A 296       4.669   4.786  -1.646  1.00 30.00           C  
ATOM   2316  CG2 THR A 296       5.495   5.691  -0.716  1.00 30.16           C  
ATOM   2317  OG1 THR A 296       4.021   5.620  -2.575  1.00 29.03           O  
ATOM   2318  N   CYS A 297       4.639   2.859  -4.469  1.00 25.78           N  
ATOM   2319  CA  CYS A 297       3.751   2.027  -5.274  1.00 24.55           C  
ATOM   2320  C   CYS A 297       4.408   0.695  -5.633  1.00 25.19           C  
ATOM   2321  O   CYS A 297       3.776  -0.376  -5.653  1.00 24.75           O  
ATOM   2322  CB  CYS A 297       3.313   2.832  -6.528  1.00 23.16           C  
ATOM   2323  SG  CYS A 297       2.957   4.534  -6.332  1.00 25.13           S  
ATOM   2324  N   SER A 298       5.684   0.776  -6.010  1.00 25.85           N  
ATOM   2325  CA  SER A 298       6.472  -0.376  -6.250  1.00 25.33           C  
ATOM   2326  C   SER A 298       7.971   0.031  -6.228  1.00 23.99           C  
ATOM   2327  O   SER A 298       8.327   1.207  -6.320  1.00 25.38           O  
ATOM   2328  CB  SER A 298       6.116  -1.012  -7.582  1.00 26.51           C  
ATOM   2329  OG  SER A 298       6.489  -0.101  -8.659  1.00 27.07           O  
ATOM   2330  N   THR A 299       8.812  -0.975  -6.096  1.00 25.97           N  
ATOM   2331  CA  THR A 299      10.257  -0.771  -5.969  1.00 26.11           C  
ATOM   2332  C   THR A 299      10.941  -0.731  -7.349  1.00 25.60           C  
ATOM   2333  O   THR A 299      10.481  -1.363  -8.306  1.00 25.83           O  
ATOM   2334  CB  THR A 299      10.918  -1.903  -5.210  1.00 25.66           C  
ATOM   2335  CG2 THR A 299      10.434  -1.921  -3.695  1.00 26.92           C  
ATOM   2336  OG1 THR A 299      10.585  -3.146  -5.819  1.00 26.82           O  
ATOM   2337  N   ASN A 300      12.023   0.034  -7.394  1.00 25.97           N  
ATOM   2338  CA  ASN A 300      12.927   0.046  -8.532  1.00 26.79           C  
ATOM   2339  C   ASN A 300      14.327   0.368  -7.977  1.00 27.02           C  
ATOM   2340  O   ASN A 300      14.511   1.188  -7.047  1.00 28.89           O  
ATOM   2341  CB  ASN A 300      12.489   1.095  -9.539  1.00 25.32           C  
ATOM   2342  CG  ASN A 300      13.227   0.982 -10.827  1.00 26.48           C  
ATOM   2343  ND2 ASN A 300      14.249   1.767 -10.918  1.00 21.22           N  
ATOM   2344  OD1 ASN A 300      12.916   0.149 -11.698  1.00 28.91           O  
ATOM   2345  N   ASN A 301      15.310  -0.223  -8.623  1.00 26.77           N  
ATOM   2346  CA  ASN A 301      16.687  -0.053  -8.194  1.00 28.43           C  
ATOM   2347  C   ASN A 301      17.232   1.294  -8.494  1.00 28.80           C  
ATOM   2348  O   ASN A 301      18.188   1.745  -7.839  1.00 29.09           O  
ATOM   2349  CB  ASN A 301      17.562  -1.089  -8.883  1.00 28.30           C  
ATOM   2350  CG  ASN A 301      17.453  -2.450  -8.290  1.00 33.26           C  
ATOM   2351  ND2 ASN A 301      18.245  -3.368  -8.826  1.00 35.58           N  
ATOM   2352  OD1 ASN A 301      16.710  -2.688  -7.329  1.00 35.04           O  
ATOM   2353  N   GLU A 302      16.609   2.020  -9.439  1.00 28.32           N  
ATOM   2354  CA  GLU A 302      17.115   3.297  -9.838  1.00 27.50           C  
ATOM   2355  C   GLU A 302      15.971   4.290  -9.987  1.00 28.14           C  
ATOM   2356  O   GLU A 302      15.911   5.063 -10.950  1.00 26.37           O  
ATOM   2357  CB  GLU A 302      17.838   3.131 -11.164  1.00 28.31           C  
ATOM   2358  CG  GLU A 302      18.970   2.122 -11.123  1.00 30.26           C  
ATOM   2359  CD  GLU A 302      20.125   2.506 -10.210  1.00 34.55           C  
ATOM   2360  OE1 GLU A 302      20.227   3.668  -9.830  1.00 33.74           O  
ATOM   2361  OE2 GLU A 302      20.903   1.611  -9.861  1.00 32.82           O1-
ATOM   2362  N   ALA A 303      15.108   4.336  -8.966  1.00 27.11           N  
ATOM   2363  CA  ALA A 303      13.983   5.255  -9.014  1.00 27.69           C  
ATOM   2364  C   ALA A 303      14.334   6.719  -9.302  1.00 27.73           C  
ATOM   2365  O   ALA A 303      13.647   7.397 -10.069  1.00 30.07           O  
ATOM   2366  CB  ALA A 303      13.150   5.129  -7.692  1.00 27.39           C  
ATOM   2367  N   ALA A 304      15.402   7.241  -8.680  1.00 27.26           N  
ATOM   2368  CA  ALA A 304      15.741   8.631  -8.797  1.00 27.89           C  
ATOM   2369  C   ALA A 304      16.161   8.984 -10.238  1.00 28.06           C  
ATOM   2370  O   ALA A 304      16.153  10.170 -10.590  1.00 28.14           O  
ATOM   2371  CB  ALA A 304      16.869   9.037  -7.772  1.00 29.09           C  
ATOM   2372  N   ASN A 305      16.539   7.974 -11.017  1.00 26.74           N  
ATOM   2373  CA  ASN A 305      17.015   8.161 -12.406  1.00 27.34           C  
ATOM   2374  C   ASN A 305      15.969   8.016 -13.485  1.00 27.94           C  
ATOM   2375  O   ASN A 305      16.298   7.992 -14.673  1.00 25.96           O  
ATOM   2376  CB  ASN A 305      18.190   7.266 -12.712  1.00 27.68           C  
ATOM   2377  CG AASN A 305      19.323   7.363 -11.701  0.50 30.77           C  
ATOM   2378  CG BASN A 305      19.477   7.972 -12.424  0.50 31.20           C  
ATOM   2379  ND2AASN A 305      20.158   8.388 -11.801  0.50 31.86           N  
ATOM   2380  ND2BASN A 305      20.034   7.779 -11.246  0.50 36.72           N  
ATOM   2381  OD1AASN A 305      19.438   6.486 -10.820  0.50 34.19           O  
ATOM   2382  OD1BASN A 305      19.935   8.743 -13.277  0.50 28.10           O  
ATOM   2383  N   ALA A 306      14.693   8.006 -13.067  1.00 27.37           N  
ATOM   2384  CA  ALA A 306      13.553   8.012 -14.028  1.00 26.90           C  
ATOM   2385  C   ALA A 306      13.332   9.446 -14.465  1.00 25.93           C  
ATOM   2386  O   ALA A 306      12.376  10.081 -14.076  1.00 26.39           O  
ATOM   2387  CB  ALA A 306      12.297   7.450 -13.373  1.00 25.92           C  
ATOM   2388  N   THR A 307      14.244   9.930 -15.295  1.00 26.22           N  
ATOM   2389  CA  THR A 307      14.302  11.287 -15.713  1.00 25.19           C  
ATOM   2390  C   THR A 307      14.801  11.332 -17.158  1.00 25.56           C  
ATOM   2391  O   THR A 307      15.396  10.364 -17.673  1.00 27.02           O  
ATOM   2392  CB  THR A 307      15.324  12.137 -14.883  1.00 26.29           C  
ATOM   2393  CG2 THR A 307      14.903  12.164 -13.392  1.00 25.62           C  
ATOM   2394  OG1 THR A 307      16.641  11.606 -15.018  1.00 24.05           O  
ATOM   2395  N   GLY A 308      14.573  12.477 -17.748  1.00 26.48           N  
ATOM   2396  CA  GLY A 308      15.101  12.847 -19.050  1.00 26.56           C  
ATOM   2397  C   GLY A 308      15.444  14.330 -19.022  1.00 26.74           C  
ATOM   2398  O   GLY A 308      15.376  14.956 -17.978  1.00 25.88           O  
ATOM   2399  N   ILE A 309      15.821  14.837 -20.169  1.00 25.44           N  
ATOM   2400  CA  ILE A 309      16.284  16.204 -20.320  1.00 26.84           C  
ATOM   2401  C   ILE A 309      15.546  16.918 -21.405  1.00 26.47           C  
ATOM   2402  O   ILE A 309      15.444  16.444 -22.573  1.00 26.26           O  
ATOM   2403  CB  ILE A 309      17.820  16.239 -20.682  1.00 27.55           C  
ATOM   2404  CG1 ILE A 309      18.646  15.588 -19.603  1.00 29.40           C  
ATOM   2405  CG2 ILE A 309      18.241  17.660 -20.897  1.00 26.98           C  
ATOM   2406  CD1 ILE A 309      20.151  15.430 -19.977  1.00 28.70           C  
ATOM   2407  N   LEU A 310      14.996  18.084 -21.029  1.00 26.26           N  
ATOM   2408  CA  LEU A 310      14.436  19.036 -21.907  1.00 26.03           C  
ATOM   2409  C   LEU A 310      15.499  20.122 -22.174  1.00 27.07           C  
ATOM   2410  O   LEU A 310      16.049  20.623 -21.223  1.00 26.76           O  
ATOM   2411  CB  LEU A 310      13.268  19.707 -21.233  1.00 26.22           C  
ATOM   2412  CG  LEU A 310      12.596  20.780 -22.092  1.00 26.98           C  
ATOM   2413  CD1 LEU A 310      11.848  20.151 -23.244  1.00 32.84           C  
ATOM   2414  CD2 LEU A 310      11.654  21.586 -21.226  1.00 27.67           C  
ATOM   2415  N   ARG A 311      15.762  20.399 -23.435  1.00 27.33           N  
ATOM   2416  CA  ARG A 311      16.735  21.456 -23.859  1.00 29.24           C  
ATOM   2417  C   ARG A 311      16.035  22.469 -24.713  1.00 30.68           C  
ATOM   2418  O   ARG A 311      15.263  22.129 -25.625  1.00 29.85           O  
ATOM   2419  CB  ARG A 311      17.852  20.837 -24.651  1.00 29.04           C  
ATOM   2420  CG  ARG A 311      18.581  19.735 -23.918  1.00 30.58           C  
ATOM   2421  CD  ARG A 311      19.854  19.444 -24.669  1.00 32.78           C  
ATOM   2422  NE  ARG A 311      20.592  18.332 -24.156  1.00 34.06           N  
ATOM   2423  CZ  ARG A 311      21.256  18.337 -23.009  1.00 34.97           C  
ATOM   2424  NH1 ARG A 311      21.273  19.406 -22.219  1.00 36.58           N1+
ATOM   2425  NH2 ARG A 311      21.906  17.257 -22.652  1.00 34.72           N  
ATOM   2426  N   TYR A 312      16.330  23.749 -24.471  1.00 31.40           N  
ATOM   2427  CA  TYR A 312      15.897  24.802 -25.390  1.00 31.71           C  
ATOM   2428  C   TYR A 312      16.978  25.067 -26.394  1.00 32.95           C  
ATOM   2429  O   TYR A 312      16.757  25.742 -27.403  1.00 34.92           O  
ATOM   2430  CB  TYR A 312      15.563  26.071 -24.614  1.00 32.16           C  
ATOM   2431  CG  TYR A 312      14.175  26.156 -24.001  1.00 29.37           C  
ATOM   2432  CD1 TYR A 312      13.826  25.369 -22.907  1.00 31.00           C  
ATOM   2433  CD2 TYR A 312      13.205  26.990 -24.532  1.00 28.49           C  
ATOM   2434  CE1 TYR A 312      12.581  25.444 -22.349  1.00 30.75           C  
ATOM   2435  CE2 TYR A 312      11.939  27.093 -23.945  1.00 30.10           C  
ATOM   2436  CZ  TYR A 312      11.641  26.298 -22.873  1.00 29.25           C  
ATOM   2437  OH  TYR A 312      10.447  26.353 -22.256  1.00 32.67           O  
ATOM   2438  N   ASP A 313      18.159  24.561 -26.114  1.00 33.93           N  
ATOM   2439  CA  ASP A 313      19.241  24.639 -27.054  1.00 36.58           C  
ATOM   2440  C   ASP A 313      19.809  23.238 -27.182  1.00 37.03           C  
ATOM   2441  O   ASP A 313      20.474  22.724 -26.277  1.00 37.06           O  
ATOM   2442  CB  ASP A 313      20.294  25.635 -26.540  1.00 37.57           C  
ATOM   2443  CG  ASP A 313      21.552  25.652 -27.398  1.00 41.40           C  
ATOM   2444  OD1 ASP A 313      21.595  24.966 -28.446  1.00 42.59           O  
ATOM   2445  OD2 ASP A 313      22.514  26.365 -27.003  1.00 47.71           O1-
ATOM   2446  N   SER A 314      19.562  22.646 -28.339  1.00 39.10           N  
ATOM   2447  CA  SER A 314      19.853  21.227 -28.616  1.00 40.30           C  
ATOM   2448  C   SER A 314      21.347  20.941 -28.649  1.00 41.71           C  
ATOM   2449  O   SER A 314      21.763  19.774 -28.561  1.00 41.04           O  
ATOM   2450  CB  SER A 314      19.202  20.767 -29.939  1.00 40.63           C  
ATOM   2451  OG  SER A 314      19.666  21.485 -31.093  1.00 42.51           O  
ATOM   2452  N   SER A 315      22.138  22.009 -28.797  1.00 42.14           N  
ATOM   2453  CA  SER A 315      23.577  21.883 -28.811  1.00 42.39           C  
ATOM   2454  C   SER A 315      24.147  21.848 -27.396  1.00 41.83           C  
ATOM   2455  O   SER A 315      25.305  21.494 -27.215  1.00 43.60           O  
ATOM   2456  CB  SER A 315      24.181  23.010 -29.655  1.00 41.96           C  
ATOM   2457  OG  SER A 315      24.251  24.174 -28.873  1.00 46.15           O  
ATOM   2458  N   SER A 316      23.354  22.168 -26.378  1.00 41.16           N  
ATOM   2459  CA  SER A 316      23.812  21.988 -25.013  1.00 41.12           C  
ATOM   2460  C   SER A 316      23.983  20.489 -24.771  1.00 42.32           C  
ATOM   2461  O   SER A 316      23.165  19.656 -25.209  1.00 42.91           O  
ATOM   2462  CB  SER A 316      22.851  22.565 -23.984  1.00 40.77           C  
ATOM   2463  OG  SER A 316      23.430  22.524 -22.681  1.00 38.48           O  
ATOM   2464  N   ILE A 317      25.060  20.162 -24.082  1.00 42.47           N  
ATOM   2465  CA  ILE A 317      25.323  18.819 -23.619  1.00 43.10           C  
ATOM   2466  C   ILE A 317      25.314  18.759 -22.092  1.00 42.21           C  
ATOM   2467  O   ILE A 317      25.524  17.709 -21.526  1.00 43.47           O  
ATOM   2468  CB  ILE A 317      26.644  18.311 -24.157  1.00 44.13           C  
ATOM   2469  CG1 ILE A 317      27.758  19.384 -23.938  1.00 46.34           C  
ATOM   2470  CG2 ILE A 317      26.466  17.947 -25.625  1.00 44.13           C  
ATOM   2471  CD1 ILE A 317      29.157  18.811 -23.894  1.00 48.34           C  
ATOM   2472  N   ALA A 318      25.030  19.885 -21.436  1.00 42.04           N  
ATOM   2473  CA  ALA A 318      24.954  19.980 -19.967  1.00 41.17           C  
ATOM   2474  C   ALA A 318      23.751  19.266 -19.356  1.00 40.83           C  
ATOM   2475  O   ALA A 318      22.630  19.386 -19.842  1.00 40.75           O  
ATOM   2476  CB  ALA A 318      24.917  21.439 -19.547  1.00 40.14           C  
ATOM   2477  N   ASN A 319      23.976  18.597 -18.236  1.00 40.58           N  
ATOM   2478  CA  ASN A 319      22.847  18.142 -17.440  1.00 40.73           C  
ATOM   2479  C   ASN A 319      22.073  19.319 -16.857  1.00 40.38           C  
ATOM   2480  O   ASN A 319      22.650  20.335 -16.487  1.00 39.97           O  
ATOM   2481  CB  ASN A 319      23.289  17.218 -16.311  1.00 41.03           C  
ATOM   2482  CG  ASN A 319      23.519  15.792 -16.762  1.00 42.64           C  
ATOM   2483  ND2 ASN A 319      23.094  15.423 -17.970  1.00 43.34           N  
ATOM   2484  OD1 ASN A 319      24.089  15.021 -16.005  1.00 49.39           O  
ATOM   2485  N   PRO A 320      20.748  19.190 -16.767  1.00 39.77           N  
ATOM   2486  CA  PRO A 320      19.974  20.231 -16.151  1.00 39.52           C  
ATOM   2487  C   PRO A 320      20.331  20.390 -14.706  1.00 39.35           C  
ATOM   2488  O   PRO A 320      20.658  19.427 -14.043  1.00 39.33           O  
ATOM   2489  CB  PRO A 320      18.515  19.726 -16.255  1.00 38.69           C  
ATOM   2490  CG  PRO A 320      18.552  18.700 -17.235  1.00 37.89           C  
ATOM   2491  CD  PRO A 320      19.891  18.071 -17.184  1.00 40.12           C  
ATOM   2492  N   THR A 321      20.180  21.604 -14.214  1.00 39.66           N  
ATOM   2493  CA  THR A 321      20.325  21.867 -12.797  1.00 39.84           C  
ATOM   2494  C   THR A 321      19.031  22.423 -12.224  1.00 39.66           C  
ATOM   2495  O   THR A 321      19.051  23.056 -11.187  1.00 39.88           O  
ATOM   2496  CB  THR A 321      21.518  22.832 -12.527  1.00 39.43           C  
ATOM   2497  CG2 THR A 321      22.796  22.115 -12.829  1.00 39.40           C  
ATOM   2498  OG1 THR A 321      21.405  24.038 -13.315  1.00 40.71           O  
ATOM   2499  N   SER A 322      17.889  22.137 -12.849  1.00 37.98           N  
ATOM   2500  CA  SER A 322      16.644  22.763 -12.409  1.00 36.76           C  
ATOM   2501  C   SER A 322      16.097  22.082 -11.171  1.00 36.65           C  
ATOM   2502  O   SER A 322      16.454  20.930 -10.827  1.00 36.03           O  
ATOM   2503  CB  SER A 322      15.618  22.720 -13.540  1.00 37.76           C  
ATOM   2504  OG  SER A 322      15.578  21.386 -14.060  1.00 32.17           O  
ATOM   2505  N   VAL A 323      15.220  22.824 -10.509  1.00 37.58           N  
ATOM   2506  CA  VAL A 323      14.628  22.425  -9.237  1.00 38.79           C  
ATOM   2507  C   VAL A 323      13.241  21.924  -9.569  1.00 38.83           C  
ATOM   2508  O   VAL A 323      12.455  22.605 -10.237  1.00 38.63           O  
ATOM   2509  CB  VAL A 323      14.645  23.623  -8.214  1.00 39.51           C  
ATOM   2510  CG1 VAL A 323      13.838  23.352  -6.986  1.00 41.44           C  
ATOM   2511  CG2 VAL A 323      16.108  23.908  -7.832  1.00 41.03           C  
ATOM   2512  N   GLY A 324      12.970  20.717  -9.117  1.00 39.34           N  
ATOM   2513  CA  GLY A 324      11.710  20.098  -9.376  1.00 39.52           C  
ATOM   2514  C   GLY A 324      10.614  20.521  -8.436  1.00 39.32           C  
ATOM   2515  O   GLY A 324      10.846  20.898  -7.296  1.00 38.11           O  
ATOM   2516  N   THR A 325       9.399  20.433  -8.942  1.00 37.69           N  
ATOM   2517  CA  THR A 325       8.218  20.534  -8.131  1.00 37.76           C  
ATOM   2518  C   THR A 325       8.086  19.339  -7.210  1.00 36.59           C  
ATOM   2519  O   THR A 325       8.226  18.182  -7.646  1.00 37.09           O  
ATOM   2520  CB  THR A 325       7.007  20.616  -9.069  1.00 36.73           C  
ATOM   2521  CG2 THR A 325       5.747  20.495  -8.303  1.00 39.76           C  
ATOM   2522  OG1 THR A 325       7.057  21.887  -9.710  1.00 42.45           O  
ATOM   2523  N   THR A 326       7.782  19.589  -5.943  1.00 35.71           N  
ATOM   2524  CA  THR A 326       7.612  18.537  -4.993  1.00 35.61           C  
ATOM   2525  C   THR A 326       6.426  17.683  -5.483  1.00 34.52           C  
ATOM   2526  O   THR A 326       5.318  18.196  -5.614  1.00 32.13           O  
ATOM   2527  CB  THR A 326       7.256  19.070  -3.594  1.00 37.41           C  
ATOM   2528  CG2 THR A 326       6.916  17.920  -2.620  1.00 35.01           C  
ATOM   2529  OG1 THR A 326       8.346  19.883  -3.103  1.00 38.68           O  
ATOM   2530  N   PRO A 327       6.677  16.411  -5.724  1.00 33.78           N  
ATOM   2531  CA  PRO A 327       5.561  15.544  -6.181  1.00 33.85           C  
ATOM   2532  C   PRO A 327       4.564  15.213  -5.079  1.00 32.52           C  
ATOM   2533  O   PRO A 327       4.887  15.215  -3.884  1.00 33.86           O  
ATOM   2534  CB  PRO A 327       6.243  14.276  -6.671  1.00 33.98           C  
ATOM   2535  CG  PRO A 327       7.709  14.434  -6.426  1.00 36.13           C  
ATOM   2536  CD  PRO A 327       7.964  15.695  -5.668  1.00 34.63           C  
ATOM   2537  N   ARG A 328       3.325  14.969  -5.476  1.00 30.23           N  
ATOM   2538  CA  ARG A 328       2.359  14.450  -4.533  1.00 29.32           C  
ATOM   2539  C   ARG A 328       2.846  13.146  -3.904  1.00 29.28           C  
ATOM   2540  O   ARG A 328       2.645  12.934  -2.723  1.00 29.13           O  
ATOM   2541  CB  ARG A 328       0.998  14.280  -5.210  1.00 28.82           C  
ATOM   2542  CG  ARG A 328       0.300  15.547  -5.439  1.00 30.29           C  
ATOM   2543  CD  ARG A 328      -0.838  15.408  -6.444  1.00 30.06           C  
ATOM   2544  NE  ARG A 328      -0.285  15.347  -7.791  1.00 28.74           N  
ATOM   2545  CZ  ARG A 328      -1.047  15.347  -8.877  1.00 28.96           C  
ATOM   2546  NH1 ARG A 328      -2.365  15.344  -8.752  1.00 25.41           N1+
ATOM   2547  NH2 ARG A 328      -0.502  15.366 -10.067  1.00 27.38           N  
ATOM   2548  N   GLY A 329       3.511  12.288  -4.698  1.00 28.95           N  
ATOM   2549  CA  GLY A 329       4.187  11.102  -4.233  1.00 28.72           C  
ATOM   2550  C   GLY A 329       3.250   9.961  -3.902  1.00 29.85           C  
ATOM   2551  O   GLY A 329       3.630   8.989  -3.244  1.00 31.18           O  
ATOM   2552  N   THR A 330       2.019  10.052  -4.416  1.00 28.61           N  
ATOM   2553  CA  THR A 330       1.052   8.992  -4.231  1.00 27.20           C  
ATOM   2554  C   THR A 330       0.967   8.045  -5.416  1.00 26.59           C  
ATOM   2555  O   THR A 330       1.623   8.241  -6.446  1.00 26.33           O  
ATOM   2556  CB  THR A 330      -0.352   9.613  -4.052  1.00 28.66           C  
ATOM   2557  CG2 THR A 330      -0.343  10.736  -2.950  1.00 27.55           C  
ATOM   2558  OG1 THR A 330      -0.741  10.194  -5.307  1.00 26.37           O  
ATOM   2559  N   CYS A 331       0.143   7.022  -5.249  1.00 26.59           N  
ATOM   2560  CA  CYS A 331      -0.141   6.030  -6.322  1.00 26.01           C  
ATOM   2561  C   CYS A 331      -1.517   6.256  -6.907  1.00 25.39           C  
ATOM   2562  O   CYS A 331      -2.038   5.402  -7.595  1.00 27.16           O  
ATOM   2563  CB  CYS A 331       0.015   4.610  -5.819  1.00 23.27           C  
ATOM   2564  SG  CYS A 331       1.537   4.391  -4.885  1.00 26.11           S  
ATOM   2565  N   GLU A 332      -2.079   7.416  -6.623  1.00 27.00           N  
ATOM   2566  CA  GLU A 332      -3.402   7.773  -7.115  1.00 26.80           C  
ATOM   2567  C   GLU A 332      -3.399   8.030  -8.603  1.00 25.96           C  
ATOM   2568  O   GLU A 332      -2.328   8.237  -9.247  1.00 24.10           O  
ATOM   2569  CB  GLU A 332      -3.919   9.018  -6.384  1.00 27.99           C  
ATOM   2570  CG  GLU A 332      -3.950   8.758  -4.911  1.00 28.69           C  
ATOM   2571  CD  GLU A 332      -4.674   9.804  -4.124  1.00 35.87           C  
ATOM   2572  OE1 GLU A 332      -5.354  10.679  -4.698  1.00 37.32           O  
ATOM   2573  OE2 GLU A 332      -4.485   9.758  -2.902  1.00 39.18           O1-
ATOM   2574  N   ASP A 333      -4.611   8.112  -9.134  1.00 24.22           N  
ATOM   2575  CA  ASP A 333      -4.795   8.706 -10.427  1.00 25.33           C  
ATOM   2576  C   ASP A 333      -4.922  10.221 -10.224  1.00 25.29           C  
ATOM   2577  O   ASP A 333      -5.017  10.718  -9.062  1.00 26.27           O  
ATOM   2578  CB  ASP A 333      -6.074   8.220 -11.120  1.00 24.19           C  
ATOM   2579  CG  ASP A 333      -6.003   6.760 -11.587  1.00 22.85           C  
ATOM   2580  OD1 ASP A 333      -4.917   6.154 -11.611  1.00 23.79           O  
ATOM   2581  OD2 ASP A 333      -7.058   6.247 -12.045  1.00 22.54           O1-
ATOM   2582  N   GLU A 334      -4.983  10.940 -11.343  1.00 25.48           N  
ATOM   2583  CA  GLU A 334      -5.372  12.357 -11.290  1.00 25.50           C  
ATOM   2584  C   GLU A 334      -6.720  12.485 -10.608  1.00 27.60           C  
ATOM   2585  O   GLU A 334      -7.561  11.587 -10.668  1.00 27.10           O  
ATOM   2586  CB  GLU A 334      -5.368  13.014 -12.668  1.00 26.04           C  
ATOM   2587  CG  GLU A 334      -3.999  13.321 -13.195  1.00 24.24           C  
ATOM   2588  CD  GLU A 334      -3.328  14.392 -12.396  1.00 23.67           C  
ATOM   2589  OE1 GLU A 334      -3.847  15.505 -12.399  1.00 28.38           O  
ATOM   2590  OE2 GLU A 334      -2.289  14.117 -11.765  1.00 27.18           O1-
ATOM   2591  N   PRO A 335      -6.919  13.615  -9.928  1.00 27.74           N  
ATOM   2592  CA  PRO A 335      -8.169  13.642  -9.159  1.00 28.48           C  
ATOM   2593  C   PRO A 335      -9.402  13.597 -10.075  1.00 27.24           C  
ATOM   2594  O   PRO A 335      -9.415  14.256 -11.101  1.00 27.50           O  
ATOM   2595  CB  PRO A 335      -8.090  14.990  -8.426  1.00 28.94           C  
ATOM   2596  CG  PRO A 335      -6.719  15.474  -8.533  1.00 30.14           C  
ATOM   2597  CD  PRO A 335      -6.091  14.816  -9.738  1.00 29.03           C  
ATOM   2598  N   VAL A 336     -10.455  12.896  -9.669  1.00 28.04           N  
ATOM   2599  CA  VAL A 336     -11.651  12.838 -10.511  1.00 27.78           C  
ATOM   2600  C   VAL A 336     -12.171  14.190 -10.905  1.00 28.19           C  
ATOM   2601  O   VAL A 336     -12.603  14.394 -12.059  1.00 26.15           O  
ATOM   2602  CB  VAL A 336     -12.765  11.966  -9.907  1.00 29.39           C  
ATOM   2603  CG1 VAL A 336     -12.338  10.475  -9.919  1.00 28.00           C  
ATOM   2604  CG2 VAL A 336     -13.129  12.416  -8.484  1.00 31.09           C  
ATOM   2605  N   ALA A 337     -12.095  15.161  -9.982  1.00 27.40           N  
ATOM   2606  CA  ALA A 337     -12.627  16.505 -10.332  1.00 28.88           C  
ATOM   2607  C   ALA A 337     -11.934  17.225 -11.467  1.00 28.58           C  
ATOM   2608  O   ALA A 337     -12.508  18.124 -12.073  1.00 30.38           O  
ATOM   2609  CB  ALA A 337     -12.683  17.404  -9.085  1.00 28.95           C  
ATOM   2610  N   SER A 338     -10.701  16.794 -11.771  1.00 28.12           N  
ATOM   2611  CA  SER A 338      -9.950  17.360 -12.845  1.00 27.12           C  
ATOM   2612  C   SER A 338     -10.222  16.739 -14.206  1.00 25.75           C  
ATOM   2613  O   SER A 338      -9.822  17.271 -15.202  1.00 24.93           O  
ATOM   2614  CB  SER A 338      -8.461  17.202 -12.590  1.00 27.02           C  
ATOM   2615  OG  SER A 338      -7.968  17.713 -11.351  1.00 28.41           O  
ATOM   2616  N   LEU A 339     -10.889  15.607 -14.238  1.00 25.54           N  
ATOM   2617  CA  LEU A 339     -10.974  14.841 -15.469  1.00 24.68           C  
ATOM   2618  C   LEU A 339     -12.393  14.900 -16.054  1.00 25.03           C  
ATOM   2619  O   LEU A 339     -13.208  13.959 -15.859  1.00 27.23           O  
ATOM   2620  CB  LEU A 339     -10.555  13.420 -15.160  1.00 22.43           C  
ATOM   2621  CG  LEU A 339      -9.143  13.181 -14.601  1.00 22.03           C  
ATOM   2622  CD1 LEU A 339      -8.936  11.618 -14.432  1.00 23.46           C  
ATOM   2623  CD2 LEU A 339      -8.068  13.826 -15.489  1.00 24.91           C  
ATOM   2624  N   VAL A 340     -12.670  15.975 -16.782  1.00 24.94           N  
ATOM   2625  CA  VAL A 340     -14.017  16.257 -17.287  1.00 25.49           C  
ATOM   2626  C   VAL A 340     -14.037  16.127 -18.772  1.00 24.36           C  
ATOM   2627  O   VAL A 340     -13.463  16.917 -19.440  1.00 25.52           O  
ATOM   2628  CB  VAL A 340     -14.462  17.694 -16.875  1.00 24.86           C  
ATOM   2629  CG1 VAL A 340     -15.920  17.973 -17.351  1.00 29.89           C  
ATOM   2630  CG2 VAL A 340     -14.308  17.820 -15.380  1.00 29.28           C  
ATOM   2631  N   PRO A 341     -14.662  15.058 -19.308  1.00 25.73           N  
ATOM   2632  CA  PRO A 341     -14.722  14.870 -20.738  1.00 25.30           C  
ATOM   2633  C   PRO A 341     -15.318  16.093 -21.398  1.00 26.95           C  
ATOM   2634  O   PRO A 341     -16.292  16.687 -20.886  1.00 25.69           O  
ATOM   2635  CB  PRO A 341     -15.606  13.623 -20.898  1.00 25.40           C  
ATOM   2636  CG  PRO A 341     -15.377  12.885 -19.596  1.00 26.96           C  
ATOM   2637  CD  PRO A 341     -15.359  13.998 -18.584  1.00 25.96           C  
ATOM   2638  N   HIS A 342     -14.724  16.470 -22.507  1.00 26.71           N  
ATOM   2639  CA  HIS A 342     -15.209  17.593 -23.264  1.00 27.28           C  
ATOM   2640  C   HIS A 342     -16.575  17.260 -23.844  1.00 28.86           C  
ATOM   2641  O   HIS A 342     -17.510  18.099 -23.796  1.00 27.34           O  
ATOM   2642  CB  HIS A 342     -14.262  17.956 -24.401  1.00 27.38           C  
ATOM   2643  CG  HIS A 342     -14.851  18.975 -25.305  1.00 28.25           C  
ATOM   2644  CD2 HIS A 342     -15.754  18.871 -26.310  1.00 30.98           C  
ATOM   2645  ND1 HIS A 342     -14.631  20.325 -25.117  1.00 32.22           N  
ATOM   2646  CE1 HIS A 342     -15.346  21.010 -26.003  1.00 31.10           C  
ATOM   2647  NE2 HIS A 342     -16.036  20.158 -26.738  1.00 28.03           N  
ATOM   2648  N   LEU A 343     -16.661  16.103 -24.497  1.00 26.27           N  
ATOM   2649  CA  LEU A 343     -17.942  15.551 -24.869  1.00 27.17           C  
ATOM   2650  C   LEU A 343     -18.657  14.969 -23.653  1.00 25.57           C  
ATOM   2651  O   LEU A 343     -18.328  13.851 -23.137  1.00 25.55           O  
ATOM   2652  CB  LEU A 343     -17.797  14.501 -25.976  1.00 26.24           C  
ATOM   2653  CG  LEU A 343     -19.116  13.900 -26.457  1.00 27.73           C  
ATOM   2654  CD1 LEU A 343     -19.705  14.655 -27.611  1.00 31.80           C  
ATOM   2655  CD2 LEU A 343     -18.865  12.423 -26.870  1.00 26.11           C  
ATOM   2656  N   ALA A 344     -19.615  15.726 -23.133  1.00 25.88           N  
ATOM   2657  CA  ALA A 344     -20.274  15.377 -21.895  1.00 25.38           C  
ATOM   2658  C   ALA A 344     -21.292  14.273 -22.103  1.00 26.32           C  
ATOM   2659  O   ALA A 344     -22.151  14.346 -23.001  1.00 26.41           O  
ATOM   2660  CB  ALA A 344     -21.016  16.646 -21.280  1.00 24.48           C  
ATOM   2661  N   LEU A 345     -21.189  13.224 -21.300  1.00 25.54           N  
ATOM   2662  CA  LEU A 345     -22.139  12.109 -21.373  1.00 26.12           C  
ATOM   2663  C   LEU A 345     -22.495  11.690 -19.987  1.00 27.27           C  
ATOM   2664  O   LEU A 345     -21.654  11.744 -19.037  1.00 27.38           O  
ATOM   2665  CB  LEU A 345     -21.509  10.922 -22.145  1.00 26.60           C  
ATOM   2666  CG  LEU A 345     -21.082  11.172 -23.609  1.00 27.80           C  
ATOM   2667  CD1 LEU A 345     -20.318   9.927 -24.073  1.00 28.27           C  
ATOM   2668  CD2 LEU A 345     -22.262  11.465 -24.501  1.00 27.43           C  
ATOM   2669  N   ASP A 346     -23.719  11.201 -19.863  1.00 28.08           N  
ATOM   2670  CA  ASP A 346     -24.237  10.721 -18.603  1.00 29.39           C  
ATOM   2671  C   ASP A 346     -24.556   9.265 -18.590  1.00 28.87           C  
ATOM   2672  O   ASP A 346     -24.910   8.672 -19.610  1.00 28.66           O  
ATOM   2673  CB  ASP A 346     -25.524  11.479 -18.228  1.00 29.68           C  
ATOM   2674  CG  ASP A 346     -25.289  12.966 -18.050  1.00 32.81           C  
ATOM   2675  OD1 ASP A 346     -24.144  13.438 -17.867  1.00 32.99           O  
ATOM   2676  OD2 ASP A 346     -26.290  13.699 -18.081  1.00 36.86           O1-
ATOM   2677  N   VAL A 347     -24.455   8.688 -17.401  1.00 28.88           N  
ATOM   2678  CA  VAL A 347     -24.675   7.288 -17.188  1.00 29.15           C  
ATOM   2679  C   VAL A 347     -26.173   7.206 -16.926  1.00 31.58           C  
ATOM   2680  O   VAL A 347     -26.678   7.922 -16.081  1.00 31.31           O  
ATOM   2681  CB  VAL A 347     -23.897   6.760 -15.966  1.00 29.78           C  
ATOM   2682  CG1 VAL A 347     -24.269   5.277 -15.625  1.00 28.97           C  
ATOM   2683  CG2 VAL A 347     -22.365   6.901 -16.214  1.00 27.52           C  
ATOM   2684  N   GLY A 348     -26.840   6.352 -17.677  1.00 31.87           N  
ATOM   2685  CA  GLY A 348     -28.272   6.185 -17.569  1.00 33.73           C  
ATOM   2686  C   GLY A 348     -28.620   5.125 -16.558  1.00 33.82           C  
ATOM   2687  O   GLY A 348     -27.814   4.756 -15.678  1.00 33.64           O  
ATOM   2688  N   GLY A 349     -29.822   4.573 -16.689  1.00 35.00           N  
ATOM   2689  CA  GLY A 349     -30.243   3.524 -15.764  1.00 34.24           C  
ATOM   2690  C   GLY A 349     -29.349   2.311 -15.801  1.00 33.54           C  
ATOM   2691  O   GLY A 349     -28.975   1.834 -16.869  1.00 33.87           O  
ATOM   2692  N   TYR A 350     -29.025   1.757 -14.637  1.00 32.56           N  
ATOM   2693  CA  TYR A 350     -28.087   0.662 -14.603  1.00 32.74           C  
ATOM   2694  C   TYR A 350     -28.428  -0.546 -13.735  1.00 32.22           C  
ATOM   2695  O   TYR A 350     -29.282  -0.484 -12.806  1.00 34.13           O  
ATOM   2696  CB  TYR A 350     -26.709   1.246 -14.213  1.00 31.51           C  
ATOM   2697  CG  TYR A 350     -26.621   1.758 -12.807  1.00 30.32           C  
ATOM   2698  CD1 TYR A 350     -26.395   0.904 -11.733  1.00 31.02           C  
ATOM   2699  CD2 TYR A 350     -26.768   3.123 -12.543  1.00 28.84           C  
ATOM   2700  CE1 TYR A 350     -26.310   1.403 -10.416  1.00 31.60           C  
ATOM   2701  CE2 TYR A 350     -26.689   3.632 -11.267  1.00 33.33           C  
ATOM   2702  CZ  TYR A 350     -26.470   2.783 -10.191  1.00 29.59           C  
ATOM   2703  OH  TYR A 350     -26.405   3.343  -8.915  1.00 31.61           O  
ATOM   2704  N   SER A 351     -27.777  -1.667 -14.015  1.00 33.08           N  
ATOM   2705  CA  SER A 351     -27.701  -2.768 -13.072  1.00 33.83           C  
ATOM   2706  C   SER A 351     -26.298  -2.725 -12.445  1.00 32.96           C  
ATOM   2707  O   SER A 351     -25.350  -2.314 -13.113  1.00 31.26           O  
ATOM   2708  CB  SER A 351     -27.914  -4.111 -13.738  1.00 34.75           C  
ATOM   2709  OG  SER A 351     -26.758  -4.520 -14.441  1.00 41.03           O  
ATOM   2710  N   LEU A 352     -26.216  -3.061 -11.166  1.00 31.96           N  
ATOM   2711  CA  LEU A 352     -24.958  -3.002 -10.442  1.00 32.48           C  
ATOM   2712  C   LEU A 352     -24.361  -4.387 -10.277  1.00 31.84           C  
ATOM   2713  O   LEU A 352     -25.008  -5.337  -9.852  1.00 31.59           O  
ATOM   2714  CB  LEU A 352     -25.171  -2.339  -9.092  1.00 32.76           C  
ATOM   2715  CG  LEU A 352     -23.815  -1.975  -8.447  1.00 33.01           C  
ATOM   2716  CD1 LEU A 352     -23.856  -0.635  -7.748  1.00 35.68           C  
ATOM   2717  CD2 LEU A 352     -23.342  -3.114  -7.591  1.00 32.67           C  
ATOM   2718  N   VAL A 353     -23.099  -4.540 -10.622  1.00 31.27           N  
ATOM   2719  CA  VAL A 353     -22.429  -5.793 -10.415  1.00 30.50           C  
ATOM   2720  C   VAL A 353     -21.296  -5.495  -9.461  1.00 30.90           C  
ATOM   2721  O   VAL A 353     -20.572  -4.547  -9.664  1.00 30.17           O  
ATOM   2722  CB  VAL A 353     -21.872  -6.366 -11.719  1.00 31.62           C  
ATOM   2723  CG1 VAL A 353     -20.881  -7.473 -11.457  1.00 30.48           C  
ATOM   2724  CG2 VAL A 353     -23.033  -6.864 -12.634  1.00 30.78           C  
ATOM   2725  N   ASP A 354     -21.150  -6.321  -8.434  1.00 29.33           N  
ATOM   2726  CA  ASP A 354     -20.144  -6.073  -7.414  1.00 30.01           C  
ATOM   2727  C   ASP A 354     -19.204  -7.249  -7.401  1.00 29.26           C  
ATOM   2728  O   ASP A 354     -19.612  -8.422  -7.400  1.00 30.22           O  
ATOM   2729  CB  ASP A 354     -20.763  -5.868  -6.001  1.00 30.01           C  
ATOM   2730  CG  ASP A 354     -19.670  -5.816  -4.889  1.00 32.40           C  
ATOM   2731  OD1 ASP A 354     -19.058  -4.765  -4.756  1.00 31.44           O  
ATOM   2732  OD2 ASP A 354     -19.407  -6.837  -4.216  1.00 37.80           O1-
ATOM   2733  N   GLU A 355     -17.911  -6.950  -7.404  1.00 28.44           N  
ATOM   2734  CA  GLU A 355     -16.910  -7.962  -7.297  1.00 28.14           C  
ATOM   2735  C   GLU A 355     -15.798  -7.486  -6.359  1.00 27.28           C  
ATOM   2736  O   GLU A 355     -15.571  -6.298  -6.189  1.00 27.45           O  
ATOM   2737  CB  GLU A 355     -16.386  -8.352  -8.670  1.00 29.39           C  
ATOM   2738  CG  GLU A 355     -17.474  -9.170  -9.455  1.00 31.34           C  
ATOM   2739  CD  GLU A 355     -16.914 -10.029 -10.480  1.00 36.24           C  
ATOM   2740  OE1 GLU A 355     -16.040  -9.549 -11.250  1.00 36.21           O  
ATOM   2741  OE2 GLU A 355     -17.382 -11.184 -10.556  1.00 33.94           O1-
ATOM   2742  N   GLN A 356     -15.159  -8.466  -5.762  1.00 27.09           N  
ATOM   2743  CA  GLN A 356     -14.232  -8.245  -4.669  1.00 26.87           C  
ATOM   2744  C   GLN A 356     -12.929  -8.924  -4.906  1.00 25.96           C  
ATOM   2745  O   GLN A 356     -12.846 -10.136  -5.128  1.00 27.15           O  
ATOM   2746  CB  GLN A 356     -14.849  -8.725  -3.349  1.00 28.38           C  
ATOM   2747  CG  GLN A 356     -16.206  -8.095  -3.095  1.00 30.21           C  
ATOM   2748  CD  GLN A 356     -16.852  -8.635  -1.839  1.00 32.60           C  
ATOM   2749  NE2 GLN A 356     -17.684  -7.855  -1.248  1.00 32.99           N  
ATOM   2750  OE1 GLN A 356     -16.576  -9.745  -1.416  1.00 33.43           O  
ATOM   2751  N   VAL A 357     -11.881  -8.127  -4.796  1.00 26.66           N  
ATOM   2752  CA  VAL A 357     -10.529  -8.627  -4.977  1.00 26.70           C  
ATOM   2753  C   VAL A 357      -9.949  -9.085  -3.646  1.00 26.47           C  
ATOM   2754  O   VAL A 357      -9.954  -8.366  -2.670  1.00 26.90           O  
ATOM   2755  CB  VAL A 357      -9.632  -7.574  -5.607  1.00 25.64           C  
ATOM   2756  CG1 VAL A 357      -8.243  -8.140  -5.926  1.00 26.69           C  
ATOM   2757  CG2 VAL A 357     -10.304  -7.054  -6.918  1.00 24.74           C  
ATOM   2758  N   SER A 358      -9.397 -10.281  -3.689  1.00 26.76           N  
ATOM   2759  CA  SER A 358      -8.634 -10.823  -2.595  1.00 28.80           C  
ATOM   2760  C   SER A 358      -7.401 -11.542  -3.147  1.00 29.31           C  
ATOM   2761  O   SER A 358      -7.077 -11.391  -4.331  1.00 27.47           O  
ATOM   2762  CB  SER A 358      -9.524 -11.747  -1.746  1.00 28.34           C  
ATOM   2763  OG  SER A 358      -8.857 -12.031  -0.543  1.00 29.98           O  
ATOM   2764  N   SER A 359      -6.704 -12.283  -2.295  1.00 29.78           N  
ATOM   2765  CA  SER A 359      -5.597 -13.089  -2.755  1.00 30.63           C  
ATOM   2766  C   SER A 359      -5.597 -14.463  -2.131  1.00 32.57           C  
ATOM   2767  O   SER A 359      -6.262 -14.697  -1.111  1.00 29.65           O  
ATOM   2768  CB  SER A 359      -4.276 -12.386  -2.488  1.00 31.88           C  
ATOM   2769  OG  SER A 359      -4.075 -12.271  -1.099  1.00 30.99           O  
ATOM   2770  N   ALA A 360      -4.841 -15.364  -2.732  1.00 33.91           N  
ATOM   2771  CA  ALA A 360      -4.755 -16.743  -2.245  1.00 36.14           C  
ATOM   2772  C   ALA A 360      -3.422 -17.262  -2.702  1.00 38.49           C  
ATOM   2773  O   ALA A 360      -2.684 -16.555  -3.408  1.00 40.06           O  
ATOM   2774  CB  ALA A 360      -5.873 -17.605  -2.774  1.00 35.22           C  
ATOM   2775  N   PHE A 361      -3.060 -18.437  -2.222  1.00 38.13           N  
ATOM   2776  CA  PHE A 361      -1.812 -19.024  -2.622  1.00 39.65           C  
ATOM   2777  C   PHE A 361      -2.125 -20.446  -3.015  1.00 41.10           C  
ATOM   2778  O   PHE A 361      -2.639 -21.234  -2.210  1.00 42.92           O  
ATOM   2779  CB  PHE A 361      -0.769 -18.945  -1.499  1.00 39.41           C  
ATOM   2780  CG  PHE A 361       0.640 -19.117  -1.987  1.00 42.17           C  
ATOM   2781  CD1 PHE A 361       1.116 -20.397  -2.335  1.00 46.03           C  
ATOM   2782  CD2 PHE A 361       1.489 -18.020  -2.114  1.00 44.56           C  
ATOM   2783  CE1 PHE A 361       2.418 -20.574  -2.801  1.00 46.82           C  
ATOM   2784  CE2 PHE A 361       2.798 -18.177  -2.583  1.00 47.58           C  
ATOM   2785  CZ  PHE A 361       3.269 -19.464  -2.928  1.00 47.82           C  
ATOM   2786  N   THR A 362      -1.895 -20.765  -4.272  1.00 41.69           N  
ATOM   2787  CA  THR A 362      -2.151 -22.105  -4.760  1.00 42.71           C  
ATOM   2788  C   THR A 362      -0.774 -22.722  -5.039  1.00 42.91           C  
ATOM   2789  O   THR A 362      -0.048 -23.055  -4.098  1.00 43.52           O  
ATOM   2790  CB  THR A 362      -3.117 -22.054  -5.968  1.00 43.03           C  
ATOM   2791  CG2 THR A 362      -4.505 -21.484  -5.526  1.00 42.41           C  
ATOM   2792  OG1 THR A 362      -2.547 -21.237  -6.993  1.00 43.44           O  
ATOM   2793  N   ASN A 363      -0.383 -22.793  -6.304  1.00 42.19           N  
ATOM   2794  CA  ASN A 363       0.980 -23.070  -6.656  1.00 41.90           C  
ATOM   2795  C   ASN A 363       1.860 -21.852  -6.404  1.00 39.71           C  
ATOM   2796  O   ASN A 363       3.085 -21.967  -6.282  1.00 39.61           O  
ATOM   2797  CB  ASN A 363       1.052 -23.476  -8.127  1.00 42.80           C  
ATOM   2798  CG  ASN A 363       0.290 -24.756  -8.406  1.00 47.47           C  
ATOM   2799  ND2 ASN A 363      -0.030 -24.984  -9.683  1.00 52.77           N  
ATOM   2800  OD1 ASN A 363      -0.003 -25.542  -7.493  0.50 48.34           O  
ATOM   2801  N   TYR A 364       1.236 -20.676  -6.380  1.00 36.22           N  
ATOM   2802  CA  TYR A 364       1.994 -19.437  -6.240  1.00 34.03           C  
ATOM   2803  C   TYR A 364       0.937 -18.409  -5.888  1.00 32.20           C  
ATOM   2804  O   TYR A 364      -0.220 -18.786  -5.740  1.00 30.41           O  
ATOM   2805  CB  TYR A 364       2.753 -19.128  -7.520  1.00 35.01           C  
ATOM   2806  CG  TYR A 364       1.919 -19.137  -8.793  1.00 35.06           C  
ATOM   2807  CD1 TYR A 364       1.145 -18.029  -9.149  1.00 34.27           C  
ATOM   2808  CD2 TYR A 364       1.890 -20.269  -9.640  1.00 34.74           C  
ATOM   2809  CE1 TYR A 364       0.370 -18.030 -10.293  1.00 32.56           C  
ATOM   2810  CE2 TYR A 364       1.144 -20.274 -10.802  1.00 36.17           C  
ATOM   2811  CZ  TYR A 364       0.369 -19.133 -11.123  1.00 34.25           C  
ATOM   2812  OH  TYR A 364      -0.395 -19.146 -12.260  1.00 34.34           O  
ATOM   2813  N   PHE A 365       1.350 -17.166  -5.679  1.00 30.85           N  
ATOM   2814  CA  PHE A 365       0.471 -16.096  -5.226  1.00 29.35           C  
ATOM   2815  C   PHE A 365      -0.501 -15.790  -6.354  1.00 28.84           C  
ATOM   2816  O   PHE A 365      -0.087 -15.540  -7.467  1.00 28.58           O  
ATOM   2817  CB  PHE A 365       1.282 -14.846  -4.935  1.00 31.11           C  
ATOM   2818  CG  PHE A 365       0.511 -13.740  -4.338  1.00 31.24           C  
ATOM   2819  CD1 PHE A 365      -0.200 -12.845  -5.141  1.00 34.19           C  
ATOM   2820  CD2 PHE A 365       0.527 -13.535  -2.973  1.00 34.93           C  
ATOM   2821  CE1 PHE A 365      -0.908 -11.806  -4.582  1.00 35.70           C  
ATOM   2822  CE2 PHE A 365      -0.178 -12.490  -2.411  1.00 36.72           C  
ATOM   2823  CZ  PHE A 365      -0.911 -11.627  -3.235  1.00 36.44           C  
ATOM   2824  N   THR A 366      -1.778 -15.794  -6.040  1.00 28.85           N  
ATOM   2825  CA  THR A 366      -2.808 -15.490  -7.009  1.00 28.48           C  
ATOM   2826  C   THR A 366      -3.712 -14.430  -6.415  1.00 29.02           C  
ATOM   2827  O   THR A 366      -3.928 -14.403  -5.207  1.00 29.52           O  
ATOM   2828  CB  THR A 366      -3.682 -16.677  -7.383  1.00 29.33           C  
ATOM   2829  CG2 THR A 366      -2.880 -17.835  -7.923  1.00 28.97           C  
ATOM   2830  OG1 THR A 366      -4.433 -17.116  -6.236  1.00 30.81           O  
ATOM   2831  N   TRP A 367      -4.249 -13.581  -7.289  1.00 27.07           N  
ATOM   2832  CA  TRP A 367      -5.347 -12.678  -6.960  1.00 26.32           C  
ATOM   2833  C   TRP A 367      -6.666 -13.362  -7.307  1.00 25.34           C  
ATOM   2834  O   TRP A 367      -6.741 -14.089  -8.317  1.00 26.16           O  
ATOM   2835  CB  TRP A 367      -5.235 -11.359  -7.754  1.00 26.84           C  
ATOM   2836  CG  TRP A 367      -3.950 -10.653  -7.572  1.00 27.70           C  
ATOM   2837  CD1 TRP A 367      -2.862 -10.778  -8.353  1.00 27.84           C  
ATOM   2838  CD2 TRP A 367      -3.572  -9.799  -6.483  1.00 27.08           C  
ATOM   2839  CE2 TRP A 367      -2.239  -9.395  -6.717  1.00 27.55           C  
ATOM   2840  CE3 TRP A 367      -4.225  -9.350  -5.324  1.00 28.17           C  
ATOM   2841  NE1 TRP A 367      -1.843 -10.005  -7.866  1.00 27.99           N  
ATOM   2842  CZ2 TRP A 367      -1.540  -8.584  -5.858  1.00 27.71           C  
ATOM   2843  CZ3 TRP A 367      -3.520  -8.509  -4.470  1.00 30.51           C  
ATOM   2844  CH2 TRP A 367      -2.193  -8.137  -4.740  1.00 31.59           C  
ATOM   2845  N   THR A 368      -7.725 -13.045  -6.563  1.00 26.79           N  
ATOM   2846  CA  THR A 368      -9.001 -13.597  -6.841  1.00 27.37           C  
ATOM   2847  C   THR A 368     -10.028 -12.495  -6.931  1.00 26.91           C  
ATOM   2848  O   THR A 368      -9.907 -11.450  -6.337  1.00 24.72           O  
ATOM   2849  CB  THR A 368      -9.424 -14.618  -5.734  1.00 27.97           C  
ATOM   2850  CG2 THR A 368      -8.415 -15.813  -5.639  1.00 26.90           C  
ATOM   2851  OG1 THR A 368      -9.479 -13.887  -4.504  1.00 27.74           O  
ATOM   2852  N   ILE A 369     -11.028 -12.769  -7.752  1.00 27.67           N  
ATOM   2853  CA  ILE A 369     -12.212 -11.947  -7.923  1.00 28.20           C  
ATOM   2854  C   ILE A 369     -13.383 -12.835  -7.555  1.00 28.47           C  
ATOM   2855  O   ILE A 369     -13.643 -13.865  -8.204  1.00 28.71           O  
ATOM   2856  CB  ILE A 369     -12.375 -11.570  -9.369  1.00 27.75           C  
ATOM   2857  CG1 ILE A 369     -11.047 -10.996  -9.891  1.00 29.23           C  
ATOM   2858  CG2 ILE A 369     -13.534 -10.543  -9.499  1.00 28.76           C  
ATOM   2859  CD1AILE A 369     -11.002  -9.522  -9.876  0.50 29.92           C  
ATOM   2860  CD1BILE A 369     -10.771  -9.651  -9.377  0.50 24.50           C  
ATOM   2861  N   ASN A 370     -14.066 -12.436  -6.508  1.00 30.20           N  
ATOM   2862  CA  ASN A 370     -15.044 -13.274  -5.838  1.00 30.60           C  
ATOM   2863  C   ASN A 370     -14.584 -14.687  -5.733  1.00 30.22           C  
ATOM   2864  O   ASN A 370     -15.249 -15.634  -6.174  1.00 31.25           O  
ATOM   2865  CB  ASN A 370     -16.364 -13.163  -6.578  1.00 31.82           C  
ATOM   2866  CG  ASN A 370     -17.139 -12.019  -6.102  1.00 33.81           C  
ATOM   2867  ND2 ASN A 370     -18.421 -12.235  -5.880  1.00 35.26           N  
ATOM   2868  OD1 ASN A 370     -16.613 -10.936  -5.934  1.00 32.96           O  
ATOM   2869  N   SER A 371     -13.405 -14.814  -5.141  1.00 29.68           N  
ATOM   2870  CA  SER A 371     -12.783 -16.091  -4.818  1.00 30.33           C  
ATOM   2871  C   SER A 371     -12.226 -16.877  -5.925  1.00 28.88           C  
ATOM   2872  O   SER A 371     -11.685 -17.937  -5.664  1.00 30.72           O  
ATOM   2873  CB  SER A 371     -13.701 -16.956  -3.919  1.00 29.75           C  
ATOM   2874  OG  SER A 371     -14.395 -16.089  -3.015  1.00 33.79           O  
ATOM   2875  N   SER A 372     -12.212 -16.357  -7.162  1.00 28.48           N  
ATOM   2876  CA  SER A 372     -11.713 -17.125  -8.282  1.00 27.33           C  
ATOM   2877  C   SER A 372     -10.578 -16.355  -8.983  1.00 27.73           C  
ATOM   2878  O   SER A 372     -10.727 -15.206  -9.336  1.00 26.90           O  
ATOM   2879  CB  SER A 372     -12.839 -17.398  -9.289  1.00 27.45           C  
ATOM   2880  OG  SER A 372     -12.331 -18.005 -10.441  1.00 28.60           O  
ATOM   2881  N   SER A 373      -9.473 -17.006  -9.212  1.00 27.03           N  
ATOM   2882  CA  SER A 373      -8.376 -16.383  -9.984  1.00 28.04           C  
ATOM   2883  C   SER A 373      -8.494 -16.749 -11.452  1.00 27.36           C  
ATOM   2884  O   SER A 373      -8.665 -17.922 -11.804  1.00 27.82           O  
ATOM   2885  CB  SER A 373      -7.052 -16.862  -9.428  1.00 27.42           C  
ATOM   2886  OG  SER A 373      -5.962 -16.138  -9.950  1.00 26.17           O  
ATOM   2887  N   LEU A 374      -8.380 -15.758 -12.340  1.00 27.12           N  
ATOM   2888  CA  LEU A 374      -8.491 -16.016 -13.782  1.00 27.13           C  
ATOM   2889  C   LEU A 374      -7.393 -16.906 -14.286  1.00 27.77           C  
ATOM   2890  O   LEU A 374      -6.191 -16.693 -14.013  1.00 28.14           O  
ATOM   2891  CB  LEU A 374      -8.511 -14.692 -14.605  1.00 26.56           C  
ATOM   2892  CG  LEU A 374      -8.931 -14.848 -16.070  1.00 28.07           C  
ATOM   2893  CD1 LEU A 374     -10.345 -14.344 -16.280  1.00 28.86           C  
ATOM   2894  CD2 LEU A 374      -7.922 -14.083 -16.937  1.00 26.15           C  
ATOM   2895  N   LEU A 375      -7.829 -17.942 -14.992  1.00 28.52           N  
ATOM   2896  CA  LEU A 375      -6.954 -18.859 -15.651  1.00 29.08           C  
ATOM   2897  C   LEU A 375      -7.646 -19.360 -16.918  1.00 28.78           C  
ATOM   2898  O   LEU A 375      -8.698 -20.042 -16.897  1.00 28.86           O  
ATOM   2899  CB  LEU A 375      -6.566 -19.983 -14.697  1.00 28.87           C  
ATOM   2900  CG  LEU A 375      -5.810 -21.182 -15.233  1.00 32.84           C  
ATOM   2901  CD1 LEU A 375      -4.516 -20.678 -15.785  1.00 29.15           C  
ATOM   2902  CD2 LEU A 375      -5.646 -22.158 -14.071  1.00 36.19           C  
ATOM   2903  N   LEU A 376      -7.046 -18.991 -18.049  1.00 27.09           N  
ATOM   2904  CA  LEU A 376      -7.673 -19.209 -19.333  1.00 26.54           C  
ATOM   2905  C   LEU A 376      -6.949 -20.351 -20.047  1.00 26.32           C  
ATOM   2906  O   LEU A 376      -5.773 -20.602 -19.832  1.00 28.30           O  
ATOM   2907  CB  LEU A 376      -7.610 -17.952 -20.180  1.00 26.60           C  
ATOM   2908  CG  LEU A 376      -8.291 -16.718 -19.592  1.00 27.48           C  
ATOM   2909  CD1 LEU A 376      -8.269 -15.602 -20.656  1.00 28.07           C  
ATOM   2910  CD2 LEU A 376      -9.685 -16.970 -19.144  1.00 26.85           C  
ATOM   2911  N   ASP A 377      -7.695 -20.959 -20.958  1.00 26.36           N  
ATOM   2912  CA  ASP A 377      -7.177 -21.958 -21.865  1.00 28.13           C  
ATOM   2913  C   ASP A 377      -7.048 -21.325 -23.196  1.00 27.47           C  
ATOM   2914  O   ASP A 377      -8.033 -20.973 -23.836  1.00 26.68           O  
ATOM   2915  CB  ASP A 377      -8.173 -23.132 -21.975  1.00 28.95           C  
ATOM   2916  CG  ASP A 377      -7.606 -24.279 -22.731  1.00 31.77           C  
ATOM   2917  OD1 ASP A 377      -6.701 -24.095 -23.556  1.00 29.37           O  
ATOM   2918  OD2 ASP A 377      -8.110 -25.380 -22.543  1.00 36.99           O1-
ATOM   2919  N   TRP A 378      -5.808 -21.177 -23.615  1.00 29.09           N  
ATOM   2920  CA  TRP A 378      -5.483 -20.519 -24.876  1.00 27.87           C  
ATOM   2921  C   TRP A 378      -6.050 -21.238 -26.084  1.00 29.45           C  
ATOM   2922  O   TRP A 378      -6.349 -20.614 -27.104  1.00 26.70           O  
ATOM   2923  CB  TRP A 378      -3.985 -20.428 -24.980  1.00 27.78           C  
ATOM   2924  CG  TRP A 378      -3.344 -19.323 -24.190  1.00 26.51           C  
ATOM   2925  CD1 TRP A 378      -3.880 -18.090 -23.850  1.00 27.02           C  
ATOM   2926  CD2 TRP A 378      -2.033 -19.332 -23.661  1.00 27.53           C  
ATOM   2927  CE2 TRP A 378      -1.826 -18.085 -23.022  1.00 25.98           C  
ATOM   2928  CE3 TRP A 378      -0.981 -20.256 -23.686  1.00 28.03           C  
ATOM   2929  NE1 TRP A 378      -2.987 -17.371 -23.149  1.00 24.63           N  
ATOM   2930  CZ2 TRP A 378      -0.616 -17.762 -22.395  1.00 30.22           C  
ATOM   2931  CZ3 TRP A 378       0.194 -19.927 -23.030  1.00 29.04           C  
ATOM   2932  CH2 TRP A 378       0.381 -18.690 -22.431  1.00 29.63           C  
ATOM   2933  N   SER A 379      -6.249 -22.579 -25.983  1.00 29.72           N  
ATOM   2934  CA  SER A 379      -6.896 -23.300 -27.047  1.00 29.76           C  
ATOM   2935  C   SER A 379      -8.430 -23.246 -27.013  1.00 28.53           C  
ATOM   2936  O   SER A 379      -9.081 -23.718 -27.937  1.00 28.02           O  
ATOM   2937  CB  SER A 379      -6.440 -24.789 -27.012  1.00 30.75           C  
ATOM   2938  OG  SER A 379      -7.101 -25.444 -25.935  1.00 35.01           O  
ATOM   2939  N   SER A 380      -9.020 -22.685 -25.956  1.00 27.70           N  
ATOM   2940  CA  SER A 380     -10.460 -22.579 -25.885  1.00 26.57           C  
ATOM   2941  C   SER A 380     -10.766 -21.212 -25.344  1.00 27.06           C  
ATOM   2942  O   SER A 380     -11.294 -21.006 -24.252  1.00 26.14           O  
ATOM   2943  CB  SER A 380     -11.060 -23.730 -25.017  1.00 28.68           C  
ATOM   2944  OG  SER A 380     -12.449 -23.720 -25.137  1.00 28.89           O  
ATOM   2945  N   PRO A 381     -10.449 -20.230 -26.175  1.00 26.80           N  
ATOM   2946  CA  PRO A 381     -10.805 -18.887 -25.767  1.00 25.65           C  
ATOM   2947  C   PRO A 381     -12.291 -18.723 -25.644  1.00 25.25           C  
ATOM   2948  O   PRO A 381     -13.069 -19.440 -26.261  1.00 23.93           O  
ATOM   2949  CB  PRO A 381     -10.240 -18.033 -26.891  1.00 26.29           C  
ATOM   2950  CG  PRO A 381     -10.174 -18.875 -28.040  1.00 28.50           C  
ATOM   2951  CD  PRO A 381      -9.837 -20.258 -27.509  1.00 26.52           C  
ATOM   2952  N   THR A 382     -12.715 -17.756 -24.847  1.00 24.73           N  
ATOM   2953  CA  THR A 382     -14.118 -17.478 -24.618  1.00 24.35           C  
ATOM   2954  C   THR A 382     -14.894 -17.341 -25.892  1.00 25.14           C  
ATOM   2955  O   THR A 382     -16.043 -17.769 -25.958  1.00 26.11           O  
ATOM   2956  CB  THR A 382     -14.280 -16.137 -23.828  1.00 23.70           C  
ATOM   2957  CG2 THR A 382     -15.692 -15.994 -23.300  1.00 23.31           C  
ATOM   2958  OG1 THR A 382     -13.363 -16.183 -22.734  1.00 23.72           O  
ATOM   2959  N   THR A 383     -14.320 -16.684 -26.924  1.00 23.97           N  
ATOM   2960  CA  THR A 383     -15.025 -16.522 -28.172  1.00 24.05           C  
ATOM   2961  C   THR A 383     -15.250 -17.853 -28.874  1.00 25.05           C  
ATOM   2962  O   THR A 383     -16.264 -18.017 -29.521  1.00 27.08           O  
ATOM   2963  CB  THR A 383     -14.309 -15.509 -29.122  1.00 25.46           C  
ATOM   2964  CG2ATHR A 383     -15.245 -15.173 -30.262  0.50 22.36           C  
ATOM   2965  CG2BTHR A 383     -14.829 -14.099 -28.926  0.50 21.24           C  
ATOM   2966  OG1ATHR A 383     -14.216 -14.299 -28.344  0.50 20.02           O  
ATOM   2967  OG1BTHR A 383     -12.939 -15.490 -28.786  0.50 28.87           O  
ATOM   2968  N   LEU A 384     -14.318 -18.763 -28.733  1.00 25.64           N  
ATOM   2969  CA  LEU A 384     -14.518 -20.114 -29.336  1.00 26.66           C  
ATOM   2970  C   LEU A 384     -15.674 -20.776 -28.628  1.00 26.15           C  
ATOM   2971  O   LEU A 384     -16.583 -21.328 -29.265  1.00 26.97           O  
ATOM   2972  CB  LEU A 384     -13.256 -20.900 -29.300  1.00 28.61           C  
ATOM   2973  CG  LEU A 384     -13.397 -22.339 -29.839  1.00 29.69           C  
ATOM   2974  CD1 LEU A 384     -13.946 -22.312 -31.281  1.00 31.38           C  
ATOM   2975  CD2 LEU A 384     -12.035 -22.998 -29.737  1.00 30.27           C  
ATOM   2976  N   LYS A 385     -15.694 -20.640 -27.330  1.00 26.29           N  
ATOM   2977  CA  LYS A 385     -16.832 -21.149 -26.551  1.00 25.92           C  
ATOM   2978  C   LYS A 385     -18.151 -20.522 -26.990  1.00 25.63           C  
ATOM   2979  O   LYS A 385     -19.204 -21.186 -27.160  1.00 25.92           O  
ATOM   2980  CB  LYS A 385     -16.543 -20.978 -25.058  1.00 25.58           C  
ATOM   2981  CG  LYS A 385     -15.313 -21.689 -24.581  1.00 24.98           C  
ATOM   2982  CD  LYS A 385     -15.171 -21.582 -23.082  1.00 26.00           C  
ATOM   2983  CE  LYS A 385     -13.901 -22.096 -22.551  1.00 26.72           C  
ATOM   2984  NZ  LYS A 385     -13.842 -23.638 -22.643  1.00 29.24           N1+
ATOM   2985  N   ILE A 386     -18.160 -19.202 -27.180  1.00 24.35           N  
ATOM   2986  CA  ILE A 386     -19.305 -18.544 -27.691  1.00 24.55           C  
ATOM   2987  C   ILE A 386     -19.699 -19.000 -29.097  1.00 25.68           C  
ATOM   2988  O   ILE A 386     -20.855 -19.231 -29.329  1.00 26.13           O  
ATOM   2989  CB  ILE A 386     -19.050 -16.970 -27.698  1.00 23.04           C  
ATOM   2990  CG1 ILE A 386     -19.102 -16.533 -26.262  1.00 23.29           C  
ATOM   2991  CG2 ILE A 386     -20.035 -16.301 -28.595  1.00 27.05           C  
ATOM   2992  CD1 ILE A 386     -18.493 -15.102 -26.069  1.00 23.46           C  
ATOM   2993  N   PHE A 387     -18.753 -19.111 -30.023  1.00 26.91           N  
ATOM   2994  CA  PHE A 387     -19.023 -19.660 -31.359  1.00 28.14           C  
ATOM   2995  C   PHE A 387     -19.638 -21.082 -31.295  1.00 30.15           C  
ATOM   2996  O   PHE A 387     -20.434 -21.448 -32.159  1.00 30.54           O  
ATOM   2997  CB  PHE A 387     -17.747 -19.717 -32.199  1.00 30.38           C  
ATOM   2998  CG  PHE A 387     -17.168 -18.326 -32.553  1.00 35.45           C  
ATOM   2999  CD1 PHE A 387     -17.896 -17.145 -32.345  1.00 40.88           C  
ATOM   3000  CD2 PHE A 387     -15.907 -18.237 -33.143  1.00 37.65           C  
ATOM   3001  CE1 PHE A 387     -17.344 -15.901 -32.685  1.00 40.99           C  
ATOM   3002  CE2 PHE A 387     -15.352 -17.022 -33.475  1.00 39.74           C  
ATOM   3003  CZ  PHE A 387     -16.066 -15.846 -33.270  1.00 41.72           C  
ATOM   3004  N   ASN A 388     -19.249 -21.839 -30.296  1.00 31.02           N  
ATOM   3005  CA  ASN A 388     -19.877 -23.150 -30.004  1.00 32.88           C  
ATOM   3006  C   ASN A 388     -21.143 -23.117 -29.172  1.00 32.26           C  
ATOM   3007  O   ASN A 388     -21.622 -24.177 -28.730  1.00 31.62           O  
ATOM   3008  CB  ASN A 388     -18.837 -24.043 -29.371  1.00 32.92           C  
ATOM   3009  CG  ASN A 388     -17.858 -24.578 -30.397  1.00 39.51           C  
ATOM   3010  ND2 ASN A 388     -18.394 -25.331 -31.398  1.00 45.74           N  
ATOM   3011  OD1 ASN A 388     -16.652 -24.318 -30.331  1.00 47.15           O  
ATOM   3012  N   ASN A 389     -21.701 -21.907 -28.983  1.00 31.77           N  
ATOM   3013  CA  ASN A 389     -23.005 -21.654 -28.371  1.00 32.60           C  
ATOM   3014  C   ASN A 389     -23.080 -22.010 -26.889  1.00 31.34           C  
ATOM   3015  O   ASN A 389     -24.139 -22.264 -26.346  1.00 31.39           O  
ATOM   3016  CB  ASN A 389     -24.119 -22.327 -29.168  1.00 34.10           C  
ATOM   3017  CG  ASN A 389     -24.266 -21.749 -30.547  1.00 39.05           C  
ATOM   3018  ND2 ASN A 389     -24.557 -22.614 -31.513  1.00 46.20           N  
ATOM   3019  OD1 ASN A 389     -24.102 -20.522 -30.764  1.00 41.22           O  
ATOM   3020  N   GLU A 390     -21.936 -21.968 -26.229  1.00 29.53           N  
ATOM   3021  CA  GLU A 390     -21.836 -22.157 -24.790  1.00 29.14           C  
ATOM   3022  C   GLU A 390     -22.206 -20.886 -24.104  1.00 29.99           C  
ATOM   3023  O   GLU A 390     -21.707 -19.825 -24.511  1.00 29.49           O  
ATOM   3024  CB  GLU A 390     -20.415 -22.553 -24.451  1.00 29.78           C  
ATOM   3025  CG  GLU A 390     -19.926 -23.851 -25.106  1.00 30.88           C  
ATOM   3026  CD  GLU A 390     -18.488 -24.099 -24.901  1.00 29.77           C  
ATOM   3027  OE1 GLU A 390     -17.990 -23.841 -23.802  1.00 35.27           O  
ATOM   3028  OE2 GLU A 390     -17.854 -24.609 -25.835  1.00 34.22           O1-
ATOM   3029  N   THR A 391     -23.025 -20.969 -23.056  1.00 28.70           N  
ATOM   3030  CA  THR A 391     -23.388 -19.813 -22.229  1.00 30.80           C  
ATOM   3031  C   THR A 391     -22.930 -19.916 -20.758  1.00 30.98           C  
ATOM   3032  O   THR A 391     -23.075 -18.945 -19.979  1.00 30.94           O  
ATOM   3033  CB  THR A 391     -24.872 -19.560 -22.321  1.00 31.66           C  
ATOM   3034  CG2 THR A 391     -25.275 -19.252 -23.756  1.00 30.16           C  
ATOM   3035  OG1 THR A 391     -25.529 -20.765 -21.880  1.00 32.18           O  
ATOM   3036  N   ILE A 392     -22.362 -21.075 -20.413  1.00 31.54           N  
ATOM   3037  CA  ILE A 392     -21.815 -21.371 -19.112  1.00 31.70           C  
ATOM   3038  C   ILE A 392     -20.348 -21.666 -19.281  1.00 31.35           C  
ATOM   3039  O   ILE A 392     -19.956 -22.637 -19.939  1.00 33.82           O  
ATOM   3040  CB  ILE A 392     -22.494 -22.614 -18.430  1.00 31.55           C  
ATOM   3041  CG1 ILE A 392     -24.013 -22.463 -18.317  1.00 35.51           C  
ATOM   3042  CG2 ILE A 392     -21.928 -22.863 -17.008  1.00 30.04           C  
ATOM   3043  CD1 ILE A 392     -24.694 -23.826 -18.024  1.00 35.12           C  
ATOM   3044  N   PHE A 393     -19.529 -20.866 -18.614  1.00 30.47           N  
ATOM   3045  CA  PHE A 393     -18.109 -20.824 -18.836  1.00 29.72           C  
ATOM   3046  C   PHE A 393     -17.385 -21.373 -17.627  1.00 29.03           C  
ATOM   3047  O   PHE A 393     -17.972 -21.432 -16.538  1.00 30.42           O  
ATOM   3048  CB  PHE A 393     -17.770 -19.322 -19.114  1.00 29.35           C  
ATOM   3049  CG  PHE A 393     -18.456 -18.815 -20.337  1.00 26.90           C  
ATOM   3050  CD1 PHE A 393     -18.007 -19.188 -21.588  1.00 25.95           C  
ATOM   3051  CD2 PHE A 393     -19.574 -18.014 -20.241  1.00 27.12           C  
ATOM   3052  CE1 PHE A 393     -18.665 -18.722 -22.743  1.00 27.95           C  
ATOM   3053  CE2 PHE A 393     -20.245 -17.584 -21.373  1.00 28.68           C  
ATOM   3054  CZ  PHE A 393     -19.784 -17.922 -22.625  1.00 27.25           C  
ATOM   3055  N   PRO A 394     -16.157 -21.830 -17.788  1.00 28.56           N  
ATOM   3056  CA  PRO A 394     -15.462 -22.279 -16.597  1.00 29.65           C  
ATOM   3057  C   PRO A 394     -15.437 -21.240 -15.505  1.00 29.64           C  
ATOM   3058  O   PRO A 394     -15.297 -20.040 -15.799  1.00 30.71           O  
ATOM   3059  CB  PRO A 394     -14.051 -22.603 -17.108  1.00 28.64           C  
ATOM   3060  CG  PRO A 394     -14.213 -22.868 -18.517  1.00 29.85           C  
ATOM   3061  CD  PRO A 394     -15.346 -22.050 -18.994  1.00 27.05           C  
ATOM   3062  N   THR A 395     -15.540 -21.674 -14.244  1.00 28.35           N  
ATOM   3063  CA  THR A 395     -15.469 -20.767 -13.139  1.00 30.05           C  
ATOM   3064  C   THR A 395     -14.239 -19.859 -13.241  1.00 29.41           C  
ATOM   3065  O   THR A 395     -14.307 -18.657 -12.978  1.00 29.03           O  
ATOM   3066  CB  THR A 395     -15.448 -21.534 -11.811  1.00 31.07           C  
ATOM   3067  CG2 THR A 395     -15.280 -20.586 -10.651  1.00 33.71           C  
ATOM   3068  OG1 THR A 395     -16.704 -22.225 -11.725  1.00 33.40           O  
ATOM   3069  N   GLU A 396     -13.134 -20.434 -13.629  1.00 27.55           N  
ATOM   3070  CA  GLU A 396     -11.887 -19.652 -13.634  1.00 28.87           C  
ATOM   3071  C   GLU A 396     -11.751 -18.716 -14.822  1.00 28.09           C  
ATOM   3072  O   GLU A 396     -10.756 -18.010 -14.938  1.00 27.25           O  
ATOM   3073  CB  GLU A 396     -10.705 -20.583 -13.535  1.00 29.30           C  
ATOM   3074  CG  GLU A 396     -10.514 -21.484 -14.723  1.00 32.86           C  
ATOM   3075  CD  GLU A 396     -11.338 -22.842 -14.735  1.00 36.92           C  
ATOM   3076  OE1 GLU A 396     -12.284 -23.122 -13.920  1.00 38.04           O  
ATOM   3077  OE2 GLU A 396     -10.986 -23.611 -15.641  1.00 41.28           O1-
ATOM   3078  N   TYR A 397     -12.740 -18.693 -15.712  1.00 26.89           N  
ATOM   3079  CA  TYR A 397     -12.803 -17.687 -16.737  1.00 25.49           C  
ATOM   3080  C   TYR A 397     -13.370 -16.397 -16.151  1.00 27.02           C  
ATOM   3081  O   TYR A 397     -13.372 -15.360 -16.851  1.00 26.75           O  
ATOM   3082  CB  TYR A 397     -13.628 -18.210 -17.947  1.00 25.23           C  
ATOM   3083  CG  TYR A 397     -12.804 -18.923 -18.971  1.00 23.29           C  
ATOM   3084  CD1 TYR A 397     -11.858 -19.866 -18.598  1.00 26.91           C  
ATOM   3085  CD2 TYR A 397     -12.925 -18.651 -20.346  1.00 24.98           C  
ATOM   3086  CE1 TYR A 397     -11.131 -20.486 -19.486  1.00 24.10           C  
ATOM   3087  CE2 TYR A 397     -12.153 -19.262 -21.243  1.00 23.99           C  
ATOM   3088  CZ  TYR A 397     -11.255 -20.228 -20.812  1.00 28.74           C  
ATOM   3089  OH  TYR A 397     -10.431 -20.940 -21.695  1.00 28.55           O  
ATOM   3090  N   ASN A 398     -13.879 -16.420 -14.899  1.00 25.39           N  
ATOM   3091  CA  ASN A 398     -14.421 -15.243 -14.241  1.00 25.90           C  
ATOM   3092  C   ASN A 398     -15.407 -14.430 -15.099  1.00 25.98           C  
ATOM   3093  O   ASN A 398     -15.400 -13.170 -15.129  1.00 24.90           O  
ATOM   3094  CB  ASN A 398     -13.282 -14.389 -13.712  1.00 26.37           C  
ATOM   3095  CG  ASN A 398     -12.569 -15.039 -12.581  1.00 29.07           C  
ATOM   3096  ND2 ASN A 398     -11.562 -14.365 -12.047  1.00 24.26           N  
ATOM   3097  OD1 ASN A 398     -12.935 -16.147 -12.162  1.00 28.45           O  
ATOM   3098  N   VAL A 399     -16.350 -15.136 -15.730  1.00 25.05           N  
ATOM   3099  CA  VAL A 399     -17.295 -14.489 -16.639  1.00 25.54           C  
ATOM   3100  C   VAL A 399     -18.405 -13.823 -15.863  1.00 26.61           C  
ATOM   3101  O   VAL A 399     -19.055 -14.432 -15.021  1.00 28.60           O  
ATOM   3102  CB  VAL A 399     -17.887 -15.434 -17.730  1.00 24.79           C  
ATOM   3103  CG1 VAL A 399     -19.023 -14.741 -18.473  1.00 26.13           C  
ATOM   3104  CG2 VAL A 399     -16.812 -15.872 -18.666  1.00 24.51           C  
ATOM   3105  N   VAL A 400     -18.651 -12.567 -16.154  1.00 26.04           N  
ATOM   3106  CA  VAL A 400     -19.887 -11.940 -15.759  1.00 27.45           C  
ATOM   3107  C   VAL A 400     -20.683 -11.753 -17.044  1.00 28.75           C  
ATOM   3108  O   VAL A 400     -20.231 -11.086 -17.995  1.00 26.88           O  
ATOM   3109  CB  VAL A 400     -19.668 -10.583 -15.142  1.00 27.39           C  
ATOM   3110  CG1 VAL A 400     -20.977  -9.844 -14.947  1.00 30.06           C  
ATOM   3111  CG2 VAL A 400     -18.864 -10.681 -13.841  1.00 30.57           C  
ATOM   3112  N   ALA A 401     -21.896 -12.290 -17.060  1.00 27.36           N  
ATOM   3113  CA  ALA A 401     -22.771 -12.135 -18.220  1.00 27.31           C  
ATOM   3114  C   ALA A 401     -23.517 -10.822 -18.118  1.00 28.44           C  
ATOM   3115  O   ALA A 401     -24.055 -10.490 -17.067  1.00 31.18           O  
ATOM   3116  CB  ALA A 401     -23.807 -13.347 -18.335  1.00 28.30           C  
ATOM   3117  N   LEU A 402     -23.523 -10.058 -19.186  1.00 28.10           N  
ATOM   3118  CA  LEU A 402     -24.262  -8.818 -19.238  1.00 28.94           C  
ATOM   3119  C   LEU A 402     -25.305  -8.966 -20.338  1.00 31.90           C  
ATOM   3120  O   LEU A 402     -25.012  -9.386 -21.459  1.00 30.51           O  
ATOM   3121  CB  LEU A 402     -23.370  -7.620 -19.555  1.00 27.71           C  
ATOM   3122  CG  LEU A 402     -22.200  -7.347 -18.608  1.00 29.28           C  
ATOM   3123  CD1 LEU A 402     -21.377  -6.167 -19.160  1.00 25.49           C  
ATOM   3124  CD2 LEU A 402     -22.649  -7.059 -17.228  1.00 29.51           C  
ATOM   3125  N   GLU A 403     -26.528  -8.589 -20.019  1.00 35.59           N  
ATOM   3126  CA  GLU A 403     -27.622  -8.672 -21.012  1.00 39.52           C  
ATOM   3127  C   GLU A 403     -28.509  -7.506 -20.688  1.00 41.75           C  
ATOM   3128  O   GLU A 403     -28.662  -7.169 -19.514  1.00 43.95           O  
ATOM   3129  CB  GLU A 403     -28.430  -9.975 -20.871  1.00 40.43           C  
ATOM   3130  CG  GLU A 403     -27.742 -11.241 -21.279  1.00 42.75           C  
ATOM   3131  CD  GLU A 403     -27.505 -11.378 -22.783  1.00 42.37           C  
ATOM   3132  OE1 GLU A 403     -27.978 -10.556 -23.621  1.00 48.20           O  
ATOM   3133  OE2 GLU A 403     -26.798 -12.337 -23.108  1.00 43.53           O1-
ATOM   3134  N   GLN A 404     -29.118  -6.906 -21.693  1.00 43.96           N  
ATOM   3135  CA  GLN A 404     -29.991  -5.755 -21.455  1.00 46.12           C  
ATOM   3136  C   GLN A 404     -31.491  -6.203 -21.470  1.00 46.98           C  
ATOM   3137  O   GLN A 404     -31.988  -6.773 -20.485  1.00 47.38           O  
ATOM   3138  CB  GLN A 404     -29.696  -4.709 -22.525  1.00 47.30           C  
ATOM   3139  CG  GLN A 404     -30.179  -3.325 -22.205  1.00 50.19           C  
ATOM   3140  CD  GLN A 404     -31.615  -3.153 -22.571  1.00 55.80           C  
ATOM   3141  NE2 GLN A 404     -32.473  -2.967 -21.565  1.00 59.21           N  
ATOM   3142  OE1 GLN A 404     -31.964  -3.179 -23.758  1.00 58.50           O  
ATOM   3143  N   GLU A 409     -32.555  -0.703 -18.014  1.00 45.42           N  
ATOM   3144  CA  GLU A 409     -31.170  -0.792 -17.603  1.00 43.85           C  
ATOM   3145  C   GLU A 409     -30.193  -1.278 -18.752  1.00 41.86           C  
ATOM   3146  O   GLU A 409     -29.782  -2.447 -18.875  1.00 42.27           O  
ATOM   3147  CB  GLU A 409     -31.076  -1.566 -16.288  1.00 44.33           C  
ATOM   3148  CG  GLU A 409     -31.975  -0.925 -15.193  1.00 45.78           C  
ATOM   3149  N   GLU A 410     -29.838  -0.303 -19.574  1.00 39.34           N  
ATOM   3150  CA  GLU A 410     -28.917  -0.489 -20.695  1.00 36.92           C  
ATOM   3151  C   GLU A 410     -27.482  -0.270 -20.231  1.00 34.66           C  
ATOM   3152  O   GLU A 410     -26.582  -0.434 -21.020  1.00 30.90           O  
ATOM   3153  CB  GLU A 410     -29.199   0.536 -21.793  1.00 38.14           C  
ATOM   3154  CG  GLU A 410     -30.672   0.604 -22.273  1.00 44.47           C  
ATOM   3155  CD  GLU A 410     -30.849   1.522 -23.468  1.00 50.74           C  
ATOM   3156  OE1 GLU A 410     -30.302   2.661 -23.425  1.00 54.57           O  
ATOM   3157  OE2 GLU A 410     -31.530   1.087 -24.446  1.00 56.79           O1-
ATOM   3158  N   TRP A 411     -27.323   0.205 -18.999  1.00 32.47           N  
ATOM   3159  CA  TRP A 411     -26.000   0.443 -18.409  1.00 31.82           C  
ATOM   3160  C   TRP A 411     -25.694  -0.562 -17.343  1.00 31.10           C  
ATOM   3161  O   TRP A 411     -26.608  -1.158 -16.710  1.00 29.18           O  
ATOM   3162  CB  TRP A 411     -25.918   1.832 -17.818  1.00 32.79           C  
ATOM   3163  CG  TRP A 411     -25.973   2.871 -18.795  1.00 31.49           C  
ATOM   3164  CD1 TRP A 411     -27.077   3.321 -19.451  1.00 33.40           C  
ATOM   3165  CD2 TRP A 411     -24.870   3.677 -19.248  1.00 32.68           C  
ATOM   3166  CE2 TRP A 411     -25.379   4.554 -20.226  1.00 30.03           C  
ATOM   3167  CE3 TRP A 411     -23.516   3.704 -18.967  1.00 29.92           C  
ATOM   3168  NE1 TRP A 411     -26.735   4.343 -20.294  1.00 33.59           N  
ATOM   3169  CZ2 TRP A 411     -24.588   5.492 -20.871  1.00 34.05           C  
ATOM   3170  CZ3 TRP A 411     -22.724   4.625 -19.613  1.00 29.40           C  
ATOM   3171  CH2 TRP A 411     -23.260   5.509 -20.558  1.00 32.84           C  
ATOM   3172  N   VAL A 412     -24.391  -0.792 -17.158  1.00 28.15           N  
ATOM   3173  CA  VAL A 412     -23.894  -1.529 -16.026  1.00 27.98           C  
ATOM   3174  C   VAL A 412     -22.965  -0.641 -15.215  1.00 27.32           C  
ATOM   3175  O   VAL A 412     -22.206   0.112 -15.811  1.00 25.32           O  
ATOM   3176  CB  VAL A 412     -23.180  -2.835 -16.423  1.00 29.60           C  
ATOM   3177  CG1 VAL A 412     -22.056  -2.601 -17.423  1.00 33.16           C  
ATOM   3178  CG2 VAL A 412     -22.631  -3.503 -15.172  1.00 32.37           C  
ATOM   3179  N   VAL A 413     -23.121  -0.658 -13.889  1.00 25.39           N  
ATOM   3180  CA  VAL A 413     -22.101  -0.125 -12.966  1.00 26.38           C  
ATOM   3181  C   VAL A 413     -21.414  -1.341 -12.364  1.00 25.75           C  
ATOM   3182  O   VAL A 413     -22.033  -2.266 -11.797  1.00 26.95           O  
ATOM   3183  CB  VAL A 413     -22.625   0.777 -11.889  1.00 25.91           C  
ATOM   3184  CG1 VAL A 413     -21.506   1.051 -10.814  1.00 26.75           C  
ATOM   3185  CG2 VAL A 413     -23.120   2.062 -12.462  1.00 25.12           C  
ATOM   3186  N   TYR A 414     -20.108  -1.397 -12.586  1.00 26.90           N  
ATOM   3187  CA  TYR A 414     -19.307  -2.481 -12.113  1.00 25.29           C  
ATOM   3188  C   TYR A 414     -18.474  -1.908 -10.990  1.00 25.98           C  
ATOM   3189  O   TYR A 414     -17.741  -0.910 -11.165  1.00 26.41           O  
ATOM   3190  CB  TYR A 414     -18.391  -3.020 -13.220  1.00 24.43           C  
ATOM   3191  CG  TYR A 414     -17.470  -4.095 -12.771  1.00 24.79           C  
ATOM   3192  CD1 TYR A 414     -17.926  -5.372 -12.498  1.00 28.44           C  
ATOM   3193  CD2 TYR A 414     -16.098  -3.857 -12.645  1.00 27.06           C  
ATOM   3194  CE1 TYR A 414     -17.069  -6.362 -12.119  1.00 27.13           C  
ATOM   3195  CE2 TYR A 414     -15.248  -4.852 -12.242  1.00 25.86           C  
ATOM   3196  CZ  TYR A 414     -15.729  -6.104 -11.987  1.00 29.27           C  
ATOM   3197  OH  TYR A 414     -14.854  -7.093 -11.585  1.00 29.97           O  
ATOM   3198  N   VAL A 415     -18.640  -2.488  -9.810  1.00 26.39           N  
ATOM   3199  CA  VAL A 415     -17.914  -2.031  -8.626  1.00 25.65           C  
ATOM   3200  C   VAL A 415     -16.898  -3.111  -8.309  1.00 26.67           C  
ATOM   3201  O   VAL A 415     -17.236  -4.236  -8.088  1.00 25.24           O  
ATOM   3202  CB  VAL A 415     -18.840  -1.812  -7.362  1.00 26.27           C  
ATOM   3203  CG1 VAL A 415     -17.966  -1.410  -6.151  1.00 26.35           C  
ATOM   3204  CG2 VAL A 415     -19.839  -0.679  -7.576  1.00 25.00           C  
ATOM   3205  N   ILE A 416     -15.633  -2.728  -8.258  1.00 25.69           N  
ATOM   3206  CA  ILE A 416     -14.622  -3.664  -7.897  1.00 25.69           C  
ATOM   3207  C   ILE A 416     -13.994  -3.122  -6.606  1.00 24.53           C  
ATOM   3208  O   ILE A 416     -13.637  -1.952  -6.500  1.00 23.28           O  
ATOM   3209  CB  ILE A 416     -13.575  -3.879  -9.013  1.00 24.25           C  
ATOM   3210  CG1 ILE A 416     -12.571  -4.947  -8.562  1.00 28.98           C  
ATOM   3211  CG2 ILE A 416     -12.960  -2.547  -9.467  1.00 27.10           C  
ATOM   3212  CD1 ILE A 416     -11.698  -5.499  -9.681  1.00 29.56           C  
ATOM   3213  N   GLU A 417     -13.980  -3.991  -5.621  1.00 25.51           N  
ATOM   3214  CA  GLU A 417     -13.541  -3.685  -4.275  1.00 24.87           C  
ATOM   3215  C   GLU A 417     -12.234  -4.312  -3.975  1.00 24.42           C  
ATOM   3216  O   GLU A 417     -11.984  -5.485  -4.284  1.00 25.83           O  
ATOM   3217  CB  GLU A 417     -14.538  -4.252  -3.269  1.00 25.68           C  
ATOM   3218  CG  GLU A 417     -15.913  -3.715  -3.393  1.00 27.09           C  
ATOM   3219  CD  GLU A 417     -16.767  -4.281  -2.275  1.00 29.76           C  
ATOM   3220  OE1 GLU A 417     -16.324  -4.184  -1.109  1.00 29.76           O  
ATOM   3221  OE2 GLU A 417     -17.835  -4.846  -2.598  1.00 29.74           O1-
ATOM   3222  N   ASP A 418     -11.387  -3.553  -3.343  1.00 25.84           N  
ATOM   3223  CA  ASP A 418     -10.130  -4.124  -2.852  1.00 25.42           C  
ATOM   3224  C   ASP A 418     -10.321  -4.647  -1.437  1.00 25.63           C  
ATOM   3225  O   ASP A 418     -10.265  -3.859  -0.515  1.00 26.00           O  
ATOM   3226  CB  ASP A 418      -9.052  -3.039  -2.822  1.00 24.43           C  
ATOM   3227  CG  ASP A 418      -7.649  -3.598  -2.389  1.00 26.61           C  
ATOM   3228  OD1 ASP A 418      -7.582  -4.799  -2.186  1.00 27.79           O  
ATOM   3229  OD2 ASP A 418      -6.685  -2.828  -2.246  1.00 27.41           O1-
ATOM   3230  N   LEU A 419     -10.405  -5.955  -1.272  1.00 26.61           N  
ATOM   3231  CA  LEU A 419     -10.529  -6.578   0.044  1.00 27.12           C  
ATOM   3232  C   LEU A 419      -9.241  -7.305   0.342  1.00 27.70           C  
ATOM   3233  O   LEU A 419      -9.238  -8.229   1.136  1.00 29.30           O  
ATOM   3234  CB  LEU A 419     -11.721  -7.561   0.094  1.00 28.90           C  
ATOM   3235  CG  LEU A 419     -13.133  -7.001  -0.189  1.00 30.26           C  
ATOM   3236  CD1 LEU A 419     -14.231  -7.994   0.271  1.00 32.27           C  
ATOM   3237  CD2 LEU A 419     -13.400  -5.640   0.431  1.00 33.94           C  
ATOM   3238  N   THR A 420      -8.155  -6.941  -0.331  1.00 26.14           N  
ATOM   3239  CA  THR A 420      -6.905  -7.678  -0.179  1.00 25.96           C  
ATOM   3240  C   THR A 420      -6.162  -7.283   1.075  1.00 27.55           C  
ATOM   3241  O   THR A 420      -5.274  -8.019   1.520  1.00 29.19           O  
ATOM   3242  CB  THR A 420      -5.900  -7.459  -1.347  1.00 24.40           C  
ATOM   3243  CG2 THR A 420      -6.543  -7.836  -2.665  1.00 26.04           C  
ATOM   3244  OG1 THR A 420      -5.494  -6.092  -1.330  1.00 24.90           O  
ATOM   3245  N   GLY A 421      -6.441  -6.078   1.564  1.00 28.95           N  
ATOM   3246  CA  GLY A 421      -5.704  -5.539   2.683  1.00 29.75           C  
ATOM   3247  C   GLY A 421      -4.386  -4.904   2.349  1.00 30.74           C  
ATOM   3248  O   GLY A 421      -3.762  -4.309   3.213  1.00 30.25           O  
ATOM   3249  N   PHE A 422      -3.934  -4.988   1.091  1.00 29.57           N  
ATOM   3250  CA  PHE A 422      -2.576  -4.546   0.763  1.00 29.06           C  
ATOM   3251  C   PHE A 422      -2.531  -3.079   0.394  1.00 28.51           C  
ATOM   3252  O   PHE A 422      -1.478  -2.459   0.362  1.00 29.15           O  
ATOM   3253  CB  PHE A 422      -2.036  -5.370  -0.383  1.00 28.44           C  
ATOM   3254  CG  PHE A 422      -1.969  -6.819  -0.103  1.00 28.02           C  
ATOM   3255  CD1 PHE A 422      -1.346  -7.323   1.026  1.00 28.22           C  
ATOM   3256  CD2 PHE A 422      -2.540  -7.719  -0.998  1.00 31.10           C  
ATOM   3257  CE1 PHE A 422      -1.275  -8.700   1.254  1.00 28.55           C  
ATOM   3258  CE2 PHE A 422      -2.484  -9.090  -0.751  1.00 30.46           C  
ATOM   3259  CZ  PHE A 422      -1.852  -9.572   0.362  1.00 29.03           C  
ATOM   3260  N   GLY A 423      -3.691  -2.486   0.102  1.00 27.79           N  
ATOM   3261  CA  GLY A 423      -3.683  -1.094  -0.175  1.00 28.34           C  
ATOM   3262  C   GLY A 423      -2.885  -0.701  -1.442  1.00 28.98           C  
ATOM   3263  O   GLY A 423      -2.459   0.447  -1.561  1.00 30.26           O  
ATOM   3264  N   ILE A 424      -2.775  -1.624  -2.399  1.00 27.68           N  
ATOM   3265  CA  ILE A 424      -2.160  -1.311  -3.708  1.00 26.62           C  
ATOM   3266  C   ILE A 424      -3.180  -0.594  -4.612  1.00 25.55           C  
ATOM   3267  O   ILE A 424      -4.337  -0.973  -4.617  1.00 26.07           O  
ATOM   3268  CB  ILE A 424      -1.657  -2.554  -4.416  1.00 26.96           C  
ATOM   3269  CG1 ILE A 424      -0.431  -3.182  -3.667  1.00 27.03           C  
ATOM   3270  CG2 ILE A 424      -1.237  -2.143  -5.873  1.00 25.15           C  
ATOM   3271  CD1 ILE A 424      -0.213  -4.682  -3.916  1.00 25.81           C  
ATOM   3272  N   TRP A 425      -2.763   0.437  -5.348  1.00 25.30           N  
ATOM   3273  CA  TRP A 425      -3.673   1.092  -6.328  1.00 24.77           C  
ATOM   3274  C   TRP A 425      -3.543   0.417  -7.706  1.00 26.01           C  
ATOM   3275  O   TRP A 425      -2.519   0.616  -8.395  1.00 25.47           O  
ATOM   3276  CB  TRP A 425      -3.334   2.588  -6.437  1.00 25.19           C  
ATOM   3277  CG  TRP A 425      -3.734   3.352  -5.242  1.00 27.18           C  
ATOM   3278  CD1 TRP A 425      -3.270   3.183  -3.975  1.00 30.22           C  
ATOM   3279  CD2 TRP A 425      -4.691   4.424  -5.182  1.00 30.25           C  
ATOM   3280  CE2 TRP A 425      -4.745   4.857  -3.843  1.00 27.85           C  
ATOM   3281  CE3 TRP A 425      -5.493   5.052  -6.130  1.00 29.08           C  
ATOM   3282  NE1 TRP A 425      -3.843   4.107  -3.134  1.00 32.58           N  
ATOM   3283  CZ2 TRP A 425      -5.580   5.891  -3.421  1.00 30.66           C  
ATOM   3284  CZ3 TRP A 425      -6.344   6.105  -5.708  1.00 32.08           C  
ATOM   3285  CH2 TRP A 425      -6.368   6.503  -4.368  1.00 30.44           C  
ATOM   3286  N   HIS A 426      -4.506  -0.446  -8.051  1.00 25.54           N  
ATOM   3287  CA  HIS A 426      -4.434  -1.344  -9.200  1.00 24.99           C  
ATOM   3288  C   HIS A 426      -5.000  -0.650 -10.433  1.00 23.43           C  
ATOM   3289  O   HIS A 426      -6.145  -0.203 -10.405  1.00 23.35           O  
ATOM   3290  CB  HIS A 426      -5.223  -2.649  -8.990  1.00 25.25           C  
ATOM   3291  CG  HIS A 426      -4.810  -3.421  -7.779  1.00 26.68           C  
ATOM   3292  CD2 HIS A 426      -5.207  -3.332  -6.480  1.00 26.64           C  
ATOM   3293  ND1 HIS A 426      -3.868  -4.418  -7.827  1.00 22.05           N  
ATOM   3294  CE1 HIS A 426      -3.674  -4.905  -6.603  1.00 26.04           C  
ATOM   3295  NE2 HIS A 426      -4.508  -4.291  -5.780  1.00 24.39           N  
ATOM   3296  N   PRO A 427      -4.178  -0.488 -11.492  1.00 22.68           N  
ATOM   3297  CA  PRO A 427      -4.680   0.146 -12.731  1.00 22.62           C  
ATOM   3298  C   PRO A 427      -5.602  -0.803 -13.483  1.00 23.74           C  
ATOM   3299  O   PRO A 427      -5.163  -1.816 -14.047  1.00 24.93           O  
ATOM   3300  CB  PRO A 427      -3.408   0.422 -13.512  1.00 22.31           C  
ATOM   3301  CG  PRO A 427      -2.449  -0.704 -13.040  1.00 22.85           C  
ATOM   3302  CD  PRO A 427      -2.749  -0.853 -11.587  1.00 22.09           C  
ATOM   3303  N   ILE A 428      -6.894  -0.523 -13.435  1.00 23.24           N  
ATOM   3304  CA  ILE A 428      -7.842  -1.514 -13.965  1.00 21.97           C  
ATOM   3305  C   ILE A 428      -8.177  -1.056 -15.378  1.00 22.09           C  
ATOM   3306  O   ILE A 428      -8.569   0.115 -15.599  1.00 22.14           O  
ATOM   3307  CB  ILE A 428      -9.152  -1.506 -13.129  1.00 21.41           C  
ATOM   3308  CG1 ILE A 428      -8.832  -1.891 -11.685  1.00 22.94           C  
ATOM   3309  CG2 ILE A 428     -10.227  -2.397 -13.794  1.00 22.95           C  
ATOM   3310  CD1 ILE A 428      -8.243  -3.289 -11.549  1.00 26.18           C  
ATOM   3311  N   HIS A 429      -7.995  -1.972 -16.318  1.00 23.11           N  
ATOM   3312  CA  HIS A 429      -8.255  -1.735 -17.716  1.00 22.96           C  
ATOM   3313  C   HIS A 429      -9.475  -2.555 -18.117  1.00 22.20           C  
ATOM   3314  O   HIS A 429      -9.524  -3.766 -17.849  1.00 21.60           O  
ATOM   3315  CB  HIS A 429      -7.057  -2.221 -18.528  1.00 25.08           C  
ATOM   3316  CG  HIS A 429      -7.284  -2.159 -20.006  1.00 26.19           C  
ATOM   3317  CD2 HIS A 429      -7.940  -1.243 -20.740  1.00 28.92           C  
ATOM   3318  ND1 HIS A 429      -6.720  -3.055 -20.903  1.00 29.16           N  
ATOM   3319  CE1 HIS A 429      -7.116  -2.728 -22.115  1.00 26.42           C  
ATOM   3320  NE2 HIS A 429      -7.849  -1.632 -22.038  1.00 30.42           N  
ATOM   3321  N   LEU A 430     -10.422  -1.903 -18.772  1.00 21.88           N  
ATOM   3322  CA  LEU A 430     -11.587  -2.569 -19.362  1.00 20.87           C  
ATOM   3323  C   LEU A 430     -11.467  -2.568 -20.875  1.00 21.47           C  
ATOM   3324  O   LEU A 430     -11.271  -1.549 -21.469  1.00 22.24           O  
ATOM   3325  CB  LEU A 430     -12.873  -1.803 -19.012  1.00 20.44           C  
ATOM   3326  CG  LEU A 430     -14.180  -2.326 -19.688  1.00 22.19           C  
ATOM   3327  CD1 LEU A 430     -14.484  -3.765 -19.346  1.00 20.87           C  
ATOM   3328  CD2 LEU A 430     -15.417  -1.518 -19.267  1.00 22.75           C  
ATOM   3329  N   HIS A 431     -11.625  -3.726 -21.510  1.00 21.13           N  
ATOM   3330  CA  HIS A 431     -11.584  -3.847 -22.946  1.00 20.39           C  
ATOM   3331  C   HIS A 431     -12.986  -3.546 -23.531  1.00 20.76           C  
ATOM   3332  O   HIS A 431     -14.007  -3.713 -22.850  1.00 21.50           O  
ATOM   3333  CB  HIS A 431     -11.156  -5.281 -23.302  1.00 20.85           C  
ATOM   3334  CG  HIS A 431      -9.731  -5.569 -23.055  1.00 19.19           C  
ATOM   3335  CD2 HIS A 431      -8.966  -5.426 -21.953  1.00 19.59           C  
ATOM   3336  ND1 HIS A 431      -8.900  -6.079 -24.034  1.00 20.10           N  
ATOM   3337  CE1 HIS A 431      -7.681  -6.187 -23.544  1.00 20.70           C  
ATOM   3338  NE2 HIS A 431      -7.701  -5.825 -22.287  1.00 21.37           N  
ATOM   3339  N   GLY A 432     -13.016  -3.205 -24.778  1.00 20.56           N  
ATOM   3340  CA  GLY A 432     -14.280  -2.996 -25.544  1.00 19.98           C  
ATOM   3341  C   GLY A 432     -15.140  -1.801 -25.191  1.00 22.09           C  
ATOM   3342  O   GLY A 432     -16.148  -1.551 -25.815  1.00 22.65           O  
ATOM   3343  N   HIS A 433     -14.713  -0.992 -24.233  1.00 20.13           N  
ATOM   3344  CA  HIS A 433     -15.472   0.128 -23.724  1.00 21.69           C  
ATOM   3345  C   HIS A 433     -14.595   1.179 -23.130  1.00 20.81           C  
ATOM   3346  O   HIS A 433     -13.635   0.851 -22.419  1.00 20.81           O  
ATOM   3347  CB  HIS A 433     -16.412  -0.235 -22.569  1.00 20.79           C  
ATOM   3348  CG  HIS A 433     -17.388  -1.294 -22.915  1.00 23.24           C  
ATOM   3349  CD2 HIS A 433     -17.284  -2.651 -22.960  1.00 25.14           C  
ATOM   3350  ND1 HIS A 433     -18.653  -0.993 -23.330  1.00 23.59           N  
ATOM   3351  CE1 HIS A 433     -19.309  -2.106 -23.584  1.00 26.42           C  
ATOM   3352  NE2 HIS A 433     -18.507  -3.128 -23.376  1.00 26.27           N  
ATOM   3353  N   ASP A 434     -15.016   2.416 -23.316  1.00 21.73           N  
ATOM   3354  CA  ASP A 434     -14.654   3.439 -22.341  1.00 21.10           C  
ATOM   3355  C   ASP A 434     -15.626   3.352 -21.188  1.00 22.80           C  
ATOM   3356  O   ASP A 434     -16.820   3.158 -21.417  1.00 23.80           O  
ATOM   3357  CB  ASP A 434     -14.775   4.835 -22.866  1.00 21.11           C  
ATOM   3358  CG  ASP A 434     -13.696   5.199 -23.871  1.00 21.10           C  
ATOM   3359  OD1 ASP A 434     -12.665   4.545 -23.958  1.00 21.27           O  
ATOM   3360  OD2 ASP A 434     -13.901   6.189 -24.525  1.00 23.39           O1-
ATOM   3361  N   PHE A 435     -15.123   3.449 -19.968  1.00 21.89           N  
ATOM   3362  CA  PHE A 435     -16.010   3.451 -18.803  1.00 22.64           C  
ATOM   3363  C   PHE A 435     -16.111   4.817 -18.189  1.00 22.92           C  
ATOM   3364  O   PHE A 435     -15.281   5.688 -18.468  1.00 21.28           O  
ATOM   3365  CB  PHE A 435     -15.619   2.404 -17.793  1.00 24.19           C  
ATOM   3366  CG  PHE A 435     -14.209   2.511 -17.308  1.00 24.14           C  
ATOM   3367  CD1 PHE A 435     -13.765   3.625 -16.614  1.00 24.19           C  
ATOM   3368  CD2 PHE A 435     -13.327   1.497 -17.558  1.00 25.77           C  
ATOM   3369  CE1 PHE A 435     -12.450   3.679 -16.191  1.00 28.13           C  
ATOM   3370  CE2 PHE A 435     -12.015   1.538 -17.101  1.00 25.49           C  
ATOM   3371  CZ  PHE A 435     -11.586   2.614 -16.451  1.00 26.71           C  
ATOM   3372  N   PHE A 436     -17.115   4.966 -17.328  1.00 22.61           N  
ATOM   3373  CA  PHE A 436     -17.346   6.212 -16.612  1.00 23.80           C  
ATOM   3374  C   PHE A 436     -16.976   5.952 -15.178  1.00 23.07           C  
ATOM   3375  O   PHE A 436     -17.426   4.953 -14.583  1.00 26.18           O  
ATOM   3376  CB  PHE A 436     -18.843   6.508 -16.696  1.00 23.28           C  
ATOM   3377  CG  PHE A 436     -19.332   6.861 -18.063  1.00 22.78           C  
ATOM   3378  CD1 PHE A 436     -19.414   5.959 -19.092  1.00 25.56           C  
ATOM   3379  CD2 PHE A 436     -19.750   8.161 -18.323  1.00 24.81           C  
ATOM   3380  CE1 PHE A 436     -19.930   6.349 -20.354  1.00 28.15           C  
ATOM   3381  CE2 PHE A 436     -20.257   8.508 -19.545  1.00 27.33           C  
ATOM   3382  CZ  PHE A 436     -20.322   7.646 -20.536  1.00 28.66           C  
ATOM   3383  N   ILE A 437     -16.099   6.780 -14.628  1.00 24.00           N  
ATOM   3384  CA  ILE A 437     -15.680   6.606 -13.248  1.00 23.09           C  
ATOM   3385  C   ILE A 437     -16.740   7.258 -12.349  1.00 22.80           C  
ATOM   3386  O   ILE A 437     -16.673   8.453 -12.081  1.00 23.84           O  
ATOM   3387  CB  ILE A 437     -14.347   7.211 -13.016  1.00 23.30           C  
ATOM   3388  CG1 ILE A 437     -13.306   6.663 -14.015  1.00 22.40           C  
ATOM   3389  CG2 ILE A 437     -13.934   6.984 -11.556  1.00 24.94           C  
ATOM   3390  CD1 ILE A 437     -11.839   7.154 -13.686  1.00 25.67           C  
ATOM   3391  N   VAL A 438     -17.734   6.479 -11.980  1.00 23.88           N  
ATOM   3392  CA  VAL A 438     -18.817   7.011 -11.136  1.00 24.24           C  
ATOM   3393  C   VAL A 438     -18.376   7.177  -9.657  1.00 26.13           C  
ATOM   3394  O   VAL A 438     -18.900   8.010  -8.912  1.00 26.84           O  
ATOM   3395  CB  VAL A 438     -20.113   6.283 -11.330  1.00 24.02           C  
ATOM   3396  CG1 VAL A 438     -20.478   6.356 -12.908  1.00 24.28           C  
ATOM   3397  CG2 VAL A 438     -20.154   4.870 -10.786  1.00 23.39           C  
ATOM   3398  N   ALA A 439     -17.347   6.448  -9.282  1.00 25.62           N  
ATOM   3399  CA  ALA A 439     -16.740   6.567  -7.946  1.00 26.39           C  
ATOM   3400  C   ALA A 439     -15.345   5.956  -7.979  1.00 25.43           C  
ATOM   3401  O   ALA A 439     -15.116   4.877  -8.519  1.00 24.81           O  
ATOM   3402  CB  ALA A 439     -17.588   5.819  -6.903  1.00 25.73           C  
ATOM   3403  N   GLN A 440     -14.420   6.623  -7.347  1.00 23.85           N  
ATOM   3404  CA  GLN A 440     -13.086   6.057  -7.207  1.00 24.04           C  
ATOM   3405  C   GLN A 440     -12.707   6.505  -5.794  1.00 25.92           C  
ATOM   3406  O   GLN A 440     -12.327   7.654  -5.562  1.00 27.57           O  
ATOM   3407  CB  GLN A 440     -12.199   6.630  -8.296  1.00 25.39           C  
ATOM   3408  CG  GLN A 440     -10.777   6.120  -8.230  1.00 22.13           C  
ATOM   3409  CD  GLN A 440      -9.893   6.728  -9.234  1.00 22.68           C  
ATOM   3410  NE2 GLN A 440      -9.244   5.853 -10.028  1.00 24.94           N  
ATOM   3411  OE1 GLN A 440      -9.768   7.940  -9.344  1.00 26.47           O  
ATOM   3412  N   GLU A 441     -12.919   5.616  -4.858  1.00 27.37           N  
ATOM   3413  CA  GLU A 441     -12.977   5.972  -3.452  1.00 27.50           C  
ATOM   3414  C   GLU A 441     -12.057   5.145  -2.610  1.00 28.01           C  
ATOM   3415  O   GLU A 441     -12.007   3.898  -2.742  1.00 27.55           O  
ATOM   3416  CB  GLU A 441     -14.408   5.768  -2.931  1.00 28.52           C  
ATOM   3417  CG  GLU A 441     -15.435   6.644  -3.626  1.00 31.73           C  
ATOM   3418  CD  GLU A 441     -15.326   8.112  -3.306  1.00 38.41           C  
ATOM   3419  OE1 GLU A 441     -14.914   8.417  -2.180  1.00 41.05           O  
ATOM   3420  OE2 GLU A 441     -15.657   8.943  -4.191  1.00 43.53           O1-
ATOM   3421  N   THR A 442     -11.418   5.844  -1.674  1.00 27.60           N  
ATOM   3422  CA  THR A 442     -10.616   5.213  -0.629  1.00 28.41           C  
ATOM   3423  C   THR A 442     -11.488   5.033   0.605  1.00 29.27           C  
ATOM   3424  O   THR A 442     -11.402   5.789   1.566  1.00 28.70           O  
ATOM   3425  CB  THR A 442      -9.395   6.034  -0.323  1.00 29.00           C  
ATOM   3426  CG2 THR A 442      -8.515   6.037  -1.547  1.00 25.92           C  
ATOM   3427  OG1 THR A 442      -9.769   7.394  -0.026  1.00 31.39           O  
ATOM   3428  N   ASP A 443     -12.317   4.014   0.513  1.00 29.46           N  
ATOM   3429  CA  ASP A 443     -13.153   3.583   1.626  1.00 30.31           C  
ATOM   3430  C   ASP A 443     -13.767   2.275   1.277  1.00 30.29           C  
ATOM   3431  O   ASP A 443     -13.585   1.736   0.165  1.00 30.14           O  
ATOM   3432  CB  ASP A 443     -14.196   4.652   1.993  1.00 31.44           C  
ATOM   3433  CG  ASP A 443     -14.536   4.656   3.531  1.00 33.87           C  
ATOM   3434  OD1 ASP A 443     -14.267   3.674   4.288  1.00 30.55           O  
ATOM   3435  OD2 ASP A 443     -15.113   5.655   3.964  1.00 37.88           O1-
ATOM   3436  N   VAL A 444     -14.478   1.722   2.241  1.00 29.36           N  
ATOM   3437  CA  VAL A 444     -15.152   0.456   2.090  1.00 29.73           C  
ATOM   3438  C   VAL A 444     -16.461   0.724   1.344  1.00 30.22           C  
ATOM   3439  O   VAL A 444     -17.210   1.636   1.725  1.00 29.84           O  
ATOM   3440  CB  VAL A 444     -15.357  -0.191   3.467  1.00 30.09           C  
ATOM   3441  CG1 VAL A 444     -16.335  -1.355   3.429  1.00 31.53           C  
ATOM   3442  CG2 VAL A 444     -13.945  -0.676   4.024  1.00 31.58           C  
ATOM   3443  N   PHE A 445     -16.744  -0.099   0.336  1.00 28.25           N  
ATOM   3444  CA  PHE A 445     -17.989   0.006  -0.428  1.00 28.87           C  
ATOM   3445  C   PHE A 445     -19.105  -0.504   0.457  1.00 29.86           C  
ATOM   3446  O   PHE A 445     -19.017  -1.603   1.028  1.00 28.99           O  
ATOM   3447  CB  PHE A 445     -17.954  -0.898  -1.621  1.00 28.37           C  
ATOM   3448  CG  PHE A 445     -19.204  -0.836  -2.476  1.00 25.71           C  
ATOM   3449  CD1 PHE A 445     -19.543   0.314  -3.098  1.00 27.90           C  
ATOM   3450  CD2 PHE A 445     -19.991  -1.947  -2.648  1.00 27.50           C  
ATOM   3451  CE1 PHE A 445     -20.663   0.338  -3.924  1.00 27.80           C  
ATOM   3452  CE2 PHE A 445     -21.096  -1.908  -3.491  1.00 27.14           C  
ATOM   3453  CZ  PHE A 445     -21.423  -0.769  -4.081  1.00 27.13           C  
ATOM   3454  N   ASN A 446     -20.162   0.291   0.517  1.00 31.68           N  
ATOM   3455  CA  ASN A 446     -21.397  -0.082   1.235  1.00 33.87           C  
ATOM   3456  C   ASN A 446     -22.490  -0.141   0.183  1.00 33.54           C  
ATOM   3457  O   ASN A 446     -22.871   0.906  -0.344  1.00 33.26           O  
ATOM   3458  CB  ASN A 446     -21.709   1.026   2.240  1.00 34.79           C  
ATOM   3459  CG  ASN A 446     -22.973   0.762   3.028  1.00 38.24           C  
ATOM   3460  ND2 ASN A 446     -22.917   1.085   4.316  1.00 38.19           N  
ATOM   3461  OD1 ASN A 446     -23.962   0.278   2.498  1.00 42.25           O  
ATOM   3462  N   SER A 447     -22.964  -1.342  -0.118  1.00 35.64           N  
ATOM   3463  CA  SER A 447     -23.927  -1.528  -1.214  1.00 39.10           C  
ATOM   3464  C   SER A 447     -25.220  -0.766  -1.004  1.00 39.93           C  
ATOM   3465  O   SER A 447     -25.878  -0.446  -1.982  1.00 40.41           O  
ATOM   3466  CB  SER A 447     -24.203  -3.006  -1.477  1.00 39.99           C  
ATOM   3467  OG  SER A 447     -24.649  -3.655  -0.278  1.00 42.17           O  
ATOM   3468  N   ASP A 448     -25.558  -0.428   0.245  1.00 42.01           N  
ATOM   3469  CA  ASP A 448     -26.756   0.407   0.535  1.00 42.71           C  
ATOM   3470  C   ASP A 448     -26.547   1.899   0.513  1.00 42.32           C  
ATOM   3471  O   ASP A 448     -27.529   2.621   0.402  1.00 43.57           O  
ATOM   3472  CB  ASP A 448     -27.338   0.123   1.921  1.00 43.90           C  
ATOM   3473  CG  ASP A 448     -27.658  -1.341   2.151  1.00 46.45           C  
ATOM   3474  OD1 ASP A 448     -28.219  -1.986   1.243  1.00 48.06           O  
ATOM   3475  OD2 ASP A 448     -27.371  -1.821   3.276  1.00 50.18           O1-
ATOM   3476  N   GLU A 449     -25.326   2.396   0.697  1.00 40.33           N  
ATOM   3477  CA  GLU A 449     -25.095   3.836   0.778  1.00 38.23           C  
ATOM   3478  C   GLU A 449     -24.199   4.354  -0.356  1.00 37.28           C  
ATOM   3479  O   GLU A 449     -24.328   5.494  -0.796  1.00 35.91           O  
ATOM   3480  CB  GLU A 449     -24.479   4.219   2.152  1.00 38.66           C  
ATOM   3481  N   SER A 450     -23.226   3.547  -0.785  1.00 35.88           N  
ATOM   3482  CA  SER A 450     -22.230   4.086  -1.718  1.00 34.90           C  
ATOM   3483  C   SER A 450     -22.832   4.505  -3.058  1.00 34.37           C  
ATOM   3484  O   SER A 450     -22.476   5.558  -3.575  1.00 32.21           O  
ATOM   3485  CB  SER A 450     -21.095   3.071  -1.899  1.00 35.43           C  
ATOM   3486  OG  SER A 450     -20.382   2.931  -0.669  1.00 33.31           O  
ATOM   3487  N   PRO A 451     -23.769   3.696  -3.596  1.00 32.79           N  
ATOM   3488  CA  PRO A 451     -24.310   4.071  -4.920  1.00 34.40           C  
ATOM   3489  C   PRO A 451     -24.949   5.469  -4.996  1.00 35.66           C  
ATOM   3490  O   PRO A 451     -24.850   6.147  -6.016  1.00 35.73           O  
ATOM   3491  CB  PRO A 451     -25.286   2.942  -5.229  1.00 35.00           C  
ATOM   3492  CG  PRO A 451     -24.683   1.785  -4.560  1.00 34.39           C  
ATOM   3493  CD  PRO A 451     -24.201   2.338  -3.230  1.00 34.07           C  
ATOM   3494  N   ALA A 452     -25.584   5.920  -3.916  1.00 37.03           N  
ATOM   3495  CA  ALA A 452     -26.204   7.212  -3.959  1.00 37.96           C  
ATOM   3496  C   ALA A 452     -25.204   8.321  -4.104  1.00 38.51           C  
ATOM   3497  O   ALA A 452     -25.585   9.409  -4.469  1.00 40.07           O  
ATOM   3498  N   LYS A 453     -23.926   8.054  -3.801  1.00 37.96           N  
ATOM   3499  CA  LYS A 453     -22.870   9.014  -4.007  1.00 38.01           C  
ATOM   3500  C   LYS A 453     -22.134   8.913  -5.370  1.00 35.72           C  
ATOM   3501  O   LYS A 453     -21.279   9.737  -5.661  1.00 37.72           O  
ATOM   3502  CB  LYS A 453     -21.845   8.895  -2.872  1.00 39.63           C  
ATOM   3503  CG  LYS A 453     -22.342   9.473  -1.526  1.00 44.11           C  
ATOM   3504  CD  LYS A 453     -21.813  10.927  -1.314  1.00 48.91           C  
ATOM   3505  CE  LYS A 453     -22.613  11.746  -0.278  1.00 51.56           C  
ATOM   3506  NZ  LYS A 453     -21.958  13.084  -0.084  1.00 52.12           N1+
ATOM   3507  N   PHE A 454     -22.463   7.931  -6.190  1.00 34.70           N  
ATOM   3508  CA  PHE A 454     -21.953   7.861  -7.580  1.00 32.38           C  
ATOM   3509  C   PHE A 454     -22.208   9.146  -8.320  1.00 33.83           C  
ATOM   3510  O   PHE A 454     -23.302   9.757  -8.189  1.00 33.79           O  
ATOM   3511  CB  PHE A 454     -22.674   6.767  -8.361  1.00 32.20           C  
ATOM   3512  CG  PHE A 454     -22.364   5.394  -7.937  1.00 29.61           C  
ATOM   3513  CD1 PHE A 454     -21.285   5.119  -7.066  1.00 30.00           C  
ATOM   3514  CD2 PHE A 454     -23.104   4.325  -8.446  1.00 29.25           C  
ATOM   3515  CE1 PHE A 454     -20.996   3.853  -6.717  1.00 24.68           C  
ATOM   3516  CE2 PHE A 454     -22.793   3.045  -8.087  1.00 28.15           C  
ATOM   3517  CZ  PHE A 454     -21.745   2.804  -7.195  1.00 28.82           C  
ATOM   3518  N   ASN A 455     -21.230   9.574  -9.113  1.00 31.74           N  
ATOM   3519  CA  ASN A 455     -21.424  10.671 -10.019  1.00 31.01           C  
ATOM   3520  C   ASN A 455     -21.774  10.122 -11.396  1.00 30.50           C  
ATOM   3521  O   ASN A 455     -20.938   9.527 -12.077  1.00 29.40           O  
ATOM   3522  CB  ASN A 455     -20.177  11.526 -10.064  1.00 30.63           C  
ATOM   3523  CG  ASN A 455     -20.247  12.675 -11.055  1.00 33.22           C  
ATOM   3524  ND2 ASN A 455     -21.451  13.092 -11.460  1.00 31.06           N  
ATOM   3525  OD1 ASN A 455     -19.196  13.209 -11.425  1.00 39.19           O  
ATOM   3526  N   LEU A 456     -23.022  10.353 -11.819  1.00 29.51           N  
ATOM   3527  CA  LEU A 456     -23.514   9.851 -13.101  1.00 29.07           C  
ATOM   3528  C   LEU A 456     -23.553  10.883 -14.206  1.00 29.97           C  
ATOM   3529  O   LEU A 456     -23.829  10.549 -15.365  1.00 30.78           O  
ATOM   3530  CB  LEU A 456     -24.914   9.219 -12.906  1.00 30.31           C  
ATOM   3531  CG  LEU A 456     -25.007   8.152 -11.821  1.00 28.21           C  
ATOM   3532  CD1 LEU A 456     -26.486   7.728 -11.609  1.00 32.54           C  
ATOM   3533  CD2 LEU A 456     -24.166   6.884 -12.093  1.00 26.66           C  
ATOM   3534  N   VAL A 457     -23.211  12.105 -13.860  1.00 29.17           N  
ATOM   3535  CA  VAL A 457     -23.271  13.235 -14.748  1.00 29.88           C  
ATOM   3536  C   VAL A 457     -21.892  13.657 -15.214  1.00 28.76           C  
ATOM   3537  O   VAL A 457     -21.088  14.296 -14.461  1.00 29.22           O  
ATOM   3538  CB  VAL A 457     -23.916  14.478 -14.080  1.00 30.22           C  
ATOM   3539  CG1 VAL A 457     -23.993  15.567 -15.094  1.00 31.50           C  
ATOM   3540  CG2 VAL A 457     -25.322  14.096 -13.570  1.00 32.01           C  
ATOM   3541  N   ASN A 458     -21.624  13.287 -16.448  1.00 27.19           N  
ATOM   3542  CA  ASN A 458     -20.320  13.470 -17.053  1.00 26.63           C  
ATOM   3543  C   ASN A 458     -19.132  13.220 -16.095  1.00 26.65           C  
ATOM   3544  O   ASN A 458     -18.278  14.090 -15.955  1.00 27.95           O  
ATOM   3545  CB  ASN A 458     -20.176  14.849 -17.690  1.00 25.71           C  
ATOM   3546  CG  ASN A 458     -19.078  14.896 -18.705  1.00 26.92           C  
ATOM   3547  ND2 ASN A 458     -18.410  16.052 -18.831  1.00 29.43           N  
ATOM   3548  OD1 ASN A 458     -18.830  13.880 -19.394  1.00 28.12           O  
ATOM   3549  N   PRO A 459     -19.052  12.029 -15.503  1.00 26.00           N  
ATOM   3550  CA  PRO A 459     -17.884  11.727 -14.695  1.00 24.97           C  
ATOM   3551  C   PRO A 459     -16.668  11.456 -15.602  1.00 24.48           C  
ATOM   3552  O   PRO A 459     -16.794  11.454 -16.811  1.00 25.99           O  
ATOM   3553  CB  PRO A 459     -18.289  10.480 -13.973  1.00 25.90           C  
ATOM   3554  CG  PRO A 459     -19.185   9.809 -14.941  1.00 24.47           C  
ATOM   3555  CD  PRO A 459     -19.943  10.873 -15.594  1.00 26.64           C  
ATOM   3556  N   PRO A 460     -15.474  11.333 -15.016  1.00 24.23           N  
ATOM   3557  CA  PRO A 460     -14.363  10.957 -15.902  1.00 23.82           C  
ATOM   3558  C   PRO A 460     -14.678   9.724 -16.736  1.00 23.49           C  
ATOM   3559  O   PRO A 460     -15.426   8.840 -16.341  1.00 23.74           O  
ATOM   3560  CB  PRO A 460     -13.203  10.680 -14.946  1.00 22.97           C  
ATOM   3561  CG  PRO A 460     -13.638  11.336 -13.625  1.00 25.65           C  
ATOM   3562  CD  PRO A 460     -15.108  11.306 -13.612  1.00 24.92           C  
ATOM   3563  N   ARG A 461     -14.076   9.672 -17.909  1.00 24.02           N  
ATOM   3564  CA  ARG A 461     -14.384   8.617 -18.858  1.00 23.71           C  
ATOM   3565  C   ARG A 461     -13.093   8.293 -19.562  1.00 22.08           C  
ATOM   3566  O   ARG A 461     -12.425   9.188 -20.087  1.00 22.28           O  
ATOM   3567  CB  ARG A 461     -15.452   9.104 -19.851  1.00 24.03           C  
ATOM   3568  CG  ARG A 461     -15.981   8.079 -20.841  1.00 24.06           C  
ATOM   3569  CD  ARG A 461     -17.158   8.639 -21.619  1.00 23.41           C  
ATOM   3570  NE  ARG A 461     -16.805   9.585 -22.656  1.00 23.73           N  
ATOM   3571  CZ  ARG A 461     -17.175  10.870 -22.707  1.00 25.04           C  
ATOM   3572  NH1 ARG A 461     -17.870  11.387 -21.739  1.00 24.83           N1+
ATOM   3573  NH2 ARG A 461     -16.847  11.630 -23.721  1.00 22.65           N  
ATOM   3574  N   ARG A 462     -12.741   7.001 -19.526  1.00 22.67           N  
ATOM   3575  CA  ARG A 462     -11.474   6.573 -19.995  1.00 22.83           C  
ATOM   3576  C   ARG A 462     -11.458   5.052 -20.036  1.00 23.38           C  
ATOM   3577  O   ARG A 462     -12.509   4.400 -19.945  1.00 23.21           O  
ATOM   3578  CB  ARG A 462     -10.362   7.143 -19.096  1.00 23.93           C  
ATOM   3579  CG  ARG A 462     -10.277   6.512 -17.687  1.00 22.99           C  
ATOM   3580  CD  ARG A 462      -9.227   7.175 -16.773  1.00 24.06           C  
ATOM   3581  NE  ARG A 462      -7.940   7.343 -17.468  1.00 21.60           N  
ATOM   3582  CZ  ARG A 462      -6.994   8.210 -17.113  1.00 24.33           C  
ATOM   3583  NH1 ARG A 462      -7.177   9.047 -16.112  1.00 22.44           N1+
ATOM   3584  NH2 ARG A 462      -5.898   8.313 -17.855  1.00 23.50           N  
ATOM   3585  N   ASP A 463     -10.296   4.443 -20.238  1.00 22.52           N  
ATOM   3586  CA  ASP A 463     -10.262   2.954 -20.243  1.00 21.20           C  
ATOM   3587  C   ASP A 463      -9.341   2.253 -19.259  1.00 20.03           C  
ATOM   3588  O   ASP A 463      -9.426   1.041 -19.076  1.00 21.84           O  
ATOM   3589  CB  ASP A 463      -9.986   2.447 -21.693  1.00 22.69           C  
ATOM   3590  CG  ASP A 463      -8.657   2.908 -22.247  1.00 20.92           C  
ATOM   3591  OD1 ASP A 463      -7.637   2.487 -21.669  1.00 23.37           O  
ATOM   3592  OD2 ASP A 463      -8.667   3.698 -23.248  1.00 23.66           O1-
ATOM   3593  N   VAL A 464      -8.537   3.037 -18.529  1.00 20.73           N  
ATOM   3594  CA  VAL A 464      -7.734   2.490 -17.414  1.00 21.25           C  
ATOM   3595  C   VAL A 464      -7.918   3.409 -16.211  1.00 21.11           C  
ATOM   3596  O   VAL A 464      -7.772   4.629 -16.306  1.00 21.08           O  
ATOM   3597  CB  VAL A 464      -6.228   2.362 -17.721  1.00 20.67           C  
ATOM   3598  CG1 VAL A 464      -5.492   1.903 -16.502  1.00 19.02           C  
ATOM   3599  CG2 VAL A 464      -5.959   1.418 -18.850  1.00 21.91           C  
ATOM   3600  N   ALA A 465      -8.300   2.861 -15.073  1.00 22.27           N  
ATOM   3601  CA  ALA A 465      -8.462   3.661 -13.857  1.00 22.64           C  
ATOM   3602  C   ALA A 465      -8.110   2.835 -12.636  1.00 21.22           C  
ATOM   3603  O   ALA A 465      -8.309   1.615 -12.586  1.00 21.51           O  
ATOM   3604  CB  ALA A 465      -9.923   4.175 -13.759  1.00 23.36           C  
ATOM   3605  N   ALA A 466      -7.574   3.506 -11.653  1.00 22.78           N  
ATOM   3606  CA  ALA A 466      -7.099   2.875 -10.448  1.00 23.84           C  
ATOM   3607  C   ALA A 466      -8.209   2.371  -9.572  1.00 24.01           C  
ATOM   3608  O   ALA A 466      -9.154   3.114  -9.277  1.00 24.24           O  
ATOM   3609  CB  ALA A 466      -6.234   3.869  -9.641  1.00 23.83           C  
ATOM   3610  N   LEU A 467      -8.095   1.117  -9.178  1.00 23.88           N  
ATOM   3611  CA  LEU A 467      -8.795   0.614  -7.993  1.00 22.60           C  
ATOM   3612  C   LEU A 467      -7.987   1.115  -6.792  1.00 24.58           C  
ATOM   3613  O   LEU A 467      -6.868   0.668  -6.555  1.00 25.00           O  
ATOM   3614  CB  LEU A 467      -8.838  -0.890  -7.974  1.00 22.85           C  
ATOM   3615  CG  LEU A 467      -9.189  -1.588  -6.669  1.00 22.64           C  
ATOM   3616  CD1 LEU A 467     -10.538  -1.119  -6.148  1.00 23.79           C  
ATOM   3617  CD2 LEU A 467      -9.136  -3.112  -6.923  1.00 20.62           C  
ATOM   3618  N   PRO A 468      -8.565   2.032  -6.022  1.00 24.57           N  
ATOM   3619  CA  PRO A 468      -7.765   2.553  -4.888  1.00 24.65           C  
ATOM   3620  C   PRO A 468      -7.440   1.506  -3.883  1.00 24.31           C  
ATOM   3621  O   PRO A 468      -8.272   0.747  -3.534  1.00 22.96           O  
ATOM   3622  CB  PRO A 468      -8.693   3.597  -4.263  1.00 24.82           C  
ATOM   3623  CG  PRO A 468      -9.533   4.058  -5.437  1.00 23.39           C  
ATOM   3624  CD  PRO A 468      -9.835   2.753  -6.137  1.00 24.82           C  
ATOM   3625  N   GLY A 469      -6.221   1.553  -3.343  1.00 23.36           N  
ATOM   3626  CA  GLY A 469      -5.810   0.642  -2.335  1.00 24.56           C  
ATOM   3627  C   GLY A 469      -6.753   0.730  -1.143  1.00 23.50           C  
ATOM   3628  O   GLY A 469      -6.996   1.821  -0.620  1.00 25.95           O  
ATOM   3629  N   ASN A 470      -7.287  -0.442  -0.832  1.00 24.25           N  
ATOM   3630  CA  ASN A 470      -8.286  -0.706   0.236  1.00 24.79           C  
ATOM   3631  C   ASN A 470      -9.601   0.004  -0.007  1.00 24.71           C  
ATOM   3632  O   ASN A 470     -10.424   0.121   0.917  1.00 24.02           O  
ATOM   3633  CB  ASN A 470      -7.702  -0.308   1.598  1.00 24.77           C  
ATOM   3634  CG  ASN A 470      -6.492  -1.148   1.963  1.00 24.42           C  
ATOM   3635  ND2 ASN A 470      -5.481  -0.527   2.572  1.00 26.64           N  
ATOM   3636  OD1 ASN A 470      -6.462  -2.347   1.710  1.00 26.74           O  
ATOM   3637  N   GLY A 471      -9.841   0.389  -1.249  1.00 23.98           N  
ATOM   3638  CA  GLY A 471     -11.056   1.089  -1.598  1.00 24.55           C  
ATOM   3639  C   GLY A 471     -11.843   0.401  -2.670  1.00 23.51           C  
ATOM   3640  O   GLY A 471     -11.839  -0.816  -2.768  1.00 25.52           O  
ATOM   3641  N   TYR A 472     -12.598   1.185  -3.418  1.00 24.65           N  
ATOM   3642  CA  TYR A 472     -13.351   0.622  -4.543  1.00 25.69           C  
ATOM   3643  C   TYR A 472     -13.391   1.573  -5.728  1.00 25.01           C  
ATOM   3644  O   TYR A 472     -13.236   2.777  -5.638  1.00 26.10           O  
ATOM   3645  CB  TYR A 472     -14.760   0.204  -4.081  1.00 26.01           C  
ATOM   3646  CG  TYR A 472     -15.610   1.358  -3.677  1.00 26.91           C  
ATOM   3647  CD1 TYR A 472     -15.634   1.821  -2.367  1.00 29.56           C  
ATOM   3648  CD2 TYR A 472     -16.465   1.973  -4.610  1.00 28.05           C  
ATOM   3649  CE1 TYR A 472     -16.424   2.890  -2.015  1.00 29.90           C  
ATOM   3650  CE2 TYR A 472     -17.244   3.028  -4.262  1.00 31.04           C  
ATOM   3651  CZ  TYR A 472     -17.228   3.480  -2.961  1.00 31.97           C  
ATOM   3652  OH  TYR A 472     -18.063   4.528  -2.652  1.00 31.04           O  
ATOM   3653  N   LEU A 473     -13.591   0.964  -6.883  1.00 26.17           N  
ATOM   3654  CA  LEU A 473     -13.744   1.658  -8.112  1.00 24.04           C  
ATOM   3655  C   LEU A 473     -15.075   1.212  -8.694  1.00 23.16           C  
ATOM   3656  O   LEU A 473     -15.313   0.018  -8.828  1.00 23.86           O  
ATOM   3657  CB  LEU A 473     -12.591   1.272  -9.021  1.00 23.24           C  
ATOM   3658  CG  LEU A 473     -12.697   1.747 -10.457  1.00 23.25           C  
ATOM   3659  CD1 LEU A 473     -12.591   3.313 -10.547  1.00 23.03           C  
ATOM   3660  CD2 LEU A 473     -11.656   1.043 -11.357  1.00 23.37           C  
ATOM   3661  N   ALA A 474     -15.916   2.201  -8.980  1.00 24.44           N  
ATOM   3662  CA  ALA A 474     -17.209   1.946  -9.582  1.00 24.66           C  
ATOM   3663  C   ALA A 474     -17.148   2.565 -10.969  1.00 23.40           C  
ATOM   3664  O   ALA A 474     -17.036   3.775 -11.115  1.00 24.72           O  
ATOM   3665  CB  ALA A 474     -18.346   2.578  -8.719  1.00 23.60           C  
ATOM   3666  N   ILE A 475     -17.205   1.691 -11.973  1.00 24.76           N  
ATOM   3667  CA  ILE A 475     -17.121   2.085 -13.373  1.00 24.70           C  
ATOM   3668  C   ILE A 475     -18.380   1.670 -14.087  1.00 24.47           C  
ATOM   3669  O   ILE A 475     -18.824   0.545 -13.961  1.00 28.71           O  
ATOM   3670  CB  ILE A 475     -15.859   1.480 -14.074  1.00 25.08           C  
ATOM   3671  CG1 ILE A 475     -15.800  -0.018 -13.972  1.00 26.87           C  
ATOM   3672  CG2 ILE A 475     -14.568   2.152 -13.569  1.00 26.97           C  
ATOM   3673  CD1 ILE A 475     -14.783  -0.639 -14.944  1.00 28.58           C  
ATOM   3674  N   ALA A 476     -18.938   2.584 -14.835  1.00 25.74           N  
ATOM   3675  CA  ALA A 476     -20.136   2.347 -15.623  1.00 24.96           C  
ATOM   3676  C   ALA A 476     -19.791   2.253 -17.100  1.00 25.05           C  
ATOM   3677  O   ALA A 476     -18.924   2.971 -17.603  1.00 22.50           O  
ATOM   3678  CB  ALA A 476     -21.123   3.516 -15.402  1.00 24.11           C  
ATOM   3679  N   PHE A 477     -20.490   1.380 -17.809  1.00 25.86           N  
ATOM   3680  CA  PHE A 477     -20.444   1.404 -19.268  1.00 26.00           C  
ATOM   3681  C   PHE A 477     -21.757   0.873 -19.816  1.00 26.30           C  
ATOM   3682  O   PHE A 477     -22.539   0.296 -19.076  1.00 27.11           O  
ATOM   3683  CB  PHE A 477     -19.252   0.594 -19.775  1.00 26.43           C  
ATOM   3684  CG  PHE A 477     -19.220  -0.823 -19.290  1.00 25.79           C  
ATOM   3685  CD1 PHE A 477     -18.592  -1.161 -18.096  1.00 23.68           C  
ATOM   3686  CD2 PHE A 477     -19.771  -1.868 -20.059  1.00 27.97           C  
ATOM   3687  CE1 PHE A 477     -18.571  -2.400 -17.649  1.00 26.02           C  
ATOM   3688  CE2 PHE A 477     -19.679  -3.156 -19.619  1.00 27.21           C  
ATOM   3689  CZ  PHE A 477     -19.062  -3.429 -18.426  1.00 27.74           C  
ATOM   3690  N   LYS A 478     -22.052   1.260 -21.051  1.00 26.09           N  
ATOM   3691  CA  LYS A 478     -23.298   0.926 -21.715  1.00 26.93           C  
ATOM   3692  C   LYS A 478     -23.180  -0.384 -22.437  1.00 27.42           C  
ATOM   3693  O   LYS A 478     -22.112  -0.733 -23.011  1.00 26.76           O  
ATOM   3694  CB  LYS A 478     -23.639   2.035 -22.688  1.00 28.23           C  
ATOM   3695  CG  LYS A 478     -25.084   1.955 -23.149  1.00 29.72           C  
ATOM   3696  CD  LYS A 478     -25.475   3.142 -23.887  1.00 35.14           C  
ATOM   3697  CE  LYS A 478     -26.936   2.985 -24.315  1.00 37.31           C  
ATOM   3698  NZ  LYS A 478     -27.270   4.088 -25.232  1.00 39.11           N1+
ATOM   3699  N   LEU A 479     -24.284  -1.135 -22.447  1.00 26.69           N  
ATOM   3700  CA  LEU A 479     -24.344  -2.360 -23.191  1.00 27.46           C  
ATOM   3701  C   LEU A 479     -24.451  -2.030 -24.662  1.00 27.68           C  
ATOM   3702  O   LEU A 479     -25.540  -1.955 -25.225  1.00 27.12           O  
ATOM   3703  CB  LEU A 479     -25.538  -3.212 -22.666  1.00 28.34           C  
ATOM   3704  CG  LEU A 479     -25.217  -4.023 -21.405  1.00 32.28           C  
ATOM   3705  CD1 LEU A 479     -24.445  -3.257 -20.429  1.00 37.32           C  
ATOM   3706  CD2 LEU A 479     -26.515  -4.596 -20.761  1.00 33.74           C  
ATOM   3707  N   ASP A 480     -23.291  -1.795 -25.298  1.00 25.37           N  
ATOM   3708  CA  ASP A 480     -23.267  -1.243 -26.639  1.00 24.49           C  
ATOM   3709  C   ASP A 480     -22.272  -1.965 -27.564  1.00 23.65           C  
ATOM   3710  O   ASP A 480     -22.036  -1.545 -28.701  1.00 24.32           O  
ATOM   3711  CB  ASP A 480     -22.966   0.267 -26.578  1.00 25.20           C  
ATOM   3712  CG  ASP A 480     -21.578   0.567 -26.031  1.00 26.83           C  
ATOM   3713  OD1 ASP A 480     -20.824  -0.406 -25.864  1.00 24.07           O  
ATOM   3714  OD2 ASP A 480     -21.305   1.745 -25.747  1.00 27.46           O1-
ATOM   3715  N   ASN A 481     -21.697  -3.076 -27.096  1.00 23.41           N  
ATOM   3716  CA  ASN A 481     -20.668  -3.701 -27.806  1.00 23.06           C  
ATOM   3717  C   ASN A 481     -20.655  -5.167 -27.462  1.00 22.00           C  
ATOM   3718  O   ASN A 481     -19.927  -5.614 -26.574  1.00 21.32           O  
ATOM   3719  CB  ASN A 481     -19.308  -3.117 -27.418  1.00 24.57           C  
ATOM   3720  CG  ASN A 481     -18.224  -3.467 -28.408  1.00 25.24           C  
ATOM   3721  ND2 ASN A 481     -17.013  -2.944 -28.173  1.00 22.74           N  
ATOM   3722  OD1 ASN A 481     -18.464  -4.157 -29.384  1.00 22.71           O  
ATOM   3723  N   PRO A 482     -21.544  -5.929 -28.105  1.00 22.75           N  
ATOM   3724  CA  PRO A 482     -21.503  -7.362 -27.780  1.00 22.49           C  
ATOM   3725  C   PRO A 482     -20.136  -7.991 -27.971  1.00 23.63           C  
ATOM   3726  O   PRO A 482     -19.435  -7.714 -28.969  1.00 23.50           O  
ATOM   3727  CB  PRO A 482     -22.509  -7.944 -28.766  1.00 23.10           C  
ATOM   3728  CG  PRO A 482     -23.384  -6.857 -29.075  1.00 24.83           C  
ATOM   3729  CD  PRO A 482     -22.586  -5.577 -29.073  1.00 24.48           C  
ATOM   3730  N   GLY A 483     -19.760  -8.884 -27.073  1.00 23.38           N  
ATOM   3731  CA  GLY A 483     -18.433  -9.504 -27.103  1.00 24.63           C  
ATOM   3732  C   GLY A 483     -18.014 -10.040 -25.751  1.00 22.29           C  
ATOM   3733  O   GLY A 483     -18.780 -10.142 -24.809  1.00 24.34           O  
ATOM   3734  N   SER A 484     -16.764 -10.405 -25.693  1.00 23.10           N  
ATOM   3735  CA  SER A 484     -16.193 -10.939 -24.511  1.00 22.95           C  
ATOM   3736  C   SER A 484     -15.040 -10.032 -24.175  1.00 22.10           C  
ATOM   3737  O   SER A 484     -14.010 -10.066 -24.855  1.00 22.23           O  
ATOM   3738  CB  SER A 484     -15.714 -12.334 -24.786  1.00 22.40           C  
ATOM   3739  OG  SER A 484     -14.878 -12.358 -25.923  1.00 25.99           O  
ATOM   3740  N   TRP A 485     -15.230  -9.285 -23.105  1.00 22.11           N  
ATOM   3741  CA  TRP A 485     -14.355  -8.171 -22.753  1.00 21.01           C  
ATOM   3742  C   TRP A 485     -13.609  -8.383 -21.451  1.00 20.42           C  
ATOM   3743  O   TRP A 485     -14.198  -8.449 -20.391  1.00 20.70           O  
ATOM   3744  CB  TRP A 485     -15.188  -6.900 -22.718  1.00 21.23           C  
ATOM   3745  CG  TRP A 485     -15.912  -6.698 -23.973  1.00 20.23           C  
ATOM   3746  CD1 TRP A 485     -17.272  -6.612 -24.154  1.00 21.49           C  
ATOM   3747  CD2 TRP A 485     -15.350  -6.567 -25.264  1.00 21.20           C  
ATOM   3748  CE2 TRP A 485     -16.435  -6.373 -26.162  1.00 19.30           C  
ATOM   3749  CE3 TRP A 485     -14.057  -6.489 -25.758  1.00 21.93           C  
ATOM   3750  NE1 TRP A 485     -17.571  -6.446 -25.423  1.00 21.48           N  
ATOM   3751  CZ2 TRP A 485     -16.259  -6.152 -27.502  1.00 21.56           C  
ATOM   3752  CZ3 TRP A 485     -13.877  -6.277 -27.128  1.00 21.69           C  
ATOM   3753  CH2 TRP A 485     -14.984  -6.135 -27.990  1.00 19.44           C  
ATOM   3754  N   LEU A 486     -12.319  -8.470 -21.561  1.00 21.19           N  
ATOM   3755  CA  LEU A 486     -11.449  -8.652 -20.420  1.00 21.33           C  
ATOM   3756  C   LEU A 486     -11.410  -7.376 -19.555  1.00 21.79           C  
ATOM   3757  O   LEU A 486     -11.441  -6.251 -20.079  1.00 22.76           O  
ATOM   3758  CB  LEU A 486     -10.045  -9.000 -20.882  1.00 20.87           C  
ATOM   3759  CG  LEU A 486      -9.046  -9.384 -19.781  1.00 22.36           C  
ATOM   3760  CD1 LEU A 486      -9.505 -10.743 -19.127  1.00 23.72           C  
ATOM   3761  CD2 LEU A 486      -7.651  -9.492 -20.331  1.00 22.88           C  
ATOM   3762  N   LEU A 487     -11.387  -7.546 -18.242  1.00 21.48           N  
ATOM   3763  CA  LEU A 487     -11.114  -6.441 -17.343  1.00 22.31           C  
ATOM   3764  C   LEU A 487     -10.053  -6.970 -16.383  1.00 22.70           C  
ATOM   3765  O   LEU A 487     -10.160  -8.069 -15.890  1.00 23.52           O  
ATOM   3766  CB  LEU A 487     -12.358  -6.030 -16.563  1.00 22.48           C  
ATOM   3767  CG  LEU A 487     -12.087  -5.011 -15.440  1.00 23.93           C  
ATOM   3768  CD1 LEU A 487     -13.257  -4.041 -15.319  1.00 23.97           C  
ATOM   3769  CD2 LEU A 487     -11.760  -5.755 -14.113  1.00 20.55           C  
ATOM   3770  N   HIS A 488      -8.992  -6.207 -16.179  1.00 22.77           N  
ATOM   3771  CA  HIS A 488      -7.896  -6.697 -15.415  1.00 22.13           C  
ATOM   3772  C   HIS A 488      -7.038  -5.594 -14.895  1.00 21.88           C  
ATOM   3773  O   HIS A 488      -7.075  -4.480 -15.415  1.00 22.68           O  
ATOM   3774  CB  HIS A 488      -7.035  -7.624 -16.261  1.00 22.74           C  
ATOM   3775  CG  HIS A 488      -6.371  -6.943 -17.402  1.00 22.79           C  
ATOM   3776  CD2 HIS A 488      -6.865  -6.525 -18.591  1.00 26.13           C  
ATOM   3777  ND1 HIS A 488      -5.039  -6.591 -17.391  1.00 24.43           N  
ATOM   3778  CE1 HIS A 488      -4.731  -6.036 -18.549  1.00 24.34           C  
ATOM   3779  NE2 HIS A 488      -5.830  -5.952 -19.280  1.00 25.57           N  
ATOM   3780  N   CYS A 489      -6.309  -5.907 -13.829  1.00 22.29           N  
ATOM   3781  CA  CYS A 489      -5.209  -5.052 -13.396  1.00 21.15           C  
ATOM   3782  C   CYS A 489      -4.114  -5.100 -14.470  1.00 20.73           C  
ATOM   3783  O   CYS A 489      -3.768  -6.190 -14.981  1.00 21.37           O  
ATOM   3784  CB  CYS A 489      -4.636  -5.549 -12.073  1.00 22.97           C  
ATOM   3785  SG  CYS A 489      -3.325  -4.502 -11.572  1.00 23.39           S  
ATOM   3786  N   HIS A 490      -3.586  -3.936 -14.817  1.00 20.47           N  
ATOM   3787  CA  HIS A 490      -2.586  -3.809 -15.863  1.00 21.65           C  
ATOM   3788  C   HIS A 490      -1.169  -3.916 -15.313  1.00 23.27           C  
ATOM   3789  O   HIS A 490      -0.176  -3.819 -16.089  1.00 24.27           O  
ATOM   3790  CB  HIS A 490      -2.737  -2.451 -16.620  1.00 21.97           C  
ATOM   3791  CG  HIS A 490      -2.500  -2.550 -18.101  1.00 23.06           C  
ATOM   3792  CD2 HIS A 490      -3.298  -2.265 -19.176  1.00 23.26           C  
ATOM   3793  ND1 HIS A 490      -1.300  -2.958 -18.614  1.00 21.48           N  
ATOM   3794  CE1 HIS A 490      -1.363  -2.941 -19.935  1.00 25.15           C  
ATOM   3795  NE2 HIS A 490      -2.569  -2.545 -20.312  1.00 24.03           N  
ATOM   3796  N   ILE A 491      -1.025  -4.147 -14.005  1.00 22.63           N  
ATOM   3797  CA  ILE A 491       0.285  -4.504 -13.457  1.00 21.03           C  
ATOM   3798  C   ILE A 491       0.518  -5.938 -13.969  1.00 21.37           C  
ATOM   3799  O   ILE A 491      -0.289  -6.837 -13.691  1.00 22.54           O  
ATOM   3800  CB  ILE A 491       0.314  -4.433 -11.936  1.00 19.33           C  
ATOM   3801  CG1 ILE A 491       0.182  -2.996 -11.435  1.00 22.35           C  
ATOM   3802  CG2 ILE A 491       1.646  -5.116 -11.412  1.00 22.32           C  
ATOM   3803  CD1 ILE A 491      -0.085  -2.856  -9.897  1.00 22.74           C  
ATOM   3804  N   ALA A 492       1.532  -6.125 -14.803  1.00 21.37           N  
ATOM   3805  CA  ALA A 492       1.657  -7.337 -15.537  1.00 22.75           C  
ATOM   3806  C   ALA A 492       1.731  -8.539 -14.613  1.00 22.66           C  
ATOM   3807  O   ALA A 492       1.123  -9.554 -14.914  1.00 21.90           O  
ATOM   3808  CB  ALA A 492       2.901  -7.298 -16.515  1.00 23.61           C  
ATOM   3809  N   TRP A 493       2.461  -8.411 -13.501  1.00 22.25           N  
ATOM   3810  CA  TRP A 493       2.478  -9.499 -12.533  1.00 23.67           C  
ATOM   3811  C   TRP A 493       1.094  -9.849 -12.049  1.00 23.24           C  
ATOM   3812  O   TRP A 493       0.808 -11.053 -11.948  1.00 23.10           O  
ATOM   3813  CB  TRP A 493       3.361  -9.195 -11.345  1.00 23.89           C  
ATOM   3814  CG  TRP A 493       4.717  -8.656 -11.676  1.00 22.60           C  
ATOM   3815  CD1 TRP A 493       5.221  -7.473 -11.308  1.00 25.85           C  
ATOM   3816  CD2 TRP A 493       5.759  -9.337 -12.388  1.00 23.47           C  
ATOM   3817  CE2 TRP A 493       6.866  -8.508 -12.368  1.00 25.71           C  
ATOM   3818  CE3 TRP A 493       5.882 -10.627 -12.926  1.00 26.08           C  
ATOM   3819  NE1 TRP A 493       6.513  -7.352 -11.730  1.00 27.22           N  
ATOM   3820  CZ2 TRP A 493       8.083  -8.879 -12.941  1.00 27.00           C  
ATOM   3821  CZ3 TRP A 493       7.060 -10.988 -13.495  1.00 28.28           C  
ATOM   3822  CH2 TRP A 493       8.141 -10.099 -13.501  1.00 23.08           C  
ATOM   3823  N   HIS A 494       0.262  -8.837 -11.782  1.00 23.55           N  
ATOM   3824  CA  HIS A 494      -1.076  -9.064 -11.214  1.00 24.19           C  
ATOM   3825  C   HIS A 494      -1.989  -9.685 -12.244  1.00 24.17           C  
ATOM   3826  O   HIS A 494      -2.713 -10.635 -11.943  1.00 26.23           O  
ATOM   3827  CB  HIS A 494      -1.657  -7.764 -10.672  1.00 24.59           C  
ATOM   3828  CG  HIS A 494      -0.877  -7.213  -9.513  1.00 24.05           C  
ATOM   3829  CD2 HIS A 494       0.278  -7.637  -8.934  1.00 23.53           C  
ATOM   3830  ND1 HIS A 494      -1.237  -6.084  -8.840  1.00 23.18           N  
ATOM   3831  CE1 HIS A 494      -0.365  -5.845  -7.877  1.00 24.49           C  
ATOM   3832  NE2 HIS A 494       0.556  -6.794  -7.902  1.00 23.56           N  
ATOM   3833  N   ALA A 495      -1.900  -9.222 -13.479  1.00 24.29           N  
ATOM   3834  CA  ALA A 495      -2.616  -9.869 -14.566  1.00 23.05           C  
ATOM   3835  C   ALA A 495      -2.253 -11.322 -14.687  1.00 23.41           C  
ATOM   3836  O   ALA A 495      -3.113 -12.195 -14.790  1.00 22.46           O  
ATOM   3837  CB  ALA A 495      -2.362  -9.097 -15.937  1.00 24.14           C  
ATOM   3838  N   SER A 496      -0.958 -11.598 -14.668  1.00 23.61           N  
ATOM   3839  CA  SER A 496      -0.459 -12.972 -14.777  1.00 23.55           C  
ATOM   3840  C   SER A 496      -0.877 -13.861 -13.574  1.00 23.59           C  
ATOM   3841  O   SER A 496      -1.115 -15.092 -13.750  1.00 24.83           O  
ATOM   3842  CB  SER A 496       1.031 -12.957 -14.892  1.00 23.27           C  
ATOM   3843  OG  SER A 496       1.364 -12.737 -16.241  1.00 24.17           O  
ATOM   3844  N   GLU A 497      -1.041 -13.207 -12.429  1.00 23.83           N  
ATOM   3845  CA  GLU A 497      -1.561 -13.786 -11.178  1.00 25.12           C  
ATOM   3846  C   GLU A 497      -3.067 -13.866 -11.108  1.00 24.76           C  
ATOM   3847  O   GLU A 497      -3.622 -14.147 -10.058  1.00 27.00           O  
ATOM   3848  CB  GLU A 497      -0.960 -13.010 -10.009  1.00 25.66           C  
ATOM   3849  CG  GLU A 497       0.512 -13.312  -9.877  1.00 25.60           C  
ATOM   3850  CD  GLU A 497       1.342 -12.268  -9.209  1.00 29.54           C  
ATOM   3851  OE1 GLU A 497       0.792 -11.307  -8.651  1.00 27.71           O  
ATOM   3852  OE2 GLU A 497       2.608 -12.414  -9.243  1.00 29.49           O1-
ATOM   3853  N   GLY A 498      -3.754 -13.599 -12.220  1.00 23.84           N  
ATOM   3854  CA  GLY A 498      -5.149 -13.733 -12.286  1.00 23.56           C  
ATOM   3855  C   GLY A 498      -6.057 -12.640 -11.776  1.00 22.63           C  
ATOM   3856  O   GLY A 498      -7.277 -12.899 -11.579  1.00 22.94           O  
ATOM   3857  N   LEU A 499      -5.572 -11.407 -11.624  1.00 22.85           N  
ATOM   3858  CA  LEU A 499      -6.430 -10.339 -11.224  1.00 22.30           C  
ATOM   3859  C   LEU A 499      -7.195  -9.800 -12.406  1.00 22.75           C  
ATOM   3860  O   LEU A 499      -6.832  -8.788 -12.994  1.00 22.98           O  
ATOM   3861  CB  LEU A 499      -5.629  -9.170 -10.563  1.00 21.91           C  
ATOM   3862  CG  LEU A 499      -6.387  -8.398  -9.523  1.00 21.55           C  
ATOM   3863  CD1 LEU A 499      -5.455  -7.427  -8.793  1.00 24.91           C  
ATOM   3864  CD2 LEU A 499      -7.541  -7.642 -10.103  1.00 20.81           C  
ATOM   3865  N   ALA A 500      -8.283 -10.451 -12.702  1.00 23.71           N  
ATOM   3866  CA  ALA A 500      -8.958 -10.253 -13.939  1.00 23.05           C  
ATOM   3867  C   ALA A 500     -10.300 -10.940 -13.918  1.00 24.26           C  
ATOM   3868  O   ALA A 500     -10.468 -11.947 -13.253  1.00 24.78           O  
ATOM   3869  CB  ALA A 500      -8.082 -10.818 -15.095  1.00 22.61           C  
ATOM   3870  N   MET A 501     -11.225 -10.415 -14.721  1.00 23.96           N  
ATOM   3871  CA  MET A 501     -12.442 -11.075 -15.019  1.00 24.34           C  
ATOM   3872  C   MET A 501     -12.839 -10.680 -16.448  1.00 24.44           C  
ATOM   3873  O   MET A 501     -12.056 -10.058 -17.158  1.00 23.05           O  
ATOM   3874  CB  MET A 501     -13.501 -10.752 -13.993  1.00 26.38           C  
ATOM   3875  CG  MET A 501     -13.655  -9.276 -13.745  1.00 30.84           C  
ATOM   3876  SD  MET A 501     -14.466  -8.500 -15.037  1.00 36.43           S  
ATOM   3877  CE  MET A 501     -16.136  -9.245 -14.857  1.00 36.34           C  
ATOM   3878  N   GLN A 502     -13.975 -11.131 -16.908  1.00 23.59           N  
ATOM   3879  CA  GLN A 502     -14.407 -10.751 -18.227  1.00 23.26           C  
ATOM   3880  C   GLN A 502     -15.906 -10.691 -18.300  1.00 25.48           C  
ATOM   3881  O   GLN A 502     -16.594 -11.409 -17.607  1.00 24.73           O  
ATOM   3882  CB  GLN A 502     -13.822 -11.683 -19.297  1.00 22.80           C  
ATOM   3883  CG  GLN A 502     -14.347 -13.113 -19.254  1.00 23.56           C  
ATOM   3884  CD  GLN A 502     -13.593 -14.026 -20.192  1.00 22.40           C  
ATOM   3885  NE2 GLN A 502     -12.865 -14.964 -19.609  1.00 21.90           N  
ATOM   3886  OE1 GLN A 502     -13.671 -13.906 -21.410  1.00 25.17           O  
ATOM   3887  N   PHE A 503     -16.385  -9.768 -19.139  1.00 23.94           N  
ATOM   3888  CA  PHE A 503     -17.793  -9.592 -19.376  1.00 23.98           C  
ATOM   3889  C   PHE A 503     -18.145 -10.260 -20.676  1.00 25.93           C  
ATOM   3890  O   PHE A 503     -17.541  -9.986 -21.701  1.00 24.87           O  
ATOM   3891  CB  PHE A 503     -18.152  -8.109 -19.437  1.00 25.15           C  
ATOM   3892  CG  PHE A 503     -17.844  -7.386 -18.182  1.00 24.91           C  
ATOM   3893  CD1 PHE A 503     -18.716  -7.417 -17.109  1.00 24.02           C  
ATOM   3894  CD2 PHE A 503     -16.648  -6.671 -18.044  1.00 29.96           C  
ATOM   3895  CE1 PHE A 503     -18.450  -6.788 -15.960  1.00 26.00           C  
ATOM   3896  CE2 PHE A 503     -16.349  -5.973 -16.842  1.00 26.40           C  
ATOM   3897  CZ  PHE A 503     -17.230  -6.031 -15.808  1.00 28.35           C  
ATOM   3898  N   VAL A 504     -19.117 -11.184 -20.626  1.00 24.73           N  
ATOM   3899  CA  VAL A 504     -19.644 -11.746 -21.846  1.00 24.64           C  
ATOM   3900  C   VAL A 504     -20.909 -10.969 -21.987  1.00 24.00           C  
ATOM   3901  O   VAL A 504     -21.895 -11.119 -21.213  1.00 24.76           O  
ATOM   3902  CB  VAL A 504     -19.816 -13.262 -21.811  1.00 24.73           C  
ATOM   3903  CG1 VAL A 504     -20.688 -13.726 -23.044  1.00 27.07           C  
ATOM   3904  CG2 VAL A 504     -18.402 -13.984 -21.756  1.00 25.00           C  
ATOM   3905  N   GLU A 505     -20.825 -10.008 -22.888  1.00 23.49           N  
ATOM   3906  CA  GLU A 505     -21.820  -9.023 -23.130  1.00 24.03           C  
ATOM   3907  C   GLU A 505     -22.702  -9.352 -24.340  1.00 25.41           C  
ATOM   3908  O   GLU A 505     -22.234  -9.442 -25.476  1.00 24.57           O  
ATOM   3909  CB  GLU A 505     -21.121  -7.645 -23.404  1.00 23.88           C  
ATOM   3910  CG  GLU A 505     -22.081  -6.505 -23.663  1.00 23.46           C  
ATOM   3911  CD  GLU A 505     -21.358  -5.206 -23.839  1.00 25.37           C  
ATOM   3912  OE1 GLU A 505     -20.170  -5.186 -23.478  1.00 25.37           O  
ATOM   3913  OE2 GLU A 505     -21.908  -4.314 -24.456  1.00 24.87           O1-
ATOM   3914  N   SER A 506     -23.996  -9.475 -24.085  1.00 26.52           N  
ATOM   3915  CA  SER A 506     -24.957  -9.636 -25.191  1.00 27.52           C  
ATOM   3916  C   SER A 506     -24.516 -10.732 -26.136  1.00 27.91           C  
ATOM   3917  O   SER A 506     -24.447 -10.571 -27.362  1.00 27.66           O  
ATOM   3918  CB  SER A 506     -25.147  -8.308 -25.902  1.00 27.23           C  
ATOM   3919  OG  SER A 506     -25.579  -7.367 -24.959  1.00 25.75           O  
ATOM   3920  N   GLN A 507     -24.218 -11.891 -25.565  1.00 28.54           N  
ATOM   3921  CA  GLN A 507     -23.638 -12.952 -26.294  1.00 29.00           C  
ATOM   3922  C   GLN A 507     -24.306 -13.253 -27.646  1.00 29.63           C  
ATOM   3923  O   GLN A 507     -23.638 -13.497 -28.645  1.00 29.74           O  
ATOM   3924  CB  GLN A 507     -23.665 -14.235 -25.434  1.00 29.74           C  
ATOM   3925  CG  GLN A 507     -22.993 -15.325 -26.115  1.00 30.00           C  
ATOM   3926  CD  GLN A 507     -22.763 -16.475 -25.223  1.00 26.58           C  
ATOM   3927  NE2 GLN A 507     -22.607 -17.649 -25.807  1.00 27.64           N  
ATOM   3928  OE1 GLN A 507     -22.688 -16.312 -24.000  1.00 27.39           O  
ATOM   3929  N   SER A 508     -25.613 -13.306 -27.631  1.00 31.38           N  
ATOM   3930  CA  SER A 508     -26.312 -13.826 -28.814  1.00 31.74           C  
ATOM   3931  C   SER A 508     -26.366 -12.711 -29.858  1.00 32.09           C  
ATOM   3932  O   SER A 508     -26.711 -12.957 -31.034  1.00 30.68           O  
ATOM   3933  CB  SER A 508     -27.719 -14.307 -28.430  1.00 31.93           C  
ATOM   3934  OG  SER A 508     -28.511 -13.207 -28.007  1.00 33.84           O  
ATOM   3935  N   SER A 509     -25.987 -11.481 -29.460  1.00 31.42           N  
ATOM   3936  CA  SER A 509     -25.876 -10.420 -30.461  1.00 32.25           C  
ATOM   3937  C   SER A 509     -24.516 -10.259 -31.107  1.00 30.83           C  
ATOM   3938  O   SER A 509     -24.343  -9.327 -31.926  1.00 30.61           O  
ATOM   3939  CB  SER A 509     -26.260  -9.069 -29.878  1.00 31.36           C  
ATOM   3940  OG  SER A 509     -27.592  -9.069 -29.438  1.00 33.39           O  
ATOM   3941  N   ILE A 510     -23.560 -11.122 -30.807  1.00 31.17           N  
ATOM   3942  CA  ILE A 510     -22.254 -10.992 -31.416  1.00 33.18           C  
ATOM   3943  C   ILE A 510     -22.371 -11.372 -32.896  1.00 35.19           C  
ATOM   3944  O   ILE A 510     -22.969 -12.363 -33.189  1.00 36.77           O  
ATOM   3945  CB  ILE A 510     -21.194 -11.907 -30.712  1.00 33.51           C  
ATOM   3946  CG1 ILE A 510     -20.936 -11.388 -29.280  1.00 33.49           C  
ATOM   3947  CG2 ILE A 510     -19.880 -11.964 -31.463  1.00 33.23           C  
ATOM   3948  CD1 ILE A 510     -20.270 -12.390 -28.325  1.00 32.54           C  
ATOM   3949  N   ALA A 511     -21.795 -10.609 -33.816  1.00 35.97           N  
ATOM   3950  CA  ALA A 511     -21.897 -11.011 -35.208  1.00 37.51           C  
ATOM   3951  C   ALA A 511     -20.494 -11.086 -35.767  1.00 38.97           C  
ATOM   3952  O   ALA A 511     -19.688 -10.164 -35.587  1.00 39.65           O  
ATOM   3953  CB  ALA A 511     -22.753 -10.062 -35.945  1.00 37.58           C  
ATOM   3954  N   VAL A 512     -20.157 -12.219 -36.373  1.00 39.28           N  
ATOM   3955  CA  VAL A 512     -18.835 -12.350 -36.969  1.00 40.54           C  
ATOM   3956  C   VAL A 512     -19.087 -12.793 -38.420  1.00 40.21           C  
ATOM   3957  O   VAL A 512     -20.080 -13.526 -38.752  1.00 40.20           O  
ATOM   3958  CB  VAL A 512     -17.814 -13.266 -36.140  1.00 41.47           C  
ATOM   3959  CG1 VAL A 512     -16.358 -13.178 -36.694  1.00 42.00           C  
ATOM   3960  CG2 VAL A 512     -17.796 -12.849 -34.641  1.00 42.81           C  
ATOM   3961  N   LYS A 513     -18.236 -12.233 -39.267  1.00 39.61           N  
ATOM   3962  CA  LYS A 513     -18.220 -12.491 -40.685  1.00 38.42           C  
ATOM   3963  C   LYS A 513     -17.649 -13.909 -40.828  1.00 37.37           C  
ATOM   3964  O   LYS A 513     -16.792 -14.323 -40.049  1.00 33.61           O  
ATOM   3965  CB  LYS A 513     -17.355 -11.431 -41.384  1.00 37.79           C  
ATOM   3966  CG  LYS A 513     -17.769  -9.989 -41.124  1.00 40.15           C  
ATOM   3967  CD  LYS A 513     -16.773  -9.021 -41.764  1.00 45.23           C  
ATOM   3968  CE  LYS A 513     -17.148  -7.561 -41.430  1.00 49.28           C  
ATOM   3969  NZ  LYS A 513     -16.393  -6.611 -42.310  1.00 52.01           N1+
ATOM   3970  N   MET A 514     -18.090 -14.640 -41.856  1.00 36.00           N  
ATOM   3971  CA  MET A 514     -17.503 -15.920 -42.154  1.00 36.12           C  
ATOM   3972  C   MET A 514     -15.991 -15.748 -42.367  1.00 34.13           C  
ATOM   3973  O   MET A 514     -15.192 -16.563 -41.932  1.00 31.94           O  
ATOM   3974  CB  MET A 514     -18.155 -16.578 -43.387  1.00 36.49           C  
ATOM   3975  CG  MET A 514     -17.269 -17.654 -44.034  1.00 41.38           C  
ATOM   3976  SD  MET A 514     -17.817 -18.221 -45.684  1.00 51.51           S  
ATOM   3977  CE  MET A 514     -16.946 -17.024 -46.690  1.00 45.23           C  
ATOM   3978  N   THR A 515     -15.604 -14.692 -43.061  1.00 33.16           N  
ATOM   3979  CA  THR A 515     -14.196 -14.473 -43.266  1.00 32.39           C  
ATOM   3980  C   THR A 515     -13.418 -14.489 -41.934  1.00 30.73           C  
ATOM   3981  O   THR A 515     -12.349 -15.084 -41.841  1.00 31.06           O  
ATOM   3982  CB  THR A 515     -13.933 -13.208 -44.082  1.00 33.07           C  
ATOM   3983  CG2 THR A 515     -14.294 -11.980 -43.346  1.00 32.22           C  
ATOM   3984  OG1 THR A 515     -12.561 -13.198 -44.415  1.00 36.11           O  
ATOM   3985  N   ASP A 516     -13.973 -13.877 -40.920  1.00 29.65           N  
ATOM   3986  CA  ASP A 516     -13.276 -13.711 -39.636  1.00 29.71           C  
ATOM   3987  C   ASP A 516     -13.337 -14.997 -38.831  1.00 29.18           C  
ATOM   3988  O   ASP A 516     -12.389 -15.350 -38.155  1.00 27.35           O  
ATOM   3989  CB  ASP A 516     -13.838 -12.491 -38.897  1.00 31.03           C  
ATOM   3990  CG  ASP A 516     -13.469 -11.207 -39.585  1.00 29.19           C  
ATOM   3991  OD1 ASP A 516     -12.370 -11.151 -40.138  1.00 31.93           O  
ATOM   3992  OD2 ASP A 516     -14.312 -10.278 -39.623  1.00 38.70           O1-
ATOM   3993  N   THR A 517     -14.455 -15.756 -38.995  1.00 29.27           N  
ATOM   3994  CA  THR A 517     -14.545 -17.073 -38.395  1.00 28.25           C  
ATOM   3995  C   THR A 517     -13.530 -18.003 -38.941  1.00 28.72           C  
ATOM   3996  O   THR A 517     -12.919 -18.714 -38.156  1.00 28.62           O  
ATOM   3997  CB  THR A 517     -16.023 -17.622 -38.466  1.00 28.75           C  
ATOM   3998  CG2 THR A 517     -16.144 -18.877 -37.758  1.00 32.41           C  
ATOM   3999  OG1 THR A 517     -16.855 -16.672 -37.826  1.00 32.12           O  
ATOM   4000  N   ALA A 518     -13.303 -18.007 -40.255  1.00 28.80           N  
ATOM   4001  CA  ALA A 518     -12.295 -18.873 -40.888  1.00 30.05           C  
ATOM   4002  C   ALA A 518     -10.945 -18.483 -40.345  1.00 29.00           C  
ATOM   4003  O   ALA A 518     -10.168 -19.303 -39.949  1.00 29.39           O  
ATOM   4004  CB  ALA A 518     -12.324 -18.763 -42.506  1.00 30.26           C  
ATOM   4005  N   ILE A 519     -10.708 -17.184 -40.236  1.00 27.63           N  
ATOM   4006  CA  ILE A 519      -9.395 -16.733 -39.767  1.00 26.88           C  
ATOM   4007  C   ILE A 519      -9.099 -17.187 -38.345  1.00 26.52           C  
ATOM   4008  O   ILE A 519      -8.045 -17.743 -38.054  1.00 27.87           O  
ATOM   4009  CB  ILE A 519      -9.284 -15.203 -39.942  1.00 27.30           C  
ATOM   4010  CG1 ILE A 519      -9.137 -14.877 -41.429  1.00 26.60           C  
ATOM   4011  CG2 ILE A 519      -8.153 -14.641 -39.099  1.00 25.85           C  
ATOM   4012  CD1 ILE A 519      -9.439 -13.383 -41.727  1.00 29.59           C  
ATOM   4013  N   PHE A 520     -10.064 -17.010 -37.470  1.00 26.55           N  
ATOM   4014  CA  PHE A 520      -9.993 -17.419 -36.075  1.00 28.01           C  
ATOM   4015  C   PHE A 520      -9.741 -18.898 -35.921  1.00 29.14           C  
ATOM   4016  O   PHE A 520      -8.863 -19.339 -35.162  1.00 27.37           O  
ATOM   4017  CB  PHE A 520     -11.321 -17.017 -35.459  1.00 27.34           C  
ATOM   4018  CG  PHE A 520     -11.486 -17.359 -34.039  1.00 30.70           C  
ATOM   4019  CD1 PHE A 520     -11.903 -18.616 -33.661  1.00 35.44           C  
ATOM   4020  CD2 PHE A 520     -11.314 -16.371 -33.040  1.00 29.41           C  
ATOM   4021  CE1 PHE A 520     -12.087 -18.920 -32.306  1.00 34.09           C  
ATOM   4022  CE2 PHE A 520     -11.502 -16.667 -31.747  1.00 32.63           C  
ATOM   4023  CZ  PHE A 520     -11.881 -17.958 -31.356  1.00 35.14           C  
ATOM   4024  N   GLU A 521     -10.532 -19.650 -36.672  1.00 31.50           N  
ATOM   4025  CA  GLU A 521     -10.338 -21.105 -36.741  1.00 32.09           C  
ATOM   4026  C   GLU A 521      -8.944 -21.493 -37.162  1.00 32.08           C  
ATOM   4027  O   GLU A 521      -8.321 -22.394 -36.549  1.00 31.82           O  
ATOM   4028  CB  GLU A 521     -11.377 -21.695 -37.696  1.00 32.93           C  
ATOM   4029  CG  GLU A 521     -12.759 -21.674 -37.130  1.00 36.22           C  
ATOM   4030  CD  GLU A 521     -13.869 -21.939 -38.173  1.00 39.26           C  
ATOM   4031  OE1 GLU A 521     -13.607 -22.031 -39.415  1.00 38.94           O  
ATOM   4032  OE2 GLU A 521     -15.022 -22.007 -37.721  1.00 38.68           O1-
ATOM   4033  N   ASP A 522      -8.432 -20.798 -38.180  1.00 31.65           N  
ATOM   4034  CA  ASP A 522      -7.121 -21.094 -38.665  1.00 31.58           C  
ATOM   4035  C   ASP A 522      -6.067 -20.786 -37.610  1.00 30.93           C  
ATOM   4036  O   ASP A 522      -5.129 -21.558 -37.399  1.00 30.72           O  
ATOM   4037  CB  ASP A 522      -6.783 -20.318 -39.928  1.00 31.86           C  
ATOM   4038  CG AASP A 522      -7.642 -20.737 -41.197  0.70 34.10           C  
ATOM   4039  CG BASP A 522      -6.176 -21.215 -41.022  0.30 32.73           C  
ATOM   4040  OD1AASP A 522      -8.438 -21.714 -41.174  0.70 38.83           O  
ATOM   4041  OD1BASP A 522      -4.930 -21.147 -41.192  0.30 32.52           O  
ATOM   4042  OD2AASP A 522      -7.606 -19.982 -42.207  0.70 37.35           O1-
ATOM   4043  OD2BASP A 522      -6.889 -22.033 -41.642  0.30 32.91           O1-
ATOM   4044  N   THR A 523      -6.208 -19.640 -36.908  1.00 28.64           N  
ATOM   4045  CA  THR A 523      -5.233 -19.370 -35.861  1.00 27.71           C  
ATOM   4046  C   THR A 523      -5.239 -20.452 -34.788  1.00 27.65           C  
ATOM   4047  O   THR A 523      -4.198 -20.846 -34.257  1.00 27.60           O  
ATOM   4048  CB  THR A 523      -5.497 -17.964 -35.227  1.00 25.95           C  
ATOM   4049  CG2 THR A 523      -4.424 -17.616 -34.161  1.00 25.12           C  
ATOM   4050  OG1 THR A 523      -5.571 -17.003 -36.304  1.00 25.94           O  
ATOM   4051  N   CYS A 524      -6.415 -20.893 -34.397  1.00 27.85           N  
ATOM   4052  CA  CYS A 524      -6.532 -21.902 -33.344  1.00 28.45           C  
ATOM   4053  C   CYS A 524      -6.001 -23.243 -33.864  1.00 29.91           C  
ATOM   4054  O   CYS A 524      -5.245 -23.899 -33.169  1.00 27.35           O  
ATOM   4055  CB  CYS A 524      -7.988 -22.086 -32.931  1.00 28.80           C  
ATOM   4056  SG  CYS A 524      -8.557 -20.713 -31.850  1.00 27.82           S  
ATOM   4057  N   ALA A 525      -6.350 -23.574 -35.098  1.00 30.99           N  
ATOM   4058  CA  ALA A 525      -5.775 -24.777 -35.727  1.00 32.45           C  
ATOM   4059  C   ALA A 525      -4.246 -24.769 -35.670  1.00 33.50           C  
ATOM   4060  O   ALA A 525      -3.621 -25.741 -35.225  1.00 34.56           O  
ATOM   4061  CB  ALA A 525      -6.292 -24.926 -37.152  1.00 32.59           C  
ATOM   4062  N   ASN A 526      -3.615 -23.647 -36.033  1.00 32.80           N  
ATOM   4063  CA  ASN A 526      -2.170 -23.557 -35.967  1.00 33.44           C  
ATOM   4064  C   ASN A 526      -1.623 -23.559 -34.572  1.00 32.62           C  
ATOM   4065  O   ASN A 526      -0.534 -24.102 -34.324  1.00 34.71           O  
ATOM   4066  CB  ASN A 526      -1.663 -22.357 -36.765  1.00 33.58           C  
ATOM   4067  CG  ASN A 526      -2.018 -22.467 -38.214  1.00 37.69           C  
ATOM   4068  ND2 ASN A 526      -2.049 -21.332 -38.939  1.00 35.06           N  
ATOM   4069  OD1 ASN A 526      -2.337 -23.569 -38.679  1.00 39.62           O  
ATOM   4070  N   TRP A 527      -2.365 -22.965 -33.633  1.00 30.95           N  
ATOM   4071  CA  TRP A 527      -1.970 -23.032 -32.246  1.00 30.52           C  
ATOM   4072  C   TRP A 527      -1.963 -24.491 -31.706  1.00 31.09           C  
ATOM   4073  O   TRP A 527      -1.066 -24.898 -31.019  1.00 30.54           O  
ATOM   4074  CB  TRP A 527      -2.940 -22.200 -31.371  1.00 29.74           C  
ATOM   4075  CG  TRP A 527      -2.491 -22.177 -29.946  1.00 27.17           C  
ATOM   4076  CD1 TRP A 527      -3.177 -22.640 -28.901  1.00 30.17           C  
ATOM   4077  CD2 TRP A 527      -1.252 -21.688 -29.432  1.00 24.21           C  
ATOM   4078  CE2 TRP A 527      -1.270 -21.909 -28.046  1.00 25.32           C  
ATOM   4079  CE3 TRP A 527      -0.116 -21.132 -30.002  1.00 22.29           C  
ATOM   4080  NE1 TRP A 527      -2.484 -22.478 -27.765  1.00 27.72           N  
ATOM   4081  CZ2 TRP A 527      -0.198 -21.599 -27.214  1.00 27.40           C  
ATOM   4082  CZ3 TRP A 527       0.945 -20.818 -29.175  1.00 23.09           C  
ATOM   4083  CH2 TRP A 527       0.917 -21.047 -27.806  1.00 23.62           C  
ATOM   4084  N   ASN A 528      -3.030 -25.185 -31.979  1.00 32.43           N  
ATOM   4085  CA  ASN A 528      -3.174 -26.567 -31.525  1.00 33.36           C  
ATOM   4086  C   ASN A 528      -2.108 -27.490 -32.138  1.00 34.37           C  
ATOM   4087  O   ASN A 528      -1.761 -28.497 -31.515  1.00 34.52           O  
ATOM   4088  CB  ASN A 528      -4.587 -27.053 -31.862  1.00 33.23           C  
ATOM   4089  CG  ASN A 528      -5.633 -26.458 -30.942  1.00 32.80           C  
ATOM   4090  ND2 ASN A 528      -6.838 -26.269 -31.469  1.00 37.82           N  
ATOM   4091  OD1 ASN A 528      -5.360 -26.151 -29.778  1.00 36.61           O  
ATOM   4092  N   ALA A 529      -1.659 -27.167 -33.365  1.00 34.55           N  
ATOM   4093  CA  ALA A 529      -0.500 -27.853 -34.016  1.00 34.68           C  
ATOM   4094  C   ALA A 529       0.800 -27.562 -33.298  1.00 35.93           C  
ATOM   4095  O   ALA A 529       1.756 -28.358 -33.319  1.00 35.39           O  
ATOM   4096  CB  ALA A 529      -0.400 -27.498 -35.503  1.00 35.18           C  
ATOM   4097  N   TYR A 530       0.859 -26.426 -32.601  1.00 33.79           N  
ATOM   4098  CA  TYR A 530       2.076 -26.024 -31.912  1.00 32.81           C  
ATOM   4099  C   TYR A 530       2.204 -26.585 -30.521  1.00 31.93           C  
ATOM   4100  O   TYR A 530       3.291 -26.885 -30.085  1.00 34.98           O  
ATOM   4101  CB  TYR A 530       2.136 -24.476 -31.785  1.00 31.69           C  
ATOM   4102  CG  TYR A 530       3.224 -23.984 -30.904  1.00 31.43           C  
ATOM   4103  CD1 TYR A 530       4.555 -23.957 -31.343  1.00 28.01           C  
ATOM   4104  CD2 TYR A 530       2.960 -23.483 -29.628  1.00 30.04           C  
ATOM   4105  CE1 TYR A 530       5.526 -23.511 -30.529  1.00 28.86           C  
ATOM   4106  CE2 TYR A 530       3.957 -23.032 -28.818  1.00 26.30           C  
ATOM   4107  CZ  TYR A 530       5.224 -23.019 -29.252  1.00 29.59           C  
ATOM   4108  OH  TYR A 530       6.171 -22.540 -28.371  1.00 29.85           O  
ATOM   4109  N   THR A 531       1.097 -26.620 -29.787  1.00 32.39           N  
ATOM   4110  CA  THR A 531       1.173 -26.905 -28.384  1.00 32.02           C  
ATOM   4111  C   THR A 531       1.727 -28.310 -28.023  1.00 34.51           C  
ATOM   4112  O   THR A 531       2.449 -28.410 -27.032  1.00 34.97           O  
ATOM   4113  CB  THR A 531      -0.142 -26.731 -27.663  1.00 32.69           C  
ATOM   4114  CG2 THR A 531      -0.593 -25.227 -27.765  1.00 33.01           C  
ATOM   4115  OG1 THR A 531      -1.149 -27.594 -28.208  1.00 31.48           O  
ATOM   4116  N   PRO A 532       1.439 -29.334 -28.846  1.00 37.48           N  
ATOM   4117  CA  PRO A 532       1.894 -30.675 -28.396  1.00 38.98           C  
ATOM   4118  C   PRO A 532       3.381 -30.721 -28.112  1.00 41.00           C  
ATOM   4119  O   PRO A 532       3.818 -31.487 -27.239  1.00 42.94           O  
ATOM   4120  CB  PRO A 532       1.546 -31.560 -29.591  1.00 39.08           C  
ATOM   4121  CG  PRO A 532       0.309 -30.963 -30.127  1.00 39.21           C  
ATOM   4122  CD  PRO A 532       0.766 -29.460 -30.142  1.00 37.00           C  
ATOM   4123  N   THR A 533       4.172 -29.919 -28.823  1.00 41.22           N  
ATOM   4124  CA  THR A 533       5.631 -29.991 -28.694  1.00 41.41           C  
ATOM   4125  C   THR A 533       6.293 -28.655 -28.329  1.00 40.96           C  
ATOM   4126  O   THR A 533       7.494 -28.464 -28.520  1.00 40.33           O  
ATOM   4127  CB  THR A 533       6.226 -30.534 -29.981  1.00 42.63           C  
ATOM   4128  CG2 THR A 533       5.573 -31.924 -30.305  1.00 41.30           C  
ATOM   4129  OG1 THR A 533       5.920 -29.648 -31.054  1.00 41.48           O  
ATOM   4130  N   GLN A 534       5.514 -27.764 -27.723  1.00 40.10           N  
ATOM   4131  CA  GLN A 534       6.053 -26.506 -27.234  1.00 38.57           C  
ATOM   4132  C   GLN A 534       7.114 -26.736 -26.151  1.00 38.20           C  
ATOM   4133  O   GLN A 534       7.024 -27.692 -25.342  1.00 39.85           O  
ATOM   4134  CB  GLN A 534       4.899 -25.671 -26.672  1.00 38.54           C  
ATOM   4135  CG  GLN A 534       4.255 -26.278 -25.406  1.00 38.44           C  
ATOM   4136  CD  GLN A 534       2.889 -25.722 -25.070  1.00 42.06           C  
ATOM   4137  NE2 GLN A 534       2.354 -26.168 -23.934  1.00 39.89           N  
ATOM   4138  OE1 GLN A 534       2.339 -24.869 -25.790  1.00 40.34           O  
ATOM   4139  N   LEU A 535       8.116 -25.876 -26.111  1.00 36.62           N  
ATOM   4140  CA  LEU A 535       9.127 -25.890 -25.040  1.00 36.47           C  
ATOM   4141  C   LEU A 535       8.541 -25.436 -23.717  1.00 36.70           C  
ATOM   4142  O   LEU A 535       8.993 -25.852 -22.673  1.00 37.57           O  
ATOM   4143  CB  LEU A 535      10.302 -24.956 -25.310  1.00 37.58           C  
ATOM   4144  CG  LEU A 535      11.399 -25.152 -26.335  1.00 40.87           C  
ATOM   4145  CD1 LEU A 535      12.645 -24.471 -25.736  1.00 41.54           C  
ATOM   4146  CD2 LEU A 535      11.650 -26.633 -26.695  1.00 41.69           C  
ATOM   4147  N   PHE A 536       7.538 -24.539 -23.760  1.00 35.35           N  
ATOM   4148  CA  PHE A 536       6.960 -23.960 -22.547  1.00 33.87           C  
ATOM   4149  C   PHE A 536       5.462 -23.968 -22.559  1.00 32.52           C  
ATOM   4150  O   PHE A 536       4.829 -23.615 -23.564  1.00 33.38           O  
ATOM   4151  CB  PHE A 536       7.445 -22.544 -22.388  1.00 33.76           C  
ATOM   4152  CG  PHE A 536       8.908 -22.421 -22.391  1.00 33.01           C  
ATOM   4153  CD1 PHE A 536       9.658 -22.840 -21.305  1.00 34.74           C  
ATOM   4154  CD2 PHE A 536       9.562 -21.881 -23.484  1.00 32.67           C  
ATOM   4155  CE1 PHE A 536      11.045 -22.711 -21.330  1.00 36.97           C  
ATOM   4156  CE2 PHE A 536      10.928 -21.759 -23.497  1.00 34.59           C  
ATOM   4157  CZ  PHE A 536      11.659 -22.180 -22.438  1.00 35.10           C  
ATOM   4158  N   ALA A 537       4.899 -24.434 -21.453  1.00 32.12           N  
ATOM   4159  CA  ALA A 537       3.475 -24.465 -21.275  1.00 32.42           C  
ATOM   4160  C   ALA A 537       3.103 -23.104 -20.679  1.00 30.74           C  
ATOM   4161  O   ALA A 537       3.956 -22.405 -20.116  1.00 32.02           O  
ATOM   4162  CB  ALA A 537       3.060 -25.565 -20.289  1.00 32.68           C  
ATOM   4163  N   GLU A 538       1.826 -22.796 -20.780  1.00 31.94           N  
ATOM   4164  CA  GLU A 538       1.199 -21.742 -20.007  1.00 31.42           C  
ATOM   4165  C   GLU A 538       1.544 -21.906 -18.533  1.00 31.90           C  
ATOM   4166  O   GLU A 538       1.464 -23.010 -17.967  1.00 31.98           O  
ATOM   4167  CB  GLU A 538      -0.335 -21.794 -20.159  1.00 31.01           C  
ATOM   4168  CG  GLU A 538      -1.064 -20.603 -19.570  1.00 31.76           C  
ATOM   4169  CD  GLU A 538      -2.585 -20.708 -19.725  1.00 32.85           C  
ATOM   4170  OE1 GLU A 538      -3.098 -21.836 -20.061  1.00 38.00           O  
ATOM   4171  OE2 GLU A 538      -3.286 -19.696 -19.479  1.00 30.82           O1-
ATOM   4172  N   ASP A 539       1.965 -20.829 -17.898  1.00 30.03           N  
ATOM   4173  CA  ASP A 539       2.397 -20.890 -16.507  1.00 30.67           C  
ATOM   4174  C   ASP A 539       1.927 -19.631 -15.769  1.00 28.90           C  
ATOM   4175  O   ASP A 539       2.471 -19.245 -14.775  1.00 30.53           O  
ATOM   4176  CB  ASP A 539       3.918 -21.218 -16.352  1.00 30.37           C  
ATOM   4177  CG  ASP A 539       4.797 -20.031 -16.541  1.00 33.21           C  
ATOM   4178  OD1 ASP A 539       4.347 -19.143 -17.296  1.00 31.91           O  
ATOM   4179  OD2 ASP A 539       5.910 -19.980 -15.959  1.00 35.18           O1-
ATOM   4180  N   ASP A 540       0.837 -19.076 -16.262  1.00 27.64           N  
ATOM   4181  CA  ASP A 540       0.182 -17.982 -15.615  1.00 27.72           C  
ATOM   4182  C   ASP A 540      -1.254 -17.941 -16.044  1.00 26.30           C  
ATOM   4183  O   ASP A 540      -1.789 -18.925 -16.536  1.00 27.00           O  
ATOM   4184  CB  ASP A 540       0.960 -16.668 -15.836  1.00 26.18           C  
ATOM   4185  CG  ASP A 540       0.934 -16.147 -17.281  1.00 28.85           C  
ATOM   4186  OD1 ASP A 540       0.234 -16.706 -18.147  1.00 29.05           O  
ATOM   4187  OD2 ASP A 540       1.683 -15.146 -17.504  1.00 30.17           O1-
ATOM   4188  N   SER A 541      -1.936 -16.821 -15.832  1.00 25.63           N  
ATOM   4189  CA  SER A 541      -3.354 -16.761 -16.104  1.00 25.29           C  
ATOM   4190  C   SER A 541      -3.713 -16.844 -17.614  1.00 25.37           C  
ATOM   4191  O   SER A 541      -4.858 -17.058 -17.960  1.00 25.33           O  
ATOM   4192  CB  SER A 541      -3.867 -15.420 -15.630  1.00 25.23           C  
ATOM   4193  OG  SER A 541      -3.166 -14.411 -16.337  1.00 26.54           O  
ATOM   4194  N   GLY A 542      -2.754 -16.586 -18.475  1.00 26.42           N  
ATOM   4195  CA  GLY A 542      -2.972 -16.571 -19.902  1.00 26.86           C  
ATOM   4196  C   GLY A 542      -3.084 -15.184 -20.492  1.00 28.70           C  
ATOM   4197  O   GLY A 542      -2.924 -15.023 -21.737  1.00 31.34           O  
ATOM   4198  N   ILE A 543      -3.293 -14.166 -19.649  1.00 28.09           N  
ATOM   4199  CA  ILE A 543      -3.553 -12.829 -20.200  1.00 27.84           C  
ATOM   4200  C   ILE A 543      -2.388 -11.949 -19.918  1.00 29.01           C  
ATOM   4201  O   ILE A 543      -1.343 -12.446 -19.407  1.00 31.21           O  
ATOM   4202  CB  ILE A 543      -4.818 -12.143 -19.581  1.00 29.40           C  
ATOM   4203  CG1 ILE A 543      -4.721 -12.010 -18.049  1.00 26.94           C  
ATOM   4204  CG2 ILE A 543      -6.124 -12.774 -20.094  1.00 33.45           C  
ATOM   4205  CD1 ILE A 543      -5.502 -10.836 -17.490  1.00 30.78           C  
ATOM   4206  OXT ILE A 543      -2.511 -10.722 -20.104  1.00 27.27           O1-
TER   
HETATM 4207 CU    CU A 544      -2.847  -5.020  -9.450  1.00 25.39          CU  
ANISOU 4207 CU    CU A 544     3186   3512   2949    -16     11    117      CU  
HETATM 4208 CU    CU A 545      -5.996  -5.713 -21.252  0.80 27.37          CU  
ANISOU 4208 CU    CU A 545     2882   4787   2731    298     93    103      CU  
HETATM 4209 CU    CU A 546      -3.043  -2.363 -22.343  0.80 27.45          CU  
ANISOU 4209 CU    CU A 546     3775   3547   3107    369    -97   -263      CU  
CONECT  706 4209
CONECT 1037 4209
CONECT 1053 4208
CONECT 3293 4207
CONECT 3338 4208
CONECT 3779 4208
CONECT 3785 4207
CONECT 3795 4209
CONECT 3830 4207
CONECT 4207 3293 3785 3830
CONECT 4208 1053 3338 3779
CONECT 4209  706 1037 3795
END
