# Supplementary material for: Hydrophobic tuning with non-canonical amino acids in a copper metalloenzyme
Source: Nat Chem. 2026 Apr 13;18(7):1269–77. doi: 10.1038/s41557-026-02116-7 (PMC13323077; doi:10.1038/s41557-026-02116-7)
Supplement: Supplementary file 4 — Code related to logP prediction, PDB analysis and redox deconvolution. [file 41557_2026_2116_MOESM4_ESM.zip › Code_lite/PDB_analysis_lite/inputs/starting_pdbs/5lm8.pdb]

CRYST1  200.709   61.346   53.836  90.00  95.29  90.00 C 1 2 1       1
ATOM      1  N   ASN A  29     -38.242 -15.111 -50.267  1.00 58.19           N  
ATOM      2  CA  ASN A  29     -39.535 -14.529 -49.816  1.00 59.87           C  
ATOM      3  C   ASN A  29     -39.306 -13.469 -48.729  1.00 63.17           C  
ATOM      4  O   ASN A  29     -40.271 -12.956 -48.131  1.00 61.85           O  
ATOM      5  CB  ASN A  29     -40.490 -15.640 -49.328  1.00 58.54           C  
ATOM      6  N   THR A  30     -38.023 -13.156 -48.493  1.00 56.77           N  
ATOM      7  CA  THR A  30     -37.559 -12.216 -47.458  1.00 50.32           C  
ATOM      8  C   THR A  30     -36.945 -11.013 -48.179  1.00 47.72           C  
ATOM      9  O   THR A  30     -36.571 -11.128 -49.365  1.00 47.71           O  
ATOM     10  CB  THR A  30     -36.454 -12.840 -46.552  1.00 47.13           C  
ATOM     11  CG2 THR A  30     -36.859 -14.223 -45.939  1.00 39.58           C  
ATOM     12  OG1 THR A  30     -35.250 -13.000 -47.318  1.00 46.02           O  
ATOM     13  N   PRO A  31     -36.784  -9.871 -47.470  1.00 44.13           N  
ATOM     14  CA  PRO A  31     -36.079  -8.723 -48.094  1.00 40.36           C  
ATOM     15  C   PRO A  31     -34.573  -8.951 -48.445  1.00 42.58           C  
ATOM     16  O   PRO A  31     -33.988  -8.146 -49.210  1.00 39.84           O  
ATOM     17  CB  PRO A  31     -36.263  -7.586 -47.063  1.00 43.87           C  
ATOM     18  CG  PRO A  31     -37.426  -8.031 -46.202  1.00 42.11           C  
ATOM     19  CD  PRO A  31     -37.357  -9.525 -46.146  1.00 41.22           C  
ATOM     20  N   TRP A  32     -33.964 -10.033 -47.915  1.00 36.83           N  
ATOM     21  CA  TRP A  32     -32.549 -10.354 -48.165  1.00 34.29           C  
ATOM     22  C   TRP A  32     -32.458 -11.608 -49.038  1.00 37.53           C  
ATOM     23  O   TRP A  32     -31.457 -12.371 -49.001  1.00 38.18           O  
ATOM     24  CB  TRP A  32     -31.734 -10.508 -46.866  1.00 35.53           C  
ATOM     25  CG  TRP A  32     -32.405 -11.396 -45.815  1.00 33.92           C  
ATOM     26  CD1 TRP A  32     -32.247 -12.750 -45.638  1.00 28.92           C  
ATOM     27  CD2 TRP A  32     -33.387 -10.972 -44.878  1.00 29.19           C  
ATOM     28  CE2 TRP A  32     -33.774 -12.117 -44.136  1.00 31.11           C  
ATOM     29  CE3 TRP A  32     -33.938  -9.720 -44.553  1.00 29.67           C  
ATOM     30  NE1 TRP A  32     -33.086 -13.191 -44.650  1.00 30.34           N  
ATOM     31  CZ2 TRP A  32     -34.703 -12.048 -43.065  1.00 31.85           C  
ATOM     32  CZ3 TRP A  32     -34.883  -9.643 -43.527  1.00 32.35           C  
ATOM     33  CH2 TRP A  32     -35.238 -10.811 -42.773  1.00 29.18           C  
ATOM     34  N   GLN A  33     -33.496 -11.817 -49.857  1.00 35.30           N  
ATOM     35  CA  GLN A  33     -33.506 -13.009 -50.730  1.00 40.31           C  
ATOM     36  C   GLN A  33     -32.193 -13.074 -51.534  1.00 35.09           C  
ATOM     37  O   GLN A  33     -31.728 -12.051 -52.034  1.00 35.22           O  
ATOM     38  CB  GLN A  33     -34.717 -12.990 -51.656  1.00 44.76           C  
ATOM     39  CG  GLN A  33     -35.046 -14.341 -52.281  1.00 57.92           C  
ATOM     40  CD  GLN A  33     -35.626 -14.181 -53.678  1.00 72.42           C  
ATOM     41  NE2 GLN A  33     -35.264 -15.094 -54.575  1.00 75.53           N  
ATOM     42  OE1 GLN A  33     -36.368 -13.226 -53.956  1.00 79.23           O  
ATOM     43  N   GLY A  34     -31.609 -14.269 -51.641  1.00 34.55           N  
ATOM     44  CA  GLY A  34     -30.310 -14.460 -52.289  1.00 38.27           C  
ATOM     45  C   GLY A  34     -29.137 -14.427 -51.306  1.00 40.45           C  
ATOM     46  O   GLY A  34     -27.988 -14.633 -51.707  1.00 40.90           O  
ATOM     47  N   TYR A  35     -29.422 -14.106 -50.040  1.00 37.32           N  
ATOM     48  CA  TYR A  35     -28.417 -14.104 -48.952  1.00 32.09           C  
ATOM     49  C   TYR A  35     -28.998 -14.895 -47.817  1.00 31.81           C  
ATOM     50  O   TYR A  35     -30.218 -15.131 -47.770  1.00 33.12           O  
ATOM     51  CB  TYR A  35     -28.094 -12.685 -48.514  1.00 30.84           C  
ATOM     52  CG  TYR A  35     -27.657 -11.814 -49.632  1.00 32.60           C  
ATOM     53  CD1 TYR A  35     -26.352 -11.880 -50.124  1.00 35.73           C  
ATOM     54  CD2 TYR A  35     -28.573 -11.014 -50.295  1.00 35.99           C  
ATOM     55  CE1 TYR A  35     -25.962 -11.115 -51.217  1.00 37.99           C  
ATOM     56  CE2 TYR A  35     -28.196 -10.239 -51.398  1.00 36.75           C  
ATOM     57  CZ  TYR A  35     -26.881 -10.277 -51.811  1.00 37.28           C  
ATOM     58  OH  TYR A  35     -26.508  -9.526 -52.858  1.00 40.17           O  
ATOM     59  N   ASP A  36     -28.167 -15.256 -46.853  1.00 29.09           N  
ATOM     60  CA  ASP A  36     -28.668 -16.083 -45.772  1.00 27.02           C  
ATOM     61  C   ASP A  36     -27.707 -16.027 -44.607  1.00 25.20           C  
ATOM     62  O   ASP A  36     -26.758 -15.210 -44.609  1.00 26.22           O  
ATOM     63  CB  ASP A  36     -28.873 -17.564 -46.201  1.00 28.57           C  
ATOM     64  CG  ASP A  36     -27.616 -18.253 -46.656  1.00 37.28           C  
ATOM     65  OD1 ASP A  36     -26.505 -17.999 -46.135  1.00 35.84           O  
ATOM     66  OD2 ASP A  36     -27.729 -19.096 -47.595  1.00 44.44           O1-
ATOM     67  N   ILE A  37     -27.924 -16.937 -43.664  1.00 25.73           N  
ATOM     68  CA  ILE A  37     -27.157 -16.961 -42.414  1.00 25.71           C  
ATOM     69  C   ILE A  37     -25.654 -17.233 -42.630  1.00 25.73           C  
ATOM     70  O   ILE A  37     -24.818 -17.001 -41.723  1.00 25.20           O  
ATOM     71  CB  ILE A  37     -27.774 -17.985 -41.380  1.00 26.56           C  
ATOM     72  CG1 ILE A  37     -27.282 -17.715 -39.963  1.00 26.32           C  
ATOM     73  CG2 ILE A  37     -27.412 -19.431 -41.716  1.00 29.69           C  
ATOM     74  CD1 ILE A  37     -27.935 -16.493 -39.263  1.00 25.15           C  
ATOM     75  N   ASN A  38     -25.312 -17.875 -43.738  1.00 24.40           N  
ATOM     76  CA  ASN A  38     -23.869 -18.152 -43.983  1.00 26.34           C  
ATOM     77  C   ASN A  38     -23.193 -17.068 -44.811  1.00 24.78           C  
ATOM     78  O   ASN A  38     -21.969 -17.120 -44.984  1.00 26.58           O  
ATOM     79  CB  ASN A  38     -23.676 -19.480 -44.718  1.00 28.86           C  
ATOM     80  CG  ASN A  38     -24.226 -20.635 -43.941  1.00 35.69           C  
ATOM     81  ND2 ASN A  38     -25.199 -21.331 -44.566  1.00 30.72           N  
ATOM     82  OD1 ASN A  38     -23.831 -20.881 -42.748  1.00 27.43           O  
ATOM     83  N   THR A  39     -23.955 -16.116 -45.308  1.00 24.52           N  
ATOM     84  CA  THR A  39     -23.378 -14.955 -46.001  1.00 26.87           C  
ATOM     85  C   THR A  39     -22.334 -14.267 -45.099  1.00 28.39           C  
ATOM     86  O   THR A  39     -22.557 -14.124 -43.921  1.00 26.84           O  
ATOM     87  CB  THR A  39     -24.463 -13.991 -46.497  1.00 28.22           C  
ATOM     88  CG2 THR A  39     -23.828 -12.756 -47.261  1.00 28.47           C  
ATOM     89  OG1 THR A  39     -25.320 -14.704 -47.403  1.00 32.23           O  
ATOM     90  N   ASN A  40     -21.160 -13.933 -45.646  1.00 26.09           N  
ATOM     91  CA  ASN A  40     -20.218 -13.124 -44.889  1.00 23.69           C  
ATOM     92  C   ASN A  40     -20.642 -11.638 -44.961  1.00 24.34           C  
ATOM     93  O   ASN A  40     -20.395 -10.892 -45.994  1.00 25.87           O  
ATOM     94  CB  ASN A  40     -18.765 -13.343 -45.441  1.00 23.89           C  
ATOM     95  CG  ASN A  40     -17.721 -12.544 -44.692  1.00 24.40           C  
ATOM     96  ND2 ASN A  40     -16.449 -12.986 -44.755  1.00 26.26           N  
ATOM     97  OD1 ASN A  40     -18.047 -11.547 -44.054  1.00 26.12           O  
ATOM     98  N   TYR A  41     -21.338 -11.210 -43.894  1.00 26.50           N  
ATOM     99  CA  TYR A  41     -21.836  -9.833 -43.754  1.00 25.09           C  
ATOM    100  C   TYR A  41     -20.766  -8.779 -43.673  1.00 26.07           C  
ATOM    101  O   TYR A  41     -21.120  -7.578 -43.795  1.00 26.03           O  
ATOM    102  CB  TYR A  41     -22.865  -9.653 -42.579  1.00 22.65           C  
ATOM    103  CG  TYR A  41     -22.470 -10.420 -41.335  1.00 21.22           C  
ATOM    104  CD1 TYR A  41     -21.656  -9.860 -40.343  1.00 22.55           C  
ATOM    105  CD2 TYR A  41     -22.938 -11.669 -41.158  1.00 22.25           C  
ATOM    106  CE1 TYR A  41     -21.286 -10.625 -39.250  1.00 22.92           C  
ATOM    107  CE2 TYR A  41     -22.558 -12.443 -40.100  1.00 21.95           C  
ATOM    108  CZ  TYR A  41     -21.752 -11.896 -39.126  1.00 20.88           C  
ATOM    109  OH  TYR A  41     -21.451 -12.709 -38.049  1.00 22.46           O  
ATOM    110  N   TYR A  42     -19.488  -9.172 -43.461  1.00 22.85           N  
ATOM    111  CA  TYR A  42     -18.409  -8.199 -43.579  1.00 25.68           C  
ATOM    112  C   TYR A  42     -18.016  -7.831 -44.964  1.00 28.25           C  
ATOM    113  O   TYR A  42     -17.282  -6.855 -45.110  1.00 23.91           O  
ATOM    114  CB  TYR A  42     -17.139  -8.560 -42.798  1.00 26.63           C  
ATOM    115  CG  TYR A  42     -17.443  -8.909 -41.344  1.00 23.54           C  
ATOM    116  CD1 TYR A  42     -17.785  -7.905 -40.409  1.00 25.73           C  
ATOM    117  CD2 TYR A  42     -17.478 -10.229 -40.952  1.00 26.76           C  
ATOM    118  CE1 TYR A  42     -18.074  -8.215 -39.074  1.00 23.82           C  
ATOM    119  CE2 TYR A  42     -17.750 -10.578 -39.664  1.00 23.77           C  
ATOM    120  CZ  TYR A  42     -18.066  -9.564 -38.714  1.00 27.59           C  
ATOM    121  OH  TYR A  42     -18.359  -9.873 -37.414  1.00 21.86           O  
ATOM    122  N   GLU A  43     -18.400  -8.680 -45.948  1.00 28.57           N  
ATOM    123  CA  GLU A  43     -17.985  -8.547 -47.323  1.00 31.95           C  
ATOM    124  C   GLU A  43     -19.153  -8.294 -48.264  1.00 28.82           C  
ATOM    125  O   GLU A  43     -18.940  -7.764 -49.355  1.00 27.70           O  
ATOM    126  CB  GLU A  43     -17.265  -9.836 -47.833  1.00 32.18           C  
ATOM    127  CG  GLU A  43     -16.192 -10.397 -46.918  1.00 38.83           C  
ATOM    128  CD  GLU A  43     -14.935  -9.561 -46.905  1.00 49.39           C  
ATOM    129  OE1 GLU A  43     -14.745  -8.770 -47.852  1.00 57.10           O  
ATOM    130  OE2 GLU A  43     -14.129  -9.695 -45.953  1.00 53.52           O1-
ATOM    131  N   THR A  44     -20.370  -8.617 -47.844  1.00 25.27           N  
ATOM    132  CA  THR A  44     -21.492  -8.598 -48.749  1.00 29.18           C  
ATOM    133  C   THR A  44     -22.657  -7.995 -47.998  1.00 28.31           C  
ATOM    134  O   THR A  44     -22.964  -8.417 -46.895  1.00 26.56           O  
ATOM    135  CB  THR A  44     -21.912 -10.056 -49.081  1.00 32.75           C  
ATOM    136  CG2 THR A  44     -22.999 -10.172 -50.127  1.00 30.67           C  
ATOM    137  OG1 THR A  44     -20.783 -10.765 -49.508  1.00 33.94           O  
ATOM    138  N   ILE A  45     -23.377  -7.100 -48.677  1.00 25.51           N  
ATOM    139  CA  ILE A  45     -24.581  -6.440 -48.125  1.00 26.62           C  
ATOM    140  C   ILE A  45     -25.722  -6.554 -49.157  1.00 27.87           C  
ATOM    141  O   ILE A  45     -25.515  -6.198 -50.324  1.00 28.51           O  
ATOM    142  CB  ILE A  45     -24.299  -4.953 -47.874  1.00 26.34           C  
ATOM    143  CG1 ILE A  45     -22.891  -4.714 -47.226  1.00 26.19           C  
ATOM    144  CG2 ILE A  45     -25.471  -4.322 -47.140  1.00 23.05           C  
ATOM    145  CD1 ILE A  45     -22.456  -3.221 -47.220  1.00 27.95           C  
ATOM    146  N   PRO A  46     -26.930  -6.996 -48.749  1.00 24.87           N  
ATOM    147  CA  PRO A  46     -28.073  -7.002 -49.708  1.00 24.30           C  
ATOM    148  C   PRO A  46     -28.353  -5.614 -50.302  1.00 25.83           C  
ATOM    149  O   PRO A  46     -28.171  -4.591 -49.632  1.00 23.90           O  
ATOM    150  CB  PRO A  46     -29.246  -7.477 -48.828  1.00 25.03           C  
ATOM    151  CG  PRO A  46     -28.571  -8.375 -47.841  1.00 28.06           C  
ATOM    152  CD  PRO A  46     -27.305  -7.619 -47.469  1.00 26.40           C  
ATOM    153  N   GLN A  47     -28.786  -5.533 -51.565  1.00 28.31           N  
ATOM    154  CA  GLN A  47     -29.108  -4.190 -52.110  1.00 31.10           C  
ATOM    155  C   GLN A  47     -30.617  -4.060 -52.023  1.00 32.59           C  
ATOM    156  O   GLN A  47     -31.336  -4.702 -52.765  1.00 37.19           O  
ATOM    157  CB  GLN A  47     -28.662  -4.007 -53.556  1.00 37.91           C  
ATOM    158  CG  GLN A  47     -29.030  -2.606 -54.157  1.00 42.12           C  
ATOM    159  CD  GLN A  47     -28.517  -1.369 -53.386  1.00 46.76           C  
ATOM    160  NE2 GLN A  47     -29.225  -0.274 -53.585  1.00 40.97           N  
ATOM    161  OE1 GLN A  47     -27.476  -1.376 -52.655  1.00 43.64           O  
ATOM    162  N   THR A  48     -31.096  -3.255 -51.087  1.00 29.93           N  
ATOM    163  CA  THR A  48     -32.578  -3.075 -50.934  1.00 30.81           C  
ATOM    164  C   THR A  48     -33.130  -1.775 -51.535  1.00 28.84           C  
ATOM    165  O   THR A  48     -34.344  -1.698 -51.834  1.00 32.02           O  
ATOM    166  CB  THR A  48     -33.004  -3.075 -49.504  1.00 26.92           C  
ATOM    167  CG2 THR A  48     -32.421  -4.312 -48.795  1.00 27.95           C  
ATOM    168  OG1 THR A  48     -32.508  -1.854 -48.941  1.00 28.37           O  
ATOM    169  N   ASN A  49     -32.270  -0.788 -51.732  1.00 27.38           N  
ATOM    170  CA  ASN A  49     -32.650   0.536 -52.292  1.00 25.71           C  
ATOM    171  C   ASN A  49     -33.502   1.382 -51.314  1.00 29.41           C  
ATOM    172  O   ASN A  49     -33.825   2.560 -51.588  1.00 28.04           O  
ATOM    173  CB  ASN A  49     -33.441   0.369 -53.657  1.00 30.80           C  
ATOM    174  CG  ASN A  49     -32.540   0.426 -54.876  1.00 29.45           C  
ATOM    175  ND2 ASN A  49     -33.084   0.899 -56.010  1.00 29.28           N  
ATOM    176  OD1 ASN A  49     -31.389   0.010 -54.824  1.00 27.67           O  
ATOM    177  N   VAL A  50     -33.861   0.783 -50.186  1.00 26.97           N  
ATOM    178  CA  VAL A  50     -34.749   1.432 -49.155  1.00 28.66           C  
ATOM    179  C   VAL A  50     -33.979   2.265 -48.167  1.00 26.42           C  
ATOM    180  O   VAL A  50     -32.821   1.981 -47.863  1.00 23.90           O  
ATOM    181  CB  VAL A  50     -35.577   0.365 -48.406  1.00 27.53           C  
ATOM    182  CG1 VAL A  50     -36.414   0.986 -47.309  1.00 29.41           C  
ATOM    183  CG2 VAL A  50     -36.468  -0.317 -49.445  1.00 31.38           C  
ATOM    184  N   VAL A  51     -34.592   3.382 -47.810  1.00 24.71           N  
ATOM    185  CA  VAL A  51     -34.036   4.305 -46.831  1.00 25.39           C  
ATOM    186  C   VAL A  51     -35.089   4.381 -45.722  1.00 28.48           C  
ATOM    187  O   VAL A  51     -36.259   4.557 -45.997  1.00 28.59           O  
ATOM    188  CB  VAL A  51     -33.698   5.708 -47.392  1.00 27.91           C  
ATOM    189  CG1 VAL A  51     -33.213   6.642 -46.268  1.00 28.33           C  
ATOM    190  CG2 VAL A  51     -32.580   5.623 -48.372  1.00 30.36           C  
ATOM    191  N   ARG A  52     -34.698   4.165 -44.469  1.00 23.71           N  
ATOM    192  CA  ARG A  52     -35.635   4.287 -43.335  1.00 24.09           C  
ATOM    193  C   ARG A  52     -35.295   5.593 -42.681  1.00 26.45           C  
ATOM    194  O   ARG A  52     -34.137   5.801 -42.268  1.00 27.01           O  
ATOM    195  CB  ARG A  52     -35.333   3.190 -42.314  1.00 25.08           C  
ATOM    196  CG  ARG A  52     -35.399   1.779 -42.875  1.00 26.99           C  
ATOM    197  CD  ARG A  52     -36.785   1.392 -43.329  1.00 28.50           C  
ATOM    198  NE  ARG A  52     -36.667  -0.043 -43.583  1.00 34.92           N  
ATOM    199  CZ  ARG A  52     -37.628  -0.816 -44.040  1.00 42.33           C  
ATOM    200  NH1 ARG A  52     -38.824  -0.293 -44.324  1.00 54.09           N1+
ATOM    201  NH2 ARG A  52     -37.393  -2.096 -44.220  1.00 40.20           N  
ATOM    202  N   GLU A  53     -36.259   6.506 -42.597  1.00 21.58           N  
ATOM    203  CA  GLU A  53     -35.951   7.840 -42.218  1.00 23.61           C  
ATOM    204  C   GLU A  53     -36.567   8.112 -40.863  1.00 26.76           C  
ATOM    205  O   GLU A  53     -37.748   7.857 -40.680  1.00 25.79           O  
ATOM    206  CB  GLU A  53     -36.455   8.831 -43.319  1.00 26.05           C  
ATOM    207  CG  GLU A  53     -35.963  10.262 -43.081  1.00 29.30           C  
ATOM    208  CD  GLU A  53     -35.971  11.129 -44.359  1.00 34.83           C  
ATOM    209  OE1 GLU A  53     -36.551  10.682 -45.366  1.00 40.47           O  
ATOM    210  OE2 GLU A  53     -35.432  12.241 -44.345  1.00 35.38           O1-
ATOM    211  N   TYR A  54     -35.766   8.555 -39.884  1.00 24.68           N  
ATOM    212  CA  TYR A  54     -36.298   8.920 -38.618  1.00 24.78           C  
ATOM    213  C   TYR A  54     -36.056  10.325 -38.311  1.00 21.58           C  
ATOM    214  O   TYR A  54     -35.090  10.923 -38.733  1.00 19.85           O  
ATOM    215  CB  TYR A  54     -35.581   8.058 -37.511  1.00 24.31           C  
ATOM    216  CG  TYR A  54     -36.010   6.636 -37.637  1.00 21.08           C  
ATOM    217  CD1 TYR A  54     -35.414   5.756 -38.609  1.00 25.50           C  
ATOM    218  CD2 TYR A  54     -37.064   6.174 -36.864  1.00 21.95           C  
ATOM    219  CE1 TYR A  54     -35.877   4.459 -38.756  1.00 23.30           C  
ATOM    220  CE2 TYR A  54     -37.541   4.892 -36.998  1.00 23.40           C  
ATOM    221  CZ  TYR A  54     -36.961   4.037 -37.937  1.00 24.50           C  
ATOM    222  OH  TYR A  54     -37.500   2.760 -37.989  1.00 25.65           O  
ATOM    223  N   TRP A  55     -36.927  10.860 -37.472  1.00 20.67           N  
ATOM    224  CA ATRP A  55     -36.728  12.182 -36.939  0.50 22.97           C  
ATOM    225  CA BTRP A  55     -36.753  12.187 -36.959  0.50 22.49           C  
ATOM    226  C   TRP A  55     -36.702  12.129 -35.426  1.00 22.01           C  
ATOM    227  O   TRP A  55     -37.722  11.769 -34.774  1.00 24.11           O  
ATOM    228  CB ATRP A  55     -37.853  13.104 -37.400  0.50 24.59           C  
ATOM    229  CB BTRP A  55     -37.917  13.060 -37.464  0.50 23.11           C  
ATOM    230  CG ATRP A  55     -37.676  13.577 -38.811  0.50 26.42           C  
ATOM    231  CG BTRP A  55     -37.927  13.202 -39.001  0.50 24.13           C  
ATOM    232  CD1ATRP A  55     -37.077  14.733 -39.227  0.50 26.46           C  
ATOM    233  CD1BTRP A  55     -38.424  12.302 -39.892  0.50 24.43           C  
ATOM    234  CD2ATRP A  55     -38.146  12.914 -39.989  0.50 25.84           C  
ATOM    235  CD2BTRP A  55     -37.422  14.299 -39.781  0.50 23.74           C  
ATOM    236  CE2ATRP A  55     -37.782  13.705 -41.088  0.50 26.85           C  
ATOM    237  CE2BTRP A  55     -37.648  13.986 -41.136  0.50 23.84           C  
ATOM    238  CE3ATRP A  55     -38.819  11.699 -40.219  0.50 26.91           C  
ATOM    239  CE3BTRP A  55     -36.806  15.520 -39.465  0.50 22.43           C  
ATOM    240  NE1ATRP A  55     -37.147  14.823 -40.601  0.50 27.70           N  
ATOM    241  NE1BTRP A  55     -38.260  12.764 -41.175  0.50 22.23           N  
ATOM    242  CZ2ATRP A  55     -38.100  13.352 -42.414  0.50 26.85           C  
ATOM    243  CZ2BTRP A  55     -37.301  14.859 -42.185  0.50 21.72           C  
ATOM    244  CZ3ATRP A  55     -39.121  11.344 -41.571  0.50 29.39           C  
ATOM    245  CZ3BTRP A  55     -36.455  16.385 -40.516  0.50 23.11           C  
ATOM    246  CH2ATRP A  55     -38.766  12.170 -42.624  0.50 26.93           C  
ATOM    247  CH2BTRP A  55     -36.691  16.030 -41.859  0.50 22.53           C  
ATOM    248  N   PHE A  56     -35.565  12.494 -34.855  1.00 20.41           N  
ATOM    249  CA  PHE A  56     -35.385  12.473 -33.373  1.00 21.71           C  
ATOM    250  C   PHE A  56     -35.271  13.835 -32.707  1.00 24.35           C  
ATOM    251  O   PHE A  56     -34.298  14.545 -32.928  1.00 26.59           O  
ATOM    252  CB  PHE A  56     -34.114  11.672 -33.031  1.00 22.81           C  
ATOM    253  CG  PHE A  56     -34.233  10.151 -33.254  1.00 24.84           C  
ATOM    254  CD1 PHE A  56     -35.413   9.551 -33.697  1.00 23.50           C  
ATOM    255  CD2 PHE A  56     -33.164   9.306 -32.887  1.00 26.38           C  
ATOM    256  CE1 PHE A  56     -35.529   8.160 -33.820  1.00 25.67           C  
ATOM    257  CE2 PHE A  56     -33.247   7.911 -33.073  1.00 24.64           C  
ATOM    258  CZ  PHE A  56     -34.425   7.346 -33.530  1.00 26.76           C  
ATOM    259  N   ASP A  57     -36.236  14.229 -31.900  1.00 21.13           N  
ATOM    260  CA  ASP A  57     -36.039  15.445 -31.068  1.00 22.53           C  
ATOM    261  C   ASP A  57     -35.468  14.961 -29.738  1.00 20.61           C  
ATOM    262  O   ASP A  57     -36.069  14.040 -29.114  1.00 25.28           O  
ATOM    263  CB  ASP A  57     -37.395  16.074 -30.729  1.00 25.62           C  
ATOM    264  CG  ASP A  57     -38.057  16.747 -31.956  1.00 32.72           C  
ATOM    265  OD1 ASP A  57     -37.289  17.208 -32.797  1.00 35.17           O  
ATOM    266  OD2 ASP A  57     -39.301  16.825 -32.014  1.00 37.32           O1-
ATOM    267  N   ILE A  58     -34.405  15.592 -29.273  1.00 22.56           N  
ATOM    268  CA  ILE A  58     -33.847  15.273 -27.967  1.00 19.57           C  
ATOM    269  C   ILE A  58     -34.396  16.316 -26.982  1.00 24.10           C  
ATOM    270  O   ILE A  58     -34.068  17.504 -27.120  1.00 24.38           O  
ATOM    271  CB  ILE A  58     -32.316  15.358 -27.935  1.00 21.80           C  
ATOM    272  CG1 ILE A  58     -31.671  14.555 -29.085  1.00 24.12           C  
ATOM    273  CG2 ILE A  58     -31.760  14.811 -26.587  1.00 19.29           C  
ATOM    274  CD1 ILE A  58     -32.201  13.129 -29.346  1.00 26.04           C  
ATOM    275  N   VAL A  59     -35.209  15.859 -26.011  1.00 20.70           N  
ATOM    276  CA  VAL A  59     -36.077  16.738 -25.212  1.00 21.40           C  
ATOM    277  C   VAL A  59     -35.769  16.738 -23.726  1.00 26.77           C  
ATOM    278  O   VAL A  59     -35.342  15.718 -23.134  1.00 24.14           O  
ATOM    279  CB  VAL A  59     -37.573  16.432 -25.454  1.00 22.58           C  
ATOM    280  CG1 VAL A  59     -37.949  16.674 -26.931  1.00 25.70           C  
ATOM    281  CG2 VAL A  59     -37.994  15.004 -25.043  1.00 22.92           C  
ATOM    282  N   ASN A  60     -36.032  17.873 -23.083  1.00 25.71           N  
ATOM    283  CA  ASN A  60     -35.748  17.990 -21.678  1.00 27.71           C  
ATOM    284  C   ASN A  60     -37.136  17.870 -20.995  1.00 29.63           C  
ATOM    285  O   ASN A  60     -37.984  18.718 -21.206  1.00 26.25           O  
ATOM    286  CB  ASN A  60     -35.115  19.345 -21.412  1.00 29.38           C  
ATOM    287  CG  ASN A  60     -34.656  19.480 -19.980  1.00 26.57           C  
ATOM    288  ND2 ASN A  60     -34.178  20.654 -19.584  1.00 23.60           N  
ATOM    289  OD1 ASN A  60     -34.803  18.511 -19.206  1.00 30.53           O  
ATOM    290  N   THR A  61     -37.383  16.799 -20.253  1.00 23.03           N  
ATOM    291  CA  THR A  61     -38.745  16.536 -19.739  1.00 24.02           C  
ATOM    292  C   THR A  61     -38.722  15.811 -18.386  1.00 23.53           C  
ATOM    293  O   THR A  61     -37.723  15.872 -17.663  1.00 24.68           O  
ATOM    294  CB  THR A  61     -39.604  15.800 -20.824  1.00 28.79           C  
ATOM    295  CG2 THR A  61     -39.158  14.350 -21.067  1.00 28.35           C  
ATOM    296  OG1 THR A  61     -40.973  15.777 -20.459  1.00 31.59           O  
ATOM    297  N   THR A  62     -39.855  15.251 -17.973  1.00 25.82           N  
ATOM    298  CA  THR A  62     -39.874  14.524 -16.683  1.00 26.68           C  
ATOM    299  C   THR A  62     -40.616  13.212 -16.932  1.00 25.93           C  
ATOM    300  O   THR A  62     -41.297  13.070 -17.968  1.00 30.34           O  
ATOM    301  CB  THR A  62     -40.577  15.305 -15.585  1.00 30.98           C  
ATOM    302  CG2 THR A  62     -39.943  16.699 -15.367  1.00 35.78           C  
ATOM    303  OG1 THR A  62     -41.954  15.432 -15.939  1.00 31.57           O  
ATOM    304  N   ALA A  63     -40.430  12.218 -16.061  1.00 21.29           N  
ATOM    305  CA  ALA A  63     -41.163  10.954 -16.250  1.00 24.86           C  
ATOM    306  C   ALA A  63     -41.157  10.284 -14.893  1.00 24.68           C  
ATOM    307  O   ALA A  63     -40.324  10.660 -14.064  1.00 25.07           O  
ATOM    308  CB  ALA A  63     -40.470  10.033 -17.282  1.00 25.80           C  
ATOM    309  N   ALA A  64     -42.131   9.400 -14.697  1.00 26.26           N  
ATOM    310  CA  ALA A  64     -42.322   8.624 -13.480  1.00 23.61           C  
ATOM    311  C   ALA A  64     -42.280   7.133 -13.846  1.00 23.39           C  
ATOM    312  O   ALA A  64     -43.280   6.469 -13.656  1.00 27.11           O  
ATOM    313  CB  ALA A  64     -43.686   8.961 -12.909  1.00 25.77           C  
ATOM    314  N   LEU A  65     -41.128   6.632 -14.294  1.00 20.62           N  
ATOM    315  CA  LEU A  65     -41.001   5.310 -14.968  1.00 18.94           C  
ATOM    316  C   LEU A  65     -41.281   4.221 -13.940  1.00 21.70           C  
ATOM    317  O   LEU A  65     -41.754   3.185 -14.272  1.00 20.36           O  
ATOM    318  CB  LEU A  65     -39.588   5.118 -15.620  1.00 17.49           C  
ATOM    319  CG  LEU A  65     -39.307   6.244 -16.659  1.00 21.53           C  
ATOM    320  CD1 LEU A  65     -37.833   6.200 -17.053  1.00 22.84           C  
ATOM    321  CD2 LEU A  65     -40.217   6.096 -17.884  1.00 20.73           C  
ATOM    322  N   ASP A  66     -40.976   4.487 -12.670  1.00 19.71           N  
ATOM    323  CA  ASP A  66     -41.381   3.530 -11.646  1.00 21.34           C  
ATOM    324  C   ASP A  66     -42.360   4.182 -10.614  1.00 20.41           C  
ATOM    325  O   ASP A  66     -42.477   3.735  -9.457  1.00 23.03           O  
ATOM    326  CB  ASP A  66     -40.139   3.040 -10.924  1.00 26.50           C  
ATOM    327  CG  ASP A  66     -39.415   4.173 -10.166  1.00 29.58           C  
ATOM    328  OD1 ASP A  66     -39.767   5.404 -10.424  1.00 24.18           O  
ATOM    329  OD2 ASP A  66     -38.462   3.833  -9.347  1.00 27.01           O1-
ATOM    330  N   GLY A  67     -43.066   5.206 -11.097  1.00 21.09           N  
ATOM    331  CA  GLY A  67     -44.073   5.922 -10.335  1.00 23.43           C  
ATOM    332  C   GLY A  67     -43.504   7.064  -9.500  1.00 23.30           C  
ATOM    333  O   GLY A  67     -44.273   7.805  -8.935  1.00 24.14           O  
ATOM    334  N   VAL A  68     -42.201   7.306  -9.512  1.00 22.95           N  
ATOM    335  CA  VAL A  68     -41.624   8.484  -8.872  1.00 23.03           C  
ATOM    336  C   VAL A  68     -41.175   9.504  -9.927  1.00 26.00           C  
ATOM    337  O   VAL A  68     -40.310   9.213 -10.742  1.00 23.98           O  
ATOM    338  CB  VAL A  68     -40.404   8.083  -8.008  1.00 26.04           C  
ATOM    339  CG1 VAL A  68     -39.768   9.291  -7.323  1.00 30.53           C  
ATOM    340  CG2 VAL A  68     -40.881   7.106  -6.953  1.00 26.79           C  
ATOM    341  N   GLU A  69     -41.741  10.674  -9.901  1.00 23.85           N  
ATOM    342  CA  GLU A  69     -41.342  11.722 -10.900  1.00 26.29           C  
ATOM    343  C   GLU A  69     -39.910  12.235 -10.770  1.00 27.11           C  
ATOM    344  O   GLU A  69     -39.410  12.496  -9.664  1.00 27.48           O  
ATOM    345  CB  GLU A  69     -42.323  12.879 -11.028  1.00 30.97           C  
ATOM    346  CG  GLU A  69     -42.499  13.242 -12.513  1.00 42.28           C  
ATOM    347  CD  GLU A  69     -43.022  14.636 -12.734  1.00 53.09           C  
ATOM    348  OE1 GLU A  69     -44.176  14.896 -12.371  1.00 55.52           O  
ATOM    349  OE2 GLU A  69     -42.280  15.485 -13.265  1.00 53.71           O1-
ATOM    350  N   ARG A  70     -39.244  12.360 -11.921  1.00 27.99           N  
ATOM    351  CA  ARG A  70     -37.861  12.908 -11.963  1.00 28.72           C  
ATOM    352  C   ARG A  70     -37.509  13.457 -13.290  1.00 24.91           C  
ATOM    353  O   ARG A  70     -38.071  13.024 -14.370  1.00 27.07           O  
ATOM    354  CB  ARG A  70     -36.763  11.910 -11.547  1.00 24.56           C  
ATOM    355  CG  ARG A  70     -36.806  10.547 -12.248  1.00 23.97           C  
ATOM    356  CD  ARG A  70     -35.364   9.961 -12.186  1.00 22.16           C  
ATOM    357  NE  ARG A  70     -34.565  10.595 -13.222  1.00 25.05           N  
ATOM    358  CZ  ARG A  70     -33.379  10.132 -13.667  1.00 27.28           C  
ATOM    359  NH1 ARG A  70     -32.729  10.717 -14.665  1.00 21.83           N1+
ATOM    360  NH2 ARG A  70     -32.808   9.100 -13.075  1.00 25.50           N  
ATOM    361  N   PRO A  71     -36.549  14.406 -13.305  1.00 25.90           N  
ATOM    362  CA  PRO A  71     -36.144  14.850 -14.684  1.00 25.38           C  
ATOM    363  C   PRO A  71     -35.471  13.709 -15.553  1.00 22.97           C  
ATOM    364  O   PRO A  71     -34.759  12.863 -14.992  1.00 24.16           O  
ATOM    365  CB  PRO A  71     -35.058  15.889 -14.399  1.00 26.30           C  
ATOM    366  CG  PRO A  71     -35.295  16.359 -12.967  1.00 30.32           C  
ATOM    367  CD  PRO A  71     -35.755  15.093 -12.268  1.00 26.04           C  
ATOM    368  N   VAL A  72     -35.754  13.717 -16.855  1.00 22.51           N  
ATOM    369  CA  VAL A  72     -35.142  12.798 -17.867  1.00 21.92           C  
ATOM    370  C   VAL A  72     -34.851  13.567 -19.190  1.00 25.96           C  
ATOM    371  O   VAL A  72     -35.414  14.621 -19.386  1.00 26.03           O  
ATOM    372  CB  VAL A  72     -36.035  11.582 -18.139  1.00 23.55           C  
ATOM    373  CG1 VAL A  72     -36.097  10.708 -16.900  1.00 21.06           C  
ATOM    374  CG2 VAL A  72     -37.489  11.970 -18.581  1.00 24.12           C  
ATOM    375  N   LEU A  73     -33.950  13.052 -20.064  1.00 22.60           N  
ATOM    376  CA  LEU A  73     -33.660  13.660 -21.365  1.00 20.73           C  
ATOM    377  C   LEU A  73     -34.031  12.475 -22.252  1.00 22.00           C  
ATOM    378  O   LEU A  73     -33.608  11.347 -21.952  1.00 21.53           O  
ATOM    379  CB  LEU A  73     -32.164  13.985 -21.463  1.00 20.15           C  
ATOM    380  CG  LEU A  73     -31.624  15.038 -20.505  1.00 24.62           C  
ATOM    381  CD1 LEU A  73     -30.161  15.240 -20.833  1.00 24.34           C  
ATOM    382  CD2 LEU A  73     -32.406  16.359 -20.655  1.00 23.55           C  
ATOM    383  N   LEU A  74     -34.890  12.684 -23.264  1.00 22.14           N  
ATOM    384  CA  LEU A  74     -35.463  11.535 -24.015  1.00 20.36           C  
ATOM    385  C   LEU A  74     -35.517  11.846 -25.410  1.00 23.43           C  
ATOM    386  O   LEU A  74     -35.494  13.010 -25.762  1.00 26.79           O  
ATOM    387  CB  LEU A  74     -36.962  11.296 -23.647  1.00 21.94           C  
ATOM    388  CG  LEU A  74     -37.318  11.085 -22.164  1.00 22.95           C  
ATOM    389  CD1 LEU A  74     -38.802  10.830 -22.002  1.00 21.00           C  
ATOM    390  CD2 LEU A  74     -36.562   9.875 -21.635  1.00 22.45           C  
ATOM    391  N   VAL A  75     -35.561  10.776 -26.199  1.00 22.17           N  
ATOM    392  CA  VAL A  75     -35.830  10.887 -27.597  1.00 24.03           C  
ATOM    393  C   VAL A  75     -37.356  10.927 -27.806  1.00 21.58           C  
ATOM    394  O   VAL A  75     -38.048   9.969 -27.484  1.00 21.73           O  
ATOM    395  CB  VAL A  75     -35.218   9.693 -28.353  1.00 24.77           C  
ATOM    396  CG1 VAL A  75     -35.493   9.826 -29.886  1.00 22.76           C  
ATOM    397  CG2 VAL A  75     -33.692   9.631 -28.054  1.00 23.18           C  
ATOM    398  N   ASN A  76     -37.851  11.986 -28.446  1.00 19.73           N  
ATOM    399  CA  ASN A  76     -39.309  12.062 -28.713  1.00 21.64           C  
ATOM    400  C   ASN A  76     -40.261  11.679 -27.571  1.00 26.07           C  
ATOM    401  O   ASN A  76     -41.305  11.015 -27.815  1.00 25.36           O  
ATOM    402  CB  ASN A  76     -39.619  11.214 -30.001  1.00 20.02           C  
ATOM    403  CG  ASN A  76     -38.909  11.710 -31.237  1.00 20.44           C  
ATOM    404  ND2 ASN A  76     -38.847  10.849 -32.247  1.00 19.21           N  
ATOM    405  OD1 ASN A  76     -38.456  12.830 -31.312  1.00 20.53           O  
ATOM    406  N   GLY A  77     -39.842  12.015 -26.323  1.00 22.17           N  
ATOM    407  CA  GLY A  77     -40.693  11.977 -25.156  1.00 22.42           C  
ATOM    408  C   GLY A  77     -40.907  10.544 -24.697  1.00 23.45           C  
ATOM    409  O   GLY A  77     -41.838  10.303 -23.945  1.00 23.95           O  
ATOM    410  N   GLN A  78     -40.086   9.596 -25.183  1.00 22.29           N  
ATOM    411  CA  GLN A  78     -40.332   8.194 -24.891  1.00 20.83           C  
ATOM    412  C   GLN A  78     -39.144   7.574 -24.134  1.00 22.17           C  
ATOM    413  O   GLN A  78     -38.013   7.868 -24.482  1.00 21.48           O  
ATOM    414  CB  GLN A  78     -40.558   7.402 -26.161  1.00 24.55           C  
ATOM    415  CG  GLN A  78     -41.880   7.783 -26.798  1.00 26.48           C  
ATOM    416  CD  GLN A  78     -41.860   7.513 -28.255  1.00 29.44           C  
ATOM    417  NE2 GLN A  78     -41.604   8.546 -29.033  1.00 26.82           N  
ATOM    418  OE1 GLN A  78     -41.998   6.366 -28.671  1.00 29.27           O  
ATOM    419  N   PHE A  79     -39.415   6.595 -23.265  1.00 21.01           N  
ATOM    420  CA  PHE A  79     -38.342   5.767 -22.664  1.00 22.63           C  
ATOM    421  C   PHE A  79     -38.752   4.297 -22.543  1.00 21.84           C  
ATOM    422  O   PHE A  79     -39.833   3.980 -21.957  1.00 22.91           O  
ATOM    423  CB  PHE A  79     -37.990   6.333 -21.256  1.00 21.32           C  
ATOM    424  CG  PHE A  79     -36.862   5.634 -20.534  1.00 24.57           C  
ATOM    425  CD1 PHE A  79     -36.929   4.238 -20.145  1.00 23.76           C  
ATOM    426  CD2 PHE A  79     -35.813   6.395 -20.010  1.00 25.33           C  
ATOM    427  CE1 PHE A  79     -35.888   3.693 -19.366  1.00 24.73           C  
ATOM    428  CE2 PHE A  79     -34.802   5.851 -19.198  1.00 25.67           C  
ATOM    429  CZ  PHE A  79     -34.832   4.497 -18.883  1.00 24.65           C  
ATOM    430  N   PRO A  80     -37.996   3.404 -23.213  1.00 24.41           N  
ATOM    431  CA  PRO A  80     -36.894   3.768 -24.061  1.00 18.90           C  
ATOM    432  C   PRO A  80     -37.296   4.627 -25.304  1.00 20.53           C  
ATOM    433  O   PRO A  80     -38.520   4.748 -25.632  1.00 19.51           O  
ATOM    434  CB  PRO A  80     -36.425   2.366 -24.631  1.00 20.59           C  
ATOM    435  CG  PRO A  80     -37.066   1.343 -23.756  1.00 24.55           C  
ATOM    436  CD  PRO A  80     -38.349   1.992 -23.344  1.00 23.26           C  
ATOM    437  N   GLY A  81     -36.314   5.174 -25.988  1.00 19.64           N  
ATOM    438  CA  GLY A  81     -36.622   5.951 -27.265  1.00 16.05           C  
ATOM    439  C   GLY A  81     -37.203   5.043 -28.292  1.00 18.03           C  
ATOM    440  O   GLY A  81     -37.134   3.838 -28.210  1.00 20.43           O  
ATOM    441  N   PRO A  82     -37.778   5.616 -29.326  1.00 18.68           N  
ATOM    442  CA  PRO A  82     -38.342   4.745 -30.331  1.00 18.18           C  
ATOM    443  C   PRO A  82     -37.330   3.816 -30.966  1.00 16.05           C  
ATOM    444  O   PRO A  82     -36.164   4.202 -31.179  1.00 19.07           O  
ATOM    445  CB  PRO A  82     -38.830   5.731 -31.422  1.00 20.09           C  
ATOM    446  CG  PRO A  82     -38.333   7.055 -31.031  1.00 23.56           C  
ATOM    447  CD  PRO A  82     -37.807   7.046 -29.638  1.00 22.47           C  
ATOM    448  N   THR A  83     -37.769   2.613 -31.399  1.00 17.50           N  
ATOM    449  CA  THR A  83     -36.829   1.688 -32.049  1.00 19.85           C  
ATOM    450  C   THR A  83     -36.555   2.092 -33.536  1.00 22.39           C  
ATOM    451  O   THR A  83     -37.499   2.359 -34.281  1.00 21.53           O  
ATOM    452  CB  THR A  83     -37.423   0.265 -31.996  1.00 20.22           C  
ATOM    453  CG2 THR A  83     -36.449  -0.831 -32.523  1.00 19.85           C  
ATOM    454  OG1 THR A  83     -37.790  -0.014 -30.664  1.00 25.16           O  
ATOM    455  N   ILE A  84     -35.295   2.082 -33.943  1.00 22.62           N  
ATOM    456  CA  ILE A  84     -34.916   2.199 -35.305  1.00 25.09           C  
ATOM    457  C   ILE A  84     -35.012   0.785 -35.860  1.00 25.89           C  
ATOM    458  O   ILE A  84     -34.353  -0.159 -35.381  1.00 24.49           O  
ATOM    459  CB  ILE A  84     -33.476   2.754 -35.467  1.00 22.69           C  
ATOM    460  CG1 ILE A  84     -33.315   4.193 -34.946  1.00 22.80           C  
ATOM    461  CG2 ILE A  84     -33.054   2.574 -36.934  1.00 23.49           C  
ATOM    462  CD1 ILE A  84     -31.855   4.711 -35.101  1.00 20.84           C  
ATOM    463  N   GLU A  85     -35.837   0.636 -36.895  1.00 20.87           N  
ATOM    464  CA  GLU A  85     -36.092  -0.650 -37.535  1.00 25.48           C  
ATOM    465  C   GLU A  85     -35.800  -0.625 -39.003  1.00 30.13           C  
ATOM    466  O   GLU A  85     -36.241   0.306 -39.713  1.00 27.38           O  
ATOM    467  CB  GLU A  85     -37.574  -0.967 -37.514  1.00 33.78           C  
ATOM    468  CG  GLU A  85     -38.004  -1.651 -36.268  1.00 47.78           C  
ATOM    469  CD  GLU A  85     -38.984  -2.730 -36.628  1.00 59.11           C  
ATOM    470  OE1 GLU A  85     -38.793  -3.373 -37.685  1.00 72.07           O  
ATOM    471  OE2 GLU A  85     -39.947  -2.903 -35.885  1.00 51.47           O1-
ATOM    472  N   ALA A  86     -35.120  -1.671 -39.480  1.00 24.76           N  
ATOM    473  CA  ALA A  86     -34.663  -1.676 -40.832  1.00 22.92           C  
ATOM    474  C   ALA A  86     -34.492  -3.119 -41.191  1.00 23.28           C  
ATOM    475  O   ALA A  86     -34.561  -4.006 -40.344  1.00 23.07           O  
ATOM    476  CB  ALA A  86     -33.342  -0.887 -40.998  1.00 22.05           C  
ATOM    477  N   ASN A  87     -34.357  -3.393 -42.474  1.00 24.93           N  
ATOM    478  CA  ASN A  87     -33.920  -4.700 -42.971  1.00 21.03           C  
ATOM    479  C   ASN A  87     -32.444  -4.603 -43.350  1.00 21.20           C  
ATOM    480  O   ASN A  87     -31.943  -3.560 -43.757  1.00 20.60           O  
ATOM    481  CB  ASN A  87     -34.710  -5.081 -44.249  1.00 21.54           C  
ATOM    482  CG  ASN A  87     -36.162  -5.286 -43.973  1.00 28.87           C  
ATOM    483  ND2 ASN A  87     -36.420  -6.171 -43.055  1.00 23.91           N  
ATOM    484  OD1 ASN A  87     -37.056  -4.632 -44.546  1.00 32.48           O  
ATOM    485  N   TRP A  88     -31.778  -5.721 -43.204  1.00 23.27           N  
ATOM    486  CA  TRP A  88     -30.346  -5.859 -43.608  1.00 21.28           C  
ATOM    487  C   TRP A  88     -30.123  -5.315 -45.008  1.00 22.89           C  
ATOM    488  O   TRP A  88     -30.864  -5.721 -45.993  1.00 21.04           O  
ATOM    489  CB  TRP A  88     -30.093  -7.335 -43.603  1.00 20.10           C  
ATOM    490  CG  TRP A  88     -28.673  -7.783 -43.884  1.00 20.83           C  
ATOM    491  CD1 TRP A  88     -27.519  -7.072 -43.697  1.00 21.04           C  
ATOM    492  CD2 TRP A  88     -28.296  -9.081 -44.332  1.00 23.38           C  
ATOM    493  CE2 TRP A  88     -26.870  -9.106 -44.421  1.00 20.39           C  
ATOM    494  CE3 TRP A  88     -29.018 -10.231 -44.647  1.00 22.71           C  
ATOM    495  NE1 TRP A  88     -26.413  -7.864 -44.057  1.00 24.45           N  
ATOM    496  CZ2 TRP A  88     -26.173 -10.227 -44.877  1.00 22.18           C  
ATOM    497  CZ3 TRP A  88     -28.345 -11.360 -45.066  1.00 23.95           C  
ATOM    498  CH2 TRP A  88     -26.920 -11.346 -45.206  1.00 22.72           C  
ATOM    499  N   GLY A  89     -29.157  -4.407 -45.145  1.00 23.13           N  
ATOM    500  CA  GLY A  89     -28.969  -3.746 -46.457  1.00 24.80           C  
ATOM    501  C   GLY A  89     -29.623  -2.394 -46.639  1.00 25.27           C  
ATOM    502  O   GLY A  89     -29.212  -1.645 -47.506  1.00 25.02           O  
ATOM    503  N   ASP A  90     -30.666  -2.068 -45.882  1.00 25.20           N  
ATOM    504  CA  ASP A  90     -31.220  -0.697 -45.949  1.00 25.92           C  
ATOM    505  C   ASP A  90     -30.207   0.361 -45.578  1.00 25.49           C  
ATOM    506  O   ASP A  90     -29.212   0.094 -44.869  1.00 31.29           O  
ATOM    507  CB  ASP A  90     -32.397  -0.576 -44.932  1.00 29.05           C  
ATOM    508  CG  ASP A  90     -33.639  -1.362 -45.321  1.00 28.96           C  
ATOM    509  OD1 ASP A  90     -33.764  -1.947 -46.462  1.00 28.35           O  
ATOM    510  OD2 ASP A  90     -34.553  -1.409 -44.425  1.00 25.81           O1-
ATOM    511  N   THR A  91     -30.509   1.594 -45.956  1.00 23.51           N  
ATOM    512  CA  THR A  91     -29.858   2.776 -45.474  1.00 24.20           C  
ATOM    513  C   THR A  91     -30.783   3.443 -44.397  1.00 22.86           C  
ATOM    514  O   THR A  91     -32.014   3.443 -44.544  1.00 24.14           O  
ATOM    515  CB  THR A  91     -29.622   3.734 -46.722  1.00 24.54           C  
ATOM    516  CG2 THR A  91     -29.099   5.068 -46.295  1.00 26.40           C  
ATOM    517  OG1 THR A  91     -28.637   3.124 -47.554  1.00 27.44           O  
ATOM    518  N   VAL A  92     -30.204   3.970 -43.310  1.00 21.82           N  
ATOM    519  CA  VAL A  92     -30.983   4.575 -42.248  1.00 22.40           C  
ATOM    520  C   VAL A  92     -30.527   5.997 -42.211  1.00 23.09           C  
ATOM    521  O   VAL A  92     -29.329   6.329 -42.258  1.00 23.14           O  
ATOM    522  CB  VAL A  92     -30.751   3.856 -40.874  1.00 23.07           C  
ATOM    523  CG1 VAL A  92     -31.485   4.527 -39.703  1.00 21.72           C  
ATOM    524  CG2 VAL A  92     -31.234   2.393 -40.939  1.00 22.26           C  
ATOM    525  N   LYS A  93     -31.520   6.880 -42.086  1.00 20.83           N  
ATOM    526  CA  LYS A  93     -31.239   8.263 -42.092  1.00 23.64           C  
ATOM    527  C   LYS A  93     -31.945   8.853 -40.889  1.00 22.87           C  
ATOM    528  O   LYS A  93     -33.167   8.639 -40.755  1.00 24.73           O  
ATOM    529  CB  LYS A  93     -31.671   8.873 -43.453  1.00 22.12           C  
ATOM    530  CG  LYS A  93     -31.616  10.377 -43.530  1.00 29.10           C  
ATOM    531  CD  LYS A  93     -32.266  10.785 -44.866  1.00 39.47           C  
ATOM    532  CE  LYS A  93     -31.388  11.751 -45.620  1.00 46.79           C  
ATOM    533  NZ  LYS A  93     -31.715  11.747 -47.083  1.00 47.98           N1+
ATOM    534  N   VAL A  94     -31.171   9.351 -39.904  1.00 24.86           N  
ATOM    535  CA  VAL A  94     -31.682   9.897 -38.667  1.00 23.43           C  
ATOM    536  C   VAL A  94     -31.420  11.382 -38.440  1.00 21.72           C  
ATOM    537  O   VAL A  94     -30.247  11.815 -38.313  1.00 20.81           O  
ATOM    538  CB  VAL A  94     -31.105   9.150 -37.378  1.00 24.11           C  
ATOM    539  CG1 VAL A  94     -31.918   9.557 -36.170  1.00 26.26           C  
ATOM    540  CG2 VAL A  94     -31.214   7.630 -37.605  1.00 22.01           C  
ATOM    541  N   HIS A  95     -32.510  12.177 -38.382  1.00 21.15           N  
ATOM    542  CA  HIS A  95     -32.360  13.617 -38.182  1.00 23.60           C  
ATOM    543  C   HIS A  95     -32.477  13.850 -36.750  1.00 26.87           C  
ATOM    544  O   HIS A  95     -33.518  13.565 -36.147  1.00 30.20           O  
ATOM    545  CB  HIS A  95     -33.460  14.414 -38.863  1.00 25.41           C  
ATOM    546  CG  HIS A  95     -33.609  14.127 -40.323  1.00 23.68           C  
ATOM    547  CD2 HIS A  95     -34.269  13.138 -40.974  1.00 26.25           C  
ATOM    548  ND1 HIS A  95     -33.049  14.929 -41.292  1.00 30.98           N  
ATOM    549  CE1 HIS A  95     -33.379  14.455 -42.483  1.00 30.79           C  
ATOM    550  NE2 HIS A  95     -34.126  13.374 -42.312  1.00 29.37           N  
ATOM    551  N   VAL A  96     -31.397  14.323 -36.165  1.00 24.70           N  
ATOM    552  CA  VAL A  96     -31.373  14.628 -34.815  1.00 25.84           C  
ATOM    553  C   VAL A  96     -31.411  16.123 -34.548  1.00 24.03           C  
ATOM    554  O   VAL A  96     -30.500  16.840 -34.973  1.00 24.33           O  
ATOM    555  CB  VAL A  96     -30.114  13.959 -34.226  1.00 26.17           C  
ATOM    556  CG1 VAL A  96     -29.970  14.304 -32.764  1.00 25.79           C  
ATOM    557  CG2 VAL A  96     -30.149  12.461 -34.508  1.00 24.58           C  
ATOM    558  N   THR A  97     -32.415  16.596 -33.791  1.00 22.00           N  
ATOM    559  CA  THR A  97     -32.483  18.018 -33.456  1.00 22.40           C  
ATOM    560  C   THR A  97     -32.481  18.122 -31.911  1.00 20.64           C  
ATOM    561  O   THR A  97     -33.261  17.394 -31.211  1.00 22.96           O  
ATOM    562  CB  THR A  97     -33.778  18.646 -33.979  1.00 25.69           C  
ATOM    563  CG2 THR A  97     -33.861  20.190 -33.667  1.00 25.03           C  
ATOM    564  OG1 THR A  97     -33.914  18.350 -35.363  1.00 28.63           O  
ATOM    565  N   ASN A  98     -31.631  19.005 -31.423  1.00 20.69           N  
ATOM    566  CA  ASN A  98     -31.403  19.204 -29.988  1.00 21.35           C  
ATOM    567  C   ASN A  98     -32.492  20.168 -29.456  1.00 23.02           C  
ATOM    568  O   ASN A  98     -32.456  21.373 -29.789  1.00 22.44           O  
ATOM    569  CB  ASN A  98     -29.968  19.676 -29.698  1.00 19.86           C  
ATOM    570  CG  ASN A  98     -29.706  19.828 -28.205  1.00 23.59           C  
ATOM    571  ND2 ASN A  98     -28.467  19.886 -27.777  1.00 24.41           N  
ATOM    572  OD1 ASN A  98     -30.682  19.960 -27.460  1.00 25.85           O  
ATOM    573  N   ARG A  99     -33.460  19.657 -28.659  1.00 23.26           N  
ATOM    574  CA  ARG A  99     -34.508  20.564 -28.148  1.00 24.45           C  
ATOM    575  C   ARG A  99     -34.326  20.878 -26.709  1.00 26.22           C  
ATOM    576  O   ARG A  99     -35.287  21.262 -25.980  1.00 26.39           O  
ATOM    577  CB  ARG A  99     -35.876  20.041 -28.363  1.00 24.53           C  
ATOM    578  CG  ARG A  99     -36.191  19.625 -29.771  1.00 29.78           C  
ATOM    579  CD  ARG A  99     -36.369  20.763 -30.718  1.00 35.19           C  
ATOM    580  NE  ARG A  99     -36.961  20.213 -31.933  1.00 46.76           N  
ATOM    581  CZ  ARG A  99     -37.174  20.879 -33.066  1.00 46.65           C  
ATOM    582  NH1 ARG A  99     -36.832  22.168 -33.181  1.00 43.67           N1+
ATOM    583  NH2 ARG A  99     -37.713  20.217 -34.096  1.00 55.81           N  
ATOM    584  N   MET A 100     -33.090  20.685 -26.256  1.00 23.52           N  
ATOM    585  CA  MET A 100     -32.760  20.908 -24.884  1.00 23.61           C  
ATOM    586  C   MET A 100     -32.246  22.338 -24.739  1.00 28.44           C  
ATOM    587  O   MET A 100     -32.215  23.056 -25.700  1.00 32.38           O  
ATOM    588  CB  MET A 100     -31.709  19.892 -24.472  1.00 24.79           C  
ATOM    589  CG  MET A 100     -32.239  18.444 -24.418  1.00 22.67           C  
ATOM    590  SD  MET A 100     -30.843  17.307 -24.032  1.00 24.87           S  
ATOM    591  CE  MET A 100     -29.648  17.502 -25.334  1.00 25.82           C  
ATOM    592  N   GLU A 101     -31.890  22.770 -23.545  1.00 27.85           N  
ATOM    593  CA  GLU A 101     -31.333  24.105 -23.408  1.00 30.15           C  
ATOM    594  C   GLU A 101     -29.891  24.095 -22.932  1.00 28.08           C  
ATOM    595  O   GLU A 101     -29.091  24.940 -23.315  1.00 26.35           O  
ATOM    596  CB  GLU A 101     -32.219  24.887 -22.429  1.00 36.21           C  
ATOM    597  CG  GLU A 101     -31.632  26.223 -21.977  1.00 52.38           C  
ATOM    598  CD  GLU A 101     -32.059  27.416 -22.824  1.00 62.89           C  
ATOM    599  OE1 GLU A 101     -32.940  27.250 -23.706  1.00 67.75           O  
ATOM    600  OE2 GLU A 101     -31.520  28.530 -22.587  1.00 64.60           O1-
ATOM    601  N   ASN A 102     -29.554  23.136 -22.047  1.00 27.92           N  
ATOM    602  CA  ASN A 102     -28.274  23.129 -21.361  1.00 28.51           C  
ATOM    603  C   ASN A 102     -27.324  21.933 -21.584  1.00 28.71           C  
ATOM    604  O   ASN A 102     -26.442  21.701 -20.782  1.00 26.26           O  
ATOM    605  CB  ASN A 102     -28.503  23.340 -19.874  1.00 27.43           C  
ATOM    606  CG  ASN A 102     -29.106  24.699 -19.590  1.00 32.06           C  
ATOM    607  ND2 ASN A 102     -30.009  24.750 -18.644  1.00 28.53           N  
ATOM    608  OD1 ASN A 102     -28.804  25.681 -20.278  1.00 31.58           O  
ATOM    609  N   ASN A 103     -27.544  21.177 -22.655  1.00 24.11           N  
ATOM    610  CA  ASN A 103     -26.603  20.162 -23.131  1.00 24.46           C  
ATOM    611  C   ASN A 103     -26.432  20.249 -24.658  1.00 23.69           C  
ATOM    612  O   ASN A 103     -27.412  20.425 -25.346  1.00 26.63           O  
ATOM    613  CB  ASN A 103     -27.171  18.732 -22.874  1.00 21.21           C  
ATOM    614  CG  ASN A 103     -26.951  18.235 -21.478  1.00 24.16           C  
ATOM    615  ND2 ASN A 103     -27.316  16.980 -21.228  1.00 20.86           N  
ATOM    616  OD1 ASN A 103     -26.449  18.982 -20.595  1.00 26.76           O  
ATOM    617  N   GLY A 104     -25.238  19.952 -25.170  1.00 22.01           N  
ATOM    618  CA  GLY A 104     -25.131  19.510 -26.581  1.00 23.44           C  
ATOM    619  C   GLY A 104     -25.604  18.080 -26.699  1.00 24.01           C  
ATOM    620  O   GLY A 104     -26.026  17.484 -25.678  1.00 25.77           O  
ATOM    621  N   THR A 105     -25.526  17.545 -27.916  1.00 24.09           N  
ATOM    622  CA  THR A 105     -25.901  16.168 -28.126  1.00 25.28           C  
ATOM    623  C   THR A 105     -25.105  15.593 -29.272  1.00 27.31           C  
ATOM    624  O   THR A 105     -24.517  16.322 -30.103  1.00 24.35           O  
ATOM    625  CB  THR A 105     -27.436  15.971 -28.304  1.00 25.37           C  
ATOM    626  CG2 THR A 105     -27.894  16.400 -29.734  1.00 23.83           C  
ATOM    627  OG1 THR A 105     -27.770  14.596 -28.066  1.00 23.97           O  
ATOM    628  N   ALA A 106     -25.028  14.272 -29.270  1.00 23.00           N  
ATOM    629  CA  ALA A 106     -24.495  13.503 -30.380  1.00 22.91           C  
ATOM    630  C   ALA A 106     -25.002  12.076 -30.189  1.00 23.24           C  
ATOM    631  O   ALA A 106     -25.015  11.604 -29.002  1.00 24.02           O  
ATOM    632  CB  ALA A 106     -22.968  13.523 -30.368  1.00 24.05           C  
ATOM    633  N   ILE A 107     -25.440  11.443 -31.299  1.00 21.45           N  
ATOM    634  CA  ILE A 107     -26.023  10.142 -31.291  1.00 22.38           C  
ATOM    635  C   ILE A 107     -25.094   9.149 -31.916  1.00 22.31           C  
ATOM    636  O   ILE A 107     -24.717   9.309 -33.037  1.00 24.51           O  
ATOM    637  CB  ILE A 107     -27.433  10.075 -31.950  1.00 20.17           C  
ATOM    638  CG1 ILE A 107     -28.344  11.122 -31.264  1.00 22.05           C  
ATOM    639  CG2 ILE A 107     -27.989   8.634 -31.909  1.00 17.44           C  
ATOM    640  CD1 ILE A 107     -28.607  10.830 -29.764  1.00 25.51           C  
ATOM    641  N   HIS A 108     -24.781   8.087 -31.134  1.00 18.37           N  
ATOM    642  CA  HIS A 108     -23.924   7.009 -31.608  1.00 19.66           C  
ATOM    643  C   HIS A 108     -24.794   5.777 -31.849  1.00 19.44           C  
ATOM    644  O   HIS A 108     -25.784   5.455 -31.102  1.00 20.04           O  
ATOM    645  CB  HIS A 108     -22.817   6.669 -30.579  1.00 22.35           C  
ATOM    646  CG  HIS A 108     -22.094   5.402 -30.895  1.00 20.03           C  
ATOM    647  CD2 HIS A 108     -21.990   4.240 -30.211  1.00 19.86           C  
ATOM    648  ND1 HIS A 108     -21.321   5.252 -32.024  1.00 23.16           N  
ATOM    649  CE1 HIS A 108     -20.800   4.041 -32.051  1.00 23.36           C  
ATOM    650  NE2 HIS A 108     -21.131   3.431 -30.926  1.00 21.92           N  
ATOM    651  N   PHE A 109     -24.506   5.055 -32.931  1.00 17.19           N  
ATOM    652  CA  PHE A 109     -25.294   3.863 -33.196  1.00 18.26           C  
ATOM    653  C   PHE A 109     -24.426   2.638 -32.883  1.00 21.00           C  
ATOM    654  O   PHE A 109     -23.426   2.341 -33.558  1.00 20.72           O  
ATOM    655  CB  PHE A 109     -25.732   3.901 -34.664  1.00 20.54           C  
ATOM    656  CG  PHE A 109     -26.415   5.202 -35.014  1.00 22.26           C  
ATOM    657  CD1 PHE A 109     -27.826   5.340 -34.764  1.00 25.63           C  
ATOM    658  CD2 PHE A 109     -25.696   6.301 -35.494  1.00 22.10           C  
ATOM    659  CE1 PHE A 109     -28.497   6.555 -35.023  1.00 24.61           C  
ATOM    660  CE2 PHE A 109     -26.355   7.521 -35.730  1.00 22.22           C  
ATOM    661  CZ  PHE A 109     -27.754   7.635 -35.525  1.00 22.49           C  
ATOM    662  N   HIS A 110     -24.755   1.969 -31.786  1.00 22.47           N  
ATOM    663  CA  HIS A 110     -23.745   1.163 -31.121  1.00 21.93           C  
ATOM    664  C   HIS A 110     -23.592  -0.068 -31.931  1.00 17.85           C  
ATOM    665  O   HIS A 110     -24.616  -0.755 -32.243  1.00 20.82           O  
ATOM    666  CB  HIS A 110     -24.282   0.763 -29.784  1.00 21.85           C  
ATOM    667  CG  HIS A 110     -23.347  -0.054 -28.927  1.00 24.13           C  
ATOM    668  CD2 HIS A 110     -22.826  -1.305 -29.048  1.00 21.11           C  
ATOM    669  ND1 HIS A 110     -22.893   0.433 -27.723  1.00 20.71           N  
ATOM    670  CE1 HIS A 110     -22.123  -0.467 -27.134  1.00 19.75           C  
ATOM    671  NE2 HIS A 110     -22.099  -1.544 -27.893  1.00 24.84           N  
ATOM    672  N   GLY A 111     -22.335  -0.427 -32.203  1.00 17.74           N  
ATOM    673  CA  GLY A 111     -22.130  -1.659 -33.001  1.00 20.80           C  
ATOM    674  C   GLY A 111     -22.314  -1.543 -34.506  1.00 21.68           C  
ATOM    675  O   GLY A 111     -21.978  -2.457 -35.294  1.00 21.38           O  
ATOM    676  N   ILE A 112     -22.808  -0.401 -34.957  1.00 19.59           N  
ATOM    677  CA  ILE A 112     -22.910  -0.222 -36.432  1.00 17.41           C  
ATOM    678  C   ILE A 112     -21.471   0.010 -37.002  1.00 18.91           C  
ATOM    679  O   ILE A 112     -20.752   0.857 -36.591  1.00 19.19           O  
ATOM    680  CB  ILE A 112     -23.874   0.928 -36.787  1.00 16.57           C  
ATOM    681  CG1 ILE A 112     -25.328   0.634 -36.299  1.00 15.33           C  
ATOM    682  CG2 ILE A 112     -23.802   1.333 -38.242  1.00 18.34           C  
ATOM    683  CD1 ILE A 112     -25.983  -0.637 -36.889  1.00 16.03           C  
ATOM    684  N   ARG A 113     -21.115  -0.772 -38.014  1.00 17.55           N  
ATOM    685  CA  ARG A 113     -19.704  -0.798 -38.444  1.00 18.30           C  
ATOM    686  C   ARG A 113     -19.272   0.580 -39.007  1.00 17.47           C  
ATOM    687  O   ARG A 113     -18.119   0.961 -38.840  1.00 22.12           O  
ATOM    688  CB  ARG A 113     -19.565  -1.921 -39.444  1.00 18.22           C  
ATOM    689  CG  ARG A 113     -18.118  -2.119 -39.944  1.00 22.83           C  
ATOM    690  CD  ARG A 113     -18.155  -3.164 -41.077  1.00 20.45           C  
ATOM    691  NE  ARG A 113     -16.767  -3.575 -41.414  1.00 21.22           N  
ATOM    692  CZ  ARG A 113     -16.528  -4.398 -42.433  1.00 19.53           C  
ATOM    693  NH1 ARG A 113     -17.550  -4.814 -43.171  1.00 19.62           N1+
ATOM    694  NH2 ARG A 113     -15.304  -4.810 -42.684  1.00 22.64           N  
ATOM    695  N   GLN A 114     -20.144   1.273 -39.721  1.00 19.53           N  
ATOM    696  CA  GLN A 114     -19.829   2.592 -40.279  1.00 18.81           C  
ATOM    697  C   GLN A 114     -18.591   2.422 -41.157  1.00 19.71           C  
ATOM    698  O   GLN A 114     -17.698   3.257 -41.098  1.00 23.13           O  
ATOM    699  CB  GLN A 114     -19.578   3.672 -39.175  1.00 19.68           C  
ATOM    700  CG  GLN A 114     -20.742   3.913 -38.143  1.00 20.39           C  
ATOM    701  CD  GLN A 114     -21.948   4.558 -38.778  1.00 21.89           C  
ATOM    702  NE2 GLN A 114     -22.937   4.921 -37.963  1.00 23.80           N  
ATOM    703  OE1 GLN A 114     -21.997   4.710 -39.978  1.00 23.38           O  
ATOM    704  N   LEU A 115     -18.605   1.451 -42.118  1.00 18.58           N  
ATOM    705  CA  LEU A 115     -17.452   1.187 -42.951  1.00 20.66           C  
ATOM    706  C   LEU A 115     -17.315   2.335 -43.910  1.00 21.67           C  
ATOM    707  O   LEU A 115     -18.310   2.641 -44.622  1.00 22.05           O  
ATOM    708  CB  LEU A 115     -17.697  -0.048 -43.825  1.00 21.76           C  
ATOM    709  CG  LEU A 115     -16.508  -0.515 -44.673  1.00 21.83           C  
ATOM    710  CD1 LEU A 115     -15.201  -0.709 -43.901  1.00 19.37           C  
ATOM    711  CD2 LEU A 115     -16.888  -1.713 -45.535  1.00 25.80           C  
ATOM    712  N   TYR A 116     -16.133   2.944 -43.940  1.00 21.55           N  
ATOM    713  CA  TYR A 116     -15.885   4.226 -44.717  1.00 24.26           C  
ATOM    714  C   TYR A 116     -16.929   5.314 -44.398  1.00 25.54           C  
ATOM    715  O   TYR A 116     -17.281   6.115 -45.295  1.00 23.94           O  
ATOM    716  CB  TYR A 116     -15.864   3.981 -46.199  1.00 26.67           C  
ATOM    717  CG  TYR A 116     -14.676   3.160 -46.622  1.00 33.30           C  
ATOM    718  CD1 TYR A 116     -13.402   3.749 -46.748  1.00 40.23           C  
ATOM    719  CD2 TYR A 116     -14.825   1.822 -46.947  1.00 37.03           C  
ATOM    720  CE1 TYR A 116     -12.291   2.987 -47.162  1.00 43.90           C  
ATOM    721  CE2 TYR A 116     -13.745   1.055 -47.356  1.00 45.46           C  
ATOM    722  CZ  TYR A 116     -12.480   1.633 -47.457  1.00 46.40           C  
ATOM    723  OH  TYR A 116     -11.401   0.859 -47.860  1.00 51.52           O  
ATOM    724  N   ASN A 117     -17.373   5.372 -43.134  1.00 23.99           N  
ATOM    725  CA  ASN A 117     -18.481   6.281 -42.760  1.00 20.64           C  
ATOM    726  C   ASN A 117     -18.273   6.798 -41.389  1.00 22.99           C  
ATOM    727  O   ASN A 117     -19.236   6.996 -40.669  1.00 23.07           O  
ATOM    728  CB  ASN A 117     -19.825   5.545 -42.894  1.00 24.22           C  
ATOM    729  CG  ASN A 117     -21.001   6.498 -43.076  1.00 25.68           C  
ATOM    730  ND2 ASN A 117     -22.154   6.062 -42.630  1.00 26.36           N  
ATOM    731  OD1 ASN A 117     -20.860   7.640 -43.506  1.00 24.15           O  
ATOM    732  N   ASN A 118     -17.000   6.932 -40.987  1.00 21.71           N  
ATOM    733  CA  ASN A 118     -16.623   7.304 -39.611  1.00 19.80           C  
ATOM    734  C   ASN A 118     -17.258   8.609 -39.187  1.00 20.76           C  
ATOM    735  O   ASN A 118     -17.486   8.814 -38.069  1.00 23.94           O  
ATOM    736  CB  ASN A 118     -15.049   7.423 -39.559  1.00 21.57           C  
ATOM    737  CG  ASN A 118     -14.479   7.847 -38.218  1.00 23.96           C  
ATOM    738  ND2 ASN A 118     -14.807   7.084 -37.161  1.00 22.10           N  
ATOM    739  OD1 ASN A 118     -13.718   8.822 -38.122  1.00 23.94           O  
ATOM    740  N   GLN A 119     -17.523   9.560 -40.098  1.00 21.35           N  
ATOM    741  CA  GLN A 119     -17.991  10.846 -39.624  1.00 22.10           C  
ATOM    742  C   GLN A 119     -19.478  10.726 -39.157  1.00 22.77           C  
ATOM    743  O   GLN A 119     -20.042  11.674 -38.614  1.00 25.53           O  
ATOM    744  CB  GLN A 119     -17.851  11.914 -40.801  1.00 22.31           C  
ATOM    745  CG  GLN A 119     -17.629  13.290 -40.244  1.00 25.12           C  
ATOM    746  CD  GLN A 119     -17.305  14.280 -41.308  1.00 23.15           C  
ATOM    747  NE2 GLN A 119     -17.378  15.554 -40.979  1.00 24.94           N  
ATOM    748  OE1 GLN A 119     -17.080  13.894 -42.437  1.00 30.39           O  
ATOM    749  N   MET A 120     -20.071   9.548 -39.315  1.00 22.20           N  
ATOM    750  CA  MET A 120     -21.465   9.325 -38.879  1.00 21.72           C  
ATOM    751  C   MET A 120     -21.508   8.545 -37.561  1.00 21.95           C  
ATOM    752  O   MET A 120     -22.601   8.188 -37.053  1.00 21.36           O  
ATOM    753  CB  MET A 120     -22.253   8.597 -39.960  1.00 20.73           C  
ATOM    754  CG  MET A 120     -22.447   9.402 -41.323  1.00 23.11           C  
ATOM    755  SD  MET A 120     -23.365  10.935 -40.945  1.00 25.61           S  
ATOM    756  CE  MET A 120     -23.630  11.547 -42.648  1.00 26.42           C  
ATOM    757  N   ASP A 121     -20.351   8.381 -36.938  1.00 22.14           N  
ATOM    758  CA  ASP A 121     -20.277   7.512 -35.792  1.00 22.78           C  
ATOM    759  C   ASP A 121     -20.884   8.204 -34.521  1.00 22.65           C  
ATOM    760  O   ASP A 121     -21.253   7.488 -33.577  1.00 23.33           O  
ATOM    761  CB  ASP A 121     -18.822   7.021 -35.567  1.00 21.61           C  
ATOM    762  CG  ASP A 121     -18.738   5.833 -34.626  1.00 26.87           C  
ATOM    763  OD1 ASP A 121     -19.589   4.959 -34.776  1.00 23.24           O  
ATOM    764  OD2 ASP A 121     -17.882   5.770 -33.689  1.00 26.38           O1-
ATOM    765  N   GLY A 122     -20.852   9.545 -34.455  1.00 22.02           N  
ATOM    766  CA  GLY A 122     -21.662  10.280 -33.494  1.00 22.27           C  
ATOM    767  C   GLY A 122     -20.906  10.392 -32.182  1.00 22.73           C  
ATOM    768  O   GLY A 122     -21.532  10.391 -31.156  1.00 28.14           O  
ATOM    769  N   VAL A 123     -19.558  10.463 -32.254  1.00 19.98           N  
ATOM    770  CA  VAL A 123     -18.720  10.658 -31.092  1.00 21.47           C  
ATOM    771  C   VAL A 123     -18.204  12.082 -31.020  1.00 23.62           C  
ATOM    772  O   VAL A 123     -17.249  12.428 -31.715  1.00 22.57           O  
ATOM    773  CB  VAL A 123     -17.550   9.610 -31.014  1.00 24.78           C  
ATOM    774  CG1 VAL A 123     -16.842   9.843 -29.683  1.00 25.04           C  
ATOM    775  CG2 VAL A 123     -18.133   8.204 -31.059  1.00 22.22           C  
ATOM    776  N   ALA A 124     -18.806  12.886 -30.135  1.00 25.48           N  
ATOM    777  CA  ALA A 124     -18.293  14.215 -29.852  1.00 27.09           C  
ATOM    778  C   ALA A 124     -16.826  14.162 -29.428  1.00 25.65           C  
ATOM    779  O   ALA A 124     -16.412  13.279 -28.612  1.00 24.42           O  
ATOM    780  CB  ALA A 124     -19.104  14.815 -28.734  1.00 28.28           C  
ATOM    781  N   ALA A 125     -16.042  15.131 -29.908  1.00 25.09           N  
ATOM    782  CA  ALA A 125     -14.570  15.178 -29.692  1.00 22.46           C  
ATOM    783  C   ALA A 125     -13.766  14.283 -30.673  1.00 25.21           C  
ATOM    784  O   ALA A 125     -12.526  14.475 -30.789  1.00 23.22           O  
ATOM    785  CB  ALA A 125     -14.180  14.897 -28.209  1.00 23.28           C  
ATOM    786  N   LEU A 126     -14.424  13.353 -31.400  1.00 22.88           N  
ATOM    787  CA  LEU A 126     -13.723  12.435 -32.361  1.00 21.53           C  
ATOM    788  C   LEU A 126     -14.188  12.763 -33.740  1.00 23.01           C  
ATOM    789  O   LEU A 126     -13.420  13.261 -34.564  1.00 27.99           O  
ATOM    790  CB  LEU A 126     -13.911  10.921 -32.122  1.00 21.63           C  
ATOM    791  CG  LEU A 126     -12.832  10.287 -31.227  1.00 23.78           C  
ATOM    792  CD1 LEU A 126     -12.890  10.875 -29.821  1.00 22.38           C  
ATOM    793  CD2 LEU A 126     -13.035   8.752 -31.165  1.00 21.71           C  
ATOM    794  N   THR A 127     -15.461  12.537 -33.979  1.00 21.27           N  
ATOM    795  CA  THR A 127     -15.988  12.587 -35.337  1.00 25.26           C  
ATOM    796  C   THR A 127     -16.820  13.851 -35.605  1.00 25.39           C  
ATOM    797  O   THR A 127     -17.179  14.126 -36.752  1.00 24.98           O  
ATOM    798  CB  THR A 127     -16.799  11.335 -35.618  1.00 24.66           C  
ATOM    799  CG2 THR A 127     -15.910  10.055 -35.475  1.00 23.64           C  
ATOM    800  OG1 THR A 127     -17.935  11.229 -34.699  1.00 24.24           O  
ATOM    801  N   GLN A 128     -17.114  14.634 -34.554  1.00 23.62           N  
ATOM    802  CA  GLN A 128     -18.005  15.811 -34.680  1.00 22.13           C  
ATOM    803  C   GLN A 128     -17.874  16.664 -33.419  1.00 25.89           C  
ATOM    804  O   GLN A 128     -17.414  16.190 -32.341  1.00 25.49           O  
ATOM    805  CB  GLN A 128     -19.499  15.400 -34.838  1.00 22.49           C  
ATOM    806  CG  GLN A 128     -20.076  14.644 -33.594  1.00 23.54           C  
ATOM    807  CD  GLN A 128     -21.588  14.453 -33.737  1.00 24.05           C  
ATOM    808  NE2 GLN A 128     -22.349  15.462 -33.308  1.00 22.61           N  
ATOM    809  OE1 GLN A 128     -22.029  13.513 -34.420  1.00 24.55           O  
ATOM    810  N   CYS A 129     -18.295  17.932 -33.561  1.00 25.49           N  
ATOM    811  CA  CYS A 129     -18.555  18.747 -32.390  1.00 24.82           C  
ATOM    812  C   CYS A 129     -19.938  18.333 -31.838  1.00 23.17           C  
ATOM    813  O   CYS A 129     -20.746  17.799 -32.573  1.00 22.91           O  
ATOM    814  CB  CYS A 129     -18.596  20.213 -32.794  1.00 27.60           C  
ATOM    815  SG  CYS A 129     -16.897  20.828 -33.042  1.00 34.30           S  
ATOM    816  N   PRO A 130     -20.215  18.653 -30.602  1.00 23.21           N  
ATOM    817  CA  PRO A 130     -21.626  18.356 -30.137  1.00 23.44           C  
ATOM    818  C   PRO A 130     -22.634  19.269 -30.850  1.00 22.59           C  
ATOM    819  O   PRO A 130     -22.284  20.391 -31.273  1.00 25.14           O  
ATOM    820  CB  PRO A 130     -21.582  18.762 -28.714  1.00 22.56           C  
ATOM    821  CG  PRO A 130     -20.121  18.752 -28.355  1.00 23.12           C  
ATOM    822  CD  PRO A 130     -19.419  19.270 -29.507  1.00 22.47           C  
ATOM    823  N   VAL A 131     -23.860  18.796 -30.981  1.00 24.77           N  
ATOM    824  CA  VAL A 131     -24.921  19.579 -31.655  1.00 26.91           C  
ATOM    825  C   VAL A 131     -25.584  20.431 -30.573  1.00 25.73           C  
ATOM    826  O   VAL A 131     -26.059  19.903 -29.549  1.00 27.34           O  
ATOM    827  CB  VAL A 131     -25.975  18.696 -32.335  1.00 24.45           C  
ATOM    828  CG1 VAL A 131     -27.058  19.538 -33.095  1.00 24.52           C  
ATOM    829  CG2 VAL A 131     -25.309  17.692 -33.265  1.00 23.68           C  
ATOM    830  N   PRO A 132     -25.609  21.763 -30.776  1.00 25.53           N  
ATOM    831  CA  PRO A 132     -26.142  22.599 -29.742  1.00 24.37           C  
ATOM    832  C   PRO A 132     -27.693  22.667 -29.827  1.00 24.78           C  
ATOM    833  O   PRO A 132     -28.285  22.368 -30.907  1.00 25.75           O  
ATOM    834  CB  PRO A 132     -25.525  23.962 -30.056  1.00 27.07           C  
ATOM    835  CG  PRO A 132     -25.458  24.012 -31.492  1.00 26.42           C  
ATOM    836  CD  PRO A 132     -25.022  22.559 -31.872  1.00 26.72           C  
ATOM    837  N   PRO A 133     -28.333  23.098 -28.726  1.00 25.41           N  
ATOM    838  CA  PRO A 133     -29.762  23.436 -28.715  1.00 24.91           C  
ATOM    839  C   PRO A 133     -30.174  24.201 -29.969  1.00 28.95           C  
ATOM    840  O   PRO A 133     -29.418  25.115 -30.426  1.00 31.12           O  
ATOM    841  CB  PRO A 133     -29.854  24.359 -27.485  1.00 29.04           C  
ATOM    842  CG  PRO A 133     -28.957  23.705 -26.497  1.00 28.65           C  
ATOM    843  CD  PRO A 133     -27.754  23.224 -27.346  1.00 25.81           C  
ATOM    844  N   ASN A 134     -31.300  23.800 -30.533  1.00 28.80           N  
ATOM    845  CA  ASN A 134     -31.862  24.389 -31.766  1.00 35.15           C  
ATOM    846  C   ASN A 134     -31.095  24.119 -33.071  1.00 37.01           C  
ATOM    847  O   ASN A 134     -31.400  24.722 -34.113  1.00 36.72           O  
ATOM    848  CB  ASN A 134     -32.110  25.894 -31.579  1.00 38.72           C  
ATOM    849  CG  ASN A 134     -33.038  26.443 -32.634  1.00 42.54           C  
ATOM    850  ND2 ASN A 134     -34.151  25.754 -32.859  1.00 36.06           N  
ATOM    851  OD1 ASN A 134     -32.742  27.464 -33.260  1.00 42.62           O  
ATOM    852  N   SER A 135     -30.074  23.250 -33.021  1.00 29.83           N  
ATOM    853  CA  SER A 135     -29.412  22.745 -34.246  1.00 29.51           C  
ATOM    854  C   SER A 135     -29.679  21.287 -34.447  1.00 27.59           C  
ATOM    855  O   SER A 135     -30.212  20.616 -33.541  1.00 24.26           O  
ATOM    856  CB  SER A 135     -27.883  23.009 -34.252  1.00 30.47           C  
ATOM    857  OG  SER A 135     -27.629  24.390 -34.337  1.00 33.83           O  
ATOM    858  N   SER A 136     -29.368  20.809 -35.654  1.00 26.52           N  
ATOM    859  CA  SER A 136     -29.617  19.412 -36.068  1.00 26.61           C  
ATOM    860  C   SER A 136     -28.393  18.755 -36.672  1.00 25.40           C  
ATOM    861  O   SER A 136     -27.462  19.463 -37.017  1.00 26.49           O  
ATOM    862  CB  SER A 136     -30.733  19.433 -37.106  1.00 29.88           C  
ATOM    863  OG  SER A 136     -31.914  19.896 -36.375  1.00 32.58           O  
ATOM    864  N   TYR A 137     -28.414  17.432 -36.838  1.00 25.22           N  
ATOM    865  CA  TYR A 137     -27.336  16.685 -37.530  1.00 23.63           C  
ATOM    866  C   TYR A 137     -28.061  15.549 -38.145  1.00 23.94           C  
ATOM    867  O   TYR A 137     -29.007  14.999 -37.514  1.00 24.84           O  
ATOM    868  CB  TYR A 137     -26.325  16.162 -36.493  1.00 20.72           C  
ATOM    869  CG  TYR A 137     -24.993  15.687 -36.998  1.00 22.84           C  
ATOM    870  CD1 TYR A 137     -24.834  14.417 -37.511  1.00 22.93           C  
ATOM    871  CD2 TYR A 137     -23.911  16.547 -36.983  1.00 26.48           C  
ATOM    872  CE1 TYR A 137     -23.569  13.992 -37.963  1.00 24.80           C  
ATOM    873  CE2 TYR A 137     -22.686  16.148 -37.422  1.00 24.84           C  
ATOM    874  CZ  TYR A 137     -22.541  14.872 -37.921  1.00 26.32           C  
ATOM    875  OH  TYR A 137     -21.294  14.504 -38.321  1.00 27.25           O  
ATOM    876  N   THR A 138     -27.713  15.194 -39.396  1.00 22.56           N  
ATOM    877  CA  THR A 138     -28.364  14.101 -40.076  1.00 22.16           C  
ATOM    878  C   THR A 138     -27.362  12.995 -40.165  1.00 23.77           C  
ATOM    879  O   THR A 138     -26.307  13.182 -40.748  1.00 26.62           O  
ATOM    880  CB  THR A 138     -28.847  14.495 -41.515  1.00 24.96           C  
ATOM    881  CG2 THR A 138     -29.553  13.371 -42.105  1.00 24.28           C  
ATOM    882  OG1 THR A 138     -29.816  15.521 -41.371  1.00 31.54           O  
ATOM    883  N   TYR A 139     -27.644  11.872 -39.497  1.00 21.61           N  
ATOM    884  CA  TYR A 139     -26.800  10.710 -39.567  1.00 24.65           C  
ATOM    885  C   TYR A 139     -27.316   9.833 -40.694  1.00 22.16           C  
ATOM    886  O   TYR A 139     -28.535   9.607 -40.809  1.00 24.75           O  
ATOM    887  CB  TYR A 139     -26.851   9.896 -38.270  1.00 19.35           C  
ATOM    888  CG  TYR A 139     -26.264  10.691 -37.076  1.00 19.43           C  
ATOM    889  CD1 TYR A 139     -24.899  10.678 -36.821  1.00 18.57           C  
ATOM    890  CD2 TYR A 139     -27.081  11.519 -36.288  1.00 20.18           C  
ATOM    891  CE1 TYR A 139     -24.364  11.379 -35.751  1.00 20.16           C  
ATOM    892  CE2 TYR A 139     -26.548  12.262 -35.201  1.00 19.85           C  
ATOM    893  CZ  TYR A 139     -25.199  12.186 -34.952  1.00 20.08           C  
ATOM    894  OH  TYR A 139     -24.639  12.918 -33.930  1.00 22.01           O  
ATOM    895  N   VAL A 140     -26.390   9.321 -41.497  1.00 19.32           N  
ATOM    896  CA  VAL A 140     -26.804   8.399 -42.502  1.00 22.18           C  
ATOM    897  C   VAL A 140     -25.853   7.232 -42.458  1.00 27.00           C  
ATOM    898  O   VAL A 140     -24.603   7.427 -42.494  1.00 26.66           O  
ATOM    899  CB  VAL A 140     -26.725   9.029 -43.921  1.00 24.67           C  
ATOM    900  CG1 VAL A 140     -27.272   8.035 -44.915  1.00 24.67           C  
ATOM    901  CG2 VAL A 140     -27.520  10.328 -43.996  1.00 28.42           C  
ATOM    902  N   TRP A 141     -26.395   6.020 -42.397  1.00 23.11           N  
ATOM    903  CA  TRP A 141     -25.567   4.847 -42.359  1.00 22.74           C  
ATOM    904  C   TRP A 141     -26.213   3.629 -42.989  1.00 19.70           C  
ATOM    905  O   TRP A 141     -27.450   3.538 -43.147  1.00 23.68           O  
ATOM    906  CB  TRP A 141     -25.149   4.567 -40.901  1.00 20.74           C  
ATOM    907  CG  TRP A 141     -26.288   4.575 -39.862  1.00 23.48           C  
ATOM    908  CD1 TRP A 141     -26.680   5.633 -39.070  1.00 20.60           C  
ATOM    909  CD2 TRP A 141     -27.012   3.443 -39.389  1.00 20.54           C  
ATOM    910  CE2 TRP A 141     -27.917   3.904 -38.459  1.00 21.63           C  
ATOM    911  CE3 TRP A 141     -27.076   2.094 -39.792  1.00 20.83           C  
ATOM    912  NE1 TRP A 141     -27.681   5.239 -38.274  1.00 21.90           N  
ATOM    913  CZ2 TRP A 141     -28.797   3.045 -37.782  1.00 25.12           C  
ATOM    914  CZ3 TRP A 141     -27.975   1.247 -39.150  1.00 21.02           C  
ATOM    915  CH2 TRP A 141     -28.799   1.727 -38.151  1.00 23.48           C  
ATOM    916  N   ARG A 142     -25.387   2.674 -43.352  1.00 20.54           N  
ATOM    917  CA  ARG A 142     -25.827   1.486 -43.990  1.00 19.65           C  
ATOM    918  C   ARG A 142     -26.074   0.398 -42.951  1.00 22.06           C  
ATOM    919  O   ARG A 142     -25.266   0.213 -42.017  1.00 22.70           O  
ATOM    920  CB  ARG A 142     -24.728   0.976 -44.980  1.00 23.13           C  
ATOM    921  CG  ARG A 142     -25.182  -0.195 -45.831  1.00 21.12           C  
ATOM    922  CD  ARG A 142     -26.177   0.409 -46.834  1.00 25.41           C  
ATOM    923  NE  ARG A 142     -26.658  -0.625 -47.745  1.00 25.90           N  
ATOM    924  CZ  ARG A 142     -25.996  -1.149 -48.766  1.00 27.70           C  
ATOM    925  NH1 ARG A 142     -24.704  -0.777 -49.060  1.00 26.26           N1+
ATOM    926  NH2 ARG A 142     -26.609  -2.110 -49.478  1.00 31.86           N  
ATOM    927  N   ALA A 143     -27.187  -0.292 -43.098  1.00 20.06           N  
ATOM    928  CA  ALA A 143     -27.448  -1.507 -42.242  1.00 21.07           C  
ATOM    929  C   ALA A 143     -26.676  -2.717 -42.719  1.00 22.26           C  
ATOM    930  O   ALA A 143     -27.232  -3.585 -43.365  1.00 25.32           O  
ATOM    931  CB  ALA A 143     -28.956  -1.774 -42.268  1.00 27.11           C  
ATOM    932  N   GLU A 144     -25.353  -2.751 -42.457  1.00 22.79           N  
ATOM    933  CA  GLU A 144     -24.481  -3.773 -43.027  1.00 21.18           C  
ATOM    934  C   GLU A 144     -24.165  -4.849 -41.991  1.00 27.40           C  
ATOM    935  O   GLU A 144     -23.083  -5.425 -41.995  1.00 29.07           O  
ATOM    936  CB  GLU A 144     -23.158  -3.176 -43.528  1.00 24.68           C  
ATOM    937  CG  GLU A 144     -22.392  -2.310 -42.543  1.00 28.74           C  
ATOM    938  CD  GLU A 144     -21.238  -1.553 -43.247  1.00 35.34           C  
ATOM    939  OE1 GLU A 144     -20.582  -2.120 -44.170  1.00 39.02           O  
ATOM    940  OE2 GLU A 144     -20.986  -0.380 -42.863  1.00 30.03           O1-
ATOM    941  N   GLU A 145     -25.140  -5.103 -41.127  1.00 25.00           N  
ATOM    942  CA  GLU A 145     -25.101  -6.191 -40.185  1.00 23.62           C  
ATOM    943  C   GLU A 145     -26.580  -6.436 -39.941  1.00 24.69           C  
ATOM    944  O   GLU A 145     -27.421  -5.635 -40.391  1.00 26.30           O  
ATOM    945  CB  GLU A 145     -24.427  -5.715 -38.881  1.00 24.97           C  
ATOM    946  CG  GLU A 145     -24.860  -4.289 -38.430  1.00 29.12           C  
ATOM    947  CD  GLU A 145     -23.889  -3.194 -38.933  1.00 31.50           C  
ATOM    948  OE1 GLU A 145     -24.351  -2.297 -39.683  1.00 31.38           O  
ATOM    949  OE2 GLU A 145     -22.629  -3.282 -38.640  1.00 29.47           O1-
ATOM    950  N   TYR A 146     -26.906  -7.472 -39.165  1.00 20.86           N  
ATOM    951  CA  TYR A 146     -28.348  -7.693 -38.786  1.00 22.10           C  
ATOM    952  C   TYR A 146     -28.382  -8.247 -37.359  1.00 23.57           C  
ATOM    953  O   TYR A 146     -27.423  -8.894 -36.907  1.00 23.53           O  
ATOM    954  CB  TYR A 146     -29.087  -8.615 -39.836  1.00 19.84           C  
ATOM    955  CG  TYR A 146     -28.387  -9.920 -40.083  1.00 21.80           C  
ATOM    956  CD1 TYR A 146     -28.605 -11.019 -39.219  1.00 18.79           C  
ATOM    957  CD2 TYR A 146     -27.426 -10.045 -41.104  1.00 21.85           C  
ATOM    958  CE1 TYR A 146     -27.985 -12.217 -39.394  1.00 20.70           C  
ATOM    959  CE2 TYR A 146     -26.761 -11.277 -41.309  1.00 22.39           C  
ATOM    960  CZ  TYR A 146     -27.027 -12.338 -40.411  1.00 21.76           C  
ATOM    961  OH  TYR A 146     -26.382 -13.529 -40.573  1.00 19.85           O  
ATOM    962  N   GLY A 147     -29.476  -7.931 -36.639  1.00 22.79           N  
ATOM    963  CA  GLY A 147     -29.729  -8.455 -35.288  1.00 26.86           C  
ATOM    964  C   GLY A 147     -30.103  -7.220 -34.452  1.00 24.87           C  
ATOM    965  O   GLY A 147     -30.820  -6.341 -34.924  1.00 26.09           O  
ATOM    966  N   SER A 148     -29.498  -7.075 -33.304  1.00 21.72           N  
ATOM    967  CA  SER A 148     -30.053  -6.179 -32.270  1.00 23.55           C  
ATOM    968  C   SER A 148     -28.997  -5.311 -31.698  1.00 24.74           C  
ATOM    969  O   SER A 148     -27.926  -5.809 -31.293  1.00 24.28           O  
ATOM    970  CB  SER A 148     -30.590  -7.027 -31.048  1.00 22.37           C  
ATOM    971  OG  SER A 148     -31.609  -7.902 -31.504  1.00 23.57           O  
ATOM    972  N   SER A 149     -29.273  -4.008 -31.609  1.00 21.83           N  
ATOM    973  CA  SER A 149     -28.407  -3.198 -30.799  1.00 20.38           C  
ATOM    974  C   SER A 149     -29.206  -2.022 -30.376  1.00 21.85           C  
ATOM    975  O   SER A 149     -30.431  -2.149 -30.127  1.00 20.93           O  
ATOM    976  CB  SER A 149     -27.140  -2.848 -31.607  1.00 18.25           C  
ATOM    977  OG  SER A 149     -26.207  -2.128 -30.826  1.00 21.49           O  
ATOM    978  N   TRP A 150     -28.543  -0.881 -30.306  1.00 22.51           N  
ATOM    979  CA  TRP A 150     -29.141   0.311 -29.756  1.00 20.85           C  
ATOM    980  C   TRP A 150     -28.389   1.552 -30.164  1.00 20.02           C  
ATOM    981  O   TRP A 150     -27.190   1.498 -30.490  1.00 18.17           O  
ATOM    982  CB  TRP A 150     -29.273   0.246 -28.269  1.00 18.64           C  
ATOM    983  CG  TRP A 150     -27.977   0.066 -27.419  1.00 18.44           C  
ATOM    984  CD1 TRP A 150     -26.944  -0.768 -27.612  1.00 17.12           C  
ATOM    985  CD2 TRP A 150     -27.738   0.757 -26.193  1.00 15.68           C  
ATOM    986  CE2 TRP A 150     -26.496   0.322 -25.691  1.00 16.87           C  
ATOM    987  CE3 TRP A 150     -28.435   1.759 -25.532  1.00 17.70           C  
ATOM    988  NE1 TRP A 150     -26.029  -0.643 -26.545  1.00 18.69           N  
ATOM    989  CZ2 TRP A 150     -25.921   0.872 -24.516  1.00 20.48           C  
ATOM    990  CZ3 TRP A 150     -27.928   2.269 -24.297  1.00 18.28           C  
ATOM    991  CH2 TRP A 150     -26.650   1.829 -23.838  1.00 18.07           C  
ATOM    992  N   TYR A 151     -29.104   2.660 -30.170  1.00 18.64           N  
ATOM    993  CA  TYR A 151     -28.452   3.936 -30.339  1.00 19.42           C  
ATOM    994  C   TYR A 151     -28.529   4.657 -28.999  1.00 19.01           C  
ATOM    995  O   TYR A 151     -29.443   4.389 -28.210  1.00 20.19           O  
ATOM    996  CB  TYR A 151     -29.192   4.784 -31.359  1.00 18.82           C  
ATOM    997  CG  TYR A 151     -30.561   5.191 -30.975  1.00 18.01           C  
ATOM    998  CD1 TYR A 151     -30.814   6.374 -30.203  1.00 17.71           C  
ATOM    999  CD2 TYR A 151     -31.642   4.411 -31.396  1.00 18.12           C  
ATOM   1000  CE1 TYR A 151     -32.152   6.695 -29.894  1.00 16.77           C  
ATOM   1001  CE2 TYR A 151     -32.948   4.716 -31.083  1.00 17.47           C  
ATOM   1002  CZ  TYR A 151     -33.194   5.845 -30.326  1.00 15.79           C  
ATOM   1003  OH  TYR A 151     -34.552   6.043 -30.053  1.00 15.91           O  
ATOM   1004  N   HIS A 152     -27.638   5.584 -28.766  1.00 16.27           N  
ATOM   1005  CA  HIS A 152     -27.648   6.376 -27.479  1.00 18.65           C  
ATOM   1006  C   HIS A 152     -26.823   7.598 -27.633  1.00 20.08           C  
ATOM   1007  O   HIS A 152     -25.920   7.647 -28.489  1.00 19.96           O  
ATOM   1008  CB  HIS A 152     -27.181   5.579 -26.241  1.00 18.31           C  
ATOM   1009  CG  HIS A 152     -25.812   4.990 -26.376  1.00 20.73           C  
ATOM   1010  CD2 HIS A 152     -25.401   3.741 -26.723  1.00 23.57           C  
ATOM   1011  ND1 HIS A 152     -24.672   5.745 -26.262  1.00 20.00           N  
ATOM   1012  CE1 HIS A 152     -23.600   4.969 -26.447  1.00 24.31           C  
ATOM   1013  NE2 HIS A 152     -24.022   3.752 -26.728  1.00 29.39           N  
ATOM   1014  N   SER A 153     -27.092   8.604 -26.796  1.00 19.94           N  
ATOM   1015  CA  SER A 153     -26.226   9.759 -26.869  1.00 20.10           C  
ATOM   1016  C   SER A 153     -24.817   9.337 -26.560  1.00 22.71           C  
ATOM   1017  O   SER A 153     -24.603   8.450 -25.670  1.00 24.58           O  
ATOM   1018  CB  SER A 153     -26.696  10.780 -25.869  1.00 21.05           C  
ATOM   1019  OG  SER A 153     -25.838  11.935 -25.895  1.00 22.69           O  
ATOM   1020  N   HIS A 154     -23.865  10.009 -27.192  1.00 22.97           N  
ATOM   1021  CA  HIS A 154     -22.463   9.844 -26.850  1.00 27.23           C  
ATOM   1022  C   HIS A 154     -21.859  11.188 -26.484  1.00 31.05           C  
ATOM   1023  O   HIS A 154     -20.856  11.668 -27.040  1.00 35.73           O  
ATOM   1024  CB  HIS A 154     -21.757   9.161 -28.002  1.00 28.41           C  
ATOM   1025  CG  HIS A 154     -20.706   8.204 -27.582  1.00 32.14           C  
ATOM   1026  CD2 HIS A 154     -20.559   6.868 -27.798  1.00 25.93           C  
ATOM   1027  ND1 HIS A 154     -19.631   8.599 -26.824  1.00 33.76           N  
ATOM   1028  CE1 HIS A 154     -18.842   7.557 -26.620  1.00 38.68           C  
ATOM   1029  NE2 HIS A 154     -19.389   6.493 -27.185  1.00 34.62           N  
ATOM   1030  N   PHE A 155     -22.602  11.857 -25.623  1.00 26.81           N  
ATOM   1031  CA  PHE A 155     -22.229  13.153 -25.129  1.00 28.36           C  
ATOM   1032  C   PHE A 155     -22.318  13.100 -23.614  1.00 24.14           C  
ATOM   1033  O   PHE A 155     -23.435  13.064 -23.055  1.00 23.19           O  
ATOM   1034  CB  PHE A 155     -23.183  14.220 -25.646  1.00 27.85           C  
ATOM   1035  CG  PHE A 155     -22.823  15.580 -25.177  1.00 28.01           C  
ATOM   1036  CD1 PHE A 155     -21.676  16.229 -25.707  1.00 32.74           C  
ATOM   1037  CD2 PHE A 155     -23.583  16.230 -24.233  1.00 29.09           C  
ATOM   1038  CE1 PHE A 155     -21.311  17.495 -25.259  1.00 31.67           C  
ATOM   1039  CE2 PHE A 155     -23.220  17.522 -23.814  1.00 30.77           C  
ATOM   1040  CZ  PHE A 155     -22.090  18.146 -24.335  1.00 24.79           C  
ATOM   1041  N   SER A 156     -21.170  13.046 -22.951  1.00 23.42           N  
ATOM   1042  CA  SER A 156     -21.134  13.087 -21.463  1.00 24.32           C  
ATOM   1043  C   SER A 156     -22.009  11.995 -20.836  1.00 21.40           C  
ATOM   1044  O   SER A 156     -21.947  10.852 -21.312  1.00 24.66           O  
ATOM   1045  CB  SER A 156     -21.471  14.467 -20.958  1.00 27.20           C  
ATOM   1046  OG  SER A 156     -21.119  14.575 -19.605  1.00 34.08           O  
ATOM   1047  N   LEU A 157     -22.886  12.313 -19.890  1.00 19.72           N  
ATOM   1048  CA  LEU A 157     -23.685  11.235 -19.208  1.00 20.28           C  
ATOM   1049  C   LEU A 157     -25.073  11.146 -19.781  1.00 20.18           C  
ATOM   1050  O   LEU A 157     -25.964  10.502 -19.222  1.00 21.52           O  
ATOM   1051  CB  LEU A 157     -23.755  11.534 -17.668  1.00 20.81           C  
ATOM   1052  CG  LEU A 157     -22.344  11.647 -17.051  1.00 20.69           C  
ATOM   1053  CD1 LEU A 157     -22.487  11.959 -15.552  1.00 21.13           C  
ATOM   1054  CD2 LEU A 157     -21.475  10.437 -17.191  1.00 21.31           C  
ATOM   1055  N   GLN A 158     -25.277  11.836 -20.900  1.00 19.73           N  
ATOM   1056  CA  GLN A 158     -26.620  11.944 -21.475  1.00 22.21           C  
ATOM   1057  C   GLN A 158     -27.395  10.639 -21.778  1.00 21.84           C  
ATOM   1058  O   GLN A 158     -28.613  10.561 -21.568  1.00 21.97           O  
ATOM   1059  CB  GLN A 158     -26.520  12.808 -22.730  1.00 22.52           C  
ATOM   1060  CG  GLN A 158     -27.854  13.279 -23.246  1.00 23.19           C  
ATOM   1061  CD  GLN A 158     -27.636  14.314 -24.324  1.00 21.54           C  
ATOM   1062  NE2 GLN A 158     -27.654  13.871 -25.558  1.00 24.80           N  
ATOM   1063  OE1 GLN A 158     -27.493  15.529 -24.040  1.00 25.84           O  
ATOM   1064  N   ALA A 159     -26.712   9.611 -22.273  1.00 20.79           N  
ATOM   1065  CA  ALA A 159     -27.404   8.351 -22.525  1.00 21.40           C  
ATOM   1066  C   ALA A 159     -28.151   7.807 -21.301  1.00 22.24           C  
ATOM   1067  O   ALA A 159     -29.206   7.170 -21.419  1.00 24.38           O  
ATOM   1068  CB  ALA A 159     -26.412   7.321 -22.984  1.00 17.23           C  
ATOM   1069  N   TRP A 160     -27.582   8.052 -20.103  1.00 20.21           N  
ATOM   1070  CA  TRP A 160     -28.122   7.472 -18.883  1.00 21.55           C  
ATOM   1071  C   TRP A 160     -29.112   8.428 -18.173  1.00 22.16           C  
ATOM   1072  O   TRP A 160     -29.622   8.071 -17.234  1.00 23.59           O  
ATOM   1073  CB  TRP A 160     -26.949   7.097 -17.900  1.00 19.23           C  
ATOM   1074  CG  TRP A 160     -26.071   6.073 -18.653  1.00 20.63           C  
ATOM   1075  CD1 TRP A 160     -26.319   4.747 -18.736  1.00 21.26           C  
ATOM   1076  CD2 TRP A 160     -24.912   6.334 -19.472  1.00 19.79           C  
ATOM   1077  CE2 TRP A 160     -24.513   5.073 -20.037  1.00 21.18           C  
ATOM   1078  CE3 TRP A 160     -24.197   7.493 -19.819  1.00 19.22           C  
ATOM   1079  NE1 TRP A 160     -25.362   4.124 -19.509  1.00 22.17           N  
ATOM   1080  CZ2 TRP A 160     -23.403   4.927 -20.861  1.00 22.37           C  
ATOM   1081  CZ3 TRP A 160     -23.091   7.358 -20.709  1.00 24.72           C  
ATOM   1082  CH2 TRP A 160     -22.714   6.075 -21.222  1.00 29.31           C  
ATOM   1083  N   GLU A 161     -29.424   9.585 -18.756  1.00 23.96           N  
ATOM   1084  CA  GLU A 161     -30.572  10.359 -18.372  1.00 22.92           C  
ATOM   1085  C   GLU A 161     -31.776   9.960 -19.250  1.00 26.53           C  
ATOM   1086  O   GLU A 161     -32.888  10.497 -19.068  1.00 26.65           O  
ATOM   1087  CB  GLU A 161     -30.263  11.860 -18.643  1.00 26.41           C  
ATOM   1088  CG  GLU A 161     -29.106  12.451 -17.823  1.00 26.84           C  
ATOM   1089  CD  GLU A 161     -29.380  12.535 -16.341  1.00 32.74           C  
ATOM   1090  OE1 GLU A 161     -28.627  13.318 -15.694  1.00 31.85           O  
ATOM   1091  OE2 GLU A 161     -30.330  11.856 -15.791  1.00 35.54           O1-
ATOM   1092  N   GLY A 162     -31.569   9.077 -20.217  1.00 20.80           N  
ATOM   1093  CA  GLY A 162     -32.674   8.607 -21.059  1.00 18.99           C  
ATOM   1094  C   GLY A 162     -32.528   8.676 -22.557  1.00 20.75           C  
ATOM   1095  O   GLY A 162     -33.454   8.265 -23.207  1.00 18.17           O  
ATOM   1096  N   VAL A 163     -31.399   9.220 -23.128  1.00 20.42           N  
ATOM   1097  CA  VAL A 163     -31.305   9.402 -24.548  1.00 21.27           C  
ATOM   1098  C   VAL A 163     -30.737   8.113 -25.241  1.00 21.68           C  
ATOM   1099  O   VAL A 163     -29.496   7.978 -25.463  1.00 17.29           O  
ATOM   1100  CB  VAL A 163     -30.451  10.658 -24.909  1.00 21.87           C  
ATOM   1101  CG1 VAL A 163     -30.498  10.889 -26.403  1.00 21.42           C  
ATOM   1102  CG2 VAL A 163     -31.079  11.882 -24.250  1.00 21.68           C  
ATOM   1103  N   PHE A 164     -31.636   7.152 -25.490  1.00 19.66           N  
ATOM   1104  CA  PHE A 164     -31.237   5.833 -26.055  1.00 19.69           C  
ATOM   1105  C   PHE A 164     -32.446   5.136 -26.531  1.00 19.30           C  
ATOM   1106  O   PHE A 164     -33.565   5.449 -26.081  1.00 20.84           O  
ATOM   1107  CB  PHE A 164     -30.476   4.921 -24.996  1.00 18.67           C  
ATOM   1108  CG  PHE A 164     -31.376   4.341 -23.968  1.00 22.06           C  
ATOM   1109  CD1 PHE A 164     -31.635   5.073 -22.786  1.00 20.02           C  
ATOM   1110  CD2 PHE A 164     -31.976   3.089 -24.121  1.00 22.85           C  
ATOM   1111  CE1 PHE A 164     -32.509   4.606 -21.804  1.00 26.11           C  
ATOM   1112  CE2 PHE A 164     -32.835   2.609 -23.107  1.00 24.85           C  
ATOM   1113  CZ  PHE A 164     -33.117   3.370 -21.962  1.00 23.20           C  
ATOM   1114  N   GLY A 165     -32.272   4.135 -27.403  1.00 18.54           N  
ATOM   1115  CA  GLY A 165     -33.428   3.441 -27.993  1.00 19.50           C  
ATOM   1116  C   GLY A 165     -32.890   2.249 -28.759  1.00 17.71           C  
ATOM   1117  O   GLY A 165     -31.642   2.166 -28.948  1.00 17.14           O  
ATOM   1118  N   GLY A 166     -33.760   1.370 -29.208  1.00 16.21           N  
ATOM   1119  CA  GLY A 166     -33.304   0.135 -29.907  1.00 17.25           C  
ATOM   1120  C   GLY A 166     -32.865   0.323 -31.363  1.00 18.88           C  
ATOM   1121  O   GLY A 166     -33.325   1.294 -32.027  1.00 19.12           O  
ATOM   1122  N   ILE A 167     -32.027  -0.585 -31.867  1.00 17.55           N  
ATOM   1123  CA  ILE A 167     -31.841  -0.705 -33.302  1.00 20.15           C  
ATOM   1124  C   ILE A 167     -32.212  -2.171 -33.545  1.00 20.41           C  
ATOM   1125  O   ILE A 167     -31.714  -3.104 -32.811  1.00 19.52           O  
ATOM   1126  CB  ILE A 167     -30.356  -0.411 -33.729  1.00 18.17           C  
ATOM   1127  CG1 ILE A 167     -29.976   1.052 -33.441  1.00 18.42           C  
ATOM   1128  CG2 ILE A 167     -30.118  -0.899 -35.112  1.00 20.82           C  
ATOM   1129  CD1 ILE A 167     -28.483   1.409 -33.626  1.00 20.89           C  
ATOM   1130  N   LEU A 168     -33.028  -2.407 -34.593  1.00 18.87           N  
ATOM   1131  CA  LEU A 168     -33.539  -3.766 -34.856  1.00 20.52           C  
ATOM   1132  C   LEU A 168     -33.447  -3.950 -36.304  1.00 24.19           C  
ATOM   1133  O   LEU A 168     -34.222  -3.316 -37.043  1.00 23.67           O  
ATOM   1134  CB  LEU A 168     -35.024  -3.951 -34.415  1.00 20.78           C  
ATOM   1135  CG  LEU A 168     -35.578  -5.400 -34.361  1.00 23.11           C  
ATOM   1136  CD1 LEU A 168     -36.920  -5.523 -33.583  1.00 24.84           C  
ATOM   1137  CD2 LEU A 168     -35.665  -6.106 -35.754  1.00 24.29           C  
ATOM   1138  N   ILE A 169     -32.451  -4.737 -36.735  1.00 22.89           N  
ATOM   1139  CA  ILE A 169     -32.239  -4.925 -38.127  1.00 23.55           C  
ATOM   1140  C   ILE A 169     -32.647  -6.331 -38.455  1.00 23.77           C  
ATOM   1141  O   ILE A 169     -32.045  -7.324 -37.995  1.00 21.97           O  
ATOM   1142  CB  ILE A 169     -30.749  -4.627 -38.575  1.00 23.42           C  
ATOM   1143  CG1 ILE A 169     -30.382  -3.153 -38.286  1.00 25.77           C  
ATOM   1144  CG2 ILE A 169     -30.642  -4.977 -40.067  1.00 20.39           C  
ATOM   1145  CD1 ILE A 169     -28.850  -2.835 -38.465  1.00 22.46           C  
ATOM   1146  N   HIS A 170     -33.737  -6.433 -39.248  1.00 22.42           N  
ATOM   1147  CA  HIS A 170     -34.211  -7.743 -39.666  1.00 23.52           C  
ATOM   1148  C   HIS A 170     -33.187  -8.477 -40.507  1.00 22.73           C  
ATOM   1149  O   HIS A 170     -32.502  -7.881 -41.338  1.00 24.21           O  
ATOM   1150  CB  HIS A 170     -35.576  -7.621 -40.401  1.00 22.87           C  
ATOM   1151  CG  HIS A 170     -36.672  -7.093 -39.488  1.00 26.29           C  
ATOM   1152  CD2 HIS A 170     -37.241  -5.870 -39.416  1.00 28.25           C  
ATOM   1153  ND1 HIS A 170     -37.250  -7.836 -38.493  1.00 26.50           N  
ATOM   1154  CE1 HIS A 170     -38.154  -7.112 -37.863  1.00 30.37           C  
ATOM   1155  NE2 HIS A 170     -38.185  -5.919 -38.426  1.00 35.00           N  
ATOM   1156  N   GLY A 171     -33.104  -9.772 -40.289  1.00 20.04           N  
ATOM   1157  CA  GLY A 171     -32.187 -10.602 -41.075  1.00 24.15           C  
ATOM   1158  C   GLY A 171     -32.330 -12.061 -40.673  1.00 26.18           C  
ATOM   1159  O   GLY A 171     -33.229 -12.440 -39.857  1.00 24.30           O  
ATOM   1160  N   PRO A 172     -31.440 -12.911 -41.231  1.00 23.61           N  
ATOM   1161  CA  PRO A 172     -31.416 -14.310 -40.904  1.00 23.89           C  
ATOM   1162  C   PRO A 172     -31.206 -14.557 -39.395  1.00 26.09           C  
ATOM   1163  O   PRO A 172     -30.712 -13.682 -38.701  1.00 22.99           O  
ATOM   1164  CB  PRO A 172     -30.160 -14.820 -41.663  1.00 24.52           C  
ATOM   1165  CG  PRO A 172     -29.992 -13.871 -42.816  1.00 25.62           C  
ATOM   1166  CD  PRO A 172     -30.368 -12.529 -42.177  1.00 23.47           C  
ATOM   1167  N   SER A 173     -31.562 -15.755 -38.949  1.00 24.88           N  
ATOM   1168  CA  SER A 173     -31.520 -16.131 -37.571  1.00 25.84           C  
ATOM   1169  C   SER A 173     -30.993 -17.554 -37.459  1.00 24.31           C  
ATOM   1170  O   SER A 173     -31.233 -18.362 -38.370  1.00 25.61           O  
ATOM   1171  CB  SER A 173     -33.006 -16.146 -37.096  1.00 28.99           C  
ATOM   1172  OG  SER A 173     -33.005 -16.309 -35.734  1.00 43.07           O  
ATOM   1173  N   THR A 174     -30.293 -17.912 -36.370  1.00 21.47           N  
ATOM   1174  CA  THR A 174     -29.734 -19.280 -36.250  1.00 21.11           C  
ATOM   1175  C   THR A 174     -30.721 -20.231 -35.631  1.00 23.64           C  
ATOM   1176  O   THR A 174     -30.452 -21.384 -35.494  1.00 26.58           O  
ATOM   1177  CB  THR A 174     -28.458 -19.320 -35.415  1.00 23.73           C  
ATOM   1178  CG2 THR A 174     -27.269 -18.636 -36.201  1.00 24.82           C  
ATOM   1179  OG1 THR A 174     -28.695 -18.594 -34.199  1.00 22.17           O  
ATOM   1180  N   ALA A 175     -31.889 -19.740 -35.272  1.00 24.17           N  
ATOM   1181  CA  ALA A 175     -32.985 -20.636 -34.852  1.00 30.14           C  
ATOM   1182  C   ALA A 175     -34.330 -19.996 -35.106  1.00 32.13           C  
ATOM   1183  O   ALA A 175     -34.451 -18.770 -35.368  1.00 27.69           O  
ATOM   1184  CB  ALA A 175     -32.817 -21.133 -33.404  1.00 32.47           C  
ATOM   1185  N   GLU A 176     -35.335 -20.852 -35.131  1.00 33.89           N  
ATOM   1186  CA  GLU A 176     -36.666 -20.456 -35.517  1.00 35.55           C  
ATOM   1187  C   GLU A 176     -37.493 -20.039 -34.331  1.00 27.73           C  
ATOM   1188  O   GLU A 176     -37.336 -20.563 -33.232  1.00 26.63           O  
ATOM   1189  CB  GLU A 176     -37.349 -21.632 -36.177  1.00 38.92           C  
ATOM   1190  CG  GLU A 176     -36.755 -21.984 -37.519  1.00 51.62           C  
ATOM   1191  CD  GLU A 176     -37.424 -23.219 -38.089  1.00 67.30           C  
ATOM   1192  OE1 GLU A 176     -38.160 -23.057 -39.086  1.00 67.95           O  
ATOM   1193  OE2 GLU A 176     -37.256 -24.331 -37.500  1.00 68.56           O1-
ATOM   1194  N   TYR A 177     -38.420 -19.156 -34.573  1.00 28.66           N  
ATOM   1195  CA  TYR A 177     -39.372 -18.740 -33.522  1.00 27.78           C  
ATOM   1196  C   TYR A 177     -40.629 -18.243 -34.173  1.00 27.89           C  
ATOM   1197  O   TYR A 177     -40.678 -18.106 -35.423  1.00 29.14           O  
ATOM   1198  CB  TYR A 177     -38.703 -17.669 -32.612  1.00 23.20           C  
ATOM   1199  CG  TYR A 177     -38.188 -16.501 -33.395  1.00 23.77           C  
ATOM   1200  CD1 TYR A 177     -36.879 -16.530 -33.944  1.00 24.62           C  
ATOM   1201  CD2 TYR A 177     -38.993 -15.379 -33.611  1.00 22.99           C  
ATOM   1202  CE1 TYR A 177     -36.407 -15.435 -34.728  1.00 25.50           C  
ATOM   1203  CE2 TYR A 177     -38.525 -14.290 -34.373  1.00 23.72           C  
ATOM   1204  CZ  TYR A 177     -37.215 -14.373 -34.918  1.00 23.05           C  
ATOM   1205  OH  TYR A 177     -36.722 -13.294 -35.621  1.00 26.49           O  
ATOM   1206  N   ASP A 178     -41.622 -17.882 -33.352  1.00 27.97           N  
ATOM   1207  CA  ASP A 178     -42.948 -17.477 -33.802  1.00 27.31           C  
ATOM   1208  C   ASP A 178     -43.253 -16.008 -33.716  1.00 28.95           C  
ATOM   1209  O   ASP A 178     -43.961 -15.489 -34.536  1.00 31.18           O  
ATOM   1210  CB  ASP A 178     -44.002 -18.282 -33.030  1.00 27.62           C  
ATOM   1211  CG  ASP A 178     -43.753 -19.778 -33.126  1.00 28.92           C  
ATOM   1212  OD1 ASP A 178     -43.771 -20.286 -34.240  1.00 34.81           O  
ATOM   1213  OD2 ASP A 178     -43.547 -20.494 -32.141  1.00 29.60           O1-
ATOM   1214  N   HIS A 179     -42.714 -15.318 -32.710  1.00 25.66           N  
ATOM   1215  CA  HIS A 179     -43.062 -13.926 -32.534  1.00 27.66           C  
ATOM   1216  C   HIS A 179     -41.843 -13.144 -32.092  1.00 25.08           C  
ATOM   1217  O   HIS A 179     -41.054 -13.650 -31.313  1.00 26.71           O  
ATOM   1218  CB  HIS A 179     -44.061 -13.828 -31.405  1.00 30.84           C  
ATOM   1219  CG  HIS A 179     -45.291 -14.612 -31.647  1.00 33.81           C  
ATOM   1220  CD2 HIS A 179     -45.733 -15.781 -31.109  1.00 30.67           C  
ATOM   1221  ND1 HIS A 179     -46.182 -14.268 -32.636  1.00 33.52           N  
ATOM   1222  CE1 HIS A 179     -47.150 -15.174 -32.672  1.00 33.88           C  
ATOM   1223  NE2 HIS A 179     -46.917 -16.078 -31.731  1.00 27.57           N  
ATOM   1224  N   ASP A 180     -41.705 -11.955 -32.609  1.00 22.27           N  
ATOM   1225  CA  ASP A 180     -40.563 -11.134 -32.222  1.00 29.02           C  
ATOM   1226  C   ASP A 180     -41.047 -10.067 -31.271  1.00 27.84           C  
ATOM   1227  O   ASP A 180     -41.805  -9.190 -31.642  1.00 28.81           O  
ATOM   1228  CB  ASP A 180     -39.897 -10.557 -33.453  1.00 28.22           C  
ATOM   1229  CG  ASP A 180     -38.681  -9.679 -33.149  1.00 31.89           C  
ATOM   1230  OD1 ASP A 180     -38.173  -9.570 -31.993  1.00 26.59           O  
ATOM   1231  OD2 ASP A 180     -38.254  -9.026 -34.121  1.00 30.90           O1-
ATOM   1232  N   LEU A 181     -40.613 -10.160 -30.010  1.00 25.62           N  
ATOM   1233  CA  LEU A 181     -41.026  -9.169 -28.997  1.00 26.03           C  
ATOM   1234  C   LEU A 181     -40.207  -7.874 -29.018  1.00 26.20           C  
ATOM   1235  O   LEU A 181     -40.543  -6.899 -28.330  1.00 24.50           O  
ATOM   1236  CB  LEU A 181     -40.988  -9.809 -27.605  1.00 26.62           C  
ATOM   1237  CG  LEU A 181     -42.034 -10.932 -27.418  1.00 28.89           C  
ATOM   1238  CD1 LEU A 181     -42.123 -11.349 -25.965  1.00 28.46           C  
ATOM   1239  CD2 LEU A 181     -43.444 -10.626 -27.962  1.00 29.32           C  
ATOM   1240  N   GLY A 182     -39.135  -7.852 -29.802  1.00 25.26           N  
ATOM   1241  CA  GLY A 182     -38.392  -6.620 -29.999  1.00 23.29           C  
ATOM   1242  C   GLY A 182     -37.452  -6.428 -28.817  1.00 23.31           C  
ATOM   1243  O   GLY A 182     -37.154  -7.405 -28.042  1.00 22.09           O  
ATOM   1244  N   MET A 183     -37.125  -5.150 -28.610  1.00 22.67           N  
ATOM   1245  CA  MET A 183     -36.118  -4.765 -27.526  1.00 23.70           C  
ATOM   1246  C   MET A 183     -36.642  -5.139 -26.222  1.00 22.74           C  
ATOM   1247  O   MET A 183     -37.837  -4.933 -25.895  1.00 25.88           O  
ATOM   1248  CB  MET A 183     -35.858  -3.271 -27.546  1.00 24.35           C  
ATOM   1249  CG  MET A 183     -35.494  -2.744 -28.969  1.00 28.28           C  
ATOM   1250  SD  MET A 183     -34.375  -3.696 -30.103  1.00 27.87           S  
ATOM   1251  CE  MET A 183     -32.950  -3.738 -28.980  1.00 28.10           C  
ATOM   1252  N   VAL A 184     -35.724  -5.557 -25.375  1.00 22.91           N  
ATOM   1253  CA  VAL A 184     -35.924  -5.640 -23.974  1.00 19.75           C  
ATOM   1254  C   VAL A 184     -34.726  -4.925 -23.298  1.00 17.92           C  
ATOM   1255  O   VAL A 184     -33.669  -5.510 -23.149  1.00 20.87           O  
ATOM   1256  CB  VAL A 184     -36.088  -7.117 -23.489  1.00 21.55           C  
ATOM   1257  CG1 VAL A 184     -36.275  -7.131 -21.924  1.00 19.63           C  
ATOM   1258  CG2 VAL A 184     -37.325  -7.785 -24.103  1.00 23.09           C  
ATOM   1259  N   PHE A 185     -34.903  -3.652 -22.887  1.00 19.95           N  
ATOM   1260  CA  PHE A 185     -33.776  -2.920 -22.244  1.00 19.80           C  
ATOM   1261  C   PHE A 185     -33.714  -3.270 -20.732  1.00 18.76           C  
ATOM   1262  O   PHE A 185     -34.764  -3.408 -20.057  1.00 20.46           O  
ATOM   1263  CB  PHE A 185     -33.974  -1.428 -22.358  1.00 20.12           C  
ATOM   1264  CG  PHE A 185     -33.555  -0.925 -23.649  1.00 19.05           C  
ATOM   1265  CD1 PHE A 185     -32.188  -0.763 -23.901  1.00 19.48           C  
ATOM   1266  CD2 PHE A 185     -34.494  -0.819 -24.741  1.00 23.30           C  
ATOM   1267  CE1 PHE A 185     -31.746  -0.360 -25.123  1.00 19.93           C  
ATOM   1268  CE2 PHE A 185     -34.055  -0.388 -25.929  1.00 19.29           C  
ATOM   1269  CZ  PHE A 185     -32.665  -0.190 -26.152  1.00 20.29           C  
ATOM   1270  N   LEU A 186     -32.503  -3.352 -20.223  1.00 18.54           N  
ATOM   1271  CA  LEU A 186     -32.260  -3.462 -18.772  1.00 18.97           C  
ATOM   1272  C   LEU A 186     -31.490  -2.201 -18.358  1.00 18.48           C  
ATOM   1273  O   LEU A 186     -30.420  -1.816 -18.969  1.00 18.08           O  
ATOM   1274  CB  LEU A 186     -31.405  -4.713 -18.446  1.00 19.17           C  
ATOM   1275  CG  LEU A 186     -31.993  -6.015 -19.013  1.00 20.36           C  
ATOM   1276  CD1 LEU A 186     -31.032  -7.213 -18.823  1.00 19.88           C  
ATOM   1277  CD2 LEU A 186     -33.424  -6.346 -18.504  1.00 17.65           C  
ATOM   1278  N   ASN A 187     -32.009  -1.541 -17.324  1.00 21.13           N  
ATOM   1279  CA  ASN A 187     -31.444  -0.322 -16.844  1.00 22.79           C  
ATOM   1280  C   ASN A 187     -31.357  -0.366 -15.265  1.00 20.55           C  
ATOM   1281  O   ASN A 187     -32.255  -0.889 -14.596  1.00 21.71           O  
ATOM   1282  CB  ASN A 187     -32.337   0.834 -17.225  1.00 21.64           C  
ATOM   1283  CG  ASN A 187     -32.120   1.314 -18.597  1.00 27.48           C  
ATOM   1284  ND2 ASN A 187     -32.893   0.761 -19.584  1.00 21.72           N  
ATOM   1285  OD1 ASN A 187     -31.210   2.165 -18.819  1.00 30.78           O  
ATOM   1286  N   ASP A 188     -30.306   0.226 -14.693  1.00 18.10           N  
ATOM   1287  CA  ASP A 188     -30.346   0.616 -13.249  1.00 18.54           C  
ATOM   1288  C   ASP A 188     -30.960   2.023 -13.198  1.00 20.04           C  
ATOM   1289  O   ASP A 188     -31.167   2.686 -14.276  1.00 22.61           O  
ATOM   1290  CB  ASP A 188     -28.940   0.535 -12.581  1.00 18.07           C  
ATOM   1291  CG  ASP A 188     -27.843   1.212 -13.381  1.00 19.90           C  
ATOM   1292  OD1 ASP A 188     -28.109   2.159 -14.230  1.00 20.47           O  
ATOM   1293  OD2 ASP A 188     -26.662   0.837 -13.160  1.00 20.21           O1-
ATOM   1294  N   TRP A 189     -31.284   2.483 -12.004  1.00 21.13           N  
ATOM   1295  CA  TRP A 189     -32.105   3.662 -11.877  1.00 22.92           C  
ATOM   1296  C   TRP A 189     -32.043   4.220 -10.464  1.00 22.14           C  
ATOM   1297  O   TRP A 189     -31.958   3.516  -9.463  1.00 21.39           O  
ATOM   1298  CB  TRP A 189     -33.580   3.342 -12.290  1.00 22.06           C  
ATOM   1299  CG  TRP A 189     -34.407   4.520 -12.575  1.00 23.14           C  
ATOM   1300  CD1 TRP A 189     -35.513   5.002 -11.844  1.00 20.29           C  
ATOM   1301  CD2 TRP A 189     -34.259   5.392 -13.713  1.00 23.29           C  
ATOM   1302  CE2 TRP A 189     -35.267   6.390 -13.609  1.00 22.88           C  
ATOM   1303  CE3 TRP A 189     -33.321   5.467 -14.762  1.00 23.77           C  
ATOM   1304  NE1 TRP A 189     -36.013   6.125 -12.482  1.00 26.87           N  
ATOM   1305  CZ2 TRP A 189     -35.390   7.460 -14.582  1.00 23.68           C  
ATOM   1306  CZ3 TRP A 189     -33.438   6.507 -15.703  1.00 26.53           C  
ATOM   1307  CH2 TRP A 189     -34.488   7.491 -15.592  1.00 26.85           C  
ATOM   1308  N   SER A 190     -32.062   5.518 -10.413  1.00 20.72           N  
ATOM   1309  CA  SER A 190     -32.221   6.220  -9.161  1.00 22.08           C  
ATOM   1310  C   SER A 190     -33.204   7.381  -9.346  1.00 22.93           C  
ATOM   1311  O   SER A 190     -33.500   7.794 -10.493  1.00 26.18           O  
ATOM   1312  CB  SER A 190     -30.850   6.756  -8.761  1.00 27.10           C  
ATOM   1313  OG  SER A 190     -30.269   5.754  -7.942  1.00 29.59           O  
ATOM   1314  N   HIS A 191     -33.683   7.947  -8.263  1.00 24.74           N  
ATOM   1315  CA  HIS A 191     -34.581   9.069  -8.404  1.00 27.11           C  
ATOM   1316  C   HIS A 191     -33.823  10.399  -8.487  1.00 31.46           C  
ATOM   1317  O   HIS A 191     -34.464  11.407  -8.771  1.00 33.50           O  
ATOM   1318  CB  HIS A 191     -35.668   9.028  -7.323  1.00 27.39           C  
ATOM   1319  CG  HIS A 191     -36.407   7.741  -7.342  1.00 26.97           C  
ATOM   1320  CD2 HIS A 191     -36.858   7.017  -8.398  1.00 25.91           C  
ATOM   1321  ND1 HIS A 191     -36.663   6.984  -6.206  1.00 31.75           N  
ATOM   1322  CE1 HIS A 191     -37.304   5.881  -6.573  1.00 36.93           C  
ATOM   1323  NE2 HIS A 191     -37.401   5.857  -7.893  1.00 29.51           N  
ATOM   1324  N   GLN A 192     -32.500  10.394  -8.205  1.00 26.03           N  
ATOM   1325  CA  GLN A 192     -31.566  11.469  -8.624  1.00 29.30           C  
ATOM   1326  C   GLN A 192     -30.939  11.126  -9.991  1.00 28.08           C  
ATOM   1327  O   GLN A 192     -30.797   9.948 -10.342  1.00 27.83           O  
ATOM   1328  CB  GLN A 192     -30.420  11.652  -7.561  1.00 30.57           C  
ATOM   1329  N   THR A 193     -30.614  12.133 -10.804  1.00 21.30           N  
ATOM   1330  CA  THR A 193     -30.096  11.870 -12.096  1.00 28.39           C  
ATOM   1331  C   THR A 193     -28.628  11.566 -11.903  1.00 25.11           C  
ATOM   1332  O   THR A 193     -27.983  11.909 -10.866  1.00 23.81           O  
ATOM   1333  CB  THR A 193     -30.219  13.101 -13.071  1.00 26.22           C  
ATOM   1334  CG2 THR A 193     -31.680  13.627 -13.168  1.00 26.44           C  
ATOM   1335  OG1 THR A 193     -29.394  14.150 -12.535  1.00 28.21           O  
ATOM   1336  N   VAL A 194     -28.122  10.829 -12.877  1.00 23.13           N  
ATOM   1337  CA  VAL A 194     -26.676  10.591 -12.980  1.00 20.68           C  
ATOM   1338  C   VAL A 194     -25.850  11.876 -13.012  1.00 23.89           C  
ATOM   1339  O   VAL A 194     -24.725  11.909 -12.526  1.00 21.43           O  
ATOM   1340  CB  VAL A 194     -26.273   9.649 -14.138  1.00 22.43           C  
ATOM   1341  CG1 VAL A 194     -26.747   8.225 -13.825  1.00 21.05           C  
ATOM   1342  CG2 VAL A 194     -26.826  10.093 -15.519  1.00 23.18           C  
ATOM   1343  N   ASP A 195     -26.358  12.907 -13.691  1.00 24.38           N  
ATOM   1344  CA  ASP A 195     -25.677  14.223 -13.641  1.00 27.17           C  
ATOM   1345  C   ASP A 195     -25.634  14.785 -12.257  1.00 25.78           C  
ATOM   1346  O   ASP A 195     -24.598  15.356 -11.886  1.00 23.99           O  
ATOM   1347  CB  ASP A 195     -26.290  15.257 -14.628  1.00 28.33           C  
ATOM   1348  CG  ASP A 195     -25.962  14.941 -16.084  1.00 36.43           C  
ATOM   1349  OD1 ASP A 195     -24.759  14.945 -16.434  1.00 33.11           O  
ATOM   1350  OD2 ASP A 195     -26.884  14.712 -16.911  1.00 35.27           O1-
ATOM   1351  N   GLU A 196     -26.703  14.570 -11.456  1.00 24.42           N  
ATOM   1352  CA  GLU A 196     -26.663  15.014 -10.069  1.00 26.01           C  
ATOM   1353  C   GLU A 196     -25.653  14.223  -9.255  1.00 26.42           C  
ATOM   1354  O   GLU A 196     -25.058  14.754  -8.291  1.00 27.47           O  
ATOM   1355  CB  GLU A 196     -28.057  14.819  -9.401  1.00 27.84           C  
ATOM   1356  CG  GLU A 196     -28.939  16.000  -9.587  1.00 29.13           C  
ATOM   1357  CD  GLU A 196     -30.414  15.762  -9.376  1.00 30.20           C  
ATOM   1358  OE1 GLU A 196     -31.060  16.788  -9.195  1.00 36.89           O  
ATOM   1359  OE2 GLU A 196     -30.981  14.634  -9.415  1.00 28.39           O1-
ATOM   1360  N   MET A 197     -25.526  12.924  -9.547  1.00 25.55           N  
ATOM   1361  CA  MET A 197     -24.570  12.060  -8.830  1.00 26.61           C  
ATOM   1362  C   MET A 197     -23.091  12.301  -9.210  1.00 24.17           C  
ATOM   1363  O   MET A 197     -22.179  11.924  -8.481  1.00 25.88           O  
ATOM   1364  CB  MET A 197     -24.829  10.558  -9.104  1.00 28.13           C  
ATOM   1365  CG  MET A 197     -26.212  10.065  -8.698  1.00 34.76           C  
ATOM   1366  SD  MET A 197     -26.399   8.435  -9.466  1.00 36.54           S  
ATOM   1367  CE  MET A 197     -24.822   7.689  -9.249  1.00 28.73           C  
ATOM   1368  N   TYR A 198     -22.848  12.902 -10.333  1.00 23.69           N  
ATOM   1369  CA  TYR A 198     -21.476  12.818 -10.926  1.00 22.41           C  
ATOM   1370  C   TYR A 198     -20.372  13.396 -10.003  1.00 27.07           C  
ATOM   1371  O   TYR A 198     -19.340  12.754  -9.787  1.00 28.34           O  
ATOM   1372  CB  TYR A 198     -21.457  13.561 -12.265  1.00 23.00           C  
ATOM   1373  CG  TYR A 198     -20.149  13.356 -13.029  1.00 22.47           C  
ATOM   1374  CD1 TYR A 198     -19.488  12.117 -12.996  1.00 21.65           C  
ATOM   1375  CD2 TYR A 198     -19.639  14.376 -13.828  1.00 23.83           C  
ATOM   1376  CE1 TYR A 198     -18.315  11.888 -13.712  1.00 25.04           C  
ATOM   1377  CE2 TYR A 198     -18.465  14.157 -14.541  1.00 23.34           C  
ATOM   1378  CZ  TYR A 198     -17.795  12.935 -14.421  1.00 22.48           C  
ATOM   1379  OH  TYR A 198     -16.642  12.776 -15.141  1.00 27.34           O  
ATOM   1380  N   GLN A 199     -20.600  14.564  -9.419  1.00 24.86           N  
ATOM   1381  CA  GLN A 199     -19.572  15.181  -8.563  1.00 28.26           C  
ATOM   1382  C   GLN A 199     -19.232  14.313  -7.391  1.00 25.60           C  
ATOM   1383  O   GLN A 199     -18.066  14.184  -7.023  1.00 28.82           O  
ATOM   1384  CB  GLN A 199     -19.993  16.561  -8.034  1.00 25.50           C  
ATOM   1385  CG  GLN A 199     -18.774  17.332  -7.565  1.00 27.33           C  
ATOM   1386  CD  GLN A 199     -17.839  17.629  -8.703  1.00 26.42           C  
ATOM   1387  NE2 GLN A 199     -16.570  17.425  -8.466  1.00 26.07           N  
ATOM   1388  OE1 GLN A 199     -18.273  18.020  -9.819  1.00 29.06           O  
ATOM   1389  N   SER A 200     -20.249  13.669  -6.831  1.00 27.01           N  
ATOM   1390  CA  SER A 200     -20.019  12.712  -5.793  1.00 27.00           C  
ATOM   1391  C   SER A 200     -19.174  11.492  -6.245  1.00 29.69           C  
ATOM   1392  O   SER A 200     -18.328  10.944  -5.505  1.00 26.37           O  
ATOM   1393  CB  SER A 200     -21.369  12.233  -5.248  1.00 34.95           C  
ATOM   1394  OG  SER A 200     -21.137  11.724  -3.961  1.00 46.25           O  
ATOM   1395  N   VAL A 201     -19.465  11.003  -7.430  1.00 25.65           N  
ATOM   1396  CA  VAL A 201     -18.736   9.877  -7.969  1.00 21.80           C  
ATOM   1397  C   VAL A 201     -17.271  10.303  -8.171  1.00 26.05           C  
ATOM   1398  O   VAL A 201     -16.391   9.566  -7.734  1.00 27.16           O  
ATOM   1399  CB  VAL A 201     -19.390   9.492  -9.342  1.00 23.62           C  
ATOM   1400  CG1 VAL A 201     -18.541   8.472 -10.037  1.00 24.86           C  
ATOM   1401  CG2 VAL A 201     -20.804   8.947  -9.080  1.00 25.39           C  
ATOM   1402  N   LEU A 202     -17.039  11.472  -8.837  1.00 24.19           N  
ATOM   1403  CA  LEU A 202     -15.674  11.982  -9.055  1.00 27.06           C  
ATOM   1404  C   LEU A 202     -14.829  12.042  -7.744  1.00 28.63           C  
ATOM   1405  O   LEU A 202     -13.611  11.789  -7.779  1.00 27.86           O  
ATOM   1406  CB  LEU A 202     -15.688  13.361  -9.720  1.00 28.27           C  
ATOM   1407  CG  LEU A 202     -16.020  13.300 -11.215  1.00 27.15           C  
ATOM   1408  CD1 LEU A 202     -16.532  14.697 -11.530  1.00 27.80           C  
ATOM   1409  CD2 LEU A 202     -14.728  13.087 -11.994  1.00 25.61           C  
ATOM   1410  N   GLU A 203     -15.495  12.309  -6.631  1.00 26.89           N  
ATOM   1411  CA  GLU A 203     -14.782  12.630  -5.405  1.00 30.43           C  
ATOM   1412  C   GLU A 203     -14.718  11.431  -4.517  1.00 31.10           C  
ATOM   1413  O   GLU A 203     -14.162  11.486  -3.413  1.00 29.86           O  
ATOM   1414  CB  GLU A 203     -15.410  13.859  -4.773  1.00 27.04           C  
ATOM   1415  CG  GLU A 203     -15.114  15.109  -5.629  1.00 28.68           C  
ATOM   1416  CD  GLU A 203     -15.752  16.368  -5.041  1.00 37.61           C  
ATOM   1417  OE1 GLU A 203     -16.288  16.291  -3.942  1.00 40.06           O  
ATOM   1418  OE2 GLU A 203     -15.729  17.434  -5.681  1.00 39.10           O1-
ATOM   1419  N   SER A 204     -15.178  10.276  -5.016  1.00 29.68           N  
ATOM   1420  CA  SER A 204     -15.251   9.101  -4.101  1.00 30.69           C  
ATOM   1421  C   SER A 204     -14.448   7.949  -4.636  1.00 36.22           C  
ATOM   1422  O   SER A 204     -14.395   7.773  -5.843  1.00 32.60           O  
ATOM   1423  CB  SER A 204     -16.689   8.660  -3.831  1.00 30.92           C  
ATOM   1424  OG  SER A 204     -16.769   7.486  -3.032  1.00 40.29           O  
ATOM   1425  N   GLN A 205     -13.859   7.161  -3.710  1.00 36.82           N  
ATOM   1426  CA  GLN A 205     -13.157   5.933  -4.071  1.00 44.25           C  
ATOM   1427  C   GLN A 205     -14.079   4.739  -4.292  1.00 44.86           C  
ATOM   1428  O   GLN A 205     -13.709   3.770  -4.950  1.00 44.62           O  
ATOM   1429  CB  GLN A 205     -12.168   5.603  -2.977  1.00 48.78           C  
ATOM   1430  CG  GLN A 205     -11.046   6.603  -2.902  1.00 55.08           C  
ATOM   1431  CD  GLN A 205      -9.803   5.963  -2.341  1.00 63.49           C  
ATOM   1432  NE2 GLN A 205      -8.867   5.606  -3.229  1.00 61.68           N  
ATOM   1433  OE1 GLN A 205      -9.694   5.759  -1.130  1.00 64.51           O  
ATOM   1434  N   ASN A 206     -15.281   4.814  -3.724  1.00 41.91           N  
ATOM   1435  CA  ASN A 206     -16.270   3.766  -3.855  1.00 44.07           C  
ATOM   1436  C   ASN A 206     -17.118   3.870  -5.106  1.00 38.52           C  
ATOM   1437  O   ASN A 206     -17.355   4.954  -5.626  1.00 39.86           O  
ATOM   1438  CB  ASN A 206     -17.186   3.789  -2.650  1.00 51.12           C  
ATOM   1439  CG  ASN A 206     -16.427   3.678  -1.356  1.00 56.72           C  
ATOM   1440  ND2 ASN A 206     -16.971   4.286  -0.308  1.00 64.48           N  
ATOM   1441  OD1 ASN A 206     -15.350   3.059  -1.296  1.00 55.19           O  
ATOM   1442  N   PRO A 207     -17.598   2.733  -5.605  1.00 39.01           N  
ATOM   1443  CA  PRO A 207     -18.427   2.857  -6.817  1.00 33.45           C  
ATOM   1444  C   PRO A 207     -19.831   3.429  -6.477  1.00 32.99           C  
ATOM   1445  O   PRO A 207     -20.219   3.436  -5.300  1.00 29.12           O  
ATOM   1446  CB  PRO A 207     -18.559   1.416  -7.283  1.00 36.31           C  
ATOM   1447  CG  PRO A 207     -18.365   0.584  -6.040  1.00 39.60           C  
ATOM   1448  CD  PRO A 207     -17.370   1.333  -5.203  1.00 35.58           C  
ATOM   1449  N   PRO A 208     -20.591   3.860  -7.494  1.00 27.25           N  
ATOM   1450  CA  PRO A 208     -21.849   4.549  -7.258  1.00 29.38           C  
ATOM   1451  C   PRO A 208     -22.943   3.558  -6.862  1.00 27.27           C  
ATOM   1452  O   PRO A 208     -22.993   2.451  -7.388  1.00 33.56           O  
ATOM   1453  CB  PRO A 208     -22.165   5.181  -8.617  1.00 32.81           C  
ATOM   1454  CG  PRO A 208     -21.439   4.318  -9.636  1.00 33.67           C  
ATOM   1455  CD  PRO A 208     -20.194   3.858  -8.928  1.00 33.52           C  
ATOM   1456  N   HIS A 209     -23.889   4.029  -6.086  1.00 25.16           N  
ATOM   1457  CA  HIS A 209     -24.950   3.202  -5.576  1.00 24.16           C  
ATOM   1458  C   HIS A 209     -26.250   3.647  -6.314  1.00 23.33           C  
ATOM   1459  O   HIS A 209     -26.475   4.842  -6.511  1.00 26.16           O  
ATOM   1460  CB  HIS A 209     -25.055   3.509  -4.068  1.00 28.91           C  
ATOM   1461  CG  HIS A 209     -26.310   2.993  -3.419  1.00 36.46           C  
ATOM   1462  CD2 HIS A 209     -27.516   3.579  -3.212  1.00 40.04           C  
ATOM   1463  ND1 HIS A 209     -26.433   1.692  -2.959  1.00 42.15           N  
ATOM   1464  CE1 HIS A 209     -27.654   1.508  -2.479  1.00 40.81           C  
ATOM   1465  NE2 HIS A 209     -28.331   2.638  -2.618  1.00 42.28           N  
ATOM   1466  N   PHE A 210     -27.099   2.707  -6.681  1.00 22.65           N  
ATOM   1467  CA  PHE A 210     -28.356   3.040  -7.341  1.00 20.20           C  
ATOM   1468  C   PHE A 210     -29.420   2.410  -6.534  1.00 19.92           C  
ATOM   1469  O   PHE A 210     -29.219   1.343  -5.902  1.00 23.78           O  
ATOM   1470  CB  PHE A 210     -28.430   2.459  -8.840  1.00 20.30           C  
ATOM   1471  CG  PHE A 210     -27.529   3.182  -9.805  1.00 24.91           C  
ATOM   1472  CD1 PHE A 210     -26.190   2.820  -9.953  1.00 23.52           C  
ATOM   1473  CD2 PHE A 210     -28.000   4.280 -10.510  1.00 27.34           C  
ATOM   1474  CE1 PHE A 210     -25.327   3.551 -10.814  1.00 27.87           C  
ATOM   1475  CE2 PHE A 210     -27.167   5.003 -11.379  1.00 29.09           C  
ATOM   1476  CZ  PHE A 210     -25.814   4.629 -11.545  1.00 26.29           C  
ATOM   1477  N   GLN A 211     -30.600   3.008  -6.612  1.00 19.75           N  
ATOM   1478  CA  GLN A 211     -31.725   2.583  -5.851  1.00 23.38           C  
ATOM   1479  C   GLN A 211     -32.513   1.419  -6.430  1.00 23.31           C  
ATOM   1480  O   GLN A 211     -33.090   0.635  -5.668  1.00 25.27           O  
ATOM   1481  CB  GLN A 211     -32.690   3.775  -5.746  1.00 26.49           C  
ATOM   1482  CG  GLN A 211     -32.148   4.899  -4.860  1.00 28.81           C  
ATOM   1483  CD  GLN A 211     -33.049   6.113  -4.937  1.00 33.04           C  
ATOM   1484  NE2 GLN A 211     -33.581   6.511  -3.812  1.00 45.22           N  
ATOM   1485  OE1 GLN A 211     -33.310   6.652  -6.018  1.00 31.06           O  
ATOM   1486  N   THR A 212     -32.587   1.354  -7.755  1.00 21.99           N  
ATOM   1487  CA  THR A 212     -33.504   0.399  -8.342  1.00 22.72           C  
ATOM   1488  C   THR A 212     -33.091   0.108  -9.791  1.00 19.45           C  
ATOM   1489  O   THR A 212     -31.902   0.275 -10.189  1.00 21.57           O  
ATOM   1490  CB  THR A 212     -34.994   0.892  -8.090  1.00 21.82           C  
ATOM   1491  CG2 THR A 212     -35.296   2.247  -8.855  1.00 23.63           C  
ATOM   1492  OG1 THR A 212     -35.939  -0.125  -8.454  1.00 20.89           O  
ATOM   1493  N   GLY A 213     -34.046  -0.348 -10.565  1.00 18.77           N  
ATOM   1494  CA  GLY A 213     -33.781  -0.719 -11.942  1.00 18.39           C  
ATOM   1495  C   GLY A 213     -35.076  -0.707 -12.710  1.00 17.67           C  
ATOM   1496  O   GLY A 213     -36.186  -0.640 -12.101  1.00 19.26           O  
ATOM   1497  N   LEU A 214     -34.964  -0.837 -14.030  1.00 17.65           N  
ATOM   1498  CA  LEU A 214     -36.171  -0.816 -14.898  1.00 17.65           C  
ATOM   1499  C   LEU A 214     -35.984  -1.909 -15.911  1.00 16.04           C  
ATOM   1500  O   LEU A 214     -34.848  -2.148 -16.360  1.00 19.32           O  
ATOM   1501  CB  LEU A 214     -36.246   0.526 -15.612  1.00 16.43           C  
ATOM   1502  CG  LEU A 214     -36.412   1.811 -14.721  1.00 18.10           C  
ATOM   1503  CD1 LEU A 214     -36.233   3.073 -15.572  1.00 19.35           C  
ATOM   1504  CD2 LEU A 214     -37.711   1.828 -13.916  1.00 21.13           C  
ATOM   1505  N   ILE A 215     -37.092  -2.518 -16.288  1.00 16.12           N  
ATOM   1506  CA  ILE A 215     -37.078  -3.470 -17.373  1.00 16.25           C  
ATOM   1507  C   ILE A 215     -37.980  -2.837 -18.462  1.00 17.21           C  
ATOM   1508  O   ILE A 215     -39.192  -2.554 -18.204  1.00 18.78           O  
ATOM   1509  CB  ILE A 215     -37.630  -4.803 -16.890  1.00 17.90           C  
ATOM   1510  CG1 ILE A 215     -36.572  -5.449 -15.982  1.00 18.16           C  
ATOM   1511  CG2 ILE A 215     -37.688  -5.830 -18.057  1.00 20.06           C  
ATOM   1512  CD1 ILE A 215     -37.140  -6.705 -15.313  1.00 20.83           C  
ATOM   1513  N   ASN A 216     -37.360  -2.629 -19.629  1.00 19.52           N  
ATOM   1514  CA  ASN A 216     -37.901  -1.847 -20.702  1.00 20.66           C  
ATOM   1515  C   ASN A 216     -38.647  -0.612 -20.248  1.00 21.50           C  
ATOM   1516  O   ASN A 216     -39.776  -0.296 -20.692  1.00 24.92           O  
ATOM   1517  CB  ASN A 216     -38.830  -2.688 -21.547  1.00 20.33           C  
ATOM   1518  CG  ASN A 216     -38.591  -2.459 -22.967  1.00 20.42           C  
ATOM   1519  ND2 ASN A 216     -39.691  -2.478 -23.768  1.00 21.95           N  
ATOM   1520  OD1 ASN A 216     -37.416  -2.330 -23.380  1.00 19.51           O  
ATOM   1521  N   GLY A 217     -38.029   0.050 -19.310  1.00 19.01           N  
ATOM   1522  CA  GLY A 217     -38.483   1.371 -18.823  1.00 20.35           C  
ATOM   1523  C   GLY A 217     -39.576   1.313 -17.759  1.00 21.18           C  
ATOM   1524  O   GLY A 217     -40.140   2.345 -17.476  1.00 22.66           O  
ATOM   1525  N   SER A 218     -39.821   0.137 -17.107  1.00 19.87           N  
ATOM   1526  CA  SER A 218     -40.909  -0.056 -16.154  1.00 21.59           C  
ATOM   1527  C   SER A 218     -40.369  -0.762 -14.877  1.00 20.77           C  
ATOM   1528  O   SER A 218     -39.525  -1.657 -14.956  1.00 19.09           O  
ATOM   1529  CB  SER A 218     -42.016  -0.927 -16.727  1.00 25.86           C  
ATOM   1530  OG  SER A 218     -42.513  -0.256 -17.869  1.00 28.82           O  
ATOM   1531  N   ASN A 219     -40.865  -0.299 -13.750  1.00 18.98           N  
ATOM   1532  CA  ASN A 219     -40.851  -1.135 -12.501  1.00 18.39           C  
ATOM   1533  C   ASN A 219     -41.918  -0.546 -11.539  1.00 18.78           C  
ATOM   1534  O   ASN A 219     -42.401   0.583 -11.721  1.00 20.05           O  
ATOM   1535  CB  ASN A 219     -39.478  -0.993 -11.779  1.00 17.27           C  
ATOM   1536  CG  ASN A 219     -39.150  -2.186 -10.907  1.00 16.46           C  
ATOM   1537  ND2 ASN A 219     -37.868  -2.320 -10.490  1.00 20.95           N  
ATOM   1538  OD1 ASN A 219     -40.019  -3.024 -10.605  1.00 19.61           O  
ATOM   1539  N   ILE A 220     -42.190  -1.297 -10.472  1.00 20.10           N  
ATOM   1540  CA  ILE A 220     -42.885  -0.653  -9.340  1.00 19.70           C  
ATOM   1541  C   ILE A 220     -41.805  -0.046  -8.506  1.00 22.36           C  
ATOM   1542  O   ILE A 220     -40.616  -0.275  -8.751  1.00 22.76           O  
ATOM   1543  CB  ILE A 220     -43.729  -1.673  -8.545  1.00 21.24           C  
ATOM   1544  CG1 ILE A 220     -42.986  -2.978  -8.361  1.00 24.20           C  
ATOM   1545  CG2 ILE A 220     -45.067  -1.854  -9.247  1.00 20.92           C  
ATOM   1546  CD1 ILE A 220     -41.986  -2.917  -7.212  1.00 32.18           C  
ATOM   1547  N   TRP A 221     -42.223   0.794  -7.565  1.00 21.24           N  
ATOM   1548  CA  TRP A 221     -41.337   1.298  -6.477  1.00 26.52           C  
ATOM   1549  C   TRP A 221     -42.109   1.204  -5.191  1.00 25.65           C  
ATOM   1550  O   TRP A 221     -43.321   1.514  -5.148  1.00 23.15           O  
ATOM   1551  CB  TRP A 221     -40.883   2.739  -6.759  1.00 24.37           C  
ATOM   1552  CG  TRP A 221     -40.240   3.416  -5.587  1.00 21.46           C  
ATOM   1553  CD1 TRP A 221     -40.793   4.377  -4.792  1.00 24.37           C  
ATOM   1554  CD2 TRP A 221     -38.896   3.245  -5.140  1.00 20.16           C  
ATOM   1555  CE2 TRP A 221     -38.704   4.125  -4.034  1.00 23.61           C  
ATOM   1556  CE3 TRP A 221     -37.827   2.436  -5.561  1.00 21.27           C  
ATOM   1557  NE1 TRP A 221     -39.877   4.795  -3.820  1.00 22.67           N  
ATOM   1558  CZ2 TRP A 221     -37.486   4.200  -3.347  1.00 24.48           C  
ATOM   1559  CZ3 TRP A 221     -36.604   2.517  -4.883  1.00 22.09           C  
ATOM   1560  CH2 TRP A 221     -36.439   3.406  -3.819  1.00 25.42           C  
ATOM   1561  N   VAL A 222     -41.466   0.714  -4.125  1.00 30.03           N  
ATOM   1562  CA  VAL A 222     -42.068   0.711  -2.828  1.00 22.97           C  
ATOM   1563  C   VAL A 222     -41.694   2.023  -2.044  1.00 24.31           C  
ATOM   1564  O   VAL A 222     -40.490   2.366  -1.878  1.00 22.32           O  
ATOM   1565  CB  VAL A 222     -41.706  -0.587  -2.052  1.00 27.04           C  
ATOM   1566  CG1 VAL A 222     -42.315  -0.531  -0.689  1.00 27.90           C  
ATOM   1567  CG2 VAL A 222     -42.101  -1.866  -2.813  1.00 25.97           C  
ATOM   1568  N   THR A 223     -42.703   2.772  -1.592  1.00 23.90           N  
ATOM   1569  CA  THR A 223     -42.424   4.092  -1.026  1.00 28.21           C  
ATOM   1570  C   THR A 223     -42.062   3.909   0.445  1.00 26.27           C  
ATOM   1571  O   THR A 223     -42.212   2.812   0.976  1.00 25.32           O  
ATOM   1572  CB  THR A 223     -43.624   5.027  -1.083  1.00 30.11           C  
ATOM   1573  CG2 THR A 223     -44.143   5.094  -2.561  1.00 29.07           C  
ATOM   1574  OG1 THR A 223     -44.623   4.521  -0.190  1.00 30.55           O  
ATOM   1575  N   ALA A 224     -41.586   4.993   1.069  1.00 30.73           N  
ATOM   1576  CA  ALA A 224     -41.135   4.954   2.490  1.00 33.22           C  
ATOM   1577  C   ALA A 224     -42.303   4.522   3.425  1.00 36.50           C  
ATOM   1578  O   ALA A 224     -42.109   4.043   4.578  1.00 29.35           O  
ATOM   1579  CB  ALA A 224     -40.587   6.312   2.890  1.00 31.02           C  
ATOM   1580  N   ASP A 225     -43.520   4.706   2.908  1.00 36.33           N  
ATOM   1581  CA  ASP A 225     -44.738   4.358   3.631  1.00 42.00           C  
ATOM   1582  C   ASP A 225     -45.284   3.021   3.271  1.00 42.79           C  
ATOM   1583  O   ASP A 225     -46.386   2.663   3.734  1.00 42.15           O  
ATOM   1584  CB  ASP A 225     -45.834   5.385   3.340  1.00 52.77           C  
ATOM   1585  CG  ASP A 225     -45.535   6.712   3.948  1.00 58.18           C  
ATOM   1586  OD1 ASP A 225     -45.006   6.745   5.085  1.00 62.00           O  
ATOM   1587  OD2 ASP A 225     -45.810   7.724   3.280  1.00 69.09           O1-
ATOM   1588  N   ASN A 226     -44.526   2.273   2.473  1.00 32.40           N  
ATOM   1589  CA  ASN A 226     -44.893   0.928   2.105  1.00 29.85           C  
ATOM   1590  C   ASN A 226     -46.102   0.971   1.145  1.00 29.96           C  
ATOM   1591  O   ASN A 226     -46.858  -0.012   1.120  1.00 31.06           O  
ATOM   1592  CB  ASN A 226     -45.237  -0.010   3.258  1.00 34.81           C  
ATOM   1593  CG  ASN A 226     -45.165  -1.476   2.844  1.00 39.28           C  
ATOM   1594  ND2 ASN A 226     -46.099  -2.313   3.303  1.00 42.70           N  
ATOM   1595  OD1 ASN A 226     -44.275  -1.849   2.101  1.00 47.73           O  
ATOM   1596  N   GLN A 227     -46.275   2.079   0.405  1.00 32.81           N  
ATOM   1597  CA  GLN A 227     -47.169   2.073  -0.821  1.00 33.68           C  
ATOM   1598  C   GLN A 227     -46.418   1.536  -2.069  1.00 35.50           C  
ATOM   1599  O   GLN A 227     -45.219   1.750  -2.211  1.00 34.55           O  
ATOM   1600  CB  GLN A 227     -47.695   3.476  -1.113  1.00 40.94           C  
ATOM   1601  CG  GLN A 227     -48.541   3.566  -2.382  1.00 57.65           C  
ATOM   1602  CD  GLN A 227     -49.088   4.960  -2.693  1.00 64.26           C  
ATOM   1603  NE2 GLN A 227     -50.376   5.012  -3.044  1.00 62.46           N  
ATOM   1604  OE1 GLN A 227     -48.360   5.970  -2.656  1.00 64.43           O  
ATOM   1605  N   THR A 228     -47.111   0.851  -2.989  1.00 29.20           N  
ATOM   1606  CA  THR A 228     -46.464   0.465  -4.234  1.00 29.52           C  
ATOM   1607  C   THR A 228     -46.945   1.469  -5.280  1.00 27.30           C  
ATOM   1608  O   THR A 228     -48.165   1.649  -5.503  1.00 26.12           O  
ATOM   1609  CB  THR A 228     -46.812  -0.971  -4.647  1.00 32.49           C  
ATOM   1610  CG2 THR A 228     -46.142  -1.374  -5.910  1.00 34.98           C  
ATOM   1611  OG1 THR A 228     -46.344  -1.859  -3.653  1.00 40.17           O  
ATOM   1612  N   VAL A 229     -46.023   2.220  -5.820  1.00 23.53           N  
ATOM   1613  CA  VAL A 229     -46.337   3.035  -7.025  1.00 22.89           C  
ATOM   1614  C   VAL A 229     -45.700   2.416  -8.277  1.00 27.87           C  
ATOM   1615  O   VAL A 229     -44.930   1.458  -8.168  1.00 22.41           O  
ATOM   1616  CB  VAL A 229     -45.900   4.497  -6.839  1.00 23.29           C  
ATOM   1617  CG1 VAL A 229     -46.741   5.155  -5.744  1.00 24.81           C  
ATOM   1618  CG2 VAL A 229     -44.369   4.597  -6.567  1.00 20.70           C  
ATOM   1619  N   GLY A 230     -46.042   2.915  -9.488  1.00 25.33           N  
ATOM   1620  CA  GLY A 230     -45.422   2.358 -10.630  1.00 25.44           C  
ATOM   1621  C   GLY A 230     -46.116   1.122 -11.143  1.00 25.21           C  
ATOM   1622  O   GLY A 230     -47.182   0.720 -10.620  1.00 24.29           O  
ATOM   1623  N   ARG A 231     -45.496   0.500 -12.138  1.00 21.37           N  
ATOM   1624  CA  ARG A 231     -46.045  -0.726 -12.717  1.00 23.62           C  
ATOM   1625  C   ARG A 231     -44.906  -1.557 -13.268  1.00 22.91           C  
ATOM   1626  O   ARG A 231     -44.039  -1.029 -13.947  1.00 24.49           O  
ATOM   1627  CB  ARG A 231     -47.020  -0.388 -13.865  1.00 29.93           C  
ATOM   1628  CG  ARG A 231     -47.805  -1.597 -14.331  1.00 37.42           C  
ATOM   1629  CD  ARG A 231     -48.603  -1.385 -15.615  1.00 47.72           C  
ATOM   1630  NE  ARG A 231     -49.035  -0.005 -15.731  1.00 59.99           N  
ATOM   1631  CZ  ARG A 231     -50.212   0.398 -16.206  1.00 73.79           C  
ATOM   1632  NH1 ARG A 231     -51.136  -0.478 -16.602  1.00 70.52           N1+
ATOM   1633  NH2 ARG A 231     -50.464   1.702 -16.271  1.00 72.81           N  
ATOM   1634  N   ARG A 232     -44.981  -2.857 -13.100  1.00 21.24           N  
ATOM   1635  CA  ARG A 232     -43.904  -3.733 -13.643  1.00 19.52           C  
ATOM   1636  C   ARG A 232     -44.092  -3.991 -15.124  1.00 24.76           C  
ATOM   1637  O   ARG A 232     -45.234  -4.035 -15.615  1.00 21.67           O  
ATOM   1638  CB  ARG A 232     -43.899  -5.075 -12.907  1.00 19.78           C  
ATOM   1639  CG  ARG A 232     -43.238  -5.009 -11.508  1.00 20.00           C  
ATOM   1640  CD  ARG A 232     -43.051  -6.420 -11.013  1.00 22.38           C  
ATOM   1641  NE  ARG A 232     -42.407  -6.414  -9.698  1.00 22.60           N  
ATOM   1642  CZ  ARG A 232     -43.046  -6.479  -8.531  1.00 26.24           C  
ATOM   1643  NH1 ARG A 232     -44.394  -6.520  -8.470  1.00 26.15           N1+
ATOM   1644  NH2 ARG A 232     -42.329  -6.480  -7.397  1.00 25.29           N  
ATOM   1645  N   PHE A 233     -42.954  -4.149 -15.825  1.00 21.14           N  
ATOM   1646  CA  PHE A 233     -42.950  -4.720 -17.162  1.00 21.31           C  
ATOM   1647  C   PHE A 233     -43.708  -6.016 -17.200  1.00 21.28           C  
ATOM   1648  O   PHE A 233     -43.561  -6.890 -16.324  1.00 20.43           O  
ATOM   1649  CB  PHE A 233     -41.485  -5.007 -17.556  1.00 21.12           C  
ATOM   1650  CG  PHE A 233     -41.342  -5.748 -18.854  1.00 23.28           C  
ATOM   1651  CD1 PHE A 233     -41.345  -5.051 -20.098  1.00 25.10           C  
ATOM   1652  CD2 PHE A 233     -41.245  -7.121 -18.846  1.00 24.75           C  
ATOM   1653  CE1 PHE A 233     -41.314  -5.748 -21.272  1.00 27.61           C  
ATOM   1654  CE2 PHE A 233     -41.165  -7.830 -20.045  1.00 25.62           C  
ATOM   1655  CZ  PHE A 233     -41.174  -7.122 -21.247  1.00 25.95           C  
ATOM   1656  N   GLN A 234     -44.440  -6.236 -18.316  1.00 20.79           N  
ATOM   1657  CA  GLN A 234     -45.149  -7.445 -18.387  1.00 22.06           C  
ATOM   1658  C   GLN A 234     -45.298  -7.827 -19.825  1.00 23.21           C  
ATOM   1659  O   GLN A 234     -45.367  -6.953 -20.722  1.00 23.03           O  
ATOM   1660  CB  GLN A 234     -46.572  -7.333 -17.786  1.00 26.87           C  
ATOM   1661  CG  GLN A 234     -47.277  -8.665 -17.927  1.00 29.30           C  
ATOM   1662  CD  GLN A 234     -48.719  -8.596 -17.512  1.00 46.70           C  
ATOM   1663  NE2 GLN A 234     -49.626  -8.996 -18.425  1.00 36.35           N  
ATOM   1664  OE1 GLN A 234     -49.024  -8.151 -16.378  1.00 50.18           O  
ATOM   1665  N   THR A 235     -45.244  -9.115 -20.057  1.00 24.04           N  
ATOM   1666  CA  THR A 235     -45.398  -9.570 -21.435  1.00 25.91           C  
ATOM   1667  C   THR A 235     -46.222 -10.846 -21.386  1.00 27.81           C  
ATOM   1668  O   THR A 235     -46.280 -11.516 -20.372  1.00 23.88           O  
ATOM   1669  CB  THR A 235     -44.032  -9.807 -22.145  1.00 28.37           C  
ATOM   1670  CG2 THR A 235     -43.329 -11.032 -21.597  1.00 30.26           C  
ATOM   1671  OG1 THR A 235     -44.245  -9.992 -23.578  1.00 31.92           O  
ATOM   1672  N   GLU A 236     -46.935 -11.142 -22.485  1.00 26.36           N  
ATOM   1673  CA  GLU A 236     -47.885 -12.248 -22.428  1.00 27.90           C  
ATOM   1674  C   GLU A 236     -47.501 -13.327 -23.456  1.00 25.86           C  
ATOM   1675  O   GLU A 236     -47.108 -12.991 -24.605  1.00 28.83           O  
ATOM   1676  CB  GLU A 236     -49.306 -11.697 -22.615  1.00 32.33           C  
ATOM   1677  CG  GLU A 236     -50.390 -12.723 -22.827  1.00 35.77           C  
ATOM   1678  CD  GLU A 236     -51.776 -12.072 -22.845  1.00 44.30           C  
ATOM   1679  OE1 GLU A 236     -52.294 -11.642 -21.781  1.00 49.26           O  
ATOM   1680  OE2 GLU A 236     -52.357 -11.972 -23.939  1.00 47.21           O1-
ATOM   1681  N   PHE A 237     -47.521 -14.577 -23.016  1.00 20.91           N  
ATOM   1682  CA  PHE A 237     -47.227 -15.743 -23.849  1.00 22.86           C  
ATOM   1683  C   PHE A 237     -48.501 -16.607 -24.147  1.00 26.21           C  
ATOM   1684  O   PHE A 237     -49.319 -16.837 -23.245  1.00 22.40           O  
ATOM   1685  CB  PHE A 237     -46.258 -16.690 -23.169  1.00 22.00           C  
ATOM   1686  CG  PHE A 237     -44.799 -16.319 -23.281  1.00 23.31           C  
ATOM   1687  CD1 PHE A 237     -44.392 -15.075 -23.771  1.00 26.00           C  
ATOM   1688  CD2 PHE A 237     -43.845 -17.187 -22.786  1.00 23.17           C  
ATOM   1689  CE1 PHE A 237     -43.005 -14.746 -23.836  1.00 28.81           C  
ATOM   1690  CE2 PHE A 237     -42.466 -16.827 -22.817  1.00 21.94           C  
ATOM   1691  CZ  PHE A 237     -42.072 -15.640 -23.370  1.00 24.72           C  
ATOM   1692  N   VAL A 238     -48.588 -17.135 -25.385  1.00 24.95           N  
ATOM   1693  CA  VAL A 238     -49.514 -18.221 -25.728  1.00 23.97           C  
ATOM   1694  C   VAL A 238     -48.768 -19.573 -25.608  1.00 25.49           C  
ATOM   1695  O   VAL A 238     -47.729 -19.798 -26.247  1.00 25.23           O  
ATOM   1696  CB  VAL A 238     -50.045 -18.024 -27.192  1.00 24.07           C  
ATOM   1697  CG1 VAL A 238     -50.815 -19.265 -27.649  1.00 25.38           C  
ATOM   1698  CG2 VAL A 238     -50.870 -16.729 -27.330  1.00 22.90           C  
ATOM   1699  N   PRO A 239     -49.299 -20.506 -24.798  1.00 24.11           N  
ATOM   1700  CA  PRO A 239     -48.722 -21.837 -24.592  1.00 26.79           C  
ATOM   1701  C   PRO A 239     -48.264 -22.446 -25.913  1.00 27.20           C  
ATOM   1702  O   PRO A 239     -49.038 -22.392 -26.877  1.00 31.00           O  
ATOM   1703  CB  PRO A 239     -49.923 -22.636 -24.012  1.00 26.15           C  
ATOM   1704  CG  PRO A 239     -50.700 -21.615 -23.302  1.00 27.42           C  
ATOM   1705  CD  PRO A 239     -50.632 -20.374 -24.157  1.00 28.15           C  
ATOM   1706  N   GLY A 240     -47.020 -22.963 -25.985  1.00 26.93           N  
ATOM   1707  CA  GLY A 240     -46.524 -23.672 -27.167  1.00 26.76           C  
ATOM   1708  C   GLY A 240     -45.727 -22.767 -28.131  1.00 23.28           C  
ATOM   1709  O   GLY A 240     -44.876 -23.244 -28.806  1.00 31.05           O  
ATOM   1710  N   GLN A 241     -45.997 -21.477 -28.143  1.00 23.54           N  
ATOM   1711  CA  GLN A 241     -45.328 -20.516 -29.041  1.00 22.77           C  
ATOM   1712  C   GLN A 241     -43.878 -20.138 -28.590  1.00 25.06           C  
ATOM   1713  O   GLN A 241     -43.567 -20.216 -27.382  1.00 24.38           O  
ATOM   1714  CB  GLN A 241     -46.140 -19.235 -29.103  1.00 25.57           C  
ATOM   1715  CG  GLN A 241     -47.537 -19.237 -29.770  1.00 28.11           C  
ATOM   1716  CD  GLN A 241     -47.469 -19.866 -31.088  1.00 31.66           C  
ATOM   1717  NE2 GLN A 241     -47.063 -19.093 -32.144  1.00 28.72           N  
ATOM   1718  OE1 GLN A 241     -47.697 -21.077 -31.173  1.00 36.81           O  
ATOM   1719  N   ARG A 242     -43.068 -19.618 -29.534  1.00 24.98           N  
ATOM   1720  CA  ARG A 242     -41.633 -19.343 -29.289  1.00 25.43           C  
ATOM   1721  C   ARG A 242     -41.428 -17.845 -29.557  1.00 26.78           C  
ATOM   1722  O   ARG A 242     -41.882 -17.329 -30.593  1.00 22.96           O  
ATOM   1723  CB  ARG A 242     -40.754 -20.183 -30.203  1.00 27.44           C  
ATOM   1724  CG  ARG A 242     -40.847 -21.694 -29.917  1.00 29.56           C  
ATOM   1725  CD  ARG A 242     -40.404 -22.493 -31.137  1.00 29.74           C  
ATOM   1726  NE  ARG A 242     -41.098 -22.097 -32.356  1.00 34.21           N  
ATOM   1727  CZ  ARG A 242     -40.771 -22.592 -33.554  1.00 37.71           C  
ATOM   1728  NH1 ARG A 242     -39.795 -23.492 -33.651  1.00 33.88           N1+
ATOM   1729  NH2 ARG A 242     -41.413 -22.208 -34.659  1.00 39.17           N  
ATOM   1730  N   TYR A 243     -40.813 -17.158 -28.579  1.00 21.61           N  
ATOM   1731  CA  TYR A 243     -40.681 -15.722 -28.620  1.00 19.76           C  
ATOM   1732  C   TYR A 243     -39.213 -15.275 -28.712  1.00 21.55           C  
ATOM   1733  O   TYR A 243     -38.410 -15.735 -27.924  1.00 22.51           O  
ATOM   1734  CB  TYR A 243     -41.295 -15.143 -27.374  1.00 20.60           C  
ATOM   1735  CG  TYR A 243     -42.795 -15.440 -27.357  1.00 21.46           C  
ATOM   1736  CD1 TYR A 243     -43.287 -16.678 -26.893  1.00 22.36           C  
ATOM   1737  CD2 TYR A 243     -43.671 -14.527 -27.879  1.00 23.03           C  
ATOM   1738  CE1 TYR A 243     -44.684 -16.907 -26.917  1.00 21.59           C  
ATOM   1739  CE2 TYR A 243     -45.098 -14.751 -27.870  1.00 22.36           C  
ATOM   1740  CZ  TYR A 243     -45.556 -15.950 -27.377  1.00 21.16           C  
ATOM   1741  OH  TYR A 243     -46.912 -16.134 -27.403  1.00 23.63           O  
ATOM   1742  N   ARG A 244     -38.924 -14.306 -29.593  1.00 18.19           N  
ATOM   1743  CA  ARG A 244     -37.551 -13.685 -29.603  1.00 21.13           C  
ATOM   1744  C   ARG A 244     -37.544 -12.434 -28.692  1.00 20.24           C  
ATOM   1745  O   ARG A 244     -38.423 -11.601 -28.811  1.00 23.09           O  
ATOM   1746  CB  ARG A 244     -37.105 -13.308 -31.002  1.00 22.13           C  
ATOM   1747  CG  ARG A 244     -35.665 -12.816 -31.061  1.00 20.47           C  
ATOM   1748  CD  ARG A 244     -35.327 -12.438 -32.510  1.00 25.15           C  
ATOM   1749  NE  ARG A 244     -33.906 -12.075 -32.705  1.00 22.87           N  
ATOM   1750  CZ  ARG A 244     -33.232 -12.216 -33.852  1.00 27.74           C  
ATOM   1751  NH1 ARG A 244     -33.859 -12.720 -34.929  1.00 24.82           N1+
ATOM   1752  NH2 ARG A 244     -31.955 -11.816 -33.945  1.00 23.68           N  
ATOM   1753  N   LEU A 245     -36.595 -12.342 -27.744  1.00 22.04           N  
ATOM   1754  CA  LEU A 245     -36.448 -11.115 -26.852  1.00 21.59           C  
ATOM   1755  C   LEU A 245     -35.010 -10.629 -27.208  1.00 24.81           C  
ATOM   1756  O   LEU A 245     -34.119 -11.461 -27.374  1.00 23.80           O  
ATOM   1757  CB  LEU A 245     -36.454 -11.480 -25.374  1.00 25.89           C  
ATOM   1758  CG  LEU A 245     -37.823 -11.738 -24.665  1.00 25.58           C  
ATOM   1759  CD1 LEU A 245     -38.490 -12.930 -25.344  1.00 30.58           C  
ATOM   1760  CD2 LEU A 245     -37.539 -12.155 -23.230  1.00 31.57           C  
ATOM   1761  N   ARG A 246     -34.821  -9.347 -27.465  1.00 20.09           N  
ATOM   1762  CA  ARG A 246     -33.517  -8.820 -27.909  1.00 18.78           C  
ATOM   1763  C   ARG A 246     -33.042  -8.062 -26.675  1.00 18.43           C  
ATOM   1764  O   ARG A 246     -33.445  -6.911 -26.460  1.00 20.73           O  
ATOM   1765  CB  ARG A 246     -33.839  -7.844 -29.082  1.00 19.05           C  
ATOM   1766  CG  ARG A 246     -34.381  -8.678 -30.305  1.00 20.68           C  
ATOM   1767  CD  ARG A 246     -34.920  -7.738 -31.339  1.00 19.46           C  
ATOM   1768  NE  ARG A 246     -35.450  -8.466 -32.496  1.00 24.20           N  
ATOM   1769  CZ  ARG A 246     -34.754  -8.842 -33.570  1.00 23.14           C  
ATOM   1770  NH1 ARG A 246     -33.435  -8.585 -33.705  1.00 24.41           N1+
ATOM   1771  NH2 ARG A 246     -35.397  -9.448 -34.558  1.00 24.74           N  
ATOM   1772  N   LEU A 247     -32.319  -8.756 -25.780  1.00 17.73           N  
ATOM   1773  CA  LEU A 247     -31.872  -8.055 -24.565  1.00 17.87           C  
ATOM   1774  C   LEU A 247     -30.751  -7.058 -24.737  1.00 19.29           C  
ATOM   1775  O   LEU A 247     -29.761  -7.371 -25.406  1.00 19.82           O  
ATOM   1776  CB  LEU A 247     -31.331  -9.070 -23.532  1.00 17.01           C  
ATOM   1777  CG  LEU A 247     -32.140 -10.331 -23.494  1.00 18.00           C  
ATOM   1778  CD1 LEU A 247     -31.347 -11.360 -22.727  1.00 23.53           C  
ATOM   1779  CD2 LEU A 247     -33.499 -10.058 -22.863  1.00 22.92           C  
ATOM   1780  N   VAL A 248     -30.833  -5.899 -24.022  1.00 16.65           N  
ATOM   1781  CA  VAL A 248     -29.771  -4.913 -24.174  1.00 17.24           C  
ATOM   1782  C   VAL A 248     -29.545  -4.400 -22.766  1.00 16.67           C  
ATOM   1783  O   VAL A 248     -30.498  -4.021 -22.138  1.00 18.95           O  
ATOM   1784  CB  VAL A 248     -30.237  -3.709 -25.039  1.00 16.01           C  
ATOM   1785  CG1 VAL A 248     -29.091  -2.718 -25.289  1.00 17.17           C  
ATOM   1786  CG2 VAL A 248     -30.848  -4.224 -26.317  1.00 18.68           C  
ATOM   1787  N   ASN A 249     -28.301  -4.321 -22.333  1.00 17.17           N  
ATOM   1788  CA  ASN A 249     -27.987  -3.735 -20.983  1.00 17.63           C  
ATOM   1789  C   ASN A 249     -27.557  -2.274 -21.194  1.00 17.59           C  
ATOM   1790  O   ASN A 249     -26.437  -1.961 -21.655  1.00 19.72           O  
ATOM   1791  CB  ASN A 249     -26.960  -4.599 -20.257  1.00 15.73           C  
ATOM   1792  CG  ASN A 249     -26.590  -4.009 -18.953  1.00 19.78           C  
ATOM   1793  ND2 ASN A 249     -25.791  -4.726 -18.160  1.00 18.44           N  
ATOM   1794  OD1 ASN A 249     -27.064  -2.934 -18.648  1.00 20.72           O  
ATOM   1795  N   ALA A 250     -28.467  -1.379 -20.909  1.00 18.45           N  
ATOM   1796  CA  ALA A 250     -28.264   0.045 -21.065  1.00 17.62           C  
ATOM   1797  C   ALA A 250     -27.934   0.680 -19.740  1.00 18.35           C  
ATOM   1798  O   ALA A 250     -28.013   1.907 -19.604  1.00 19.26           O  
ATOM   1799  CB  ALA A 250     -29.529   0.680 -21.659  1.00 18.77           C  
ATOM   1800  N   ALA A 251     -27.619  -0.115 -18.744  1.00 17.90           N  
ATOM   1801  CA  ALA A 251     -27.333   0.473 -17.443  1.00 15.76           C  
ATOM   1802  C   ALA A 251     -26.126   1.400 -17.347  1.00 18.36           C  
ATOM   1803  O   ALA A 251     -25.196   1.305 -18.069  1.00 18.72           O  
ATOM   1804  CB  ALA A 251     -27.151  -0.703 -16.365  1.00 15.55           C  
ATOM   1805  N   MET A 252     -26.072   2.231 -16.301  1.00 19.88           N  
ATOM   1806  CA  MET A 252     -24.912   3.052 -16.078  1.00 19.36           C  
ATOM   1807  C   MET A 252     -23.771   2.319 -15.347  1.00 19.25           C  
ATOM   1808  O   MET A 252     -22.594   2.561 -15.627  1.00 19.16           O  
ATOM   1809  CB  MET A 252     -25.323   4.256 -15.187  1.00 19.07           C  
ATOM   1810  CG  MET A 252     -24.091   5.021 -14.725  1.00 22.65           C  
ATOM   1811  SD  MET A 252     -23.043   5.728 -16.038  1.00 22.25           S  
ATOM   1812  CE  MET A 252     -23.622   7.438 -15.931  1.00 22.98           C  
ATOM   1813  N   HIS A 253     -24.133   1.450 -14.418  1.00 20.01           N  
ATOM   1814  CA  HIS A 253     -23.089   0.810 -13.552  1.00 20.10           C  
ATOM   1815  C   HIS A 253     -23.589  -0.530 -13.029  1.00 21.99           C  
ATOM   1816  O   HIS A 253     -23.383  -0.844 -11.886  1.00 25.20           O  
ATOM   1817  CB  HIS A 253     -22.559   1.755 -12.423  1.00 22.16           C  
ATOM   1818  CG  HIS A 253     -21.169   1.370 -11.953  1.00 27.33           C  
ATOM   1819  CD2 HIS A 253     -20.001   2.057 -11.922  1.00 25.10           C  
ATOM   1820  ND1 HIS A 253     -20.881   0.117 -11.457  1.00 27.18           N  
ATOM   1821  CE1 HIS A 253     -19.590   0.045 -11.139  1.00 30.84           C  
ATOM   1822  NE2 HIS A 253     -19.043   1.218 -11.389  1.00 25.58           N  
ATOM   1823  N   THR A 254     -24.147  -1.402 -13.890  1.00 18.12           N  
ATOM   1824  CA  THR A 254     -24.656  -2.661 -13.355  1.00 17.41           C  
ATOM   1825  C   THR A 254     -24.471  -3.677 -14.387  1.00 19.64           C  
ATOM   1826  O   THR A 254     -24.888  -3.466 -15.535  1.00 19.59           O  
ATOM   1827  CB  THR A 254     -26.225  -2.553 -13.162  1.00 17.11           C  
ATOM   1828  CG2 THR A 254     -26.838  -3.908 -12.722  1.00 15.53           C  
ATOM   1829  OG1 THR A 254     -26.508  -1.511 -12.223  1.00 17.99           O  
ATOM   1830  N   HIS A 255     -23.948  -4.823 -13.968  1.00 20.24           N  
ATOM   1831  CA  HIS A 255     -23.825  -5.990 -14.800  1.00 20.69           C  
ATOM   1832  C   HIS A 255     -24.980  -6.886 -14.314  1.00 21.52           C  
ATOM   1833  O   HIS A 255     -25.143  -7.066 -13.114  1.00 21.16           O  
ATOM   1834  CB  HIS A 255     -22.494  -6.708 -14.478  1.00 22.52           C  
ATOM   1835  CG  HIS A 255     -22.201  -7.852 -15.387  1.00 20.87           C  
ATOM   1836  CD2 HIS A 255     -22.380  -9.188 -15.237  1.00 23.50           C  
ATOM   1837  ND1 HIS A 255     -21.599  -7.672 -16.600  1.00 23.15           N  
ATOM   1838  CE1 HIS A 255     -21.466  -8.839 -17.205  1.00 26.09           C  
ATOM   1839  NE2 HIS A 255     -21.892  -9.782 -16.376  1.00 24.35           N  
ATOM   1840  N   PHE A 256     -25.844  -7.381 -15.213  1.00 19.96           N  
ATOM   1841  CA  PHE A 256     -27.031  -8.157 -14.769  1.00 17.71           C  
ATOM   1842  C   PHE A 256     -26.917  -9.627 -15.159  1.00 18.90           C  
ATOM   1843  O   PHE A 256     -26.247  -9.959 -16.173  1.00 17.73           O  
ATOM   1844  CB  PHE A 256     -28.288  -7.667 -15.570  1.00 18.44           C  
ATOM   1845  CG  PHE A 256     -28.816  -6.319 -15.162  1.00 19.05           C  
ATOM   1846  CD1 PHE A 256     -29.608  -6.154 -13.967  1.00 18.31           C  
ATOM   1847  CD2 PHE A 256     -28.613  -5.192 -16.018  1.00 18.52           C  
ATOM   1848  CE1 PHE A 256     -30.160  -4.959 -13.607  1.00 19.71           C  
ATOM   1849  CE2 PHE A 256     -29.185  -3.955 -15.656  1.00 20.36           C  
ATOM   1850  CZ  PHE A 256     -29.913  -3.820 -14.434  1.00 21.68           C  
ATOM   1851  N   ARG A 257     -27.579 -10.510 -14.381  1.00 19.64           N  
ATOM   1852  CA  ARG A 257     -28.043 -11.804 -14.862  1.00 19.16           C  
ATOM   1853  C   ARG A 257     -29.550 -11.742 -15.111  1.00 19.07           C  
ATOM   1854  O   ARG A 257     -30.333 -11.377 -14.275  1.00 20.19           O  
ATOM   1855  CB  ARG A 257     -27.705 -12.971 -13.947  1.00 20.74           C  
ATOM   1856  CG  ARG A 257     -26.282 -13.475 -14.115  1.00 24.26           C  
ATOM   1857  CD  ARG A 257     -25.985 -14.560 -13.048  1.00 23.48           C  
ATOM   1858  NE  ARG A 257     -24.533 -14.709 -12.996  1.00 23.74           N  
ATOM   1859  CZ  ARG A 257     -23.798 -15.427 -13.835  1.00 26.29           C  
ATOM   1860  NH1 ARG A 257     -24.345 -16.121 -14.864  1.00 21.17           N1+
ATOM   1861  NH2 ARG A 257     -22.462 -15.433 -13.672  1.00 25.12           N  
ATOM   1862  N   PHE A 258     -29.938 -11.997 -16.381  1.00 20.51           N  
ATOM   1863  CA  PHE A 258     -31.328 -11.975 -16.745  1.00 17.53           C  
ATOM   1864  C   PHE A 258     -31.839 -13.401 -16.760  1.00 19.68           C  
ATOM   1865  O   PHE A 258     -31.188 -14.307 -17.383  1.00 20.58           O  
ATOM   1866  CB  PHE A 258     -31.450 -11.422 -18.150  1.00 18.59           C  
ATOM   1867  CG  PHE A 258     -32.867 -11.498 -18.717  1.00 18.92           C  
ATOM   1868  CD1 PHE A 258     -33.789 -10.488 -18.453  1.00 22.03           C  
ATOM   1869  CD2 PHE A 258     -33.227 -12.542 -19.597  1.00 20.44           C  
ATOM   1870  CE1 PHE A 258     -35.131 -10.537 -18.970  1.00 21.64           C  
ATOM   1871  CE2 PHE A 258     -34.548 -12.614 -20.110  1.00 21.55           C  
ATOM   1872  CZ  PHE A 258     -35.479 -11.605 -19.808  1.00 23.16           C  
ATOM   1873  N   SER A 259     -33.007 -13.635 -16.116  1.00 19.46           N  
ATOM   1874  CA  SER A 259     -33.584 -14.983 -16.144  1.00 19.43           C  
ATOM   1875  C   SER A 259     -35.101 -14.864 -16.034  1.00 19.14           C  
ATOM   1876  O   SER A 259     -35.636 -13.799 -15.714  1.00 19.03           O  
ATOM   1877  CB  SER A 259     -33.036 -15.895 -15.014  1.00 21.43           C  
ATOM   1878  OG  SER A 259     -33.391 -15.345 -13.764  1.00 22.14           O  
ATOM   1879  N   ILE A 260     -35.756 -15.959 -16.415  1.00 19.50           N  
ATOM   1880  CA  ILE A 260     -37.207 -16.093 -16.386  1.00 18.54           C  
ATOM   1881  C   ILE A 260     -37.472 -17.381 -15.627  1.00 21.27           C  
ATOM   1882  O   ILE A 260     -37.058 -18.464 -16.096  1.00 20.75           O  
ATOM   1883  CB  ILE A 260     -37.833 -16.143 -17.770  1.00 18.94           C  
ATOM   1884  CG1 ILE A 260     -37.410 -14.876 -18.592  1.00 18.88           C  
ATOM   1885  CG2 ILE A 260     -39.356 -16.241 -17.620  1.00 18.69           C  
ATOM   1886  CD1 ILE A 260     -37.844 -14.898 -20.066  1.00 23.73           C  
ATOM   1887  N   ASP A 261     -38.153 -17.248 -14.506  1.00 21.71           N  
ATOM   1888  CA  ASP A 261     -38.339 -18.449 -13.592  1.00 21.97           C  
ATOM   1889  C   ASP A 261     -38.963 -19.566 -14.431  1.00 23.46           C  
ATOM   1890  O   ASP A 261     -39.859 -19.310 -15.266  1.00 21.64           O  
ATOM   1891  CB  ASP A 261     -39.252 -18.120 -12.466  1.00 23.37           C  
ATOM   1892  CG  ASP A 261     -38.603 -17.174 -11.447  1.00 24.45           C  
ATOM   1893  OD1 ASP A 261     -37.398 -16.803 -11.561  1.00 21.51           O  
ATOM   1894  OD2 ASP A 261     -39.335 -16.808 -10.569  1.00 23.61           O1-
ATOM   1895  N   ASN A 262     -38.489 -20.787 -14.205  1.00 22.88           N  
ATOM   1896  CA  ASN A 262     -38.978 -21.969 -14.950  1.00 26.20           C  
ATOM   1897  C   ASN A 262     -38.733 -22.093 -16.455  1.00 29.17           C  
ATOM   1898  O   ASN A 262     -39.146 -23.129 -17.018  1.00 29.67           O  
ATOM   1899  CB  ASN A 262     -40.496 -22.206 -14.653  1.00 26.10           C  
ATOM   1900  CG  ASN A 262     -40.725 -22.500 -13.230  1.00 28.39           C  
ATOM   1901  ND2 ASN A 262     -40.717 -23.786 -12.914  1.00 32.64           N  
ATOM   1902  OD1 ASN A 262     -40.816 -21.583 -12.366  1.00 29.94           O  
ATOM   1903  N   HIS A 263     -38.105 -21.096 -17.146  1.00 21.91           N  
ATOM   1904  CA  HIS A 263     -38.003 -21.149 -18.573  1.00 25.40           C  
ATOM   1905  C   HIS A 263     -36.534 -21.202 -18.958  1.00 23.23           C  
ATOM   1906  O   HIS A 263     -35.705 -20.576 -18.326  1.00 24.26           O  
ATOM   1907  CB  HIS A 263     -38.691 -19.913 -19.207  1.00 22.65           C  
ATOM   1908  CG  HIS A 263     -40.189 -19.954 -19.101  1.00 22.02           C  
ATOM   1909  CD2 HIS A 263     -41.121 -20.225 -20.045  1.00 20.63           C  
ATOM   1910  ND1 HIS A 263     -40.891 -19.699 -17.939  1.00 23.20           N  
ATOM   1911  CE1 HIS A 263     -42.194 -19.822 -18.176  1.00 21.58           C  
ATOM   1912  NE2 HIS A 263     -42.356 -20.116 -19.462  1.00 21.72           N  
ATOM   1913  N   ASP A 264     -36.191 -22.041 -19.908  1.00 22.72           N  
ATOM   1914  CA  ASP A 264     -34.829 -21.950 -20.405  1.00 24.34           C  
ATOM   1915  C   ASP A 264     -34.820 -20.903 -21.534  1.00 22.64           C  
ATOM   1916  O   ASP A 264     -35.865 -20.563 -22.092  1.00 24.73           O  
ATOM   1917  CB  ASP A 264     -34.370 -23.262 -20.950  1.00 29.04           C  
ATOM   1918  CG  ASP A 264     -34.251 -24.325 -19.891  1.00 39.03           C  
ATOM   1919  OD1 ASP A 264     -33.527 -24.149 -18.861  1.00 43.36           O  
ATOM   1920  OD2 ASP A 264     -34.961 -25.321 -20.105  1.00 44.12           O1-
ATOM   1921  N   LEU A 265     -33.614 -20.476 -21.869  1.00 23.07           N  
ATOM   1922  CA  LEU A 265     -33.383 -19.405 -22.814  1.00 22.81           C  
ATOM   1923  C   LEU A 265     -32.407 -19.920 -23.843  1.00 22.53           C  
ATOM   1924  O   LEU A 265     -31.359 -20.383 -23.470  1.00 22.84           O  
ATOM   1925  CB  LEU A 265     -32.770 -18.175 -22.112  1.00 23.84           C  
ATOM   1926  CG  LEU A 265     -33.436 -17.778 -20.829  1.00 22.89           C  
ATOM   1927  CD1 LEU A 265     -32.575 -16.724 -20.118  1.00 23.90           C  
ATOM   1928  CD2 LEU A 265     -34.887 -17.316 -21.016  1.00 23.22           C  
ATOM   1929  N   THR A 266     -32.738 -19.810 -25.127  1.00 24.69           N  
ATOM   1930  CA  THR A 266     -31.810 -20.235 -26.148  1.00 23.67           C  
ATOM   1931  C   THR A 266     -31.192 -18.955 -26.670  1.00 25.81           C  
ATOM   1932  O   THR A 266     -31.912 -18.115 -27.241  1.00 22.93           O  
ATOM   1933  CB  THR A 266     -32.530 -21.024 -27.288  1.00 28.67           C  
ATOM   1934  CG2 THR A 266     -31.550 -21.458 -28.400  1.00 26.76           C  
ATOM   1935  OG1 THR A 266     -33.070 -22.212 -26.702  1.00 26.87           O  
ATOM   1936  N   VAL A 267     -29.872 -18.819 -26.460  1.00 22.70           N  
ATOM   1937  CA  VAL A 267     -29.130 -17.650 -27.037  1.00 24.53           C  
ATOM   1938  C   VAL A 267     -28.799 -17.880 -28.481  1.00 25.71           C  
ATOM   1939  O   VAL A 267     -28.163 -18.881 -28.819  1.00 23.73           O  
ATOM   1940  CB  VAL A 267     -27.808 -17.456 -26.226  1.00 25.97           C  
ATOM   1941  CG1 VAL A 267     -27.093 -16.202 -26.700  1.00 24.92           C  
ATOM   1942  CG2 VAL A 267     -28.159 -17.351 -24.772  1.00 25.75           C  
ATOM   1943  N   ILE A 268     -29.144 -16.911 -29.349  1.00 25.56           N  
ATOM   1944  CA  ILE A 268     -28.906 -17.070 -30.778  1.00 22.56           C  
ATOM   1945  C   ILE A 268     -27.989 -16.035 -31.446  1.00 21.29           C  
ATOM   1946  O   ILE A 268     -27.600 -16.223 -32.562  1.00 22.53           O  
ATOM   1947  CB  ILE A 268     -30.219 -17.167 -31.563  1.00 21.42           C  
ATOM   1948  CG1 ILE A 268     -30.995 -15.831 -31.483  1.00 20.90           C  
ATOM   1949  CG2 ILE A 268     -31.042 -18.372 -31.028  1.00 21.53           C  
ATOM   1950  CD1 ILE A 268     -32.177 -15.765 -32.489  1.00 21.56           C  
ATOM   1951  N   ALA A 269     -27.643 -14.962 -30.725  1.00 20.12           N  
ATOM   1952  CA  ALA A 269     -26.663 -13.986 -31.265  1.00 20.01           C  
ATOM   1953  C   ALA A 269     -26.074 -13.270 -30.027  1.00 21.01           C  
ATOM   1954  O   ALA A 269     -26.727 -13.188 -28.996  1.00 20.64           O  
ATOM   1955  CB  ALA A 269     -27.381 -12.975 -32.151  1.00 19.82           C  
ATOM   1956  N   SER A 270     -24.867 -12.775 -30.176  1.00 20.27           N  
ATOM   1957  CA  SER A 270     -24.208 -11.927 -29.192  1.00 19.88           C  
ATOM   1958  C   SER A 270     -23.836 -10.618 -29.982  1.00 19.75           C  
ATOM   1959  O   SER A 270     -23.100 -10.702 -30.950  1.00 22.81           O  
ATOM   1960  CB  SER A 270     -22.921 -12.648 -28.782  1.00 22.19           C  
ATOM   1961  OG  SER A 270     -22.110 -12.899 -29.966  1.00 26.79           O  
ATOM   1962  N   ASP A 271     -24.258  -9.439 -29.503  1.00 17.43           N  
ATOM   1963  CA  ASP A 271     -23.997  -8.160 -30.178  1.00 19.32           C  
ATOM   1964  C   ASP A 271     -24.633  -8.368 -31.552  1.00 23.31           C  
ATOM   1965  O   ASP A 271     -25.725  -8.928 -31.557  1.00 23.26           O  
ATOM   1966  CB  ASP A 271     -22.508  -7.808 -30.131  1.00 17.61           C  
ATOM   1967  CG  ASP A 271     -22.072  -7.460 -28.598  1.00 21.60           C  
ATOM   1968  OD1 ASP A 271     -22.970  -7.582 -27.732  1.00 20.71           O  
ATOM   1969  OD2 ASP A 271     -20.907  -7.178 -28.308  1.00 21.77           O1-
ATOM   1970  N   PHE A 272     -23.960  -7.963 -32.644  1.00 21.12           N  
ATOM   1971  CA  PHE A 272     -24.487  -8.159 -34.020  1.00 19.43           C  
ATOM   1972  C   PHE A 272     -24.036  -9.472 -34.633  1.00 24.72           C  
ATOM   1973  O   PHE A 272     -24.117  -9.612 -35.817  1.00 27.58           O  
ATOM   1974  CB  PHE A 272     -24.102  -6.991 -34.982  1.00 21.40           C  
ATOM   1975  CG  PHE A 272     -25.089  -5.812 -34.939  1.00 21.77           C  
ATOM   1976  CD1 PHE A 272     -26.466  -5.994 -35.223  1.00 24.40           C  
ATOM   1977  CD2 PHE A 272     -24.627  -4.526 -34.633  1.00 20.07           C  
ATOM   1978  CE1 PHE A 272     -27.349  -4.917 -35.176  1.00 23.99           C  
ATOM   1979  CE2 PHE A 272     -25.542  -3.439 -34.548  1.00 22.01           C  
ATOM   1980  CZ  PHE A 272     -26.872  -3.632 -34.853  1.00 21.84           C  
ATOM   1981  N   VAL A 273     -23.544 -10.437 -33.871  1.00 21.72           N  
ATOM   1982  CA  VAL A 273     -22.994 -11.669 -34.578  1.00 18.62           C  
ATOM   1983  C   VAL A 273     -23.879 -12.863 -34.201  1.00 19.97           C  
ATOM   1984  O   VAL A 273     -23.925 -13.247 -33.003  1.00 20.23           O  
ATOM   1985  CB  VAL A 273     -21.512 -11.861 -34.143  1.00 18.64           C  
ATOM   1986  CG1 VAL A 273     -20.922 -13.204 -34.592  1.00 18.02           C  
ATOM   1987  CG2 VAL A 273     -20.661 -10.709 -34.676  1.00 19.50           C  
ATOM   1988  N   PRO A 274     -24.646 -13.416 -35.168  1.00 18.89           N  
ATOM   1989  CA  PRO A 274     -25.322 -14.687 -34.899  1.00 20.47           C  
ATOM   1990  C   PRO A 274     -24.361 -15.766 -34.463  1.00 19.74           C  
ATOM   1991  O   PRO A 274     -23.210 -15.865 -34.968  1.00 22.96           O  
ATOM   1992  CB  PRO A 274     -26.003 -15.030 -36.250  1.00 20.26           C  
ATOM   1993  CG  PRO A 274     -26.105 -13.669 -36.976  1.00 20.75           C  
ATOM   1994  CD  PRO A 274     -24.900 -12.904 -36.538  1.00 22.41           C  
ATOM   1995  N   ILE A 275     -24.808 -16.648 -33.550  1.00 20.27           N  
ATOM   1996  CA  ILE A 275     -23.940 -17.688 -33.067  1.00 21.58           C  
ATOM   1997  C   ILE A 275     -24.652 -19.047 -33.120  1.00 24.82           C  
ATOM   1998  O   ILE A 275     -25.871 -19.103 -33.235  1.00 25.03           O  
ATOM   1999  CB  ILE A 275     -23.574 -17.468 -31.544  1.00 19.35           C  
ATOM   2000  CG1 ILE A 275     -24.841 -17.335 -30.690  1.00 21.62           C  
ATOM   2001  CG2 ILE A 275     -22.683 -16.266 -31.352  1.00 20.42           C  
ATOM   2002  CD1 ILE A 275     -24.431 -17.426 -29.215  1.00 19.50           C  
ATOM   2003  N   VAL A 276     -23.883 -20.138 -33.040  1.00 24.45           N  
ATOM   2004  CA  VAL A 276     -24.452 -21.474 -32.766  1.00 26.28           C  
ATOM   2005  C   VAL A 276     -25.369 -21.397 -31.536  1.00 26.98           C  
ATOM   2006  O   VAL A 276     -24.918 -21.073 -30.378  1.00 25.82           O  
ATOM   2007  CB  VAL A 276     -23.361 -22.555 -32.621  1.00 27.03           C  
ATOM   2008  CG1 VAL A 276     -23.988 -23.949 -32.409  1.00 27.60           C  
ATOM   2009  CG2 VAL A 276     -22.483 -22.550 -33.909  1.00 25.57           C  
ATOM   2010  N   PRO A 277     -26.653 -21.687 -31.734  1.00 24.35           N  
ATOM   2011  CA  PRO A 277     -27.528 -21.559 -30.523  1.00 24.69           C  
ATOM   2012  C   PRO A 277     -27.156 -22.499 -29.385  1.00 30.21           C  
ATOM   2013  O   PRO A 277     -26.694 -23.630 -29.596  1.00 25.37           O  
ATOM   2014  CB  PRO A 277     -28.958 -21.915 -31.048  1.00 26.05           C  
ATOM   2015  CG  PRO A 277     -28.870 -21.570 -32.540  1.00 25.23           C  
ATOM   2016  CD  PRO A 277     -27.420 -21.986 -32.944  1.00 21.37           C  
ATOM   2017  N   PHE A 278     -27.263 -21.990 -28.189  1.00 23.79           N  
ATOM   2018  CA  PHE A 278     -27.160 -22.869 -26.985  1.00 24.45           C  
ATOM   2019  C   PHE A 278     -28.210 -22.478 -25.936  1.00 26.15           C  
ATOM   2020  O   PHE A 278     -28.689 -21.330 -25.891  1.00 24.04           O  
ATOM   2021  CB  PHE A 278     -25.735 -22.852 -26.373  1.00 29.55           C  
ATOM   2022  CG  PHE A 278     -25.333 -21.522 -25.747  1.00 24.93           C  
ATOM   2023  CD1 PHE A 278     -24.890 -20.433 -26.549  1.00 26.24           C  
ATOM   2024  CD2 PHE A 278     -25.379 -21.342 -24.358  1.00 28.65           C  
ATOM   2025  CE1 PHE A 278     -24.569 -19.218 -25.952  1.00 25.30           C  
ATOM   2026  CE2 PHE A 278     -25.033 -20.128 -23.783  1.00 25.26           C  
ATOM   2027  CZ  PHE A 278     -24.620 -19.068 -24.602  1.00 23.26           C  
ATOM   2028  N   THR A 279     -28.523 -23.398 -25.035  1.00 24.49           N  
ATOM   2029  CA ATHR A 279     -29.570 -23.102 -24.079  0.50 25.87           C  
ATOM   2030  CA BTHR A 279     -29.577 -23.163 -24.052  0.50 26.82           C  
ATOM   2031  C   THR A 279     -28.954 -22.870 -22.705  1.00 27.91           C  
ATOM   2032  O   THR A 279     -27.907 -23.440 -22.367  1.00 27.47           O  
ATOM   2033  CB ATHR A 279     -30.654 -24.196 -24.100  0.50 27.83           C  
ATOM   2034  CB BTHR A 279     -30.521 -24.377 -23.895  0.50 29.46           C  
ATOM   2035  CG2ATHR A 279     -31.802 -23.831 -23.189  0.50 27.32           C  
ATOM   2036  CG2BTHR A 279     -29.783 -25.584 -23.362  0.50 25.69           C  
ATOM   2037  OG1ATHR A 279     -31.162 -24.303 -25.434  0.50 22.10           O  
ATOM   2038  OG1BTHR A 279     -31.564 -24.032 -22.979  0.50 30.11           O  
ATOM   2039  N   THR A 280     -29.582 -21.992 -21.939  1.00 26.01           N  
ATOM   2040  CA  THR A 280     -29.053 -21.663 -20.600  1.00 24.54           C  
ATOM   2041  C   THR A 280     -30.247 -21.286 -19.706  1.00 23.39           C  
ATOM   2042  O   THR A 280     -31.319 -20.967 -20.250  1.00 23.18           O  
ATOM   2043  CB  THR A 280     -28.013 -20.506 -20.710  1.00 26.16           C  
ATOM   2044  CG2 THR A 280     -28.585 -19.222 -21.406  1.00 27.08           C  
ATOM   2045  OG1 THR A 280     -27.584 -20.155 -19.395  1.00 31.00           O  
ATOM   2046  N   ASN A 281     -30.057 -21.188 -18.399  1.00 20.62           N  
ATOM   2047  CA  ASN A 281     -31.169 -20.757 -17.508  1.00 21.56           C  
ATOM   2048  C   ASN A 281     -30.986 -19.281 -17.077  1.00 21.57           C  
ATOM   2049  O   ASN A 281     -31.831 -18.692 -16.446  1.00 21.66           O  
ATOM   2050  CB  ASN A 281     -31.354 -21.732 -16.336  1.00 24.95           C  
ATOM   2051  CG  ASN A 281     -30.153 -21.760 -15.325  1.00 34.03           C  
ATOM   2052  ND2 ASN A 281     -30.113 -22.822 -14.471  1.00 27.83           N  
ATOM   2053  OD1 ASN A 281     -29.314 -20.860 -15.279  1.00 34.20           O  
ATOM   2054  N   ASN A 282     -29.843 -18.696 -17.440  1.00 21.46           N  
ATOM   2055  CA  ASN A 282     -29.679 -17.240 -17.266  1.00 20.05           C  
ATOM   2056  C   ASN A 282     -28.672 -16.590 -18.253  1.00 21.85           C  
ATOM   2057  O   ASN A 282     -27.741 -17.249 -18.776  1.00 20.98           O  
ATOM   2058  CB  ASN A 282     -29.311 -16.895 -15.803  1.00 19.67           C  
ATOM   2059  CG  ASN A 282     -27.847 -17.188 -15.490  1.00 23.90           C  
ATOM   2060  ND2 ASN A 282     -27.033 -16.159 -15.548  1.00 20.07           N  
ATOM   2061  OD1 ASN A 282     -27.447 -18.378 -15.239  1.00 29.32           O  
ATOM   2062  N   VAL A 283     -28.818 -15.278 -18.462  1.00 21.09           N  
ATOM   2063  CA  VAL A 283     -27.889 -14.587 -19.376  1.00 19.45           C  
ATOM   2064  C   VAL A 283     -27.154 -13.539 -18.595  1.00 19.07           C  
ATOM   2065  O   VAL A 283     -27.773 -12.574 -18.169  1.00 20.35           O  
ATOM   2066  CB  VAL A 283     -28.662 -13.885 -20.541  1.00 19.44           C  
ATOM   2067  CG1 VAL A 283     -27.668 -13.026 -21.432  1.00 19.76           C  
ATOM   2068  CG2 VAL A 283     -29.394 -14.930 -21.403  1.00 23.86           C  
ATOM   2069  N   PRO A 284     -25.829 -13.671 -18.466  1.00 21.10           N  
ATOM   2070  CA  PRO A 284     -25.062 -12.584 -17.849  1.00 20.41           C  
ATOM   2071  C   PRO A 284     -24.745 -11.545 -18.964  1.00 18.98           C  
ATOM   2072  O   PRO A 284     -24.217 -11.913 -19.996  1.00 23.25           O  
ATOM   2073  CB  PRO A 284     -23.790 -13.272 -17.397  1.00 20.70           C  
ATOM   2074  CG  PRO A 284     -23.566 -14.386 -18.407  1.00 21.29           C  
ATOM   2075  CD  PRO A 284     -24.990 -14.860 -18.729  1.00 20.72           C  
ATOM   2076  N   ILE A 285     -25.099 -10.293 -18.739  1.00 16.98           N  
ATOM   2077  CA  ILE A 285     -25.055  -9.287 -19.794  1.00 20.32           C  
ATOM   2078  C   ILE A 285     -24.470  -8.031 -19.259  1.00 20.07           C  
ATOM   2079  O   ILE A 285     -25.040  -7.405 -18.365  1.00 21.15           O  
ATOM   2080  CB  ILE A 285     -26.482  -9.156 -20.503  1.00 19.37           C  
ATOM   2081  CG1 ILE A 285     -26.373  -8.202 -21.743  1.00 18.72           C  
ATOM   2082  CG2 ILE A 285     -27.590  -8.716 -19.495  1.00 21.52           C  
ATOM   2083  CD1 ILE A 285     -27.628  -8.041 -22.622  1.00 18.09           C  
ATOM   2084  N   GLY A 286     -23.286  -7.630 -19.799  1.00 21.01           N  
ATOM   2085  CA  GLY A 286     -22.683  -6.367 -19.384  1.00 18.05           C  
ATOM   2086  C   GLY A 286     -23.133  -5.168 -20.171  1.00 19.45           C  
ATOM   2087  O   GLY A 286     -23.816  -5.279 -21.230  1.00 18.17           O  
ATOM   2088  N   MET A 287     -22.816  -4.007 -19.642  1.00 19.32           N  
ATOM   2089  CA  MET A 287     -23.124  -2.756 -20.311  1.00 19.24           C  
ATOM   2090  C   MET A 287     -22.707  -2.610 -21.748  1.00 23.93           C  
ATOM   2091  O   MET A 287     -21.524  -2.765 -22.133  1.00 21.16           O  
ATOM   2092  CB  MET A 287     -22.666  -1.583 -19.474  1.00 21.83           C  
ATOM   2093  CG  MET A 287     -23.450  -1.725 -18.231  1.00 20.47           C  
ATOM   2094  SD  MET A 287     -22.886  -0.715 -16.824  1.00 22.68           S  
ATOM   2095  CE  MET A 287     -21.705  -1.949 -16.157  1.00 22.89           C  
ATOM   2096  N   GLY A 288     -23.703  -2.285 -22.580  1.00 20.30           N  
ATOM   2097  CA  GLY A 288     -23.399  -2.165 -24.036  1.00 21.15           C  
ATOM   2098  C   GLY A 288     -23.672  -3.432 -24.840  1.00 20.52           C  
ATOM   2099  O   GLY A 288     -23.912  -3.317 -26.067  1.00 24.15           O  
ATOM   2100  N   GLN A 289     -23.669  -4.603 -24.170  1.00 20.61           N  
ATOM   2101  CA  GLN A 289     -23.833  -5.931 -24.811  1.00 17.80           C  
ATOM   2102  C   GLN A 289     -25.295  -6.191 -25.140  1.00 19.46           C  
ATOM   2103  O   GLN A 289     -26.217  -5.612 -24.479  1.00 19.02           O  
ATOM   2104  CB  GLN A 289     -23.411  -7.102 -23.848  1.00 16.99           C  
ATOM   2105  CG  GLN A 289     -21.915  -7.070 -23.595  1.00 20.46           C  
ATOM   2106  CD  GLN A 289     -21.414  -8.302 -22.902  1.00 23.58           C  
ATOM   2107  NE2 GLN A 289     -20.170  -8.682 -23.225  1.00 22.78           N  
ATOM   2108  OE1 GLN A 289     -22.096  -8.877 -22.019  1.00 24.61           O  
ATOM   2109  N   ARG A 290     -25.533  -7.027 -26.140  1.00 19.60           N  
ATOM   2110  CA  ARG A 290     -26.857  -7.530 -26.456  1.00 20.06           C  
ATOM   2111  C   ARG A 290     -26.783  -9.021 -26.609  1.00 18.81           C  
ATOM   2112  O   ARG A 290     -25.798  -9.518 -26.965  1.00 19.04           O  
ATOM   2113  CB  ARG A 290     -27.393  -6.980 -27.774  1.00 18.92           C  
ATOM   2114  CG  ARG A 290     -27.594  -5.487 -27.820  1.00 22.50           C  
ATOM   2115  CD  ARG A 290     -26.326  -4.734 -28.135  1.00 22.50           C  
ATOM   2116  NE  ARG A 290     -25.825  -4.935 -29.470  1.00 20.44           N  
ATOM   2117  CZ  ARG A 290     -24.570  -4.762 -29.844  1.00 21.64           C  
ATOM   2118  NH1 ARG A 290     -23.643  -4.415 -28.975  1.00 22.16           N1+
ATOM   2119  NH2 ARG A 290     -24.230  -4.942 -31.088  1.00 19.78           N  
ATOM   2120  N   TYR A 291     -27.868  -9.691 -26.306  1.00 17.47           N  
ATOM   2121  CA  TYR A 291     -28.001 -11.130 -26.608  1.00 18.94           C  
ATOM   2122  C   TYR A 291     -29.373 -11.304 -27.088  1.00 18.65           C  
ATOM   2123  O   TYR A 291     -30.312 -10.773 -26.524  1.00 20.37           O  
ATOM   2124  CB  TYR A 291     -27.860 -11.998 -25.365  1.00 18.11           C  
ATOM   2125  CG  TYR A 291     -26.455 -12.120 -24.941  1.00 18.98           C  
ATOM   2126  CD1 TYR A 291     -25.543 -12.872 -25.715  1.00 20.19           C  
ATOM   2127  CD2 TYR A 291     -25.977 -11.411 -23.840  1.00 17.14           C  
ATOM   2128  CE1 TYR A 291     -24.214 -13.028 -25.339  1.00 21.54           C  
ATOM   2129  CE2 TYR A 291     -24.646 -11.563 -23.475  1.00 19.93           C  
ATOM   2130  CZ  TYR A 291     -23.785 -12.366 -24.241  1.00 20.34           C  
ATOM   2131  OH  TYR A 291     -22.468 -12.538 -23.892  1.00 24.70           O  
ATOM   2132  N   ASP A 292     -29.518 -12.061 -28.136  1.00 20.21           N  
ATOM   2133  CA  ASP A 292     -30.836 -12.416 -28.565  1.00 22.13           C  
ATOM   2134  C   ASP A 292     -31.163 -13.783 -28.019  1.00 20.47           C  
ATOM   2135  O   ASP A 292     -30.363 -14.694 -28.161  1.00 21.59           O  
ATOM   2136  CB  ASP A 292     -30.892 -12.482 -30.075  1.00 19.05           C  
ATOM   2137  CG  ASP A 292     -30.780 -11.098 -30.702  1.00 25.02           C  
ATOM   2138  OD1 ASP A 292     -29.683 -10.543 -30.823  1.00 28.72           O  
ATOM   2139  OD2 ASP A 292     -31.796 -10.540 -31.054  1.00 26.69           O1-
ATOM   2140  N   ILE A 293     -32.380 -13.914 -27.501  1.00 21.54           N  
ATOM   2141  CA  ILE A 293     -32.831 -15.187 -26.938  1.00 22.68           C  
ATOM   2142  C   ILE A 293     -34.200 -15.569 -27.452  1.00 22.47           C  
ATOM   2143  O   ILE A 293     -35.012 -14.707 -27.772  1.00 24.47           O  
ATOM   2144  CB  ILE A 293     -32.829 -15.212 -25.381  1.00 25.18           C  
ATOM   2145  CG1 ILE A 293     -33.816 -14.181 -24.883  1.00 27.31           C  
ATOM   2146  CG2 ILE A 293     -31.430 -14.856 -24.826  1.00 22.76           C  
ATOM   2147  CD1 ILE A 293     -34.066 -14.126 -23.391  1.00 30.22           C  
ATOM   2148  N   ILE A 294     -34.403 -16.889 -27.540  1.00 21.49           N  
ATOM   2149  CA  ILE A 294     -35.699 -17.484 -27.877  1.00 21.58           C  
ATOM   2150  C   ILE A 294     -36.176 -18.259 -26.632  1.00 20.56           C  
ATOM   2151  O   ILE A 294     -35.397 -19.020 -25.983  1.00 23.41           O  
ATOM   2152  CB  ILE A 294     -35.558 -18.437 -29.107  1.00 25.48           C  
ATOM   2153  CG1 ILE A 294     -35.119 -17.655 -30.356  1.00 25.58           C  
ATOM   2154  CG2 ILE A 294     -36.933 -19.091 -29.365  1.00 23.42           C  
ATOM   2155  CD1 ILE A 294     -34.810 -18.609 -31.508  1.00 31.31           C  
ATOM   2156  N   VAL A 295     -37.396 -17.938 -26.211  1.00 21.43           N  
ATOM   2157  CA  VAL A 295     -38.027 -18.539 -25.032  1.00 22.31           C  
ATOM   2158  C   VAL A 295     -39.274 -19.221 -25.623  1.00 23.07           C  
ATOM   2159  O   VAL A 295     -40.021 -18.595 -26.376  1.00 24.86           O  
ATOM   2160  CB  VAL A 295     -38.464 -17.462 -24.023  1.00 24.81           C  
ATOM   2161  CG1 VAL A 295     -38.832 -18.154 -22.687  1.00 25.74           C  
ATOM   2162  CG2 VAL A 295     -37.254 -16.525 -23.786  1.00 22.98           C  
ATOM   2163  N   THR A 296     -39.393 -20.515 -25.344  1.00 26.53           N  
ATOM   2164  CA  THR A 296     -40.576 -21.296 -25.662  1.00 26.57           C  
ATOM   2165  C   THR A 296     -41.552 -21.309 -24.498  1.00 24.88           C  
ATOM   2166  O   THR A 296     -41.177 -21.579 -23.324  1.00 25.83           O  
ATOM   2167  CB  THR A 296     -40.101 -22.731 -25.908  1.00 28.77           C  
ATOM   2168  CG2 THR A 296     -41.323 -23.708 -26.077  1.00 30.18           C  
ATOM   2169  OG1 THR A 296     -39.253 -22.698 -27.068  1.00 29.09           O  
ATOM   2170  N   ALA A 297     -42.823 -21.116 -24.829  1.00 24.95           N  
ATOM   2171  CA  ALA A 297     -43.852 -21.101 -23.842  1.00 25.11           C  
ATOM   2172  C   ALA A 297     -44.299 -22.520 -23.432  1.00 29.21           C  
ATOM   2173  O   ALA A 297     -45.432 -22.929 -23.746  1.00 27.83           O  
ATOM   2174  CB  ALA A 297     -45.016 -20.292 -24.295  1.00 19.84           C  
ATOM   2175  N   ASN A 298     -43.423 -23.222 -22.706  1.00 27.44           N  
ATOM   2176  CA  ASN A 298     -43.625 -24.670 -22.523  1.00 29.68           C  
ATOM   2177  C   ASN A 298     -43.876 -25.033 -21.072  1.00 29.45           C  
ATOM   2178  O   ASN A 298     -43.776 -26.193 -20.696  1.00 29.05           O  
ATOM   2179  CB  ASN A 298     -42.446 -25.478 -23.159  1.00 27.53           C  
ATOM   2180  CG  ASN A 298     -41.127 -25.169 -22.497  1.00 31.19           C  
ATOM   2181  ND2 ASN A 298     -40.050 -25.755 -23.020  1.00 31.01           N  
ATOM   2182  OD1 ASN A 298     -41.068 -24.382 -21.513  1.00 28.80           O  
ATOM   2183  N   GLN A 299     -44.224 -24.043 -20.229  1.00 24.92           N  
ATOM   2184  CA  GLN A 299     -44.502 -24.335 -18.848  1.00 25.77           C  
ATOM   2185  C   GLN A 299     -46.020 -24.285 -18.570  1.00 24.31           C  
ATOM   2186  O   GLN A 299     -46.788 -23.804 -19.400  1.00 25.70           O  
ATOM   2187  CB  GLN A 299     -43.745 -23.331 -17.926  1.00 24.79           C  
ATOM   2188  CG  GLN A 299     -42.232 -23.358 -18.265  1.00 22.91           C  
ATOM   2189  CD  GLN A 299     -41.637 -24.675 -17.815  1.00 26.29           C  
ATOM   2190  NE2 GLN A 299     -40.989 -25.390 -18.722  1.00 27.52           N  
ATOM   2191  OE1 GLN A 299     -41.789 -25.054 -16.666  1.00 29.32           O  
ATOM   2192  N   ALA A 300     -46.421 -24.765 -17.399  1.00 25.89           N  
ATOM   2193  CA  ALA A 300     -47.859 -24.695 -16.989  1.00 24.43           C  
ATOM   2194  C   ALA A 300     -48.265 -23.220 -17.196  1.00 30.78           C  
ATOM   2195  O   ALA A 300     -47.478 -22.329 -16.862  1.00 29.44           O  
ATOM   2196  CB  ALA A 300     -48.030 -25.074 -15.545  1.00 30.14           C  
ATOM   2197  N   PRO A 301     -49.479 -22.955 -17.735  1.00 27.52           N  
ATOM   2198  CA  PRO A 301     -50.007 -21.576 -17.763  1.00 27.46           C  
ATOM   2199  C   PRO A 301     -50.028 -20.955 -16.378  1.00 30.28           C  
ATOM   2200  O   PRO A 301     -50.759 -21.403 -15.466  1.00 28.97           O  
ATOM   2201  CB  PRO A 301     -51.422 -21.769 -18.292  1.00 30.65           C  
ATOM   2202  CG  PRO A 301     -51.181 -22.894 -19.303  1.00 28.43           C  
ATOM   2203  CD  PRO A 301     -50.418 -23.875 -18.424  1.00 29.36           C  
ATOM   2204  N   ASP A 302     -49.188 -19.941 -16.211  1.00 30.84           N  
ATOM   2205  CA  ASP A 302     -49.003 -19.315 -14.898  1.00 23.07           C  
ATOM   2206  C   ASP A 302     -48.294 -17.993 -15.071  1.00 25.18           C  
ATOM   2207  O   ASP A 302     -48.082 -17.540 -16.199  1.00 23.76           O  
ATOM   2208  CB  ASP A 302     -48.281 -20.235 -13.900  1.00 27.77           C  
ATOM   2209  CG  ASP A 302     -48.781 -20.032 -12.467  1.00 31.22           C  
ATOM   2210  OD1 ASP A 302     -49.310 -18.929 -12.138  1.00 29.21           O  
ATOM   2211  OD2 ASP A 302     -48.638 -20.956 -11.646  1.00 37.43           O1-
ATOM   2212  N   ASN A 303     -48.094 -17.269 -13.943  1.00 20.21           N  
ATOM   2213  CA  ASN A 303     -47.341 -16.035 -13.950  1.00 24.26           C  
ATOM   2214  C   ASN A 303     -45.991 -16.404 -13.382  1.00 22.21           C  
ATOM   2215  O   ASN A 303     -45.891 -17.060 -12.309  1.00 26.65           O  
ATOM   2216  CB  ASN A 303     -48.105 -14.972 -13.078  1.00 22.25           C  
ATOM   2217  CG  ASN A 303     -49.426 -14.603 -13.699  1.00 24.73           C  
ATOM   2218  ND2 ASN A 303     -50.511 -14.817 -12.964  1.00 22.72           N  
ATOM   2219  OD1 ASN A 303     -49.483 -14.122 -14.865  1.00 23.44           O  
ATOM   2220  N   TYR A 304     -44.951 -15.947 -14.088  1.00 23.08           N  
ATOM   2221  CA  TYR A 304     -43.574 -16.216 -13.767  1.00 20.06           C  
ATOM   2222  C   TYR A 304     -42.802 -14.917 -13.657  1.00 19.99           C  
ATOM   2223  O   TYR A 304     -42.960 -13.995 -14.439  1.00 18.22           O  
ATOM   2224  CB  TYR A 304     -42.960 -17.070 -14.903  1.00 20.72           C  
ATOM   2225  CG  TYR A 304     -43.608 -18.446 -14.999  1.00 22.53           C  
ATOM   2226  CD1 TYR A 304     -43.178 -19.491 -14.167  1.00 22.76           C  
ATOM   2227  CD2 TYR A 304     -44.670 -18.698 -15.890  1.00 23.31           C  
ATOM   2228  CE1 TYR A 304     -43.775 -20.756 -14.197  1.00 23.62           C  
ATOM   2229  CE2 TYR A 304     -45.272 -19.981 -15.955  1.00 21.90           C  
ATOM   2230  CZ  TYR A 304     -44.812 -20.993 -15.115  1.00 25.80           C  
ATOM   2231  OH  TYR A 304     -45.439 -22.243 -15.149  1.00 24.35           O  
ATOM   2232  N   TRP A 305     -41.865 -14.852 -12.735  1.00 21.59           N  
ATOM   2233  CA  TRP A 305     -41.077 -13.652 -12.624  1.00 22.92           C  
ATOM   2234  C   TRP A 305     -39.987 -13.643 -13.680  1.00 20.24           C  
ATOM   2235  O   TRP A 305     -39.371 -14.649 -13.990  1.00 21.30           O  
ATOM   2236  CB  TRP A 305     -40.383 -13.611 -11.210  1.00 19.26           C  
ATOM   2237  CG  TRP A 305     -41.253 -13.303 -10.041  1.00 23.44           C  
ATOM   2238  CD1 TRP A 305     -41.434 -14.130  -8.940  1.00 20.06           C  
ATOM   2239  CD2 TRP A 305     -41.948 -12.085  -9.743  1.00 21.92           C  
ATOM   2240  CE2 TRP A 305     -42.582 -12.279  -8.504  1.00 23.36           C  
ATOM   2241  CE3 TRP A 305     -42.136 -10.859 -10.429  1.00 24.79           C  
ATOM   2242  NE1 TRP A 305     -42.270 -13.540  -8.079  1.00 24.15           N  
ATOM   2243  CZ2 TRP A 305     -43.345 -11.302  -7.878  1.00 24.59           C  
ATOM   2244  CZ3 TRP A 305     -42.949  -9.858  -9.783  1.00 25.27           C  
ATOM   2245  CH2 TRP A 305     -43.549 -10.112  -8.541  1.00 24.90           C  
ATOM   2246  N   ILE A 306     -39.842 -12.490 -14.328  1.00 18.87           N  
ATOM   2247  CA  ILE A 306     -38.701 -12.169 -15.156  1.00 19.25           C  
ATOM   2248  C   ILE A 306     -37.747 -11.367 -14.257  1.00 19.54           C  
ATOM   2249  O   ILE A 306     -38.180 -10.476 -13.535  1.00 22.16           O  
ATOM   2250  CB  ILE A 306     -39.174 -11.252 -16.320  1.00 20.05           C  
ATOM   2251  CG1 ILE A 306     -40.193 -12.013 -17.219  1.00 20.36           C  
ATOM   2252  CG2 ILE A 306     -37.949 -10.737 -17.151  1.00 20.44           C  
ATOM   2253  CD1 ILE A 306     -40.936 -11.037 -18.181  1.00 18.41           C  
ATOM   2254  N   ARG A 307     -36.471 -11.720 -14.205  1.00 18.89           N  
ATOM   2255  CA  ARG A 307     -35.601 -11.117 -13.142  1.00 19.57           C  
ATOM   2256  C   ARG A 307     -34.374 -10.560 -13.871  1.00 19.55           C  
ATOM   2257  O   ARG A 307     -33.761 -11.247 -14.722  1.00 19.99           O  
ATOM   2258  CB  ARG A 307     -35.105 -12.201 -12.192  1.00 17.75           C  
ATOM   2259  CG  ARG A 307     -36.209 -12.988 -11.522  1.00 20.06           C  
ATOM   2260  CD  ARG A 307     -35.615 -13.882 -10.422  1.00 23.90           C  
ATOM   2261  NE  ARG A 307     -36.634 -14.784  -9.869  1.00 22.20           N  
ATOM   2262  CZ  ARG A 307     -37.329 -14.472  -8.784  1.00 24.41           C  
ATOM   2263  NH1 ARG A 307     -37.055 -13.356  -8.087  1.00 27.84           N1+
ATOM   2264  NH2 ARG A 307     -38.221 -15.317  -8.301  1.00 28.01           N  
ATOM   2265  N   ALA A 308     -33.951  -9.374 -13.434  1.00 18.14           N  
ATOM   2266  CA  ALA A 308     -32.740  -8.777 -13.956  1.00 21.59           C  
ATOM   2267  C   ALA A 308     -31.949  -8.457 -12.674  1.00 21.36           C  
ATOM   2268  O   ALA A 308     -32.310  -7.517 -11.885  1.00 21.51           O  
ATOM   2269  CB  ALA A 308     -33.047  -7.485 -14.773  1.00 20.57           C  
ATOM   2270  N   ILE A 309     -30.971  -9.315 -12.395  1.00 21.94           N  
ATOM   2271  CA  ILE A 309     -30.321  -9.243 -11.073  1.00 18.62           C  
ATOM   2272  C   ILE A 309     -28.915  -8.636 -11.227  1.00 18.32           C  
ATOM   2273  O   ILE A 309     -28.081  -9.212 -11.879  1.00 19.23           O  
ATOM   2274  CB  ILE A 309     -30.239 -10.616 -10.331  1.00 20.22           C  
ATOM   2275  CG1 ILE A 309     -31.653 -11.228 -10.301  1.00 20.16           C  
ATOM   2276  CG2 ILE A 309     -29.672 -10.389  -8.879  1.00 22.16           C  
ATOM   2277  CD1 ILE A 309     -31.745 -12.625  -9.718  1.00 19.05           C  
ATOM   2278  N   PRO A 310     -28.673  -7.450 -10.665  1.00 18.87           N  
ATOM   2279  CA  PRO A 310     -27.335  -6.849 -10.570  1.00 20.59           C  
ATOM   2280  C   PRO A 310     -26.385  -7.809  -9.867  1.00 21.69           C  
ATOM   2281  O   PRO A 310     -26.746  -8.433  -8.838  1.00 23.62           O  
ATOM   2282  CB  PRO A 310     -27.531  -5.634  -9.566  1.00 19.46           C  
ATOM   2283  CG  PRO A 310     -28.991  -5.308  -9.754  1.00 24.19           C  
ATOM   2284  CD  PRO A 310     -29.672  -6.666  -9.907  1.00 23.76           C  
ATOM   2285  N   GLN A 311     -25.196  -7.942 -10.442  1.00 22.87           N  
ATOM   2286  CA  GLN A 311     -24.181  -8.811  -9.894  1.00 22.22           C  
ATOM   2287  C   GLN A 311     -23.337  -7.998  -8.923  1.00 21.99           C  
ATOM   2288  O   GLN A 311     -22.776  -6.973  -9.289  1.00 23.73           O  
ATOM   2289  CB  GLN A 311     -23.341  -9.427 -10.992  1.00 21.30           C  
ATOM   2290  CG  GLN A 311     -24.166 -10.133 -12.056  1.00 19.71           C  
ATOM   2291  CD  GLN A 311     -24.841 -11.375 -11.414  1.00 22.27           C  
ATOM   2292  NE2 GLN A 311     -26.136 -11.270 -11.021  1.00 18.96           N  
ATOM   2293  OE1 GLN A 311     -24.201 -12.393 -11.299  1.00 21.07           O  
ATOM   2294  N   SER A 312     -23.222  -8.480  -7.704  1.00 21.21           N  
ATOM   2295  CA  SER A 312     -22.845  -7.529  -6.610  1.00 22.15           C  
ATOM   2296  C   SER A 312     -21.338  -7.192  -6.631  1.00 23.77           C  
ATOM   2297  O   SER A 312     -20.932  -6.194  -6.000  1.00 20.08           O  
ATOM   2298  CB  SER A 312     -23.162  -8.126  -5.245  1.00 24.60           C  
ATOM   2299  OG  SER A 312     -22.638  -9.418  -5.233  1.00 25.88           O  
ATOM   2300  N   PHE A 313     -20.526  -7.959  -7.361  1.00 20.80           N  
ATOM   2301  CA  PHE A 313     -19.050  -7.712  -7.342  1.00 22.60           C  
ATOM   2302  C   PHE A 313     -18.779  -6.361  -7.992  1.00 24.51           C  
ATOM   2303  O   PHE A 313     -17.920  -5.592  -7.560  1.00 27.09           O  
ATOM   2304  CB  PHE A 313     -18.349  -8.838  -8.014  1.00 23.64           C  
ATOM   2305  CG  PHE A 313     -16.846  -8.587  -8.288  1.00 26.13           C  
ATOM   2306  CD1 PHE A 313     -15.957  -8.260  -7.247  1.00 25.67           C  
ATOM   2307  CD2 PHE A 313     -16.358  -8.706  -9.576  1.00 23.24           C  
ATOM   2308  CE1 PHE A 313     -14.575  -8.059  -7.518  1.00 25.59           C  
ATOM   2309  CE2 PHE A 313     -14.967  -8.522  -9.873  1.00 24.37           C  
ATOM   2310  CZ  PHE A 313     -14.094  -8.233  -8.814  1.00 25.27           C  
ATOM   2311  N   CYS A 314     -19.634  -5.985  -8.940  1.00 24.78           N  
ATOM   2312  CA  CYS A 314     -19.398  -4.735  -9.723  1.00 24.61           C  
ATOM   2313  C   CYS A 314     -20.677  -3.876  -9.883  1.00 26.92           C  
ATOM   2314  O   CYS A 314     -20.697  -2.950 -10.705  1.00 29.22           O  
ATOM   2315  CB  CYS A 314     -18.817  -5.104 -11.090  1.00 23.81           C  
ATOM   2316  SG  CYS A 314     -20.082  -5.863 -12.225  1.00 29.67           S  
ATOM   2317  N   SER A 315     -21.722  -4.190  -9.118  1.00 23.88           N  
ATOM   2318  CA  SER A 315     -22.973  -3.378  -9.094  1.00 23.02           C  
ATOM   2319  C   SER A 315     -23.314  -3.123  -7.642  1.00 27.47           C  
ATOM   2320  O   SER A 315     -23.172  -4.036  -6.833  1.00 28.06           O  
ATOM   2321  CB  SER A 315     -24.123  -4.104  -9.786  1.00 22.57           C  
ATOM   2322  OG  SER A 315     -23.562  -4.795 -10.916  1.00 24.00           O  
ATOM   2323  N   ASP A 316     -23.826  -1.934  -7.305  1.00 23.28           N  
ATOM   2324  CA  ASP A 316     -24.246  -1.641  -5.891  1.00 26.96           C  
ATOM   2325  C   ASP A 316     -25.693  -1.125  -5.963  1.00 26.47           C  
ATOM   2326  O   ASP A 316     -25.935   0.018  -6.327  1.00 24.18           O  
ATOM   2327  CB  ASP A 316     -23.330  -0.558  -5.283  1.00 29.34           C  
ATOM   2328  CG  ASP A 316     -23.740  -0.156  -3.869  1.00 37.11           C  
ATOM   2329  OD1 ASP A 316     -24.735  -0.697  -3.358  1.00 42.94           O  
ATOM   2330  OD2 ASP A 316     -23.063   0.707  -3.238  1.00 40.28           O1-
ATOM   2331  N   ASN A 317     -26.657  -1.963  -5.642  1.00 23.60           N  
ATOM   2332  CA  ASN A 317     -28.030  -1.607  -5.951  1.00 24.36           C  
ATOM   2333  C   ASN A 317     -28.823  -1.937  -4.741  1.00 25.68           C  
ATOM   2334  O   ASN A 317     -28.725  -3.053  -4.205  1.00 27.44           O  
ATOM   2335  CB  ASN A 317     -28.569  -2.429  -7.138  1.00 22.11           C  
ATOM   2336  CG  ASN A 317     -29.795  -1.776  -7.787  1.00 24.18           C  
ATOM   2337  ND2 ASN A 317     -30.951  -1.960  -7.193  1.00 18.23           N  
ATOM   2338  OD1 ASN A 317     -29.662  -1.095  -8.887  1.00 26.15           O  
ATOM   2339  N   ALA A 318     -29.578  -0.962  -4.272  1.00 26.55           N  
ATOM   2340  CA  ALA A 318     -30.432  -1.115  -3.096  1.00 26.62           C  
ATOM   2341  C   ALA A 318     -31.518  -2.170  -3.265  1.00 28.97           C  
ATOM   2342  O   ALA A 318     -31.960  -2.781  -2.279  1.00 27.33           O  
ATOM   2343  CB  ALA A 318     -31.048   0.232  -2.717  1.00 31.12           C  
ATOM   2344  N   ASN A 319     -31.913  -2.433  -4.516  1.00 27.39           N  
ATOM   2345  CA  ASN A 319     -33.031  -3.313  -4.779  1.00 25.03           C  
ATOM   2346  C   ASN A 319     -32.735  -4.411  -5.750  1.00 24.29           C  
ATOM   2347  O   ASN A 319     -33.561  -4.699  -6.623  1.00 22.56           O  
ATOM   2348  CB  ASN A 319     -34.187  -2.496  -5.272  1.00 25.48           C  
ATOM   2349  CG  ASN A 319     -34.968  -1.897  -4.120  1.00 24.73           C  
ATOM   2350  ND2 ASN A 319     -35.618  -2.764  -3.364  1.00 26.22           N  
ATOM   2351  OD1 ASN A 319     -34.933  -0.676  -3.854  1.00 33.94           O  
ATOM   2352  N   SER A 320     -31.592  -5.081  -5.542  1.00 22.99           N  
ATOM   2353  CA  SER A 320     -31.170  -6.184  -6.372  1.00 25.40           C  
ATOM   2354  C   SER A 320     -32.197  -7.242  -6.632  1.00 26.72           C  
ATOM   2355  O   SER A 320     -32.230  -7.858  -7.743  1.00 30.15           O  
ATOM   2356  CB  SER A 320     -29.918  -6.810  -5.768  1.00 29.14           C  
ATOM   2357  OG  SER A 320     -28.888  -5.997  -6.240  1.00 34.62           O  
ATOM   2358  N   ASP A 321     -33.049  -7.454  -5.645  1.00 28.26           N  
ATOM   2359  CA  ASP A 321     -33.999  -8.537  -5.756  1.00 29.72           C  
ATOM   2360  C   ASP A 321     -35.376  -8.081  -6.187  1.00 27.34           C  
ATOM   2361  O   ASP A 321     -36.251  -8.920  -6.296  1.00 29.12           O  
ATOM   2362  CB  ASP A 321     -34.061  -9.354  -4.479  1.00 30.68           C  
ATOM   2363  CG  ASP A 321     -32.649  -9.841  -4.045  1.00 47.04           C  
ATOM   2364  OD1 ASP A 321     -31.944 -10.527  -4.846  1.00 49.50           O  
ATOM   2365  OD2 ASP A 321     -32.234  -9.489  -2.915  1.00 49.27           O1-
ATOM   2366  N   ASN A 322     -35.552  -6.780  -6.456  1.00 22.94           N  
ATOM   2367  CA  ASN A 322     -36.858  -6.247  -6.887  1.00 23.49           C  
ATOM   2368  C   ASN A 322     -36.728  -5.466  -8.182  1.00 22.19           C  
ATOM   2369  O   ASN A 322     -37.228  -4.367  -8.243  1.00 23.35           O  
ATOM   2370  CB  ASN A 322     -37.468  -5.344  -5.746  1.00 23.42           C  
ATOM   2371  CG  ASN A 322     -38.990  -5.286  -5.790  1.00 26.36           C  
ATOM   2372  ND2 ASN A 322     -39.594  -4.432  -4.955  1.00 26.60           N  
ATOM   2373  OD1 ASN A 322     -39.613  -5.968  -6.617  1.00 27.18           O  
ATOM   2374  N   ILE A 323     -35.985  -6.013  -9.149  1.00 21.49           N  
ATOM   2375  CA  ILE A 323     -35.964  -5.477 -10.550  1.00 19.29           C  
ATOM   2376  C   ILE A 323     -36.527  -6.618 -11.377  1.00 17.49           C  
ATOM   2377  O   ILE A 323     -35.761  -7.459 -11.879  1.00 18.04           O  
ATOM   2378  CB  ILE A 323     -34.543  -5.092 -10.966  1.00 19.60           C  
ATOM   2379  CG1 ILE A 323     -33.971  -4.009  -9.987  1.00 16.16           C  
ATOM   2380  CG2 ILE A 323     -34.649  -4.370 -12.249  1.00 17.60           C  
ATOM   2381  CD1 ILE A 323     -32.437  -3.753 -10.069  1.00 17.21           C  
ATOM   2382  N   LYS A 324     -37.878  -6.724 -11.386  1.00 21.89           N  
ATOM   2383  CA  LYS A 324     -38.547  -7.916 -11.892  1.00 18.16           C  
ATOM   2384  C   LYS A 324     -39.658  -7.474 -12.757  1.00 20.13           C  
ATOM   2385  O   LYS A 324     -40.162  -6.361 -12.639  1.00 19.45           O  
ATOM   2386  CB  LYS A 324     -39.137  -8.828 -10.771  1.00 19.64           C  
ATOM   2387  CG  LYS A 324     -38.102  -9.167  -9.689  1.00 20.72           C  
ATOM   2388  CD  LYS A 324     -38.710 -10.263  -8.834  1.00 21.58           C  
ATOM   2389  CE  LYS A 324     -39.762  -9.716  -7.858  1.00 26.92           C  
ATOM   2390  NZ  LYS A 324     -39.955 -10.798  -6.811  1.00 32.67           N1+
ATOM   2391  N   GLY A 325     -39.956  -8.330 -13.733  1.00 20.11           N  
ATOM   2392  CA  GLY A 325     -41.161  -8.154 -14.524  1.00 21.17           C  
ATOM   2393  C   GLY A 325     -42.026  -9.407 -14.418  1.00 21.71           C  
ATOM   2394  O   GLY A 325     -41.732 -10.334 -13.631  1.00 21.27           O  
ATOM   2395  N   VAL A 326     -43.068  -9.456 -15.242  1.00 20.59           N  
ATOM   2396  CA  VAL A 326     -44.055 -10.498 -15.104  1.00 20.19           C  
ATOM   2397  C   VAL A 326     -44.271 -11.176 -16.455  1.00 20.79           C  
ATOM   2398  O   VAL A 326     -44.624 -10.476 -17.441  1.00 22.75           O  
ATOM   2399  CB  VAL A 326     -45.411  -9.953 -14.580  1.00 21.68           C  
ATOM   2400  CG1 VAL A 326     -46.417 -11.084 -14.620  1.00 21.78           C  
ATOM   2401  CG2 VAL A 326     -45.229  -9.469 -13.104  1.00 21.45           C  
ATOM   2402  N   LEU A 327     -43.956 -12.470 -16.529  1.00 18.28           N  
ATOM   2403  CA  LEU A 327     -44.363 -13.207 -17.729  1.00 20.33           C  
ATOM   2404  C   LEU A 327     -45.771 -13.798 -17.408  1.00 21.07           C  
ATOM   2405  O   LEU A 327     -45.923 -14.603 -16.493  1.00 21.93           O  
ATOM   2406  CB  LEU A 327     -43.356 -14.280 -18.071  1.00 19.75           C  
ATOM   2407  CG  LEU A 327     -43.845 -15.347 -19.027  1.00 21.11           C  
ATOM   2408  CD1 LEU A 327     -44.110 -14.696 -20.402  1.00 24.59           C  
ATOM   2409  CD2 LEU A 327     -42.774 -16.430 -19.142  1.00 22.85           C  
ATOM   2410  N   HIS A 328     -46.757 -13.409 -18.208  1.00 22.44           N  
ATOM   2411  CA  HIS A 328     -48.179 -13.769 -17.918  1.00 20.72           C  
ATOM   2412  C   HIS A 328     -48.613 -14.697 -19.101  1.00 21.70           C  
ATOM   2413  O   HIS A 328     -48.717 -14.214 -20.178  1.00 26.58           O  
ATOM   2414  CB  HIS A 328     -49.006 -12.487 -17.936  1.00 26.09           C  
ATOM   2415  CG  HIS A 328     -50.489 -12.733 -17.936  1.00 26.19           C  
ATOM   2416  CD2 HIS A 328     -51.415 -12.622 -18.928  1.00 28.35           C  
ATOM   2417  ND1 HIS A 328     -51.133 -13.314 -16.868  1.00 24.74           N  
ATOM   2418  CE1 HIS A 328     -52.428 -13.465 -17.159  1.00 26.09           C  
ATOM   2419  NE2 HIS A 328     -52.618 -13.060 -18.405  1.00 30.07           N  
ATOM   2420  N   TYR A 329     -48.871 -15.981 -18.867  1.00 21.55           N  
ATOM   2421  CA  TYR A 329     -49.414 -16.899 -19.928  1.00 20.93           C  
ATOM   2422  C   TYR A 329     -50.869 -16.624 -20.103  1.00 22.52           C  
ATOM   2423  O   TYR A 329     -51.563 -16.241 -19.176  1.00 22.83           O  
ATOM   2424  CB  TYR A 329     -49.266 -18.379 -19.478  1.00 19.54           C  
ATOM   2425  CG  TYR A 329     -47.985 -19.080 -19.803  1.00 18.94           C  
ATOM   2426  CD1 TYR A 329     -46.809 -18.643 -19.286  1.00 18.99           C  
ATOM   2427  CD2 TYR A 329     -47.975 -20.223 -20.657  1.00 19.28           C  
ATOM   2428  CE1 TYR A 329     -45.622 -19.260 -19.571  1.00 20.27           C  
ATOM   2429  CE2 TYR A 329     -46.797 -20.855 -20.972  1.00 23.57           C  
ATOM   2430  CZ  TYR A 329     -45.626 -20.388 -20.398  1.00 21.56           C  
ATOM   2431  OH  TYR A 329     -44.464 -20.986 -20.679  1.00 22.64           O  
ATOM   2432  N   GLU A 330     -51.397 -16.702 -21.316  1.00 23.70           N  
ATOM   2433  CA  GLU A 330     -52.834 -16.786 -21.361  1.00 24.25           C  
ATOM   2434  C   GLU A 330     -53.237 -18.100 -20.618  1.00 22.06           C  
ATOM   2435  O   GLU A 330     -52.723 -19.216 -20.879  1.00 23.26           O  
ATOM   2436  CB  GLU A 330     -53.314 -16.780 -22.796  1.00 22.97           C  
ATOM   2437  CG  GLU A 330     -52.848 -15.508 -23.563  1.00 25.12           C  
ATOM   2438  CD  GLU A 330     -53.448 -15.288 -24.983  1.00 35.98           C  
ATOM   2439  OE1 GLU A 330     -54.121 -16.160 -25.558  1.00 36.18           O  
ATOM   2440  OE2 GLU A 330     -53.151 -14.241 -25.630  1.00 45.56           O1-
ATOM   2441  N   GLY A 331     -54.198 -17.959 -19.746  1.00 22.26           N  
ATOM   2442  CA  GLY A 331     -54.500 -19.108 -18.840  1.00 22.60           C  
ATOM   2443  C   GLY A 331     -53.976 -18.887 -17.439  1.00 23.34           C  
ATOM   2444  O   GLY A 331     -54.360 -19.584 -16.498  1.00 24.01           O  
ATOM   2445  N   ALA A 332     -53.141 -17.880 -17.270  1.00 22.50           N  
ATOM   2446  CA  ALA A 332     -52.745 -17.514 -15.893  1.00 24.27           C  
ATOM   2447  C   ALA A 332     -53.763 -16.585 -15.231  1.00 23.26           C  
ATOM   2448  O   ALA A 332     -54.504 -15.897 -15.891  1.00 24.62           O  
ATOM   2449  CB  ALA A 332     -51.350 -16.841 -15.923  1.00 22.83           C  
ATOM   2450  N   ALA A 333     -53.681 -16.455 -13.900  1.00 25.92           N  
ATOM   2451  CA  ALA A 333     -54.541 -15.510 -13.138  1.00 27.16           C  
ATOM   2452  C   ALA A 333     -54.222 -14.086 -13.547  1.00 29.80           C  
ATOM   2453  O   ALA A 333     -53.034 -13.724 -13.693  1.00 26.67           O  
ATOM   2454  CB  ALA A 333     -54.329 -15.712 -11.641  1.00 30.12           C  
ATOM   2455  N   ASP A 334     -55.251 -13.273 -13.747  1.00 29.67           N  
ATOM   2456  CA  ASP A 334     -55.083 -11.876 -14.063  1.00 33.06           C  
ATOM   2457  C   ASP A 334     -54.885 -11.096 -12.765  1.00 32.21           C  
ATOM   2458  O   ASP A 334     -55.218 -11.605 -11.708  1.00 32.04           O  
ATOM   2459  CB  ASP A 334     -56.266 -11.359 -14.846  1.00 36.63           C  
ATOM   2460  CG  ASP A 334     -56.425 -12.127 -16.137  1.00 43.60           C  
ATOM   2461  OD1 ASP A 334     -55.383 -12.428 -16.760  1.00 48.77           O  
ATOM   2462  OD2 ASP A 334     -57.550 -12.466 -16.502  1.00 45.87           O1-
ATOM   2463  N   ASN A 335     -54.214  -9.951 -12.899  1.00 40.98           N  
ATOM   2464  CA  ASN A 335     -53.978  -9.006 -11.812  1.00 48.03           C  
ATOM   2465  C   ASN A 335     -53.334  -9.694 -10.593  1.00 47.14           C  
ATOM   2466  O   ASN A 335     -53.670  -9.392  -9.452  1.00 48.57           O  
ATOM   2467  CB  ASN A 335     -55.315  -8.329 -11.440  1.00 53.60           C  
ATOM   2468  CG  ASN A 335     -55.948  -7.607 -12.624  1.00 66.34           C  
ATOM   2469  ND2 ASN A 335     -57.222  -7.906 -12.903  1.00 61.38           N  
ATOM   2470  OD1 ASN A 335     -55.293  -6.790 -13.288  1.00 71.53           O  
ATOM   2471  N   SER A 336     -52.419 -10.638 -10.851  1.00 43.16           N  
ATOM   2472  CA  SER A 336     -51.893 -11.498  -9.772  1.00 39.69           C  
ATOM   2473  C   SER A 336     -50.378 -11.718  -9.920  1.00 36.26           C  
ATOM   2474  O   SER A 336     -49.876 -12.146 -10.976  1.00 31.81           O  
ATOM   2475  CB  SER A 336     -52.661 -12.815  -9.721  1.00 47.07           C  
ATOM   2476  OG  SER A 336     -51.958 -13.785  -8.963  1.00 45.75           O  
ATOM   2477  N   ASP A 337     -49.627 -11.414  -8.865  1.00 31.11           N  
ATOM   2478  CA  ASP A 337     -48.202 -11.604  -8.980  1.00 28.18           C  
ATOM   2479  C   ASP A 337     -47.732 -13.067  -9.046  1.00 24.63           C  
ATOM   2480  O   ASP A 337     -48.332 -13.979  -8.432  1.00 25.46           O  
ATOM   2481  CB  ASP A 337     -47.520 -10.892  -7.826  1.00 29.41           C  
ATOM   2482  CG  ASP A 337     -47.444  -9.366  -8.030  1.00 35.05           C  
ATOM   2483  OD1 ASP A 337     -47.716  -8.787  -9.120  1.00 36.71           O  
ATOM   2484  OD2 ASP A 337     -47.044  -8.717  -7.068  1.00 45.47           O1-
ATOM   2485  N   PRO A 338     -46.583 -13.304  -9.714  1.00 23.49           N  
ATOM   2486  CA  PRO A 338     -45.996 -14.616  -9.689  1.00 21.88           C  
ATOM   2487  C   PRO A 338     -45.576 -14.979  -8.302  1.00 23.69           C  
ATOM   2488  O   PRO A 338     -45.301 -14.114  -7.464  1.00 26.28           O  
ATOM   2489  CB  PRO A 338     -44.663 -14.456 -10.555  1.00 23.02           C  
ATOM   2490  CG  PRO A 338     -44.986 -13.335 -11.483  1.00 25.32           C  
ATOM   2491  CD  PRO A 338     -45.874 -12.381 -10.643  1.00 23.35           C  
ATOM   2492  N   THR A 339     -45.533 -16.357  -8.070  1.00 24.87           N  
ATOM   2493  CA  THR A 339     -44.980 -16.863  -6.841  1.00 28.82           C  
ATOM   2494  C   THR A 339     -43.907 -17.865  -7.273  1.00 31.44           C  
ATOM   2495  O   THR A 339     -43.604 -18.795  -6.550  1.00 32.61           O  
ATOM   2496  CB  THR A 339     -46.100 -17.575  -6.005  1.00 31.02           C  
ATOM   2497  CG2 THR A 339     -47.019 -16.562  -5.335  1.00 32.12           C  
ATOM   2498  OG1 THR A 339     -46.862 -18.385  -6.901  1.00 34.31           O  
ATOM   2499  N   SER A 340     -43.338 -17.702  -8.477  1.00 31.79           N  
ATOM   2500  CA  SER A 340     -42.282 -18.613  -8.936  1.00 26.49           C  
ATOM   2501  C   SER A 340     -40.971 -18.417  -8.116  1.00 27.14           C  
ATOM   2502  O   SER A 340     -40.750 -17.391  -7.430  1.00 27.38           O  
ATOM   2503  CB  SER A 340     -42.075 -18.447 -10.458  1.00 27.94           C  
ATOM   2504  OG  SER A 340     -41.902 -17.065 -10.819  1.00 24.41           O  
ATOM   2505  N   THR A 341     -40.112 -19.413  -8.205  1.00 27.55           N  
ATOM   2506  CA  THR A 341     -38.776 -19.397  -7.598  1.00 32.02           C  
ATOM   2507  C   THR A 341     -37.668 -19.180  -8.635  1.00 30.18           C  
ATOM   2508  O   THR A 341     -37.706 -19.802  -9.744  1.00 28.00           O  
ATOM   2509  CB  THR A 341     -38.525 -20.792  -6.962  1.00 35.74           C  
ATOM   2510  CG2 THR A 341     -37.291 -20.802  -6.108  1.00 37.08           C  
ATOM   2511  OG1 THR A 341     -39.673 -21.175  -6.196  1.00 46.42           O  
ATOM   2512  N   LYS A 342     -36.655 -18.386  -8.275  1.00 31.50           N  
ATOM   2513  CA  LYS A 342     -35.459 -18.122  -9.130  1.00 30.84           C  
ATOM   2514  C   LYS A 342     -34.767 -19.442  -9.468  1.00 31.60           C  
ATOM   2515  O   LYS A 342     -34.663 -20.360  -8.588  1.00 26.76           O  
ATOM   2516  CB  LYS A 342     -34.437 -17.226  -8.399  1.00 34.13           C  
ATOM   2517  CG  LYS A 342     -33.301 -16.657  -9.284  1.00 37.94           C  
ATOM   2518  CD  LYS A 342     -32.129 -16.002  -8.500  1.00 39.98           C  
ATOM   2519  CE  LYS A 342     -31.334 -17.016  -7.672  1.00 45.90           C  
ATOM   2520  NZ  LYS A 342     -29.884 -16.730  -7.497  1.00 46.63           N1+
ATOM   2521  N   TRP A 343     -34.275 -19.568 -10.695  1.00 27.79           N  
ATOM   2522  CA  TRP A 343     -33.373 -20.681 -11.028  1.00 26.49           C  
ATOM   2523  C   TRP A 343     -32.154 -20.718 -10.134  1.00 32.65           C  
ATOM   2524  O   TRP A 343     -31.598 -19.659  -9.793  1.00 29.21           O  
ATOM   2525  CB  TRP A 343     -32.848 -20.567 -12.427  1.00 27.75           C  
ATOM   2526  CG  TRP A 343     -33.755 -20.947 -13.512  1.00 27.31           C  
ATOM   2527  CD1 TRP A 343     -34.421 -20.089 -14.311  1.00 27.99           C  
ATOM   2528  CD2 TRP A 343     -34.028 -22.260 -14.005  1.00 26.25           C  
ATOM   2529  CE2 TRP A 343     -34.881 -22.109 -15.111  1.00 28.52           C  
ATOM   2530  CE3 TRP A 343     -33.642 -23.544 -13.614  1.00 30.35           C  
ATOM   2531  NE1 TRP A 343     -35.074 -20.765 -15.285  1.00 27.16           N  
ATOM   2532  CZ2 TRP A 343     -35.349 -23.221 -15.888  1.00 32.15           C  
ATOM   2533  CZ3 TRP A 343     -34.111 -24.661 -14.352  1.00 30.66           C  
ATOM   2534  CH2 TRP A 343     -34.976 -24.497 -15.446  1.00 33.28           C  
ATOM   2535  N   ASP A 344     -31.757 -21.933  -9.717  1.00 29.78           N  
ATOM   2536  CA  ASP A 344     -30.653 -22.023  -8.777  1.00 37.83           C  
ATOM   2537  C   ASP A 344     -29.390 -22.191  -9.617  1.00 33.42           C  
ATOM   2538  O   ASP A 344     -28.925 -23.297  -9.828  1.00 36.84           O  
ATOM   2539  CB  ASP A 344     -30.828 -23.209  -7.847  1.00 35.59           C  
ATOM   2540  CG  ASP A 344     -29.675 -23.345  -6.836  1.00 54.97           C  
ATOM   2541  OD1 ASP A 344     -28.743 -22.501  -6.859  1.00 60.17           O  
ATOM   2542  OD2 ASP A 344     -29.710 -24.309  -6.035  1.00 53.60           O1-
ATOM   2543  N   TYR A 345     -28.848 -21.088 -10.089  1.00 27.07           N  
ATOM   2544  CA  TYR A 345     -27.723 -21.155 -10.974  1.00 28.94           C  
ATOM   2545  C   TYR A 345     -26.441 -20.811 -10.307  1.00 31.48           C  
ATOM   2546  O   TYR A 345     -25.399 -20.861 -10.948  1.00 34.52           O  
ATOM   2547  CB  TYR A 345     -27.887 -20.232 -12.178  1.00 29.93           C  
ATOM   2548  CG  TYR A 345     -28.266 -18.793 -11.852  1.00 29.71           C  
ATOM   2549  CD1 TYR A 345     -27.384 -17.932 -11.168  1.00 26.63           C  
ATOM   2550  CD2 TYR A 345     -29.517 -18.277 -12.296  1.00 25.50           C  
ATOM   2551  CE1 TYR A 345     -27.762 -16.595 -10.881  1.00 28.39           C  
ATOM   2552  CE2 TYR A 345     -29.904 -16.951 -12.040  1.00 28.41           C  
ATOM   2553  CZ  TYR A 345     -29.035 -16.094 -11.386  1.00 27.90           C  
ATOM   2554  OH  TYR A 345     -29.468 -14.785 -11.173  1.00 29.73           O  
ATOM   2555  N   GLY A 346     -26.493 -20.471  -9.026  1.00 36.13           N  
ATOM   2556  CA  GLY A 346     -25.275 -19.999  -8.379  1.00 40.99           C  
ATOM   2557  C   GLY A 346     -25.446 -18.646  -7.700  1.00 37.87           C  
ATOM   2558  O   GLY A 346     -26.551 -18.185  -7.402  1.00 39.13           O  
ATOM   2559  N   ASP A 347     -24.357 -17.976  -7.426  1.00 33.21           N  
ATOM   2560  CA  ASP A 347     -24.568 -16.755  -6.763  1.00 33.41           C  
ATOM   2561  C   ASP A 347     -24.648 -15.631  -7.761  1.00 32.43           C  
ATOM   2562  O   ASP A 347     -24.456 -15.794  -9.005  1.00 31.04           O  
ATOM   2563  CB  ASP A 347     -23.519 -16.525  -5.658  1.00 39.89           C  
ATOM   2564  CG  ASP A 347     -22.104 -16.411  -6.188  1.00 53.13           C  
ATOM   2565  OD1 ASP A 347     -21.871 -15.806  -7.277  1.00 47.93           O  
ATOM   2566  OD2 ASP A 347     -21.205 -16.897  -5.454  1.00 61.40           O1-
ATOM   2567  N   ASP A 348     -24.943 -14.487  -7.216  1.00 27.62           N  
ATOM   2568  CA  ASP A 348     -25.095 -13.339  -8.084  1.00 27.97           C  
ATOM   2569  C   ASP A 348     -24.033 -12.358  -7.710  1.00 26.56           C  
ATOM   2570  O   ASP A 348     -24.341 -11.198  -7.576  1.00 26.97           O  
ATOM   2571  CB  ASP A 348     -26.482 -12.719  -7.873  1.00 25.01           C  
ATOM   2572  CG  ASP A 348     -27.551 -13.512  -8.562  1.00 29.42           C  
ATOM   2573  OD1 ASP A 348     -27.540 -13.573  -9.824  1.00 24.62           O  
ATOM   2574  OD2 ASP A 348     -28.375 -14.129  -7.835  1.00 30.95           O1-
ATOM   2575  N   ILE A 349     -22.775 -12.837  -7.600  1.00 26.54           N  
ATOM   2576  CA  ILE A 349     -21.656 -12.007  -7.193  1.00 25.23           C  
ATOM   2577  C   ILE A 349     -20.785 -11.576  -8.347  1.00 22.47           C  
ATOM   2578  O   ILE A 349     -20.767 -10.363  -8.693  1.00 23.24           O  
ATOM   2579  CB  ILE A 349     -20.844 -12.674  -6.007  1.00 26.94           C  
ATOM   2580  CG1 ILE A 349     -21.805 -12.984  -4.879  1.00 28.17           C  
ATOM   2581  CG2 ILE A 349     -19.634 -11.785  -5.579  1.00 25.58           C  
ATOM   2582  CD1 ILE A 349     -21.134 -13.570  -3.631  1.00 27.77           C  
ATOM   2583  N   GLN A 350     -20.119 -12.514  -9.044  1.00 23.66           N  
ATOM   2584  CA  GLN A 350     -19.065 -12.146 -10.012  1.00 22.32           C  
ATOM   2585  C   GLN A 350     -19.732 -11.601 -11.284  1.00 23.00           C  
ATOM   2586  O   GLN A 350     -20.911 -11.896 -11.585  1.00 22.05           O  
ATOM   2587  CB  GLN A 350     -18.208 -13.360 -10.436  1.00 23.76           C  
ATOM   2588  CG  GLN A 350     -16.791 -13.301  -9.785  1.00 24.84           C  
ATOM   2589  CD  GLN A 350     -15.828 -12.351 -10.451  1.00 28.60           C  
ATOM   2590  NE2 GLN A 350     -14.528 -12.540 -10.152  1.00 27.52           N  
ATOM   2591  OE1 GLN A 350     -16.199 -11.458 -11.237  1.00 28.01           O  
ATOM   2592  N   CYS A 351     -18.978 -10.729 -11.931  1.00 22.94           N  
ATOM   2593  CA  CYS A 351     -19.371 -10.145 -13.229  1.00 23.00           C  
ATOM   2594  C   CYS A 351     -18.638 -10.868 -14.367  1.00 24.52           C  
ATOM   2595  O   CYS A 351     -17.425 -10.620 -14.661  1.00 25.45           O  
ATOM   2596  CB  CYS A 351     -19.021  -8.677 -13.192  1.00 27.54           C  
ATOM   2597  SG  CYS A 351     -19.962  -7.899 -11.847  1.00 28.92           S  
ATOM   2598  N   LEU A 352     -19.368 -11.778 -15.031  1.00 23.19           N  
ATOM   2599  CA  LEU A 352     -18.774 -12.676 -15.965  1.00 21.67           C  
ATOM   2600  C   LEU A 352     -19.498 -12.582 -17.335  1.00 24.26           C  
ATOM   2601  O   LEU A 352     -20.671 -12.237 -17.376  1.00 22.72           O  
ATOM   2602  CB  LEU A 352     -18.955 -14.097 -15.434  1.00 23.22           C  
ATOM   2603  CG  LEU A 352     -18.369 -14.366 -14.053  1.00 25.07           C  
ATOM   2604  CD1 LEU A 352     -18.620 -15.833 -13.675  1.00 33.33           C  
ATOM   2605  CD2 LEU A 352     -16.880 -14.066 -14.005  1.00 27.65           C  
ATOM   2606  N   ASP A 353     -18.815 -12.992 -18.370  1.00 24.23           N  
ATOM   2607  CA  ASP A 353     -19.380 -13.108 -19.752  1.00 24.04           C  
ATOM   2608  C   ASP A 353     -19.645 -14.611 -19.901  1.00 24.49           C  
ATOM   2609  O   ASP A 353     -19.111 -15.404 -19.116  1.00 24.00           O  
ATOM   2610  CB  ASP A 353     -18.324 -12.633 -20.709  1.00 26.07           C  
ATOM   2611  CG  ASP A 353     -18.554 -11.154 -21.210  1.00 29.34           C  
ATOM   2612  OD1 ASP A 353     -19.654 -10.579 -20.969  1.00 29.80           O  
ATOM   2613  OD2 ASP A 353     -17.621 -10.641 -21.906  1.00 26.36           O1-
ATOM   2614  N   PHE A 354     -20.489 -15.025 -20.830  1.00 22.56           N  
ATOM   2615  CA  PHE A 354     -20.441 -16.424 -21.298  1.00 22.32           C  
ATOM   2616  C   PHE A 354     -19.003 -16.747 -21.674  1.00 27.77           C  
ATOM   2617  O   PHE A 354     -18.253 -15.837 -22.074  1.00 25.03           O  
ATOM   2618  CB  PHE A 354     -21.275 -16.557 -22.533  1.00 23.10           C  
ATOM   2619  CG  PHE A 354     -22.766 -16.565 -22.265  1.00 23.73           C  
ATOM   2620  CD1 PHE A 354     -23.345 -17.561 -21.481  1.00 19.62           C  
ATOM   2621  CD2 PHE A 354     -23.569 -15.594 -22.812  1.00 20.83           C  
ATOM   2622  CE1 PHE A 354     -24.748 -17.534 -21.264  1.00 20.86           C  
ATOM   2623  CE2 PHE A 354     -24.966 -15.571 -22.620  1.00 20.68           C  
ATOM   2624  CZ  PHE A 354     -25.554 -16.574 -21.853  1.00 23.26           C  
ATOM   2625  N   SER A 355     -18.618 -18.017 -21.581  1.00 28.65           N  
ATOM   2626  CA  SER A 355     -17.211 -18.373 -21.886  1.00 31.10           C  
ATOM   2627  C   SER A 355     -16.864 -18.325 -23.388  1.00 27.04           C  
ATOM   2628  O   SER A 355     -17.749 -18.318 -24.250  1.00 29.40           O  
ATOM   2629  CB  SER A 355     -16.932 -19.773 -21.354  1.00 29.98           C  
ATOM   2630  OG  SER A 355     -17.454 -20.641 -22.346  1.00 32.43           O  
ATOM   2631  N   LEU A 356     -15.556 -18.284 -23.734  1.00 27.96           N  
ATOM   2632  CA  LEU A 356     -15.146 -18.368 -25.142  1.00 28.46           C  
ATOM   2633  C   LEU A 356     -15.660 -19.621 -25.844  1.00 34.12           C  
ATOM   2634  O   LEU A 356     -15.894 -19.601 -27.066  1.00 35.72           O  
ATOM   2635  CB  LEU A 356     -13.585 -18.366 -25.317  1.00 28.60           C  
ATOM   2636  CG  LEU A 356     -12.913 -17.012 -25.408  1.00 31.96           C  
ATOM   2637  CD1 LEU A 356     -13.275 -16.160 -24.201  1.00 35.29           C  
ATOM   2638  CD2 LEU A 356     -11.383 -17.154 -25.557  1.00 28.64           C  
ATOM   2639  N   ASP A 357     -15.771 -20.722 -25.102  1.00 28.64           N  
ATOM   2640  CA  ASP A 357     -16.305 -21.951 -25.708  1.00 31.07           C  
ATOM   2641  C   ASP A 357     -17.807 -21.883 -25.984  1.00 28.04           C  
ATOM   2642  O   ASP A 357     -18.329 -22.546 -26.922  1.00 25.30           O  
ATOM   2643  CB  ASP A 357     -15.921 -23.158 -24.845  1.00 34.63           C  
ATOM   2644  CG  ASP A 357     -14.409 -23.458 -24.960  1.00 39.75           C  
ATOM   2645  OD1 ASP A 357     -13.767 -22.960 -25.942  1.00 50.50           O  
ATOM   2646  OD2 ASP A 357     -13.876 -24.129 -24.071  1.00 51.45           O1-
ATOM   2647  N   GLU A 358     -18.492 -21.034 -25.224  1.00 24.81           N  
ATOM   2648  CA  GLU A 358     -19.973 -20.915 -25.339  1.00 24.91           C  
ATOM   2649  C   GLU A 358     -20.430 -20.118 -26.577  1.00 27.76           C  
ATOM   2650  O   GLU A 358     -21.498 -20.361 -27.139  1.00 26.29           O  
ATOM   2651  CB  GLU A 358     -20.557 -20.317 -24.060  1.00 29.29           C  
ATOM   2652  CG  GLU A 358     -20.766 -21.400 -23.000  1.00 33.79           C  
ATOM   2653  CD  GLU A 358     -21.134 -20.865 -21.614  1.00 38.20           C  
ATOM   2654  OE1 GLU A 358     -20.686 -19.767 -21.245  1.00 32.06           O  
ATOM   2655  OE2 GLU A 358     -21.863 -21.553 -20.865  1.00 39.89           O1-
ATOM   2656  N   LEU A 359     -19.598 -19.167 -26.976  1.00 23.69           N  
ATOM   2657  CA  LEU A 359     -19.917 -18.223 -28.026  1.00 24.13           C  
ATOM   2658  C   LEU A 359     -19.175 -18.503 -29.339  1.00 24.71           C  
ATOM   2659  O   LEU A 359     -17.997 -18.112 -29.534  1.00 29.75           O  
ATOM   2660  CB  LEU A 359     -19.562 -16.816 -27.522  1.00 24.57           C  
ATOM   2661  CG  LEU A 359     -20.299 -16.225 -26.373  1.00 23.01           C  
ATOM   2662  CD1 LEU A 359     -19.821 -14.795 -26.230  1.00 25.14           C  
ATOM   2663  CD2 LEU A 359     -21.834 -16.315 -26.526  1.00 21.42           C  
ATOM   2664  N   VAL A 360     -19.874 -19.146 -30.248  1.00 24.51           N  
ATOM   2665  CA  VAL A 360     -19.274 -19.617 -31.461  1.00 23.56           C  
ATOM   2666  C   VAL A 360     -20.025 -19.000 -32.598  1.00 21.95           C  
ATOM   2667  O   VAL A 360     -21.168 -19.353 -32.897  1.00 19.09           O  
ATOM   2668  CB  VAL A 360     -19.284 -21.163 -31.535  1.00 26.34           C  
ATOM   2669  CG1 VAL A 360     -18.576 -21.666 -32.816  1.00 21.50           C  
ATOM   2670  CG2 VAL A 360     -18.640 -21.695 -30.261  1.00 25.02           C  
ATOM   2671  N   PRO A 361     -19.342 -18.066 -33.288  1.00 24.02           N  
ATOM   2672  CA  PRO A 361     -20.079 -17.421 -34.320  1.00 20.83           C  
ATOM   2673  C   PRO A 361     -20.542 -18.389 -35.448  1.00 25.33           C  
ATOM   2674  O   PRO A 361     -19.761 -19.279 -35.895  1.00 21.38           O  
ATOM   2675  CB  PRO A 361     -19.055 -16.409 -34.882  1.00 19.13           C  
ATOM   2676  CG  PRO A 361     -18.166 -16.033 -33.726  1.00 18.38           C  
ATOM   2677  CD  PRO A 361     -18.055 -17.396 -32.934  1.00 19.59           C  
ATOM   2678  N   TRP A 362     -21.747 -18.175 -35.950  1.00 22.17           N  
ATOM   2679  CA  TRP A 362     -22.218 -19.087 -37.000  1.00 23.15           C  
ATOM   2680  C   TRP A 362     -21.376 -18.895 -38.268  1.00 27.06           C  
ATOM   2681  O   TRP A 362     -20.967 -19.865 -38.892  1.00 27.15           O  
ATOM   2682  CB  TRP A 362     -23.694 -18.827 -37.261  1.00 25.78           C  
ATOM   2683  CG  TRP A 362     -24.259 -19.825 -38.253  1.00 28.62           C  
ATOM   2684  CD1 TRP A 362     -24.196 -19.785 -39.631  1.00 30.84           C  
ATOM   2685  CD2 TRP A 362     -24.992 -21.002 -37.920  1.00 31.12           C  
ATOM   2686  CE2 TRP A 362     -25.308 -21.668 -39.145  1.00 34.49           C  
ATOM   2687  CE3 TRP A 362     -25.377 -21.588 -36.715  1.00 31.03           C  
ATOM   2688  NE1 TRP A 362     -24.824 -20.896 -40.168  1.00 31.99           N  
ATOM   2689  CZ2 TRP A 362     -26.046 -22.869 -39.180  1.00 35.70           C  
ATOM   2690  CZ3 TRP A 362     -26.067 -22.780 -36.743  1.00 35.85           C  
ATOM   2691  CH2 TRP A 362     -26.406 -23.409 -37.969  1.00 35.81           C  
ATOM   2692  N   LEU A 363     -21.196 -17.655 -38.725  1.00 21.68           N  
ATOM   2693  CA  LEU A 363     -20.188 -17.382 -39.697  1.00 26.51           C  
ATOM   2694  C   LEU A 363     -18.787 -17.533 -39.108  1.00 26.10           C  
ATOM   2695  O   LEU A 363     -18.332 -16.661 -38.380  1.00 23.64           O  
ATOM   2696  CB  LEU A 363     -20.392 -15.974 -40.353  1.00 24.76           C  
ATOM   2697  CG  LEU A 363     -19.269 -15.420 -41.221  1.00 23.78           C  
ATOM   2698  CD1 LEU A 363     -19.416 -16.025 -42.628  1.00 24.48           C  
ATOM   2699  CD2 LEU A 363     -19.441 -13.909 -41.190  1.00 25.59           C  
ATOM   2700  N   ALA A 364     -18.095 -18.603 -39.515  1.00 24.59           N  
ATOM   2701  CA  ALA A 364     -16.764 -19.009 -38.914  1.00 25.38           C  
ATOM   2702  C   ALA A 364     -15.642 -18.195 -39.558  1.00 24.55           C  
ATOM   2703  O   ALA A 364     -15.456 -18.296 -40.782  1.00 27.16           O  
ATOM   2704  CB  ALA A 364     -16.465 -20.489 -39.221  1.00 26.73           C  
ATOM   2705  N   LEU A 365     -14.863 -17.484 -38.727  1.00 23.23           N  
ATOM   2706  CA  LEU A 365     -13.804 -16.639 -39.209  1.00 22.24           C  
ATOM   2707  C   LEU A 365     -12.676 -16.754 -38.214  1.00 25.81           C  
ATOM   2708  O   LEU A 365     -12.893 -16.618 -37.004  1.00 26.44           O  
ATOM   2709  CB  LEU A 365     -14.261 -15.145 -39.382  1.00 21.61           C  
ATOM   2710  CG  LEU A 365     -15.394 -14.833 -40.372  1.00 26.33           C  
ATOM   2711  CD1 LEU A 365     -15.724 -13.359 -40.340  1.00 25.26           C  
ATOM   2712  CD2 LEU A 365     -15.002 -15.217 -41.800  1.00 22.71           C  
ATOM   2713  N   ASP A 366     -11.457 -16.953 -38.721  1.00 27.20           N  
ATOM   2714  CA  ASP A 366     -10.283 -16.997 -37.837  1.00 29.24           C  
ATOM   2715  C   ASP A 366      -9.631 -15.669 -37.573  1.00 26.53           C  
ATOM   2716  O   ASP A 366      -9.671 -14.791 -38.434  1.00 25.94           O  
ATOM   2717  CB  ASP A 366      -9.255 -17.978 -38.439  1.00 29.95           C  
ATOM   2718  CG  ASP A 366      -9.783 -19.390 -38.422  1.00 34.07           C  
ATOM   2719  OD1 ASP A 366     -10.777 -19.644 -37.695  1.00 28.69           O  
ATOM   2720  OD2 ASP A 366      -9.239 -20.253 -39.130  1.00 36.84           O1-
ATOM   2721  N   ALA A 367      -9.073 -15.496 -36.351  1.00 28.96           N  
ATOM   2722  CA  ALA A 367      -8.288 -14.322 -36.016  1.00 24.96           C  
ATOM   2723  C   ALA A 367      -6.878 -14.528 -36.657  1.00 34.72           C  
ATOM   2724  O   ALA A 367      -6.011 -15.176 -36.038  1.00 29.95           O  
ATOM   2725  CB  ALA A 367      -8.115 -14.229 -34.516  1.00 28.30           C  
ATOM   2726  N   ASP A 368      -6.667 -13.953 -37.852  1.00 29.79           N  
ATOM   2727  CA  ASP A 368      -5.392 -14.059 -38.607  1.00 35.63           C  
ATOM   2728  C   ASP A 368      -4.347 -13.068 -38.107  1.00 31.31           C  
ATOM   2729  O   ASP A 368      -4.069 -12.035 -38.749  1.00 34.03           O  
ATOM   2730  CB  ASP A 368      -5.707 -13.822 -40.105  1.00 45.20           C  
ATOM   2731  CG  ASP A 368      -4.471 -13.874 -40.982  1.00 64.02           C  
ATOM   2732  OD1 ASP A 368      -3.747 -14.905 -40.911  1.00 72.25           O  
ATOM   2733  OD2 ASP A 368      -4.222 -12.880 -41.735  1.00 68.28           O1-
ATOM   2734  N   ILE A 369      -3.770 -13.328 -36.940  1.00 27.53           N  
ATOM   2735  CA  ILE A 369      -2.989 -12.281 -36.299  1.00 28.79           C  
ATOM   2736  C   ILE A 369      -1.459 -12.396 -36.529  1.00 30.51           C  
ATOM   2737  O   ILE A 369      -0.685 -11.806 -35.774  1.00 33.90           O  
ATOM   2738  CB  ILE A 369      -3.228 -12.256 -34.766  1.00 25.24           C  
ATOM   2739  CG1 ILE A 369      -2.945 -13.630 -34.201  1.00 29.21           C  
ATOM   2740  CG2 ILE A 369      -4.718 -11.988 -34.473  1.00 25.71           C  
ATOM   2741  CD1 ILE A 369      -2.977 -13.681 -32.640  1.00 28.83           C  
ATOM   2742  N   GLY A 370      -1.018 -13.211 -37.461  1.00 30.74           N  
ATOM   2743  CA  GLY A 370       0.442 -13.219 -37.721  1.00 28.88           C  
ATOM   2744  C   GLY A 370       0.815 -11.846 -38.253  1.00 32.57           C  
ATOM   2745  O   GLY A 370       0.175 -11.340 -39.177  1.00 34.89           O  
ATOM   2746  N   GLY A 371       1.863 -11.228 -37.716  1.00 30.58           N  
ATOM   2747  CA  GLY A 371       2.291  -9.901 -38.219  1.00 28.75           C  
ATOM   2748  C   GLY A 371       1.504  -8.771 -37.587  1.00 27.11           C  
ATOM   2749  O   GLY A 371       1.708  -7.621 -37.884  1.00 28.55           O  
ATOM   2750  N   ALA A 372       0.554  -9.102 -36.730  1.00 26.87           N  
ATOM   2751  CA  ALA A 372      -0.194  -8.055 -35.980  1.00 28.87           C  
ATOM   2752  C   ALA A 372       0.718  -7.079 -35.215  1.00 29.93           C  
ATOM   2753  O   ALA A 372       1.825  -7.425 -34.765  1.00 30.25           O  
ATOM   2754  CB  ALA A 372      -1.200  -8.701 -35.003  1.00 26.91           C  
ATOM   2755  N   GLN A 373       0.248  -5.855 -35.050  1.00 28.66           N  
ATOM   2756  CA  GLN A 373       0.827  -4.922 -34.072  1.00 29.99           C  
ATOM   2757  C   GLN A 373       0.300  -5.317 -32.717  1.00 29.71           C  
ATOM   2758  O   GLN A 373      -0.909  -5.563 -32.561  1.00 28.73           O  
ATOM   2759  CB  GLN A 373       0.452  -3.474 -34.388  1.00 33.43           C  
ATOM   2760  CG  GLN A 373       1.023  -2.415 -33.393  1.00 35.76           C  
ATOM   2761  CD  GLN A 373       2.507  -2.075 -33.705  1.00 42.55           C  
ATOM   2762  NE2 GLN A 373       2.945  -2.408 -34.943  1.00 40.34           N  
ATOM   2763  OE1 GLN A 373       3.251  -1.562 -32.848  1.00 43.15           O  
ATOM   2764  N   MET A 374       1.191  -5.367 -31.731  1.00 28.70           N  
ATOM   2765  CA  MET A 374       0.832  -5.750 -30.366  1.00 26.99           C  
ATOM   2766  C   MET A 374       0.815  -4.501 -29.522  1.00 26.14           C  
ATOM   2767  O   MET A 374       1.725  -3.690 -29.571  1.00 27.27           O  
ATOM   2768  CB  MET A 374       1.874  -6.681 -29.694  1.00 26.82           C  
ATOM   2769  N   ALA A 375      -0.242  -4.348 -28.776  1.00 21.69           N  
ATOM   2770  CA  ALA A 375      -0.330  -3.250 -27.756  1.00 25.06           C  
ATOM   2771  C   ALA A 375      -0.919  -3.705 -26.431  1.00 28.18           C  
ATOM   2772  O   ALA A 375      -1.669  -4.705 -26.331  1.00 26.34           O  
ATOM   2773  CB  ALA A 375      -1.089  -2.057 -28.313  1.00 29.38           C  
ATOM   2774  N   GLU A 376      -0.615  -2.958 -25.360  1.00 28.05           N  
ATOM   2775  CA  GLU A 376      -1.215  -3.264 -24.123  1.00 28.40           C  
ATOM   2776  C   GLU A 376      -1.714  -1.938 -23.524  1.00 27.01           C  
ATOM   2777  O   GLU A 376      -1.013  -0.937 -23.568  1.00 29.46           O  
ATOM   2778  CB  GLU A 376      -0.190  -3.920 -23.206  1.00 29.36           C  
ATOM   2779  CG  GLU A 376      -0.744  -4.064 -21.809  1.00 33.45           C  
ATOM   2780  CD  GLU A 376      -0.004  -5.097 -21.001  1.00 38.63           C  
ATOM   2781  OE1 GLU A 376       1.209  -5.305 -21.263  1.00 35.70           O  
ATOM   2782  OE2 GLU A 376      -0.651  -5.693 -20.110  1.00 42.88           O1-
ATOM   2783  N   SER A 377      -2.944  -1.914 -23.054  1.00 23.77           N  
ATOM   2784  CA  SER A 377      -3.491  -0.740 -22.327  1.00 24.91           C  
ATOM   2785  C   SER A 377      -3.797  -1.149 -20.935  1.00 26.86           C  
ATOM   2786  O   SER A 377      -4.710  -1.949 -20.691  1.00 27.65           O  
ATOM   2787  CB  SER A 377      -4.775  -0.251 -23.048  1.00 27.65           C  
ATOM   2788  OG  SER A 377      -4.428   0.224 -24.379  1.00 27.42           O  
ATOM   2789  N   ASP A 378      -3.035  -0.617 -19.977  1.00 25.37           N  
ATOM   2790  CA  ASP A 378      -3.323  -0.828 -18.591  1.00 25.05           C  
ATOM   2791  C   ASP A 378      -4.458   0.061 -18.085  1.00 23.93           C  
ATOM   2792  O   ASP A 378      -4.601   1.234 -18.448  1.00 22.86           O  
ATOM   2793  CB  ASP A 378      -2.133  -0.601 -17.654  1.00 27.46           C  
ATOM   2794  CG  ASP A 378      -0.905  -1.389 -18.056  1.00 34.10           C  
ATOM   2795  OD1 ASP A 378      -0.982  -2.295 -18.937  1.00 36.57           O  
ATOM   2796  OD2 ASP A 378       0.183  -1.065 -17.520  1.00 31.68           O1-
ATOM   2797  N   VAL A 379      -5.182  -0.494 -17.132  1.00 20.73           N  
ATOM   2798  CA  VAL A 379      -6.344   0.205 -16.546  1.00 20.12           C  
ATOM   2799  C   VAL A 379      -6.060   0.465 -15.104  1.00 20.44           C  
ATOM   2800  O   VAL A 379      -5.938  -0.480 -14.343  1.00 24.51           O  
ATOM   2801  CB  VAL A 379      -7.610  -0.647 -16.725  1.00 20.71           C  
ATOM   2802  CG1 VAL A 379      -8.771  -0.037 -15.919  1.00 21.72           C  
ATOM   2803  CG2 VAL A 379      -7.944  -0.680 -18.224  1.00 23.84           C  
ATOM   2804  N   ASP A 380      -6.087   1.716 -14.728  1.00 21.40           N  
ATOM   2805  CA  ASP A 380      -5.890   2.110 -13.317  1.00 24.79           C  
ATOM   2806  C   ASP A 380      -6.906   3.208 -12.854  1.00 24.86           C  
ATOM   2807  O   ASP A 380      -7.599   3.803 -13.684  1.00 22.33           O  
ATOM   2808  CB  ASP A 380      -4.434   2.563 -13.119  1.00 26.06           C  
ATOM   2809  CG  ASP A 380      -3.934   2.362 -11.666  1.00 29.48           C  
ATOM   2810  OD1 ASP A 380      -4.679   1.924 -10.787  1.00 30.80           O  
ATOM   2811  OD2 ASP A 380      -2.751   2.632 -11.436  1.00 35.71           O1-
ATOM   2812  N   PHE A 381      -6.957   3.490 -11.544  1.00 23.65           N  
ATOM   2813  CA  PHE A 381      -7.938   4.410 -10.941  1.00 25.62           C  
ATOM   2814  C   PHE A 381      -7.100   5.265 -10.010  1.00 29.80           C  
ATOM   2815  O   PHE A 381      -6.558   4.737  -9.060  1.00 28.81           O  
ATOM   2816  CB  PHE A 381      -8.956   3.615 -10.083  1.00 26.24           C  
ATOM   2817  CG  PHE A 381     -10.077   4.456  -9.521  1.00 26.04           C  
ATOM   2818  CD1 PHE A 381     -10.863   5.264 -10.362  1.00 25.78           C  
ATOM   2819  CD2 PHE A 381     -10.370   4.433  -8.172  1.00 30.73           C  
ATOM   2820  CE1 PHE A 381     -11.957   6.012  -9.855  1.00 25.48           C  
ATOM   2821  CE2 PHE A 381     -11.444   5.192  -7.655  1.00 34.00           C  
ATOM   2822  CZ  PHE A 381     -12.235   5.985  -8.516  1.00 29.16           C  
ATOM   2823  N   THR A 382      -6.974   6.556 -10.309  1.00 26.07           N  
ATOM   2824  CA  THR A 382      -5.920   7.372  -9.708  1.00 33.10           C  
ATOM   2825  C   THR A 382      -6.445   8.729  -9.282  1.00 29.57           C  
ATOM   2826  O   THR A 382      -7.186   9.331 -10.052  1.00 27.61           O  
ATOM   2827  CB  THR A 382      -4.764   7.544 -10.728  1.00 30.52           C  
ATOM   2828  CG2 THR A 382      -3.728   8.616 -10.308  1.00 36.00           C  
ATOM   2829  OG1 THR A 382      -4.127   6.264 -10.860  1.00 36.40           O  
ATOM   2830  N   PRO A 383      -6.025   9.224  -8.092  1.00 27.73           N  
ATOM   2831  CA  PRO A 383      -6.413  10.601  -7.684  1.00 26.80           C  
ATOM   2832  C   PRO A 383      -5.654  11.681  -8.436  1.00 29.19           C  
ATOM   2833  O   PRO A 383      -4.438  11.516  -8.747  1.00 28.75           O  
ATOM   2834  CB  PRO A 383      -6.009  10.663  -6.174  1.00 29.49           C  
ATOM   2835  CG  PRO A 383      -4.971   9.590  -6.018  1.00 30.26           C  
ATOM   2836  CD  PRO A 383      -5.263   8.511  -7.049  1.00 27.41           C  
ATOM   2837  N   PHE A 384      -6.331  12.790  -8.732  1.00 28.79           N  
ATOM   2838  CA  PHE A 384      -5.716  13.888  -9.448  1.00 28.02           C  
ATOM   2839  C   PHE A 384      -6.095  15.221  -8.798  1.00 32.73           C  
ATOM   2840  O   PHE A 384      -7.265  15.488  -8.527  1.00 32.21           O  
ATOM   2841  CB  PHE A 384      -6.178  13.914 -10.895  1.00 33.32           C  
ATOM   2842  CG  PHE A 384      -5.563  12.844 -11.726  1.00 35.23           C  
ATOM   2843  CD1 PHE A 384      -4.255  12.985 -12.194  1.00 38.94           C  
ATOM   2844  CD2 PHE A 384      -6.250  11.663 -11.968  1.00 34.54           C  
ATOM   2845  CE1 PHE A 384      -3.685  11.972 -12.959  1.00 47.29           C  
ATOM   2846  CE2 PHE A 384      -5.698  10.647 -12.747  1.00 33.96           C  
ATOM   2847  CZ  PHE A 384      -4.414  10.805 -13.250  1.00 41.06           C  
ATOM   2848  N   GLY A 385      -5.097  16.078  -8.587  1.00 35.21           N  
ATOM   2849  CA  GLY A 385      -5.342  17.377  -7.963  1.00 36.84           C  
ATOM   2850  C   GLY A 385      -5.601  17.397  -6.470  1.00 37.84           C  
ATOM   2851  O   GLY A 385      -5.438  16.382  -5.749  1.00 38.10           O  
ATOM   2852  N   ASP A 386      -6.044  18.558  -5.988  1.00 40.69           N  
ATOM   2853  CA  ASP A 386      -6.091  18.823  -4.544  1.00 42.33           C  
ATOM   2854  C   ASP A 386      -7.315  18.253  -3.878  1.00 44.61           C  
ATOM   2855  O   ASP A 386      -7.328  18.048  -2.654  1.00 36.84           O  
ATOM   2856  CB  ASP A 386      -6.118  20.321  -4.252  1.00 47.46           C  
ATOM   2857  CG  ASP A 386      -4.839  21.032  -4.625  1.00 56.07           C  
ATOM   2858  OD1 ASP A 386      -3.749  20.401  -4.788  1.00 55.28           O  
ATOM   2859  OD2 ASP A 386      -4.945  22.269  -4.752  1.00 60.07           O1-
ATOM   2860  N   VAL A 387      -8.366  18.002  -4.657  1.00 39.73           N  
ATOM   2861  CA  VAL A 387      -9.597  17.600  -4.007  1.00 37.09           C  
ATOM   2862  C   VAL A 387      -9.489  16.298  -3.192  1.00 35.46           C  
ATOM   2863  O   VAL A 387      -9.835  16.330  -2.018  1.00 37.63           O  
ATOM   2864  CB  VAL A 387     -10.852  17.686  -4.943  1.00 31.49           C  
ATOM   2865  CG1 VAL A 387     -12.088  17.267  -4.160  1.00 33.50           C  
ATOM   2866  CG2 VAL A 387     -11.018  19.111  -5.435  1.00 33.93           C  
ATOM   2867  N   PRO A 388      -9.057  15.155  -3.766  1.00 32.37           N  
ATOM   2868  CA  PRO A 388      -8.774  14.957  -5.224  1.00 31.12           C  
ATOM   2869  C   PRO A 388     -10.008  14.461  -6.004  1.00 29.19           C  
ATOM   2870  O   PRO A 388     -11.024  14.127  -5.394  1.00 30.17           O  
ATOM   2871  CB  PRO A 388      -7.756  13.844  -5.218  1.00 29.97           C  
ATOM   2872  CG  PRO A 388      -8.096  13.026  -3.980  1.00 31.64           C  
ATOM   2873  CD  PRO A 388      -8.713  13.969  -2.965  1.00 32.10           C  
ATOM   2874  N   LEU A 389      -9.907  14.422  -7.348  1.00 31.37           N  
ATOM   2875  CA  LEU A 389     -10.892  13.683  -8.189  1.00 26.34           C  
ATOM   2876  C   LEU A 389     -10.233  12.373  -8.576  1.00 27.38           C  
ATOM   2877  O   LEU A 389      -9.013  12.344  -8.748  1.00 29.16           O  
ATOM   2878  CB  LEU A 389     -11.265  14.458  -9.446  1.00 24.98           C  
ATOM   2879  CG  LEU A 389     -11.741  15.902  -9.249  1.00 26.95           C  
ATOM   2880  CD1 LEU A 389     -12.321  16.401 -10.555  1.00 26.40           C  
ATOM   2881  CD2 LEU A 389     -12.808  16.025  -8.182  1.00 25.65           C  
ATOM   2882  N   TYR A 390     -10.994  11.277  -8.554  1.00 26.38           N  
ATOM   2883  CA  TYR A 390     -10.484   9.960  -8.909  1.00 24.77           C  
ATOM   2884  C   TYR A 390     -10.874   9.679 -10.360  1.00 26.83           C  
ATOM   2885  O   TYR A 390     -12.056   9.597 -10.657  1.00 30.72           O  
ATOM   2886  CB  TYR A 390     -11.083   8.922  -7.979  1.00 25.42           C  
ATOM   2887  CG  TYR A 390     -10.558   9.105  -6.573  1.00 26.37           C  
ATOM   2888  CD1 TYR A 390      -9.273   8.665  -6.234  1.00 28.50           C  
ATOM   2889  CD2 TYR A 390     -11.312   9.784  -5.606  1.00 31.61           C  
ATOM   2890  CE1 TYR A 390      -8.777   8.832  -4.916  1.00 32.31           C  
ATOM   2891  CE2 TYR A 390     -10.819   9.968  -4.311  1.00 33.24           C  
ATOM   2892  CZ  TYR A 390      -9.555   9.516  -3.993  1.00 33.78           C  
ATOM   2893  OH  TYR A 390      -9.142   9.698  -2.681  1.00 41.21           O  
ATOM   2894  N   LEU A 391      -9.883   9.598 -11.254  1.00 23.88           N  
ATOM   2895  CA  LEU A 391     -10.157   9.372 -12.684  1.00 23.80           C  
ATOM   2896  C   LEU A 391      -9.644   8.009 -13.065  1.00 24.62           C  
ATOM   2897  O   LEU A 391      -8.728   7.454 -12.432  1.00 23.93           O  
ATOM   2898  CB  LEU A 391      -9.530  10.443 -13.613  1.00 21.97           C  
ATOM   2899  CG  LEU A 391      -9.872  11.877 -13.172  1.00 21.36           C  
ATOM   2900  CD1 LEU A 391      -9.108  12.820 -14.017  1.00 24.68           C  
ATOM   2901  CD2 LEU A 391     -11.386  12.125 -13.338  1.00 23.48           C  
ATOM   2902  N   TRP A 392     -10.255   7.470 -14.100  1.00 23.93           N  
ATOM   2903  CA  TRP A 392      -9.803   6.200 -14.673  1.00 22.02           C  
ATOM   2904  C   TRP A 392      -8.855   6.491 -15.803  1.00 25.89           C  
ATOM   2905  O   TRP A 392      -9.039   7.453 -16.618  1.00 26.28           O  
ATOM   2906  CB  TRP A 392     -11.041   5.397 -15.176  1.00 24.34           C  
ATOM   2907  CG  TRP A 392     -11.792   4.769 -14.123  1.00 22.04           C  
ATOM   2908  CD1 TRP A 392     -12.894   5.316 -13.410  1.00 24.63           C  
ATOM   2909  CD2 TRP A 392     -11.511   3.500 -13.493  1.00 26.62           C  
ATOM   2910  CE2 TRP A 392     -12.462   3.319 -12.458  1.00 22.41           C  
ATOM   2911  CE3 TRP A 392     -10.548   2.499 -13.715  1.00 23.82           C  
ATOM   2912  NE1 TRP A 392     -13.287   4.416 -12.437  1.00 23.24           N  
ATOM   2913  CZ2 TRP A 392     -12.498   2.158 -11.656  1.00 25.44           C  
ATOM   2914  CZ3 TRP A 392     -10.555   1.396 -12.935  1.00 22.79           C  
ATOM   2915  CH2 TRP A 392     -11.557   1.204 -11.901  1.00 24.03           C  
ATOM   2916  N   THR A 393      -7.798   5.703 -15.848  1.00 25.04           N  
ATOM   2917  CA  THR A 393      -6.763   5.903 -16.847  1.00 25.10           C  
ATOM   2918  C   THR A 393      -6.754   4.646 -17.682  1.00 25.86           C  
ATOM   2919  O   THR A 393      -6.928   3.571 -17.142  1.00 26.60           O  
ATOM   2920  CB  THR A 393      -5.354   6.194 -16.279  1.00 27.34           C  
ATOM   2921  CG2 THR A 393      -5.358   7.431 -15.404  1.00 28.04           C  
ATOM   2922  OG1 THR A 393      -4.900   5.075 -15.527  1.00 27.97           O  
ATOM   2923  N   MET A 394      -6.611   4.799 -18.988  1.00 22.32           N  
ATOM   2924  CA  MET A 394      -6.519   3.645 -19.874  1.00 22.76           C  
ATOM   2925  C   MET A 394      -5.296   3.794 -20.742  1.00 23.87           C  
ATOM   2926  O   MET A 394      -5.186   4.763 -21.514  1.00 22.96           O  
ATOM   2927  CB  MET A 394      -7.773   3.572 -20.778  1.00 22.11           C  
ATOM   2928  CG  MET A 394      -7.871   2.273 -21.544  1.00 21.91           C  
ATOM   2929  SD  MET A 394      -9.216   2.384 -22.817  1.00 24.83           S  
ATOM   2930  CE  MET A 394      -8.876   0.937 -23.796  1.00 21.02           C  
ATOM   2931  N   GLY A 395      -4.359   2.844 -20.703  1.00 23.70           N  
ATOM   2932  CA  GLY A 395      -3.181   3.016 -21.610  1.00 25.05           C  
ATOM   2933  C   GLY A 395      -2.258   4.075 -21.005  1.00 26.50           C  
ATOM   2934  O   GLY A 395      -1.393   4.634 -21.665  1.00 25.60           O  
ATOM   2935  N   GLY A 396      -2.430   4.363 -19.730  1.00 24.90           N  
ATOM   2936  CA  GLY A 396      -1.525   5.333 -19.083  1.00 28.34           C  
ATOM   2937  C   GLY A 396      -2.036   6.738 -18.813  1.00 30.07           C  
ATOM   2938  O   GLY A 396      -1.449   7.474 -17.984  1.00 30.61           O  
ATOM   2939  N   ASN A 397      -3.168   7.111 -19.409  1.00 25.54           N  
ATOM   2940  CA  ASN A 397      -3.648   8.485 -19.321  1.00 25.18           C  
ATOM   2941  C   ASN A 397      -5.155   8.488 -19.195  1.00 24.88           C  
ATOM   2942  O   ASN A 397      -5.822   7.642 -19.779  1.00 24.05           O  
ATOM   2943  CB  ASN A 397      -3.319   9.213 -20.584  1.00 24.00           C  
ATOM   2944  CG  ASN A 397      -1.855   9.113 -20.935  1.00 29.26           C  
ATOM   2945  ND2 ASN A 397      -1.483   8.191 -21.872  1.00 29.06           N  
ATOM   2946  OD1 ASN A 397      -1.072   9.880 -20.399  1.00 30.09           O  
ATOM   2947  N   ALA A 398      -5.662   9.410 -18.411  1.00 24.45           N  
ATOM   2948  CA  ALA A 398      -7.118   9.719 -18.465  1.00 24.88           C  
ATOM   2949  C   ALA A 398      -7.311  10.517 -19.756  1.00 27.65           C  
ATOM   2950  O   ALA A 398      -6.704  11.595 -19.909  1.00 28.89           O  
ATOM   2951  CB  ALA A 398      -7.492  10.587 -17.265  1.00 28.81           C  
ATOM   2952  N   LEU A 399      -8.188  10.045 -20.647  1.00 22.67           N  
ATOM   2953  CA  LEU A 399      -8.460  10.777 -21.853  1.00 22.21           C  
ATOM   2954  C   LEU A 399      -8.871  12.252 -21.490  1.00 22.91           C  
ATOM   2955  O   LEU A 399      -9.705  12.540 -20.562  1.00 22.42           O  
ATOM   2956  CB  LEU A 399      -9.551  10.084 -22.711  1.00 22.92           C  
ATOM   2957  CG  LEU A 399      -9.722  10.659 -24.125  1.00 23.93           C  
ATOM   2958  CD1 LEU A 399      -8.542  10.178 -24.956  1.00 22.01           C  
ATOM   2959  CD2 LEU A 399     -11.022  10.156 -24.778  1.00 23.70           C  
ATOM   2960  N   ASN A 400      -8.308  13.178 -22.255  1.00 22.78           N  
ATOM   2961  CA  ASN A 400      -8.537  14.608 -22.006  1.00 22.04           C  
ATOM   2962  C   ASN A 400      -8.540  15.346 -23.319  1.00 24.74           C  
ATOM   2963  O   ASN A 400      -7.532  15.946 -23.762  1.00 27.11           O  
ATOM   2964  CB  ASN A 400      -7.523  15.184 -21.032  1.00 24.96           C  
ATOM   2965  CG  ASN A 400      -7.793  16.669 -20.730  1.00 27.80           C  
ATOM   2966  ND2 ASN A 400      -6.866  17.296 -20.051  1.00 28.05           N  
ATOM   2967  OD1 ASN A 400      -8.836  17.210 -21.078  1.00 26.37           O  
ATOM   2968  N   ILE A 401      -9.656  15.239 -24.014  1.00 21.21           N  
ATOM   2969  CA  ILE A 401      -9.749  15.830 -25.337  1.00 21.60           C  
ATOM   2970  C   ILE A 401     -10.859  16.900 -25.464  1.00 27.47           C  
ATOM   2971  O   ILE A 401     -11.541  17.205 -24.497  1.00 30.18           O  
ATOM   2972  CB  ILE A 401      -9.841  14.775 -26.447  1.00 20.53           C  
ATOM   2973  CG1 ILE A 401     -11.119  13.892 -26.338  1.00 21.78           C  
ATOM   2974  CG2 ILE A 401      -8.583  13.891 -26.475  1.00 22.77           C  
ATOM   2975  CD1 ILE A 401     -11.215  12.975 -27.587  1.00 19.73           C  
ATOM   2976  N   SER A 402     -11.067  17.423 -26.682  1.00 29.29           N  
ATOM   2977  CA  SER A 402     -11.842  18.651 -26.847  1.00 27.23           C  
ATOM   2978  C   SER A 402     -13.092  18.510 -27.694  1.00 28.12           C  
ATOM   2979  O   SER A 402     -13.033  18.170 -28.920  1.00 25.29           O  
ATOM   2980  CB  SER A 402     -10.933  19.735 -27.482  1.00 30.24           C  
ATOM   2981  OG  SER A 402     -11.726  20.887 -27.749  1.00 27.61           O  
ATOM   2982  N   TRP A 403     -14.237  18.813 -27.088  1.00 26.36           N  
ATOM   2983  CA  TRP A 403     -15.478  18.790 -27.820  1.00 27.57           C  
ATOM   2984  C   TRP A 403     -15.403  19.753 -29.045  1.00 28.36           C  
ATOM   2985  O   TRP A 403     -15.931  19.470 -30.102  1.00 27.91           O  
ATOM   2986  CB  TRP A 403     -16.584  19.374 -26.950  1.00 25.96           C  
ATOM   2987  CG  TRP A 403     -17.062  18.610 -25.819  1.00 30.23           C  
ATOM   2988  CD1 TRP A 403     -16.960  17.246 -25.609  1.00 31.34           C  
ATOM   2989  CD2 TRP A 403     -17.817  19.142 -24.743  1.00 29.35           C  
ATOM   2990  CE2 TRP A 403     -18.132  18.069 -23.876  1.00 30.55           C  
ATOM   2991  CE3 TRP A 403     -18.226  20.429 -24.395  1.00 29.81           C  
ATOM   2992  NE1 TRP A 403     -17.602  16.922 -24.434  1.00 30.67           N  
ATOM   2993  CZ2 TRP A 403     -18.866  18.254 -22.695  1.00 32.86           C  
ATOM   2994  CZ3 TRP A 403     -18.981  20.605 -23.232  1.00 29.86           C  
ATOM   2995  CH2 TRP A 403     -19.242  19.524 -22.375  1.00 34.09           C  
ATOM   2996  N   LYS A 404     -14.770  20.900 -28.872  1.00 31.84           N  
ATOM   2997  CA  LYS A 404     -14.763  21.903 -29.965  1.00 31.04           C  
ATOM   2998  C   LYS A 404     -13.646  21.706 -30.971  1.00 38.94           C  
ATOM   2999  O   LYS A 404     -13.670  22.284 -32.110  1.00 34.21           O  
ATOM   3000  CB  LYS A 404     -14.677  23.314 -29.415  1.00 35.71           C  
ATOM   3001  CG  LYS A 404     -13.464  23.594 -28.579  1.00 35.97           C  
ATOM   3002  CD  LYS A 404     -13.497  25.062 -28.131  1.00 42.30           C  
ATOM   3003  CE  LYS A 404     -12.387  25.383 -27.138  1.00 50.55           C  
ATOM   3004  NZ  LYS A 404     -11.012  25.176 -27.695  1.00 52.75           N1+
ATOM   3005  N   ASP A 405     -12.694  20.856 -30.617  1.00 34.50           N  
ATOM   3006  CA  ASP A 405     -11.667  20.536 -31.602  1.00 31.68           C  
ATOM   3007  C   ASP A 405     -11.569  19.009 -31.842  1.00 29.49           C  
ATOM   3008  O   ASP A 405     -10.627  18.373 -31.376  1.00 29.37           O  
ATOM   3009  CB  ASP A 405     -10.334  21.119 -31.173  1.00 33.62           C  
ATOM   3010  CG  ASP A 405      -9.272  21.079 -32.286  1.00 37.12           C  
ATOM   3011  OD1 ASP A 405      -9.590  21.055 -33.486  1.00 39.73           O  
ATOM   3012  OD2 ASP A 405      -8.080  21.071 -31.941  1.00 46.78           O1-
ATOM   3013  N   PRO A 406     -12.501  18.446 -32.615  1.00 29.61           N  
ATOM   3014  CA  PRO A 406     -12.518  16.992 -32.767  1.00 28.40           C  
ATOM   3015  C   PRO A 406     -11.325  16.463 -33.512  1.00 25.03           C  
ATOM   3016  O   PRO A 406     -10.745  17.142 -34.354  1.00 28.16           O  
ATOM   3017  CB  PRO A 406     -13.775  16.714 -33.556  1.00 28.67           C  
ATOM   3018  CG  PRO A 406     -14.281  18.037 -34.054  1.00 31.07           C  
ATOM   3019  CD  PRO A 406     -13.680  19.094 -33.223  1.00 31.77           C  
ATOM   3020  N   THR A 407     -10.998  15.193 -33.250  1.00 23.16           N  
ATOM   3021  CA  THR A 407      -9.836  14.591 -33.845  1.00 23.96           C  
ATOM   3022  C   THR A 407      -9.952  14.694 -35.359  1.00 23.03           C  
ATOM   3023  O   THR A 407      -8.947  14.964 -36.007  1.00 25.16           O  
ATOM   3024  CB  THR A 407      -9.730  13.103 -33.515  1.00 25.44           C  
ATOM   3025  CG2 THR A 407      -8.408  12.526 -34.168  1.00 27.32           C  
ATOM   3026  OG1 THR A 407      -9.702  12.992 -32.113  1.00 25.32           O  
ATOM   3027  N   LEU A 408     -11.154  14.529 -35.935  1.00 22.07           N  
ATOM   3028  CA  LEU A 408     -11.203  14.645 -37.427  1.00 22.29           C  
ATOM   3029  C   LEU A 408     -10.932  16.096 -37.928  1.00 25.50           C  
ATOM   3030  O   LEU A 408     -10.589  16.277 -39.068  1.00 28.58           O  
ATOM   3031  CB  LEU A 408     -12.516  14.178 -38.054  1.00 23.01           C  
ATOM   3032  CG  LEU A 408     -12.894  12.688 -37.957  1.00 20.66           C  
ATOM   3033  CD1 LEU A 408     -14.312  12.412 -38.493  1.00 21.55           C  
ATOM   3034  CD2 LEU A 408     -11.750  11.864 -38.617  1.00 23.46           C  
ATOM   3035  N   GLN A 409     -11.177  17.108 -37.104  1.00 26.46           N  
ATOM   3036  CA AGLN A 409     -10.826  18.504 -37.456  0.50 27.42           C  
ATOM   3037  CA BGLN A 409     -10.821  18.461 -37.525  0.50 28.23           C  
ATOM   3038  C   GLN A 409      -9.297  18.631 -37.477  1.00 29.98           C  
ATOM   3039  O   GLN A 409      -8.728  19.319 -38.299  1.00 26.18           O  
ATOM   3040  CB AGLN A 409     -11.428  19.504 -36.440  0.50 26.46           C  
ATOM   3041  CB BGLN A 409     -11.497  19.489 -36.633  0.50 28.73           C  
ATOM   3042  CG AGLN A 409     -10.883  20.941 -36.522  0.50 27.73           C  
ATOM   3043  CG BGLN A 409     -11.241  20.927 -37.051  0.50 31.77           C  
ATOM   3044  CD AGLN A 409     -11.635  22.001 -35.697  0.50 27.32           C  
ATOM   3045  CD BGLN A 409     -11.606  21.221 -38.487  0.50 31.91           C  
ATOM   3046  NE2AGLN A 409     -12.951  22.018 -35.771  0.50 31.18           N  
ATOM   3047  NE2BGLN A 409     -11.397  22.468 -38.892  0.50 37.04           N  
ATOM   3048  OE1AGLN A 409     -11.015  22.813 -35.027  0.50 30.06           O  
ATOM   3049  OE1BGLN A 409     -12.058  20.351 -39.239  0.50 34.89           O  
ATOM   3050  N   GLN A 410      -8.646  18.003 -36.511  1.00 26.88           N  
ATOM   3051  CA  GLN A 410      -7.179  18.044 -36.394  1.00 28.60           C  
ATOM   3052  C   GLN A 410      -6.443  17.446 -37.560  1.00 28.96           C  
ATOM   3053  O   GLN A 410      -5.402  17.949 -38.006  1.00 33.09           O  
ATOM   3054  CB  GLN A 410      -6.782  17.370 -35.073  1.00 28.57           C  
ATOM   3055  CG  GLN A 410      -7.358  18.122 -33.908  1.00 29.71           C  
ATOM   3056  CD  GLN A 410      -6.999  17.564 -32.520  1.00 33.02           C  
ATOM   3057  NE2 GLN A 410      -5.784  17.209 -32.331  1.00 28.71           N  
ATOM   3058  OE1 GLN A 410      -7.844  17.489 -31.643  1.00 35.16           O  
ATOM   3059  N   THR A 411      -6.974  16.363 -38.061  1.00 25.48           N  
ATOM   3060  CA  THR A 411      -6.352  15.639 -39.148  1.00 28.75           C  
ATOM   3061  C   THR A 411      -6.724  16.265 -40.500  1.00 29.59           C  
ATOM   3062  O   THR A 411      -5.959  16.135 -41.457  1.00 32.75           O  
ATOM   3063  CB  THR A 411      -6.771  14.145 -39.151  1.00 27.57           C  
ATOM   3064  CG2 THR A 411      -6.099  13.454 -38.018  1.00 30.98           C  
ATOM   3065  OG1 THR A 411      -8.183  14.078 -38.933  1.00 27.42           O  
ATOM   3066  N   PHE A 412      -7.873  16.945 -40.564  1.00 31.98           N  
ATOM   3067  CA  PHE A 412      -8.158  17.808 -41.713  1.00 32.29           C  
ATOM   3068  C   PHE A 412      -7.212  19.022 -41.758  1.00 32.83           C  
ATOM   3069  O   PHE A 412      -6.675  19.323 -42.808  1.00 37.71           O  
ATOM   3070  CB  PHE A 412      -9.588  18.338 -41.704  1.00 33.74           C  
ATOM   3071  CG  PHE A 412      -9.876  19.230 -42.886  1.00 33.31           C  
ATOM   3072  CD1 PHE A 412      -9.987  18.676 -44.178  1.00 34.43           C  
ATOM   3073  CD2 PHE A 412      -9.983  20.596 -42.722  1.00 38.35           C  
ATOM   3074  CE1 PHE A 412     -10.234  19.489 -45.306  1.00 37.40           C  
ATOM   3075  CE2 PHE A 412     -10.229  21.421 -43.838  1.00 43.52           C  
ATOM   3076  CZ  PHE A 412     -10.364  20.857 -45.124  1.00 35.94           C  
ATOM   3077  N   GLU A 413      -7.041  19.735 -40.638  1.00 35.12           N  
ATOM   3078  CA  GLU A 413      -6.096  20.870 -40.629  1.00 35.07           C  
ATOM   3079  C   GLU A 413      -4.637  20.411 -40.881  1.00 41.23           C  
ATOM   3080  O   GLU A 413      -3.857  21.125 -41.524  1.00 32.86           O  
ATOM   3081  CB  GLU A 413      -6.260  21.719 -39.384  1.00 40.24           C  
ATOM   3082  CG  GLU A 413      -7.567  22.530 -39.397  1.00 45.17           C  
ATOM   3083  CD  GLU A 413      -8.000  23.071 -38.029  1.00 54.51           C  
ATOM   3084  OE1 GLU A 413      -7.239  22.939 -37.058  1.00 56.33           O  
ATOM   3085  OE2 GLU A 413      -9.122  23.633 -37.897  1.00 59.25           O1-
ATOM   3086  N   ASP A 414      -4.277  19.192 -40.453  1.00 35.17           N  
ATOM   3087  CA  ASP A 414      -2.878  18.682 -40.595  1.00 33.83           C  
ATOM   3088  C   ASP A 414      -2.886  17.202 -40.995  1.00 34.20           C  
ATOM   3089  O   ASP A 414      -2.779  16.307 -40.148  1.00 34.80           O  
ATOM   3090  CB  ASP A 414      -2.147  18.891 -39.251  1.00 33.50           C  
ATOM   3091  CG  ASP A 414      -0.681  18.410 -39.268  1.00 38.94           C  
ATOM   3092  OD1 ASP A 414      -0.164  18.049 -40.362  1.00 38.24           O  
ATOM   3093  OD2 ASP A 414      -0.064  18.399 -38.166  1.00 39.39           O1-
ATOM   3094  N   PRO A 415      -3.064  16.908 -42.269  1.00 34.96           N  
ATOM   3095  CA  PRO A 415      -3.271  15.492 -42.619  1.00 37.24           C  
ATOM   3096  C   PRO A 415      -2.211  14.464 -42.154  1.00 40.54           C  
ATOM   3097  O   PRO A 415      -2.544  13.273 -41.966  1.00 41.31           O  
ATOM   3098  CB  PRO A 415      -3.321  15.518 -44.144  1.00 35.35           C  
ATOM   3099  CG  PRO A 415      -3.773  16.942 -44.476  1.00 36.66           C  
ATOM   3100  CD  PRO A 415      -3.045  17.782 -43.467  1.00 38.86           C  
ATOM   3101  N   ASP A 416      -0.979  14.914 -41.949  1.00 37.34           N  
ATOM   3102  CA  ASP A 416       0.136  14.042 -41.615  1.00 33.53           C  
ATOM   3103  C   ASP A 416       0.495  14.127 -40.138  1.00 35.54           C  
ATOM   3104  O   ASP A 416       1.622  13.830 -39.735  1.00 32.18           O  
ATOM   3105  CB  ASP A 416       1.352  14.487 -42.429  1.00 42.69           C  
ATOM   3106  CG  ASP A 416       1.244  14.118 -43.931  1.00 50.69           C  
ATOM   3107  OD1 ASP A 416       0.342  13.345 -44.330  1.00 52.72           O  
ATOM   3108  OD2 ASP A 416       2.091  14.597 -44.716  1.00 53.57           O1-
ATOM   3109  N   LYS A 417      -0.463  14.584 -39.344  1.00 29.71           N  
ATOM   3110  CA  LYS A 417      -0.244  14.953 -37.966  1.00 31.29           C  
ATOM   3111  C   LYS A 417       0.396  13.758 -37.286  1.00 32.41           C  
ATOM   3112  O   LYS A 417      -0.062  12.627 -37.434  1.00 32.34           O  
ATOM   3113  CB  LYS A 417      -1.611  15.193 -37.327  1.00 31.53           C  
ATOM   3114  CG  LYS A 417      -1.456  15.652 -35.921  1.00 31.57           C  
ATOM   3115  CD  LYS A 417      -2.834  16.015 -35.368  1.00 34.40           C  
ATOM   3116  CE  LYS A 417      -2.738  16.144 -33.882  1.00 34.05           C  
ATOM   3117  NZ  LYS A 417      -2.008  17.369 -33.495  1.00 33.80           N1+
ATOM   3118  N   MET A 418       1.477  14.009 -36.564  1.00 32.06           N  
ATOM   3119  CA  MET A 418       2.120  12.947 -35.819  1.00 34.15           C  
ATOM   3120  C   MET A 418       2.242  13.376 -34.360  1.00 29.82           C  
ATOM   3121  O   MET A 418       2.584  12.547 -33.485  1.00 31.10           O  
ATOM   3122  CB  MET A 418       3.556  12.761 -36.384  1.00 33.08           C  
ATOM   3123  CG  MET A 418       3.643  12.299 -37.816  1.00 43.66           C  
ATOM   3124  SD  MET A 418       5.426  12.217 -38.168  1.00 53.30           S  
ATOM   3125  CE  MET A 418       5.788  10.530 -37.622  1.00 57.62           C  
ATOM   3126  N   ASP A 419       2.059  14.669 -34.063  1.00 27.74           N  
ATOM   3127  CA  ASP A 419       2.260  15.126 -32.663  1.00 28.66           C  
ATOM   3128  C   ASP A 419       1.011  14.967 -31.736  1.00 30.90           C  
ATOM   3129  O   ASP A 419       0.479  15.963 -31.202  1.00 32.44           O  
ATOM   3130  CB  ASP A 419       2.769  16.585 -32.633  1.00 31.94           C  
ATOM   3131  CG  ASP A 419       1.736  17.597 -33.200  1.00 37.18           C  
ATOM   3132  OD1 ASP A 419       0.972  17.241 -34.142  1.00 35.71           O  
ATOM   3133  OD2 ASP A 419       1.702  18.757 -32.682  1.00 40.25           O1-
ATOM   3134  N   TRP A 420       0.611  13.715 -31.487  1.00 27.82           N  
ATOM   3135  CA  TRP A 420      -0.506  13.393 -30.579  1.00 25.25           C  
ATOM   3136  C   TRP A 420      -0.049  13.621 -29.155  1.00 25.56           C  
ATOM   3137  O   TRP A 420       1.101  13.272 -28.794  1.00 26.04           O  
ATOM   3138  CB  TRP A 420      -0.894  11.936 -30.763  1.00 24.96           C  
ATOM   3139  CG  TRP A 420      -1.286  11.643 -32.197  1.00 24.24           C  
ATOM   3140  CD1 TRP A 420      -0.599  10.896 -33.067  1.00 25.96           C  
ATOM   3141  CD2 TRP A 420      -2.453  12.121 -32.882  1.00 23.71           C  
ATOM   3142  CE2 TRP A 420      -2.419  11.607 -34.184  1.00 25.53           C  
ATOM   3143  CE3 TRP A 420      -3.547  12.915 -32.494  1.00 25.88           C  
ATOM   3144  NE1 TRP A 420      -1.268  10.876 -34.311  1.00 25.14           N  
ATOM   3145  CZ2 TRP A 420      -3.396  11.871 -35.094  1.00 26.30           C  
ATOM   3146  CZ3 TRP A 420      -4.518  13.187 -33.393  1.00 31.00           C  
ATOM   3147  CH2 TRP A 420      -4.458  12.658 -34.683  1.00 26.48           C  
ATOM   3148  N   LYS A 421      -0.899  14.225 -28.332  1.00 24.93           N  
ATOM   3149  CA  LYS A 421      -0.539  14.438 -26.923  1.00 26.77           C  
ATOM   3150  C   LYS A 421      -0.831  13.122 -26.231  1.00 25.26           C  
ATOM   3151  O   LYS A 421      -1.674  12.378 -26.719  1.00 26.03           O  
ATOM   3152  CB  LYS A 421      -1.397  15.532 -26.357  1.00 25.42           C  
ATOM   3153  CG  LYS A 421      -1.427  16.731 -27.285  1.00 36.07           C  
ATOM   3154  CD  LYS A 421      -2.552  17.648 -26.879  1.00 40.73           C  
ATOM   3155  CE  LYS A 421      -2.165  19.081 -27.151  1.00 47.31           C  
ATOM   3156  NZ  LYS A 421      -1.959  19.309 -28.609  1.00 42.84           N1+
ATOM   3157  N   ALA A 422      -0.159  12.857 -25.091  1.00 26.31           N  
ATOM   3158  CA  ALA A 422      -0.436  11.676 -24.253  1.00 23.45           C  
ATOM   3159  C   ALA A 422      -1.949  11.665 -23.891  1.00 24.13           C  
ATOM   3160  O   ALA A 422      -2.591  10.595 -23.791  1.00 25.17           O  
ATOM   3161  CB  ALA A 422       0.389  11.733 -22.960  1.00 26.08           C  
ATOM   3162  N   SER A 423      -2.469  12.848 -23.595  1.00 24.11           N  
ATOM   3163  CA  SER A 423      -3.893  13.005 -23.253  1.00 27.32           C  
ATOM   3164  C   SER A 423      -4.907  12.669 -24.327  1.00 25.73           C  
ATOM   3165  O   SER A 423      -6.139  12.548 -24.004  1.00 25.24           O  
ATOM   3166  CB  SER A 423      -4.130  14.436 -22.710  1.00 28.30           C  
ATOM   3167  OG  SER A 423      -3.970  15.406 -23.723  1.00 31.66           O  
ATOM   3168  N   GLN A 424      -4.460  12.516 -25.601  1.00 27.34           N  
ATOM   3169  CA  GLN A 424      -5.348  12.101 -26.693  1.00 23.27           C  
ATOM   3170  C   GLN A 424      -5.503  10.601 -26.753  1.00 24.02           C  
ATOM   3171  O   GLN A 424      -6.366  10.060 -27.440  1.00 24.35           O  
ATOM   3172  CB  GLN A 424      -4.877  12.670 -28.016  1.00 28.05           C  
ATOM   3173  CG  GLN A 424      -5.092  14.162 -28.021  1.00 26.29           C  
ATOM   3174  CD  GLN A 424      -4.655  14.752 -29.336  1.00 28.86           C  
ATOM   3175  NE2 GLN A 424      -5.623  15.095 -30.157  1.00 25.33           N  
ATOM   3176  OE1 GLN A 424      -3.443  14.874 -29.620  1.00 25.58           O  
ATOM   3177  N   GLY A 425      -4.690   9.912 -25.970  1.00 22.46           N  
ATOM   3178  CA  GLY A 425      -4.915   8.457 -25.829  1.00 21.85           C  
ATOM   3179  C   GLY A 425      -4.865   7.723 -27.168  1.00 23.50           C  
ATOM   3180  O   GLY A 425      -5.616   6.787 -27.379  1.00 22.77           O  
ATOM   3181  N   VAL A 426      -3.938   8.085 -28.062  1.00 24.31           N  
ATOM   3182  CA  VAL A 426      -3.978   7.523 -29.435  1.00 23.77           C  
ATOM   3183  C   VAL A 426      -3.297   6.141 -29.588  1.00 26.99           C  
ATOM   3184  O   VAL A 426      -2.193   5.902 -29.034  1.00 26.27           O  
ATOM   3185  CB  VAL A 426      -3.332   8.499 -30.451  1.00 25.05           C  
ATOM   3186  CG1 VAL A 426      -3.103   7.834 -31.773  1.00 28.46           C  
ATOM   3187  CG2 VAL A 426      -4.194   9.749 -30.607  1.00 26.51           C  
ATOM   3188  N   ILE A 427      -3.853   5.320 -30.466  1.00 24.13           N  
ATOM   3189  CA  ILE A 427      -3.251   4.037 -30.836  1.00 26.36           C  
ATOM   3190  C   ILE A 427      -3.384   4.037 -32.336  1.00 29.01           C  
ATOM   3191  O   ILE A 427      -4.494   4.109 -32.822  1.00 26.30           O  
ATOM   3192  CB  ILE A 427      -4.061   2.823 -30.301  1.00 26.50           C  
ATOM   3193  CG1 ILE A 427      -3.958   2.752 -28.807  1.00 24.39           C  
ATOM   3194  CG2 ILE A 427      -3.593   1.554 -31.037  1.00 27.95           C  
ATOM   3195  CD1 ILE A 427      -4.954   1.851 -28.055  1.00 27.02           C  
ATOM   3196  N   GLU A 428      -2.260   3.969 -33.090  1.00 26.14           N  
ATOM   3197  CA  GLU A 428      -2.368   4.007 -34.550  1.00 27.11           C  
ATOM   3198  C   GLU A 428      -2.483   2.644 -35.141  1.00 28.62           C  
ATOM   3199  O   GLU A 428      -1.926   1.714 -34.596  1.00 27.16           O  
ATOM   3200  CB  GLU A 428      -1.153   4.705 -35.125  1.00 30.95           C  
ATOM   3201  CG  GLU A 428      -1.102   6.102 -34.559  1.00 35.46           C  
ATOM   3202  CD  GLU A 428       0.031   6.950 -35.111  1.00 45.43           C  
ATOM   3203  OE1 GLU A 428       0.378   6.776 -36.308  1.00 45.90           O  
ATOM   3204  OE2 GLU A 428       0.534   7.818 -34.343  1.00 46.32           O1-
ATOM   3205  N   ALA A 429      -3.232   2.550 -36.246  1.00 24.22           N  
ATOM   3206  CA  ALA A 429      -3.336   1.362 -37.067  1.00 25.55           C  
ATOM   3207  C   ALA A 429      -3.253   1.943 -38.487  1.00 28.86           C  
ATOM   3208  O   ALA A 429      -4.247   1.995 -39.180  1.00 26.94           O  
ATOM   3209  CB  ALA A 429      -4.684   0.612 -36.831  1.00 26.21           C  
ATOM   3210  N   ALA A 430      -2.015   2.314 -38.917  1.00 24.82           N  
ATOM   3211  CA  ALA A 430      -1.816   3.029 -40.128  1.00 23.70           C  
ATOM   3212  C   ALA A 430      -1.885   2.196 -41.364  1.00 23.34           C  
ATOM   3213  O   ALA A 430      -2.087   2.755 -42.436  1.00 26.04           O  
ATOM   3214  CB  ALA A 430      -0.508   3.837 -40.128  1.00 26.75           C  
ATOM   3215  N   ILE A 431      -1.693   0.889 -41.273  1.00 26.24           N  
ATOM   3216  CA  ILE A 431      -1.553   0.051 -42.505  1.00 27.22           C  
ATOM   3217  C   ILE A 431      -2.822  -0.741 -42.883  1.00 26.90           C  
ATOM   3218  O   ILE A 431      -3.298  -1.540 -42.075  1.00 29.91           O  
ATOM   3219  CB  ILE A 431      -0.358  -0.932 -42.323  1.00 27.42           C  
ATOM   3220  CG1 ILE A 431       0.959  -0.166 -42.292  1.00 30.19           C  
ATOM   3221  CG2 ILE A 431      -0.290  -2.012 -43.404  1.00 28.52           C  
ATOM   3222  CD1 ILE A 431       1.950  -0.916 -41.415  1.00 37.03           C  
ATOM   3223  N   PRO A 432      -3.328  -0.615 -44.143  1.00 25.79           N  
ATOM   3224  CA  PRO A 432      -4.560  -1.303 -44.473  1.00 27.21           C  
ATOM   3225  C   PRO A 432      -4.518  -2.799 -44.158  1.00 29.34           C  
ATOM   3226  O   PRO A 432      -3.521  -3.481 -44.553  1.00 29.07           O  
ATOM   3227  CB  PRO A 432      -4.725  -1.042 -45.985  1.00 28.85           C  
ATOM   3228  CG  PRO A 432      -3.993   0.213 -46.233  1.00 30.73           C  
ATOM   3229  CD  PRO A 432      -2.828   0.221 -45.275  1.00 29.18           C  
ATOM   3230  N   ASN A 433      -5.568  -3.315 -43.486  1.00 26.23           N  
ATOM   3231  CA  ASN A 433      -5.729  -4.783 -43.232  1.00 26.18           C  
ATOM   3232  C   ASN A 433      -4.720  -5.439 -42.284  1.00 29.53           C  
ATOM   3233  O   ASN A 433      -4.874  -6.631 -41.882  1.00 29.09           O  
ATOM   3234  CB  ASN A 433      -5.859  -5.540 -44.532  1.00 29.12           C  
ATOM   3235  CG  ASN A 433      -6.964  -4.944 -45.369  1.00 34.45           C  
ATOM   3236  ND2 ASN A 433      -6.634  -4.501 -46.589  1.00 37.95           N  
ATOM   3237  OD1 ASN A 433      -8.092  -4.809 -44.877  1.00 33.20           O  
ATOM   3238  N   LYS A 434      -3.764  -4.651 -41.799  1.00 28.78           N  
ATOM   3239  CA  LYS A 434      -2.916  -5.138 -40.700  1.00 29.91           C  
ATOM   3240  C   LYS A 434      -3.705  -5.322 -39.377  1.00 32.40           C  
ATOM   3241  O   LYS A 434      -4.451  -4.405 -38.923  1.00 30.40           O  
ATOM   3242  CB  LYS A 434      -1.700  -4.210 -40.520  1.00 31.10           C  
ATOM   3243  CG  LYS A 434      -0.713  -4.647 -39.419  1.00 28.98           C  
ATOM   3244  CD  LYS A 434       0.579  -3.816 -39.505  1.00 32.10           C  
ATOM   3245  CE  LYS A 434       1.630  -4.367 -38.533  1.00 36.66           C  
ATOM   3246  NZ  LYS A 434       2.843  -3.511 -38.415  1.00 36.98           N1+
ATOM   3247  N   TRP A 435      -3.509  -6.456 -38.701  1.00 28.93           N  
ATOM   3248  CA  TRP A 435      -4.169  -6.670 -37.410  1.00 31.76           C  
ATOM   3249  C   TRP A 435      -3.496  -5.903 -36.289  1.00 30.97           C  
ATOM   3250  O   TRP A 435      -2.320  -5.591 -36.344  1.00 28.75           O  
ATOM   3251  CB  TRP A 435      -4.244  -8.161 -37.034  1.00 28.66           C  
ATOM   3252  CG  TRP A 435      -5.217  -8.862 -37.884  1.00 28.91           C  
ATOM   3253  CD1 TRP A 435      -5.165  -9.026 -39.226  1.00 28.75           C  
ATOM   3254  CD2 TRP A 435      -6.424  -9.528 -37.441  1.00 27.72           C  
ATOM   3255  CE2 TRP A 435      -7.042 -10.081 -38.596  1.00 28.27           C  
ATOM   3256  CE3 TRP A 435      -7.034  -9.693 -36.208  1.00 28.07           C  
ATOM   3257  NE1 TRP A 435      -6.264  -9.743 -39.660  1.00 29.32           N  
ATOM   3258  CZ2 TRP A 435      -8.258 -10.790 -38.541  1.00 28.21           C  
ATOM   3259  CZ3 TRP A 435      -8.249 -10.433 -36.143  1.00 27.04           C  
ATOM   3260  CH2 TRP A 435      -8.832 -10.961 -37.295  1.00 28.56           C  
ATOM   3261  N   THR A 436      -4.326  -5.509 -35.355  1.00 23.78           N  
ATOM   3262  CA  THR A 436      -3.920  -5.090 -34.031  1.00 24.22           C  
ATOM   3263  C   THR A 436      -4.346  -6.153 -33.018  1.00 26.97           C  
ATOM   3264  O   THR A 436      -5.495  -6.643 -33.037  1.00 27.50           O  
ATOM   3265  CB  THR A 436      -4.587  -3.761 -33.703  1.00 25.92           C  
ATOM   3266  CG2 THR A 436      -4.150  -3.282 -32.383  1.00 28.87           C  
ATOM   3267  OG1 THR A 436      -4.136  -2.780 -34.675  1.00 28.18           O  
ATOM   3268  N   VAL A 437      -3.449  -6.476 -32.105  1.00 23.83           N  
ATOM   3269  CA  VAL A 437      -3.837  -7.318 -30.966  1.00 25.14           C  
ATOM   3270  C   VAL A 437      -3.609  -6.457 -29.752  1.00 27.25           C  
ATOM   3271  O   VAL A 437      -2.498  -5.980 -29.507  1.00 26.72           O  
ATOM   3272  CB  VAL A 437      -3.002  -8.586 -30.830  1.00 25.80           C  
ATOM   3273  CG1 VAL A 437      -3.362  -9.343 -29.523  1.00 25.46           C  
ATOM   3274  CG2 VAL A 437      -3.260  -9.461 -32.021  1.00 23.51           C  
ATOM   3275  N   LEU A 438      -4.704  -6.194 -29.065  1.00 20.96           N  
ATOM   3276  CA  LEU A 438      -4.653  -5.260 -27.909  1.00 22.82           C  
ATOM   3277  C   LEU A 438      -4.947  -6.035 -26.614  1.00 22.60           C  
ATOM   3278  O   LEU A 438      -6.013  -6.678 -26.472  1.00 21.33           O  
ATOM   3279  CB  LEU A 438      -5.668  -4.102 -28.084  1.00 27.01           C  
ATOM   3280  CG  LEU A 438      -5.828  -3.230 -26.799  1.00 27.95           C  
ATOM   3281  CD1 LEU A 438      -4.529  -2.473 -26.443  1.00 25.90           C  
ATOM   3282  CD2 LEU A 438      -6.970  -2.194 -27.024  1.00 32.16           C  
ATOM   3283  N   VAL A 439      -4.065  -5.909 -25.628  1.00 21.89           N  
ATOM   3284  CA  VAL A 439      -4.375  -6.576 -24.385  1.00 21.98           C  
ATOM   3285  C   VAL A 439      -4.850  -5.442 -23.478  1.00 22.78           C  
ATOM   3286  O   VAL A 439      -4.138  -4.427 -23.394  1.00 23.89           O  
ATOM   3287  CB  VAL A 439      -3.068  -7.100 -23.764  1.00 24.77           C  
ATOM   3288  CG1 VAL A 439      -3.346  -7.732 -22.413  1.00 23.66           C  
ATOM   3289  CG2 VAL A 439      -2.420  -8.098 -24.712  1.00 23.95           C  
ATOM   3290  N   VAL A 440      -6.047  -5.556 -22.883  1.00 19.61           N  
ATOM   3291  CA  VAL A 440      -6.529  -4.553 -21.850  1.00 19.39           C  
ATOM   3292  C   VAL A 440      -6.445  -5.206 -20.482  1.00 22.04           C  
ATOM   3293  O   VAL A 440      -7.075  -6.249 -20.257  1.00 25.31           O  
ATOM   3294  CB  VAL A 440      -7.962  -4.136 -22.156  1.00 23.37           C  
ATOM   3295  CG1 VAL A 440      -8.396  -2.966 -21.249  1.00 21.73           C  
ATOM   3296  CG2 VAL A 440      -8.025  -3.663 -23.624  1.00 20.55           C  
ATOM   3297  N   GLN A 441      -5.659  -4.648 -19.577  1.00 24.24           N  
ATOM   3298  CA  GLN A 441      -5.347  -5.337 -18.351  1.00 22.12           C  
ATOM   3299  C   GLN A 441      -5.460  -4.447 -17.154  1.00 23.06           C  
ATOM   3300  O   GLN A 441      -5.260  -3.278 -17.278  1.00 23.51           O  
ATOM   3301  CB  GLN A 441      -3.941  -5.948 -18.390  1.00 29.13           C  
ATOM   3302  CG  GLN A 441      -2.780  -5.148 -17.822  1.00 40.97           C  
ATOM   3303  CD  GLN A 441      -2.595  -5.136 -16.300  1.00 39.30           C  
ATOM   3304  NE2 GLN A 441      -2.342  -3.983 -15.782  1.00 39.02           N  
ATOM   3305  OE1 GLN A 441      -2.649  -6.141 -15.625  1.00 41.61           O  
ATOM   3306  N   THR A 442      -5.713  -5.049 -15.999  1.00 18.57           N  
ATOM   3307  CA  THR A 442      -5.752  -4.268 -14.740  1.00 19.58           C  
ATOM   3308  C   THR A 442      -5.211  -5.101 -13.610  1.00 20.13           C  
ATOM   3309  O   THR A 442      -5.337  -6.338 -13.634  1.00 21.15           O  
ATOM   3310  CB  THR A 442      -7.213  -3.775 -14.497  1.00 19.09           C  
ATOM   3311  CG2 THR A 442      -8.126  -4.952 -14.006  1.00 19.42           C  
ATOM   3312  OG1 THR A 442      -7.218  -2.797 -13.431  1.00 25.17           O  
ATOM   3313  N   ASP A 443      -4.638  -4.437 -12.600  1.00 20.16           N  
ATOM   3314  CA  ASP A 443      -4.320  -5.100 -11.335  1.00 25.71           C  
ATOM   3315  C   ASP A 443      -5.468  -4.986 -10.309  1.00 26.79           C  
ATOM   3316  O   ASP A 443      -5.438  -5.642  -9.261  1.00 24.61           O  
ATOM   3317  CB  ASP A 443      -3.074  -4.443 -10.728  1.00 25.36           C  
ATOM   3318  CG  ASP A 443      -1.822  -4.744 -11.540  1.00 30.39           C  
ATOM   3319  OD1 ASP A 443      -1.739  -5.778 -12.232  1.00 32.92           O  
ATOM   3320  OD2 ASP A 443      -0.895  -3.919 -11.552  1.00 36.83           O1-
ATOM   3321  N   LEU A 444      -6.466  -4.179 -10.631  1.00 23.16           N  
ATOM   3322  CA  LEU A 444      -7.547  -3.842  -9.676  1.00 24.32           C  
ATOM   3323  C   LEU A 444      -8.582  -4.935  -9.625  1.00 25.70           C  
ATOM   3324  O   LEU A 444      -8.733  -5.623 -10.634  1.00 25.19           O  
ATOM   3325  CB  LEU A 444      -8.200  -2.522 -10.066  1.00 26.69           C  
ATOM   3326  CG  LEU A 444      -7.329  -1.251  -9.929  1.00 28.47           C  
ATOM   3327  CD1 LEU A 444      -8.076  -0.122 -10.559  1.00 25.48           C  
ATOM   3328  CD2 LEU A 444      -6.919  -0.918  -8.471  1.00 25.24           C  
ATOM   3329  N   PRO A 445      -9.277  -5.130  -8.455  1.00 23.21           N  
ATOM   3330  CA  PRO A 445     -10.373  -6.095  -8.424  1.00 23.71           C  
ATOM   3331  C   PRO A 445     -11.650  -5.422  -8.971  1.00 24.85           C  
ATOM   3332  O   PRO A 445     -12.668  -5.376  -8.272  1.00 25.35           O  
ATOM   3333  CB  PRO A 445     -10.534  -6.408  -6.926  1.00 25.52           C  
ATOM   3334  CG  PRO A 445     -10.229  -5.114  -6.267  1.00 25.17           C  
ATOM   3335  CD  PRO A 445      -9.177  -4.408  -7.168  1.00 26.25           C  
ATOM   3336  N   VAL A 446     -11.569  -4.929 -10.221  1.00 23.49           N  
ATOM   3337  CA  VAL A 446     -12.709  -4.187 -10.861  1.00 22.73           C  
ATOM   3338  C   VAL A 446     -12.781  -4.561 -12.320  1.00 22.16           C  
ATOM   3339  O   VAL A 446     -11.825  -4.292 -13.114  1.00 23.78           O  
ATOM   3340  CB  VAL A 446     -12.522  -2.611 -10.825  1.00 23.83           C  
ATOM   3341  CG1 VAL A 446     -13.783  -1.915 -11.338  1.00 21.13           C  
ATOM   3342  CG2 VAL A 446     -12.336  -2.170  -9.366  1.00 23.84           C  
ATOM   3343  N   PRO A 447     -13.916  -5.140 -12.715  1.00 20.55           N  
ATOM   3344  CA  PRO A 447     -14.103  -5.507 -14.110  1.00 21.62           C  
ATOM   3345  C   PRO A 447     -14.750  -4.344 -14.912  1.00 21.36           C  
ATOM   3346  O   PRO A 447     -15.356  -3.437 -14.309  1.00 25.06           O  
ATOM   3347  CB  PRO A 447     -15.042  -6.724 -13.992  1.00 22.89           C  
ATOM   3348  CG  PRO A 447     -15.954  -6.278 -12.872  1.00 19.66           C  
ATOM   3349  CD  PRO A 447     -15.085  -5.492 -11.891  1.00 23.06           C  
ATOM   3350  N   HIS A 448     -14.525  -4.298 -16.204  1.00 24.94           N  
ATOM   3351  CA  HIS A 448     -15.044  -3.170 -17.056  1.00 23.28           C  
ATOM   3352  C   HIS A 448     -15.546  -3.791 -18.350  1.00 22.85           C  
ATOM   3353  O   HIS A 448     -14.816  -4.586 -18.944  1.00 23.16           O  
ATOM   3354  CB  HIS A 448     -13.933  -2.101 -17.308  1.00 21.00           C  
ATOM   3355  CG  HIS A 448     -13.396  -1.487 -16.027  1.00 24.29           C  
ATOM   3356  CD2 HIS A 448     -12.358  -1.853 -15.224  1.00 20.41           C  
ATOM   3357  ND1 HIS A 448     -13.967  -0.381 -15.425  1.00 25.55           N  
ATOM   3358  CE1 HIS A 448     -13.281  -0.054 -14.340  1.00 24.64           C  
ATOM   3359  NE2 HIS A 448     -12.316  -0.951 -14.183  1.00 23.71           N  
ATOM   3360  N   PRO A 449     -16.733  -3.328 -18.863  1.00 20.69           N  
ATOM   3361  CA  PRO A 449     -17.172  -3.694 -20.235  1.00 17.08           C  
ATOM   3362  C   PRO A 449     -16.444  -2.840 -21.312  1.00 20.24           C  
ATOM   3363  O   PRO A 449     -16.633  -1.628 -21.393  1.00 20.74           O  
ATOM   3364  CB  PRO A 449     -18.694  -3.409 -20.163  1.00 17.17           C  
ATOM   3365  CG  PRO A 449     -18.742  -2.090 -19.339  1.00 17.45           C  
ATOM   3366  CD  PRO A 449     -17.719  -2.439 -18.215  1.00 19.46           C  
ATOM   3367  N   ILE A 450     -15.606  -3.455 -22.131  1.00 19.90           N  
ATOM   3368  CA  ILE A 450     -14.889  -2.668 -23.172  1.00 19.78           C  
ATOM   3369  C   ILE A 450     -15.586  -2.664 -24.533  1.00 21.37           C  
ATOM   3370  O   ILE A 450     -15.816  -3.708 -25.143  1.00 20.77           O  
ATOM   3371  CB  ILE A 450     -13.440  -3.220 -23.347  1.00 20.81           C  
ATOM   3372  CG1 ILE A 450     -12.712  -3.364 -21.971  1.00 22.67           C  
ATOM   3373  CG2 ILE A 450     -12.649  -2.412 -24.409  1.00 25.16           C  
ATOM   3374  CD1 ILE A 450     -12.575  -2.040 -21.218  1.00 21.13           C  
ATOM   3375  N   HIS A 451     -15.816  -1.477 -25.061  1.00 19.82           N  
ATOM   3376  CA  HIS A 451     -16.517  -1.327 -26.275  1.00 19.83           C  
ATOM   3377  C   HIS A 451     -15.550  -0.719 -27.349  1.00 22.63           C  
ATOM   3378  O   HIS A 451     -14.934   0.306 -27.090  1.00 21.27           O  
ATOM   3379  CB  HIS A 451     -17.716  -0.412 -26.075  1.00 19.92           C  
ATOM   3380  CG  HIS A 451     -18.415  -0.077 -27.363  1.00 22.07           C  
ATOM   3381  CD2 HIS A 451     -18.914   1.085 -27.862  1.00 21.44           C  
ATOM   3382  ND1 HIS A 451     -18.699  -1.045 -28.299  1.00 22.56           N  
ATOM   3383  CE1 HIS A 451     -19.318  -0.506 -29.325  1.00 22.15           C  
ATOM   3384  NE2 HIS A 451     -19.484   0.780 -29.071  1.00 22.72           N  
ATOM   3385  N   LEU A 452     -15.448  -1.335 -28.538  1.00 20.76           N  
ATOM   3386  CA  LEU A 452     -14.678  -0.766 -29.620  1.00 20.78           C  
ATOM   3387  C   LEU A 452     -15.641  -0.328 -30.701  1.00 21.44           C  
ATOM   3388  O   LEU A 452     -16.506  -1.098 -31.135  1.00 23.40           O  
ATOM   3389  CB  LEU A 452     -13.782  -1.866 -30.218  1.00 20.69           C  
ATOM   3390  CG  LEU A 452     -12.990  -1.503 -31.472  1.00 22.09           C  
ATOM   3391  CD1 LEU A 452     -12.057  -0.273 -31.303  1.00 20.61           C  
ATOM   3392  CD2 LEU A 452     -12.303  -2.773 -32.050  1.00 22.75           C  
ATOM   3393  N   HIS A 453     -15.490   0.931 -31.120  1.00 20.49           N  
ATOM   3394  CA  HIS A 453     -16.203   1.429 -32.329  1.00 22.15           C  
ATOM   3395  C   HIS A 453     -15.642   0.975 -33.655  1.00 22.97           C  
ATOM   3396  O   HIS A 453     -14.434   0.742 -33.825  1.00 22.19           O  
ATOM   3397  CB  HIS A 453     -16.240   2.972 -32.301  1.00 19.75           C  
ATOM   3398  CG  HIS A 453     -16.978   3.555 -31.127  1.00 24.05           C  
ATOM   3399  CD2 HIS A 453     -17.145   3.121 -29.852  1.00 24.75           C  
ATOM   3400  ND1 HIS A 453     -17.721   4.701 -31.233  1.00 25.30           N  
ATOM   3401  CE1 HIS A 453     -18.277   4.977 -30.080  1.00 24.71           C  
ATOM   3402  NE2 HIS A 453     -17.938   4.033 -29.216  1.00 25.98           N  
ATOM   3403  N   GLY A 454     -16.520   0.926 -34.662  1.00 22.04           N  
ATOM   3404  CA  GLY A 454     -16.046   0.762 -36.040  1.00 19.18           C  
ATOM   3405  C   GLY A 454     -15.710  -0.661 -36.429  1.00 21.84           C  
ATOM   3406  O   GLY A 454     -15.228  -0.898 -37.526  1.00 22.33           O  
ATOM   3407  N   HIS A 455     -15.873  -1.623 -35.477  1.00 21.94           N  
ATOM   3408  CA  HIS A 455     -15.349  -2.961 -35.733  1.00 21.31           C  
ATOM   3409  C   HIS A 455     -16.114  -3.934 -34.861  1.00 23.05           C  
ATOM   3410  O   HIS A 455     -16.431  -3.616 -33.735  1.00 25.47           O  
ATOM   3411  CB  HIS A 455     -13.885  -3.098 -35.240  1.00 22.12           C  
ATOM   3412  CG  HIS A 455     -12.906  -2.285 -36.017  1.00 23.54           C  
ATOM   3413  CD2 HIS A 455     -12.463  -1.018 -35.847  1.00 24.32           C  
ATOM   3414  ND1 HIS A 455     -12.258  -2.782 -37.133  1.00 22.97           N  
ATOM   3415  CE1 HIS A 455     -11.471  -1.846 -37.635  1.00 23.51           C  
ATOM   3416  NE2 HIS A 455     -11.566  -0.768 -36.868  1.00 21.95           N  
ATOM   3417  N   ASP A 456     -16.270  -5.157 -35.351  1.00 22.23           N  
ATOM   3418  CA  ASP A 456     -16.462  -6.314 -34.440  1.00 22.54           C  
ATOM   3419  C   ASP A 456     -15.049  -6.840 -34.125  1.00 26.62           C  
ATOM   3420  O   ASP A 456     -14.354  -7.218 -35.059  1.00 26.19           O  
ATOM   3421  CB  ASP A 456     -17.231  -7.448 -35.113  1.00 23.35           C  
ATOM   3422  CG  ASP A 456     -18.736  -7.205 -35.183  1.00 22.21           C  
ATOM   3423  OD1 ASP A 456     -19.242  -6.259 -34.598  1.00 27.55           O  
ATOM   3424  OD2 ASP A 456     -19.456  -8.016 -35.784  1.00 24.56           O1-
ATOM   3425  N   PHE A 457     -14.623  -6.909 -32.837  1.00 24.15           N  
ATOM   3426  CA  PHE A 457     -13.290  -7.469 -32.600  1.00 23.92           C  
ATOM   3427  C   PHE A 457     -13.430  -8.977 -32.372  1.00 24.75           C  
ATOM   3428  O   PHE A 457     -14.557  -9.482 -32.149  1.00 22.77           O  
ATOM   3429  CB  PHE A 457     -12.591  -6.847 -31.380  1.00 24.71           C  
ATOM   3430  CG  PHE A 457     -13.436  -6.791 -30.146  1.00 22.24           C  
ATOM   3431  CD1 PHE A 457     -13.711  -7.952 -29.400  1.00 21.06           C  
ATOM   3432  CD2 PHE A 457     -13.882  -5.563 -29.668  1.00 23.72           C  
ATOM   3433  CE1 PHE A 457     -14.508  -7.912 -28.277  1.00 23.05           C  
ATOM   3434  CE2 PHE A 457     -14.640  -5.486 -28.478  1.00 22.57           C  
ATOM   3435  CZ  PHE A 457     -14.959  -6.666 -27.761  1.00 19.63           C  
ATOM   3436  N   TYR A 458     -12.285  -9.651 -32.447  1.00 20.23           N  
ATOM   3437  CA  TYR A 458     -12.133 -11.113 -32.234  1.00 23.30           C  
ATOM   3438  C   TYR A 458     -11.676 -11.179 -30.773  1.00 21.52           C  
ATOM   3439  O   TYR A 458     -10.624 -10.620 -30.368  1.00 22.24           O  
ATOM   3440  CB  TYR A 458     -11.080 -11.667 -33.233  1.00 22.13           C  
ATOM   3441  CG  TYR A 458     -11.616 -11.652 -34.648  1.00 22.68           C  
ATOM   3442  CD1 TYR A 458     -11.843 -10.456 -35.323  1.00 22.13           C  
ATOM   3443  CD2 TYR A 458     -11.839 -12.855 -35.340  1.00 21.68           C  
ATOM   3444  CE1 TYR A 458     -12.353 -10.453 -36.607  1.00 22.08           C  
ATOM   3445  CE2 TYR A 458     -12.350 -12.863 -36.616  1.00 19.04           C  
ATOM   3446  CZ  TYR A 458     -12.594 -11.671 -37.249  1.00 21.42           C  
ATOM   3447  OH  TYR A 458     -13.110 -11.757 -38.561  1.00 24.79           O  
ATOM   3448  N   LEU A 459     -12.459 -11.853 -29.931  1.00 21.58           N  
ATOM   3449  CA  LEU A 459     -12.096 -11.917 -28.553  1.00 20.76           C  
ATOM   3450  C   LEU A 459     -11.162 -13.123 -28.366  1.00 22.43           C  
ATOM   3451  O   LEU A 459     -11.615 -14.291 -28.479  1.00 25.28           O  
ATOM   3452  CB  LEU A 459     -13.365 -12.046 -27.706  1.00 21.79           C  
ATOM   3453  CG  LEU A 459     -13.214 -12.161 -26.215  1.00 20.99           C  
ATOM   3454  CD1 LEU A 459     -12.580 -10.869 -25.662  1.00 21.18           C  
ATOM   3455  CD2 LEU A 459     -14.637 -12.330 -25.672  1.00 22.23           C  
ATOM   3456  N   LEU A 460      -9.870 -12.862 -28.183  1.00 22.83           N  
ATOM   3457  CA  LEU A 460      -8.855 -13.934 -28.185  1.00 22.03           C  
ATOM   3458  C   LEU A 460      -8.672 -14.563 -26.799  1.00 23.83           C  
ATOM   3459  O   LEU A 460      -8.379 -15.748 -26.721  1.00 26.36           O  
ATOM   3460  CB  LEU A 460      -7.508 -13.418 -28.670  1.00 21.94           C  
ATOM   3461  CG  LEU A 460      -7.650 -12.546 -29.929  1.00 20.46           C  
ATOM   3462  CD1 LEU A 460      -6.257 -12.070 -30.360  1.00 23.79           C  
ATOM   3463  CD2 LEU A 460      -8.335 -13.264 -31.071  1.00 21.97           C  
ATOM   3464  N   ALA A 461      -8.863 -13.771 -25.742  1.00 21.14           N  
ATOM   3465  CA  ALA A 461      -8.664 -14.201 -24.393  1.00 25.75           C  
ATOM   3466  C   ALA A 461      -9.408 -13.285 -23.376  1.00 26.48           C  
ATOM   3467  O   ALA A 461      -9.657 -12.093 -23.604  1.00 26.03           O  
ATOM   3468  CB  ALA A 461      -7.173 -14.232 -24.031  1.00 21.71           C  
ATOM   3469  N   GLN A 462      -9.800 -13.895 -22.282  1.00 22.73           N  
ATOM   3470  CA  GLN A 462     -10.411 -13.163 -21.108  1.00 24.70           C  
ATOM   3471  C   GLN A 462     -10.029 -13.962 -19.897  1.00 26.26           C  
ATOM   3472  O   GLN A 462     -10.133 -15.187 -19.960  1.00 30.17           O  
ATOM   3473  CB  GLN A 462     -11.919 -13.273 -21.277  1.00 29.06           C  
ATOM   3474  CG  GLN A 462     -12.739 -12.177 -20.794  1.00 29.87           C  
ATOM   3475  CD  GLN A 462     -14.137 -12.250 -21.396  1.00 31.53           C  
ATOM   3476  NE2 GLN A 462     -14.613 -13.461 -21.708  1.00 25.06           N  
ATOM   3477  OE1 GLN A 462     -14.775 -11.224 -21.572  1.00 31.65           O  
ATOM   3478  N   GLY A 463      -9.650 -13.311 -18.793  1.00 27.30           N  
ATOM   3479  CA  GLY A 463      -9.211 -14.071 -17.627  1.00 26.48           C  
ATOM   3480  C   GLY A 463      -9.006 -13.232 -16.391  1.00 26.91           C  
ATOM   3481  O   GLY A 463      -9.354 -12.069 -16.383  1.00 25.02           O  
ATOM   3482  N   PHE A 464      -8.479 -13.871 -15.339  1.00 25.43           N  
ATOM   3483  CA  PHE A 464      -8.354 -13.313 -13.987  1.00 25.99           C  
ATOM   3484  C   PHE A 464      -6.919 -13.378 -13.539  1.00 26.98           C  
ATOM   3485  O   PHE A 464      -6.185 -14.259 -13.945  1.00 25.94           O  
ATOM   3486  CB  PHE A 464      -9.204 -14.166 -12.987  1.00 23.89           C  
ATOM   3487  CG  PHE A 464     -10.651 -14.283 -13.398  1.00 25.30           C  
ATOM   3488  CD1 PHE A 464     -11.560 -13.337 -12.970  1.00 24.54           C  
ATOM   3489  CD2 PHE A 464     -11.068 -15.262 -14.314  1.00 28.04           C  
ATOM   3490  CE1 PHE A 464     -12.906 -13.439 -13.332  1.00 26.31           C  
ATOM   3491  CE2 PHE A 464     -12.408 -15.344 -14.711  1.00 30.57           C  
ATOM   3492  CZ  PHE A 464     -13.328 -14.421 -14.239  1.00 30.16           C  
ATOM   3493  N   GLY A 465      -6.521 -12.432 -12.712  1.00 26.88           N  
ATOM   3494  CA  GLY A 465      -5.135 -12.314 -12.289  1.00 28.33           C  
ATOM   3495  C   GLY A 465      -4.213 -11.715 -13.352  1.00 31.46           C  
ATOM   3496  O   GLY A 465      -4.646 -11.058 -14.361  1.00 26.52           O  
ATOM   3497  N   GLN A 466      -2.917 -11.962 -13.170  1.00 32.29           N  
ATOM   3498  CA  GLN A 466      -1.953 -11.338 -14.059  1.00 32.42           C  
ATOM   3499  C   GLN A 466      -1.935 -11.975 -15.412  1.00 31.76           C  
ATOM   3500  O   GLN A 466      -2.228 -13.171 -15.585  1.00 32.22           O  
ATOM   3501  CB  GLN A 466      -0.547 -11.324 -13.415  1.00 40.58           C  
ATOM   3502  CG  GLN A 466       0.151 -12.648 -13.505  1.00 44.58           C  
ATOM   3503  CD  GLN A 466       1.525 -12.640 -12.841  1.00 46.43           C  
ATOM   3504  NE2 GLN A 466       2.342 -13.619 -13.205  1.00 37.48           N  
ATOM   3505  OE1 GLN A 466       1.834 -11.779 -12.007  1.00 41.00           O  
ATOM   3506  N   PHE A 467      -1.640 -11.141 -16.397  1.00 29.96           N  
ATOM   3507  CA  PHE A 467      -1.559 -11.571 -17.726  1.00 32.84           C  
ATOM   3508  C   PHE A 467      -0.133 -12.155 -17.905  1.00 34.96           C  
ATOM   3509  O   PHE A 467       0.871 -11.570 -17.437  1.00 33.65           O  
ATOM   3510  CB  PHE A 467      -1.796 -10.384 -18.652  1.00 32.60           C  
ATOM   3511  CG  PHE A 467      -1.660 -10.730 -20.089  1.00 33.93           C  
ATOM   3512  CD1 PHE A 467      -2.622 -11.501 -20.730  1.00 36.17           C  
ATOM   3513  CD2 PHE A 467      -0.541 -10.295 -20.818  1.00 36.47           C  
ATOM   3514  CE1 PHE A 467      -2.463 -11.836 -22.087  1.00 37.17           C  
ATOM   3515  CE2 PHE A 467      -0.386 -10.630 -22.153  1.00 33.77           C  
ATOM   3516  CZ  PHE A 467      -1.346 -11.410 -22.786  1.00 34.34           C  
ATOM   3517  N   ASN A 468      -0.086 -13.310 -18.549  1.00 31.60           N  
ATOM   3518  CA  ASN A 468       1.128 -14.128 -18.682  1.00 34.56           C  
ATOM   3519  C   ASN A 468       1.492 -14.296 -20.147  1.00 34.88           C  
ATOM   3520  O   ASN A 468       0.997 -15.229 -20.806  1.00 33.09           O  
ATOM   3521  CB  ASN A 468       0.883 -15.508 -17.985  1.00 37.38           C  
ATOM   3522  CG  ASN A 468       0.966 -15.424 -16.470  1.00 42.91           C  
ATOM   3523  ND2 ASN A 468       0.048 -16.101 -15.759  1.00 47.84           N  
ATOM   3524  OD1 ASN A 468       1.809 -14.726 -15.940  1.00 49.39           O  
ATOM   3525  N   PRO A 469       2.311 -13.370 -20.706  1.00 34.35           N  
ATOM   3526  CA  PRO A 469       2.591 -13.425 -22.154  1.00 38.87           C  
ATOM   3527  C   PRO A 469       3.289 -14.719 -22.564  1.00 38.83           C  
ATOM   3528  O   PRO A 469       3.131 -15.125 -23.657  1.00 41.67           O  
ATOM   3529  CB  PRO A 469       3.499 -12.205 -22.399  1.00 37.33           C  
ATOM   3530  CG  PRO A 469       4.078 -11.878 -21.058  1.00 40.95           C  
ATOM   3531  CD  PRO A 469       3.053 -12.285 -20.035  1.00 39.75           C  
ATOM   3532  N   GLN A 470       4.026 -15.367 -21.669  1.00 43.87           N  
ATOM   3533  CA  GLN A 470       4.623 -16.688 -21.958  1.00 51.90           C  
ATOM   3534  C   GLN A 470       3.568 -17.830 -21.999  1.00 56.48           C  
ATOM   3535  O   GLN A 470       3.634 -18.686 -22.881  1.00 58.64           O  
ATOM   3536  CB  GLN A 470       5.759 -17.002 -20.951  1.00 52.34           C  
ATOM   3537  CG  GLN A 470       5.355 -17.434 -19.523  1.00 51.66           C  
ATOM   3538  CD  GLN A 470       4.645 -16.338 -18.690  1.00 60.96           C  
ATOM   3539  NE2 GLN A 470       4.402 -16.626 -17.399  1.00 58.88           N  
ATOM   3540  OE1 GLN A 470       4.310 -15.258 -19.199  1.00 53.80           O  
ATOM   3541  N   ASN A 471       2.590 -17.794 -21.071  1.00 52.21           N  
ATOM   3542  CA  ASN A 471       1.595 -18.872 -20.836  1.00 50.48           C  
ATOM   3543  C   ASN A 471       0.226 -18.730 -21.500  1.00 47.07           C  
ATOM   3544  O   ASN A 471      -0.492 -19.730 -21.645  1.00 42.31           O  
ATOM   3545  CB  ASN A 471       1.246 -18.945 -19.346  1.00 55.14           C  
ATOM   3546  CG  ASN A 471       2.098 -19.923 -18.585  1.00 65.32           C  
ATOM   3547  ND2 ASN A 471       2.850 -20.724 -19.333  1.00 64.21           N  
ATOM   3548  OD1 ASN A 471       2.085 -19.968 -17.322  1.00 61.20           O  
ATOM   3549  N   VAL A 472      -0.203 -17.502 -21.777  1.00 42.13           N  
ATOM   3550  CA  VAL A 472      -1.629 -17.281 -22.135  1.00 43.06           C  
ATOM   3551  C   VAL A 472      -1.900 -17.945 -23.459  1.00 40.10           C  
ATOM   3552  O   VAL A 472      -1.039 -17.982 -24.294  1.00 34.02           O  
ATOM   3553  CB  VAL A 472      -2.047 -15.788 -22.262  1.00 50.24           C  
ATOM   3554  CG1 VAL A 472      -1.827 -15.052 -20.949  1.00 57.17           C  
ATOM   3555  CG2 VAL A 472      -1.351 -15.080 -23.438  1.00 47.71           C  
ATOM   3556  N   THR A 473      -3.102 -18.446 -23.669  1.00 36.27           N  
ATOM   3557  CA  THR A 473      -3.375 -19.030 -24.941  1.00 33.84           C  
ATOM   3558  C   THR A 473      -4.398 -18.148 -25.620  1.00 36.30           C  
ATOM   3559  O   THR A 473      -5.357 -17.680 -24.980  1.00 35.03           O  
ATOM   3560  CB  THR A 473      -3.833 -20.501 -24.886  1.00 42.71           C  
ATOM   3561  CG2 THR A 473      -2.891 -21.350 -24.130  1.00 37.55           C  
ATOM   3562  OG1 THR A 473      -5.106 -20.579 -24.264  1.00 55.26           O  
ATOM   3563  N   LEU A 474      -4.172 -17.905 -26.895  1.00 29.59           N  
ATOM   3564  CA  LEU A 474      -5.002 -16.960 -27.659  1.00 31.37           C  
ATOM   3565  C   LEU A 474      -5.882 -17.777 -28.565  1.00 30.25           C  
ATOM   3566  O   LEU A 474      -5.374 -18.634 -29.306  1.00 30.52           O  
ATOM   3567  CB  LEU A 474      -4.124 -16.040 -28.493  1.00 31.55           C  
ATOM   3568  CG  LEU A 474      -3.265 -15.074 -27.679  1.00 34.98           C  
ATOM   3569  CD1 LEU A 474      -2.562 -14.164 -28.656  1.00 31.93           C  
ATOM   3570  CD2 LEU A 474      -4.095 -14.320 -26.650  1.00 29.72           C  
ATOM   3571  N   LYS A 475      -7.198 -17.594 -28.477  1.00 25.70           N  
ATOM   3572  CA  LYS A 475      -8.079 -18.391 -29.311  1.00 27.25           C  
ATOM   3573  C   LYS A 475      -8.177 -17.750 -30.719  1.00 29.62           C  
ATOM   3574  O   LYS A 475      -8.758 -16.683 -30.884  1.00 27.01           O  
ATOM   3575  CB  LYS A 475      -9.459 -18.538 -28.644  1.00 26.35           C  
ATOM   3576  CG  LYS A 475     -10.431 -19.385 -29.474  1.00 28.06           C  
ATOM   3577  CD  LYS A 475     -11.749 -19.607 -28.721  1.00 24.81           C  
ATOM   3578  CE  LYS A 475     -12.601 -20.655 -29.439  1.00 28.43           C  
ATOM   3579  NZ  LYS A 475     -13.743 -21.065 -28.562  1.00 30.93           N1+
ATOM   3580  N   THR A 476      -7.644 -18.417 -31.736  1.00 27.16           N  
ATOM   3581  CA  THR A 476      -7.664 -17.797 -33.039  1.00 27.82           C  
ATOM   3582  C   THR A 476      -8.576 -18.524 -34.008  1.00 29.89           C  
ATOM   3583  O   THR A 476      -8.874 -17.967 -35.083  1.00 26.53           O  
ATOM   3584  CB  THR A 476      -6.262 -17.606 -33.686  1.00 35.28           C  
ATOM   3585  CG2 THR A 476      -5.375 -16.734 -32.825  1.00 30.46           C  
ATOM   3586  OG1 THR A 476      -5.677 -18.892 -33.910  1.00 38.44           O  
ATOM   3587  N   HIS A 477      -9.020 -19.725 -33.604  1.00 28.44           N  
ATOM   3588  CA  HIS A 477      -9.915 -20.541 -34.436  1.00 30.41           C  
ATOM   3589  C   HIS A 477     -11.376 -20.204 -34.020  1.00 27.26           C  
ATOM   3590  O   HIS A 477     -11.842 -20.557 -32.902  1.00 25.38           O  
ATOM   3591  CB  HIS A 477      -9.628 -22.044 -34.268  1.00 38.19           C  
ATOM   3592  CG  HIS A 477     -10.561 -22.914 -35.052  1.00 44.57           C  
ATOM   3593  CD2 HIS A 477     -11.628 -23.657 -34.666  1.00 55.09           C  
ATOM   3594  ND1 HIS A 477     -10.467 -23.061 -36.417  1.00 53.81           N  
ATOM   3595  CE1 HIS A 477     -11.426 -23.870 -36.841  1.00 57.92           C  
ATOM   3596  NE2 HIS A 477     -12.140 -24.252 -35.796  1.00 58.10           N  
ATOM   3597  N   ASN A 478     -12.022 -19.459 -34.912  1.00 25.74           N  
ATOM   3598  CA  ASN A 478     -13.371 -18.925 -34.741  1.00 25.80           C  
ATOM   3599  C   ASN A 478     -13.690 -18.471 -33.322  1.00 26.01           C  
ATOM   3600  O   ASN A 478     -14.632 -19.003 -32.655  1.00 24.17           O  
ATOM   3601  CB  ASN A 478     -14.414 -19.908 -35.226  1.00 26.89           C  
ATOM   3602  CG  ASN A 478     -15.774 -19.241 -35.440  1.00 27.46           C  
ATOM   3603  ND2 ASN A 478     -16.812 -19.996 -35.189  1.00 22.30           N  
ATOM   3604  OD1 ASN A 478     -15.878 -18.045 -35.858  1.00 27.31           O  
ATOM   3605  N   PRO A 479     -12.891 -17.534 -32.831  1.00 27.10           N  
ATOM   3606  CA  PRO A 479     -13.128 -16.941 -31.575  1.00 23.28           C  
ATOM   3607  C   PRO A 479     -14.506 -16.197 -31.484  1.00 26.04           C  
ATOM   3608  O   PRO A 479     -15.086 -15.860 -32.526  1.00 23.00           O  
ATOM   3609  CB  PRO A 479     -11.974 -15.949 -31.490  1.00 21.08           C  
ATOM   3610  CG  PRO A 479     -11.771 -15.522 -32.908  1.00 31.16           C  
ATOM   3611  CD  PRO A 479     -11.715 -16.890 -33.508  1.00 25.74           C  
ATOM   3612  N   PRO A 480     -14.995 -15.916 -30.249  1.00 22.88           N  
ATOM   3613  CA  PRO A 480     -16.202 -15.046 -30.183  1.00 22.41           C  
ATOM   3614  C   PRO A 480     -15.849 -13.741 -30.897  1.00 21.79           C  
ATOM   3615  O   PRO A 480     -14.654 -13.322 -30.968  1.00 22.17           O  
ATOM   3616  CB  PRO A 480     -16.354 -14.746 -28.716  1.00 22.46           C  
ATOM   3617  CG  PRO A 480     -15.740 -15.936 -28.049  1.00 27.24           C  
ATOM   3618  CD  PRO A 480     -14.481 -16.215 -28.896  1.00 25.46           C  
ATOM   3619  N   ARG A 481     -16.845 -13.163 -31.480  1.00 22.87           N  
ATOM   3620  CA  ARG A 481     -16.644 -11.919 -32.253  1.00 24.48           C  
ATOM   3621  C   ARG A 481     -17.807 -11.043 -31.834  1.00 27.38           C  
ATOM   3622  O   ARG A 481     -18.990 -11.527 -31.815  1.00 23.69           O  
ATOM   3623  CB  ARG A 481     -16.738 -12.313 -33.720  1.00 29.95           C  
ATOM   3624  CG  ARG A 481     -16.092 -11.352 -34.697  1.00 29.38           C  
ATOM   3625  CD  ARG A 481     -15.875 -12.009 -36.072  1.00 25.19           C  
ATOM   3626  NE  ARG A 481     -17.132 -12.378 -36.712  1.00 26.95           N  
ATOM   3627  CZ  ARG A 481     -17.518 -13.631 -37.010  1.00 27.77           C  
ATOM   3628  NH1 ARG A 481     -16.780 -14.719 -36.704  1.00 22.84           N1+
ATOM   3629  NH2 ARG A 481     -18.684 -13.792 -37.658  1.00 25.75           N  
ATOM   3630  N   ARG A 482     -17.512  -9.784 -31.474  1.00 21.28           N  
ATOM   3631  CA  ARG A 482     -18.601  -8.896 -30.984  1.00 24.55           C  
ATOM   3632  C   ARG A 482     -18.027  -7.502 -30.804  1.00 20.30           C  
ATOM   3633  O   ARG A 482     -16.858  -7.282 -31.155  1.00 21.92           O  
ATOM   3634  CB  ARG A 482     -19.136  -9.423 -29.714  1.00 22.90           C  
ATOM   3635  CG  ARG A 482     -18.147  -9.346 -28.500  1.00 23.90           C  
ATOM   3636  CD  ARG A 482     -18.798 -10.160 -27.380  1.00 23.38           C  
ATOM   3637  NE  ARG A 482     -20.158  -9.682 -27.061  1.00 21.94           N  
ATOM   3638  CZ  ARG A 482     -20.971 -10.300 -26.193  1.00 26.24           C  
ATOM   3639  NH1 ARG A 482     -20.554 -11.394 -25.536  1.00 24.45           N1+
ATOM   3640  NH2 ARG A 482     -22.209  -9.843 -25.960  1.00 25.67           N  
ATOM   3641  N   ASP A 483     -18.810  -6.562 -30.300  1.00 19.41           N  
ATOM   3642  CA  ASP A 483     -18.277  -5.223 -30.211  1.00 20.00           C  
ATOM   3643  C   ASP A 483     -18.066  -4.780 -28.750  1.00 20.30           C  
ATOM   3644  O   ASP A 483     -17.487  -3.776 -28.562  1.00 19.50           O  
ATOM   3645  CB  ASP A 483     -19.138  -4.202 -30.924  1.00 20.39           C  
ATOM   3646  CG  ASP A 483     -20.566  -4.195 -30.434  1.00 21.44           C  
ATOM   3647  OD1 ASP A 483     -20.841  -3.853 -29.226  1.00 25.15           O  
ATOM   3648  OD2 ASP A 483     -21.429  -4.490 -31.267  1.00 23.00           O1-
ATOM   3649  N   THR A 484     -18.484  -5.559 -27.745  1.00 20.91           N  
ATOM   3650  CA  THR A 484     -18.380  -5.128 -26.311  1.00 20.89           C  
ATOM   3651  C   THR A 484     -18.108  -6.435 -25.523  1.00 22.21           C  
ATOM   3652  O   THR A 484     -18.880  -7.411 -25.617  1.00 21.52           O  
ATOM   3653  CB  THR A 484     -19.691  -4.418 -25.794  1.00 20.80           C  
ATOM   3654  CG2 THR A 484     -19.490  -3.882 -24.365  1.00 23.03           C  
ATOM   3655  OG1 THR A 484     -20.000  -3.285 -26.611  1.00 24.96           O  
ATOM   3656  N   ALA A 485     -16.992  -6.473 -24.786  1.00 20.21           N  
ATOM   3657  CA  ALA A 485     -16.708  -7.622 -23.907  1.00 21.02           C  
ATOM   3658  C   ALA A 485     -16.101  -7.154 -22.548  1.00 20.39           C  
ATOM   3659  O   ALA A 485     -15.485  -6.136 -22.449  1.00 21.31           O  
ATOM   3660  CB  ALA A 485     -15.756  -8.590 -24.637  1.00 23.61           C  
ATOM   3661  N   LEU A 486     -16.233  -7.961 -21.515  1.00 20.63           N  
ATOM   3662  CA  LEU A 486     -15.641  -7.609 -20.241  1.00 21.62           C  
ATOM   3663  C   LEU A 486     -14.144  -7.882 -20.178  1.00 24.83           C  
ATOM   3664  O   LEU A 486     -13.665  -8.920 -20.646  1.00 22.36           O  
ATOM   3665  CB  LEU A 486     -16.203  -8.494 -19.133  1.00 21.15           C  
ATOM   3666  CG  LEU A 486     -17.584  -8.230 -18.668  1.00 25.17           C  
ATOM   3667  CD1 LEU A 486     -17.770  -9.462 -17.790  1.00 29.50           C  
ATOM   3668  CD2 LEU A 486     -17.655  -6.918 -17.924  1.00 26.79           C  
ATOM   3669  N   MET A 487     -13.463  -6.950 -19.554  1.00 23.96           N  
ATOM   3670  CA  MET A 487     -12.187  -7.199 -18.906  1.00 25.41           C  
ATOM   3671  C   MET A 487     -12.619  -7.644 -17.530  1.00 23.54           C  
ATOM   3672  O   MET A 487     -13.022  -6.838 -16.664  1.00 23.86           O  
ATOM   3673  CB  MET A 487     -11.331  -5.935 -18.780  1.00 28.17           C  
ATOM   3674  CG  MET A 487     -10.013  -6.219 -18.026  1.00 26.39           C  
ATOM   3675  SD  MET A 487      -9.010  -4.748 -17.889  1.00 27.29           S  
ATOM   3676  CE  MET A 487     -10.086  -3.792 -16.805  1.00 22.81           C  
ATOM   3677  N   THR A 488     -12.582  -8.951 -17.347  1.00 22.76           N  
ATOM   3678  CA  THR A 488     -12.939  -9.563 -16.109  1.00 20.45           C  
ATOM   3679  C   THR A 488     -11.843  -9.269 -15.091  1.00 22.23           C  
ATOM   3680  O   THR A 488     -10.705  -8.986 -15.461  1.00 21.66           O  
ATOM   3681  CB  THR A 488     -13.089 -11.107 -16.274  1.00 23.34           C  
ATOM   3682  CG2 THR A 488     -14.425 -11.448 -16.898  1.00 24.18           C  
ATOM   3683  OG1 THR A 488     -12.075 -11.565 -17.193  1.00 23.35           O  
ATOM   3684  N   ALA A 489     -12.206  -9.391 -13.810  1.00 22.80           N  
ATOM   3685  CA  ALA A 489     -11.283  -9.128 -12.725  1.00 23.44           C  
ATOM   3686  C   ALA A 489     -11.531 -10.116 -11.635  1.00 22.41           C  
ATOM   3687  O   ALA A 489     -12.712 -10.443 -11.245  1.00 24.24           O  
ATOM   3688  CB  ALA A 489     -11.451  -7.699 -12.201  1.00 21.95           C  
ATOM   3689  N   ALA A 490     -10.443 -10.595 -11.054  1.00 24.01           N  
ATOM   3690  CA  ALA A 490     -10.598 -11.357  -9.795  1.00 24.54           C  
ATOM   3691  C   ALA A 490     -11.067 -10.544  -8.572  1.00 28.60           C  
ATOM   3692  O   ALA A 490     -10.823  -9.323  -8.464  1.00 24.88           O  
ATOM   3693  CB  ALA A 490      -9.227 -12.034  -9.487  1.00 24.20           C  
ATOM   3694  N   THR A 491     -11.659 -11.233  -7.570  1.00 27.10           N  
ATOM   3695  CA  THR A 491     -12.094 -10.556  -6.365  1.00 26.02           C  
ATOM   3696  C   THR A 491     -10.857 -10.282  -5.511  1.00 29.61           C  
ATOM   3697  O   THR A 491      -9.804 -10.915  -5.727  1.00 29.82           O  
ATOM   3698  CB  THR A 491     -13.098 -11.428  -5.568  1.00 29.56           C  
ATOM   3699  CG2 THR A 491     -14.357 -11.748  -6.429  1.00 26.45           C  
ATOM   3700  OG1 THR A 491     -12.437 -12.628  -5.085  1.00 35.61           O  
ATOM   3701  N   PRO A 492     -10.966  -9.348  -4.551  1.00 30.60           N  
ATOM   3702  CA  PRO A 492      -9.816  -9.017  -3.709  1.00 36.48           C  
ATOM   3703  C   PRO A 492      -9.300 -10.246  -2.991  1.00 39.11           C  
ATOM   3704  O   PRO A 492      -8.081 -10.471  -2.929  1.00 40.91           O  
ATOM   3705  CB  PRO A 492     -10.400  -7.996  -2.719  1.00 34.33           C  
ATOM   3706  CG  PRO A 492     -11.551  -7.399  -3.455  1.00 33.37           C  
ATOM   3707  CD  PRO A 492     -12.143  -8.526  -4.209  1.00 31.90           C  
ATOM   3708  N   GLU A 493     -10.208 -11.078  -2.536  1.00 42.28           N  
ATOM   3709  CA  GLU A 493      -9.789 -12.251  -1.824  1.00 43.80           C  
ATOM   3710  C   GLU A 493      -8.978 -13.181  -2.692  1.00 40.89           C  
ATOM   3711  O   GLU A 493      -8.152 -13.882  -2.205  1.00 47.65           O  
ATOM   3712  CB  GLU A 493     -10.940 -12.949  -1.089  1.00 46.18           C  
ATOM   3713  CG  GLU A 493     -12.307 -12.923  -1.727  1.00 60.48           C  
ATOM   3714  CD  GLU A 493     -13.059 -11.593  -1.674  1.00 65.77           C  
ATOM   3715  OE1 GLU A 493     -14.131 -11.535  -2.279  1.00 78.59           O  
ATOM   3716  OE2 GLU A 493     -12.636 -10.625  -1.058  1.00 62.54           O1-
ATOM   3717  N   ASN A 494      -9.184 -13.155  -3.988  1.00 36.25           N  
ATOM   3718  CA  ASN A 494      -8.356 -13.940  -4.901  1.00 36.08           C  
ATOM   3719  C   ASN A 494      -7.201 -13.161  -5.557  1.00 33.27           C  
ATOM   3720  O   ASN A 494      -6.636 -13.626  -6.539  1.00 33.54           O  
ATOM   3721  CB  ASN A 494      -9.216 -14.577  -5.988  1.00 36.29           C  
ATOM   3722  CG  ASN A 494     -10.108 -15.657  -5.457  1.00 40.94           C  
ATOM   3723  ND2 ASN A 494     -11.308 -15.721  -5.972  1.00 39.03           N  
ATOM   3724  OD1 ASN A 494      -9.723 -16.428  -4.576  1.00 44.69           O  
ATOM   3725  N   GLY A 495      -6.859 -12.003  -5.010  1.00 33.26           N  
ATOM   3726  CA  GLY A 495      -5.703 -11.209  -5.466  1.00 34.05           C  
ATOM   3727  C   GLY A 495      -6.019 -10.113  -6.465  1.00 32.62           C  
ATOM   3728  O   GLY A 495      -5.119  -9.390  -6.918  1.00 32.08           O  
ATOM   3729  N   GLY A 496      -7.287  -9.972  -6.849  1.00 30.46           N  
ATOM   3730  CA  GLY A 496      -7.602  -8.914  -7.852  1.00 28.70           C  
ATOM   3731  C   GLY A 496      -7.020  -9.069  -9.259  1.00 28.84           C  
ATOM   3732  O   GLY A 496      -6.280 -10.016  -9.594  1.00 25.07           O  
ATOM   3733  N   GLY A 497      -7.377  -8.127 -10.119  1.00 26.94           N  
ATOM   3734  CA  GLY A 497      -6.863  -8.108 -11.498  1.00 24.88           C  
ATOM   3735  C   GLY A 497      -7.475  -9.048 -12.524  1.00 24.24           C  
ATOM   3736  O   GLY A 497      -8.085 -10.068 -12.164  1.00 25.15           O  
ATOM   3737  N   GLY A 498      -7.242  -8.713 -13.804  1.00 21.66           N  
ATOM   3738  CA  GLY A 498      -7.639  -9.517 -14.985  1.00 22.13           C  
ATOM   3739  C   GLY A 498      -7.328  -8.850 -16.307  1.00 21.32           C  
ATOM   3740  O   GLY A 498      -6.613  -7.838 -16.343  1.00 22.85           O  
ATOM   3741  N   TYR A 499      -7.814  -9.438 -17.411  1.00 20.78           N  
ATOM   3742  CA  TYR A 499      -7.423  -8.895 -18.711  1.00 22.05           C  
ATOM   3743  C   TYR A 499      -8.410  -9.449 -19.736  1.00 21.25           C  
ATOM   3744  O   TYR A 499      -9.198 -10.367 -19.469  1.00 20.88           O  
ATOM   3745  CB  TYR A 499      -5.954  -9.347 -19.078  1.00 20.58           C  
ATOM   3746  CG  TYR A 499      -5.840 -10.843 -19.043  1.00 25.75           C  
ATOM   3747  CD1 TYR A 499      -6.141 -11.607 -20.183  1.00 29.00           C  
ATOM   3748  CD2 TYR A 499      -5.461 -11.531 -17.852  1.00 28.18           C  
ATOM   3749  CE1 TYR A 499      -6.086 -13.005 -20.160  1.00 28.12           C  
ATOM   3750  CE2 TYR A 499      -5.373 -12.928 -17.855  1.00 28.20           C  
ATOM   3751  CZ  TYR A 499      -5.678 -13.635 -19.020  1.00 31.06           C  
ATOM   3752  OH  TYR A 499      -5.678 -15.010 -19.074  1.00 30.71           O  
ATOM   3753  N   MET A 500      -8.456  -8.779 -20.876  1.00 22.01           N  
ATOM   3754  CA  MET A 500      -8.990  -9.369 -22.084  1.00 25.51           C  
ATOM   3755  C   MET A 500      -8.073  -9.049 -23.262  1.00 26.30           C  
ATOM   3756  O   MET A 500      -7.381  -8.042 -23.279  1.00 25.52           O  
ATOM   3757  CB  MET A 500     -10.416  -8.851 -22.325  1.00 24.39           C  
ATOM   3758  CG  MET A 500     -10.632  -7.339 -22.180  1.00 30.81           C  
ATOM   3759  SD  MET A 500     -10.646  -6.556 -23.805  1.00 30.65           S  
ATOM   3760  CE  MET A 500     -12.357  -6.972 -24.272  1.00 27.37           C  
ATOM   3761  N   VAL A 501      -8.087  -9.894 -24.291  1.00 25.15           N  
ATOM   3762  CA  VAL A 501      -7.269  -9.639 -25.438  1.00 24.28           C  
ATOM   3763  C   VAL A 501      -8.194  -9.711 -26.642  1.00 24.23           C  
ATOM   3764  O   VAL A 501      -8.962 -10.649 -26.805  1.00 25.26           O  
ATOM   3765  CB  VAL A 501      -6.161 -10.723 -25.600  1.00 23.75           C  
ATOM   3766  CG1 VAL A 501      -5.243 -10.315 -26.760  1.00 23.42           C  
ATOM   3767  CG2 VAL A 501      -5.410 -10.901 -24.240  1.00 22.39           C  
ATOM   3768  N   ILE A 502      -8.157  -8.662 -27.432  1.00 19.95           N  
ATOM   3769  CA  ILE A 502      -8.905  -8.652 -28.716  1.00 24.12           C  
ATOM   3770  C   ILE A 502      -8.005  -8.455 -29.890  1.00 25.99           C  
ATOM   3771  O   ILE A 502      -6.872  -7.951 -29.724  1.00 25.74           O  
ATOM   3772  CB  ILE A 502      -9.920  -7.493 -28.706  1.00 28.12           C  
ATOM   3773  CG1 ILE A 502      -9.204  -6.097 -28.762  1.00 26.61           C  
ATOM   3774  CG2 ILE A 502     -10.815  -7.681 -27.500  1.00 26.77           C  
ATOM   3775  CD1 ILE A 502     -10.163  -4.906 -28.982  1.00 26.61           C  
ATOM   3776  N   GLY A 503      -8.435  -8.925 -31.077  1.00 23.89           N  
ATOM   3777  CA  GLY A 503      -7.758  -8.573 -32.278  1.00 25.28           C  
ATOM   3778  C   GLY A 503      -8.741  -8.019 -33.306  1.00 23.17           C  
ATOM   3779  O   GLY A 503      -9.931  -8.343 -33.315  1.00 21.16           O  
ATOM   3780  N   PHE A 504      -8.272  -7.111 -34.127  1.00 23.45           N  
ATOM   3781  CA  PHE A 504      -9.055  -6.682 -35.297  1.00 23.94           C  
ATOM   3782  C   PHE A 504      -8.154  -6.162 -36.386  1.00 25.88           C  
ATOM   3783  O   PHE A 504      -7.101  -5.611 -36.068  1.00 24.72           O  
ATOM   3784  CB  PHE A 504     -10.023  -5.565 -34.884  1.00 25.87           C  
ATOM   3785  CG  PHE A 504      -9.345  -4.380 -34.241  1.00 27.68           C  
ATOM   3786  CD1 PHE A 504      -8.966  -4.406 -32.897  1.00 29.40           C  
ATOM   3787  CD2 PHE A 504      -9.099  -3.222 -34.981  1.00 26.25           C  
ATOM   3788  CE1 PHE A 504      -8.337  -3.310 -32.310  1.00 26.69           C  
ATOM   3789  CE2 PHE A 504      -8.451  -2.133 -34.407  1.00 28.24           C  
ATOM   3790  CZ  PHE A 504      -8.079  -2.179 -33.068  1.00 26.04           C  
ATOM   3791  N   PRO A 505      -8.535  -6.368 -37.680  1.00 24.26           N  
ATOM   3792  CA  PRO A 505      -7.761  -5.869 -38.799  1.00 27.10           C  
ATOM   3793  C   PRO A 505      -8.131  -4.442 -39.058  1.00 27.42           C  
ATOM   3794  O   PRO A 505      -9.291  -4.063 -38.760  1.00 25.51           O  
ATOM   3795  CB  PRO A 505      -8.259  -6.727 -39.992  1.00 26.64           C  
ATOM   3796  CG  PRO A 505      -9.676  -7.143 -39.584  1.00 26.30           C  
ATOM   3797  CD  PRO A 505      -9.785  -7.021 -38.096  1.00 28.72           C  
ATOM   3798  N   ALA A 506      -7.189  -3.664 -39.609  1.00 25.63           N  
ATOM   3799  CA  ALA A 506      -7.390  -2.247 -39.969  1.00 24.20           C  
ATOM   3800  C   ALA A 506      -8.195  -2.201 -41.261  1.00 22.63           C  
ATOM   3801  O   ALA A 506      -7.658  -1.871 -42.316  1.00 27.67           O  
ATOM   3802  CB  ALA A 506      -6.060  -1.525 -40.233  1.00 22.70           C  
ATOM   3803  N   ASP A 507      -9.488  -2.504 -41.167  1.00 21.20           N  
ATOM   3804  CA  ASP A 507     -10.305  -2.608 -42.403  1.00 23.17           C  
ATOM   3805  C   ASP A 507     -11.228  -1.430 -42.585  1.00 24.12           C  
ATOM   3806  O   ASP A 507     -12.019  -1.420 -43.551  1.00 24.81           O  
ATOM   3807  CB  ASP A 507     -11.074  -3.942 -42.388  1.00 25.66           C  
ATOM   3808  CG  ASP A 507     -12.081  -4.049 -41.253  1.00 26.97           C  
ATOM   3809  OD1 ASP A 507     -12.261  -3.094 -40.426  1.00 26.92           O  
ATOM   3810  OD2 ASP A 507     -12.665  -5.153 -41.122  1.00 27.08           O1-
ATOM   3811  N   ASN A 508     -11.107  -0.429 -41.689  1.00 22.55           N  
ATOM   3812  CA  ASN A 508     -12.053   0.662 -41.662  1.00 22.42           C  
ATOM   3813  C   ASN A 508     -11.410   1.981 -41.321  1.00 22.50           C  
ATOM   3814  O   ASN A 508     -11.203   2.254 -40.210  1.00 21.21           O  
ATOM   3815  CB  ASN A 508     -13.228   0.270 -40.772  1.00 19.87           C  
ATOM   3816  CG  ASN A 508     -14.420   1.212 -40.877  1.00 19.90           C  
ATOM   3817  ND2 ASN A 508     -15.456   0.881 -40.114  1.00 24.14           N  
ATOM   3818  OD1 ASN A 508     -14.429   2.217 -41.621  1.00 22.28           O  
ATOM   3819  N   PRO A 509     -11.033   2.830 -42.333  1.00 23.31           N  
ATOM   3820  CA  PRO A 509     -10.381   4.054 -41.934  1.00 25.74           C  
ATOM   3821  C   PRO A 509     -11.229   4.946 -41.002  1.00 23.19           C  
ATOM   3822  O   PRO A 509     -12.426   5.131 -41.205  1.00 23.03           O  
ATOM   3823  CB  PRO A 509     -10.120   4.788 -43.275  1.00 25.11           C  
ATOM   3824  CG  PRO A 509     -10.091   3.706 -44.323  1.00 24.35           C  
ATOM   3825  CD  PRO A 509     -11.098   2.673 -43.808  1.00 26.27           C  
ATOM   3826  N   GLY A 510     -10.651   5.458 -39.953  1.00 22.67           N  
ATOM   3827  CA  GLY A 510     -11.411   6.426 -39.165  1.00 21.87           C  
ATOM   3828  C   GLY A 510     -10.760   6.649 -37.833  1.00 21.43           C  
ATOM   3829  O   GLY A 510      -9.648   6.073 -37.571  1.00 23.71           O  
ATOM   3830  N   VAL A 511     -11.375   7.500 -37.011  1.00 21.14           N  
ATOM   3831  CA AVAL A 511     -10.952   7.595 -35.586  0.50 20.26           C  
ATOM   3832  CA BVAL A 511     -10.986   7.659 -35.600  0.50 19.23           C  
ATOM   3833  C   VAL A 511     -12.056   6.919 -34.783  1.00 17.75           C  
ATOM   3834  O   VAL A 511     -13.247   7.320 -34.794  1.00 19.03           O  
ATOM   3835  CB AVAL A 511     -10.527   8.993 -35.051  0.50 22.37           C  
ATOM   3836  CB BVAL A 511     -10.962   9.118 -35.192  0.50 20.18           C  
ATOM   3837  CG1AVAL A 511      -9.390   9.575 -35.898  0.50 23.58           C  
ATOM   3838  CG1BVAL A 511     -10.366   9.222 -33.804  0.50 18.27           C  
ATOM   3839  CG2AVAL A 511     -11.686   9.980 -34.955  0.50 22.37           C  
ATOM   3840  CG2BVAL A 511     -10.178   9.946 -36.231  0.50 19.49           C  
ATOM   3841  N   TRP A 512     -11.653   5.859 -34.139  1.00 19.71           N  
ATOM   3842  CA  TRP A 512     -12.614   4.912 -33.528  1.00 19.06           C  
ATOM   3843  C   TRP A 512     -12.367   4.889 -31.996  1.00 20.46           C  
ATOM   3844  O   TRP A 512     -11.206   4.653 -31.560  1.00 21.37           O  
ATOM   3845  CB  TRP A 512     -12.398   3.516 -34.114  1.00 18.92           C  
ATOM   3846  CG  TRP A 512     -12.624   3.472 -35.601  1.00 21.56           C  
ATOM   3847  CD1 TRP A 512     -11.694   3.242 -36.544  1.00 21.10           C  
ATOM   3848  CD2 TRP A 512     -13.875   3.722 -36.296  1.00 19.99           C  
ATOM   3849  CE2 TRP A 512     -13.620   3.597 -37.671  1.00 20.40           C  
ATOM   3850  CE3 TRP A 512     -15.190   4.005 -35.859  1.00 19.36           C  
ATOM   3851  NE1 TRP A 512     -12.290   3.305 -37.816  1.00 21.73           N  
ATOM   3852  CZ2 TRP A 512     -14.615   3.760 -38.639  1.00 18.23           C  
ATOM   3853  CZ3 TRP A 512     -16.196   4.144 -36.830  1.00 21.32           C  
ATOM   3854  CH2 TRP A 512     -15.889   4.015 -38.203  1.00 16.90           C  
ATOM   3855  N   LEU A 513     -13.418   5.179 -31.192  1.00 19.08           N  
ATOM   3856  CA  LEU A 513     -13.242   5.180 -29.707  1.00 20.70           C  
ATOM   3857  C   LEU A 513     -13.142   3.730 -29.247  1.00 20.95           C  
ATOM   3858  O   LEU A 513     -13.763   2.858 -29.840  1.00 19.49           O  
ATOM   3859  CB  LEU A 513     -14.500   5.800 -29.031  1.00 21.13           C  
ATOM   3860  CG  LEU A 513     -14.294   6.253 -27.584  1.00 22.46           C  
ATOM   3861  CD1 LEU A 513     -13.255   7.342 -27.496  1.00 22.86           C  
ATOM   3862  CD2 LEU A 513     -15.660   6.783 -27.156  1.00 23.10           C  
ATOM   3863  N   ILE A 514     -12.278   3.461 -28.271  1.00 17.99           N  
ATOM   3864  CA  ILE A 514     -12.342   2.194 -27.596  1.00 20.54           C  
ATOM   3865  C   ILE A 514     -12.374   2.638 -26.165  1.00 23.24           C  
ATOM   3866  O   ILE A 514     -11.601   3.491 -25.805  1.00 24.55           O  
ATOM   3867  CB  ILE A 514     -11.154   1.248 -27.838  1.00 24.57           C  
ATOM   3868  CG1 ILE A 514     -11.370  -0.024 -26.959  1.00 22.30           C  
ATOM   3869  CG2 ILE A 514      -9.763   1.948 -27.669  1.00 24.46           C  
ATOM   3870  CD1 ILE A 514     -10.405  -1.092 -27.344  1.00 22.14           C  
ATOM   3871  N   HIS A 515     -13.307   2.107 -25.347  1.00 22.30           N  
ATOM   3872  CA  HIS A 515     -13.474   2.664 -24.032  1.00 20.14           C  
ATOM   3873  C   HIS A 515     -14.275   1.750 -23.088  1.00 19.62           C  
ATOM   3874  O   HIS A 515     -14.949   0.820 -23.526  1.00 20.45           O  
ATOM   3875  CB  HIS A 515     -14.224   4.016 -24.133  1.00 19.16           C  
ATOM   3876  CG  HIS A 515     -15.636   3.902 -24.607  1.00 18.55           C  
ATOM   3877  CD2 HIS A 515     -16.169   3.788 -25.858  1.00 23.14           C  
ATOM   3878  ND1 HIS A 515     -16.715   3.964 -23.752  1.00 24.67           N  
ATOM   3879  CE1 HIS A 515     -17.841   3.923 -24.440  1.00 25.59           C  
ATOM   3880  NE2 HIS A 515     -17.544   3.786 -25.704  1.00 21.15           N  
ATOM   3881  N   CYS A 516     -14.328   2.125 -21.828  1.00 23.72           N  
ATOM   3882  CA  CYS A 516     -15.154   1.372 -20.882  1.00 22.54           C  
ATOM   3883  C   CYS A 516     -16.587   1.891 -21.131  1.00 21.94           C  
ATOM   3884  O   CYS A 516     -16.827   3.111 -21.221  1.00 22.50           O  
ATOM   3885  CB  CYS A 516     -14.783   1.608 -19.419  1.00 24.12           C  
ATOM   3886  SG  CYS A 516     -16.022   0.847 -18.340  1.00 19.66           S  
ATOM   3887  N   HIS A 517     -17.510   0.978 -21.253  1.00 22.03           N  
ATOM   3888  CA  HIS A 517     -18.922   1.403 -21.447  1.00 23.49           C  
ATOM   3889  C   HIS A 517     -19.663   2.006 -20.257  1.00 31.70           C  
ATOM   3890  O   HIS A 517     -20.730   2.587 -20.464  1.00 38.33           O  
ATOM   3891  CB  HIS A 517     -19.694   0.315 -22.180  1.00 24.08           C  
ATOM   3892  CG  HIS A 517     -20.816   0.865 -23.010  1.00 24.69           C  
ATOM   3893  CD2 HIS A 517     -20.912   1.100 -24.338  1.00 26.58           C  
ATOM   3894  ND1 HIS A 517     -22.038   1.218 -22.458  1.00 26.24           N  
ATOM   3895  CE1 HIS A 517     -22.817   1.700 -23.425  1.00 25.25           C  
ATOM   3896  NE2 HIS A 517     -22.145   1.655 -24.568  1.00 23.99           N  
ATOM   3897  N   ILE A 518     -19.099   1.946 -19.037  1.00 19.74           N  
ATOM   3898  CA  ILE A 518     -19.701   2.575 -17.867  1.00 21.80           C  
ATOM   3899  C   ILE A 518     -19.522   4.089 -18.065  1.00 21.58           C  
ATOM   3900  O   ILE A 518     -18.373   4.591 -18.258  1.00 20.59           O  
ATOM   3901  CB  ILE A 518     -18.939   2.124 -16.593  1.00 17.46           C  
ATOM   3902  CG1 ILE A 518     -19.175   0.608 -16.406  1.00 18.84           C  
ATOM   3903  CG2 ILE A 518     -19.308   2.971 -15.378  1.00 17.48           C  
ATOM   3904  CD1 ILE A 518     -18.339   0.025 -15.281  1.00 21.79           C  
ATOM   3905  N   GLY A 519     -20.650   4.794 -18.061  1.00 20.31           N  
ATOM   3906  CA  GLY A 519     -20.670   6.197 -18.569  1.00 23.29           C  
ATOM   3907  C   GLY A 519     -19.776   7.072 -17.684  1.00 24.24           C  
ATOM   3908  O   GLY A 519     -18.993   7.922 -18.206  1.00 24.97           O  
ATOM   3909  N   PHE A 520     -19.842   6.825 -16.377  1.00 22.13           N  
ATOM   3910  CA  PHE A 520     -19.035   7.588 -15.403  1.00 23.81           C  
ATOM   3911  C   PHE A 520     -17.532   7.329 -15.695  1.00 24.63           C  
ATOM   3912  O   PHE A 520     -16.774   8.277 -15.742  1.00 24.15           O  
ATOM   3913  CB  PHE A 520     -19.267   7.214 -13.949  1.00 24.05           C  
ATOM   3914  CG  PHE A 520     -20.603   7.653 -13.359  1.00 23.87           C  
ATOM   3915  CD1 PHE A 520     -21.082   8.966 -13.492  1.00 21.78           C  
ATOM   3916  CD2 PHE A 520     -21.331   6.746 -12.635  1.00 23.02           C  
ATOM   3917  CE1 PHE A 520     -22.299   9.326 -12.918  1.00 20.89           C  
ATOM   3918  CE2 PHE A 520     -22.574   7.079 -12.077  1.00 21.63           C  
ATOM   3919  CZ  PHE A 520     -23.037   8.383 -12.184  1.00 22.68           C  
ATOM   3920  N   HIS A 521     -17.142   6.079 -15.925  1.00 22.04           N  
ATOM   3921  CA  HIS A 521     -15.711   5.808 -16.202  1.00 22.98           C  
ATOM   3922  C   HIS A 521     -15.201   6.477 -17.449  1.00 19.91           C  
ATOM   3923  O   HIS A 521     -14.107   7.054 -17.423  1.00 21.06           O  
ATOM   3924  CB  HIS A 521     -15.493   4.317 -16.345  1.00 22.13           C  
ATOM   3925  CG  HIS A 521     -15.777   3.612 -15.079  1.00 20.25           C  
ATOM   3926  CD2 HIS A 521     -16.211   4.109 -13.894  1.00 19.90           C  
ATOM   3927  ND1 HIS A 521     -15.612   2.244 -14.912  1.00 17.75           N  
ATOM   3928  CE1 HIS A 521     -15.969   1.942 -13.666  1.00 20.27           C  
ATOM   3929  NE2 HIS A 521     -16.281   3.068 -13.026  1.00 19.67           N  
ATOM   3930  N   ALA A 522     -15.891   6.321 -18.595  1.00 20.93           N  
ATOM   3931  CA  ALA A 522     -15.507   6.967 -19.833  1.00 23.29           C  
ATOM   3932  C   ALA A 522     -15.364   8.520 -19.753  1.00 21.18           C  
ATOM   3933  O   ALA A 522     -14.351   9.129 -20.267  1.00 23.76           O  
ATOM   3934  CB  ALA A 522     -16.537   6.610 -20.939  1.00 27.20           C  
ATOM   3935  N   THR A 523     -16.358   9.154 -19.182  1.00 20.83           N  
ATOM   3936  CA ATHR A 523     -16.359  10.594 -18.919  0.50 21.85           C  
ATOM   3937  CA BTHR A 523     -16.276  10.617 -19.011  0.50 21.11           C  
ATOM   3938  C   THR A 523     -15.189  11.003 -18.019  1.00 21.75           C  
ATOM   3939  O   THR A 523     -14.650  12.115 -18.126  1.00 23.74           O  
ATOM   3940  CB ATHR A 523     -17.712  11.033 -18.275  0.50 21.98           C  
ATOM   3941  CB BTHR A 523     -17.591  11.333 -18.572  0.50 21.08           C  
ATOM   3942  CG2ATHR A 523     -17.886  12.531 -18.350  0.50 19.44           C  
ATOM   3943  CG2BTHR A 523     -18.725  11.177 -19.653  0.50 19.41           C  
ATOM   3944  OG1ATHR A 523     -18.789  10.418 -19.010  0.50 24.23           O  
ATOM   3945  OG1BTHR A 523     -17.998  10.837 -17.303  0.50 17.94           O  
ATOM   3946  N   GLU A 524     -14.855  10.115 -17.085  1.00 20.31           N  
ATOM   3947  CA  GLU A 524     -13.658  10.307 -16.258  1.00 23.45           C  
ATOM   3948  C   GLU A 524     -12.315   9.960 -16.922  1.00 26.50           C  
ATOM   3949  O   GLU A 524     -11.301   9.998 -16.231  1.00 29.44           O  
ATOM   3950  CB  GLU A 524     -13.766   9.464 -14.988  1.00 21.99           C  
ATOM   3951  CG  GLU A 524     -14.774  10.004 -13.987  1.00 25.18           C  
ATOM   3952  CD  GLU A 524     -14.932   9.080 -12.801  1.00 36.20           C  
ATOM   3953  OE1 GLU A 524     -14.552   7.898 -12.909  1.00 37.38           O  
ATOM   3954  OE2 GLU A 524     -15.435   9.542 -11.747  1.00 35.15           O1-
ATOM   3955  N   GLY A 525     -12.276   9.573 -18.200  1.00 21.62           N  
ATOM   3956  CA  GLY A 525     -10.994   9.331 -18.819  1.00 21.42           C  
ATOM   3957  C   GLY A 525     -10.719   7.934 -19.360  1.00 21.50           C  
ATOM   3958  O   GLY A 525      -9.657   7.728 -19.928  1.00 22.19           O  
ATOM   3959  N   PHE A 526     -11.588   6.962 -19.146  1.00 19.32           N  
ATOM   3960  CA  PHE A 526     -11.314   5.579 -19.542  1.00 19.00           C  
ATOM   3961  C   PHE A 526     -11.643   5.386 -21.003  1.00 22.15           C  
ATOM   3962  O   PHE A 526     -12.688   4.892 -21.310  1.00 23.10           O  
ATOM   3963  CB  PHE A 526     -12.142   4.636 -18.674  1.00 18.20           C  
ATOM   3964  CG  PHE A 526     -11.755   3.178 -18.719  1.00 18.85           C  
ATOM   3965  CD1 PHE A 526     -11.314   2.573 -19.843  1.00 18.41           C  
ATOM   3966  CD2 PHE A 526     -11.913   2.409 -17.600  1.00 21.31           C  
ATOM   3967  CE1 PHE A 526     -11.011   1.239 -19.851  1.00 20.43           C  
ATOM   3968  CE2 PHE A 526     -11.646   1.076 -17.608  1.00 20.75           C  
ATOM   3969  CZ  PHE A 526     -11.185   0.490 -18.731  1.00 20.74           C  
ATOM   3970  N   ALA A 527     -10.720   5.744 -21.882  1.00 19.81           N  
ATOM   3971  CA  ALA A 527     -10.988   5.702 -23.346  1.00 20.32           C  
ATOM   3972  C   ALA A 527      -9.652   6.021 -24.043  1.00 19.69           C  
ATOM   3973  O   ALA A 527      -8.806   6.680 -23.418  1.00 23.67           O  
ATOM   3974  CB  ALA A 527     -12.006   6.758 -23.741  1.00 21.05           C  
ATOM   3975  N   GLN A 528      -9.502   5.521 -25.265  1.00 21.11           N  
ATOM   3976  CA  GLN A 528      -8.363   5.726 -26.117  1.00 23.27           C  
ATOM   3977  C   GLN A 528      -8.989   5.859 -27.528  1.00 24.24           C  
ATOM   3978  O   GLN A 528     -10.204   5.595 -27.698  1.00 23.95           O  
ATOM   3979  CB  GLN A 528      -7.488   4.491 -26.029  1.00 21.12           C  
ATOM   3980  CG  GLN A 528      -6.560   4.587 -24.826  1.00 21.82           C  
ATOM   3981  CD  GLN A 528      -5.577   3.462 -24.820  1.00 25.14           C  
ATOM   3982  NE2 GLN A 528      -4.298   3.801 -24.977  1.00 26.04           N  
ATOM   3983  OE1 GLN A 528      -5.949   2.293 -24.648  1.00 23.87           O  
ATOM   3984  N   GLN A 529      -8.282   6.450 -28.458  1.00 22.41           N  
ATOM   3985  CA  GLN A 529      -8.833   6.525 -29.847  1.00 25.45           C  
ATOM   3986  C   GLN A 529      -7.937   5.774 -30.785  1.00 25.94           C  
ATOM   3987  O   GLN A 529      -6.730   5.981 -30.818  1.00 27.07           O  
ATOM   3988  CB  GLN A 529      -9.004   7.972 -30.371  1.00 29.40           C  
ATOM   3989  CG  GLN A 529      -8.216   9.003 -29.687  1.00 31.11           C  
ATOM   3990  CD  GLN A 529      -8.581  10.428 -30.112  1.00 31.64           C  
ATOM   3991  NE2 GLN A 529      -8.043  11.373 -29.395  1.00 25.87           N  
ATOM   3992  OE1 GLN A 529      -9.331  10.664 -31.085  1.00 29.27           O  
ATOM   3993  N   ILE A 530      -8.525   4.911 -31.558  1.00 25.75           N  
ATOM   3994  CA  ILE A 530      -7.759   4.194 -32.559  1.00 22.13           C  
ATOM   3995  C   ILE A 530      -7.744   5.142 -33.798  1.00 22.22           C  
ATOM   3996  O   ILE A 530      -8.802   5.463 -34.313  1.00 23.34           O  
ATOM   3997  CB  ILE A 530      -8.473   2.898 -32.957  1.00 23.33           C  
ATOM   3998  CG1 ILE A 530      -8.871   2.002 -31.725  1.00 27.54           C  
ATOM   3999  CG2 ILE A 530      -7.681   2.105 -34.017  1.00 23.98           C  
ATOM   4000  CD1 ILE A 530      -7.776   1.750 -30.705  1.00 32.24           C  
ATOM   4001  N   VAL A 531      -6.559   5.551 -34.255  1.00 19.45           N  
ATOM   4002  CA  VAL A 531      -6.447   6.361 -35.473  1.00 19.90           C  
ATOM   4003  C   VAL A 531      -6.123   5.355 -36.536  1.00 21.14           C  
ATOM   4004  O   VAL A 531      -4.960   4.953 -36.745  1.00 21.86           O  
ATOM   4005  CB  VAL A 531      -5.401   7.476 -35.344  1.00 21.70           C  
ATOM   4006  CG1 VAL A 531      -5.190   8.201 -36.683  1.00 26.37           C  
ATOM   4007  CG2 VAL A 531      -5.902   8.437 -34.264  1.00 21.73           C  
ATOM   4008  N   GLU A 532      -7.139   5.003 -37.279  1.00 24.11           N  
ATOM   4009  CA  GLU A 532      -7.009   3.926 -38.302  1.00 23.15           C  
ATOM   4010  C   GLU A 532      -6.920   4.408 -39.739  1.00 26.91           C  
ATOM   4011  O   GLU A 532      -7.811   5.122 -40.210  1.00 25.24           O  
ATOM   4012  CB  GLU A 532      -8.172   2.962 -38.118  1.00 23.74           C  
ATOM   4013  CG  GLU A 532      -8.229   1.819 -39.141  1.00 23.73           C  
ATOM   4014  CD  GLU A 532      -9.297   0.793 -38.688  1.00 30.54           C  
ATOM   4015  OE1 GLU A 532      -9.834   0.909 -37.548  1.00 29.34           O  
ATOM   4016  OE2 GLU A 532      -9.575  -0.178 -39.414  1.00 28.47           O1-
ATOM   4017  N   ARG A 533      -5.790   4.053 -40.434  1.00 22.76           N  
ATOM   4018  CA  ARG A 533      -5.609   4.423 -41.839  1.00 24.23           C  
ATOM   4019  C   ARG A 533      -5.758   5.905 -42.090  1.00 23.96           C  
ATOM   4020  O   ARG A 533      -6.460   6.323 -43.061  1.00 27.56           O  
ATOM   4021  CB  ARG A 533      -6.437   3.559 -42.764  1.00 25.29           C  
ATOM   4022  CG  ARG A 533      -6.084   2.072 -42.548  1.00 26.08           C  
ATOM   4023  CD  ARG A 533      -7.072   1.107 -43.162  1.00 31.38           C  
ATOM   4024  NE  ARG A 533      -7.272   1.358 -44.583  1.00 29.48           N  
ATOM   4025  CZ  ARG A 533      -7.978   0.562 -45.372  1.00 30.40           C  
ATOM   4026  NH1 ARG A 533      -8.550  -0.562 -44.895  1.00 24.97           N1+
ATOM   4027  NH2 ARG A 533      -8.098   0.876 -46.664  1.00 29.19           N  
ATOM   4028  N   GLN A 534      -5.048   6.660 -41.247  1.00 23.60           N  
ATOM   4029  CA  GLN A 534      -5.058   8.124 -41.256  1.00 26.17           C  
ATOM   4030  C   GLN A 534      -4.873   8.785 -42.645  1.00 29.74           C  
ATOM   4031  O   GLN A 534      -5.486   9.811 -42.910  1.00 26.51           O  
ATOM   4032  CB  GLN A 534      -4.007   8.647 -40.277  1.00 29.29           C  
ATOM   4033  CG  GLN A 534      -3.782  10.138 -40.323  1.00 29.06           C  
ATOM   4034  CD  GLN A 534      -2.753  10.590 -39.283  1.00 35.09           C  
ATOM   4035  NE2 GLN A 534      -2.261  11.828 -39.436  1.00 32.56           N  
ATOM   4036  OE1 GLN A 534      -2.384   9.825 -38.361  1.00 31.41           O  
ATOM   4037  N   SER A 535      -4.014   8.211 -43.493  1.00 25.35           N  
ATOM   4038  CA  SER A 535      -3.759   8.772 -44.840  1.00 30.38           C  
ATOM   4039  C   SER A 535      -4.916   8.617 -45.794  1.00 29.14           C  
ATOM   4040  O   SER A 535      -4.896   9.159 -46.894  1.00 31.50           O  
ATOM   4041  CB  SER A 535      -2.508   8.116 -45.449  1.00 31.65           C  
ATOM   4042  OG  SER A 535      -2.833   6.812 -45.884  1.00 33.35           O  
ATOM   4043  N   GLU A 536      -5.964   7.905 -45.369  1.00 29.65           N  
ATOM   4044  CA  GLU A 536      -7.162   7.681 -46.144  1.00 28.07           C  
ATOM   4045  C   GLU A 536      -8.407   8.381 -45.547  1.00 26.81           C  
ATOM   4046  O   GLU A 536      -9.538   8.036 -45.893  1.00 32.49           O  
ATOM   4047  CB  GLU A 536      -7.426   6.170 -46.269  1.00 30.69           C  
ATOM   4048  CG  GLU A 536      -6.429   5.457 -47.172  1.00 37.10           C  
ATOM   4049  CD  GLU A 536      -6.539   3.965 -47.020  1.00 41.02           C  
ATOM   4050  OE1 GLU A 536      -5.825   3.422 -46.172  1.00 33.77           O  
ATOM   4051  OE2 GLU A 536      -7.386   3.354 -47.702  1.00 44.25           O1-
ATOM   4052  N   PHE A 537      -8.224   9.369 -44.691  1.00 25.97           N  
ATOM   4053  CA  PHE A 537      -9.419  10.001 -44.125  1.00 24.61           C  
ATOM   4054  C   PHE A 537     -10.214  10.761 -45.182  1.00 31.47           C  
ATOM   4055  O   PHE A 537     -11.439  10.891 -45.047  1.00 33.46           O  
ATOM   4056  CB  PHE A 537      -9.047  10.938 -43.019  1.00 25.87           C  
ATOM   4057  CG  PHE A 537      -8.803  10.268 -41.698  1.00 22.60           C  
ATOM   4058  CD1 PHE A 537      -8.707   8.873 -41.572  1.00 23.57           C  
ATOM   4059  CD2 PHE A 537      -8.650  11.050 -40.563  1.00 24.19           C  
ATOM   4060  CE1 PHE A 537      -8.455   8.307 -40.285  1.00 25.19           C  
ATOM   4061  CE2 PHE A 537      -8.389  10.485 -39.294  1.00 25.96           C  
ATOM   4062  CZ  PHE A 537      -8.312   9.099 -39.173  1.00 25.47           C  
ATOM   4063  N   ASN A 538      -9.511  11.271 -46.201  1.00 35.98           N  
ATOM   4064  CA  ASN A 538     -10.138  11.986 -47.314  1.00 44.08           C  
ATOM   4065  C   ASN A 538     -11.016  11.077 -48.153  1.00 45.39           C  
ATOM   4066  O   ASN A 538     -11.633  11.503 -49.109  1.00 58.35           O  
ATOM   4067  CB  ASN A 538      -9.082  12.695 -48.164  1.00 49.75           C  
ATOM   4068  CG  ASN A 538      -8.193  11.726 -48.963  1.00 55.12           C  
ATOM   4069  ND2 ASN A 538      -7.169  12.285 -49.597  1.00 58.28           N  
ATOM   4070  OD1 ASN A 538      -8.403  10.504 -48.997  1.00 54.07           O  
ATOM   4071  N   THR A 539     -11.071   9.813 -47.781  1.00 45.85           N  
ATOM   4072  CA  THR A 539     -11.961   8.855 -48.405  1.00 48.38           C  
ATOM   4073  C   THR A 539     -13.414   9.065 -47.926  1.00 49.69           C  
ATOM   4074  O   THR A 539     -14.371   8.768 -48.646  1.00 52.68           O  
ATOM   4075  CB  THR A 539     -11.503   7.405 -48.111  1.00 46.39           C  
ATOM   4076  CG2 THR A 539     -11.812   6.972 -46.669  1.00 50.53           C  
ATOM   4077  OG1 THR A 539     -12.207   6.510 -48.943  1.00 60.20           O  
ATOM   4078  N   PHE A 540     -13.585   9.561 -46.702  1.00 41.73           N  
ATOM   4079  CA  PHE A 540     -14.922   9.734 -46.162  1.00 35.93           C  
ATOM   4080  C   PHE A 540     -15.199  11.162 -45.728  1.00 38.02           C  
ATOM   4081  O   PHE A 540     -16.374  11.521 -45.545  1.00 37.31           O  
ATOM   4082  CB  PHE A 540     -15.196   8.766 -45.004  1.00 34.26           C  
ATOM   4083  CG  PHE A 540     -14.313   8.978 -43.799  1.00 30.70           C  
ATOM   4084  CD1 PHE A 540     -14.628   9.930 -42.835  1.00 30.00           C  
ATOM   4085  CD2 PHE A 540     -13.147   8.210 -43.625  1.00 34.65           C  
ATOM   4086  CE1 PHE A 540     -13.771  10.148 -41.741  1.00 27.79           C  
ATOM   4087  CE2 PHE A 540     -12.312   8.391 -42.501  1.00 31.38           C  
ATOM   4088  CZ  PHE A 540     -12.618   9.375 -41.580  1.00 27.59           C  
ATOM   4089  N   PHE A 541     -14.149  11.965 -45.525  1.00 31.44           N  
ATOM   4090  CA  PHE A 541     -14.308  13.176 -44.688  1.00 29.73           C  
ATOM   4091  C   PHE A 541     -15.030  14.298 -45.412  1.00 32.17           C  
ATOM   4092  O   PHE A 541     -14.890  14.415 -46.618  1.00 34.48           O  
ATOM   4093  CB  PHE A 541     -12.981  13.648 -44.123  1.00 29.29           C  
ATOM   4094  CG  PHE A 541     -13.112  14.869 -43.291  1.00 33.02           C  
ATOM   4095  CD1 PHE A 541     -13.659  14.791 -41.998  1.00 31.63           C  
ATOM   4096  CD2 PHE A 541     -12.747  16.120 -43.803  1.00 31.33           C  
ATOM   4097  CE1 PHE A 541     -13.800  15.927 -41.207  1.00 31.35           C  
ATOM   4098  CE2 PHE A 541     -12.858  17.257 -42.997  1.00 30.85           C  
ATOM   4099  CZ  PHE A 541     -13.381  17.153 -41.727  1.00 33.05           C  
ATOM   4100  N   SER A 542     -15.865  15.050 -44.681  1.00 31.69           N  
ATOM   4101  CA  SER A 542     -16.524  16.232 -45.235  1.00 30.03           C  
ATOM   4102  C   SER A 542     -16.292  17.384 -44.330  1.00 32.05           C  
ATOM   4103  O   SER A 542     -16.824  17.406 -43.228  1.00 28.11           O  
ATOM   4104  CB  SER A 542     -18.033  16.031 -45.365  1.00 35.76           C  
ATOM   4105  OG  SER A 542     -18.650  17.317 -45.569  1.00 34.56           O  
ATOM   4106  N   GLU A 543     -15.534  18.389 -44.785  1.00 26.78           N  
ATOM   4107  CA  GLU A 543     -15.335  19.588 -43.934  1.00 32.09           C  
ATOM   4108  C   GLU A 543     -16.662  20.305 -43.645  1.00 31.78           C  
ATOM   4109  O   GLU A 543     -16.822  20.848 -42.585  1.00 30.49           O  
ATOM   4110  CB  GLU A 543     -14.323  20.585 -44.546  1.00 36.97           C  
ATOM   4111  CG  GLU A 543     -14.033  21.813 -43.677  1.00 41.13           C  
ATOM   4112  CD  GLU A 543     -13.147  21.521 -42.458  1.00 49.68           C  
ATOM   4113  OE1 GLU A 543     -12.999  20.337 -42.078  1.00 51.27           O  
ATOM   4114  OE2 GLU A 543     -12.598  22.476 -41.846  1.00 51.35           O1-
ATOM   4115  N   ASP A 544     -17.573  20.384 -44.608  1.00 36.68           N  
ATOM   4116  CA  ASP A 544     -18.853  21.138 -44.369  1.00 37.27           C  
ATOM   4117  C   ASP A 544     -19.707  20.515 -43.266  1.00 34.30           C  
ATOM   4118  O   ASP A 544     -20.253  21.211 -42.430  1.00 38.00           O  
ATOM   4119  CB  ASP A 544     -19.684  21.272 -45.657  1.00 41.46           C  
ATOM   4120  CG  ASP A 544     -19.010  22.181 -46.677  1.00 49.45           C  
ATOM   4121  OD1 ASP A 544     -18.279  23.086 -46.238  1.00 53.78           O  
ATOM   4122  OD2 ASP A 544     -19.189  21.998 -47.906  1.00 50.59           O1-
ATOM   4123  N   LEU A 545     -19.813  19.194 -43.303  1.00 31.02           N  
ATOM   4124  CA  LEU A 545     -20.496  18.400 -42.280  1.00 32.82           C  
ATOM   4125  C   LEU A 545     -19.861  18.623 -40.898  1.00 30.28           C  
ATOM   4126  O   LEU A 545     -20.574  18.727 -39.887  1.00 34.54           O  
ATOM   4127  CB  LEU A 545     -20.443  16.928 -42.683  1.00 32.32           C  
ATOM   4128  CG  LEU A 545     -21.138  15.822 -41.846  1.00 42.06           C  
ATOM   4129  CD1 LEU A 545     -22.628  16.147 -41.602  1.00 45.61           C  
ATOM   4130  CD2 LEU A 545     -21.015  14.450 -42.546  1.00 37.41           C  
ATOM   4131  N   LEU A 546     -18.531  18.719 -40.846  1.00 25.79           N  
ATOM   4132  CA  LEU A 546     -17.864  18.989 -39.587  1.00 25.84           C  
ATOM   4133  C   LEU A 546     -18.078  20.443 -39.161  1.00 27.50           C  
ATOM   4134  O   LEU A 546     -18.517  20.690 -38.054  1.00 30.09           O  
ATOM   4135  CB  LEU A 546     -16.368  18.623 -39.680  1.00 27.84           C  
ATOM   4136  CG  LEU A 546     -15.469  18.918 -38.486  1.00 33.31           C  
ATOM   4137  CD1 LEU A 546     -15.467  17.759 -37.512  1.00 26.93           C  
ATOM   4138  CD2 LEU A 546     -14.039  19.088 -38.987  1.00 34.93           C  
ATOM   4139  N   GLU A 547     -17.811  21.420 -40.060  1.00 30.58           N  
ATOM   4140  CA  GLU A 547     -17.797  22.840 -39.658  1.00 33.28           C  
ATOM   4141  C   GLU A 547     -19.152  23.443 -39.330  1.00 31.23           C  
ATOM   4142  O   GLU A 547     -19.262  24.271 -38.402  1.00 35.50           O  
ATOM   4143  CB  GLU A 547     -17.048  23.698 -40.702  1.00 36.39           C  
ATOM   4144  CG  GLU A 547     -15.564  23.369 -40.714  1.00 42.27           C  
ATOM   4145  CD  GLU A 547     -14.845  23.902 -39.476  1.00 51.50           C  
ATOM   4146  OE1 GLU A 547     -14.447  25.095 -39.478  1.00 64.52           O  
ATOM   4147  OE2 GLU A 547     -14.678  23.150 -38.492  1.00 51.77           O1-
ATOM   4148  N   ASN A 548     -20.186  23.047 -40.056  1.00 31.32           N  
ATOM   4149  CA  ASN A 548     -21.540  23.559 -39.724  1.00 36.25           C  
ATOM   4150  C   ASN A 548     -21.916  23.365 -38.286  1.00 33.23           C  
ATOM   4151  O   ASN A 548     -22.347  24.309 -37.532  1.00 30.07           O  
ATOM   4152  CB  ASN A 548     -22.586  22.892 -40.627  1.00 41.78           C  
ATOM   4153  CG  ASN A 548     -22.456  23.318 -42.094  1.00 51.88           C  
ATOM   4154  ND2 ASN A 548     -23.146  22.590 -42.973  1.00 47.73           N  
ATOM   4155  OD1 ASN A 548     -21.728  24.282 -42.440  1.00 55.89           O  
ATOM   4156  N   THR A 549     -21.710  22.133 -37.840  1.00 29.71           N  
ATOM   4157  CA  THR A 549     -21.962  21.857 -36.446  1.00 29.36           C  
ATOM   4158  C   THR A 549     -20.923  22.470 -35.548  1.00 27.48           C  
ATOM   4159  O   THR A 549     -21.264  23.043 -34.462  1.00 27.48           O  
ATOM   4160  CB  THR A 549     -22.140  20.324 -36.211  1.00 31.50           C  
ATOM   4161  CG2 THR A 549     -22.335  20.026 -34.706  1.00 29.43           C  
ATOM   4162  OG1 THR A 549     -23.262  19.872 -36.999  1.00 30.58           O  
ATOM   4163  N   CYS A 550     -19.640  22.454 -35.962  1.00 28.12           N  
ATOM   4164  CA  CYS A 550     -18.649  23.139 -35.108  1.00 29.66           C  
ATOM   4165  C   CYS A 550     -18.921  24.658 -34.937  1.00 28.74           C  
ATOM   4166  O   CYS A 550     -18.764  25.186 -33.858  1.00 27.84           O  
ATOM   4167  CB  CYS A 550     -17.187  22.816 -35.534  1.00 34.93           C  
ATOM   4168  SG  CYS A 550     -16.717  21.055 -35.113  1.00 43.35           S  
ATOM   4169  N   ASP A 551     -19.296  25.352 -36.029  1.00 31.66           N  
ATOM   4170  CA  ASP A 551     -19.639  26.775 -35.912  1.00 30.99           C  
ATOM   4171  C   ASP A 551     -20.885  27.017 -35.004  1.00 30.18           C  
ATOM   4172  O   ASP A 551     -20.902  27.951 -34.193  1.00 31.41           O  
ATOM   4173  CB  ASP A 551     -19.851  27.382 -37.283  1.00 31.10           C  
ATOM   4174  CG  ASP A 551     -18.591  27.340 -38.142  1.00 36.99           C  
ATOM   4175  OD1 ASP A 551     -17.472  27.187 -37.607  1.00 36.86           O  
ATOM   4176  OD2 ASP A 551     -18.729  27.414 -39.379  1.00 40.40           O1-
ATOM   4177  N   ALA A 552     -21.882  26.154 -35.126  1.00 28.03           N  
ATOM   4178  CA  ALA A 552     -23.141  26.233 -34.299  1.00 29.93           C  
ATOM   4179  C   ALA A 552     -22.769  26.076 -32.817  1.00 27.83           C  
ATOM   4180  O   ALA A 552     -23.146  26.859 -31.883  1.00 27.08           O  
ATOM   4181  CB  ALA A 552     -24.053  25.130 -34.745  1.00 26.58           C  
ATOM   4182  N   TRP A 553     -21.890  25.109 -32.598  1.00 30.44           N  
ATOM   4183  CA  TRP A 553     -21.437  24.838 -31.250  1.00 27.77           C  
ATOM   4184  C   TRP A 553     -20.657  25.997 -30.663  1.00 28.65           C  
ATOM   4185  O   TRP A 553     -20.936  26.421 -29.581  1.00 28.49           O  
ATOM   4186  CB  TRP A 553     -20.638  23.487 -31.219  1.00 29.02           C  
ATOM   4187  CG  TRP A 553     -20.237  23.146 -29.774  1.00 27.78           C  
ATOM   4188  CD1 TRP A 553     -18.981  23.215 -29.225  1.00 27.16           C  
ATOM   4189  CD2 TRP A 553     -21.110  22.741 -28.729  1.00 30.63           C  
ATOM   4190  CE2 TRP A 553     -20.310  22.581 -27.564  1.00 26.32           C  
ATOM   4191  CE3 TRP A 553     -22.510  22.526 -28.647  1.00 28.11           C  
ATOM   4192  NE1 TRP A 553     -19.013  22.846 -27.922  1.00 27.72           N  
ATOM   4193  CZ2 TRP A 553     -20.842  22.153 -26.327  1.00 24.73           C  
ATOM   4194  CZ3 TRP A 553     -23.039  22.097 -27.467  1.00 22.51           C  
ATOM   4195  CH2 TRP A 553     -22.214  21.942 -26.285  1.00 22.75           C  
ATOM   4196  N   ASP A 554     -19.702  26.559 -31.357  1.00 31.55           N  
ATOM   4197  CA  ASP A 554     -19.035  27.720 -30.819  1.00 35.68           C  
ATOM   4198  C   ASP A 554     -19.973  28.911 -30.561  1.00 30.79           C  
ATOM   4199  O   ASP A 554     -19.750  29.662 -29.689  1.00 33.96           O  
ATOM   4200  N   GLU A 555     -21.009  29.063 -31.350  1.00 33.36           N  
ATOM   4201  CA  GLU A 555     -21.954  30.147 -31.180  1.00 38.65           C  
ATOM   4202  C   GLU A 555     -22.709  29.983 -29.875  1.00 38.91           C  
ATOM   4203  O   GLU A 555     -22.885  30.900 -29.091  1.00 35.26           O  
ATOM   4204  CB  GLU A 555     -22.930  30.158 -32.346  1.00 20.00           C  
ATOM   4205  N   TYR A 556     -23.146  28.759 -29.648  1.00 36.70           N  
ATOM   4206  CA  TYR A 556     -23.758  28.379 -28.385  1.00 27.77           C  
ATOM   4207  C   TYR A 556     -22.837  28.546 -27.207  1.00 31.51           C  
ATOM   4208  O   TYR A 556     -23.270  28.997 -26.165  1.00 30.68           O  
ATOM   4209  CB  TYR A 556     -24.262  26.930 -28.524  1.00 26.63           C  
ATOM   4210  CG  TYR A 556     -24.798  26.331 -27.302  1.00 26.39           C  
ATOM   4211  CD1 TYR A 556     -26.059  26.722 -26.813  1.00 28.11           C  
ATOM   4212  CD2 TYR A 556     -24.089  25.326 -26.628  1.00 28.06           C  
ATOM   4213  CE1 TYR A 556     -26.603  26.137 -25.685  1.00 28.75           C  
ATOM   4214  CE2 TYR A 556     -24.623  24.724 -25.500  1.00 27.52           C  
ATOM   4215  CZ  TYR A 556     -25.877  25.157 -25.021  1.00 30.22           C  
ATOM   4216  OH  TYR A 556     -26.466  24.592 -23.890  1.00 29.44           O  
ATOM   4217  N   ALA A 557     -21.562  28.197 -27.327  1.00 33.83           N  
ATOM   4218  CA  ALA A 557     -20.644  28.279 -26.163  1.00 31.10           C  
ATOM   4219  C   ALA A 557     -20.378  29.747 -25.770  1.00 31.77           C  
ATOM   4220  O   ALA A 557     -20.038  30.043 -24.636  1.00 40.24           O  
ATOM   4221  CB  ALA A 557     -19.325  27.578 -26.477  1.00 34.07           C  
ATOM   4222  N   LYS A 558     -20.578  30.640 -26.719  1.00 38.47           N  
ATOM   4223  CA  LYS A 558     -20.388  32.079 -26.492  1.00 42.29           C  
ATOM   4224  C   LYS A 558     -21.461  32.611 -25.568  1.00 44.56           C  
ATOM   4225  O   LYS A 558     -21.168  33.477 -24.748  1.00 42.88           O  
ATOM   4226  CB  LYS A 558     -20.347  32.836 -27.811  1.00 41.76           C  
ATOM   4227  CG  LYS A 558     -18.928  32.817 -28.392  1.00 50.61           C  
ATOM   4228  CD  LYS A 558     -18.838  33.290 -29.832  1.00 44.12           C  
ATOM   4229  CE  LYS A 558     -17.460  32.951 -30.428  1.00 47.26           C  
ATOM   4230  NZ  LYS A 558     -17.489  33.038 -31.928  1.00 43.97           N1+
ATOM   4231  N   VAL A 559     -22.667  32.035 -25.638  1.00 40.63           N  
ATOM   4232  CA  VAL A 559     -23.808  32.528 -24.830  1.00 40.38           C  
ATOM   4233  C   VAL A 559     -24.266  31.653 -23.646  1.00 41.45           C  
ATOM   4234  O   VAL A 559     -25.021  32.102 -22.788  1.00 42.23           O  
ATOM   4235  CB  VAL A 559     -24.997  32.937 -25.741  1.00 40.57           C  
ATOM   4236  CG1 VAL A 559     -24.565  34.054 -26.667  1.00 42.05           C  
ATOM   4237  CG2 VAL A 559     -25.589  31.770 -26.540  1.00 37.71           C  
ATOM   4238  N   ASN A 560     -23.804  30.403 -23.581  1.00 37.98           N  
ATOM   4239  CA  ASN A 560     -24.324  29.459 -22.585  1.00 33.86           C  
ATOM   4240  C   ASN A 560     -23.163  28.772 -21.943  1.00 32.62           C  
ATOM   4241  O   ASN A 560     -22.351  28.160 -22.641  1.00 38.85           O  
ATOM   4242  CB  ASN A 560     -25.339  28.504 -23.240  1.00 31.45           C  
ATOM   4243  CG  ASN A 560     -26.015  27.598 -22.232  1.00 33.42           C  
ATOM   4244  ND2 ASN A 560     -27.305  27.345 -22.397  1.00 32.24           N  
ATOM   4245  OD1 ASN A 560     -25.374  27.159 -21.290  1.00 36.98           O  
ATOM   4246  N   PRO A 561     -23.021  28.899 -20.617  1.00 32.05           N  
ATOM   4247  CA  PRO A 561     -21.864  28.324 -19.919  1.00 39.03           C  
ATOM   4248  C   PRO A 561     -21.773  26.780 -19.990  1.00 39.66           C  
ATOM   4249  O   PRO A 561     -20.688  26.239 -19.781  1.00 35.43           O  
ATOM   4250  CB  PRO A 561     -22.110  28.711 -18.476  1.00 38.31           C  
ATOM   4251  CG  PRO A 561     -23.604  28.768 -18.394  1.00 39.66           C  
ATOM   4252  CD  PRO A 561     -24.056  29.364 -19.670  1.00 35.77           C  
ATOM   4253  N   TYR A 562     -22.900  26.105 -20.267  1.00 38.92           N  
ATOM   4254  CA  TYR A 562     -22.875  24.651 -20.505  1.00 35.44           C  
ATOM   4255  C   TYR A 562     -22.204  24.278 -21.827  1.00 31.51           C  
ATOM   4256  O   TYR A 562     -21.827  23.113 -22.042  1.00 31.30           O  
ATOM   4257  CB  TYR A 562     -24.262  24.033 -20.421  1.00 33.12           C  
ATOM   4258  CG  TYR A 562     -24.811  24.004 -19.058  1.00 32.91           C  
ATOM   4259  CD1 TYR A 562     -24.467  22.973 -18.175  1.00 32.08           C  
ATOM   4260  CD2 TYR A 562     -25.689  24.979 -18.635  1.00 32.92           C  
ATOM   4261  CE1 TYR A 562     -25.016  22.905 -16.902  1.00 37.08           C  
ATOM   4262  CE2 TYR A 562     -26.252  24.935 -17.379  1.00 36.81           C  
ATOM   4263  CZ  TYR A 562     -25.892  23.901 -16.510  1.00 38.46           C  
ATOM   4264  OH  TYR A 562     -26.414  23.861 -15.260  1.00 43.37           O  
ATOM   4265  N   GLY A 563     -22.025  25.260 -22.713  1.00 31.87           N  
ATOM   4266  CA  GLY A 563     -21.253  25.091 -23.918  1.00 28.97           C  
ATOM   4267  C   GLY A 563     -19.742  24.981 -23.744  1.00 28.93           C  
ATOM   4268  O   GLY A 563     -19.049  24.599 -24.664  1.00 32.19           O  
ATOM   4269  N   HIS A 564     -19.207  25.356 -22.598  1.00 30.45           N  
ATOM   4270  CA  HIS A 564     -17.761  25.238 -22.372  1.00 35.26           C  
ATOM   4271  C   HIS A 564     -17.501  23.928 -21.628  1.00 34.11           C  
ATOM   4272  O   HIS A 564     -18.255  23.559 -20.721  1.00 34.94           O  
ATOM   4273  CB  HIS A 564     -17.273  26.354 -21.470  1.00 44.87           C  
ATOM   4274  CG  HIS A 564     -17.182  27.701 -22.127  1.00 52.31           C  
ATOM   4275  CD2 HIS A 564     -16.130  28.346 -22.685  1.00 57.51           C  
ATOM   4276  ND1 HIS A 564     -18.240  28.591 -22.160  1.00 59.32           N  
ATOM   4277  CE1 HIS A 564     -17.850  29.712 -22.737  1.00 58.04           C  
ATOM   4278  NE2 HIS A 564     -16.579  29.587 -23.073  1.00 59.87           N  
ATOM   4279  N   GLN A 565     -16.441  23.226 -22.000  1.00 32.52           N  
ATOM   4280  CA  GLN A 565     -16.209  21.901 -21.463  1.00 31.58           C  
ATOM   4281  C   GLN A 565     -15.399  22.005 -20.205  1.00 31.76           C  
ATOM   4282  O   GLN A 565     -14.319  22.636 -20.191  1.00 36.67           O  
ATOM   4283  CB  GLN A 565     -15.446  21.085 -22.509  1.00 29.01           C  
ATOM   4284  CG  GLN A 565     -15.120  19.627 -22.108  1.00 26.34           C  
ATOM   4285  CD  GLN A 565     -14.202  18.994 -23.142  1.00 26.21           C  
ATOM   4286  NE2 GLN A 565     -13.513  17.947 -22.723  1.00 26.26           N  
ATOM   4287  OE1 GLN A 565     -14.099  19.470 -24.352  1.00 26.25           O  
ATOM   4288  N   TYR A 566     -15.864  21.391 -19.125  1.00 29.52           N  
ATOM   4289  CA  TYR A 566     -15.119  21.513 -17.895  1.00 29.42           C  
ATOM   4290  C   TYR A 566     -13.989  20.470 -17.908  1.00 31.60           C  
ATOM   4291  O   TYR A 566     -14.270  19.268 -17.865  1.00 30.22           O  
ATOM   4292  CB  TYR A 566     -16.042  21.361 -16.672  1.00 29.88           C  
ATOM   4293  CG  TYR A 566     -15.251  21.654 -15.437  1.00 32.42           C  
ATOM   4294  CD1 TYR A 566     -15.051  22.989 -15.013  1.00 35.86           C  
ATOM   4295  CD2 TYR A 566     -14.668  20.620 -14.700  1.00 31.95           C  
ATOM   4296  CE1 TYR A 566     -14.273  23.265 -13.893  1.00 35.03           C  
ATOM   4297  CE2 TYR A 566     -13.878  20.883 -13.581  1.00 31.34           C  
ATOM   4298  CZ  TYR A 566     -13.713  22.215 -13.184  1.00 36.02           C  
ATOM   4299  OH  TYR A 566     -12.937  22.488 -12.073  1.00 32.23           O  
ATOM   4300  N   ARG A 567     -12.730  20.908 -17.979  1.00 30.40           N  
ATOM   4301  CA  ARG A 567     -11.587  19.959 -17.995  1.00 32.13           C  
ATOM   4302  C   ARG A 567     -10.553  20.099 -16.859  1.00 33.80           C  
ATOM   4303  O   ARG A 567      -9.451  19.551 -16.946  1.00 35.27           O  
ATOM   4304  CB  ARG A 567     -10.858  20.095 -19.302  1.00 30.78           C  
ATOM   4305  CG  ARG A 567     -11.831  20.007 -20.453  1.00 30.08           C  
ATOM   4306  CD  ARG A 567     -11.196  20.482 -21.729  1.00 29.97           C  
ATOM   4307  NE  ARG A 567     -10.161  19.556 -22.238  1.00 29.47           N  
ATOM   4308  CZ  ARG A 567      -9.404  19.807 -23.318  1.00 27.34           C  
ATOM   4309  NH1 ARG A 567      -9.556  20.922 -24.000  1.00 28.61           N1+
ATOM   4310  NH2 ARG A 567      -8.493  18.935 -23.738  1.00 27.02           N  
ATOM   4311  N   ALA A 568     -10.928  20.841 -15.836  1.00 29.58           N  
ATOM   4312  CA  ALA A 568     -10.081  21.081 -14.678  1.00 34.79           C  
ATOM   4313  C   ALA A 568     -10.375  20.083 -13.562  1.00 33.13           C  
ATOM   4314  O   ALA A 568     -11.088  19.079 -13.741  1.00 35.85           O  
ATOM   4315  CB  ALA A 568     -10.235  22.537 -14.214  1.00 33.42           C  
ATOM   4316  N   LEU A 569      -9.853  20.312 -12.375  1.00 35.40           N  
ATOM   4317  CA  LEU A 569      -9.926  19.270 -11.348  1.00 36.33           C  
ATOM   4318  C   LEU A 569     -10.704  19.593 -10.070  1.00 32.40           C  
ATOM   4319  O   LEU A 569     -10.451  19.041  -9.003  1.00 35.20           O  
ATOM   4320  CB  LEU A 569      -8.517  18.769 -11.067  1.00 36.83           C  
ATOM   4321  CG  LEU A 569      -7.970  18.011 -12.264  1.00 38.14           C  
ATOM   4322  CD1 LEU A 569      -6.484  17.801 -12.037  1.00 38.66           C  
ATOM   4323  CD2 LEU A 569      -8.724  16.665 -12.359  1.00 35.45           C  
ATOM   4324  N   ALA A 570     -11.675  20.482 -10.194  1.00 33.07           N  
ATOM   4325  CA  ALA A 570     -12.465  20.921  -9.063  1.00 36.03           C  
ATOM   4326  C   ALA A 570     -13.914  21.143  -9.516  1.00 36.41           C  
ATOM   4327  O   ALA A 570     -14.521  22.183  -9.237  1.00 37.41           O  
ATOM   4328  CB  ALA A 570     -11.870  22.215  -8.472  1.00 41.88           C  
ATOM   4329  N   GLY A 571     -14.496  20.160 -10.196  1.00 30.66           N  
ATOM   4330  CA  GLY A 571     -15.837  20.339 -10.703  1.00 29.09           C  
ATOM   4331  C   GLY A 571     -16.059  19.102 -11.564  1.00 29.28           C  
ATOM   4332  O   GLY A 571     -15.364  18.136 -11.368  1.00 33.77           O  
ATOM   4333  N   PRO A 572     -16.993  19.158 -12.524  1.00 30.84           N  
ATOM   4334  CA  PRO A 572     -17.422  17.943 -13.212  1.00 28.12           C  
ATOM   4335  C   PRO A 572     -16.607  17.691 -14.433  1.00 30.68           C  
ATOM   4336  O   PRO A 572     -17.045  17.960 -15.548  1.00 26.34           O  
ATOM   4337  CB  PRO A 572     -18.927  18.224 -13.510  1.00 25.53           C  
ATOM   4338  CG  PRO A 572     -19.013  19.726 -13.643  1.00 26.18           C  
ATOM   4339  CD  PRO A 572     -17.802  20.323 -12.936  1.00 31.29           C  
ATOM   4340  N   TYR A 573     -15.410  17.139 -14.204  1.00 29.84           N  
ATOM   4341  CA  TYR A 573     -14.492  16.733 -15.295  1.00 28.31           C  
ATOM   4342  C   TYR A 573     -15.138  15.999 -16.485  1.00 27.15           C  
ATOM   4343  O   TYR A 573     -15.854  15.004 -16.284  1.00 27.24           O  
ATOM   4344  CB  TYR A 573     -13.324  15.881 -14.749  1.00 26.60           C  
ATOM   4345  CG  TYR A 573     -12.313  15.541 -15.808  1.00 27.46           C  
ATOM   4346  CD1 TYR A 573     -11.370  16.485 -16.220  1.00 31.91           C  
ATOM   4347  CD2 TYR A 573     -12.331  14.280 -16.443  1.00 27.48           C  
ATOM   4348  CE1 TYR A 573     -10.463  16.209 -17.260  1.00 29.76           C  
ATOM   4349  CE2 TYR A 573     -11.446  13.970 -17.471  1.00 27.04           C  
ATOM   4350  CZ  TYR A 573     -10.508  14.933 -17.868  1.00 28.31           C  
ATOM   4351  OH  TYR A 573      -9.608  14.634 -18.823  1.00 26.33           O  
ATOM   4352  N   GLU A 574     -14.928  16.544 -17.685  1.00 22.92           N  
ATOM   4353  CA AGLU A 574     -15.381  15.902 -18.911  0.50 24.97           C  
ATOM   4354  CA BGLU A 574     -15.383  15.885 -18.921  0.50 24.31           C  
ATOM   4355  C   GLU A 574     -14.160  15.485 -19.748  1.00 24.94           C  
ATOM   4356  O   GLU A 574     -13.406  16.357 -20.246  1.00 26.28           O  
ATOM   4357  CB AGLU A 574     -16.261  16.873 -19.694  0.50 25.39           C  
ATOM   4358  CB BGLU A 574     -16.264  16.809 -19.765  0.50 23.94           C  
ATOM   4359  CG AGLU A 574     -16.551  16.408 -21.107  0.50 26.14           C  
ATOM   4360  CG BGLU A 574     -17.498  17.369 -19.092  0.50 23.81           C  
ATOM   4361  CD AGLU A 574     -17.377  15.136 -21.117  0.50 29.09           C  
ATOM   4362  CD BGLU A 574     -18.583  16.345 -18.853  0.50 23.40           C  
ATOM   4363  OE1AGLU A 574     -18.427  15.095 -20.414  0.50 32.35           O  
ATOM   4364  OE1BGLU A 574     -18.566  15.326 -19.528  0.50 22.78           O  
ATOM   4365  OE2AGLU A 574     -16.992  14.188 -21.807  0.50 23.39           O1-
ATOM   4366  OE2BGLU A 574     -19.459  16.547 -17.976  0.50 24.14           O1-
ATOM   4367  N   SER A 575     -13.964  14.165 -19.937  1.00 23.77           N  
ATOM   4368  CA  SER A 575     -12.876  13.670 -20.788  1.00 23.84           C  
ATOM   4369  C   SER A 575     -13.006  14.115 -22.298  1.00 28.30           C  
ATOM   4370  O   SER A 575     -12.016  14.144 -23.038  1.00 25.95           O  
ATOM   4371  CB  SER A 575     -12.836  12.117 -20.749  1.00 23.00           C  
ATOM   4372  OG  SER A 575     -14.055  11.608 -21.268  1.00 21.37           O  
ATOM   4373  N   GLY A 576     -14.248  14.386 -22.726  1.00 26.97           N  
ATOM   4374  CA  GLY A 576     -14.591  14.835 -24.062  1.00 29.69           C  
ATOM   4375  C   GLY A 576     -15.528  13.806 -24.664  1.00 33.62           C  
ATOM   4376  O   GLY A 576     -16.194  14.072 -25.676  1.00 35.50           O  
ATOM   4377  N   ILE A 577     -15.513  12.681 -23.976  1.00 33.59           N  
ATOM   4378  CA  ILE A 577     -16.338  11.505 -24.071  1.00 44.74           C  
ATOM   4379  C   ILE A 577     -15.617  10.389 -24.799  1.00 49.33           C  
ATOM   4380  O   ILE A 577     -15.609   9.305 -24.172  1.00 47.38           O  
ATOM   4381  CB  ILE A 577     -17.762  11.787 -24.534  1.00 44.67           C  
ATOM   4382  CG1 ILE A 577     -18.434  12.694 -23.534  1.00 40.10           C  
ATOM   4383  CG2 ILE A 577     -18.566  10.523 -24.591  1.00 43.60           C  
ATOM   4384  CD1 ILE A 577     -18.713  14.074 -24.045  1.00 37.14           C  
ATOM   4385  OXT ILE A 577     -15.029  10.674 -25.901  1.00 30.00           O1-
TER   
HETATM 4386 CU    CU A 601     -22.892   2.047 -26.715  0.75 25.70          CU  
HETATM 4387 CU    CU A 602     -18.595   4.490 -27.423  1.00 32.19          CU  
HETATM 4388 CU    CU A 603     -20.309   2.043 -29.787  0.50 26.42          CU  
HETATM 4389 CU    CU A 604     -15.183   0.989 -16.363  1.00 22.07          CU  
CONECT  650 4388
CONECT  669 4386
CONECT 1013 4386
CONECT 1029 4387
CONECT 3357 4389
CONECT 3384 4388
CONECT 3402 4387
CONECT 3880 4387
CONECT 3886 4389
CONECT 3896 4386
CONECT 3927 4389
CONECT 4386  669 1013 3896
CONECT 4387 1029 3402 3880
CONECT 4388  650 3384
CONECT 4389 3357 3886 3927
END
