# Supplementary material for: Hydrophobic tuning with non-canonical amino acids in a copper metalloenzyme
Source: Nat Chem. 2026 Apr 13;18(7):1269–77. doi: 10.1038/s41557-026-02116-7 (PMC13323077; doi:10.1038/s41557-026-02116-7)
Supplement: Supplementary file 4 — Code related to logP prediction, PDB analysis and redox deconvolution. [file 41557_2026_2116_MOESM4_ESM.zip › Code_lite/PDB_analysis_lite/inputs/starting_pdbs/3fpx.pdb]

CRYST1   52.293   76.345  129.661  90.00  90.00  90.00 P 21 21 21    1
ATOM      1  N   ALA A   1      25.096  37.190  34.258  1.00 39.79           N  
ATOM      2  CA  ALA A   1      24.949  37.007  32.766  1.00 37.79           C  
ATOM      3  C   ALA A   1      26.308  37.037  32.070  1.00 37.50           C  
ATOM      4  O   ALA A   1      27.229  37.745  32.522  1.00 38.27           O  
ATOM      5  CB  ALA A   1      24.048  38.065  32.183  1.00 38.29           C  
ATOM      6  N   VAL A   2      26.409  36.298  30.966  1.00 35.15           N  
ATOM      7  CA  VAL A   2      27.572  36.328  30.119  1.00 34.29           C  
ATOM      8  C   VAL A   2      27.193  37.042  28.846  1.00 33.93           C  
ATOM      9  O   VAL A   2      26.011  37.284  28.565  1.00 32.87           O  
ATOM     10  CB  VAL A   2      28.136  34.895  29.832  1.00 35.93           C  
ATOM     11  CG1 VAL A   2      28.527  34.165  31.125  1.00 35.18           C  
ATOM     12  CG2 VAL A   2      27.131  34.033  29.047  1.00 35.39           C  
ATOM     13  N   GLY A   3      28.200  37.419  28.086  1.00 32.57           N  
ATOM     14  CA  GLY A   3      27.999  38.042  26.779  1.00 31.43           C  
ATOM     15  C   GLY A   3      28.154  39.519  26.979  1.00 31.15           C  
ATOM     16  O   GLY A   3      28.247  39.960  28.169  1.00 31.78           O  
ATOM     17  N   PRO A   4      28.099  40.295  25.876  1.00 29.26           N  
ATOM     18  CA  PRO A   4      27.869  39.807  24.496  1.00 28.97           C  
ATOM     19  C   PRO A   4      28.996  39.008  23.847  1.00 28.25           C  
ATOM     20  O   PRO A   4      28.762  38.379  22.831  1.00 26.77           O  
ATOM     21  CB  PRO A   4      27.597  41.057  23.696  1.00 29.67           C  
ATOM     22  CG  PRO A   4      28.060  42.165  24.550  1.00 28.52           C  
ATOM     23  CD  PRO A   4      28.150  41.751  25.928  1.00 30.70           C  
ATOM     24  N   VAL A   5      30.202  39.120  24.366  1.00 26.79           N  
ATOM     25  CA  VAL A   5      31.366  38.396  23.874  1.00 27.65           C  
ATOM     26  C   VAL A   5      31.661  37.334  24.939  1.00 28.48           C  
ATOM     27  O   VAL A   5      32.014  37.648  26.092  1.00 29.10           O  
ATOM     28  CB  VAL A   5      32.567  39.344  23.580  1.00 28.73           C  
ATOM     29  CG1 VAL A   5      33.836  38.554  23.145  1.00 30.48           C  
ATOM     30  CG2 VAL A   5      32.166  40.354  22.515  1.00 27.40           C  
ATOM     31  N   ALA A   6      31.514  36.063  24.572  1.00 27.58           N  
ATOM     32  CA  ALA A   6      31.651  35.002  25.588  1.00 27.17           C  
ATOM     33  C   ALA A   6      31.910  33.646  25.006  1.00 27.95           C  
ATOM     34  O   ALA A   6      31.528  33.362  23.860  1.00 28.84           O  
ATOM     35  CB  ALA A   6      30.410  34.948  26.467  1.00 28.52           C  
ATOM     36  N   ASP A   7      32.516  32.787  25.814  1.00 28.17           N  
ATOM     37  CA  ASP A   7      32.628  31.388  25.477  1.00 28.50           C  
ATOM     38  C   ASP A   7      31.405  30.690  26.037  1.00 28.08           C  
ATOM     39  O   ASP A   7      31.012  30.962  27.179  1.00 28.46           O  
ATOM     40  CB  ASP A   7      33.884  30.766  26.089  1.00 29.35           C  
ATOM     41  CG  ASP A   7      35.189  31.283  25.477  1.00 28.45           C  
ATOM     42  OD1 ASP A   7      35.320  31.451  24.257  1.00 23.73           O  
ATOM     43  OD2 ASP A   7      36.164  31.353  26.259  1.00 37.57           O1-
ATOM     44  N   LEU A   8      30.805  29.790  25.249  1.00 26.99           N  
ATOM     45  CA  LEU A   8      29.818  28.875  25.753  1.00 24.76           C  
ATOM     46  C   LEU A   8      30.248  27.400  25.570  1.00 25.75           C  
ATOM     47  O   LEU A   8      30.221  26.873  24.468  1.00 26.09           O  
ATOM     48  CB  LEU A   8      28.474  29.184  25.078  1.00 24.44           C  
ATOM     49  CG  LEU A   8      27.783  30.535  25.404  1.00 24.37           C  
ATOM     50  CD1 LEU A   8      26.680  30.877  24.389  1.00 22.16           C  
ATOM     51  CD2 LEU A   8      27.284  30.562  26.823  1.00 23.84           C  
ATOM     52  N   THR A   9      30.643  26.750  26.657  1.00 24.02           N  
ATOM     53  CA  THR A   9      31.196  25.407  26.558  1.00 24.78           C  
ATOM     54  C   THR A   9      30.038  24.396  26.733  1.00 24.20           C  
ATOM     55  O   THR A   9      29.340  24.429  27.724  1.00 25.53           O  
ATOM     56  CB  THR A   9      32.311  25.155  27.594  1.00 25.05           C  
ATOM     57  CG2 THR A   9      32.842  23.755  27.423  1.00 25.45           C  
ATOM     58  OG1 THR A   9      33.353  26.101  27.389  1.00 26.72           O  
ATOM     59  N   ILE A  10      29.846  23.549  25.738  1.00 24.27           N  
ATOM     60  CA  ILE A  10      28.797  22.549  25.745  1.00 23.46           C  
ATOM     61  C   ILE A  10      29.389  21.197  26.154  1.00 23.54           C  
ATOM     62  O   ILE A  10      30.329  20.658  25.529  1.00 23.18           O  
ATOM     63  CB  ILE A  10      28.166  22.394  24.384  1.00 23.50           C  
ATOM     64  CG1 ILE A  10      27.904  23.752  23.694  1.00 22.42           C  
ATOM     65  CG2 ILE A  10      26.863  21.554  24.482  1.00 22.37           C  
ATOM     66  CD1 ILE A  10      27.118  24.755  24.560  1.00 22.33           C  
ATOM     67  N   THR A  11      28.839  20.645  27.206  1.00 23.11           N  
ATOM     68  CA  THR A  11      29.277  19.316  27.690  1.00 25.26           C  
ATOM     69  C   THR A  11      28.083  18.468  28.126  1.00 25.56           C  
ATOM     70  O   THR A  11      26.974  18.987  28.237  1.00 28.75           O  
ATOM     71  CB  THR A  11      30.278  19.474  28.884  1.00 24.79           C  
ATOM     72  CG2 THR A  11      31.577  20.320  28.483  1.00 22.82           C  
ATOM     73  OG1 THR A  11      29.627  20.120  29.970  1.00 24.77           O  
ATOM     74  N   ASP A  12      28.322  17.190  28.360  1.00 25.62           N  
ATOM     75  CA  ASP A  12      27.381  16.314  29.039  1.00 25.71           C  
ATOM     76  C   ASP A  12      27.687  16.304  30.529  1.00 25.44           C  
ATOM     77  O   ASP A  12      28.866  16.253  30.900  1.00 26.28           O  
ATOM     78  CB  ASP A  12      27.508  14.933  28.471  1.00 24.82           C  
ATOM     79  CG  ASP A  12      27.259  14.892  27.008  1.00 22.07           C  
ATOM     80  OD1 ASP A  12      26.077  15.169  26.610  1.00 24.88           O  
ATOM     81  OD2 ASP A  12      28.202  14.548  26.264  1.00 22.74           O1-
ATOM     82  N   ALA A  13      26.673  16.428  31.374  1.00 26.34           N  
ATOM     83  CA  ALA A  13      26.867  16.277  32.807  1.00 27.83           C  
ATOM     84  C   ALA A  13      25.687  15.556  33.498  1.00 28.11           C  
ATOM     85  O   ALA A  13      24.584  15.546  33.016  1.00 29.42           O  
ATOM     86  CB  ALA A  13      27.124  17.627  33.455  1.00 26.95           C  
ATOM     87  N   ALA A  14      25.932  15.007  34.667  1.00 28.85           N  
ATOM     88  CA  ALA A  14      24.864  14.628  35.559  1.00 29.46           C  
ATOM     89  C   ALA A  14      24.194  15.841  36.197  1.00 30.47           C  
ATOM     90  O   ALA A  14      24.860  16.628  36.841  1.00 30.48           O  
ATOM     91  CB  ALA A  14      25.423  13.743  36.672  1.00 30.26           C  
ATOM     92  N   VAL A  15      22.880  15.981  36.042  1.00 30.39           N  
ATOM     93  CA  VAL A  15      22.106  17.009  36.728  1.00 30.12           C  
ATOM     94  C   VAL A  15      20.903  16.351  37.459  1.00 30.76           C  
ATOM     95  O   VAL A  15      20.587  15.202  37.191  1.00 31.10           O  
ATOM     96  CB  VAL A  15      21.614  18.068  35.717  1.00 30.62           C  
ATOM     97  CG1 VAL A  15      22.839  18.692  35.010  1.00 29.17           C  
ATOM     98  CG2 VAL A  15      20.622  17.426  34.710  1.00 28.67           C  
ATOM     99  N   SER A  16      20.309  17.064  38.400  1.00 30.92           N  
ATOM    100  CA  SER A  16      19.183  16.542  39.184  1.00 31.98           C  
ATOM    101  C   SER A  16      18.318  17.765  39.573  1.00 31.74           C  
ATOM    102  O   SER A  16      18.241  18.168  40.731  1.00 32.23           O  
ATOM    103  CB  SER A  16      19.656  15.738  40.415  1.00 32.91           C  
ATOM    104  OG  SER A  16      20.370  16.596  41.296  1.00 35.43           O  
ATOM    105  N   PRO A  17      17.666  18.361  38.572  1.00 29.76           N  
ATOM    106  CA  PRO A  17      16.842  19.529  38.837  1.00 30.18           C  
ATOM    107  C   PRO A  17      15.597  19.260  39.704  1.00 30.72           C  
ATOM    108  O   PRO A  17      15.052  20.192  40.323  1.00 33.10           O  
ATOM    109  CB  PRO A  17      16.436  19.977  37.433  1.00 29.64           C  
ATOM    110  CG  PRO A  17      16.621  18.741  36.563  1.00 30.69           C  
ATOM    111  CD  PRO A  17      17.704  17.982  37.158  1.00 28.81           C  
ATOM    112  N   ASP A  18      15.115  18.020  39.652  1.00 32.86           N  
ATOM    113  CA  ASP A  18      13.901  17.608  40.387  1.00 33.63           C  
ATOM    114  C   ASP A  18      14.256  16.463  41.368  1.00 34.17           C  
ATOM    115  O   ASP A  18      13.407  15.594  41.723  1.00 34.51           O  
ATOM    116  CB  ASP A  18      12.823  17.184  39.391  1.00 32.68           C  
ATOM    117  CG  ASP A  18      13.166  15.892  38.658  1.00 33.13           C  
ATOM    118  OD1 ASP A  18      14.292  15.376  38.788  1.00 32.54           O  
ATOM    119  OD2 ASP A  18      12.290  15.315  37.977  1.00 32.39           O1-
ATOM    120  N   GLY A  19      15.532  16.423  41.736  1.00 35.33           N  
ATOM    121  CA  GLY A  19      16.091  15.363  42.597  1.00 36.08           C  
ATOM    122  C   GLY A  19      16.425  14.037  41.932  1.00 36.07           C  
ATOM    123  O   GLY A  19      17.042  13.199  42.551  1.00 37.61           O  
ATOM    124  N   PHE A  20      16.033  13.817  40.685  1.00 35.51           N  
ATOM    125  CA  PHE A  20      16.325  12.566  39.971  1.00 35.98           C  
ATOM    126  C   PHE A  20      17.584  12.814  39.164  1.00 35.79           C  
ATOM    127  O   PHE A  20      17.646  13.812  38.433  1.00 35.90           O  
ATOM    128  CB  PHE A  20      15.164  12.243  39.029  1.00 35.74           C  
ATOM    129  CG  PHE A  20      15.343  11.014  38.184  1.00 37.98           C  
ATOM    130  CD1 PHE A  20      14.902   9.790  38.625  1.00 38.62           C  
ATOM    131  CD2 PHE A  20      15.871  11.104  36.894  1.00 36.94           C  
ATOM    132  CE1 PHE A  20      14.997   8.669  37.822  1.00 39.47           C  
ATOM    133  CE2 PHE A  20      15.995   9.986  36.072  1.00 38.04           C  
ATOM    134  CZ  PHE A  20      15.549   8.755  36.536  1.00 37.65           C  
ATOM    135  N   SER A  21      18.579  11.939  39.261  1.00 34.40           N  
ATOM    136  CA  SER A  21      19.805  12.231  38.546  1.00 33.42           C  
ATOM    137  C   SER A  21      19.764  11.652  37.146  1.00 31.58           C  
ATOM    138  O   SER A  21      19.339  10.497  36.940  1.00 32.69           O  
ATOM    139  CB  SER A  21      21.064  11.793  39.315  1.00 33.15           C  
ATOM    140  OG  SER A  21      22.209  12.243  38.593  1.00 33.97           O  
ATOM    141  N   ARG A  22      20.156  12.474  36.162  1.00 30.50           N  
ATOM    142  CA  ARG A  22      20.354  12.022  34.768  1.00 28.26           C  
ATOM    143  C   ARG A  22      21.406  12.822  34.039  1.00 27.48           C  
ATOM    144  O   ARG A  22      21.691  13.971  34.386  1.00 28.59           O  
ATOM    145  CB  ARG A  22      19.080  12.050  33.898  1.00 27.75           C  
ATOM    146  CG  ARG A  22      18.385  13.392  33.830  1.00 26.59           C  
ATOM    147  CD  ARG A  22      17.437  13.477  32.558  1.00 27.49           C  
ATOM    148  NE  ARG A  22      18.207  13.552  31.326  1.00 24.01           N  
ATOM    149  CZ  ARG A  22      17.697  13.704  30.105  1.00 28.09           C  
ATOM    150  NH1 ARG A  22      16.410  13.897  29.940  1.00 30.71           N1+
ATOM    151  NH2 ARG A  22      18.485  13.752  29.050  1.00 26.66           N  
ATOM    152  N   GLN A  23      21.983  12.199  33.052  1.00 27.84           N  
ATOM    153  CA  GLN A  23      22.885  12.832  32.100  1.00 29.14           C  
ATOM    154  C   GLN A  23      22.056  13.730  31.224  1.00 27.85           C  
ATOM    155  O   GLN A  23      20.994  13.334  30.785  1.00 25.75           O  
ATOM    156  CB  GLN A  23      23.537  11.815  31.203  1.00 30.47           C  
ATOM    157  CG  GLN A  23      24.442  10.899  31.948  1.00 33.22           C  
ATOM    158  CD  GLN A  23      25.523  11.691  32.640  1.00 37.80           C  
ATOM    159  NE2 GLN A  23      25.590  11.579  33.972  1.00 38.03           N  
ATOM    160  OE1 GLN A  23      26.300  12.397  31.976  1.00 36.56           O  
ATOM    161  N   ALA A  24      22.545  14.964  31.082  1.00 26.04           N  
ATOM    162  CA  ALA A  24      21.975  16.010  30.257  1.00 26.87           C  
ATOM    163  C   ALA A  24      23.088  16.769  29.515  1.00 26.68           C  
ATOM    164  O   ALA A  24      24.274  16.648  29.840  1.00 28.54           O  
ATOM    165  CB  ALA A  24      21.254  17.021  31.161  1.00 23.47           C  
ATOM    166  N   VAL A  25      22.665  17.557  28.545  1.00 26.38           N  
ATOM    167  CA  VAL A  25      23.526  18.467  27.805  1.00 25.38           C  
ATOM    168  C   VAL A  25      23.488  19.773  28.526  1.00 25.20           C  
ATOM    169  O   VAL A  25      22.395  20.374  28.673  1.00 26.95           O  
ATOM    170  CB  VAL A  25      23.036  18.652  26.349  1.00 24.52           C  
ATOM    171  CG1 VAL A  25      23.855  19.718  25.637  1.00 23.38           C  
ATOM    172  CG2 VAL A  25      23.096  17.362  25.547  1.00 25.61           C  
ATOM    173  N   VAL A  26      24.647  20.250  28.977  1.00 24.67           N  
ATOM    174  CA  VAL A  26      24.712  21.496  29.797  1.00 23.83           C  
ATOM    175  C   VAL A  26      25.595  22.550  29.138  1.00 23.22           C  
ATOM    176  O   VAL A  26      26.395  22.242  28.282  1.00 21.15           O  
ATOM    177  CB  VAL A  26      25.200  21.242  31.278  1.00 24.52           C  
ATOM    178  CG1 VAL A  26      24.204  20.323  32.061  1.00 25.16           C  
ATOM    179  CG2 VAL A  26      26.643  20.697  31.305  1.00 22.02           C  
ATOM    180  N   VAL A  27      25.430  23.814  29.556  1.00 22.65           N  
ATOM    181  CA  VAL A  27      26.134  24.928  28.972  1.00 22.17           C  
ATOM    182  C   VAL A  27      26.890  25.576  30.112  1.00 24.32           C  
ATOM    183  O   VAL A  27      26.272  25.902  31.106  1.00 23.36           O  
ATOM    184  CB  VAL A  27      25.156  25.934  28.376  1.00 23.82           C  
ATOM    185  CG1 VAL A  27      25.912  27.112  27.770  1.00 22.16           C  
ATOM    186  CG2 VAL A  27      24.289  25.151  27.301  1.00 20.19           C  
ATOM    187  N   ASN A  28      28.208  25.718  29.979  1.00 25.92           N  
ATOM    188  CA  ASN A  28      29.028  26.160  31.118  1.00 27.34           C  
ATOM    189  C   ASN A  28      28.632  25.495  32.448  1.00 27.43           C  
ATOM    190  O   ASN A  28      28.500  26.158  33.486  1.00 28.61           O  
ATOM    191  CB  ASN A  28      28.957  27.662  31.262  1.00 26.92           C  
ATOM    192  CG  ASN A  28      29.636  28.376  30.150  1.00 29.39           C  
ATOM    193  ND2 ASN A  28      29.513  29.704  30.154  1.00 26.12           N  
ATOM    194  OD1 ASN A  28      30.212  27.751  29.248  1.00 27.53           O  
ATOM    195  N   GLY A  29      28.450  24.186  32.392  1.00 27.67           N  
ATOM    196  CA  GLY A  29      28.150  23.382  33.549  1.00 27.73           C  
ATOM    197  C   GLY A  29      26.720  23.253  33.969  1.00 26.65           C  
ATOM    198  O   GLY A  29      26.426  22.420  34.805  1.00 28.62           O  
ATOM    199  N   VAL A  30      25.814  24.045  33.399  1.00 26.35           N  
ATOM    200  CA  VAL A  30      24.461  24.100  33.945  1.00 25.35           C  
ATOM    201  C   VAL A  30      23.371  23.924  32.873  1.00 25.90           C  
ATOM    202  O   VAL A  30      23.578  24.233  31.698  1.00 24.54           O  
ATOM    203  CB  VAL A  30      24.242  25.426  34.734  1.00 25.28           C  
ATOM    204  CG1 VAL A  30      25.157  25.529  36.008  1.00 26.55           C  
ATOM    205  CG2 VAL A  30      24.468  26.675  33.829  1.00 24.55           C  
ATOM    206  N   THR A  31      22.198  23.482  33.313  1.00 25.57           N  
ATOM    207  CA  THR A  31      20.992  23.596  32.492  1.00 25.88           C  
ATOM    208  C   THR A  31      19.807  23.960  33.358  1.00 25.76           C  
ATOM    209  O   THR A  31      19.627  23.364  34.403  1.00 25.68           O  
ATOM    210  CB  THR A  31      20.657  22.277  31.709  1.00 25.92           C  
ATOM    211  CG2 THR A  31      20.347  21.101  32.633  1.00 28.52           C  
ATOM    212  OG1 THR A  31      19.518  22.512  30.852  1.00 25.10           O  
ATOM    213  N   PRO A  32      18.966  24.923  32.931  1.00 26.02           N  
ATOM    214  CA  PRO A  32      19.101  25.763  31.775  1.00 26.81           C  
ATOM    215  C   PRO A  32      20.436  26.419  31.805  1.00 25.75           C  
ATOM    216  O   PRO A  32      21.049  26.507  32.847  1.00 25.58           O  
ATOM    217  CB  PRO A  32      17.994  26.790  31.961  1.00 27.05           C  
ATOM    218  CG  PRO A  32      16.910  25.981  32.694  1.00 27.83           C  
ATOM    219  CD  PRO A  32      17.705  25.171  33.646  1.00 26.69           C  
ATOM    220  N   GLY A  33      20.920  26.788  30.640  1.00 24.08           N  
ATOM    221  CA  GLY A  33      22.206  27.369  30.528  1.00 25.31           C  
ATOM    222  C   GLY A  33      22.142  28.784  31.058  1.00 24.94           C  
ATOM    223  O   GLY A  33      21.054  29.272  31.385  1.00 24.13           O  
ATOM    224  N   PRO A  34      23.298  29.432  31.151  1.00 26.35           N  
ATOM    225  CA  PRO A  34      23.359  30.786  31.739  1.00 26.66           C  
ATOM    226  C   PRO A  34      22.656  31.838  30.896  1.00 27.26           C  
ATOM    227  O   PRO A  34      22.487  31.688  29.652  1.00 27.08           O  
ATOM    228  CB  PRO A  34      24.872  31.081  31.784  1.00 28.14           C  
ATOM    229  CG  PRO A  34      25.474  30.118  30.771  1.00 26.91           C  
ATOM    230  CD  PRO A  34      24.611  28.929  30.735  1.00 26.05           C  
ATOM    231  N   LEU A  35      22.218  32.909  31.553  1.00 26.88           N  
ATOM    232  CA  LEU A  35      21.725  34.062  30.829  1.00 26.06           C  
ATOM    233  C   LEU A  35      22.811  34.752  29.992  1.00 26.52           C  
ATOM    234  O   LEU A  35      23.883  35.115  30.482  1.00 27.71           O  
ATOM    235  CB  LEU A  35      21.092  35.068  31.810  1.00 25.60           C  
ATOM    236  CG  LEU A  35      20.656  36.402  31.186  1.00 23.74           C  
ATOM    237  CD1 LEU A  35      19.481  36.267  30.160  1.00 20.25           C  
ATOM    238  CD2 LEU A  35      20.244  37.396  32.314  1.00 26.18           C  
ATOM    239  N   VAL A  36      22.541  34.890  28.694  1.00 25.91           N  
ATOM    240  CA  VAL A  36      23.361  35.678  27.797  1.00 25.24           C  
ATOM    241  C   VAL A  36      22.655  36.997  27.705  1.00 24.99           C  
ATOM    242  O   VAL A  36      21.459  37.014  27.572  1.00 24.02           O  
ATOM    243  CB  VAL A  36      23.423  35.040  26.406  1.00 26.60           C  
ATOM    244  CG1 VAL A  36      24.023  35.991  25.354  1.00 24.94           C  
ATOM    245  CG2 VAL A  36      24.216  33.739  26.498  1.00 22.64           C  
ATOM    246  N   ALA A  37      23.388  38.100  27.794  1.00 24.90           N  
ATOM    247  CA  ALA A  37      22.793  39.438  27.723  1.00 25.08           C  
ATOM    248  C   ALA A  37      23.646  40.418  26.984  1.00 25.02           C  
ATOM    249  O   ALA A  37      24.892  40.242  26.866  1.00 27.89           O  
ATOM    250  CB  ALA A  37      22.484  39.932  29.117  1.00 26.01           C  
ATOM    251  N   GLY A  38      22.987  41.456  26.469  1.00 25.41           N  
ATOM    252  CA  GLY A  38      23.666  42.573  25.805  1.00 25.37           C  
ATOM    253  C   GLY A  38      22.720  43.749  25.798  1.00 26.46           C  
ATOM    254  O   GLY A  38      21.655  43.720  26.452  1.00 26.65           O  
ATOM    255  N   ASN A  39      23.100  44.788  25.070  1.00 27.85           N  
ATOM    256  CA  ASN A  39      22.235  45.917  24.814  1.00 28.70           C  
ATOM    257  C   ASN A  39      21.935  46.035  23.338  1.00 28.47           C  
ATOM    258  O   ASN A  39      22.733  45.605  22.508  1.00 29.08           O  
ATOM    259  CB  ASN A  39      22.888  47.172  25.349  1.00 29.93           C  
ATOM    260  CG  ASN A  39      23.271  47.009  26.824  1.00 32.74           C  
ATOM    261  ND2 ASN A  39      24.579  47.004  27.131  1.00 36.71           N  
ATOM    262  OD1 ASN A  39      22.405  46.816  27.658  1.00 37.18           O  
ATOM    263  N   ILE A  40      20.790  46.619  23.000  1.00 29.29           N  
ATOM    264  CA  ILE A  40      20.488  46.965  21.609  1.00 29.90           C  
ATOM    265  C   ILE A  40      21.696  47.667  20.974  1.00 30.74           C  
ATOM    266  O   ILE A  40      22.327  48.527  21.602  1.00 31.06           O  
ATOM    267  CB  ILE A  40      19.174  47.778  21.454  1.00 30.62           C  
ATOM    268  CG1 ILE A  40      18.841  48.015  19.970  1.00 30.47           C  
ATOM    269  CG2 ILE A  40      19.203  49.121  22.255  1.00 30.97           C  
ATOM    270  CD1 ILE A  40      17.463  48.401  19.690  1.00 30.04           C  
ATOM    271  N   GLY A  41      22.010  47.271  19.746  1.00 30.53           N  
ATOM    272  CA  GLY A  41      23.201  47.754  19.057  1.00 30.60           C  
ATOM    273  C   GLY A  41      24.434  46.882  19.138  1.00 30.15           C  
ATOM    274  O   GLY A  41      25.296  47.021  18.313  1.00 29.36           O  
ATOM    275  N   ASP A  42      24.532  46.022  20.139  1.00 28.97           N  
ATOM    276  CA  ASP A  42      25.702  45.177  20.341  1.00 30.29           C  
ATOM    277  C   ASP A  42      25.978  44.207  19.213  1.00 29.87           C  
ATOM    278  O   ASP A  42      25.053  43.698  18.565  1.00 29.67           O  
ATOM    279  CB  ASP A  42      25.574  44.314  21.589  1.00 29.01           C  
ATOM    280  CG  ASP A  42      25.816  45.069  22.869  1.00 33.32           C  
ATOM    281  OD1 ASP A  42      26.304  46.228  22.804  1.00 30.68           O  
ATOM    282  OD2 ASP A  42      25.556  44.452  23.943  1.00 32.23           O1-
ATOM    283  N   ARG A  43      27.279  43.967  19.049  1.00 30.30           N  
ATOM    284  CA  ARG A  43      27.835  42.798  18.410  1.00 29.85           C  
ATOM    285  C   ARG A  43      28.093  41.668  19.395  1.00 29.42           C  
ATOM    286  O   ARG A  43      28.816  41.821  20.443  1.00 28.06           O  
ATOM    287  CB  ARG A  43      29.155  43.190  17.738  1.00 30.63           C  
ATOM    288  CG  ARG A  43      29.760  42.072  16.882  1.00 31.21           C  
ATOM    289  CD  ARG A  43      30.991  42.591  16.158  1.00 34.82           C  
ATOM    290  NE  ARG A  43      31.621  41.600  15.300  1.00 36.45           N  
ATOM    291  CZ  ARG A  43      32.842  41.729  14.765  1.00 38.18           C  
ATOM    292  NH1 ARG A  43      33.590  42.813  14.986  1.00 38.27           N1+
ATOM    293  NH2 ARG A  43      33.331  40.779  13.977  1.00 34.58           N  
ATOM    294  N   PHE A  44      27.482  40.532  19.100  1.00 28.64           N  
ATOM    295  CA  PHE A  44      27.707  39.315  19.893  1.00 27.77           C  
ATOM    296  C   PHE A  44      28.702  38.411  19.180  1.00 27.99           C  
ATOM    297  O   PHE A  44      28.657  38.247  17.927  1.00 27.28           O  
ATOM    298  CB  PHE A  44      26.378  38.559  20.112  1.00 27.69           C  
ATOM    299  CG  PHE A  44      25.405  39.303  20.948  1.00 27.19           C  
ATOM    300  CD1 PHE A  44      24.651  40.324  20.404  1.00 28.34           C  
ATOM    301  CD2 PHE A  44      25.257  39.014  22.288  1.00 28.26           C  
ATOM    302  CE1 PHE A  44      23.736  41.030  21.201  1.00 27.36           C  
ATOM    303  CE2 PHE A  44      24.367  39.734  23.084  1.00 25.18           C  
ATOM    304  CZ  PHE A  44      23.603  40.727  22.528  1.00 23.10           C  
ATOM    305  N   GLN A  45      29.595  37.840  19.993  1.00 27.12           N  
ATOM    306  CA  GLN A  45      30.619  36.935  19.550  1.00 27.67           C  
ATOM    307  C   GLN A  45      30.560  35.879  20.561  1.00 25.65           C  
ATOM    308  O   GLN A  45      31.126  35.998  21.661  1.00 25.39           O  
ATOM    309  CB  GLN A  45      31.978  37.646  19.457  1.00 27.45           C  
ATOM    310  CG  GLN A  45      32.003  38.719  18.325  1.00 30.12           C  
ATOM    311  CD  GLN A  45      33.409  39.360  18.144  1.00 33.20           C  
ATOM    312  NE2 GLN A  45      34.046  39.092  17.017  1.00 36.43           N  
ATOM    313  OE1 GLN A  45      33.901  40.062  19.040  1.00 40.05           O  
ATOM    314  N   LEU A  46      29.777  34.844  20.224  1.00 25.16           N  
ATOM    315  CA  LEU A  46      29.518  33.800  21.169  1.00 24.75           C  
ATOM    316  C   LEU A  46      30.227  32.566  20.675  1.00 25.40           C  
ATOM    317  O   LEU A  46      29.816  31.998  19.655  1.00 24.36           O  
ATOM    318  CB  LEU A  46      28.025  33.623  21.294  1.00 25.32           C  
ATOM    319  CG  LEU A  46      27.316  34.825  21.982  1.00 23.90           C  
ATOM    320  CD1 LEU A  46      25.850  34.888  21.730  1.00 23.28           C  
ATOM    321  CD2 LEU A  46      27.636  34.996  23.500  1.00 28.09           C  
ATOM    322  N   ASN A  47      31.321  32.224  21.366  1.00 25.33           N  
ATOM    323  CA  ASN A  47      32.196  31.125  20.954  1.00 26.68           C  
ATOM    324  C   ASN A  47      31.691  29.816  21.550  1.00 25.00           C  
ATOM    325  O   ASN A  47      31.790  29.549  22.761  1.00 25.91           O  
ATOM    326  CB  ASN A  47      33.646  31.371  21.325  1.00 26.29           C  
ATOM    327  CG  ASN A  47      34.586  30.306  20.755  1.00 29.26           C  
ATOM    328  ND2 ASN A  47      35.544  29.838  21.567  1.00 30.22           N  
ATOM    329  OD1 ASN A  47      34.397  29.868  19.595  1.00 28.46           O  
ATOM    330  N   VAL A  48      31.064  29.013  20.699  1.00 25.01           N  
ATOM    331  CA  VAL A  48      30.434  27.776  21.191  1.00 24.23           C  
ATOM    332  C   VAL A  48      31.427  26.636  21.125  1.00 24.77           C  
ATOM    333  O   VAL A  48      31.915  26.270  20.025  1.00 26.12           O  
ATOM    334  CB  VAL A  48      29.164  27.457  20.400  1.00 24.98           C  
ATOM    335  CG1 VAL A  48      28.628  26.029  20.762  1.00 22.42           C  
ATOM    336  CG2 VAL A  48      28.131  28.508  20.624  1.00 19.86           C  
ATOM    337  N   ILE A  49      31.784  26.087  22.285  1.00 25.12           N  
ATOM    338  CA  ILE A  49      32.837  25.093  22.341  1.00 24.17           C  
ATOM    339  C   ILE A  49      32.211  23.743  22.589  1.00 25.46           C  
ATOM    340  O   ILE A  49      31.715  23.472  23.682  1.00 25.14           O  
ATOM    341  CB  ILE A  49      33.896  25.415  23.420  1.00 23.98           C  
ATOM    342  CG1 ILE A  49      34.663  26.691  23.076  1.00 24.75           C  
ATOM    343  CG2 ILE A  49      34.969  24.310  23.553  1.00 24.85           C  
ATOM    344  CD1 ILE A  49      35.288  27.279  24.374  1.00 25.42           C  
ATOM    345  N   ASP A  50      32.226  22.896  21.553  1.00 25.73           N  
ATOM    346  CA  ASP A  50      31.595  21.615  21.647  1.00 25.70           C  
ATOM    347  C   ASP A  50      32.569  20.595  22.257  1.00 26.32           C  
ATOM    348  O   ASP A  50      33.462  20.092  21.588  1.00 29.19           O  
ATOM    349  CB  ASP A  50      31.080  21.149  20.282  1.00 24.72           C  
ATOM    350  CG  ASP A  50      30.406  19.785  20.344  1.00 23.29           C  
ATOM    351  OD1 ASP A  50      30.466  19.206  21.445  1.00 24.68           O  
ATOM    352  OD2 ASP A  50      29.897  19.263  19.279  1.00 22.70           O1-
ATOM    353  N   ASN A  51      32.330  20.288  23.515  1.00 27.29           N  
ATOM    354  CA  ASN A  51      33.061  19.286  24.284  1.00 27.39           C  
ATOM    355  C   ASN A  51      32.138  18.175  24.751  1.00 27.87           C  
ATOM    356  O   ASN A  51      32.269  17.662  25.878  1.00 26.62           O  
ATOM    357  CB  ASN A  51      33.742  19.932  25.527  1.00 27.31           C  
ATOM    358  CG  ASN A  51      35.007  20.673  25.192  1.00 31.37           C  
ATOM    359  ND2 ASN A  51      35.476  21.468  26.123  1.00 36.13           N  
ATOM    360  OD1 ASN A  51      35.555  20.553  24.087  1.00 36.99           O  
ATOM    361  N   LEU A  52      31.182  17.836  23.882  1.00 26.87           N  
ATOM    362  CA  LEU A  52      30.251  16.746  24.125  1.00 26.85           C  
ATOM    363  C   LEU A  52      30.928  15.418  23.837  1.00 27.98           C  
ATOM    364  O   LEU A  52      31.704  15.287  22.837  1.00 28.77           O  
ATOM    365  CB  LEU A  52      29.032  16.893  23.211  1.00 25.75           C  
ATOM    366  CG  LEU A  52      28.155  18.114  23.468  1.00 24.38           C  
ATOM    367  CD1 LEU A  52      27.169  18.352  22.368  1.00 21.15           C  
ATOM    368  CD2 LEU A  52      27.457  17.983  24.776  1.00 23.89           C  
ATOM    369  N   THR A  53      30.578  14.437  24.657  1.00 28.07           N  
ATOM    370  CA  THR A  53      31.133  13.099  24.581  1.00 29.95           C  
ATOM    371  C   THR A  53      30.060  12.006  24.499  1.00 30.63           C  
ATOM    372  O   THR A  53      30.397  10.847  24.364  1.00 31.06           O  
ATOM    373  CB  THR A  53      31.989  12.799  25.844  1.00 29.50           C  
ATOM    374  CG2 THR A  53      33.267  13.638  25.875  1.00 31.27           C  
ATOM    375  OG1 THR A  53      31.212  13.002  27.043  1.00 29.57           O  
ATOM    376  N   ASN A  54      28.781  12.374  24.500  1.00 31.23           N  
ATOM    377  CA  ASN A  54      27.701  11.373  24.562  1.00 30.51           C  
ATOM    378  C   ASN A  54      26.966  11.294  23.234  1.00 30.29           C  
ATOM    379  O   ASN A  54      26.292  12.238  22.847  1.00 30.21           O  
ATOM    380  CB  ASN A  54      26.762  11.737  25.733  1.00 30.33           C  
ATOM    381  CG  ASN A  54      25.658  10.722  25.924  1.00 31.34           C  
ATOM    382  ND2 ASN A  54      25.522  10.212  27.149  1.00 29.51           N  
ATOM    383  OD1 ASN A  54      24.968  10.373  24.975  1.00 33.24           O  
ATOM    384  N   HIS A  55      27.109  10.207  22.484  1.00 30.35           N  
ATOM    385  CA  HIS A  55      26.394  10.094  21.225  1.00 30.75           C  
ATOM    386  C   HIS A  55      24.847  10.010  21.328  1.00 29.02           C  
ATOM    387  O   HIS A  55      24.145  10.462  20.408  1.00 28.90           O  
ATOM    388  CB  HIS A  55      26.930   8.950  20.339  1.00 32.83           C  
ATOM    389  CG  HIS A  55      26.205   8.841  19.028  1.00 33.97           C  
ATOM    390  CD2 HIS A  55      25.398   7.868  18.528  1.00 39.86           C  
ATOM    391  ND1 HIS A  55      26.203   9.854  18.087  1.00 39.86           N  
ATOM    392  CE1 HIS A  55      25.424   9.518  17.073  1.00 40.51           C  
ATOM    393  NE2 HIS A  55      24.912   8.324  17.319  1.00 38.29           N  
ATOM    394  N   THR A  56      24.303   9.466  22.398  1.00 27.27           N  
ATOM    395  CA  THR A  56      22.827   9.360  22.532  1.00 28.11           C  
ATOM    396  C   THR A  56      22.114  10.712  22.568  1.00 27.65           C  
ATOM    397  O   THR A  56      20.992  10.841  22.029  1.00 28.75           O  
ATOM    398  CB  THR A  56      22.415   8.527  23.776  1.00 29.87           C  
ATOM    399  CG2 THR A  56      20.872   8.294  23.863  1.00 28.38           C  
ATOM    400  OG1 THR A  56      23.057   7.254  23.685  1.00 30.91           O  
ATOM    401  N   MET A  57      22.799  11.699  23.124  1.00 26.27           N  
ATOM    402  CA  MET A  57      22.315  13.081  23.184  1.00 26.44           C  
ATOM    403  C   MET A  57      22.994  13.965  22.127  1.00 26.00           C  
ATOM    404  O   MET A  57      22.811  15.204  22.108  1.00 27.64           O  
ATOM    405  CB  MET A  57      22.482  13.649  24.579  1.00 25.79           C  
ATOM    406  CG  MET A  57      21.735  12.869  25.644  1.00 25.71           C  
ATOM    407  SD  MET A  57      21.639  13.521  27.255  1.00 26.62           S  
ATOM    408  CE  MET A  57      23.373  13.570  27.770  1.00 26.35           C  
ATOM    409  N   LEU A  58      23.762  13.302  21.247  1.00 26.32           N  
ATOM    410  CA  LEU A  58      24.455  13.842  20.081  1.00 25.75           C  
ATOM    411  C   LEU A  58      25.715  14.559  20.474  1.00 25.82           C  
ATOM    412  O   LEU A  58      25.688  15.390  21.325  1.00 23.58           O  
ATOM    413  CB  LEU A  58      23.610  14.707  19.145  1.00 26.75           C  
ATOM    414  CG  LEU A  58      22.369  14.019  18.549  1.00 28.72           C  
ATOM    415  CD1 LEU A  58      21.540  14.911  17.684  1.00 26.53           C  
ATOM    416  CD2 LEU A  58      22.815  12.820  17.745  1.00 29.05           C  
ATOM    417  N   LYS A  59      26.842  14.149  19.896  1.00 25.63           N  
ATOM    418  CA  LYS A  59      28.118  14.800  20.223  1.00 26.25           C  
ATOM    419  C   LYS A  59      28.359  16.043  19.374  1.00 25.15           C  
ATOM    420  O   LYS A  59      29.206  16.853  19.715  1.00 26.02           O  
ATOM    421  CB  LYS A  59      29.281  13.797  20.050  1.00 26.47           C  
ATOM    422  CG  LYS A  59      29.330  12.706  21.139  1.00 30.82           C  
ATOM    423  CD  LYS A  59      30.303  11.523  20.773  1.00 31.14           C  
ATOM    424  CE  LYS A  59      31.730  11.933  20.742  1.00 36.64           C  
ATOM    425  NZ  LYS A  59      32.660  10.684  20.643  1.00 38.28           N1+
ATOM    426  N   SER A  60      27.639  16.174  18.254  1.00 24.01           N  
ATOM    427  CA  SER A  60      27.643  17.376  17.428  1.00 23.73           C  
ATOM    428  C   SER A  60      26.565  18.343  18.003  1.00 23.33           C  
ATOM    429  O   SER A  60      25.678  17.902  18.771  1.00 22.58           O  
ATOM    430  CB  SER A  60      27.389  17.029  15.929  1.00 24.01           C  
ATOM    431  OG ASER A  60      28.352  16.173  15.379  0.50 20.41           O  
ATOM    432  OG BSER A  60      26.062  16.725  15.693  0.50 26.10           O  
ATOM    433  N   THR A  61      26.594  19.630  17.607  1.00 22.20           N  
ATOM    434  CA  THR A  61      25.641  20.626  18.090  1.00 20.79           C  
ATOM    435  C   THR A  61      25.579  21.861  17.196  1.00 20.92           C  
ATOM    436  O   THR A  61      26.437  22.099  16.369  1.00 19.17           O  
ATOM    437  CB  THR A  61      25.938  21.075  19.559  1.00 21.23           C  
ATOM    438  CG2 THR A  61      27.239  21.974  19.638  1.00 17.12           C  
ATOM    439  OG1 THR A  61      24.797  21.810  20.095  1.00 24.29           O  
ATOM    440  N   SER A  62      24.505  22.622  17.348  1.00 21.62           N  
ATOM    441  CA  SER A  62      24.336  23.820  16.650  1.00 22.34           C  
ATOM    442  C   SER A  62      23.403  24.707  17.447  1.00 22.18           C  
ATOM    443  O   SER A  62      22.398  24.197  17.913  1.00 23.29           O  
ATOM    444  CB  SER A  62      23.791  23.534  15.263  1.00 22.53           C  
ATOM    445  OG  SER A  62      23.854  24.717  14.441  1.00 25.08           O  
ATOM    446  N   ILE A  63      23.728  26.003  17.597  1.00 21.07           N  
ATOM    447  CA  ILE A  63      22.887  26.900  18.410  1.00 19.99           C  
ATOM    448  C   ILE A  63      22.193  27.955  17.645  1.00 19.13           C  
ATOM    449  O   ILE A  63      22.784  28.640  16.819  1.00 19.29           O  
ATOM    450  CB  ILE A  63      23.662  27.505  19.619  1.00 21.02           C  
ATOM    451  CG1 ILE A  63      24.447  26.433  20.429  1.00 21.74           C  
ATOM    452  CG2 ILE A  63      22.709  28.315  20.475  1.00 20.78           C  
ATOM    453  CD1AILE A  63      23.806  25.201  20.766  0.50 23.27           C  
ATOM    454  CD1BILE A  63      24.934  26.816  21.827  0.50 21.67           C  
ATOM    455  N   HIS A  64      20.884  28.044  17.915  1.00 20.43           N  
ATOM    456  CA  HIS A  64      20.022  29.086  17.408  1.00 19.88           C  
ATOM    457  C   HIS A  64      19.766  30.122  18.508  1.00 19.07           C  
ATOM    458  O   HIS A  64      19.528  29.772  19.671  1.00 19.98           O  
ATOM    459  CB  HIS A  64      18.718  28.498  16.878  1.00 19.79           C  
ATOM    460  CG  HIS A  64      17.687  29.493  16.469  1.00 20.06           C  
ATOM    461  CD2 HIS A  64      16.421  29.648  16.889  1.00 21.27           C  
ATOM    462  ND1 HIS A  64      17.890  30.460  15.505  1.00 21.80           N  
ATOM    463  CE1 HIS A  64      16.770  31.135  15.337  1.00 23.11           C  
ATOM    464  NE2 HIS A  64      15.866  30.649  16.168  1.00 22.13           N  
ATOM    465  N   TRP A  65      19.753  31.371  18.077  1.00 21.11           N  
ATOM    466  CA  TRP A  65      19.552  32.541  18.902  1.00 19.00           C  
ATOM    467  C   TRP A  65      18.099  33.050  18.588  1.00 19.70           C  
ATOM    468  O   TRP A  65      17.825  33.810  17.625  1.00 19.16           O  
ATOM    469  CB  TRP A  65      20.665  33.561  18.582  1.00 21.33           C  
ATOM    470  CG  TRP A  65      21.985  32.862  18.456  1.00 20.92           C  
ATOM    471  CD1 TRP A  65      22.618  32.528  17.317  1.00 21.79           C  
ATOM    472  CD2 TRP A  65      22.805  32.388  19.528  1.00 20.54           C  
ATOM    473  CE2 TRP A  65      23.919  31.765  18.952  1.00 17.85           C  
ATOM    474  CE3 TRP A  65      22.696  32.439  20.925  1.00 20.14           C  
ATOM    475  NE1 TRP A  65      23.763  31.830  17.599  1.00 20.05           N  
ATOM    476  CZ2 TRP A  65      24.891  31.158  19.703  1.00 20.12           C  
ATOM    477  CZ3 TRP A  65      23.648  31.833  21.674  1.00 21.07           C  
ATOM    478  CH2 TRP A  65      24.754  31.221  21.085  1.00 21.17           C  
ATOM    479  N   HIS A  66      17.159  32.564  19.403  1.00 19.33           N  
ATOM    480  CA  HIS A  66      15.806  32.536  19.018  1.00 20.75           C  
ATOM    481  C   HIS A  66      15.199  33.918  19.125  1.00 20.35           C  
ATOM    482  O   HIS A  66      15.196  34.503  20.226  1.00 21.35           O  
ATOM    483  CB  HIS A  66      15.022  31.526  19.846  1.00 20.69           C  
ATOM    484  CG  HIS A  66      13.560  31.536  19.543  1.00 22.10           C  
ATOM    485  CD2 HIS A  66      12.668  32.558  19.501  1.00 21.42           C  
ATOM    486  ND1 HIS A  66      12.874  30.401  19.162  1.00 21.37           N  
ATOM    487  CE1 HIS A  66      11.604  30.719  18.942  1.00 19.00           C  
ATOM    488  NE2 HIS A  66      11.446  32.019  19.158  1.00 20.30           N  
ATOM    489  N   GLY A  67      14.732  34.391  17.970  1.00 20.10           N  
ATOM    490  CA  GLY A  67      14.028  35.687  17.812  1.00 21.53           C  
ATOM    491  C   GLY A  67      14.850  36.793  17.095  1.00 22.63           C  
ATOM    492  O   GLY A  67      14.309  37.863  16.793  1.00 23.35           O  
ATOM    493  N   PHE A  68      16.122  36.518  16.821  1.00 23.30           N  
ATOM    494  CA  PHE A  68      17.000  37.518  16.230  1.00 24.05           C  
ATOM    495  C   PHE A  68      16.906  37.484  14.734  1.00 24.79           C  
ATOM    496  O   PHE A  68      16.923  36.410  14.101  1.00 25.41           O  
ATOM    497  CB  PHE A  68      18.438  37.346  16.708  1.00 24.91           C  
ATOM    498  CG  PHE A  68      18.591  37.620  18.174  1.00 26.89           C  
ATOM    499  CD1 PHE A  68      18.260  38.853  18.688  1.00 25.23           C  
ATOM    500  CD2 PHE A  68      19.034  36.660  19.029  1.00 25.12           C  
ATOM    501  CE1 PHE A  68      18.359  39.086  20.045  1.00 25.71           C  
ATOM    502  CE2 PHE A  68      19.127  36.894  20.401  1.00 29.75           C  
ATOM    503  CZ  PHE A  68      18.814  38.126  20.894  1.00 28.24           C  
ATOM    504  N   PHE A  69      16.841  38.644  14.131  1.00 24.10           N  
ATOM    505  CA  PHE A  69      16.689  38.733  12.666  1.00 23.58           C  
ATOM    506  C   PHE A  69      17.875  38.244  11.911  1.00 23.31           C  
ATOM    507  O   PHE A  69      17.709  37.846  10.759  1.00 22.45           O  
ATOM    508  CB  PHE A  69      16.452  40.177  12.224  1.00 24.63           C  
ATOM    509  CG  PHE A  69      15.211  40.807  12.813  1.00 26.64           C  
ATOM    510  CD1 PHE A  69      14.053  40.039  13.028  1.00 26.59           C  
ATOM    511  CD2 PHE A  69      15.183  42.159  13.144  1.00 24.59           C  
ATOM    512  CE1 PHE A  69      12.905  40.602  13.519  1.00 30.02           C  
ATOM    513  CE2 PHE A  69      14.044  42.718  13.634  1.00 26.98           C  
ATOM    514  CZ  PHE A  69      12.908  41.952  13.868  1.00 28.16           C  
ATOM    515  N   GLN A  70      19.074  38.438  12.455  1.00 24.04           N  
ATOM    516  CA  GLN A  70      20.311  37.943  11.825  1.00 25.45           C  
ATOM    517  C   GLN A  70      20.482  38.433  10.377  1.00 26.42           C  
ATOM    518  O   GLN A  70      20.950  37.700   9.491  1.00 25.86           O  
ATOM    519  CB  GLN A  70      20.304  36.427  11.874  1.00 25.69           C  
ATOM    520  CG  GLN A  70      20.299  35.814  13.243  1.00 26.23           C  
ATOM    521  CD  GLN A  70      21.616  35.808  13.917  1.00 22.53           C  
ATOM    522  NE2 GLN A  70      21.666  35.162  15.067  1.00 21.47           N  
ATOM    523  OE1 GLN A  70      22.617  36.347  13.406  1.00 24.25           O  
ATOM    524  N   HIS A  71      20.153  39.710  10.165  1.00 27.20           N  
ATOM    525  CA  HIS A  71      20.240  40.304   8.856  1.00 28.09           C  
ATOM    526  C   HIS A  71      21.702  40.429   8.393  1.00 26.59           C  
ATOM    527  O   HIS A  71      22.521  41.087   9.013  1.00 25.79           O  
ATOM    528  CB  HIS A  71      19.579  41.663   8.846  1.00 29.87           C  
ATOM    529  CG  HIS A  71      19.277  42.164   7.474  1.00 33.00           C  
ATOM    530  CD2 HIS A  71      18.113  42.271   6.800  1.00 40.51           C  
ATOM    531  ND1 HIS A  71      20.253  42.642   6.629  1.00 39.55           N  
ATOM    532  CE1 HIS A  71      19.708  43.015   5.488  1.00 38.09           C  
ATOM    533  NE2 HIS A  71      18.408  42.820   5.570  1.00 43.20           N  
ATOM    534  N   GLY A  72      22.024  39.746   7.299  1.00 24.86           N  
ATOM    535  CA  GLY A  72      23.363  39.699   6.775  1.00 24.12           C  
ATOM    536  C   GLY A  72      24.229  38.681   7.483  1.00 22.74           C  
ATOM    537  O   GLY A  72      25.406  38.444   7.148  1.00 24.44           O  
ATOM    538  N   THR A  73      23.669  38.037   8.481  1.00 23.37           N  
ATOM    539  CA  THR A  73      24.400  36.948   9.140  1.00 22.31           C  
ATOM    540  C   THR A  73      23.526  35.662   9.223  1.00 23.21           C  
ATOM    541  O   THR A  73      23.454  35.015  10.272  1.00 22.42           O  
ATOM    542  CB  THR A  73      24.865  37.307  10.559  1.00 23.87           C  
ATOM    543  CG2 THR A  73      26.011  38.384  10.541  1.00 23.50           C  
ATOM    544  OG1 THR A  73      23.754  37.751  11.358  1.00 22.21           O  
ATOM    545  N   ASN A  74      22.886  35.324   8.102  1.00 22.29           N  
ATOM    546  CA  ASN A  74      21.997  34.165   8.061  1.00 22.71           C  
ATOM    547  C   ASN A  74      22.744  32.857   8.417  1.00 22.15           C  
ATOM    548  O   ASN A  74      22.193  31.879   9.030  1.00 21.09           O  
ATOM    549  CB  ASN A  74      21.358  34.077   6.677  1.00 21.95           C  
ATOM    550  CG  ASN A  74      20.570  32.798   6.482  1.00 21.43           C  
ATOM    551  ND2 ASN A  74      19.295  32.884   6.670  1.00 22.82           N  
ATOM    552  OD1 ASN A  74      21.122  31.757   6.067  1.00 23.28           O  
ATOM    553  N   TRP A  75      24.036  32.857   8.099  1.00 24.04           N  
ATOM    554  CA  TRP A  75      24.950  31.759   8.462  1.00 22.93           C  
ATOM    555  C   TRP A  75      25.059  31.440   9.948  1.00 22.71           C  
ATOM    556  O   TRP A  75      25.522  30.338  10.341  1.00 21.54           O  
ATOM    557  CB  TRP A  75      26.342  32.025   7.857  1.00 24.61           C  
ATOM    558  CG  TRP A  75      27.016  33.244   8.394  1.00 23.02           C  
ATOM    559  CD1 TRP A  75      27.038  34.502   7.813  1.00 25.35           C  
ATOM    560  CD2 TRP A  75      27.725  33.344   9.615  1.00 23.90           C  
ATOM    561  CE2 TRP A  75      28.171  34.676   9.740  1.00 25.84           C  
ATOM    562  CE3 TRP A  75      28.042  32.432  10.641  1.00 25.98           C  
ATOM    563  NE1 TRP A  75      27.731  35.371   8.640  1.00 26.55           N  
ATOM    564  CZ2 TRP A  75      28.888  35.131  10.871  1.00 26.96           C  
ATOM    565  CZ3 TRP A  75      28.803  32.891  11.729  1.00 24.30           C  
ATOM    566  CH2 TRP A  75      29.211  34.236  11.815  1.00 25.63           C  
ATOM    567  N   ALA A  76      24.677  32.384  10.789  1.00 21.98           N  
ATOM    568  CA  ALA A  76      24.759  32.257  12.226  1.00 20.57           C  
ATOM    569  C   ALA A  76      23.440  31.854  12.927  1.00 20.78           C  
ATOM    570  O   ALA A  76      23.375  31.690  14.176  1.00 19.69           O  
ATOM    571  CB  ALA A  76      25.262  33.570  12.811  1.00 18.89           C  
ATOM    572  N   ASP A  77      22.414  31.633  12.144  1.00 21.85           N  
ATOM    573  CA  ASP A  77      21.070  31.441  12.690  1.00 20.72           C  
ATOM    574  C   ASP A  77      20.942  30.125  13.471  1.00 20.74           C  
ATOM    575  O   ASP A  77      20.171  30.089  14.405  1.00 20.29           O  
ATOM    576  CB  ASP A  77      20.014  31.485  11.620  1.00 21.34           C  
ATOM    577  CG  ASP A  77      18.614  31.737  12.190  1.00 22.83           C  
ATOM    578  OD1 ASP A  77      18.416  32.560  13.150  1.00 24.59           O  
ATOM    579  OD2 ASP A  77      17.683  31.093  11.697  1.00 22.69           O1-
ATOM    580  N   GLY A  78      21.700  29.080  13.105  1.00 19.74           N  
ATOM    581  CA  GLY A  78      21.683  27.835  13.896  1.00 19.17           C  
ATOM    582  C   GLY A  78      21.021  26.572  13.333  1.00 19.86           C  
ATOM    583  O   GLY A  78      21.552  25.505  13.515  1.00 20.26           O  
ATOM    584  N   PRO A  79      19.843  26.658  12.727  1.00 21.09           N  
ATOM    585  CA  PRO A  79      19.223  25.339  12.306  1.00 20.69           C  
ATOM    586  C   PRO A  79      20.151  24.418  11.465  1.00 20.92           C  
ATOM    587  O   PRO A  79      20.652  24.802  10.368  1.00 19.11           O  
ATOM    588  CB  PRO A  79      18.040  25.775  11.472  1.00 21.17           C  
ATOM    589  CG  PRO A  79      17.636  27.170  12.116  1.00 21.21           C  
ATOM    590  CD  PRO A  79      18.953  27.795  12.482  1.00 21.59           C  
ATOM    591  N   ALA A  80      20.260  23.169  11.934  1.00 20.80           N  
ATOM    592  CA  ALA A  80      21.147  22.188  11.312  1.00 22.53           C  
ATOM    593  C   ALA A  80      20.597  21.837   9.905  1.00 20.06           C  
ATOM    594  O   ALA A  80      19.373  21.553   9.704  1.00 21.11           O  
ATOM    595  CB  ALA A  80      21.256  20.980  12.135  1.00 21.33           C  
ATOM    596  N   PHE A  81      21.495  21.906   8.946  1.00 20.88           N  
ATOM    597  CA  PHE A  81      21.202  21.671   7.512  1.00 21.34           C  
ATOM    598  C   PHE A  81      20.292  22.700   6.842  1.00 21.10           C  
ATOM    599  O   PHE A  81      19.996  22.599   5.662  1.00 21.06           O  
ATOM    600  CB  PHE A  81      20.734  20.218   7.325  1.00 22.17           C  
ATOM    601  CG  PHE A  81      21.582  19.275   8.098  1.00 23.98           C  
ATOM    602  CD1 PHE A  81      22.848  19.000   7.667  1.00 27.13           C  
ATOM    603  CD2 PHE A  81      21.148  18.744   9.292  1.00 26.71           C  
ATOM    604  CE1 PHE A  81      23.693  18.153   8.397  1.00 27.29           C  
ATOM    605  CE2 PHE A  81      22.004  17.906  10.044  1.00 27.19           C  
ATOM    606  CZ  PHE A  81      23.296  17.655   9.583  1.00 22.14           C  
ATOM    607  N   ILE A  82      19.941  23.780   7.547  1.00 20.18           N  
ATOM    608  CA  ILE A  82      19.347  24.923   6.889  1.00 20.22           C  
ATOM    609  C   ILE A  82      20.380  26.038   6.762  1.00 20.65           C  
ATOM    610  O   ILE A  82      20.625  26.556   5.661  1.00 23.37           O  
ATOM    611  CB  ILE A  82      18.085  25.478   7.696  1.00 19.87           C  
ATOM    612  CG1 ILE A  82      17.188  24.326   8.210  1.00 22.34           C  
ATOM    613  CG2 ILE A  82      17.305  26.563   6.909  1.00 18.52           C  
ATOM    614  CD1 ILE A  82      16.658  23.246   7.156  1.00 22.62           C  
ATOM    615  N   ASN A  83      20.992  26.399   7.889  1.00 19.98           N  
ATOM    616  CA  ASN A  83      21.917  27.534   7.943  1.00 20.94           C  
ATOM    617  C   ASN A  83      23.375  27.145   8.194  1.00 21.11           C  
ATOM    618  O   ASN A  83      24.233  27.980   7.953  1.00 23.64           O  
ATOM    619  CB  ASN A  83      21.371  28.517   8.992  1.00 20.54           C  
ATOM    620  CG  ASN A  83      19.890  28.869   8.707  1.00 21.11           C  
ATOM    621  ND2 ASN A  83      19.675  29.802   7.826  1.00 21.24           N  
ATOM    622  OD1 ASN A  83      18.981  28.259   9.270  1.00 19.01           O  
ATOM    623  N   GLN A  84      23.648  25.900   8.641  1.00 21.56           N  
ATOM    624  CA  GLN A  84      25.018  25.336   8.834  1.00 19.81           C  
ATOM    625  C   GLN A  84      24.993  23.828   8.977  1.00 21.23           C  
ATOM    626  O   GLN A  84      23.956  23.257   9.227  1.00 21.98           O  
ATOM    627  CB  GLN A  84      25.670  25.850  10.110  1.00 18.29           C  
ATOM    628  CG  GLN A  84      24.972  25.464  11.369  1.00 18.04           C  
ATOM    629  CD  GLN A  84      25.680  25.948  12.624  1.00 18.94           C  
ATOM    630  NE2 GLN A  84      26.672  25.203  13.105  1.00 18.01           N  
ATOM    631  OE1 GLN A  84      25.233  26.943  13.217  1.00 21.00           O  
ATOM    632  N   CYS A  85      26.138  23.191   8.803  1.00 21.53           N  
ATOM    633  CA  CYS A  85      26.336  21.866   9.362  1.00 20.91           C  
ATOM    634  C   CYS A  85      26.609  22.026  10.839  1.00 21.60           C  
ATOM    635  O   CYS A  85      27.177  23.071  11.268  1.00 22.96           O  
ATOM    636  CB  CYS A  85      27.491  21.150   8.645  1.00 21.03           C  
ATOM    637  SG  CYS A  85      27.050  20.597   6.964  1.00 22.08           S  
ATOM    638  N   PRO A  86      26.250  21.022  11.637  1.00 21.88           N  
ATOM    639  CA  PRO A  86      26.571  21.088  13.052  1.00 20.86           C  
ATOM    640  C   PRO A  86      28.037  21.309  13.286  1.00 21.96           C  
ATOM    641  O   PRO A  86      28.886  20.870  12.444  1.00 23.41           O  
ATOM    642  CB  PRO A  86      26.132  19.742  13.539  1.00 21.98           C  
ATOM    643  CG  PRO A  86      24.976  19.390  12.598  1.00 22.02           C  
ATOM    644  CD  PRO A  86      25.526  19.775  11.319  1.00 23.24           C  
ATOM    645  N   ILE A  87      28.322  21.946  14.427  1.00 21.68           N  
ATOM    646  CA  ILE A  87      29.626  21.938  15.062  1.00 20.93           C  
ATOM    647  C   ILE A  87      29.938  20.493  15.439  1.00 21.71           C  
ATOM    648  O   ILE A  87      29.075  19.811  15.912  1.00 22.15           O  
ATOM    649  CB  ILE A  87      29.627  22.806  16.307  1.00 20.98           C  
ATOM    650  CG1 ILE A  87      29.099  24.241  15.986  1.00 20.78           C  
ATOM    651  CG2 ILE A  87      31.058  22.883  16.935  1.00 21.55           C  
ATOM    652  CD1 ILE A  87      28.861  25.088  17.261  1.00 21.34           C  
ATOM    653  N   SER A  88      31.155  20.039  15.186  1.00 22.84           N  
ATOM    654  CA  SER A  88      31.587  18.721  15.571  1.00 22.86           C  
ATOM    655  C   SER A  88      32.276  18.682  16.954  1.00 23.35           C  
ATOM    656  O   SER A  88      32.876  19.675  17.441  1.00 24.40           O  
ATOM    657  CB  SER A  88      32.557  18.144  14.493  1.00 24.20           C  
ATOM    658  OG  SER A  88      32.066  18.262  13.184  1.00 22.08           O  
ATOM    659  N   PRO A  89      32.220  17.523  17.606  1.00 23.81           N  
ATOM    660  CA  PRO A  89      32.763  17.375  18.956  1.00 24.90           C  
ATOM    661  C   PRO A  89      34.245  17.741  18.911  1.00 25.14           C  
ATOM    662  O   PRO A  89      34.885  17.540  17.878  1.00 25.81           O  
ATOM    663  CB  PRO A  89      32.571  15.879  19.269  1.00 24.35           C  
ATOM    664  CG  PRO A  89      32.253  15.273  18.012  1.00 25.96           C  
ATOM    665  CD  PRO A  89      31.630  16.269  17.113  1.00 24.89           C  
ATOM    666  N   GLY A  90      34.756  18.385  19.939  1.00 25.92           N  
ATOM    667  CA  GLY A  90      36.160  18.773  19.936  1.00 26.71           C  
ATOM    668  C   GLY A  90      36.453  20.025  19.138  1.00 27.61           C  
ATOM    669  O   GLY A  90      37.603  20.444  19.045  1.00 30.62           O  
ATOM    670  N   HIS A  91      35.448  20.638  18.557  1.00 25.72           N  
ATOM    671  CA  HIS A  91      35.680  21.848  17.824  1.00 24.80           C  
ATOM    672  C   HIS A  91      34.919  22.956  18.479  1.00 26.49           C  
ATOM    673  O   HIS A  91      34.021  22.699  19.309  1.00 25.75           O  
ATOM    674  CB  HIS A  91      35.270  21.667  16.364  1.00 25.27           C  
ATOM    675  CG  HIS A  91      36.118  20.686  15.602  1.00 24.37           C  
ATOM    676  CD2 HIS A  91      36.100  19.328  15.571  1.00 24.65           C  
ATOM    677  ND1 HIS A  91      37.110  21.074  14.727  1.00 25.80           N  
ATOM    678  CE1 HIS A  91      37.671  20.002  14.187  1.00 28.15           C  
ATOM    679  NE2 HIS A  91      37.077  18.920  14.680  1.00 24.72           N  
ATOM    680  N   SER A  92      35.241  24.185  18.077  1.00 26.15           N  
ATOM    681  CA  SER A  92      34.493  25.377  18.498  1.00 25.70           C  
ATOM    682  C   SER A  92      34.066  26.155  17.292  1.00 25.64           C  
ATOM    683  O   SER A  92      34.706  26.089  16.261  1.00 23.98           O  
ATOM    684  CB  SER A  92      35.341  26.256  19.425  1.00 25.92           C  
ATOM    685  OG  SER A  92      36.499  26.732  18.799  1.00 28.75           O  
ATOM    686  N   PHE A  93      32.988  26.930  17.424  1.00 25.41           N  
ATOM    687  CA  PHE A  93      32.581  27.796  16.359  1.00 25.02           C  
ATOM    688  C   PHE A  93      32.016  29.118  16.871  1.00 25.07           C  
ATOM    689  O   PHE A  93      31.180  29.137  17.809  1.00 23.88           O  
ATOM    690  CB  PHE A  93      31.558  27.057  15.480  1.00 24.25           C  
ATOM    691  CG  PHE A  93      30.948  27.905  14.395  1.00 21.52           C  
ATOM    692  CD1 PHE A  93      31.686  28.213  13.244  1.00 21.79           C  
ATOM    693  CD2 PHE A  93      29.637  28.318  14.471  1.00 23.25           C  
ATOM    694  CE1 PHE A  93      31.121  28.960  12.217  1.00 24.00           C  
ATOM    695  CE2 PHE A  93      29.058  29.051  13.434  1.00 24.69           C  
ATOM    696  CZ  PHE A  93      29.816  29.392  12.320  1.00 23.60           C  
ATOM    697  N   LEU A  94      32.431  30.210  16.211  1.00 25.36           N  
ATOM    698  CA  LEU A  94      32.026  31.552  16.617  1.00 26.02           C  
ATOM    699  C   LEU A  94      30.817  32.077  15.903  1.00 25.45           C  
ATOM    700  O   LEU A  94      30.877  32.403  14.730  1.00 25.80           O  
ATOM    701  CB  LEU A  94      33.181  32.571  16.433  1.00 26.79           C  
ATOM    702  CG  LEU A  94      32.974  33.970  17.041  1.00 26.61           C  
ATOM    703  CD1 LEU A  94      32.981  33.962  18.587  1.00 26.04           C  
ATOM    704  CD2 LEU A  94      34.078  34.864  16.498  1.00 27.96           C  
ATOM    705  N   TYR A  95      29.723  32.250  16.643  1.00 25.15           N  
ATOM    706  CA  TYR A  95      28.585  32.945  16.130  1.00 25.38           C  
ATOM    707  C   TYR A  95      28.863  34.424  16.375  1.00 25.24           C  
ATOM    708  O   TYR A  95      29.038  34.858  17.519  1.00 26.83           O  
ATOM    709  CB  TYR A  95      27.346  32.539  16.874  1.00 24.80           C  
ATOM    710  CG  TYR A  95      26.955  31.119  16.599  1.00 22.15           C  
ATOM    711  CD1 TYR A  95      27.506  30.078  17.354  1.00 22.84           C  
ATOM    712  CD2 TYR A  95      26.061  30.826  15.567  1.00 20.77           C  
ATOM    713  CE1 TYR A  95      27.132  28.764  17.152  1.00 21.12           C  
ATOM    714  CE2 TYR A  95      25.676  29.483  15.306  1.00 23.24           C  
ATOM    715  CZ  TYR A  95      26.220  28.463  16.113  1.00 21.70           C  
ATOM    716  OH  TYR A  95      25.842  27.189  15.869  1.00 19.87           O  
ATOM    717  N   ASP A  96      28.834  35.178  15.313  1.00 25.85           N  
ATOM    718  CA  ASP A  96      29.236  36.573  15.352  1.00 25.55           C  
ATOM    719  C   ASP A  96      28.213  37.389  14.593  1.00 25.52           C  
ATOM    720  O   ASP A  96      28.112  37.290  13.359  1.00 27.11           O  
ATOM    721  CB  ASP A  96      30.582  36.681  14.706  1.00 26.09           C  
ATOM    722  CG  ASP A  96      31.195  38.051  14.815  1.00 26.20           C  
ATOM    723  OD1 ASP A  96      30.510  39.086  15.098  1.00 30.84           O  
ATOM    724  OD2 ASP A  96      32.419  38.066  14.643  1.00 31.25           O1-
ATOM    725  N   PHE A  97      27.377  38.108  15.339  1.00 26.27           N  
ATOM    726  CA  PHE A  97      26.262  38.853  14.771  1.00 26.63           C  
ATOM    727  C   PHE A  97      25.918  40.155  15.555  1.00 28.36           C  
ATOM    728  O   PHE A  97      26.371  40.366  16.710  1.00 29.22           O  
ATOM    729  CB  PHE A  97      25.011  37.968  14.684  1.00 26.84           C  
ATOM    730  CG  PHE A  97      24.522  37.433  16.013  1.00 23.65           C  
ATOM    731  CD1 PHE A  97      25.008  36.222  16.504  1.00 27.16           C  
ATOM    732  CD2 PHE A  97      23.536  38.125  16.745  1.00 25.68           C  
ATOM    733  CE1 PHE A  97      24.557  35.698  17.692  1.00 26.11           C  
ATOM    734  CE2 PHE A  97      23.072  37.608  17.974  1.00 27.88           C  
ATOM    735  CZ  PHE A  97      23.562  36.418  18.448  1.00 23.42           C  
ATOM    736  N   GLN A  98      25.154  41.007  14.910  1.00 29.11           N  
ATOM    737  CA  GLN A  98      24.729  42.263  15.537  1.00 32.05           C  
ATOM    738  C   GLN A  98      23.226  42.260  15.719  1.00 31.23           C  
ATOM    739  O   GLN A  98      22.486  41.571  14.974  1.00 31.48           O  
ATOM    740  CB  GLN A  98      25.072  43.454  14.674  1.00 33.66           C  
ATOM    741  CG  GLN A  98      26.512  43.738  14.532  1.00 40.32           C  
ATOM    742  CD  GLN A  98      26.721  45.128  13.902  1.00 45.96           C  
ATOM    743  NE2 GLN A  98      27.984  45.464  13.628  1.00 50.53           N  
ATOM    744  OE1 GLN A  98      25.746  45.885  13.663  1.00 48.75           O  
ATOM    745  N   VAL A  99      22.790  43.048  16.695  1.00 29.84           N  
ATOM    746  CA  VAL A  99      21.397  43.166  17.058  1.00 29.94           C  
ATOM    747  C   VAL A  99      21.123  44.665  17.089  1.00 29.89           C  
ATOM    748  O   VAL A  99      20.985  45.250  18.146  1.00 29.47           O  
ATOM    749  CB  VAL A  99      21.066  42.439  18.398  1.00 28.01           C  
ATOM    750  CG1 VAL A  99      19.610  42.665  18.774  1.00 30.07           C  
ATOM    751  CG2 VAL A  99      21.422  40.838  18.301  1.00 27.34           C  
ATOM    752  N   PRO A 100      21.120  45.286  15.913  1.00 31.48           N  
ATOM    753  CA  PRO A 100      21.039  46.758  15.818  1.00 31.70           C  
ATOM    754  C   PRO A 100      19.654  47.310  16.134  1.00 32.31           C  
ATOM    755  O   PRO A 100      19.533  48.454  16.530  1.00 31.53           O  
ATOM    756  CB  PRO A 100      21.399  47.038  14.352  1.00 31.13           C  
ATOM    757  CG  PRO A 100      20.942  45.776  13.606  1.00 32.89           C  
ATOM    758  CD  PRO A 100      21.176  44.636  14.582  1.00 32.74           C  
ATOM    759  N   ASP A 101      18.613  46.494  15.960  1.00 30.96           N  
ATOM    760  CA  ASP A 101      17.265  47.009  15.850  1.00 30.37           C  
ATOM    761  C   ASP A 101      16.227  46.221  16.604  1.00 28.41           C  
ATOM    762  O   ASP A 101      15.041  46.286  16.280  1.00 27.53           O  
ATOM    763  CB  ASP A 101      16.888  47.054  14.363  1.00 30.16           C  
ATOM    764  CG  ASP A 101      16.985  45.664  13.685  1.00 33.20           C  
ATOM    765  OD1 ASP A 101      17.390  44.672  14.350  1.00 28.22           O  
ATOM    766  OD2 ASP A 101      16.673  45.596  12.499  1.00 37.59           O1-
ATOM    767  N   GLN A 102      16.667  45.496  17.621  1.00 28.83           N  
ATOM    768  CA  GLN A 102      15.777  44.733  18.475  1.00 28.75           C  
ATOM    769  C   GLN A 102      16.163  44.872  19.948  1.00 28.64           C  
ATOM    770  O   GLN A 102      17.345  45.041  20.272  1.00 29.86           O  
ATOM    771  CB  GLN A 102      15.828  43.254  18.113  1.00 28.76           C  
ATOM    772  CG  GLN A 102      15.548  42.918  16.680  1.00 28.15           C  
ATOM    773  CD  GLN A 102      15.612  41.411  16.399  1.00 27.59           C  
ATOM    774  NE2 GLN A 102      14.478  40.725  16.602  1.00 25.88           N  
ATOM    775  OE1 GLN A 102      16.683  40.861  16.045  1.00 23.60           O  
ATOM    776  N   ALA A 103      15.172  44.754  20.836  1.00 27.59           N  
ATOM    777  CA  ALA A 103      15.429  44.537  22.272  1.00 26.97           C  
ATOM    778  C   ALA A 103      14.277  43.807  22.899  1.00 26.40           C  
ATOM    779  O   ALA A 103      13.160  43.952  22.470  1.00 28.86           O  
ATOM    780  CB  ALA A 103      15.641  45.834  23.001  1.00 26.58           C  
ATOM    781  N   GLY A 104      14.541  43.083  23.965  1.00 25.54           N  
ATOM    782  CA  GLY A 104      13.499  42.333  24.640  1.00 25.38           C  
ATOM    783  C   GLY A 104      14.060  41.042  25.129  1.00 24.92           C  
ATOM    784  O   GLY A 104      15.241  40.950  25.463  1.00 24.56           O  
ATOM    785  N   THR A 105      13.190  40.045  25.186  1.00 22.50           N  
ATOM    786  CA  THR A 105      13.463  38.813  25.847  1.00 22.66           C  
ATOM    787  C   THR A 105      13.526  37.707  24.760  1.00 22.71           C  
ATOM    788  O   THR A 105      12.632  37.599  23.920  1.00 22.34           O  
ATOM    789  CB  THR A 105      12.367  38.491  26.882  1.00 23.80           C  
ATOM    790  CG2 THR A 105      12.768  37.297  27.703  1.00 21.42           C  
ATOM    791  OG1 THR A 105      12.226  39.603  27.772  1.00 24.48           O  
ATOM    792  N   PHE A 106      14.649  37.018  24.746  1.00 23.67           N  
ATOM    793  CA  PHE A 106      14.937  35.964  23.770  1.00 23.39           C  
ATOM    794  C   PHE A 106      15.379  34.729  24.513  1.00 22.86           C  
ATOM    795  O   PHE A 106      15.267  34.662  25.742  1.00 21.98           O  
ATOM    796  CB  PHE A 106      15.984  36.442  22.780  1.00 23.26           C  
ATOM    797  CG  PHE A 106      15.659  37.803  22.136  1.00 23.86           C  
ATOM    798  CD1 PHE A 106      15.910  39.000  22.805  1.00 24.03           C  
ATOM    799  CD2 PHE A 106      15.085  37.874  20.886  1.00 23.85           C  
ATOM    800  CE1 PHE A 106      15.670  40.255  22.174  1.00 24.41           C  
ATOM    801  CE2 PHE A 106      14.810  39.067  20.256  1.00 24.34           C  
ATOM    802  CZ  PHE A 106      15.097  40.308  20.902  1.00 24.77           C  
ATOM    803  N   TRP A 107      15.868  33.741  23.753  1.00 21.48           N  
ATOM    804  CA  TRP A 107      16.533  32.541  24.316  1.00 21.29           C  
ATOM    805  C   TRP A 107      17.388  31.867  23.296  1.00 19.97           C  
ATOM    806  O   TRP A 107      17.406  32.331  22.157  1.00 19.02           O  
ATOM    807  CB  TRP A 107      15.532  31.547  24.888  1.00 22.01           C  
ATOM    808  CG  TRP A 107      14.543  30.903  23.996  1.00 22.75           C  
ATOM    809  CD1 TRP A 107      13.622  31.485  23.244  1.00 22.15           C  
ATOM    810  CD2 TRP A 107      14.316  29.479  23.897  1.00 20.47           C  
ATOM    811  CE2 TRP A 107      13.207  29.291  23.073  1.00 22.54           C  
ATOM    812  CE3 TRP A 107      14.942  28.369  24.440  1.00 22.50           C  
ATOM    813  NE1 TRP A 107      12.793  30.541  22.665  1.00 21.58           N  
ATOM    814  CZ2 TRP A 107      12.729  28.038  22.748  1.00 20.43           C  
ATOM    815  CZ3 TRP A 107      14.450  27.093  24.127  1.00 20.23           C  
ATOM    816  CH2 TRP A 107      13.381  26.941  23.318  1.00 22.12           C  
ATOM    817  N   TYR A 108      18.176  30.890  23.729  1.00 19.68           N  
ATOM    818  CA  TYR A 108      19.057  30.239  22.826  1.00 20.20           C  
ATOM    819  C   TYR A 108      18.868  28.774  23.055  1.00 21.28           C  
ATOM    820  O   TYR A 108      18.571  28.307  24.174  1.00 21.10           O  
ATOM    821  CB  TYR A 108      20.558  30.674  22.993  1.00 20.82           C  
ATOM    822  CG  TYR A 108      21.190  30.398  24.325  1.00 20.75           C  
ATOM    823  CD1 TYR A 108      21.085  31.304  25.389  1.00 22.44           C  
ATOM    824  CD2 TYR A 108      21.882  29.191  24.553  1.00 22.26           C  
ATOM    825  CE1 TYR A 108      21.630  31.014  26.631  1.00 22.37           C  
ATOM    826  CE2 TYR A 108      22.431  28.911  25.766  1.00 22.98           C  
ATOM    827  CZ  TYR A 108      22.305  29.835  26.820  1.00 24.16           C  
ATOM    828  OH  TYR A 108      22.850  29.499  28.044  1.00 23.51           O  
ATOM    829  N   HIS A 109      19.047  27.997  21.993  1.00 19.75           N  
ATOM    830  CA  HIS A 109      18.844  26.582  22.146  1.00 20.47           C  
ATOM    831  C   HIS A 109      19.501  25.754  21.052  1.00 18.37           C  
ATOM    832  O   HIS A 109      19.648  26.244  19.960  1.00 16.44           O  
ATOM    833  CB  HIS A 109      17.339  26.273  22.244  1.00 22.01           C  
ATOM    834  CG  HIS A 109      16.493  26.667  21.059  1.00 22.49           C  
ATOM    835  CD2 HIS A 109      15.581  27.658  20.894  1.00 23.18           C  
ATOM    836  ND1 HIS A 109      16.381  25.885  19.934  1.00 21.90           N  
ATOM    837  CE1 HIS A 109      15.506  26.417  19.096  1.00 22.86           C  
ATOM    838  NE2 HIS A 109      14.997  27.508  19.647  1.00 22.94           N  
ATOM    839  N   SER A 110      19.769  24.450  21.304  1.00 18.53           N  
ATOM    840  CA  SER A 110      20.290  23.659  20.221  1.00 19.26           C  
ATOM    841  C   SER A 110      19.224  23.578  19.123  1.00 20.18           C  
ATOM    842  O   SER A 110      18.027  23.623  19.412  1.00 20.53           O  
ATOM    843  CB  SER A 110      20.640  22.247  20.672  1.00 19.56           C  
ATOM    844  OG  SER A 110      20.944  21.588  19.523  1.00 20.17           O  
ATOM    845  N   HIS A 111      19.664  23.528  17.885  1.00 20.76           N  
ATOM    846  CA  HIS A 111      18.785  23.417  16.715  1.00 21.71           C  
ATOM    847  C   HIS A 111      19.284  22.239  15.895  1.00 19.93           C  
ATOM    848  O   HIS A 111      19.241  22.245  14.646  1.00 22.25           O  
ATOM    849  CB  HIS A 111      18.701  24.746  15.920  1.00 22.89           C  
ATOM    850  CG  HIS A 111      17.316  25.080  15.417  1.00 23.93           C  
ATOM    851  CD2 HIS A 111      16.487  26.120  15.706  1.00 20.83           C  
ATOM    852  ND1 HIS A 111      16.588  24.238  14.602  1.00 22.02           N  
ATOM    853  CE1 HIS A 111      15.389  24.768  14.381  1.00 24.43           C  
ATOM    854  NE2 HIS A 111      15.303  25.919  15.040  1.00 20.32           N  
ATOM    855  N   LEU A 112      19.628  21.176  16.621  1.00 21.34           N  
ATOM    856  CA  LEU A 112      20.028  19.934  16.022  1.00 20.15           C  
ATOM    857  C   LEU A 112      19.151  18.837  16.690  1.00 21.38           C  
ATOM    858  O   LEU A 112      19.196  18.628  17.929  1.00 19.46           O  
ATOM    859  CB  LEU A 112      21.521  19.667  16.221  1.00 20.21           C  
ATOM    860  CG  LEU A 112      21.945  18.244  15.787  1.00 20.88           C  
ATOM    861  CD1 LEU A 112      21.876  18.122  14.252  1.00 21.59           C  
ATOM    862  CD2 LEU A 112      23.360  17.820  16.260  1.00 22.17           C  
ATOM    863  N   SER A 113      18.321  18.222  15.847  1.00 21.70           N  
ATOM    864  CA  SER A 113      17.433  17.158  16.306  1.00 23.98           C  
ATOM    865  C   SER A 113      16.635  17.626  17.539  1.00 23.72           C  
ATOM    866  O   SER A 113      16.166  18.762  17.606  1.00 25.39           O  
ATOM    867  CB  SER A 113      18.296  15.906  16.593  1.00 24.78           C  
ATOM    868  OG  SER A 113      17.476  14.759  16.807  1.00 25.23           O  
ATOM    869  N   THR A 114      16.515  16.783  18.556  1.00 22.09           N  
ATOM    870  CA  THR A 114      15.792  17.157  19.759  1.00 23.60           C  
ATOM    871  C   THR A 114      16.733  17.421  20.946  1.00 21.83           C  
ATOM    872  O   THR A 114      16.368  17.251  22.126  1.00 23.03           O  
ATOM    873  CB  THR A 114      14.769  16.035  20.088  1.00 23.21           C  
ATOM    874  CG2 THR A 114      13.667  15.919  19.028  1.00 22.78           C  
ATOM    875  OG1 THR A 114      15.529  14.845  20.167  1.00 24.41           O  
ATOM    876  N   GLN A 115      17.964  17.810  20.628  1.00 21.11           N  
ATOM    877  CA  GLN A 115      18.968  18.038  21.607  1.00 21.22           C  
ATOM    878  C   GLN A 115      18.654  19.175  22.603  1.00 19.97           C  
ATOM    879  O   GLN A 115      19.074  19.096  23.758  1.00 21.03           O  
ATOM    880  CB  GLN A 115      20.305  18.270  20.911  1.00 21.51           C  
ATOM    881  CG  GLN A 115      21.506  18.398  21.858  1.00 21.34           C  
ATOM    882  CD  GLN A 115      22.741  18.772  21.073  1.00 19.39           C  
ATOM    883  NE2 GLN A 115      23.703  17.906  21.080  1.00 23.41           N  
ATOM    884  OE1 GLN A 115      22.795  19.853  20.432  1.00 21.78           O  
ATOM    885  N   TYR A 116      17.860  20.184  22.237  1.00 22.03           N  
ATOM    886  CA  TYR A 116      17.533  21.179  23.279  1.00 21.71           C  
ATOM    887  C   TYR A 116      16.709  20.532  24.399  1.00 23.16           C  
ATOM    888  O   TYR A 116      16.849  20.894  25.558  1.00 23.16           O  
ATOM    889  CB  TYR A 116      16.981  22.486  22.662  1.00 22.44           C  
ATOM    890  CG  TYR A 116      15.501  22.732  22.504  1.00 19.43           C  
ATOM    891  CD1 TYR A 116      14.694  22.943  23.577  1.00 21.32           C  
ATOM    892  CD2 TYR A 116      14.955  22.879  21.249  1.00 21.08           C  
ATOM    893  CE1 TYR A 116      13.321  23.215  23.419  1.00 24.23           C  
ATOM    894  CE2 TYR A 116      13.579  23.178  21.050  1.00 19.99           C  
ATOM    895  CZ  TYR A 116      12.771  23.343  22.141  1.00 21.12           C  
ATOM    896  OH  TYR A 116      11.456  23.677  21.981  1.00 21.43           O  
ATOM    897  N   CYS A 117      15.908  19.539  24.062  1.00 22.64           N  
ATOM    898  CA  CYS A 117      15.117  18.852  25.056  1.00 23.75           C  
ATOM    899  C   CYS A 117      15.971  18.145  26.113  1.00 23.58           C  
ATOM    900  O   CYS A 117      15.541  18.017  27.269  1.00 23.93           O  
ATOM    901  CB  CYS A 117      14.202  17.824  24.410  1.00 23.00           C  
ATOM    902  SG  CYS A 117      13.267  18.404  23.089  1.00 26.71           S  
ATOM    903  N   ASP A 118      17.168  17.716  25.707  1.00 22.37           N  
ATOM    904  CA  ASP A 118      18.157  17.132  26.604  1.00 21.78           C  
ATOM    905  C   ASP A 118      18.966  18.155  27.435  1.00 23.08           C  
ATOM    906  O   ASP A 118      19.826  17.788  28.264  1.00 23.75           O  
ATOM    907  CB  ASP A 118      19.089  16.217  25.797  1.00 23.73           C  
ATOM    908  CG  ASP A 118      18.484  14.844  25.510  1.00 22.99           C  
ATOM    909  OD1 ASP A 118      17.582  14.346  26.255  1.00 26.22           O  
ATOM    910  OD2 ASP A 118      18.822  14.271  24.459  1.00 27.73           O1-
ATOM    911  N   GLY A 119      18.693  19.443  27.238  1.00 21.03           N  
ATOM    912  CA  GLY A 119      19.250  20.435  28.148  1.00 22.78           C  
ATOM    913  C   GLY A 119      19.916  21.632  27.533  1.00 22.42           C  
ATOM    914  O   GLY A 119      20.170  22.606  28.242  1.00 22.92           O  
ATOM    915  N   LEU A 120      20.185  21.623  26.227  1.00 22.94           N  
ATOM    916  CA  LEU A 120      20.916  22.766  25.633  1.00 22.79           C  
ATOM    917  C   LEU A 120      19.932  23.865  25.313  1.00 22.00           C  
ATOM    918  O   LEU A 120      19.393  23.994  24.212  1.00 22.08           O  
ATOM    919  CB  LEU A 120      21.703  22.385  24.411  1.00 22.98           C  
ATOM    920  CG  LEU A 120      22.967  23.237  24.187  1.00 23.51           C  
ATOM    921  CD1 LEU A 120      23.723  22.693  22.942  1.00 23.75           C  
ATOM    922  CD2 LEU A 120      22.650  24.720  24.084  1.00 20.90           C  
ATOM    923  N   ARG A 121      19.711  24.702  26.292  1.00 21.79           N  
ATOM    924  CA  ARG A 121      18.749  25.756  26.205  1.00 21.32           C  
ATOM    925  C   ARG A 121      18.941  26.754  27.334  1.00 21.39           C  
ATOM    926  O   ARG A 121      19.192  26.372  28.489  1.00 21.22           O  
ATOM    927  CB  ARG A 121      17.322  25.224  26.248  1.00 23.06           C  
ATOM    928  CG  ARG A 121      16.980  24.325  27.421  1.00 24.06           C  
ATOM    929  CD  ARG A 121      15.573  23.793  27.326  1.00 29.29           C  
ATOM    930  NE  ARG A 121      15.353  22.826  28.360  1.00 27.73           N  
ATOM    931  CZ  ARG A 121      14.344  21.957  28.401  1.00 32.11           C  
ATOM    932  NH1 ARG A 121      13.369  21.974  27.495  1.00 29.45           N1+
ATOM    933  NH2 ARG A 121      14.322  21.079  29.394  1.00 32.57           N  
ATOM    934  N   GLY A 122      18.801  28.046  27.025  1.00 21.28           N  
ATOM    935  CA  GLY A 122      18.881  29.068  28.106  1.00 21.62           C  
ATOM    936  C   GLY A 122      18.338  30.400  27.691  1.00 22.52           C  
ATOM    937  O   GLY A 122      18.065  30.590  26.523  1.00 21.56           O  
ATOM    938  N   PRO A 123      18.187  31.327  28.653  1.00 22.83           N  
ATOM    939  CA  PRO A 123      17.632  32.618  28.371  1.00 22.52           C  
ATOM    940  C   PRO A 123      18.662  33.568  27.783  1.00 22.89           C  
ATOM    941  O   PRO A 123      19.871  33.344  27.962  1.00 23.69           O  
ATOM    942  CB  PRO A 123      17.200  33.106  29.737  1.00 23.52           C  
ATOM    943  CG  PRO A 123      18.049  32.435  30.681  1.00 25.17           C  
ATOM    944  CD  PRO A 123      18.483  31.150  30.108  1.00 22.84           C  
ATOM    945  N   PHE A 124      18.159  34.560  27.053  1.00 22.88           N  
ATOM    946  CA  PHE A 124      18.971  35.516  26.310  1.00 23.85           C  
ATOM    947  C   PHE A 124      18.196  36.868  26.333  1.00 23.92           C  
ATOM    948  O   PHE A 124      17.104  36.956  25.819  1.00 21.90           O  
ATOM    949  CB  PHE A 124      19.213  35.018  24.875  1.00 23.72           C  
ATOM    950  CG  PHE A 124      20.290  35.739  24.083  1.00 24.44           C  
ATOM    951  CD1 PHE A 124      20.352  37.132  23.988  1.00 26.35           C  
ATOM    952  CD2 PHE A 124      21.157  34.997  23.295  1.00 22.98           C  
ATOM    953  CE1 PHE A 124      21.336  37.757  23.224  1.00 25.44           C  
ATOM    954  CE2 PHE A 124      22.141  35.579  22.537  1.00 26.16           C  
ATOM    955  CZ  PHE A 124      22.245  36.971  22.481  1.00 24.84           C  
ATOM    956  N   VAL A 125      18.790  37.918  26.926  1.00 24.72           N  
ATOM    957  CA  VAL A 125      18.106  39.207  27.043  1.00 23.74           C  
ATOM    958  C   VAL A 125      18.902  40.348  26.401  1.00 23.60           C  
ATOM    959  O   VAL A 125      20.114  40.438  26.553  1.00 24.65           O  
ATOM    960  CB  VAL A 125      17.753  39.575  28.554  1.00 25.18           C  
ATOM    961  CG1 VAL A 125      17.115  40.937  28.640  1.00 25.40           C  
ATOM    962  CG2 VAL A 125      16.790  38.526  29.185  1.00 25.11           C  
ATOM    963  N   VAL A 126      18.224  41.154  25.615  1.00 22.93           N  
ATOM    964  CA  VAL A 126      18.807  42.330  25.037  1.00 23.79           C  
ATOM    965  C   VAL A 126      18.071  43.549  25.648  1.00 25.20           C  
ATOM    966  O   VAL A 126      16.850  43.786  25.412  1.00 24.55           O  
ATOM    967  CB  VAL A 126      18.723  42.358  23.502  1.00 22.94           C  
ATOM    968  CG1 VAL A 126      19.327  43.724  22.961  1.00 24.94           C  
ATOM    969  CG2 VAL A 126      19.493  41.176  22.896  1.00 23.21           C  
ATOM    970  N   TYR A 127      18.836  44.307  26.433  1.00 27.09           N  
ATOM    971  CA  TYR A 127      18.287  45.460  27.166  1.00 27.37           C  
ATOM    972  C   TYR A 127      18.237  46.662  26.272  1.00 28.56           C  
ATOM    973  O   TYR A 127      18.975  46.755  25.286  1.00 28.15           O  
ATOM    974  CB  TYR A 127      19.085  45.744  28.464  1.00 27.23           C  
ATOM    975  CG  TYR A 127      19.053  44.614  29.457  1.00 26.77           C  
ATOM    976  CD1 TYR A 127      17.959  44.425  30.268  1.00 25.58           C  
ATOM    977  CD2 TYR A 127      20.102  43.708  29.558  1.00 26.42           C  
ATOM    978  CE1 TYR A 127      17.906  43.383  31.182  1.00 24.96           C  
ATOM    979  CE2 TYR A 127      20.054  42.700  30.450  1.00 27.37           C  
ATOM    980  CZ  TYR A 127      18.955  42.543  31.296  1.00 27.97           C  
ATOM    981  OH  TYR A 127      18.885  41.463  32.208  1.00 27.63           O  
ATOM    982  N   ASP A 128      17.287  47.556  26.579  1.00 30.58           N  
ATOM    983  CA  ASP A 128      17.145  48.865  25.915  1.00 32.64           C  
ATOM    984  C   ASP A 128      17.377  49.993  26.953  1.00 33.91           C  
ATOM    985  O   ASP A 128      16.555  50.190  27.865  1.00 32.15           O  
ATOM    986  CB  ASP A 128      15.740  49.003  25.329  1.00 33.52           C  
ATOM    987  CG  ASP A 128      15.576  50.208  24.460  1.00 34.60           C  
ATOM    988  OD1 ASP A 128      16.472  51.069  24.409  1.00 36.06           O  
ATOM    989  OD2 ASP A 128      14.542  50.294  23.770  1.00 38.64           O1-
ATOM    990  N   PRO A 129      18.494  50.724  26.819  1.00 36.15           N  
ATOM    991  CA  PRO A 129      18.727  51.825  27.796  1.00 37.45           C  
ATOM    992  C   PRO A 129      17.713  52.943  27.593  1.00 39.44           C  
ATOM    993  O   PRO A 129      17.639  53.862  28.400  1.00 42.04           O  
ATOM    994  CB  PRO A 129      20.148  52.306  27.495  1.00 37.35           C  
ATOM    995  CG  PRO A 129      20.745  51.254  26.517  1.00 37.54           C  
ATOM    996  CD  PRO A 129      19.582  50.597  25.829  1.00 35.80           C  
ATOM    997  N   ASN A 130      16.939  52.885  26.524  1.00 40.05           N  
ATOM    998  CA  ASN A 130      15.815  53.791  26.353  1.00 41.03           C  
ATOM    999  C   ASN A 130      14.479  53.064  26.302  1.00 39.57           C  
ATOM   1000  O   ASN A 130      13.584  53.481  25.578  1.00 39.24           O  
ATOM   1001  CB  ASN A 130      15.962  54.629  25.079  1.00 41.75           C  
ATOM   1002  CG  ASN A 130      17.228  55.452  25.057  1.00 45.88           C  
ATOM   1003  ND2 ASN A 130      17.430  56.289  26.083  1.00 49.16           N  
ATOM   1004  OD1 ASN A 130      18.028  55.340  24.114  1.00 52.37           O  
ATOM   1005  N   ASP A 131      14.338  52.005  27.092  1.00 39.06           N  
ATOM   1006  CA  ASP A 131      13.129  51.188  27.068  1.00 38.51           C  
ATOM   1007  C   ASP A 131      11.920  52.058  27.387  1.00 38.91           C  
ATOM   1008  O   ASP A 131      11.825  52.591  28.515  1.00 38.75           O  
ATOM   1009  CB  ASP A 131      13.235  50.077  28.110  1.00 37.75           C  
ATOM   1010  CG  ASP A 131      12.229  48.952  27.881  1.00 37.63           C  
ATOM   1011  OD1 ASP A 131      11.028  49.249  27.650  1.00 34.17           O  
ATOM   1012  OD2 ASP A 131      12.669  47.765  27.920  1.00 34.67           O1-
ATOM   1013  N   PRO A 132      10.965  52.157  26.445  1.00 38.57           N  
ATOM   1014  CA  PRO A 132       9.771  52.981  26.682  1.00 38.47           C  
ATOM   1015  C   PRO A 132       8.909  52.557  27.853  1.00 37.81           C  
ATOM   1016  O   PRO A 132       7.962  53.253  28.186  1.00 38.55           O  
ATOM   1017  CB  PRO A 132       8.986  52.859  25.382  1.00 38.66           C  
ATOM   1018  CG  PRO A 132       9.515  51.681  24.688  1.00 38.50           C  
ATOM   1019  CD  PRO A 132      10.933  51.517  25.119  1.00 38.92           C  
ATOM   1020  N   HIS A 133       9.212  51.415  28.460  1.00 36.85           N  
ATOM   1021  CA  HIS A 133       8.411  50.895  29.547  1.00 36.26           C  
ATOM   1022  C   HIS A 133       9.140  51.120  30.882  1.00 37.24           C  
ATOM   1023  O   HIS A 133       8.661  50.693  31.919  1.00 35.82           O  
ATOM   1024  CB  HIS A 133       8.148  49.385  29.334  1.00 35.98           C  
ATOM   1025  CG  HIS A 133       6.967  49.072  28.465  1.00 32.98           C  
ATOM   1026  CD2 HIS A 133       6.838  48.236  27.402  1.00 29.90           C  
ATOM   1027  ND1 HIS A 133       5.702  49.586  28.694  1.00 31.46           N  
ATOM   1028  CE1 HIS A 133       4.867  49.136  27.774  1.00 34.79           C  
ATOM   1029  NE2 HIS A 133       5.518  48.270  27.013  1.00 29.10           N  
ATOM   1030  N   ALA A 134      10.309  51.768  30.841  1.00 38.43           N  
ATOM   1031  CA  ALA A 134      11.191  51.866  32.026  1.00 39.77           C  
ATOM   1032  C   ALA A 134      10.515  52.530  33.248  1.00 40.34           C  
ATOM   1033  O   ALA A 134      10.803  52.187  34.386  1.00 41.84           O  
ATOM   1034  CB  ALA A 134      12.462  52.584  31.661  1.00 39.52           C  
ATOM   1035  N   SER A 135       9.555  53.404  33.002  1.00 41.71           N  
ATOM   1036  CA  SER A 135       8.797  54.040  34.103  1.00 43.31           C  
ATOM   1037  C   SER A 135       7.908  53.061  34.912  1.00 42.89           C  
ATOM   1038  O   SER A 135       7.518  53.390  36.032  1.00 43.68           O  
ATOM   1039  CB  SER A 135       7.990  55.240  33.593  1.00 43.01           C  
ATOM   1040  OG  SER A 135       6.837  54.842  32.871  1.00 47.62           O  
ATOM   1041  N   ARG A 136       7.638  51.855  34.389  1.00 41.20           N  
ATOM   1042  CA  ARG A 136       6.766  50.883  35.062  1.00 39.70           C  
ATOM   1043  C   ARG A 136       7.397  49.994  36.120  1.00 38.82           C  
ATOM   1044  O   ARG A 136       6.674  49.347  36.882  1.00 39.73           O  
ATOM   1045  CB  ARG A 136       6.106  49.979  34.003  1.00 39.63           C  
ATOM   1046  CG  ARG A 136       5.307  50.790  33.035  1.00 39.64           C  
ATOM   1047  CD AARG A 136       4.807  50.005  31.851  0.50 36.10           C  
ATOM   1048  CD BARG A 136       4.738  49.952  31.882  0.50 39.95           C  
ATOM   1049  NE AARG A 136       4.222  50.953  30.912  0.50 33.58           N  
ATOM   1050  NE BARG A 136       3.452  50.500  31.462  0.50 41.10           N  
ATOM   1051  CZ AARG A 136       2.966  51.403  30.985  0.50 32.20           C  
ATOM   1052  CZ BARG A 136       3.216  51.264  30.389  0.50 40.57           C  
ATOM   1053  NH1AARG A 136       2.163  50.989  31.954  0.50 31.32           N1+
ATOM   1054  NH1BARG A 136       4.160  51.607  29.505  0.50 38.08           N1+
ATOM   1055  NH2AARG A 136       2.528  52.273  30.078  0.50 32.62           N  
ATOM   1056  NH2BARG A 136       1.986  51.680  30.195  0.50 40.89           N  
ATOM   1057  N   TYR A 137       8.721  49.936  36.214  1.00 36.71           N  
ATOM   1058  CA  TYR A 137       9.324  49.022  37.160  1.00 35.97           C  
ATOM   1059  C   TYR A 137      10.593  49.605  37.720  1.00 35.09           C  
ATOM   1060  O   TYR A 137      11.164  50.477  37.126  1.00 33.73           O  
ATOM   1061  CB  TYR A 137       9.604  47.656  36.493  1.00 36.04           C  
ATOM   1062  CG  TYR A 137      10.384  47.750  35.205  1.00 36.06           C  
ATOM   1063  CD1 TYR A 137       9.736  47.947  33.989  1.00 35.96           C  
ATOM   1064  CD2 TYR A 137      11.782  47.662  35.200  1.00 34.58           C  
ATOM   1065  CE1 TYR A 137      10.457  48.033  32.775  1.00 36.52           C  
ATOM   1066  CE2 TYR A 137      12.503  47.756  34.002  1.00 33.29           C  
ATOM   1067  CZ  TYR A 137      11.846  47.931  32.793  1.00 35.06           C  
ATOM   1068  OH  TYR A 137      12.558  48.033  31.583  1.00 34.26           O  
ATOM   1069  N   ASP A 138      11.043  49.049  38.832  1.00 34.96           N  
ATOM   1070  CA  ASP A 138      12.294  49.423  39.482  1.00 35.33           C  
ATOM   1071  C   ASP A 138      13.403  48.428  39.264  1.00 35.95           C  
ATOM   1072  O   ASP A 138      14.565  48.806  39.261  1.00 37.09           O  
ATOM   1073  CB  ASP A 138      12.091  49.492  41.009  1.00 35.26           C  
ATOM   1074  CG  ASP A 138      10.855  50.236  41.395  1.00 38.24           C  
ATOM   1075  OD1 ASP A 138      10.673  51.371  40.874  1.00 37.43           O  
ATOM   1076  OD2 ASP A 138      10.065  49.663  42.194  1.00 40.92           O1-
ATOM   1077  N   VAL A 139      13.060  47.152  39.092  1.00 34.70           N  
ATOM   1078  CA  VAL A 139      14.075  46.075  39.115  1.00 33.45           C  
ATOM   1079  C   VAL A 139      13.971  45.276  37.804  1.00 33.41           C  
ATOM   1080  O   VAL A 139      12.874  44.797  37.427  1.00 32.81           O  
ATOM   1081  CB  VAL A 139      13.841  45.165  40.294  1.00 33.34           C  
ATOM   1082  CG1 VAL A 139      14.869  43.981  40.396  1.00 34.33           C  
ATOM   1083  CG2 VAL A 139      13.813  45.970  41.610  1.00 33.66           C  
ATOM   1084  N   ASP A 140      15.107  45.126  37.133  1.00 32.84           N  
ATOM   1085  CA  ASP A 140      15.190  44.265  35.918  1.00 32.19           C  
ATOM   1086  C   ASP A 140      16.600  43.734  35.835  1.00 32.35           C  
ATOM   1087  O   ASP A 140      17.501  44.487  35.509  1.00 33.40           O  
ATOM   1088  CB  ASP A 140      14.814  45.062  34.685  1.00 31.63           C  
ATOM   1089  CG  ASP A 140      14.950  44.258  33.388  1.00 29.70           C  
ATOM   1090  OD1 ASP A 140      14.934  42.993  33.479  1.00 30.03           O  
ATOM   1091  OD2 ASP A 140      15.036  44.906  32.317  1.00 25.51           O1-
ATOM   1092  N   ASN A 141      16.792  42.441  36.103  1.00 32.37           N  
ATOM   1093  CA  ASN A 141      18.118  41.840  36.209  1.00 33.41           C  
ATOM   1094  C   ASN A 141      18.134  40.306  36.051  1.00 33.83           C  
ATOM   1095  O   ASN A 141      17.106  39.701  35.681  1.00 33.52           O  
ATOM   1096  CB  ASN A 141      18.794  42.261  37.539  1.00 34.16           C  
ATOM   1097  CG  ASN A 141      18.107  41.678  38.794  1.00 37.66           C  
ATOM   1098  ND2 ASN A 141      18.021  42.511  39.835  1.00 42.22           N  
ATOM   1099  OD1 ASN A 141      17.696  40.494  38.852  1.00 36.59           O  
ATOM   1100  N   ASP A 142      19.287  39.694  36.323  1.00 32.72           N  
ATOM   1101  CA  ASP A 142      19.467  38.252  36.175  1.00 33.46           C  
ATOM   1102  C   ASP A 142      18.399  37.506  36.981  1.00 33.90           C  
ATOM   1103  O   ASP A 142      17.902  36.482  36.557  1.00 33.17           O  
ATOM   1104  CB  ASP A 142      20.845  37.782  36.639  1.00 33.78           C  
ATOM   1105  CG  ASP A 142      21.951  38.143  35.688  1.00 33.99           C  
ATOM   1106  OD1 ASP A 142      21.868  39.192  35.030  1.00 38.67           O  
ATOM   1107  OD2 ASP A 142      22.921  37.372  35.578  1.00 38.27           O1-
ATOM   1108  N   ASP A 143      18.024  38.051  38.130  1.00 33.99           N  
ATOM   1109  CA  ASP A 143      17.108  37.379  39.017  1.00 34.76           C  
ATOM   1110  C   ASP A 143      15.639  37.629  38.712  1.00 33.63           C  
ATOM   1111  O   ASP A 143      14.769  37.042  39.390  1.00 35.05           O  
ATOM   1112  CB  ASP A 143      17.401  37.762  40.489  1.00 35.80           C  
ATOM   1113  CG  ASP A 143      18.804  37.397  40.925  1.00 39.43           C  
ATOM   1114  OD1 ASP A 143      19.323  36.280  40.594  1.00 41.32           O  
ATOM   1115  OD2 ASP A 143      19.406  38.246  41.610  1.00 47.02           O1-
ATOM   1116  N   THR A 144      15.335  38.500  37.749  1.00 31.37           N  
ATOM   1117  CA  THR A 144      13.945  38.664  37.312  1.00 30.11           C  
ATOM   1118  C   THR A 144      13.653  37.921  35.978  1.00 28.60           C  
ATOM   1119  O   THR A 144      12.583  38.050  35.432  1.00 27.79           O  
ATOM   1120  CB  THR A 144      13.542  40.113  37.128  1.00 28.78           C  
ATOM   1121  CG2 THR A 144      13.815  40.948  38.413  1.00 29.85           C  
ATOM   1122  OG1 THR A 144      14.231  40.628  36.007  1.00 30.28           O  
ATOM   1123  N   VAL A 145      14.615  37.148  35.494  1.00 27.27           N  
ATOM   1124  CA  VAL A 145      14.352  36.225  34.396  1.00 26.38           C  
ATOM   1125  C   VAL A 145      13.716  34.963  34.992  1.00 25.58           C  
ATOM   1126  O   VAL A 145      14.255  34.340  35.945  1.00 26.43           O  
ATOM   1127  CB  VAL A 145      15.692  35.930  33.570  1.00 26.60           C  
ATOM   1128  CG1 VAL A 145      15.489  34.748  32.504  1.00 27.18           C  
ATOM   1129  CG2 VAL A 145      16.227  37.218  32.859  1.00 26.14           C  
ATOM   1130  N   ILE A 146      12.584  34.565  34.438  1.00 25.22           N  
ATOM   1131  CA  ILE A 146      11.921  33.358  34.905  1.00 25.88           C  
ATOM   1132  C   ILE A 146      11.881  32.360  33.752  1.00 25.88           C  
ATOM   1133  O   ILE A 146      11.191  32.578  32.747  1.00 26.23           O  
ATOM   1134  CB  ILE A 146      10.470  33.614  35.385  1.00 26.47           C  
ATOM   1135  CG1 ILE A 146      10.427  34.714  36.494  1.00 27.80           C  
ATOM   1136  CG2 ILE A 146       9.853  32.268  35.830  1.00 26.75           C  
ATOM   1137  CD1 ILE A 146       8.988  34.922  37.125  1.00 27.21           C  
ATOM   1138  N   THR A 147      12.551  31.236  33.925  1.00 26.24           N  
ATOM   1139  CA  THR A 147      12.478  30.203  32.884  1.00 25.43           C  
ATOM   1140  C   THR A 147      11.471  29.099  33.221  1.00 26.32           C  
ATOM   1141  O   THR A 147      11.390  28.597  34.353  1.00 25.20           O  
ATOM   1142  CB  THR A 147      13.842  29.593  32.578  1.00 25.31           C  
ATOM   1143  CG2 THR A 147      14.871  30.638  32.075  1.00 24.85           C  
ATOM   1144  OG1 THR A 147      14.339  28.877  33.725  1.00 25.17           O  
ATOM   1145  N   LEU A 148      10.759  28.674  32.192  1.00 24.96           N  
ATOM   1146  CA  LEU A 148       9.963  27.437  32.245  1.00 23.65           C  
ATOM   1147  C   LEU A 148      10.556  26.410  31.317  1.00 24.94           C  
ATOM   1148  O   LEU A 148      10.889  26.694  30.149  1.00 23.90           O  
ATOM   1149  CB  LEU A 148       8.542  27.718  31.802  1.00 24.04           C  
ATOM   1150  CG  LEU A 148       7.824  28.953  32.427  1.00 20.35           C  
ATOM   1151  CD1 LEU A 148       6.351  29.153  31.935  1.00 23.39           C  
ATOM   1152  CD2 LEU A 148       7.857  28.902  33.973  1.00 23.94           C  
ATOM   1153  N   ALA A 149      10.677  25.190  31.818  1.00 23.16           N  
ATOM   1154  CA  ALA A 149      11.228  24.104  31.036  1.00 24.91           C  
ATOM   1155  C   ALA A 149      10.511  22.833  31.419  1.00 25.12           C  
ATOM   1156  O   ALA A 149      10.234  22.625  32.623  1.00 27.35           O  
ATOM   1157  CB  ALA A 149      12.706  23.969  31.314  1.00 23.40           C  
ATOM   1158  N   ASP A 150      10.167  22.019  30.429  1.00 26.87           N  
ATOM   1159  CA  ASP A 150       9.732  20.630  30.651  1.00 25.98           C  
ATOM   1160  C   ASP A 150      10.966  19.757  30.831  1.00 27.19           C  
ATOM   1161  O   ASP A 150      11.969  19.884  30.097  1.00 26.18           O  
ATOM   1162  CB  ASP A 150       8.896  20.113  29.480  1.00 26.25           C  
ATOM   1163  CG  ASP A 150       9.537  20.381  28.100  1.00 26.27           C  
ATOM   1164  OD1 ASP A 150      10.409  21.294  28.004  1.00 26.32           O  
ATOM   1165  OD2 ASP A 150       9.141  19.703  27.135  1.00 24.35           O1-
ATOM   1166  N   TRP A 151      10.899  18.876  31.813  1.00 26.22           N  
ATOM   1167  CA  TRP A 151      11.992  17.993  32.126  1.00 27.51           C  
ATOM   1168  C   TRP A 151      11.543  16.522  32.109  1.00 27.63           C  
ATOM   1169  O   TRP A 151      10.493  16.150  32.672  1.00 29.22           O  
ATOM   1170  CB  TRP A 151      12.589  18.363  33.468  1.00 28.16           C  
ATOM   1171  CG  TRP A 151      13.900  17.776  33.647  1.00 28.91           C  
ATOM   1172  CD1 TRP A 151      14.261  16.844  34.556  1.00 30.40           C  
ATOM   1173  CD2 TRP A 151      15.071  18.035  32.838  1.00 29.67           C  
ATOM   1174  CE2 TRP A 151      16.104  17.212  33.335  1.00 30.81           C  
ATOM   1175  CE3 TRP A 151      15.339  18.891  31.761  1.00 30.54           C  
ATOM   1176  NE1 TRP A 151      15.577  16.493  34.372  1.00 28.74           N  
ATOM   1177  CZ2 TRP A 151      17.396  17.197  32.791  1.00 28.51           C  
ATOM   1178  CZ3 TRP A 151      16.628  18.890  31.197  1.00 29.03           C  
ATOM   1179  CH2 TRP A 151      17.653  18.055  31.737  1.00 31.11           C  
ATOM   1180  N   TYR A 152      12.341  15.701  31.454  1.00 27.68           N  
ATOM   1181  CA  TYR A 152      12.042  14.278  31.223  1.00 29.35           C  
ATOM   1182  C   TYR A 152      13.095  13.435  31.900  1.00 29.87           C  
ATOM   1183  O   TYR A 152      14.284  13.756  31.857  1.00 29.27           O  
ATOM   1184  CB  TYR A 152      12.017  13.957  29.703  1.00 28.65           C  
ATOM   1185  CG  TYR A 152      11.031  14.806  28.977  1.00 28.37           C  
ATOM   1186  CD1 TYR A 152       9.749  14.375  28.764  1.00 27.56           C  
ATOM   1187  CD2 TYR A 152      11.377  16.112  28.522  1.00 24.78           C  
ATOM   1188  CE1 TYR A 152       8.802  15.220  28.125  1.00 29.05           C  
ATOM   1189  CE2 TYR A 152      10.470  16.930  27.859  1.00 27.70           C  
ATOM   1190  CZ  TYR A 152       9.173  16.507  27.690  1.00 27.78           C  
ATOM   1191  OH  TYR A 152       8.249  17.340  27.048  1.00 24.84           O  
ATOM   1192  N   HIS A 153      12.676  12.355  32.542  1.00 30.69           N  
ATOM   1193  CA  HIS A 153      13.652  11.399  33.108  1.00 30.44           C  
ATOM   1194  C   HIS A 153      14.285  10.439  32.130  1.00 31.02           C  
ATOM   1195  O   HIS A 153      15.324   9.842  32.453  1.00 31.66           O  
ATOM   1196  CB  HIS A 153      12.997  10.625  34.264  1.00 31.06           C  
ATOM   1197  CG  HIS A 153      12.643  11.491  35.441  1.00 29.81           C  
ATOM   1198  CD2 HIS A 153      12.852  12.811  35.687  1.00 28.77           C  
ATOM   1199  ND1 HIS A 153      11.996  10.992  36.554  1.00 31.07           N  
ATOM   1200  CE1 HIS A 153      11.826  11.962  37.432  1.00 31.87           C  
ATOM   1201  NE2 HIS A 153      12.345  13.074  36.935  1.00 31.85           N  
ATOM   1202  N   THR A 154      13.692  10.263  30.954  1.00 29.20           N  
ATOM   1203  CA  THR A 154      14.278   9.541  29.880  1.00 29.39           C  
ATOM   1204  C   THR A 154      14.702  10.526  28.802  1.00 27.60           C  
ATOM   1205  O   THR A 154      13.946  11.425  28.457  1.00 25.02           O  
ATOM   1206  CB  THR A 154      13.240   8.559  29.324  1.00 29.03           C  
ATOM   1207  CG2 THR A 154      13.807   7.597  28.298  1.00 31.97           C  
ATOM   1208  OG1 THR A 154      12.703   7.868  30.447  1.00 33.19           O  
ATOM   1209  N   ALA A 155      15.865  10.285  28.232  1.00 25.93           N  
ATOM   1210  CA  ALA A 155      16.409  11.160  27.175  1.00 25.51           C  
ATOM   1211  C   ALA A 155      15.565  11.135  25.913  1.00 26.27           C  
ATOM   1212  O   ALA A 155      14.798  10.171  25.619  1.00 23.96           O  
ATOM   1213  CB  ALA A 155      17.879  10.784  26.827  1.00 24.31           C  
ATOM   1214  N   ALA A 156      15.735  12.186  25.120  1.00 27.37           N  
ATOM   1215  CA  ALA A 156      14.942  12.421  23.906  1.00 27.54           C  
ATOM   1216  C   ALA A 156      14.968  11.245  22.963  1.00 27.62           C  
ATOM   1217  O   ALA A 156      13.945  10.896  22.405  1.00 28.09           O  
ATOM   1218  CB  ALA A 156      15.420  13.725  23.167  1.00 27.45           C  
ATOM   1219  N   LYS A 157      16.133  10.609  22.786  1.00 28.50           N  
ATOM   1220  CA  LYS A 157      16.246   9.559  21.807  1.00 29.56           C  
ATOM   1221  C   LYS A 157      15.863   8.188  22.394  1.00 30.11           C  
ATOM   1222  O   LYS A 157      15.797   7.218  21.633  1.00 31.45           O  
ATOM   1223  CB  LYS A 157      17.648   9.506  21.214  1.00 30.67           C  
ATOM   1224  CG  LYS A 157      18.122  10.741  20.349  1.00 32.78           C  
ATOM   1225  CD  LYS A 157      17.318  10.914  19.062  1.00 37.11           C  
ATOM   1226  CE  LYS A 157      18.066  11.689  17.895  1.00 36.46           C  
ATOM   1227  NZ  LYS A 157      18.992  12.696  18.309  1.00 38.90           N1+
ATOM   1228  N   LEU A 158      15.620   8.132  23.703  1.00 30.72           N  
ATOM   1229  CA  LEU A 158      15.400   6.878  24.436  1.00 30.83           C  
ATOM   1230  C   LEU A 158      13.954   6.641  24.837  1.00 31.48           C  
ATOM   1231  O   LEU A 158      13.592   5.505  25.150  1.00 33.37           O  
ATOM   1232  CB  LEU A 158      16.262   6.820  25.684  1.00 31.42           C  
ATOM   1233  CG  LEU A 158      17.797   6.877  25.427  1.00 31.47           C  
ATOM   1234  CD1 LEU A 158      18.633   6.785  26.719  1.00 31.58           C  
ATOM   1235  CD2 LEU A 158      18.202   5.836  24.397  1.00 32.34           C  
ATOM   1236  N   GLY A 159      13.138   7.687  24.838  1.00 30.15           N  
ATOM   1237  CA  GLY A 159      11.761   7.539  25.234  1.00 28.97           C  
ATOM   1238  C   GLY A 159      10.854   7.472  24.038  1.00 28.03           C  
ATOM   1239  O   GLY A 159      11.293   7.308  22.905  1.00 26.42           O  
ATOM   1240  N   PRO A 160       9.564   7.606  24.286  1.00 28.24           N  
ATOM   1241  CA  PRO A 160       8.663   7.574  23.128  1.00 28.97           C  
ATOM   1242  C   PRO A 160       9.023   8.666  22.113  1.00 29.66           C  
ATOM   1243  O   PRO A 160       9.522   9.742  22.510  1.00 29.63           O  
ATOM   1244  CB  PRO A 160       7.285   7.854  23.728  1.00 29.49           C  
ATOM   1245  CG  PRO A 160       7.433   7.629  25.252  1.00 29.47           C  
ATOM   1246  CD  PRO A 160       8.891   7.826  25.576  1.00 29.15           C  
ATOM   1247  N   ARG A 161       8.744   8.411  20.846  1.00 29.59           N  
ATOM   1248  CA  ARG A 161       8.890   9.441  19.805  1.00 31.52           C  
ATOM   1249  C   ARG A 161       8.149  10.757  20.198  1.00 30.89           C  
ATOM   1250  O   ARG A 161       8.689  11.830  20.015  1.00 29.95           O  
ATOM   1251  CB  ARG A 161       8.366   8.900  18.499  1.00 32.20           C  
ATOM   1252  CG  ARG A 161       8.793   9.650  17.262  1.00 37.93           C  
ATOM   1253  CD  ARG A 161       8.558   8.805  15.980  1.00 46.07           C  
ATOM   1254  NE  ARG A 161       9.603   9.095  14.982  1.00 50.05           N  
ATOM   1255  CZ  ARG A 161       9.683  10.219  14.273  1.00 50.90           C  
ATOM   1256  NH1 ARG A 161       8.770  11.161  14.406  1.00 53.98           N1+
ATOM   1257  NH2 ARG A 161      10.673  10.411  13.415  1.00 53.83           N  
ATOM   1258  N   PHE A 162       6.925  10.633  20.737  1.00 30.16           N  
ATOM   1259  CA  PHE A 162       6.099  11.785  21.092  1.00 31.13           C  
ATOM   1260  C   PHE A 162       5.663  11.629  22.528  1.00 31.84           C  
ATOM   1261  O   PHE A 162       4.584  11.135  22.778  1.00 33.30           O  
ATOM   1262  CB  PHE A 162       4.859  11.904  20.153  1.00 30.58           C  
ATOM   1263  CG  PHE A 162       5.212  11.992  18.689  1.00 30.70           C  
ATOM   1264  CD1 PHE A 162       5.921  13.088  18.209  1.00 31.73           C  
ATOM   1265  CD2 PHE A 162       4.893  10.931  17.796  1.00 30.62           C  
ATOM   1266  CE1 PHE A 162       6.265  13.200  16.865  1.00 28.08           C  
ATOM   1267  CE2 PHE A 162       5.259  10.999  16.442  1.00 30.18           C  
ATOM   1268  CZ  PHE A 162       5.941  12.153  15.963  1.00 31.10           C  
ATOM   1269  N   PRO A 163       6.512  12.003  23.484  1.00 32.34           N  
ATOM   1270  CA  PRO A 163       6.190  11.833  24.913  1.00 33.42           C  
ATOM   1271  C   PRO A 163       4.805  12.363  25.333  1.00 34.51           C  
ATOM   1272  O   PRO A 163       4.347  13.368  24.825  1.00 35.52           O  
ATOM   1273  CB  PRO A 163       7.274  12.653  25.597  1.00 33.04           C  
ATOM   1274  CG  PRO A 163       8.453  12.428  24.691  1.00 33.09           C  
ATOM   1275  CD  PRO A 163       7.849  12.591  23.307  1.00 32.32           C  
ATOM   1276  N   GLY A 164       4.159  11.693  26.282  1.00 36.08           N  
ATOM   1277  CA  GLY A 164       2.874  12.180  26.822  1.00 36.21           C  
ATOM   1278  C   GLY A 164       2.977  13.206  27.927  1.00 36.52           C  
ATOM   1279  O   GLY A 164       2.096  13.284  28.763  1.00 37.60           O  
ATOM   1280  N   GLY A 165       4.025  14.033  27.925  1.00 35.91           N  
ATOM   1281  CA  GLY A 165       4.209  15.047  28.976  1.00 34.05           C  
ATOM   1282  C   GLY A 165       5.482  14.832  29.779  1.00 32.25           C  
ATOM   1283  O   GLY A 165       6.111  13.821  29.693  1.00 31.23           O  
ATOM   1284  N   ALA A 166       5.847  15.823  30.584  1.00 31.24           N  
ATOM   1285  CA  ALA A 166       7.115  15.828  31.257  1.00 31.01           C  
ATOM   1286  C   ALA A 166       6.960  15.153  32.614  1.00 30.96           C  
ATOM   1287  O   ALA A 166       5.868  15.083  33.159  1.00 29.13           O  
ATOM   1288  CB  ALA A 166       7.603  17.261  31.464  1.00 31.70           C  
ATOM   1289  N   ASP A 167       8.085  14.735  33.166  1.00 30.61           N  
ATOM   1290  CA  ASP A 167       8.137  14.257  34.537  1.00 31.68           C  
ATOM   1291  C   ASP A 167       7.971  15.399  35.498  1.00 31.31           C  
ATOM   1292  O   ASP A 167       7.322  15.267  36.497  1.00 31.81           O  
ATOM   1293  CB  ASP A 167       9.427  13.482  34.760  1.00 31.78           C  
ATOM   1294  CG  ASP A 167       9.384  12.147  34.046  1.00 33.05           C  
ATOM   1295  OD1 ASP A 167       8.689  11.281  34.583  1.00 38.23           O  
ATOM   1296  OD2 ASP A 167       9.952  11.965  32.943  1.00 31.89           O1-
ATOM   1297  N   ALA A 168       8.527  16.546  35.151  1.00 30.33           N  
ATOM   1298  CA  ALA A 168       8.556  17.730  36.027  1.00 30.53           C  
ATOM   1299  C   ALA A 168       8.593  19.030  35.196  1.00 29.92           C  
ATOM   1300  O   ALA A 168       9.263  19.112  34.183  1.00 31.62           O  
ATOM   1301  CB  ALA A 168       9.762  17.689  36.941  1.00 28.73           C  
ATOM   1302  N   THR A 169       7.869  20.033  35.642  1.00 29.41           N  
ATOM   1303  CA  THR A 169       8.012  21.369  35.107  1.00 28.23           C  
ATOM   1304  C   THR A 169       9.078  22.008  35.968  1.00 28.18           C  
ATOM   1305  O   THR A 169       8.975  22.041  37.228  1.00 27.29           O  
ATOM   1306  CB  THR A 169       6.727  22.209  35.219  1.00 28.35           C  
ATOM   1307  CG2 THR A 169       7.034  23.628  34.841  1.00 27.94           C  
ATOM   1308  OG1 THR A 169       5.710  21.664  34.356  1.00 26.38           O  
ATOM   1309  N   LEU A 170      10.117  22.514  35.317  1.00 27.24           N  
ATOM   1310  CA  LEU A 170      11.106  23.291  36.032  1.00 27.40           C  
ATOM   1311  C   LEU A 170      10.878  24.780  35.887  1.00 27.96           C  
ATOM   1312  O   LEU A 170      10.602  25.291  34.780  1.00 27.19           O  
ATOM   1313  CB  LEU A 170      12.497  22.968  35.527  1.00 27.57           C  
ATOM   1314  CG  LEU A 170      12.865  21.509  35.532  1.00 28.70           C  
ATOM   1315  CD1 LEU A 170      14.313  21.346  35.023  1.00 29.64           C  
ATOM   1316  CD2 LEU A 170      12.682  20.975  36.926  1.00 29.60           C  
ATOM   1317  N   ILE A 171      10.995  25.483  37.012  1.00 27.71           N  
ATOM   1318  CA  ILE A 171      10.911  26.951  37.012  1.00 27.94           C  
ATOM   1319  C   ILE A 171      12.267  27.463  37.527  1.00 29.01           C  
ATOM   1320  O   ILE A 171      12.706  27.044  38.609  1.00 29.53           O  
ATOM   1321  CB  ILE A 171       9.721  27.454  37.880  1.00 28.06           C  
ATOM   1322  CG1 ILE A 171       8.408  26.841  37.359  1.00 29.05           C  
ATOM   1323  CG2 ILE A 171       9.686  29.033  37.929  1.00 27.48           C  
ATOM   1324  CD1 ILE A 171       7.129  27.074  38.256  1.00 28.97           C  
ATOM   1325  N   ASN A 172      12.949  28.317  36.757  1.00 27.81           N  
ATOM   1326  CA  ASN A 172      14.350  28.602  37.033  1.00 27.84           C  
ATOM   1327  C   ASN A 172      15.172  27.376  37.394  1.00 28.36           C  
ATOM   1328  O   ASN A 172      15.989  27.368  38.353  1.00 27.51           O  
ATOM   1329  CB  ASN A 172      14.443  29.692  38.107  1.00 27.95           C  
ATOM   1330  CG  ASN A 172      13.902  31.017  37.646  1.00 30.10           C  
ATOM   1331  ND2 ASN A 172      13.698  31.922  38.590  1.00 29.85           N  
ATOM   1332  OD1 ASN A 172      13.709  31.245  36.447  1.00 29.95           O  
ATOM   1333  N   GLY A 173      14.946  26.292  36.644  1.00 28.31           N  
ATOM   1334  CA  GLY A 173      15.818  25.153  36.695  1.00 29.45           C  
ATOM   1335  C   GLY A 173      15.556  24.135  37.815  1.00 29.78           C  
ATOM   1336  O   GLY A 173      16.270  23.135  37.914  1.00 30.63           O  
ATOM   1337  N   LYS A 174      14.534  24.387  38.640  1.00 29.70           N  
ATOM   1338  CA  LYS A 174      14.122  23.423  39.698  1.00 29.75           C  
ATOM   1339  C   LYS A 174      12.601  23.184  39.690  1.00 29.88           C  
ATOM   1340  O   LYS A 174      11.799  24.056  39.341  1.00 27.60           O  
ATOM   1341  CB  LYS A 174      14.474  23.938  41.080  1.00 29.82           C  
ATOM   1342  CG  LYS A 174      15.960  24.281  41.366  1.00 31.30           C  
ATOM   1343  CD  LYS A 174      16.099  24.932  42.748  1.00 31.36           C  
ATOM   1344  CE  LYS A 174      17.423  25.639  42.903  1.00 36.92           C  
ATOM   1345  NZ  LYS A 174      18.518  24.696  42.515  1.00 37.53           N1+
ATOM   1346  N   GLY A 175      12.210  22.016  40.163  1.00 30.24           N  
ATOM   1347  CA  GLY A 175      10.777  21.705  40.301  1.00 31.11           C  
ATOM   1348  C   GLY A 175      10.656  20.298  40.826  1.00 33.15           C  
ATOM   1349  O   GLY A 175      11.669  19.632  40.948  1.00 32.86           O  
ATOM   1350  N   ARG A 176       9.415  19.862  41.095  1.00 33.72           N  
ATOM   1351  CA  ARG A 176       9.131  18.516  41.602  1.00 34.82           C  
ATOM   1352  C   ARG A 176       8.476  17.575  40.598  1.00 34.90           C  
ATOM   1353  O   ARG A 176       7.581  17.994  39.846  1.00 36.01           O  
ATOM   1354  CB  ARG A 176       8.190  18.684  42.792  1.00 34.84           C  
ATOM   1355  CG  ARG A 176       8.778  19.604  43.886  1.00 36.33           C  
ATOM   1356  CD  ARG A 176       8.482  19.085  45.241  1.00 40.83           C  
ATOM   1357  NE  ARG A 176       9.102  19.894  46.281  1.00 42.03           N  
ATOM   1358  CZ  ARG A 176       8.475  20.647  47.186  1.00 42.02           C  
ATOM   1359  NH1 ARG A 176       7.147  20.705  47.289  1.00 42.56           N1+
ATOM   1360  NH2 ARG A 176       9.220  21.307  48.068  1.00 43.15           N  
ATOM   1361  N   ALA A 177       8.952  16.338  40.532  1.00 35.91           N  
ATOM   1362  CA  ALA A 177       8.204  15.267  39.921  1.00 37.18           C  
ATOM   1363  C   ALA A 177       7.258  14.735  41.009  1.00 39.96           C  
ATOM   1364  O   ALA A 177       7.587  14.736  42.207  1.00 39.52           O  
ATOM   1365  CB  ALA A 177       9.129  14.147  39.358  1.00 37.00           C  
ATOM   1366  N   PRO A 178       6.073  14.271  40.601  1.00 42.90           N  
ATOM   1367  CA  PRO A 178       5.030  14.080  41.639  1.00 44.84           C  
ATOM   1368  C   PRO A 178       5.336  12.949  42.669  1.00 46.08           C  
ATOM   1369  O   PRO A 178       4.672  12.884  43.712  1.00 46.42           O  
ATOM   1370  CB  PRO A 178       3.778  13.778  40.809  1.00 44.88           C  
ATOM   1371  CG  PRO A 178       4.311  13.134  39.553  1.00 44.58           C  
ATOM   1372  CD  PRO A 178       5.608  13.870  39.259  1.00 42.73           C  
ATOM   1373  N   SER A 179       6.333  12.112  42.367  1.00 47.37           N  
ATOM   1374  CA  SER A 179       6.784  11.026  43.227  1.00 48.57           C  
ATOM   1375  C   SER A 179       7.707  11.469  44.355  1.00 49.64           C  
ATOM   1376  O   SER A 179       7.890  10.744  45.341  1.00 49.55           O  
ATOM   1377  CB  SER A 179       7.561  10.045  42.388  1.00 48.78           C  
ATOM   1378  OG  SER A 179       8.683  10.695  41.805  1.00 49.85           O  
ATOM   1379  N   ASP A 180       8.340  12.633  44.207  1.00 50.40           N  
ATOM   1380  CA  ASP A 180       9.235  13.113  45.242  1.00 50.08           C  
ATOM   1381  C   ASP A 180       8.976  14.574  45.483  1.00 50.02           C  
ATOM   1382  O   ASP A 180       9.622  15.450  44.890  1.00 49.99           O  
ATOM   1383  CB  ASP A 180      10.674  12.897  44.842  1.00 50.31           C  
ATOM   1384  CG  ASP A 180      11.628  13.458  45.848  1.00 52.03           C  
ATOM   1385  OD1 ASP A 180      11.145  13.995  46.857  1.00 53.66           O  
ATOM   1386  OD2 ASP A 180      12.862  13.375  45.635  1.00 55.85           O1-
ATOM   1387  N   SER A 181       8.017  14.849  46.353  1.00 49.14           N  
ATOM   1388  CA  SER A 181       7.653  16.231  46.624  1.00 48.93           C  
ATOM   1389  C   SER A 181       8.509  16.816  47.716  1.00 47.68           C  
ATOM   1390  O   SER A 181       8.120  17.785  48.314  1.00 49.10           O  
ATOM   1391  CB  SER A 181       6.164  16.366  46.931  1.00 48.97           C  
ATOM   1392  OG  SER A 181       5.713  15.249  47.669  1.00 51.02           O  
ATOM   1393  N   VAL A 182       9.696  16.253  47.930  1.00 46.97           N  
ATOM   1394  CA  VAL A 182      10.699  16.822  48.822  1.00 46.49           C  
ATOM   1395  C   VAL A 182      11.742  17.665  48.075  1.00 45.03           C  
ATOM   1396  O   VAL A 182      12.496  18.390  48.704  1.00 45.54           O  
ATOM   1397  CB  VAL A 182      11.496  15.707  49.636  1.00 47.30           C  
ATOM   1398  CG1 VAL A 182      10.546  14.640  50.220  1.00 47.55           C  
ATOM   1399  CG2 VAL A 182      12.637  15.061  48.823  1.00 46.81           C  
ATOM   1400  N   ALA A 183      11.822  17.527  46.748  1.00 42.94           N  
ATOM   1401  CA  ALA A 183      12.934  18.115  45.988  1.00 40.94           C  
ATOM   1402  C   ALA A 183      12.821  19.620  46.117  1.00 39.64           C  
ATOM   1403  O   ALA A 183      11.724  20.150  46.196  1.00 37.56           O  
ATOM   1404  CB  ALA A 183      12.913  17.668  44.539  1.00 40.31           C  
ATOM   1405  N   GLU A 184      13.968  20.294  46.198  1.00 39.45           N  
ATOM   1406  CA  GLU A 184      14.032  21.737  46.369  1.00 39.74           C  
ATOM   1407  C   GLU A 184      13.343  22.483  45.251  1.00 39.24           C  
ATOM   1408  O   GLU A 184      13.462  22.085  44.070  1.00 38.17           O  
ATOM   1409  CB  GLU A 184      15.489  22.152  46.376  1.00 41.25           C  
ATOM   1410  CG  GLU A 184      15.727  23.568  46.773  1.00 43.64           C  
ATOM   1411  CD  GLU A 184      17.203  23.937  46.695  1.00 48.21           C  
ATOM   1412  OE1 GLU A 184      18.048  23.026  46.657  1.00 53.30           O  
ATOM   1413  OE2 GLU A 184      17.512  25.140  46.655  1.00 48.29           O1-
ATOM   1414  N   LEU A 185      12.668  23.575  45.608  1.00 37.85           N  
ATOM   1415  CA  LEU A 185      11.972  24.392  44.655  1.00 37.93           C  
ATOM   1416  C   LEU A 185      12.744  25.659  44.525  1.00 37.63           C  
ATOM   1417  O   LEU A 185      13.448  26.033  45.438  1.00 36.97           O  
ATOM   1418  CB  LEU A 185      10.574  24.765  45.152  1.00 38.22           C  
ATOM   1419  CG  LEU A 185       9.602  23.628  45.465  1.00 39.80           C  
ATOM   1420  CD1 LEU A 185       8.402  24.146  46.181  1.00 42.76           C  
ATOM   1421  CD2 LEU A 185       9.210  22.898  44.205  1.00 39.61           C  
ATOM   1422  N   SER A 186      12.625  26.313  43.374  1.00 36.53           N  
ATOM   1423  CA  SER A 186      13.132  27.663  43.166  1.00 35.72           C  
ATOM   1424  C   SER A 186      12.405  28.694  43.981  1.00 35.62           C  
ATOM   1425  O   SER A 186      11.198  28.593  44.179  1.00 34.67           O  
ATOM   1426  CB  SER A 186      12.995  28.038  41.681  1.00 35.75           C  
ATOM   1427  OG  SER A 186      13.940  27.308  40.895  1.00 33.07           O  
ATOM   1428  N   VAL A 187      13.151  29.713  44.424  1.00 35.77           N  
ATOM   1429  CA  VAL A 187      12.612  30.859  45.121  1.00 36.25           C  
ATOM   1430  C   VAL A 187      12.936  32.105  44.344  1.00 36.17           C  
ATOM   1431  O   VAL A 187      14.077  32.297  44.004  1.00 37.08           O  
ATOM   1432  CB  VAL A 187      13.261  31.043  46.584  1.00 36.84           C  
ATOM   1433  CG1 VAL A 187      12.697  32.280  47.273  1.00 35.49           C  
ATOM   1434  CG2 VAL A 187      13.105  29.773  47.445  1.00 36.27           C  
ATOM   1435  N   ILE A 188      11.939  32.943  44.083  1.00 36.79           N  
ATOM   1436  CA  ILE A 188      12.140  34.242  43.451  1.00 37.61           C  
ATOM   1437  C   ILE A 188      11.876  35.266  44.530  1.00 39.39           C  
ATOM   1438  O   ILE A 188      10.768  35.406  45.009  1.00 39.14           O  
ATOM   1439  CB  ILE A 188      11.223  34.443  42.213  1.00 37.70           C  
ATOM   1440  CG1 ILE A 188      11.605  33.460  41.096  1.00 37.32           C  
ATOM   1441  CG2 ILE A 188      11.342  35.820  41.662  1.00 36.05           C  
ATOM   1442  CD1 ILE A 188      11.318  32.003  41.399  1.00 40.24           C  
ATOM   1443  N   LYS A 189      12.956  35.904  44.952  1.00 41.17           N  
ATOM   1444  CA  LYS A 189      12.958  36.836  46.060  1.00 43.00           C  
ATOM   1445  C   LYS A 189      12.429  38.143  45.541  1.00 42.54           C  
ATOM   1446  O   LYS A 189      12.843  38.553  44.478  1.00 42.72           O  
ATOM   1447  CB  LYS A 189      14.392  37.041  46.551  1.00 43.11           C  
ATOM   1448  CG  LYS A 189      15.075  35.829  47.174  1.00 45.29           C  
ATOM   1449  CD  LYS A 189      16.568  36.148  47.522  1.00 45.95           C  
ATOM   1450  CE  LYS A 189      17.002  35.579  48.907  1.00 49.64           C  
ATOM   1451  NZ  LYS A 189      18.491  35.344  49.074  1.00 50.03           N1+
ATOM   1452  N   VAL A 190      11.471  38.758  46.233  1.00 42.74           N  
ATOM   1453  CA  VAL A 190      11.059  40.141  45.937  1.00 43.01           C  
ATOM   1454  C   VAL A 190      11.042  40.938  47.259  1.00 44.05           C  
ATOM   1455  O   VAL A 190      11.099  40.340  48.341  1.00 44.38           O  
ATOM   1456  CB  VAL A 190       9.677  40.241  45.245  1.00 43.49           C  
ATOM   1457  CG1 VAL A 190       9.703  39.510  43.881  1.00 42.07           C  
ATOM   1458  CG2 VAL A 190       8.508  39.675  46.107  1.00 42.32           C  
ATOM   1459  N   THR A 191      10.966  42.257  47.146  1.00 44.40           N  
ATOM   1460  CA  THR A 191      10.962  43.173  48.300  1.00 45.40           C  
ATOM   1461  C   THR A 191       9.730  44.055  48.198  1.00 45.60           C  
ATOM   1462  O   THR A 191       9.616  44.860  47.232  1.00 45.20           O  
ATOM   1463  CB  THR A 191      12.220  44.120  48.301  1.00 45.45           C  
ATOM   1464  CG2 THR A 191      12.139  45.178  49.434  1.00 45.32           C  
ATOM   1465  OG1 THR A 191      13.414  43.350  48.446  1.00 45.87           O  
ATOM   1466  N   LYS A 192       8.843  43.918  49.198  1.00 45.66           N  
ATOM   1467  CA  LYS A 192       7.624  44.762  49.349  1.00 46.25           C  
ATOM   1468  C   LYS A 192       7.874  46.187  48.858  1.00 45.08           C  
ATOM   1469  O   LYS A 192       8.868  46.825  49.223  1.00 45.04           O  
ATOM   1470  CB  LYS A 192       7.136  44.766  50.826  1.00 46.54           C  
ATOM   1471  CG  LYS A 192       5.614  44.807  51.040  1.00 48.65           C  
ATOM   1472  CD  LYS A 192       5.224  44.065  52.333  1.00 49.61           C  
ATOM   1473  CE  LYS A 192       3.841  44.401  52.928  1.00 49.93           C  
ATOM   1474  NZ  LYS A 192       3.675  43.753  54.326  1.00 49.47           N1+
ATOM   1475  N   GLY A 193       7.016  46.660  47.975  1.00 44.39           N  
ATOM   1476  CA  GLY A 193       7.078  48.052  47.524  1.00 43.97           C  
ATOM   1477  C   GLY A 193       7.847  48.299  46.234  1.00 44.36           C  
ATOM   1478  O   GLY A 193       7.771  49.409  45.673  1.00 43.27           O  
ATOM   1479  N   LYS A 194       8.594  47.282  45.781  1.00 44.00           N  
ATOM   1480  CA  LYS A 194       9.385  47.362  44.539  1.00 44.54           C  
ATOM   1481  C   LYS A 194       8.592  46.758  43.353  1.00 43.37           C  
ATOM   1482  O   LYS A 194       7.801  45.812  43.512  1.00 42.87           O  
ATOM   1483  CB  LYS A 194      10.738  46.657  44.695  1.00 44.52           C  
ATOM   1484  CG  LYS A 194      11.796  47.408  45.577  1.00 45.56           C  
ATOM   1485  CD  LYS A 194      13.072  46.582  45.670  1.00 46.80           C  
ATOM   1486  CE  LYS A 194      14.223  47.287  46.378  1.00 49.48           C  
ATOM   1487  NZ  LYS A 194      14.573  48.560  45.660  1.00 51.80           N1+
ATOM   1488  N   ARG A 195       8.772  47.360  42.187  1.00 42.29           N  
ATOM   1489  CA  ARG A 195       8.150  46.868  40.957  1.00 41.51           C  
ATOM   1490  C   ARG A 195       9.223  46.167  40.100  1.00 40.59           C  
ATOM   1491  O   ARG A 195      10.306  46.717  39.861  1.00 39.49           O  
ATOM   1492  CB  ARG A 195       7.525  48.021  40.203  1.00 41.47           C  
ATOM   1493  CG  ARG A 195       6.400  48.739  40.975  1.00 41.21           C  
ATOM   1494  CD  ARG A 195       6.107  50.090  40.351  1.00 44.19           C  
ATOM   1495  NE  ARG A 195       7.331  50.864  40.088  1.00 45.84           N  
ATOM   1496  CZ  ARG A 195       7.422  51.887  39.231  1.00 46.83           C  
ATOM   1497  NH1 ARG A 195       6.362  52.285  38.547  1.00 47.63           N1+
ATOM   1498  NH2 ARG A 195       8.585  52.512  39.046  1.00 47.59           N  
ATOM   1499  N   TYR A 196       8.881  44.961  39.654  1.00 39.28           N  
ATOM   1500  CA  TYR A 196       9.789  44.056  38.980  1.00 37.76           C  
ATOM   1501  C   TYR A 196       9.371  43.845  37.529  1.00 35.72           C  
ATOM   1502  O   TYR A 196       8.180  43.544  37.242  1.00 34.63           O  
ATOM   1503  CB  TYR A 196       9.782  42.729  39.694  1.00 38.47           C  
ATOM   1504  CG  TYR A 196      10.409  42.842  41.060  1.00 41.48           C  
ATOM   1505  CD1 TYR A 196       9.677  43.345  42.150  1.00 43.41           C  
ATOM   1506  CD2 TYR A 196      11.736  42.517  41.255  1.00 41.30           C  
ATOM   1507  CE1 TYR A 196      10.271  43.490  43.420  1.00 44.13           C  
ATOM   1508  CE2 TYR A 196      12.343  42.666  42.512  1.00 43.86           C  
ATOM   1509  CZ  TYR A 196      11.599  43.152  43.589  1.00 43.35           C  
ATOM   1510  OH  TYR A 196      12.212  43.295  44.812  1.00 42.73           O  
ATOM   1511  N   ARG A 197      10.342  43.963  36.624  1.00 33.29           N  
ATOM   1512  CA  ARG A 197      10.160  43.424  35.260  1.00 31.61           C  
ATOM   1513  C   ARG A 197      10.537  41.964  35.212  1.00 30.47           C  
ATOM   1514  O   ARG A 197      11.729  41.600  35.132  1.00 30.04           O  
ATOM   1515  CB  ARG A 197      10.974  44.152  34.228  1.00 31.83           C  
ATOM   1516  CG  ARG A 197      10.502  43.797  32.812  1.00 29.82           C  
ATOM   1517  CD  ARG A 197      11.511  44.206  31.871  1.00 31.06           C  
ATOM   1518  NE  ARG A 197      11.223  43.827  30.513  1.00 28.75           N  
ATOM   1519  CZ  ARG A 197      11.187  44.666  29.490  1.00 31.66           C  
ATOM   1520  NH1 ARG A 197      11.437  45.962  29.661  1.00 33.24           N1+
ATOM   1521  NH2 ARG A 197      10.941  44.201  28.269  1.00 30.57           N  
ATOM   1522  N   PHE A 198       9.525  41.114  35.232  1.00 28.46           N  
ATOM   1523  CA  PHE A 198       9.802  39.680  35.141  1.00 28.34           C  
ATOM   1524  C   PHE A 198       9.770  39.255  33.649  1.00 25.69           C  
ATOM   1525  O   PHE A 198       8.856  39.585  32.929  1.00 27.44           O  
ATOM   1526  CB  PHE A 198       8.871  38.878  35.997  1.00 28.24           C  
ATOM   1527  CG  PHE A 198       9.263  38.843  37.460  1.00 30.66           C  
ATOM   1528  CD1 PHE A 198      10.508  38.310  37.864  1.00 31.25           C  
ATOM   1529  CD2 PHE A 198       8.386  39.320  38.435  1.00 32.20           C  
ATOM   1530  CE1 PHE A 198      10.864  38.259  39.198  1.00 33.18           C  
ATOM   1531  CE2 PHE A 198       8.728  39.216  39.796  1.00 31.71           C  
ATOM   1532  CZ  PHE A 198       9.985  38.718  40.166  1.00 34.22           C  
ATOM   1533  N   ARG A 199      10.814  38.572  33.207  1.00 24.15           N  
ATOM   1534  CA  ARG A 199      10.970  38.209  31.822  1.00 22.91           C  
ATOM   1535  C   ARG A 199      10.757  36.705  31.794  1.00 23.17           C  
ATOM   1536  O   ARG A 199      11.653  35.967  32.149  1.00 23.47           O  
ATOM   1537  CB  ARG A 199      12.364  38.586  31.352  1.00 24.38           C  
ATOM   1538  CG  ARG A 199      12.536  40.107  31.292  1.00 22.83           C  
ATOM   1539  CD  ARG A 199      13.891  40.455  30.871  1.00 28.88           C  
ATOM   1540  NE  ARG A 199      14.177  41.895  30.800  1.00 24.81           N  
ATOM   1541  CZ  ARG A 199      14.112  42.659  29.711  1.00 27.89           C  
ATOM   1542  NH1 ARG A 199      13.735  42.208  28.507  1.00 29.03           N1+
ATOM   1543  NH2 ARG A 199      14.423  43.940  29.814  1.00 29.27           N  
ATOM   1544  N   LEU A 200       9.546  36.308  31.372  1.00 22.98           N  
ATOM   1545  CA  LEU A 200       9.084  34.886  31.425  1.00 21.36           C  
ATOM   1546  C   LEU A 200       9.414  34.290  30.029  1.00 21.72           C  
ATOM   1547  O   LEU A 200       8.965  34.814  28.996  1.00 20.01           O  
ATOM   1548  CB  LEU A 200       7.619  34.832  31.698  1.00 22.04           C  
ATOM   1549  CG  LEU A 200       6.924  33.488  31.807  1.00 24.19           C  
ATOM   1550  CD1 LEU A 200       7.585  32.778  32.995  1.00 25.77           C  
ATOM   1551  CD2 LEU A 200       5.404  33.703  31.892  1.00 23.56           C  
ATOM   1552  N   VAL A 201      10.202  33.233  30.041  1.00 20.52           N  
ATOM   1553  CA  VAL A 201      10.712  32.627  28.831  1.00 22.18           C  
ATOM   1554  C   VAL A 201      10.356  31.158  28.891  1.00 21.67           C  
ATOM   1555  O   VAL A 201      10.738  30.451  29.796  1.00 21.28           O  
ATOM   1556  CB  VAL A 201      12.285  32.781  28.640  1.00 23.59           C  
ATOM   1557  CG1AVAL A 201      13.049  32.252  29.792  0.50 23.23           C  
ATOM   1558  CG1BVAL A 201      12.746  32.237  27.242  0.50 22.43           C  
ATOM   1559  CG2AVAL A 201      12.763  32.082  27.328  0.50 21.27           C  
ATOM   1560  CG2BVAL A 201      12.765  34.177  28.905  0.50 21.68           C  
ATOM   1561  N   SER A 202       9.600  30.715  27.913  1.00 22.56           N  
ATOM   1562  CA  SER A 202       9.345  29.285  27.786  1.00 21.42           C  
ATOM   1563  C   SER A 202      10.458  28.592  26.964  1.00 21.45           C  
ATOM   1564  O   SER A 202      10.577  28.786  25.752  1.00 21.61           O  
ATOM   1565  CB  SER A 202       8.019  29.029  27.098  1.00 22.99           C  
ATOM   1566  OG  SER A 202       7.906  27.662  26.771  1.00 22.30           O  
ATOM   1567  N   LEU A 203      11.232  27.794  27.673  1.00 20.09           N  
ATOM   1568  CA  LEU A 203      12.258  26.942  27.076  1.00 20.21           C  
ATOM   1569  C   LEU A 203      11.677  25.573  26.742  1.00 21.09           C  
ATOM   1570  O   LEU A 203      12.460  24.591  26.597  1.00 19.51           O  
ATOM   1571  CB  LEU A 203      13.377  26.741  28.076  1.00 21.47           C  
ATOM   1572  CG  LEU A 203      14.062  27.975  28.740  1.00 20.20           C  
ATOM   1573  CD1 LEU A 203      15.096  27.586  29.785  1.00 23.74           C  
ATOM   1574  CD2 LEU A 203      14.613  28.938  27.671  1.00 20.40           C  
ATOM   1575  N   SER A 204      10.338  25.469  26.656  1.00 20.28           N  
ATOM   1576  CA  SER A 204       9.649  24.140  26.516  1.00 22.04           C  
ATOM   1577  C   SER A 204       9.949  23.424  25.232  1.00 20.99           C  
ATOM   1578  O   SER A 204      10.011  24.011  24.195  1.00 21.26           O  
ATOM   1579  CB  SER A 204       8.121  24.249  26.620  1.00 21.43           C  
ATOM   1580  OG  SER A 204       7.520  22.953  26.752  1.00 24.73           O  
ATOM   1581  N   CYS A 205      10.170  22.120  25.340  1.00 22.34           N  
ATOM   1582  CA  CYS A 205      10.264  21.251  24.192  1.00 22.97           C  
ATOM   1583  C   CYS A 205       8.902  20.863  23.650  1.00 22.70           C  
ATOM   1584  O   CYS A 205       8.792  20.406  22.488  1.00 22.48           O  
ATOM   1585  CB ACYS A 205      11.100  19.991  24.434  0.75 23.63           C  
ATOM   1586  CB BCYS A 205      11.160  20.062  24.624  0.25 23.09           C  
ATOM   1587  SG ACYS A 205      12.705  20.267  23.631  0.75 28.75           S  
ATOM   1588  SG BCYS A 205      11.296  18.663  23.575  0.25 23.11           S  
ATOM   1589  N   ASN A 206       7.831  21.031  24.436  1.00 22.74           N  
ATOM   1590  CA  ASN A 206       6.533  20.451  24.045  1.00 23.50           C  
ATOM   1591  C   ASN A 206       5.331  21.114  24.740  1.00 22.69           C  
ATOM   1592  O   ASN A 206       4.600  21.827  24.066  1.00 24.30           O  
ATOM   1593  CB  ASN A 206       6.534  18.926  24.226  1.00 23.64           C  
ATOM   1594  CG  ASN A 206       5.265  18.260  23.687  1.00 28.43           C  
ATOM   1595  ND2 ASN A 206       5.305  16.942  23.645  1.00 29.29           N  
ATOM   1596  OD1 ASN A 206       4.265  18.918  23.273  1.00 30.29           O  
ATOM   1597  N   PRO A 207       5.081  20.837  26.039  1.00 23.16           N  
ATOM   1598  CA  PRO A 207       3.864  21.369  26.639  1.00 23.82           C  
ATOM   1599  C   PRO A 207       3.847  22.904  26.704  1.00 23.66           C  
ATOM   1600  O   PRO A 207       4.945  23.549  26.726  1.00 21.90           O  
ATOM   1601  CB  PRO A 207       3.885  20.788  28.026  1.00 23.05           C  
ATOM   1602  CG  PRO A 207       5.262  20.605  28.328  1.00 24.08           C  
ATOM   1603  CD  PRO A 207       5.842  20.096  27.037  1.00 23.32           C  
ATOM   1604  N   ASN A 208       2.640  23.494  26.659  1.00 24.23           N  
ATOM   1605  CA  ASN A 208       2.492  24.892  26.990  1.00 24.24           C  
ATOM   1606  C   ASN A 208       2.171  24.920  28.499  1.00 24.33           C  
ATOM   1607  O   ASN A 208       1.921  23.832  29.122  1.00 25.53           O  
ATOM   1608  CB  ASN A 208       1.452  25.640  26.144  1.00 23.33           C  
ATOM   1609  CG  ASN A 208      -0.020  25.105  26.296  1.00 26.16           C  
ATOM   1610  ND2 ASN A 208      -0.538  24.506  25.236  1.00 24.92           N  
ATOM   1611  OD1 ASN A 208      -0.666  25.274  27.345  1.00 28.04           O  
ATOM   1612  N   HIS A 209       2.233  26.111  29.079  1.00 24.71           N  
ATOM   1613  CA  HIS A 209       2.121  26.259  30.548  1.00 25.12           C  
ATOM   1614  C   HIS A 209       1.224  27.432  30.852  1.00 25.05           C  
ATOM   1615  O   HIS A 209       1.288  28.448  30.164  1.00 23.55           O  
ATOM   1616  CB  HIS A 209       3.473  26.476  31.241  1.00 25.39           C  
ATOM   1617  CG  HIS A 209       4.410  25.334  31.100  1.00 24.91           C  
ATOM   1618  CD2 HIS A 209       4.570  24.216  31.852  1.00 25.82           C  
ATOM   1619  ND1 HIS A 209       5.242  25.190  30.004  1.00 26.21           N  
ATOM   1620  CE1 HIS A 209       5.887  24.037  30.106  1.00 23.94           C  
ATOM   1621  NE2 HIS A 209       5.509  23.431  31.217  1.00 23.50           N  
ATOM   1622  N   THR A 210       0.347  27.265  31.833  1.00 26.00           N  
ATOM   1623  CA  THR A 210      -0.562  28.323  32.226  1.00 25.73           C  
ATOM   1624  C   THR A 210       0.042  28.816  33.520  1.00 26.78           C  
ATOM   1625  O   THR A 210       0.085  28.089  34.525  1.00 26.13           O  
ATOM   1626  CB  THR A 210      -2.028  27.832  32.395  1.00 26.27           C  
ATOM   1627  CG2 THR A 210      -2.927  28.992  32.876  1.00 28.32           C  
ATOM   1628  OG1 THR A 210      -2.494  27.377  31.113  1.00 25.40           O  
ATOM   1629  N   PHE A 211       0.561  30.041  33.447  1.00 25.99           N  
ATOM   1630  CA  PHE A 211       1.427  30.605  34.471  1.00 26.49           C  
ATOM   1631  C   PHE A 211       0.589  31.594  35.294  1.00 26.84           C  
ATOM   1632  O   PHE A 211      -0.113  32.469  34.746  1.00 23.82           O  
ATOM   1633  CB  PHE A 211       2.576  31.361  33.796  1.00 27.35           C  
ATOM   1634  CG  PHE A 211       3.484  32.068  34.739  1.00 26.41           C  
ATOM   1635  CD1 PHE A 211       4.589  31.433  35.257  1.00 29.27           C  
ATOM   1636  CD2 PHE A 211       3.230  33.377  35.100  1.00 30.75           C  
ATOM   1637  CE1 PHE A 211       5.436  32.083  36.122  1.00 29.32           C  
ATOM   1638  CE2 PHE A 211       4.058  34.031  35.974  1.00 29.94           C  
ATOM   1639  CZ  PHE A 211       5.154  33.391  36.494  1.00 28.90           C  
ATOM   1640  N   SER A 212       0.686  31.447  36.605  1.00 27.48           N  
ATOM   1641  CA  SER A 212       0.045  32.428  37.493  1.00 28.19           C  
ATOM   1642  C   SER A 212       0.806  32.632  38.774  1.00 29.26           C  
ATOM   1643  O   SER A 212       1.635  31.816  39.162  1.00 28.72           O  
ATOM   1644  CB  SER A 212      -1.401  32.008  37.829  1.00 27.89           C  
ATOM   1645  OG  SER A 212      -1.432  30.695  38.419  1.00 30.19           O  
ATOM   1646  N   ILE A 213       0.481  33.719  39.475  1.00 31.01           N  
ATOM   1647  CA  ILE A 213       1.092  33.923  40.802  1.00 32.84           C  
ATOM   1648  C   ILE A 213       0.006  34.276  41.839  1.00 34.11           C  
ATOM   1649  O   ILE A 213      -0.691  35.298  41.709  1.00 33.11           O  
ATOM   1650  CB  ILE A 213       2.199  34.996  40.808  1.00 33.55           C  
ATOM   1651  CG1 ILE A 213       3.279  34.705  39.731  1.00 33.15           C  
ATOM   1652  CG2 ILE A 213       2.882  34.988  42.183  1.00 30.78           C  
ATOM   1653  CD1 ILE A 213       4.315  35.875  39.541  1.00 33.35           C  
ATOM   1654  N   ASP A 214      -0.154  33.371  42.799  1.00 35.59           N  
ATOM   1655  CA  ASP A 214      -1.092  33.525  43.910  1.00 36.14           C  
ATOM   1656  C   ASP A 214      -0.973  34.973  44.433  1.00 35.91           C  
ATOM   1657  O   ASP A 214       0.144  35.519  44.625  1.00 36.30           O  
ATOM   1658  CB  ASP A 214      -0.793  32.475  45.010  1.00 35.71           C  
ATOM   1659  CG  ASP A 214      -1.162  31.023  44.601  1.00 37.88           C  
ATOM   1660  OD1 ASP A 214      -1.515  30.741  43.413  1.00 35.99           O  
ATOM   1661  OD2 ASP A 214      -1.074  30.139  45.479  1.00 37.80           O1-
ATOM   1662  N   GLY A 215      -2.131  35.621  44.557  1.00 37.27           N  
ATOM   1663  CA  GLY A 215      -2.248  36.966  45.125  1.00 37.08           C  
ATOM   1664  C   GLY A 215      -1.841  38.157  44.299  1.00 36.74           C  
ATOM   1665  O   GLY A 215      -1.968  39.262  44.762  1.00 36.68           O  
ATOM   1666  N   HIS A 216      -1.342  37.953  43.072  1.00 36.48           N  
ATOM   1667  CA  HIS A 216      -0.839  39.049  42.254  1.00 36.01           C  
ATOM   1668  C   HIS A 216      -1.390  39.039  40.824  1.00 36.23           C  
ATOM   1669  O   HIS A 216      -1.630  37.956  40.268  1.00 36.34           O  
ATOM   1670  CB  HIS A 216       0.689  38.955  42.188  1.00 37.15           C  
ATOM   1671  CG  HIS A 216       1.383  39.124  43.516  1.00 37.70           C  
ATOM   1672  CD2 HIS A 216       2.075  40.176  44.036  1.00 36.12           C  
ATOM   1673  ND1 HIS A 216       1.459  38.114  44.458  1.00 34.17           N  
ATOM   1674  CE1 HIS A 216       2.155  38.539  45.500  1.00 34.98           C  
ATOM   1675  NE2 HIS A 216       2.544  39.783  45.268  1.00 33.16           N  
ATOM   1676  N   ASN A 217      -1.588  40.217  40.227  1.00 34.38           N  
ATOM   1677  CA  ASN A 217      -1.816  40.285  38.786  1.00 34.54           C  
ATOM   1678  C   ASN A 217      -0.503  40.645  38.099  1.00 33.80           C  
ATOM   1679  O   ASN A 217       0.491  40.958  38.767  1.00 34.72           O  
ATOM   1680  CB  ASN A 217      -2.972  41.200  38.406  1.00 34.53           C  
ATOM   1681  CG  ASN A 217      -4.290  40.748  39.059  1.00 38.35           C  
ATOM   1682  ND2 ASN A 217      -5.102  41.728  39.535  1.00 42.33           N  
ATOM   1683  OD1 ASN A 217      -4.523  39.543  39.208  1.00 35.26           O  
ATOM   1684  N   LEU A 218      -0.506  40.550  36.785  1.00 32.36           N  
ATOM   1685  CA  LEU A 218       0.690  40.630  35.974  1.00 31.14           C  
ATOM   1686  C   LEU A 218       0.374  41.623  34.886  1.00 31.29           C  
ATOM   1687  O   LEU A 218      -0.659  41.482  34.227  1.00 32.06           O  
ATOM   1688  CB  LEU A 218       0.926  39.236  35.339  1.00 30.45           C  
ATOM   1689  CG  LEU A 218       0.854  38.016  36.292  1.00 29.68           C  
ATOM   1690  CD1 LEU A 218       1.040  36.693  35.548  1.00 29.61           C  
ATOM   1691  CD2 LEU A 218       1.811  38.055  37.503  1.00 27.27           C  
ATOM   1692  N   THR A 219       1.191  42.662  34.693  1.00 30.21           N  
ATOM   1693  CA  THR A 219       0.940  43.577  33.591  1.00 29.10           C  
ATOM   1694  C   THR A 219       1.854  43.284  32.430  1.00 27.92           C  
ATOM   1695  O   THR A 219       3.045  43.570  32.488  1.00 28.63           O  
ATOM   1696  CB  THR A 219       1.137  45.044  33.981  1.00 29.69           C  
ATOM   1697  CG2 THR A 219       0.957  45.943  32.760  1.00 29.02           C  
ATOM   1698  OG1 THR A 219       0.204  45.372  35.022  1.00 32.38           O  
ATOM   1699  N   ILE A 220       1.323  42.699  31.369  1.00 28.95           N  
ATOM   1700  CA  ILE A 220       2.201  42.370  30.225  1.00 26.84           C  
ATOM   1701  C   ILE A 220       2.591  43.628  29.461  1.00 26.78           C  
ATOM   1702  O   ILE A 220       1.744  44.391  29.034  1.00 28.82           O  
ATOM   1703  CB  ILE A 220       1.542  41.378  29.255  1.00 28.66           C  
ATOM   1704  CG1 ILE A 220       1.276  40.020  29.954  1.00 27.54           C  
ATOM   1705  CG2 ILE A 220       2.446  41.233  27.983  1.00 23.66           C  
ATOM   1706  CD1 ILE A 220       0.262  39.177  29.185  1.00 29.49           C  
ATOM   1707  N   ILE A 221       3.882  43.802  29.219  1.00 26.28           N  
ATOM   1708  CA  ILE A 221       4.414  44.936  28.446  1.00 26.97           C  
ATOM   1709  C   ILE A 221       5.322  44.603  27.225  1.00 26.72           C  
ATOM   1710  O   ILE A 221       5.720  45.509  26.448  1.00 27.10           O  
ATOM   1711  CB  ILE A 221       5.244  45.849  29.412  1.00 27.40           C  
ATOM   1712  CG1 ILE A 221       6.434  45.081  29.966  1.00 27.77           C  
ATOM   1713  CG2 ILE A 221       4.334  46.375  30.537  1.00 25.50           C  
ATOM   1714  CD1 ILE A 221       7.569  45.927  30.709  1.00 28.04           C  
ATOM   1715  N   GLU A 222       5.677  43.322  27.086  1.00 25.13           N  
ATOM   1716  CA  GLU A 222       6.466  42.804  25.930  1.00 25.47           C  
ATOM   1717  C   GLU A 222       5.967  41.375  25.546  1.00 23.85           C  
ATOM   1718  O   GLU A 222       5.675  40.536  26.396  1.00 24.63           O  
ATOM   1719  CB  GLU A 222       7.951  42.695  26.328  1.00 23.93           C  
ATOM   1720  CG  GLU A 222       8.995  42.343  25.241  1.00 24.89           C  
ATOM   1721  CD  GLU A 222      10.078  41.397  25.727  1.00 26.65           C  
ATOM   1722  OE1 GLU A 222      10.500  41.478  26.901  1.00 23.14           O  
ATOM   1723  OE2 GLU A 222      10.539  40.534  24.900  1.00 26.14           O1-
ATOM   1724  N   VAL A 223       5.904  41.143  24.253  1.00 24.87           N  
ATOM   1725  CA  VAL A 223       5.441  39.837  23.648  1.00 24.02           C  
ATOM   1726  C   VAL A 223       6.543  39.471  22.616  1.00 23.05           C  
ATOM   1727  O   VAL A 223       6.718  40.214  21.635  1.00 22.85           O  
ATOM   1728  CB  VAL A 223       4.032  40.029  22.953  1.00 24.91           C  
ATOM   1729  CG1 VAL A 223       3.495  38.799  22.175  1.00 20.23           C  
ATOM   1730  CG2 VAL A 223       2.973  40.538  23.962  1.00 25.20           C  
ATOM   1731  N   ASP A 224       7.246  38.336  22.842  1.00 23.18           N  
ATOM   1732  CA  ASP A 224       8.297  37.836  21.946  1.00 23.13           C  
ATOM   1733  C   ASP A 224       9.138  39.010  21.348  1.00 24.54           C  
ATOM   1734  O   ASP A 224       9.355  39.096  20.121  1.00 23.24           O  
ATOM   1735  CB  ASP A 224       7.695  37.140  20.732  1.00 22.22           C  
ATOM   1736  CG  ASP A 224       6.850  35.887  21.061  1.00 20.87           C  
ATOM   1737  OD1 ASP A 224       6.723  35.532  22.244  1.00 20.14           O  
ATOM   1738  OD2 ASP A 224       6.352  35.243  20.038  1.00 22.02           O1-
ATOM   1739  N   SER A 225       9.627  39.876  22.234  1.00 25.89           N  
ATOM   1740  CA  SER A 225      10.543  40.949  21.867  1.00 26.50           C  
ATOM   1741  C   SER A 225       9.817  42.188  21.340  1.00 26.68           C  
ATOM   1742  O   SER A 225      10.467  43.161  21.013  1.00 27.81           O  
ATOM   1743  CB  SER A 225      11.665  40.512  20.901  1.00 27.92           C  
ATOM   1744  OG  SER A 225      11.321  40.848  19.568  1.00 32.87           O  
ATOM   1745  N   VAL A 226       8.488  42.193  21.326  1.00 25.94           N  
ATOM   1746  CA  VAL A 226       7.771  43.339  20.785  1.00 25.80           C  
ATOM   1747  C   VAL A 226       7.111  44.062  21.956  1.00 26.85           C  
ATOM   1748  O   VAL A 226       6.327  43.461  22.701  1.00 25.66           O  
ATOM   1749  CB  VAL A 226       6.737  42.927  19.699  1.00 25.43           C  
ATOM   1750  CG1 VAL A 226       5.667  44.038  19.419  1.00 26.70           C  
ATOM   1751  CG2 VAL A 226       7.474  42.524  18.392  1.00 26.31           C  
ATOM   1752  N   ASN A 227       7.407  45.363  22.097  1.00 27.28           N  
ATOM   1753  CA  ASN A 227       6.759  46.151  23.154  1.00 26.95           C  
ATOM   1754  C   ASN A 227       5.258  46.209  22.956  1.00 26.51           C  
ATOM   1755  O   ASN A 227       4.808  46.618  21.898  1.00 25.40           O  
ATOM   1756  CB  ASN A 227       7.351  47.580  23.174  1.00 26.69           C  
ATOM   1757  CG  ASN A 227       8.813  47.582  23.577  1.00 27.89           C  
ATOM   1758  ND2 ASN A 227       9.576  48.591  23.118  1.00 29.63           N  
ATOM   1759  OD1 ASN A 227       9.265  46.684  24.326  1.00 24.99           O  
ATOM   1760  N   SER A 228       4.507  45.801  23.983  1.00 26.29           N  
ATOM   1761  CA  SER A 228       3.051  45.943  23.973  1.00 27.47           C  
ATOM   1762  C   SER A 228       2.534  47.146  24.807  1.00 29.15           C  
ATOM   1763  O   SER A 228       3.124  47.498  25.817  1.00 28.73           O  
ATOM   1764  CB  SER A 228       2.376  44.684  24.520  1.00 27.05           C  
ATOM   1765  OG  SER A 228       2.664  44.495  25.877  1.00 28.52           O  
ATOM   1766  N   GLN A 229       1.368  47.657  24.415  1.00 30.71           N  
ATOM   1767  CA  GLN A 229       0.430  48.275  25.359  1.00 31.62           C  
ATOM   1768  C   GLN A 229       0.359  47.430  26.613  1.00 32.14           C  
ATOM   1769  O   GLN A 229       0.322  46.212  26.541  1.00 31.93           O  
ATOM   1770  CB  GLN A 229      -0.958  48.408  24.712  1.00 31.08           C  
ATOM   1771  CG  GLN A 229      -1.040  49.428  23.550  1.00 32.16           C  
ATOM   1772  CD  GLN A 229      -2.342  49.299  22.709  1.00 34.83           C  
ATOM   1773  NE2 GLN A 229      -2.317  49.835  21.487  1.00 39.12           N  
ATOM   1774  OE1 GLN A 229      -3.349  48.701  23.158  1.00 39.74           O  
ATOM   1775  N   PRO A 230       0.307  48.056  27.810  1.00 32.63           N  
ATOM   1776  CA  PRO A 230       0.309  47.267  29.033  1.00 32.22           C  
ATOM   1777  C   PRO A 230      -1.000  46.539  29.189  1.00 33.06           C  
ATOM   1778  O   PRO A 230      -2.051  47.173  28.989  1.00 33.34           O  
ATOM   1779  CB  PRO A 230       0.440  48.314  30.144  1.00 31.48           C  
ATOM   1780  CG  PRO A 230      -0.206  49.490  29.594  1.00 32.30           C  
ATOM   1781  CD  PRO A 230       0.203  49.496  28.095  1.00 32.98           C  
ATOM   1782  N   LEU A 231      -0.949  45.246  29.534  1.00 32.89           N  
ATOM   1783  CA  LEU A 231      -2.175  44.417  29.614  1.00 32.88           C  
ATOM   1784  C   LEU A 231      -2.197  43.642  30.899  1.00 32.66           C  
ATOM   1785  O   LEU A 231      -1.347  42.756  31.145  1.00 31.28           O  
ATOM   1786  CB  LEU A 231      -2.325  43.464  28.377  1.00 33.04           C  
ATOM   1787  CG  LEU A 231      -3.549  42.503  28.494  1.00 33.47           C  
ATOM   1788  CD1 LEU A 231      -4.806  43.320  28.220  1.00 32.65           C  
ATOM   1789  CD2 LEU A 231      -3.492  41.241  27.568  1.00 31.42           C  
ATOM   1790  N   GLU A 232      -3.161  43.982  31.772  1.00 32.43           N  
ATOM   1791  CA  GLU A 232      -3.176  43.350  33.073  1.00 33.44           C  
ATOM   1792  C   GLU A 232      -3.955  42.061  32.990  1.00 31.43           C  
ATOM   1793  O   GLU A 232      -5.079  42.069  32.499  1.00 31.99           O  
ATOM   1794  CB  GLU A 232      -3.772  44.288  34.126  1.00 34.43           C  
ATOM   1795  CG  GLU A 232      -3.795  43.666  35.510  1.00 37.46           C  
ATOM   1796  CD  GLU A 232      -4.466  44.593  36.567  1.00 39.37           C  
ATOM   1797  OE1 GLU A 232      -4.680  45.794  36.230  1.00 47.92           O  
ATOM   1798  OE2 GLU A 232      -4.762  44.113  37.702  1.00 44.36           O1-
ATOM   1799  N   VAL A 233      -3.377  40.981  33.510  1.00 29.79           N  
ATOM   1800  CA  VAL A 233      -3.946  39.623  33.420  1.00 29.60           C  
ATOM   1801  C   VAL A 233      -3.673  38.950  34.723  1.00 28.46           C  
ATOM   1802  O   VAL A 233      -2.821  39.416  35.484  1.00 29.38           O  
ATOM   1803  CB  VAL A 233      -3.246  38.765  32.267  1.00 28.91           C  
ATOM   1804  CG1 VAL A 233      -3.515  39.352  30.924  1.00 27.84           C  
ATOM   1805  CG2 VAL A 233      -1.765  38.658  32.474  1.00 26.69           C  
ATOM   1806  N   ASP A 234      -4.376  37.857  35.005  1.00 28.92           N  
ATOM   1807  CA  ASP A 234      -4.127  37.115  36.196  1.00 28.85           C  
ATOM   1808  C   ASP A 234      -3.625  35.720  35.911  1.00 28.82           C  
ATOM   1809  O   ASP A 234      -3.344  34.962  36.825  1.00 30.05           O  
ATOM   1810  CB  ASP A 234      -5.350  37.120  37.134  1.00 28.66           C  
ATOM   1811  CG  ASP A 234      -6.589  36.495  36.553  1.00 28.82           C  
ATOM   1812  OD1 ASP A 234      -6.683  36.195  35.316  1.00 27.58           O  
ATOM   1813  OD2 ASP A 234      -7.546  36.334  37.380  1.00 30.93           O1-
ATOM   1814  N   SER A 235      -3.502  35.403  34.625  1.00 29.47           N  
ATOM   1815  CA  SER A 235      -2.886  34.168  34.203  1.00 27.87           C  
ATOM   1816  C   SER A 235      -2.393  34.371  32.765  1.00 26.66           C  
ATOM   1817  O   SER A 235      -2.954  35.179  31.998  1.00 25.69           O  
ATOM   1818  CB  SER A 235      -3.864  32.989  34.360  1.00 28.82           C  
ATOM   1819  OG  SER A 235      -4.765  32.930  33.283  1.00 30.10           O  
ATOM   1820  N   ILE A 236      -1.310  33.660  32.429  1.00 27.30           N  
ATOM   1821  CA  ILE A 236      -0.729  33.672  31.077  1.00 27.69           C  
ATOM   1822  C   ILE A 236      -0.523  32.242  30.551  1.00 26.30           C  
ATOM   1823  O   ILE A 236       0.291  31.451  31.114  1.00 26.43           O  
ATOM   1824  CB  ILE A 236       0.664  34.354  31.079  1.00 25.95           C  
ATOM   1825  CG1 ILE A 236       0.577  35.849  31.500  1.00 28.73           C  
ATOM   1826  CG2 ILE A 236       1.343  34.193  29.718  1.00 28.12           C  
ATOM   1827  CD1 ILE A 236       1.943  36.439  31.751  1.00 28.89           C  
ATOM   1828  N   GLN A 237      -1.230  31.888  29.477  1.00 27.12           N  
ATOM   1829  CA  GLN A 237      -0.948  30.591  28.809  1.00 26.85           C  
ATOM   1830  C   GLN A 237       0.163  30.869  27.820  1.00 25.61           C  
ATOM   1831  O   GLN A 237      -0.015  31.655  26.866  1.00 25.79           O  
ATOM   1832  CB  GLN A 237      -2.132  30.056  28.027  1.00 27.98           C  
ATOM   1833  CG  GLN A 237      -1.861  28.653  27.515  1.00 29.80           C  
ATOM   1834  CD  GLN A 237      -3.017  28.129  26.725  1.00 34.27           C  
ATOM   1835  NE2 GLN A 237      -3.131  26.810  26.649  1.00 32.42           N  
ATOM   1836  OE1 GLN A 237      -3.790  28.899  26.167  1.00 35.85           O  
ATOM   1837  N   ILE A 238       1.290  30.220  28.021  1.00 24.31           N  
ATOM   1838  CA  ILE A 238       2.483  30.554  27.269  1.00 24.81           C  
ATOM   1839  C   ILE A 238       2.956  29.294  26.577  1.00 24.30           C  
ATOM   1840  O   ILE A 238       3.086  28.249  27.226  1.00 22.93           O  
ATOM   1841  CB  ILE A 238       3.622  31.139  28.200  1.00 24.52           C  
ATOM   1842  CG1 ILE A 238       4.795  31.692  27.348  1.00 27.49           C  
ATOM   1843  CG2 ILE A 238       4.121  30.102  29.237  1.00 24.70           C  
ATOM   1844  CD1 ILE A 238       6.044  32.153  28.150  1.00 25.30           C  
ATOM   1845  N   PHE A 239       3.122  29.405  25.268  1.00 23.60           N  
ATOM   1846  CA  PHE A 239       3.418  28.271  24.394  1.00 23.55           C  
ATOM   1847  C   PHE A 239       4.924  28.160  24.318  1.00 23.35           C  
ATOM   1848  O   PHE A 239       5.651  29.166  24.551  1.00 24.14           O  
ATOM   1849  CB  PHE A 239       2.751  28.468  23.028  1.00 24.42           C  
ATOM   1850  CG  PHE A 239       1.291  28.415  23.121  1.00 24.72           C  
ATOM   1851  CD1 PHE A 239       0.617  27.212  23.100  1.00 27.26           C  
ATOM   1852  CD2 PHE A 239       0.569  29.556  23.326  1.00 24.65           C  
ATOM   1853  CE1 PHE A 239      -0.765  27.175  23.283  1.00 28.39           C  
ATOM   1854  CE2 PHE A 239      -0.799  29.520  23.531  1.00 28.64           C  
ATOM   1855  CZ  PHE A 239      -1.457  28.331  23.524  1.00 27.53           C  
ATOM   1856  N   ALA A 240       5.381  26.955  23.992  1.00 23.18           N  
ATOM   1857  CA  ALA A 240       6.782  26.678  23.778  1.00 22.43           C  
ATOM   1858  C   ALA A 240       7.397  27.797  22.948  1.00 21.24           C  
ATOM   1859  O   ALA A 240       6.892  28.182  21.861  1.00 22.99           O  
ATOM   1860  CB  ALA A 240       6.964  25.296  23.061  1.00 22.24           C  
ATOM   1861  N   ALA A 241       8.475  28.343  23.480  1.00 22.03           N  
ATOM   1862  CA  ALA A 241       9.354  29.312  22.798  1.00 21.93           C  
ATOM   1863  C   ALA A 241       8.914  30.767  22.856  1.00 21.43           C  
ATOM   1864  O   ALA A 241       9.632  31.660  22.392  1.00 19.74           O  
ATOM   1865  CB  ALA A 241       9.644  28.824  21.294  1.00 22.48           C  
ATOM   1866  N   GLN A 242       7.729  31.008  23.413  1.00 21.38           N  
ATOM   1867  CA  GLN A 242       7.211  32.321  23.542  1.00 21.84           C  
ATOM   1868  C   GLN A 242       7.922  32.992  24.750  1.00 21.04           C  
ATOM   1869  O   GLN A 242       8.544  32.343  25.577  1.00 20.51           O  
ATOM   1870  CB  GLN A 242       5.677  32.331  23.727  1.00 21.00           C  
ATOM   1871  CG  GLN A 242       4.917  32.113  22.480  1.00 20.80           C  
ATOM   1872  CD  GLN A 242       3.437  32.155  22.634  1.00 22.31           C  
ATOM   1873  NE2 GLN A 242       2.765  32.342  21.539  1.00 21.34           N  
ATOM   1874  OE1 GLN A 242       2.906  31.910  23.698  1.00 22.51           O  
ATOM   1875  N   ARG A 243       7.814  34.307  24.804  1.00 21.17           N  
ATOM   1876  CA  ARG A 243       8.346  35.119  25.900  1.00 21.23           C  
ATOM   1877  C   ARG A 243       7.386  36.245  26.180  1.00 23.37           C  
ATOM   1878  O   ARG A 243       6.835  36.783  25.243  1.00 23.39           O  
ATOM   1879  CB  ARG A 243       9.702  35.774  25.534  1.00 22.45           C  
ATOM   1880  CG  ARG A 243      10.809  34.761  25.402  1.00 22.83           C  
ATOM   1881  CD  ARG A 243      10.883  34.295  23.974  1.00 22.62           C  
ATOM   1882  NE  ARG A 243      11.254  35.310  23.029  1.00 23.79           N  
ATOM   1883  CZ  ARG A 243      10.916  35.295  21.737  1.00 22.10           C  
ATOM   1884  NH1 ARG A 243      10.200  34.300  21.225  1.00 24.50           N1+
ATOM   1885  NH2 ARG A 243      11.325  36.239  20.954  1.00 23.33           N  
ATOM   1886  N   TYR A 244       7.205  36.570  27.468  1.00 22.91           N  
ATOM   1887  CA  TYR A 244       6.489  37.784  27.906  1.00 24.52           C  
ATOM   1888  C   TYR A 244       7.314  38.453  28.991  1.00 24.12           C  
ATOM   1889  O   TYR A 244       7.916  37.764  29.808  1.00 23.95           O  
ATOM   1890  CB  TYR A 244       5.089  37.490  28.469  1.00 25.05           C  
ATOM   1891  CG  TYR A 244       4.121  36.954  27.448  1.00 23.86           C  
ATOM   1892  CD1 TYR A 244       3.414  37.795  26.643  1.00 25.63           C  
ATOM   1893  CD2 TYR A 244       3.858  35.604  27.373  1.00 25.91           C  
ATOM   1894  CE1 TYR A 244       2.503  37.304  25.688  1.00 26.90           C  
ATOM   1895  CE2 TYR A 244       2.936  35.083  26.423  1.00 27.20           C  
ATOM   1896  CZ  TYR A 244       2.255  35.936  25.607  1.00 26.24           C  
ATOM   1897  OH  TYR A 244       1.343  35.476  24.655  1.00 25.92           O  
ATOM   1898  N   SER A 245       7.419  39.784  28.919  1.00 24.43           N  
ATOM   1899  CA  SER A 245       7.717  40.565  30.115  1.00 24.99           C  
ATOM   1900  C   SER A 245       6.384  40.944  30.762  1.00 24.19           C  
ATOM   1901  O   SER A 245       5.423  41.382  30.086  1.00 25.11           O  
ATOM   1902  CB  SER A 245       8.539  41.835  29.794  1.00 24.18           C  
ATOM   1903  OG  SER A 245       9.882  41.471  29.582  1.00 26.99           O  
ATOM   1904  N   PHE A 246       6.340  40.733  32.072  1.00 27.27           N  
ATOM   1905  CA  PHE A 246       5.278  41.268  32.889  1.00 27.67           C  
ATOM   1906  C   PHE A 246       5.842  42.042  34.091  1.00 29.41           C  
ATOM   1907  O   PHE A 246       6.901  41.718  34.657  1.00 28.03           O  
ATOM   1908  CB  PHE A 246       4.271  40.176  33.318  1.00 28.57           C  
ATOM   1909  CG  PHE A 246       4.819  39.109  34.244  1.00 27.17           C  
ATOM   1910  CD1 PHE A 246       4.883  39.314  35.626  1.00 28.63           C  
ATOM   1911  CD2 PHE A 246       5.185  37.879  33.769  1.00 28.22           C  
ATOM   1912  CE1 PHE A 246       5.360  38.311  36.480  1.00 28.11           C  
ATOM   1913  CE2 PHE A 246       5.636  36.855  34.630  1.00 26.00           C  
ATOM   1914  CZ  PHE A 246       5.725  37.069  35.968  1.00 30.58           C  
ATOM   1915  N   VAL A 247       5.130  43.105  34.448  1.00 30.82           N  
ATOM   1916  CA  VAL A 247       5.481  43.797  35.680  1.00 32.03           C  
ATOM   1917  C   VAL A 247       4.692  43.253  36.853  1.00 32.82           C  
ATOM   1918  O   VAL A 247       3.480  43.094  36.775  1.00 33.00           O  
ATOM   1919  CB  VAL A 247       5.255  45.312  35.575  1.00 32.41           C  
ATOM   1920  CG1 VAL A 247       5.590  45.922  36.946  1.00 30.85           C  
ATOM   1921  CG2 VAL A 247       6.065  45.895  34.380  1.00 33.28           C  
ATOM   1922  N   LEU A 248       5.391  42.955  37.933  1.00 35.27           N  
ATOM   1923  CA  LEU A 248       4.752  42.514  39.156  1.00 37.45           C  
ATOM   1924  C   LEU A 248       4.987  43.610  40.210  1.00 40.09           C  
ATOM   1925  O   LEU A 248       6.133  43.951  40.487  1.00 39.79           O  
ATOM   1926  CB  LEU A 248       5.358  41.221  39.645  1.00 37.23           C  
ATOM   1927  CG  LEU A 248       4.728  40.725  40.953  1.00 36.67           C  
ATOM   1928  CD1 LEU A 248       4.424  39.230  40.891  1.00 35.23           C  
ATOM   1929  CD2 LEU A 248       5.613  41.077  42.192  1.00 35.49           C  
ATOM   1930  N   ASP A 249       3.906  44.169  40.758  1.00 42.82           N  
ATOM   1931  CA  ASP A 249       4.037  45.134  41.881  1.00 45.06           C  
ATOM   1932  C   ASP A 249       4.100  44.321  43.169  1.00 45.11           C  
ATOM   1933  O   ASP A 249       3.153  43.618  43.495  1.00 43.90           O  
ATOM   1934  CB  ASP A 249       2.861  46.126  41.900  1.00 45.78           C  
ATOM   1935  CG  ASP A 249       3.177  47.413  42.714  1.00 49.35           C  
ATOM   1936  OD1 ASP A 249       4.138  47.405  43.512  1.00 48.67           O  
ATOM   1937  OD2 ASP A 249       2.457  48.434  42.549  1.00 54.78           O1-
ATOM   1938  N   ALA A 250       5.209  44.397  43.895  1.00 46.85           N  
ATOM   1939  CA  ALA A 250       5.357  43.586  45.098  1.00 48.52           C  
ATOM   1940  C   ALA A 250       4.746  44.320  46.307  1.00 50.69           C  
ATOM   1941  O   ALA A 250       5.433  44.575  47.295  1.00 50.93           O  
ATOM   1942  CB  ALA A 250       6.812  43.239  45.350  1.00 48.54           C  
ATOM   1943  N   ASN A 251       3.450  44.627  46.220  1.00 52.10           N  
ATOM   1944  CA  ASN A 251       2.787  45.510  47.165  1.00 53.55           C  
ATOM   1945  C   ASN A 251       1.666  44.804  47.926  1.00 53.80           C  
ATOM   1946  O   ASN A 251       0.671  45.429  48.363  1.00 54.94           O  
ATOM   1947  CB  ASN A 251       2.287  46.778  46.450  1.00 53.78           C  
ATOM   1948  CG  ASN A 251       1.101  46.522  45.510  1.00 55.81           C  
ATOM   1949  ND2 ASN A 251       0.498  47.619  45.050  1.00 58.37           N  
ATOM   1950  OD1 ASN A 251       0.732  45.373  45.195  1.00 55.18           O  
ATOM   1951  N   GLN A 252       1.852  43.500  48.095  1.00 53.75           N  
ATOM   1952  CA  GLN A 252       0.992  42.685  48.926  1.00 53.53           C  
ATOM   1953  C   GLN A 252       1.724  42.422  50.243  1.00 53.13           C  
ATOM   1954  O   GLN A 252       2.808  42.957  50.473  1.00 52.59           O  
ATOM   1955  CB  GLN A 252       0.659  41.379  48.206  1.00 53.40           C  
ATOM   1956  CG  GLN A 252       0.053  41.587  46.783  1.00 53.56           C  
ATOM   1957  CD  GLN A 252      -1.307  42.292  46.775  1.00 52.41           C  
ATOM   1958  NE2 GLN A 252      -2.221  41.838  47.609  1.00 52.22           N  
ATOM   1959  OE1 GLN A 252      -1.528  43.210  46.005  1.00 53.82           O  
ATOM   1960  N   ALA A 253       1.138  41.594  51.101  1.00 53.04           N  
ATOM   1961  CA  ALA A 253       1.711  41.365  52.428  1.00 52.90           C  
ATOM   1962  C   ALA A 253       2.978  40.524  52.327  1.00 52.12           C  
ATOM   1963  O   ALA A 253       3.030  39.548  51.560  1.00 51.58           O  
ATOM   1964  CB  ALA A 253       0.687  40.692  53.354  1.00 53.19           C  
ATOM   1965  N   VAL A 254       3.991  40.875  53.115  1.00 50.38           N  
ATOM   1966  CA  VAL A 254       5.217  40.078  53.132  1.00 49.69           C  
ATOM   1967  C   VAL A 254       4.839  38.650  53.506  1.00 49.55           C  
ATOM   1968  O   VAL A 254       4.346  38.387  54.610  1.00 49.23           O  
ATOM   1969  CB  VAL A 254       6.313  40.635  54.108  1.00 48.99           C  
ATOM   1970  CG1 VAL A 254       7.436  39.643  54.311  1.00 48.78           C  
ATOM   1971  CG2 VAL A 254       6.882  41.905  53.598  1.00 47.09           C  
ATOM   1972  N   ASP A 255       5.040  37.722  52.575  1.00 48.79           N  
ATOM   1973  CA  ASP A 255       4.727  36.309  52.826  1.00 48.26           C  
ATOM   1974  C   ASP A 255       5.347  35.439  51.694  1.00 47.82           C  
ATOM   1975  O   ASP A 255       6.054  35.972  50.835  1.00 47.07           O  
ATOM   1976  CB  ASP A 255       3.204  36.159  52.882  1.00 48.55           C  
ATOM   1977  CG  ASP A 255       2.751  34.890  53.591  1.00 48.36           C  
ATOM   1978  OD1 ASP A 255       3.542  33.936  53.741  1.00 46.91           O  
ATOM   1979  OD2 ASP A 255       1.577  34.863  53.997  1.00 51.39           O1-
ATOM   1980  N   ASN A 256       5.126  34.123  51.729  1.00 47.17           N  
ATOM   1981  CA  ASN A 256       5.398  33.251  50.594  1.00 46.56           C  
ATOM   1982  C   ASN A 256       4.134  33.108  49.731  1.00 45.97           C  
ATOM   1983  O   ASN A 256       3.022  33.097  50.245  1.00 45.55           O  
ATOM   1984  CB  ASN A 256       5.870  31.870  51.082  1.00 47.37           C  
ATOM   1985  CG  ASN A 256       7.229  31.921  51.775  1.00 48.20           C  
ATOM   1986  ND2 ASN A 256       7.244  31.669  53.089  1.00 49.37           N  
ATOM   1987  OD1 ASN A 256       8.253  32.154  51.134  1.00 48.97           O  
ATOM   1988  N   TYR A 257       4.300  33.018  48.408  1.00 45.01           N  
ATOM   1989  CA  TYR A 257       3.165  32.878  47.476  1.00 43.60           C  
ATOM   1990  C   TYR A 257       3.537  31.849  46.396  1.00 42.14           C  
ATOM   1991  O   TYR A 257       4.683  31.833  45.926  1.00 41.54           O  
ATOM   1992  CB  TYR A 257       2.837  34.214  46.820  1.00 44.20           C  
ATOM   1993  CG  TYR A 257       2.405  35.373  47.715  1.00 45.72           C  
ATOM   1994  CD1 TYR A 257       3.343  36.204  48.346  1.00 47.47           C  
ATOM   1995  CD2 TYR A 257       1.050  35.676  47.883  1.00 46.63           C  
ATOM   1996  CE1 TYR A 257       2.926  37.318  49.151  1.00 46.48           C  
ATOM   1997  CE2 TYR A 257       0.629  36.777  48.668  1.00 47.40           C  
ATOM   1998  CZ  TYR A 257       1.564  37.589  49.296  1.00 46.87           C  
ATOM   1999  OH  TYR A 257       1.093  38.666  50.041  1.00 47.21           O  
ATOM   2000  N   TRP A 258       2.628  30.940  46.049  1.00 40.47           N  
ATOM   2001  CA  TRP A 258       2.936  29.944  45.014  1.00 39.34           C  
ATOM   2002  C   TRP A 258       3.031  30.653  43.633  1.00 37.00           C  
ATOM   2003  O   TRP A 258       2.166  31.449  43.261  1.00 35.34           O  
ATOM   2004  CB  TRP A 258       1.897  28.823  44.926  1.00 39.94           C  
ATOM   2005  CG  TRP A 258       1.931  27.812  46.027  1.00 40.85           C  
ATOM   2006  CD1 TRP A 258       0.981  27.635  46.991  1.00 41.14           C  
ATOM   2007  CD2 TRP A 258       2.955  26.836  46.291  1.00 43.20           C  
ATOM   2008  CE2 TRP A 258       2.550  26.097  47.427  1.00 41.04           C  
ATOM   2009  CE3 TRP A 258       4.172  26.510  45.681  1.00 43.26           C  
ATOM   2010  NE1 TRP A 258       1.341  26.597  47.821  1.00 42.95           N  
ATOM   2011  CZ2 TRP A 258       3.313  25.049  47.954  1.00 42.16           C  
ATOM   2012  CZ3 TRP A 258       4.940  25.459  46.205  1.00 41.80           C  
ATOM   2013  CH2 TRP A 258       4.505  24.738  47.327  1.00 40.75           C  
ATOM   2014  N   ILE A 259       4.107  30.329  42.921  1.00 35.59           N  
ATOM   2015  CA  ILE A 259       4.226  30.540  41.477  1.00 33.32           C  
ATOM   2016  C   ILE A 259       3.805  29.253  40.811  1.00 31.11           C  
ATOM   2017  O   ILE A 259       4.243  28.182  41.216  1.00 32.62           O  
ATOM   2018  CB  ILE A 259       5.655  30.915  41.126  1.00 33.31           C  
ATOM   2019  CG1 ILE A 259       5.997  32.284  41.775  1.00 32.85           C  
ATOM   2020  CG2 ILE A 259       5.820  30.990  39.545  1.00 29.45           C  
ATOM   2021  CD1 ILE A 259       7.482  32.680  41.707  1.00 33.65           C  
ATOM   2022  N   ARG A 260       2.859  29.351  39.888  1.00 29.16           N  
ATOM   2023  CA  ARG A 260       2.265  28.198  39.239  1.00 28.37           C  
ATOM   2024  C   ARG A 260       2.523  28.214  37.716  1.00 27.86           C  
ATOM   2025  O   ARG A 260       2.439  29.271  37.071  1.00 27.09           O  
ATOM   2026  CB  ARG A 260       0.763  28.170  39.533  1.00 27.79           C  
ATOM   2027  CG  ARG A 260       0.433  28.086  41.031  1.00 29.14           C  
ATOM   2028  CD  ARG A 260      -1.063  28.027  41.264  1.00 33.14           C  
ATOM   2029  NE  ARG A 260      -1.413  28.196  42.683  1.00 32.32           N  
ATOM   2030  CZ  ARG A 260      -1.564  27.208  43.559  1.00 36.01           C  
ATOM   2031  NH1 ARG A 260      -1.474  25.938  43.174  1.00 36.78           N1+
ATOM   2032  NH2 ARG A 260      -1.863  27.490  44.831  1.00 35.76           N  
ATOM   2033  N   ALA A 261       2.890  27.052  37.168  1.00 27.16           N  
ATOM   2034  CA  ALA A 261       3.065  26.843  35.707  1.00 26.00           C  
ATOM   2035  C   ALA A 261       2.501  25.462  35.370  1.00 26.74           C  
ATOM   2036  O   ALA A 261       3.195  24.442  35.421  1.00 27.65           O  
ATOM   2037  CB  ALA A 261       4.552  26.938  35.288  1.00 27.62           C  
ATOM   2038  N   ASN A 262       1.215  25.429  35.078  1.00 27.04           N  
ATOM   2039  CA  ASN A 262       0.529  24.154  34.875  1.00 27.60           C  
ATOM   2040  C   ASN A 262       0.577  23.710  33.409  1.00 27.23           C  
ATOM   2041  O   ASN A 262       0.034  24.394  32.515  1.00 27.85           O  
ATOM   2042  CB  ASN A 262      -0.902  24.369  35.344  1.00 27.67           C  
ATOM   2043  CG  ASN A 262      -1.666  23.086  35.597  1.00 29.87           C  
ATOM   2044  ND2 ASN A 262      -2.986  23.233  35.650  1.00 35.34           N  
ATOM   2045  OD1 ASN A 262      -1.101  21.972  35.723  1.00 31.66           O  
ATOM   2046  N   PRO A 263       1.155  22.520  33.133  1.00 28.71           N  
ATOM   2047  CA  PRO A 263       1.328  22.245  31.732  1.00 28.03           C  
ATOM   2048  C   PRO A 263      -0.011  21.825  31.140  1.00 29.40           C  
ATOM   2049  O   PRO A 263      -0.930  21.479  31.906  1.00 29.95           O  
ATOM   2050  CB  PRO A 263       2.370  21.121  31.729  1.00 29.18           C  
ATOM   2051  CG  PRO A 263       2.365  20.536  33.095  1.00 28.81           C  
ATOM   2052  CD  PRO A 263       1.622  21.415  33.988  1.00 27.60           C  
ATOM   2053  N   ASN A 264      -0.150  21.886  29.826  1.00 29.34           N  
ATOM   2054  CA  ASN A 264      -1.379  21.439  29.195  1.00 29.81           C  
ATOM   2055  C   ASN A 264      -1.601  19.925  29.299  1.00 29.92           C  
ATOM   2056  O   ASN A 264      -2.732  19.478  29.173  1.00 30.96           O  
ATOM   2057  CB  ASN A 264      -1.538  21.959  27.759  1.00 29.46           C  
ATOM   2058  CG  ASN A 264      -0.438  21.525  26.815  1.00 32.17           C  
ATOM   2059  ND2 ASN A 264      -0.846  21.131  25.594  1.00 30.01           N  
ATOM   2060  OD1 ASN A 264       0.753  21.560  27.140  1.00 25.35           O  
ATOM   2061  N   PHE A 265      -0.557  19.131  29.459  1.00 29.95           N  
ATOM   2062  CA  PHE A 265      -0.700  17.678  29.661  1.00 31.26           C  
ATOM   2063  C   PHE A 265       0.519  17.162  30.417  1.00 31.77           C  
ATOM   2064  O   PHE A 265       1.492  17.907  30.616  1.00 32.14           O  
ATOM   2065  CB  PHE A 265      -0.920  16.921  28.352  1.00 32.66           C  
ATOM   2066  CG  PHE A 265       0.174  17.128  27.345  1.00 33.91           C  
ATOM   2067  CD1 PHE A 265       0.137  18.215  26.483  1.00 35.40           C  
ATOM   2068  CD2 PHE A 265       1.265  16.293  27.311  1.00 32.77           C  
ATOM   2069  CE1 PHE A 265       1.167  18.429  25.563  1.00 35.27           C  
ATOM   2070  CE2 PHE A 265       2.312  16.504  26.395  1.00 34.52           C  
ATOM   2071  CZ  PHE A 265       2.273  17.564  25.544  1.00 34.21           C  
ATOM   2072  N   GLY A 266       0.491  15.899  30.819  1.00 31.58           N  
ATOM   2073  CA  GLY A 266       1.532  15.309  31.673  1.00 31.36           C  
ATOM   2074  C   GLY A 266       1.062  15.291  33.113  1.00 32.13           C  
ATOM   2075  O   GLY A 266      -0.071  14.862  33.399  1.00 33.58           O  
ATOM   2076  N   ASN A 267       1.917  15.707  34.037  1.00 32.58           N  
ATOM   2077  CA  ASN A 267       1.527  15.904  35.452  1.00 33.16           C  
ATOM   2078  C   ASN A 267       0.914  17.282  35.701  1.00 33.87           C  
ATOM   2079  O   ASN A 267       1.643  18.278  35.790  1.00 34.40           O  
ATOM   2080  CB  ASN A 267       2.728  15.697  36.380  1.00 33.33           C  
ATOM   2081  CG  ASN A 267       3.231  14.248  36.372  1.00 33.67           C  
ATOM   2082  ND2 ASN A 267       2.351  13.339  36.636  1.00 33.78           N  
ATOM   2083  OD1 ASN A 267       4.418  13.976  36.156  1.00 34.39           O  
ATOM   2084  N   VAL A 268      -0.412  17.324  35.834  1.00 34.04           N  
ATOM   2085  CA  VAL A 268      -1.112  18.579  35.917  1.00 34.86           C  
ATOM   2086  C   VAL A 268      -1.505  18.850  37.357  1.00 35.32           C  
ATOM   2087  O   VAL A 268      -1.520  17.949  38.194  1.00 34.65           O  
ATOM   2088  CB  VAL A 268      -2.331  18.643  34.969  1.00 35.24           C  
ATOM   2089  CG1 VAL A 268      -1.865  18.387  33.509  1.00 34.53           C  
ATOM   2090  CG2 VAL A 268      -3.494  17.636  35.398  1.00 36.63           C  
ATOM   2091  N   GLY A 269      -1.792  20.118  37.633  1.00 35.96           N  
ATOM   2092  CA  GLY A 269      -2.181  20.537  38.962  1.00 35.49           C  
ATOM   2093  C   GLY A 269      -0.936  20.728  39.793  1.00 36.38           C  
ATOM   2094  O   GLY A 269       0.158  20.868  39.252  1.00 36.01           O  
ATOM   2095  N   PHE A 270      -1.114  20.732  41.120  1.00 36.00           N  
ATOM   2096  CA  PHE A 270      -0.098  21.216  42.003  1.00 35.33           C  
ATOM   2097  C   PHE A 270       0.074  20.394  43.255  1.00 36.60           C  
ATOM   2098  O   PHE A 270       0.626  20.880  44.236  1.00 35.04           O  
ATOM   2099  CB  PHE A 270      -0.421  22.647  42.372  1.00 34.88           C  
ATOM   2100  CG  PHE A 270      -0.634  23.514  41.184  1.00 33.17           C  
ATOM   2101  CD1 PHE A 270       0.436  23.935  40.433  1.00 30.50           C  
ATOM   2102  CD2 PHE A 270      -1.907  23.855  40.772  1.00 33.59           C  
ATOM   2103  CE1 PHE A 270       0.231  24.768  39.339  1.00 30.51           C  
ATOM   2104  CE2 PHE A 270      -2.106  24.648  39.659  1.00 33.77           C  
ATOM   2105  CZ  PHE A 270      -1.022  25.101  38.943  1.00 30.59           C  
ATOM   2106  N   ASP A 271      -0.353  19.134  43.202  1.00 37.03           N  
ATOM   2107  CA  ASP A 271      -0.197  18.271  44.351  1.00 38.80           C  
ATOM   2108  C   ASP A 271       1.263  18.084  44.709  1.00 38.78           C  
ATOM   2109  O   ASP A 271       2.100  17.873  43.849  1.00 39.40           O  
ATOM   2110  CB  ASP A 271      -0.780  16.893  44.112  1.00 39.44           C  
ATOM   2111  CG  ASP A 271      -0.792  16.083  45.386  1.00 43.08           C  
ATOM   2112  OD1 ASP A 271      -1.612  16.453  46.278  1.00 41.67           O  
ATOM   2113  OD2 ASP A 271       0.039  15.129  45.499  1.00 48.46           O1-
ATOM   2114  N   GLY A 272       1.590  18.150  45.994  1.00 38.84           N  
ATOM   2115  CA  GLY A 272       2.995  18.009  46.390  1.00 38.02           C  
ATOM   2116  C   GLY A 272       3.820  19.230  46.013  1.00 37.37           C  
ATOM   2117  O   GLY A 272       5.016  19.231  46.198  1.00 38.97           O  
ATOM   2118  N   GLY A 273       3.207  20.282  45.475  1.00 36.32           N  
ATOM   2119  CA  GLY A 273       4.011  21.411  44.958  1.00 35.32           C  
ATOM   2120  C   GLY A 273       4.724  21.150  43.608  1.00 34.01           C  
ATOM   2121  O   GLY A 273       5.712  21.840  43.289  1.00 32.11           O  
ATOM   2122  N   ILE A 274       4.246  20.169  42.829  1.00 32.67           N  
ATOM   2123  CA  ILE A 274       4.649  20.046  41.423  1.00 31.76           C  
ATOM   2124  C   ILE A 274       4.199  21.311  40.686  1.00 31.64           C  
ATOM   2125  O   ILE A 274       3.384  22.121  41.221  1.00 32.91           O  
ATOM   2126  CB  ILE A 274       4.171  18.760  40.692  1.00 30.78           C  
ATOM   2127  CG1 ILE A 274       2.658  18.732  40.553  1.00 31.05           C  
ATOM   2128  CG2 ILE A 274       4.764  17.467  41.387  1.00 32.13           C  
ATOM   2129  CD1 ILE A 274       2.102  17.614  39.592  1.00 31.44           C  
ATOM   2130  N   ASN A 275       4.819  21.558  39.519  1.00 31.35           N  
ATOM   2131  CA  ASN A 275       4.436  22.672  38.665  1.00 31.65           C  
ATOM   2132  C   ASN A 275       4.464  24.030  39.333  1.00 30.55           C  
ATOM   2133  O   ASN A 275       3.682  24.930  39.004  1.00 30.32           O  
ATOM   2134  CB  ASN A 275       3.049  22.389  38.032  1.00 31.89           C  
ATOM   2135  CG  ASN A 275       3.081  21.200  37.099  1.00 32.81           C  
ATOM   2136  ND2 ASN A 275       1.988  20.455  37.039  1.00 33.83           N  
ATOM   2137  OD1 ASN A 275       4.085  20.963  36.423  1.00 31.27           O  
ATOM   2138  N   SER A 276       5.404  24.182  40.273  1.00 31.88           N  
ATOM   2139  CA  SER A 276       5.405  25.342  41.189  1.00 31.19           C  
ATOM   2140  C   SER A 276       6.801  25.788  41.551  1.00 30.70           C  
ATOM   2141  O   SER A 276       7.746  24.979  41.468  1.00 30.71           O  
ATOM   2142  CB  SER A 276       4.660  24.983  42.503  1.00 31.75           C  
ATOM   2143  OG  SER A 276       3.302  24.584  42.256  1.00 31.91           O  
ATOM   2144  N   ALA A 277       6.882  27.071  41.907  1.00 31.40           N  
ATOM   2145  CA  ALA A 277       8.011  27.686  42.586  1.00 32.08           C  
ATOM   2146  C   ALA A 277       7.479  28.677  43.648  1.00 33.10           C  
ATOM   2147  O   ALA A 277       6.260  28.802  43.826  1.00 33.91           O  
ATOM   2148  CB  ALA A 277       8.907  28.390  41.567  1.00 31.91           C  
ATOM   2149  N   ILE A 278       8.362  29.431  44.305  1.00 33.54           N  
ATOM   2150  CA  ILE A 278       7.966  30.321  45.434  1.00 33.67           C  
ATOM   2151  C   ILE A 278       8.296  31.801  45.191  1.00 34.24           C  
ATOM   2152  O   ILE A 278       9.437  32.116  44.917  1.00 34.48           O  
ATOM   2153  CB  ILE A 278       8.685  29.848  46.741  1.00 33.77           C  
ATOM   2154  CG1 ILE A 278       8.411  28.352  46.969  1.00 34.87           C  
ATOM   2155  CG2 ILE A 278       8.332  30.772  47.961  1.00 32.87           C  
ATOM   2156  CD1 ILE A 278       9.351  27.651  47.936  1.00 33.91           C  
ATOM   2157  N   LEU A 279       7.297  32.691  45.281  1.00 35.01           N  
ATOM   2158  CA  LEU A 279       7.562  34.110  45.339  1.00 36.77           C  
ATOM   2159  C   LEU A 279       7.669  34.404  46.848  1.00 38.69           C  
ATOM   2160  O   LEU A 279       6.650  34.366  47.547  1.00 38.01           O  
ATOM   2161  CB  LEU A 279       6.459  34.929  44.702  1.00 37.01           C  
ATOM   2162  CG  LEU A 279       6.763  36.418  44.557  1.00 36.42           C  
ATOM   2163  CD1 LEU A 279       7.910  36.624  43.596  1.00 37.99           C  
ATOM   2164  CD2 LEU A 279       5.586  37.256  44.122  1.00 37.58           C  
ATOM   2165  N   ARG A 280       8.908  34.620  47.314  1.00 40.38           N  
ATOM   2166  CA  ARG A 280       9.201  35.010  48.703  1.00 41.81           C  
ATOM   2167  C   ARG A 280       9.486  36.521  48.817  1.00 43.00           C  
ATOM   2168  O   ARG A 280      10.517  36.993  48.336  1.00 44.27           O  
ATOM   2169  CB  ARG A 280      10.398  34.195  49.219  1.00 41.87           C  
ATOM   2170  CG  ARG A 280      10.718  34.369  50.730  1.00 40.64           C  
ATOM   2171  CD  ARG A 280      11.625  33.272  51.208  1.00 38.38           C  
ATOM   2172  NE  ARG A 280      11.026  31.933  51.136  1.00 37.90           N  
ATOM   2173  CZ  ARG A 280      11.691  30.784  51.120  1.00 36.93           C  
ATOM   2174  NH1 ARG A 280      13.016  30.748  51.159  1.00 39.99           N1+
ATOM   2175  NH2 ARG A 280      11.024  29.631  51.060  1.00 39.98           N  
ATOM   2176  N   TYR A 281       8.575  37.288  49.426  1.00 43.84           N  
ATOM   2177  CA  TYR A 281       8.885  38.692  49.819  1.00 44.55           C  
ATOM   2178  C   TYR A 281      10.021  38.676  50.898  1.00 45.28           C  
ATOM   2179  O   TYR A 281      10.053  37.802  51.756  1.00 44.88           O  
ATOM   2180  CB  TYR A 281       7.644  39.431  50.390  1.00 43.46           C  
ATOM   2181  CG  TYR A 281       6.624  39.951  49.411  1.00 41.11           C  
ATOM   2182  CD1 TYR A 281       5.906  39.091  48.588  1.00 38.77           C  
ATOM   2183  CD2 TYR A 281       6.326  41.304  49.337  1.00 40.06           C  
ATOM   2184  CE1 TYR A 281       4.954  39.578  47.716  1.00 39.55           C  
ATOM   2185  CE2 TYR A 281       5.373  41.784  48.480  1.00 37.81           C  
ATOM   2186  CZ  TYR A 281       4.699  40.927  47.645  1.00 38.21           C  
ATOM   2187  OH  TYR A 281       3.752  41.410  46.789  1.00 39.10           O  
ATOM   2188  N   ASP A 282      10.953  39.628  50.869  1.00 46.87           N  
ATOM   2189  CA  ASP A 282      11.975  39.670  51.945  1.00 48.27           C  
ATOM   2190  C   ASP A 282      11.340  39.652  53.341  1.00 48.39           C  
ATOM   2191  O   ASP A 282      10.266  40.208  53.538  1.00 49.46           O  
ATOM   2192  CB  ASP A 282      12.832  40.907  51.825  1.00 48.49           C  
ATOM   2193  CG  ASP A 282      13.739  40.860  50.650  1.00 51.15           C  
ATOM   2194  OD1 ASP A 282      14.025  39.740  50.143  1.00 53.73           O  
ATOM   2195  OD2 ASP A 282      14.165  41.956  50.226  1.00 54.62           O1-
ATOM   2196  N   GLY A 283      11.975  38.973  54.289  1.00 49.22           N  
ATOM   2197  CA  GLY A 283      11.427  38.834  55.643  1.00 49.71           C  
ATOM   2198  C   GLY A 283      10.517  37.630  55.850  1.00 50.71           C  
ATOM   2199  O   GLY A 283      10.311  37.196  56.983  1.00 50.74           O  
ATOM   2200  N   ALA A 284       9.941  37.080  54.782  1.00 51.31           N  
ATOM   2201  CA  ALA A 284       9.076  35.915  54.949  1.00 51.52           C  
ATOM   2202  C   ALA A 284       9.923  34.700  55.366  1.00 51.96           C  
ATOM   2203  O   ALA A 284      11.080  34.575  54.979  1.00 51.62           O  
ATOM   2204  CB  ALA A 284       8.266  35.631  53.650  1.00 51.77           C  
ATOM   2205  N   PRO A 285       9.352  33.809  56.190  1.00 52.96           N  
ATOM   2206  CA  PRO A 285      10.054  32.567  56.529  1.00 52.89           C  
ATOM   2207  C   PRO A 285      10.368  31.682  55.317  1.00 53.05           C  
ATOM   2208  O   PRO A 285       9.702  31.753  54.281  1.00 52.95           O  
ATOM   2209  CB  PRO A 285       9.061  31.829  57.432  1.00 53.27           C  
ATOM   2210  CG  PRO A 285       7.709  32.448  57.112  1.00 53.24           C  
ATOM   2211  CD  PRO A 285       8.027  33.888  56.836  1.00 52.90           C  
ATOM   2212  N   ALA A 286      11.348  30.815  55.521  1.00 52.69           N  
ATOM   2213  CA  ALA A 286      11.897  29.953  54.507  1.00 52.45           C  
ATOM   2214  C   ALA A 286      11.082  28.685  54.478  1.00 52.71           C  
ATOM   2215  O   ALA A 286      11.590  27.591  54.771  1.00 52.61           O  
ATOM   2216  CB  ALA A 286      13.381  29.639  54.797  1.00 52.10           C  
ATOM   2217  N   VAL A 287       9.817  28.840  54.085  1.00 52.67           N  
ATOM   2218  CA  VAL A 287       8.867  27.727  54.048  1.00 52.46           C  
ATOM   2219  C   VAL A 287       7.971  27.861  52.833  1.00 51.98           C  
ATOM   2220  O   VAL A 287       7.769  28.963  52.321  1.00 52.58           O  
ATOM   2221  CB  VAL A 287       7.931  27.692  55.302  1.00 52.43           C  
ATOM   2222  CG1 VAL A 287       8.739  27.486  56.583  1.00 51.25           C  
ATOM   2223  CG2 VAL A 287       7.061  28.970  55.382  1.00 52.08           C  
ATOM   2224  N   GLU A 288       7.385  26.738  52.435  1.00 51.35           N  
ATOM   2225  CA  GLU A 288       6.480  26.694  51.313  1.00 50.48           C  
ATOM   2226  C   GLU A 288       5.262  27.575  51.553  1.00 50.28           C  
ATOM   2227  O   GLU A 288       4.764  27.677  52.689  1.00 50.65           O  
ATOM   2228  CB  GLU A 288       6.041  25.258  51.051  1.00 50.62           C  
ATOM   2229  CG  GLU A 288       7.158  24.373  50.551  1.00 50.09           C  
ATOM   2230  CD  GLU A 288       6.714  22.961  50.267  1.00 53.35           C  
ATOM   2231  OE1 GLU A 288       5.492  22.685  50.246  1.00 55.76           O  
ATOM   2232  OE2 GLU A 288       7.601  22.112  50.054  1.00 54.40           O1-
ATOM   2233  N   PRO A 289       4.767  28.228  50.491  1.00 48.87           N  
ATOM   2234  CA  PRO A 289       3.533  29.002  50.629  1.00 48.13           C  
ATOM   2235  C   PRO A 289       2.367  28.117  51.048  1.00 47.99           C  
ATOM   2236  O   PRO A 289       2.440  26.893  50.949  1.00 46.93           O  
ATOM   2237  CB  PRO A 289       3.285  29.531  49.220  1.00 48.27           C  
ATOM   2238  CG  PRO A 289       4.603  29.410  48.515  1.00 47.68           C  
ATOM   2239  CD  PRO A 289       5.334  28.298  49.131  1.00 48.70           C  
ATOM   2240  N   THR A 290       1.303  28.746  51.533  1.00 48.08           N  
ATOM   2241  CA  THR A 290       0.059  28.042  51.834  1.00 48.13           C  
ATOM   2242  C   THR A 290      -1.074  28.781  51.172  1.00 48.03           C  
ATOM   2243  O   THR A 290      -2.231  28.545  51.498  1.00 48.67           O  
ATOM   2244  CB  THR A 290      -0.200  27.949  53.359  1.00 48.07           C  
ATOM   2245  CG2 THR A 290       0.934  27.210  54.066  1.00 47.79           C  
ATOM   2246  OG1 THR A 290      -0.307  29.267  53.901  1.00 47.89           O  
ATOM   2247  N   THR A 291      -0.734  29.677  50.232  1.00 47.96           N  
ATOM   2248  CA  THR A 291      -1.713  30.414  49.465  1.00 46.52           C  
ATOM   2249  C   THR A 291      -2.512  29.419  48.630  1.00 46.88           C  
ATOM   2250  O   THR A 291      -2.071  28.276  48.436  1.00 46.56           O  
ATOM   2251  CB  THR A 291      -1.050  31.423  48.533  1.00 47.00           C  
ATOM   2252  CG2 THR A 291      -0.496  32.585  49.337  1.00 45.83           C  
ATOM   2253  OG1 THR A 291      -0.018  30.766  47.761  1.00 42.49           O  
ATOM   2254  N   ASN A 292      -3.703  29.815  48.199  1.00 46.93           N  
ATOM   2255  CA  ASN A 292      -4.490  28.929  47.344  1.00 47.47           C  
ATOM   2256  C   ASN A 292      -4.694  29.630  46.030  1.00 46.73           C  
ATOM   2257  O   ASN A 292      -4.654  30.860  45.944  1.00 46.07           O  
ATOM   2258  CB  ASN A 292      -5.878  28.541  47.931  1.00 48.36           C  
ATOM   2259  CG  ASN A 292      -5.831  28.037  49.381  1.00 49.06           C  
ATOM   2260  ND2 ASN A 292      -5.387  26.786  49.616  1.00 49.98           N  
ATOM   2261  OD1 ASN A 292      -6.254  28.760  50.270  1.00 53.48           O  
ATOM   2262  N   GLN A 293      -4.945  28.846  44.994  1.00 46.53           N  
ATOM   2263  CA  GLN A 293      -5.207  29.423  43.673  1.00 45.62           C  
ATOM   2264  C   GLN A 293      -6.659  29.856  43.557  1.00 44.85           C  
ATOM   2265  O   GLN A 293      -7.555  29.147  43.985  1.00 45.47           O  
ATOM   2266  CB  GLN A 293      -4.894  28.389  42.597  1.00 45.87           C  
ATOM   2267  CG  GLN A 293      -4.806  28.960  41.182  1.00 45.28           C  
ATOM   2268  CD  GLN A 293      -4.598  27.869  40.151  1.00 46.45           C  
ATOM   2269  NE2 GLN A 293      -4.630  28.246  38.885  1.00 44.60           N  
ATOM   2270  OE1 GLN A 293      -4.425  26.689  40.498  1.00 44.84           O  
ATOM   2271  N   THR A 294      -6.875  31.026  42.969  1.00 43.93           N  
ATOM   2272  CA  THR A 294      -8.190  31.557  42.655  1.00 43.08           C  
ATOM   2273  C   THR A 294      -8.435  31.502  41.151  1.00 41.88           C  
ATOM   2274  O   THR A 294      -7.506  31.456  40.363  1.00 41.75           O  
ATOM   2275  CB  THR A 294      -8.294  33.026  43.108  1.00 43.31           C  
ATOM   2276  CG2 THR A 294      -8.278  33.101  44.624  1.00 44.10           C  
ATOM   2277  OG1 THR A 294      -7.181  33.777  42.588  1.00 44.18           O  
ATOM   2278  N   THR A 295      -9.689  31.538  40.751  1.00 40.57           N  
ATOM   2279  CA  THR A 295     -10.036  31.413  39.339  1.00 39.20           C  
ATOM   2280  C   THR A 295      -9.431  32.572  38.576  1.00 39.08           C  
ATOM   2281  O   THR A 295      -9.374  33.726  39.073  1.00 38.14           O  
ATOM   2282  CB  THR A 295     -11.565  31.385  39.126  1.00 39.14           C  
ATOM   2283  CG2 THR A 295     -11.943  31.013  37.633  1.00 37.09           C  
ATOM   2284  OG1 THR A 295     -12.129  30.426  40.043  1.00 38.20           O  
ATOM   2285  N   SER A 296      -8.913  32.268  37.386  1.00 37.88           N  
ATOM   2286  CA  SER A 296      -8.380  33.336  36.573  1.00 37.22           C  
ATOM   2287  C   SER A 296      -9.593  34.037  35.981  1.00 37.45           C  
ATOM   2288  O   SER A 296     -10.363  33.430  35.274  1.00 38.84           O  
ATOM   2289  CB  SER A 296      -7.443  32.827  35.462  1.00 36.36           C  
ATOM   2290  OG  SER A 296      -7.278  33.862  34.503  1.00 33.26           O  
ATOM   2291  N   VAL A 297      -9.760  35.324  36.258  1.00 37.42           N  
ATOM   2292  CA  VAL A 297     -10.903  36.080  35.777  1.00 35.82           C  
ATOM   2293  C   VAL A 297     -10.494  37.063  34.674  1.00 35.39           C  
ATOM   2294  O   VAL A 297     -11.354  37.559  33.958  1.00 35.13           O  
ATOM   2295  CB  VAL A 297     -11.613  36.824  36.992  1.00 36.54           C  
ATOM   2296  CG1 VAL A 297     -11.972  35.833  38.073  1.00 36.50           C  
ATOM   2297  CG2 VAL A 297     -10.711  37.934  37.587  1.00 36.25           C  
ATOM   2298  N   LYS A 298      -9.186  37.315  34.511  1.00 34.06           N  
ATOM   2299  CA  LYS A 298      -8.659  38.083  33.376  1.00 34.28           C  
ATOM   2300  C   LYS A 298      -7.504  37.349  32.663  1.00 32.81           C  
ATOM   2301  O   LYS A 298      -6.396  37.895  32.601  1.00 31.11           O  
ATOM   2302  CB  LYS A 298      -8.024  39.419  33.814  1.00 34.85           C  
ATOM   2303  CG  LYS A 298      -8.902  40.435  34.370  1.00 39.11           C  
ATOM   2304  CD  LYS A 298      -8.063  41.688  34.757  1.00 37.48           C  
ATOM   2305  CE  LYS A 298      -7.195  41.461  36.009  1.00 41.03           C  
ATOM   2306  NZ  LYS A 298      -7.103  42.726  36.865  1.00 37.99           N1+
ATOM   2307  N   PRO A 299      -7.764  36.151  32.112  1.00 30.79           N  
ATOM   2308  CA  PRO A 299      -6.654  35.412  31.442  1.00 30.13           C  
ATOM   2309  C   PRO A 299      -6.143  36.156  30.213  1.00 30.27           C  
ATOM   2310  O   PRO A 299      -6.884  36.899  29.563  1.00 27.96           O  
ATOM   2311  CB  PRO A 299      -7.332  34.093  31.052  1.00 30.86           C  
ATOM   2312  CG  PRO A 299      -8.837  34.449  30.904  1.00 30.87           C  
ATOM   2313  CD  PRO A 299      -9.049  35.393  32.063  1.00 30.50           C  
ATOM   2314  N   LEU A 300      -4.876  35.966  29.854  1.00 30.46           N  
ATOM   2315  CA  LEU A 300      -4.400  36.606  28.637  1.00 29.35           C  
ATOM   2316  C   LEU A 300      -5.154  35.981  27.484  1.00 28.22           C  
ATOM   2317  O   LEU A 300      -5.371  34.774  27.468  1.00 28.86           O  
ATOM   2318  CB  LEU A 300      -2.918  36.370  28.442  1.00 29.16           C  
ATOM   2319  CG  LEU A 300      -2.310  36.752  27.087  1.00 30.38           C  
ATOM   2320  CD1 LEU A 300      -2.570  38.232  26.705  1.00 31.29           C  
ATOM   2321  CD2 LEU A 300      -0.833  36.455  27.135  1.00 33.20           C  
ATOM   2322  N   ASN A 301      -5.539  36.811  26.556  1.00 27.26           N  
ATOM   2323  CA  ASN A 301      -6.024  36.438  25.251  1.00 29.15           C  
ATOM   2324  C   ASN A 301      -5.191  37.209  24.254  1.00 29.30           C  
ATOM   2325  O   ASN A 301      -5.074  38.444  24.340  1.00 30.21           O  
ATOM   2326  CB  ASN A 301      -7.495  36.818  25.149  1.00 29.66           C  
ATOM   2327  CG  ASN A 301      -8.102  36.543  23.790  1.00 34.31           C  
ATOM   2328  ND2 ASN A 301      -9.429  36.629  23.744  1.00 39.67           N  
ATOM   2329  OD1 ASN A 301      -7.416  36.260  22.781  1.00 37.97           O  
ATOM   2330  N   GLU A 302      -4.621  36.503  23.270  1.00 28.42           N  
ATOM   2331  CA  GLU A 302      -3.695  37.147  22.356  1.00 28.27           C  
ATOM   2332  C   GLU A 302      -4.302  38.315  21.586  1.00 28.35           C  
ATOM   2333  O   GLU A 302      -3.628  39.257  21.237  1.00 28.97           O  
ATOM   2334  CB  GLU A 302      -3.139  36.107  21.379  1.00 28.88           C  
ATOM   2335  CG  GLU A 302      -2.081  36.639  20.502  1.00 27.35           C  
ATOM   2336  CD  GLU A 302      -1.449  35.498  19.705  1.00 25.86           C  
ATOM   2337  OE1 GLU A 302      -2.139  35.019  18.758  1.00 24.15           O  
ATOM   2338  OE2 GLU A 302      -0.291  35.147  20.028  1.00 25.39           O1-
ATOM   2339  N   VAL A 303      -5.587  38.251  21.319  1.00 28.96           N  
ATOM   2340  CA  VAL A 303      -6.267  39.311  20.563  1.00 29.30           C  
ATOM   2341  C   VAL A 303      -6.299  40.641  21.330  1.00 30.03           C  
ATOM   2342  O   VAL A 303      -6.484  41.693  20.741  1.00 32.47           O  
ATOM   2343  CB  VAL A 303      -7.709  38.933  20.149  1.00 29.64           C  
ATOM   2344  CG1 VAL A 303      -7.727  37.686  19.158  1.00 30.31           C  
ATOM   2345  CG2 VAL A 303      -8.616  38.730  21.361  1.00 27.64           C  
ATOM   2346  N   ASP A 304      -6.148  40.563  22.648  1.00 30.60           N  
ATOM   2347  CA  ASP A 304      -6.181  41.717  23.508  1.00 30.29           C  
ATOM   2348  C   ASP A 304      -4.827  42.419  23.497  1.00 31.38           C  
ATOM   2349  O   ASP A 304      -4.713  43.560  23.991  1.00 30.36           O  
ATOM   2350  CB  ASP A 304      -6.510  41.302  24.938  1.00 30.14           C  
ATOM   2351  CG  ASP A 304      -7.971  40.872  25.122  1.00 30.17           C  
ATOM   2352  OD1 ASP A 304      -8.864  41.222  24.338  1.00 33.14           O  
ATOM   2353  OD2 ASP A 304      -8.219  40.124  26.069  1.00 32.44           O1-
ATOM   2354  N   LEU A 305      -3.783  41.749  22.971  1.00 29.91           N  
ATOM   2355  CA  LEU A 305      -2.448  42.363  22.849  1.00 28.90           C  
ATOM   2356  C   LEU A 305      -2.303  43.223  21.627  1.00 29.47           C  
ATOM   2357  O   LEU A 305      -2.735  42.844  20.525  1.00 30.27           O  
ATOM   2358  CB  LEU A 305      -1.348  41.315  22.808  1.00 27.76           C  
ATOM   2359  CG  LEU A 305      -1.219  40.392  24.007  1.00 28.29           C  
ATOM   2360  CD1 LEU A 305      -0.427  39.016  23.666  1.00 28.93           C  
ATOM   2361  CD2 LEU A 305      -0.589  41.076  25.214  1.00 26.91           C  
ATOM   2362  N   HIS A 306      -1.651  44.375  21.814  1.00 29.73           N  
ATOM   2363  CA  HIS A 306      -1.391  45.302  20.697  1.00 30.18           C  
ATOM   2364  C   HIS A 306      -0.015  45.982  20.866  1.00 29.42           C  
ATOM   2365  O   HIS A 306       0.436  46.226  21.997  1.00 29.90           O  
ATOM   2366  CB  HIS A 306      -2.468  46.383  20.563  1.00 30.45           C  
ATOM   2367  CG  HIS A 306      -3.865  45.883  20.619  1.00 30.95           C  
ATOM   2368  CD2 HIS A 306      -4.702  45.695  21.664  1.00 32.75           C  
ATOM   2369  ND1 HIS A 306      -4.568  45.525  19.492  1.00 31.87           N  
ATOM   2370  CE1 HIS A 306      -5.784  45.149  19.841  1.00 30.75           C  
ATOM   2371  NE2 HIS A 306      -5.884  45.232  21.155  1.00 32.08           N  
ATOM   2372  N   PRO A 307       0.639  46.307  19.744  1.00 30.31           N  
ATOM   2373  CA  PRO A 307       1.938  46.955  19.910  1.00 30.44           C  
ATOM   2374  C   PRO A 307       1.865  48.305  20.657  1.00 31.82           C  
ATOM   2375  O   PRO A 307       0.894  49.059  20.541  1.00 31.21           O  
ATOM   2376  CB  PRO A 307       2.403  47.182  18.486  1.00 30.83           C  
ATOM   2377  CG  PRO A 307       1.645  46.150  17.660  1.00 29.45           C  
ATOM   2378  CD  PRO A 307       0.304  46.106  18.310  1.00 29.58           C  
ATOM   2379  N   LEU A 308       2.921  48.601  21.370  1.00 32.85           N  
ATOM   2380  CA  LEU A 308       3.000  49.834  22.120  1.00 33.05           C  
ATOM   2381  C   LEU A 308       2.953  50.977  21.151  1.00 34.53           C  
ATOM   2382  O   LEU A 308       2.193  51.926  21.336  1.00 34.40           O  
ATOM   2383  CB  LEU A 308       4.275  49.891  22.933  1.00 33.31           C  
ATOM   2384  CG  LEU A 308       4.496  51.148  23.812  1.00 32.75           C  
ATOM   2385  CD1 LEU A 308       3.270  51.446  24.772  1.00 32.28           C  
ATOM   2386  CD2 LEU A 308       5.830  51.024  24.597  1.00 32.47           C  
ATOM   2387  N   VAL A 309       3.711  50.848  20.077  1.00 34.85           N  
ATOM   2388  CA  VAL A 309       3.821  51.882  19.060  1.00 36.90           C  
ATOM   2389  C   VAL A 309       3.120  51.323  17.852  1.00 38.13           C  
ATOM   2390  O   VAL A 309       3.271  50.141  17.541  1.00 38.45           O  
ATOM   2391  CB  VAL A 309       5.335  52.195  18.735  1.00 36.89           C  
ATOM   2392  CG1 VAL A 309       5.486  53.290  17.676  1.00 36.63           C  
ATOM   2393  CG2 VAL A 309       6.070  52.582  20.008  1.00 36.33           C  
ATOM   2394  N   SER A 310       2.323  52.158  17.194  1.00 39.25           N  
ATOM   2395  CA  SER A 310       1.565  51.750  16.010  1.00 40.25           C  
ATOM   2396  C   SER A 310       2.459  51.240  14.923  1.00 40.78           C  
ATOM   2397  O   SER A 310       3.418  51.889  14.524  1.00 41.34           O  
ATOM   2398  CB  SER A 310       0.741  52.897  15.454  1.00 40.52           C  
ATOM   2399  OG  SER A 310      -0.334  53.175  16.334  1.00 43.02           O  
ATOM   2400  N   THR A 311       2.122  50.058  14.441  1.00 41.42           N  
ATOM   2401  CA  THR A 311       2.973  49.311  13.540  1.00 41.60           C  
ATOM   2402  C   THR A 311       2.052  48.798  12.433  1.00 42.03           C  
ATOM   2403  O   THR A 311       1.224  47.905  12.667  1.00 43.95           O  
ATOM   2404  CB  THR A 311       3.651  48.123  14.281  1.00 41.62           C  
ATOM   2405  CG2 THR A 311       4.699  47.425  13.406  1.00 40.19           C  
ATOM   2406  OG1 THR A 311       4.275  48.581  15.491  1.00 42.47           O  
ATOM   2407  N   PRO A 312       2.163  49.361  11.228  1.00 41.88           N  
ATOM   2408  CA  PRO A 312       1.245  48.905  10.185  1.00 41.72           C  
ATOM   2409  C   PRO A 312       1.460  47.426   9.853  1.00 40.52           C  
ATOM   2410  O   PRO A 312       2.588  46.931   9.873  1.00 40.12           O  
ATOM   2411  CB  PRO A 312       1.637  49.754   8.983  1.00 41.88           C  
ATOM   2412  CG  PRO A 312       3.088  50.065   9.251  1.00 42.86           C  
ATOM   2413  CD  PRO A 312       3.124  50.346  10.709  1.00 42.24           C  
ATOM   2414  N   VAL A 313       0.361  46.753   9.551  1.00 39.76           N  
ATOM   2415  CA  VAL A 313       0.413  45.387   9.098  1.00 39.53           C  
ATOM   2416  C   VAL A 313       0.933  45.367   7.642  1.00 40.41           C  
ATOM   2417  O   VAL A 313       0.553  46.237   6.837  1.00 39.83           O  
ATOM   2418  CB  VAL A 313      -0.992  44.758   9.196  1.00 39.54           C  
ATOM   2419  CG1 VAL A 313      -1.008  43.408   8.611  1.00 36.93           C  
ATOM   2420  CG2 VAL A 313      -1.423  44.688  10.616  1.00 38.02           C  
ATOM   2421  N   PRO A 314       1.810  44.393   7.299  1.00 41.18           N  
ATOM   2422  CA  PRO A 314       2.209  44.281   5.906  1.00 42.42           C  
ATOM   2423  C   PRO A 314       1.016  44.001   5.010  1.00 44.17           C  
ATOM   2424  O   PRO A 314       0.136  43.251   5.408  1.00 43.89           O  
ATOM   2425  CB  PRO A 314       3.141  43.091   5.903  1.00 41.82           C  
ATOM   2426  CG  PRO A 314       3.553  42.877   7.319  1.00 41.62           C  
ATOM   2427  CD  PRO A 314       2.452  43.367   8.149  1.00 40.80           C  
ATOM   2428  N   GLY A 315       0.970  44.617   3.831  1.00 47.11           N  
ATOM   2429  CA  GLY A 315      -0.088  44.334   2.832  1.00 49.83           C  
ATOM   2430  C   GLY A 315      -1.243  45.340   2.835  1.00 52.79           C  
ATOM   2431  O   GLY A 315      -1.043  46.503   3.153  1.00 53.38           O  
ATOM   2432  N   SER A 316      -2.452  44.878   2.490  1.00 55.76           N  
ATOM   2433  CA  SER A 316      -3.668  45.728   2.438  1.00 57.32           C  
ATOM   2434  C   SER A 316      -4.827  45.050   3.190  1.00 58.17           C  
ATOM   2435  O   SER A 316      -4.961  43.821   3.102  1.00 58.36           O  
ATOM   2436  CB  SER A 316      -4.077  46.003   0.968  1.00 57.23           C  
ATOM   2437  N   PRO A 317      -5.677  45.844   3.909  1.00 59.01           N  
ATOM   2438  CA  PRO A 317      -6.826  45.475   4.781  1.00 59.33           C  
ATOM   2439  C   PRO A 317      -7.795  44.348   4.379  1.00 60.08           C  
ATOM   2440  O   PRO A 317      -8.928  44.306   4.896  1.00 59.66           O  
ATOM   2441  CB  PRO A 317      -7.634  46.780   4.843  1.00 59.38           C  
ATOM   2442  CG  PRO A 317      -6.591  47.837   4.828  1.00 59.95           C  
ATOM   2443  CD  PRO A 317      -5.471  47.313   3.927  1.00 59.36           C  
ATOM   2444  N   SER A 318      -7.371  43.445   3.498  1.00 60.86           N  
ATOM   2445  CA  SER A 318      -8.255  42.420   2.977  1.00 61.30           C  
ATOM   2446  C   SER A 318      -7.578  41.081   3.059  1.00 61.39           C  
ATOM   2447  O   SER A 318      -6.352  40.985   2.930  1.00 61.41           O  
ATOM   2448  CB  SER A 318      -8.589  42.679   1.501  1.00 61.74           C  
ATOM   2449  OG  SER A 318      -7.855  41.791   0.646  1.00 62.60           O  
ATOM   2450  N   SER A 319      -8.390  40.041   3.228  1.00 61.00           N  
ATOM   2451  CA  SER A 319      -7.931  38.683   3.006  1.00 60.37           C  
ATOM   2452  C   SER A 319      -7.079  38.669   1.729  1.00 59.74           C  
ATOM   2453  O   SER A 319      -7.579  38.921   0.615  1.00 59.81           O  
ATOM   2454  CB  SER A 319      -9.127  37.729   2.893  1.00 60.56           C  
ATOM   2455  OG  SER A 319      -8.740  36.379   3.095  1.00 60.92           O  
ATOM   2456  N   GLY A 320      -5.780  38.416   1.895  1.00 58.24           N  
ATOM   2457  CA  GLY A 320      -4.897  38.251   0.752  1.00 56.86           C  
ATOM   2458  C   GLY A 320      -4.576  39.527  -0.014  1.00 55.26           C  
ATOM   2459  O   GLY A 320      -4.250  39.448  -1.206  1.00 55.87           O  
ATOM   2460  N   GLY A 321      -4.648  40.686   0.658  1.00 52.46           N  
ATOM   2461  CA  GLY A 321      -4.107  41.946   0.132  1.00 49.96           C  
ATOM   2462  C   GLY A 321      -2.592  42.026   0.335  1.00 47.89           C  
ATOM   2463  O   GLY A 321      -2.076  42.994   0.882  1.00 48.77           O  
ATOM   2464  N   VAL A 322      -1.891  40.993  -0.125  1.00 44.36           N  
ATOM   2465  CA  VAL A 322      -0.446  40.852   0.007  1.00 41.79           C  
ATOM   2466  C   VAL A 322       0.109  40.453  -1.324  1.00 40.01           C  
ATOM   2467  O   VAL A 322      -0.629  40.079  -2.219  1.00 40.89           O  
ATOM   2468  CB  VAL A 322      -0.042  39.737   1.016  1.00 40.54           C  
ATOM   2469  CG1 VAL A 322      -0.577  40.038   2.375  1.00 40.42           C  
ATOM   2470  CG2 VAL A 322      -0.523  38.381   0.547  1.00 38.94           C  
ATOM   2471  N   ASP A 323       1.423  40.490  -1.438  1.00 38.59           N  
ATOM   2472  CA  ASP A 323       2.076  40.112  -2.661  1.00 37.35           C  
ATOM   2473  C   ASP A 323       2.065  38.604  -2.850  1.00 37.33           C  
ATOM   2474  O   ASP A 323       2.031  38.145  -3.999  1.00 35.63           O  
ATOM   2475  CB  ASP A 323       3.507  40.646  -2.695  1.00 36.70           C  
ATOM   2476  CG  ASP A 323       3.554  42.163  -2.712  1.00 39.33           C  
ATOM   2477  OD1 ASP A 323       2.880  42.738  -3.588  1.00 39.74           O  
ATOM   2478  OD2 ASP A 323       4.215  42.782  -1.851  1.00 37.77           O1-
ATOM   2479  N   LYS A 324       2.133  37.832  -1.750  1.00 35.63           N  
ATOM   2480  CA  LYS A 324       2.143  36.365  -1.870  1.00 35.62           C  
ATOM   2481  C   LYS A 324       1.525  35.735  -0.637  1.00 34.20           C  
ATOM   2482  O   LYS A 324       1.917  36.064   0.501  1.00 33.57           O  
ATOM   2483  CB  LYS A 324       3.569  35.829  -2.129  1.00 35.80           C  
ATOM   2484  CG  LYS A 324       3.663  34.315  -2.512  1.00 37.05           C  
ATOM   2485  CD  LYS A 324       5.023  33.904  -3.095  1.00 39.32           C  
ATOM   2486  CE  LYS A 324       5.258  32.341  -3.109  1.00 41.15           C  
ATOM   2487  NZ  LYS A 324       4.112  31.489  -3.663  1.00 43.97           N1+
ATOM   2488  N   ALA A 325       0.530  34.869  -0.874  1.00 32.63           N  
ATOM   2489  CA  ALA A 325      -0.190  34.166   0.190  1.00 31.49           C  
ATOM   2490  C   ALA A 325       0.108  32.669   0.026  1.00 31.20           C  
ATOM   2491  O   ALA A 325       0.060  32.135  -1.102  1.00 32.14           O  
ATOM   2492  CB  ALA A 325      -1.645  34.412   0.119  1.00 30.91           C  
ATOM   2493  N   ILE A 326       0.433  32.011   1.140  1.00 29.15           N  
ATOM   2494  CA  ILE A 326       0.754  30.604   1.154  1.00 29.41           C  
ATOM   2495  C   ILE A 326      -0.108  29.993   2.234  1.00 28.96           C  
ATOM   2496  O   ILE A 326      -0.104  30.459   3.384  1.00 28.63           O  
ATOM   2497  CB  ILE A 326       2.273  30.365   1.487  1.00 28.75           C  
ATOM   2498  CG1 ILE A 326       3.181  31.042   0.448  1.00 29.87           C  
ATOM   2499  CG2 ILE A 326       2.562  28.853   1.693  1.00 28.52           C  
ATOM   2500  CD1 ILE A 326       4.557  31.266   0.948  1.00 28.51           C  
ATOM   2501  N   ASN A 327      -0.837  28.932   1.890  1.00 28.57           N  
ATOM   2502  CA  ASN A 327      -1.540  28.128   2.870  1.00 27.57           C  
ATOM   2503  C   ASN A 327      -0.783  26.845   3.286  1.00 26.70           C  
ATOM   2504  O   ASN A 327      -0.270  26.047   2.425  1.00 27.35           O  
ATOM   2505  CB  ASN A 327      -2.910  27.758   2.311  1.00 28.55           C  
ATOM   2506  CG  ASN A 327      -3.753  27.068   3.300  1.00 28.22           C  
ATOM   2507  ND2 ASN A 327      -3.900  25.784   3.123  1.00 31.45           N  
ATOM   2508  OD1 ASN A 327      -4.249  27.671   4.257  1.00 29.61           O  
ATOM   2509  N   MET A 328      -0.703  26.622   4.579  1.00 25.56           N  
ATOM   2510  CA  MET A 328      -0.020  25.433   5.064  1.00 24.98           C  
ATOM   2511  C   MET A 328      -1.002  24.341   5.523  1.00 25.48           C  
ATOM   2512  O   MET A 328      -1.523  24.364   6.611  1.00 26.50           O  
ATOM   2513  CB  MET A 328       0.941  25.758   6.176  1.00 24.70           C  
ATOM   2514  CG  MET A 328       1.998  26.847   5.842  1.00 24.62           C  
ATOM   2515  SD  MET A 328       3.125  26.376   4.539  1.00 29.67           S  
ATOM   2516  CE  MET A 328       4.296  27.776   4.559  1.00 28.20           C  
ATOM   2517  N   ALA A 329      -1.146  23.320   4.690  1.00 24.21           N  
ATOM   2518  CA  ALA A 329      -2.040  22.180   4.970  1.00 24.79           C  
ATOM   2519  C   ALA A 329      -1.244  21.144   5.705  1.00 24.03           C  
ATOM   2520  O   ALA A 329      -0.218  20.666   5.200  1.00 24.66           O  
ATOM   2521  CB  ALA A 329      -2.613  21.584   3.665  1.00 25.11           C  
ATOM   2522  N   PHE A 330      -1.694  20.816   6.907  1.00 24.98           N  
ATOM   2523  CA  PHE A 330      -1.038  19.798   7.747  1.00 24.50           C  
ATOM   2524  C   PHE A 330      -1.527  18.341   7.540  1.00 25.68           C  
ATOM   2525  O   PHE A 330      -2.739  18.051   7.386  1.00 23.99           O  
ATOM   2526  CB  PHE A 330      -1.218  20.110   9.223  1.00 25.73           C  
ATOM   2527  CG  PHE A 330      -0.774  21.512   9.648  1.00 26.06           C  
ATOM   2528  CD1 PHE A 330       0.236  22.195   9.011  1.00 30.75           C  
ATOM   2529  CD2 PHE A 330      -1.412  22.128  10.725  1.00 30.50           C  
ATOM   2530  CE1 PHE A 330       0.620  23.502   9.434  1.00 29.24           C  
ATOM   2531  CE2 PHE A 330      -1.050  23.426  11.163  1.00 29.83           C  
ATOM   2532  CZ  PHE A 330      -0.034  24.104  10.519  1.00 28.54           C  
ATOM   2533  N   ASN A 331      -0.582  17.424   7.662  1.00 25.76           N  
ATOM   2534  CA  ASN A 331      -0.937  16.016   7.803  1.00 24.81           C  
ATOM   2535  C   ASN A 331      -0.028  15.328   8.807  1.00 26.08           C  
ATOM   2536  O   ASN A 331       1.025  15.844   9.154  1.00 24.36           O  
ATOM   2537  CB  ASN A 331      -0.895  15.267   6.431  1.00 24.48           C  
ATOM   2538  CG  ASN A 331      -2.021  15.648   5.504  1.00 22.57           C  
ATOM   2539  ND2 ASN A 331      -3.207  15.177   5.786  1.00 20.07           N  
ATOM   2540  OD1 ASN A 331      -1.818  16.416   4.560  1.00 23.75           O  
ATOM   2541  N   PHE A 332      -0.426  14.130   9.221  1.00 26.22           N  
ATOM   2542  CA  PHE A 332       0.308  13.285  10.182  1.00 28.10           C  
ATOM   2543  C   PHE A 332      -0.048  11.815  10.005  1.00 28.42           C  
ATOM   2544  O   PHE A 332      -1.189  11.488   9.930  1.00 26.76           O  
ATOM   2545  CB  PHE A 332      -0.078  13.687  11.592  1.00 28.95           C  
ATOM   2546  CG  PHE A 332       0.628  12.925  12.651  1.00 28.79           C  
ATOM   2547  CD1 PHE A 332       1.963  13.120  12.878  1.00 30.26           C  
ATOM   2548  CD2 PHE A 332      -0.064  12.034  13.457  1.00 30.27           C  
ATOM   2549  CE1 PHE A 332       2.614  12.408  13.825  1.00 30.63           C  
ATOM   2550  CE2 PHE A 332       0.570  11.365  14.429  1.00 32.53           C  
ATOM   2551  CZ  PHE A 332       1.944  11.545  14.599  1.00 32.72           C  
ATOM   2552  N   ASN A 333       0.934  10.919   9.975  1.00 29.51           N  
ATOM   2553  CA  ASN A 333       0.650   9.503   9.765  1.00 30.93           C  
ATOM   2554  C   ASN A 333       1.065   8.561  10.891  1.00 31.92           C  
ATOM   2555  O   ASN A 333       1.226   7.371  10.668  1.00 32.88           O  
ATOM   2556  CB  ASN A 333       1.340   9.051   8.494  1.00 29.86           C  
ATOM   2557  CG  ASN A 333       2.828   8.880   8.659  1.00 32.65           C  
ATOM   2558  ND2 ASN A 333       3.438   8.317   7.616  1.00 31.42           N  
ATOM   2559  OD1 ASN A 333       3.449   9.278   9.701  1.00 33.37           O  
ATOM   2560  N   GLY A 334       1.253   9.102  12.091  1.00 32.55           N  
ATOM   2561  CA  GLY A 334       1.594   8.313  13.232  1.00 32.59           C  
ATOM   2562  C   GLY A 334       3.037   8.486  13.610  1.00 32.76           C  
ATOM   2563  O   GLY A 334       3.371   8.432  14.794  1.00 34.09           O  
ATOM   2564  N   SER A 335       3.900   8.670  12.633  1.00 32.54           N  
ATOM   2565  CA  SER A 335       5.320   8.869  12.932  1.00 32.19           C  
ATOM   2566  C   SER A 335       5.856  10.186  12.445  1.00 31.93           C  
ATOM   2567  O   SER A 335       6.809  10.732  13.063  1.00 32.78           O  
ATOM   2568  CB  SER A 335       6.163   7.704  12.373  1.00 32.23           C  
ATOM   2569  OG  SER A 335       6.358   7.783  10.974  1.00 35.31           O  
ATOM   2570  N   ASN A 336       5.311  10.674  11.326  1.00 29.90           N  
ATOM   2571  CA  ASN A 336       5.769  11.896  10.696  1.00 28.97           C  
ATOM   2572  C   ASN A 336       4.678  12.944  10.446  1.00 28.33           C  
ATOM   2573  O   ASN A 336       3.537  12.597  10.141  1.00 25.77           O  
ATOM   2574  CB  ASN A 336       6.417  11.601   9.373  1.00 29.77           C  
ATOM   2575  CG  ASN A 336       7.681  10.763   9.514  1.00 32.07           C  
ATOM   2576  ND2 ASN A 336       8.828  11.431   9.481  1.00 34.22           N  
ATOM   2577  OD1 ASN A 336       7.622   9.546   9.697  1.00 35.03           O  
ATOM   2578  N   PHE A 337       5.083  14.218  10.488  1.00 26.56           N  
ATOM   2579  CA  PHE A 337       4.206  15.341  10.179  1.00 25.57           C  
ATOM   2580  C   PHE A 337       4.534  15.720   8.792  1.00 25.75           C  
ATOM   2581  O   PHE A 337       5.689  15.531   8.354  1.00 26.77           O  
ATOM   2582  CB  PHE A 337       4.442  16.544  11.123  1.00 24.77           C  
ATOM   2583  CG  PHE A 337       3.853  16.372  12.460  1.00 25.80           C  
ATOM   2584  CD1 PHE A 337       4.543  15.703  13.460  1.00 24.90           C  
ATOM   2585  CD2 PHE A 337       2.569  16.809  12.724  1.00 22.18           C  
ATOM   2586  CE1 PHE A 337       3.985  15.531  14.736  1.00 24.63           C  
ATOM   2587  CE2 PHE A 337       1.992  16.607  13.969  1.00 23.41           C  
ATOM   2588  CZ  PHE A 337       2.703  16.007  14.993  1.00 24.17           C  
ATOM   2589  N   PHE A 338       3.556  16.330   8.124  1.00 25.81           N  
ATOM   2590  CA  PHE A 338       3.712  16.818   6.771  1.00 24.87           C  
ATOM   2591  C   PHE A 338       3.130  18.236   6.659  1.00 23.78           C  
ATOM   2592  O   PHE A 338       2.109  18.575   7.279  1.00 23.86           O  
ATOM   2593  CB  PHE A 338       2.921  15.913   5.778  1.00 25.24           C  
ATOM   2594  CG  PHE A 338       3.377  14.444   5.741  1.00 24.27           C  
ATOM   2595  CD1 PHE A 338       3.035  13.574   6.741  1.00 25.23           C  
ATOM   2596  CD2 PHE A 338       4.132  13.977   4.693  1.00 26.40           C  
ATOM   2597  CE1 PHE A 338       3.455  12.300   6.729  1.00 26.80           C  
ATOM   2598  CE2 PHE A 338       4.537  12.635   4.655  1.00 27.56           C  
ATOM   2599  CZ  PHE A 338       4.219  11.831   5.678  1.00 26.68           C  
ATOM   2600  N   ILE A 339       3.761  19.033   5.827  1.00 22.17           N  
ATOM   2601  CA  ILE A 339       3.205  20.302   5.411  1.00 22.70           C  
ATOM   2602  C   ILE A 339       3.119  20.322   3.859  1.00 23.70           C  
ATOM   2603  O   ILE A 339       4.113  20.108   3.123  1.00 21.98           O  
ATOM   2604  CB  ILE A 339       4.046  21.511   5.954  1.00 22.81           C  
ATOM   2605  CG1 ILE A 339       4.149  21.483   7.478  1.00 22.23           C  
ATOM   2606  CG2 ILE A 339       3.489  22.835   5.432  1.00 24.32           C  
ATOM   2607  CD1 ILE A 339       5.115  22.583   8.102  1.00 21.07           C  
ATOM   2608  N   ASN A 340       1.904  20.656   3.379  1.00 24.59           N  
ATOM   2609  CA  ASN A 340       1.572  20.583   1.962  1.00 24.90           C  
ATOM   2610  C   ASN A 340       2.206  19.349   1.283  1.00 24.68           C  
ATOM   2611  O   ASN A 340       2.773  19.491   0.186  1.00 26.81           O  
ATOM   2612  CB  ASN A 340       1.978  21.848   1.252  1.00 24.35           C  
ATOM   2613  CG  ASN A 340       1.133  23.058   1.666  1.00 24.65           C  
ATOM   2614  ND2 ASN A 340       1.736  24.214   1.650  1.00 28.34           N  
ATOM   2615  OD1 ASN A 340      -0.033  22.925   1.987  1.00 23.46           O  
ATOM   2616  N   GLY A 341       2.073  18.205   1.946  1.00 24.80           N  
ATOM   2617  CA  GLY A 341       2.379  16.843   1.402  1.00 26.46           C  
ATOM   2618  C   GLY A 341       3.819  16.405   1.559  1.00 26.64           C  
ATOM   2619  O   GLY A 341       4.178  15.274   1.164  1.00 26.05           O  
ATOM   2620  N   ALA A 342       4.624  17.278   2.211  1.00 25.94           N  
ATOM   2621  CA  ALA A 342       6.077  17.079   2.394  1.00 24.99           C  
ATOM   2622  C   ALA A 342       6.428  17.082   3.928  1.00 25.90           C  
ATOM   2623  O   ALA A 342       6.055  18.031   4.671  1.00 25.05           O  
ATOM   2624  CB  ALA A 342       6.857  18.168   1.611  1.00 24.68           C  
ATOM   2625  N   SER A 343       7.077  16.005   4.373  1.00 24.40           N  
ATOM   2626  CA  SER A 343       7.609  15.841   5.709  1.00 24.96           C  
ATOM   2627  C   SER A 343       9.056  16.229   5.645  1.00 25.11           C  
ATOM   2628  O   SER A 343       9.846  15.759   4.774  1.00 24.75           O  
ATOM   2629  CB  SER A 343       7.494  14.387   6.195  1.00 25.55           C  
ATOM   2630  OG  SER A 343       7.966  14.291   7.560  1.00 24.26           O  
ATOM   2631  N   PHE A 344       9.441  17.152   6.497  1.00 24.40           N  
ATOM   2632  CA  PHE A 344      10.784  17.724   6.312  1.00 24.63           C  
ATOM   2633  C   PHE A 344      11.868  16.703   6.680  1.00 25.05           C  
ATOM   2634  O   PHE A 344      11.816  16.112   7.745  1.00 24.19           O  
ATOM   2635  CB  PHE A 344      10.995  18.972   7.147  1.00 25.57           C  
ATOM   2636  CG  PHE A 344      12.176  19.761   6.707  1.00 22.52           C  
ATOM   2637  CD1 PHE A 344      12.049  20.637   5.669  1.00 24.67           C  
ATOM   2638  CD2 PHE A 344      13.404  19.588   7.294  1.00 27.17           C  
ATOM   2639  CE1 PHE A 344      13.126  21.370   5.213  1.00 24.79           C  
ATOM   2640  CE2 PHE A 344      14.510  20.310   6.825  1.00 25.42           C  
ATOM   2641  CZ  PHE A 344      14.338  21.208   5.809  1.00 27.36           C  
ATOM   2642  N   VAL A 345      12.834  16.517   5.788  1.00 26.15           N  
ATOM   2643  CA  VAL A 345      14.025  15.700   6.091  1.00 27.67           C  
ATOM   2644  C   VAL A 345      15.261  16.542   5.753  1.00 26.55           C  
ATOM   2645  O   VAL A 345      15.380  17.056   4.620  1.00 26.65           O  
ATOM   2646  CB  VAL A 345      14.014  14.315   5.319  1.00 29.27           C  
ATOM   2647  CG1 VAL A 345      15.286  13.511   5.612  1.00 30.52           C  
ATOM   2648  CG2 VAL A 345      12.782  13.445   5.734  1.00 30.38           C  
ATOM   2649  N   PRO A 346      16.132  16.806   6.747  1.00 26.60           N  
ATOM   2650  CA  PRO A 346      17.240  17.710   6.395  1.00 26.12           C  
ATOM   2651  C   PRO A 346      18.107  17.209   5.231  1.00 26.04           C  
ATOM   2652  O   PRO A 346      18.396  16.043   5.194  1.00 27.02           O  
ATOM   2653  CB  PRO A 346      18.110  17.744   7.679  1.00 27.33           C  
ATOM   2654  CG  PRO A 346      17.699  16.513   8.426  1.00 30.34           C  
ATOM   2655  CD  PRO A 346      16.211  16.414   8.158  1.00 26.62           C  
ATOM   2656  N   PRO A 347      18.526  18.109   4.328  1.00 25.80           N  
ATOM   2657  CA  PRO A 347      19.342  17.799   3.172  1.00 24.92           C  
ATOM   2658  C   PRO A 347      20.786  17.701   3.579  1.00 26.63           C  
ATOM   2659  O   PRO A 347      21.222  18.357   4.525  1.00 25.88           O  
ATOM   2660  CB  PRO A 347      19.206  19.032   2.286  1.00 25.63           C  
ATOM   2661  CG  PRO A 347      19.019  20.179   3.302  1.00 23.36           C  
ATOM   2662  CD  PRO A 347      18.257  19.556   4.457  1.00 23.79           C  
ATOM   2663  N   THR A 348      21.536  16.957   2.792  1.00 26.62           N  
ATOM   2664  CA  THR A 348      22.968  16.784   3.011  1.00 27.59           C  
ATOM   2665  C   THR A 348      23.759  18.042   3.041  1.00 26.55           C  
ATOM   2666  O   THR A 348      24.639  18.173   3.901  1.00 25.99           O  
ATOM   2667  CB  THR A 348      23.519  15.886   1.889  1.00 29.27           C  
ATOM   2668  CG2 THR A 348      25.081  15.794   1.938  1.00 31.15           C  
ATOM   2669  OG1 THR A 348      22.930  14.582   2.100  1.00 31.93           O  
ATOM   2670  N   VAL A 349      23.484  18.907   2.064  1.00 23.56           N  
ATOM   2671  CA  VAL A 349      24.105  20.205   1.904  1.00 25.01           C  
ATOM   2672  C   VAL A 349      23.136  21.246   2.506  1.00 22.75           C  
ATOM   2673  O   VAL A 349      21.975  21.388   2.070  1.00 22.39           O  
ATOM   2674  CB  VAL A 349      24.342  20.551   0.433  1.00 23.13           C  
ATOM   2675  CG1 VAL A 349      25.048  21.965   0.279  1.00 22.97           C  
ATOM   2676  CG2 VAL A 349      25.159  19.392  -0.356  1.00 26.22           C  
ATOM   2677  N   PRO A 350      23.571  21.939   3.545  1.00 23.54           N  
ATOM   2678  CA  PRO A 350      22.666  22.971   4.083  1.00 22.95           C  
ATOM   2679  C   PRO A 350      22.033  23.879   3.035  1.00 24.14           C  
ATOM   2680  O   PRO A 350      22.670  24.331   2.084  1.00 24.60           O  
ATOM   2681  CB  PRO A 350      23.577  23.785   4.993  1.00 23.30           C  
ATOM   2682  CG  PRO A 350      24.633  22.762   5.493  1.00 23.50           C  
ATOM   2683  CD  PRO A 350      24.862  21.894   4.259  1.00 23.04           C  
ATOM   2684  N   VAL A 351      20.769  24.203   3.245  1.00 22.27           N  
ATOM   2685  CA  VAL A 351      20.058  25.062   2.300  1.00 23.06           C  
ATOM   2686  C   VAL A 351      20.878  26.309   2.022  1.00 21.94           C  
ATOM   2687  O   VAL A 351      21.050  26.730   0.871  1.00 23.45           O  
ATOM   2688  CB  VAL A 351      18.650  25.380   2.782  1.00 22.34           C  
ATOM   2689  CG1 VAL A 351      17.964  26.201   1.726  1.00 24.28           C  
ATOM   2690  CG2 VAL A 351      17.783  23.973   3.083  1.00 21.68           C  
ATOM   2691  N   LEU A 352      21.494  26.876   3.041  1.00 22.36           N  
ATOM   2692  CA  LEU A 352      22.267  28.133   2.767  1.00 21.88           C  
ATOM   2693  C   LEU A 352      23.475  27.831   1.873  1.00 21.80           C  
ATOM   2694  O   LEU A 352      23.754  28.577   0.989  1.00 21.47           O  
ATOM   2695  CB  LEU A 352      22.717  28.850   4.040  1.00 21.90           C  
ATOM   2696  CG  LEU A 352      23.708  30.017   3.857  1.00 20.20           C  
ATOM   2697  CD1 LEU A 352      22.955  31.137   3.143  1.00 21.92           C  
ATOM   2698  CD2 LEU A 352      24.245  30.514   5.190  1.00 20.84           C  
ATOM   2699  N   LEU A 353      24.142  26.712   2.104  1.00 22.35           N  
ATOM   2700  CA  LEU A 353      25.279  26.322   1.296  1.00 21.90           C  
ATOM   2701  C   LEU A 353      24.834  26.002  -0.158  1.00 21.96           C  
ATOM   2702  O   LEU A 353      25.598  26.278  -1.098  1.00 23.73           O  
ATOM   2703  CB  LEU A 353      26.039  25.174   1.939  1.00 21.97           C  
ATOM   2704  CG  LEU A 353      27.352  24.831   1.161  1.00 21.53           C  
ATOM   2705  CD1 LEU A 353      28.334  26.060   0.920  1.00 22.34           C  
ATOM   2706  CD2 LEU A 353      28.020  23.654   1.911  1.00 23.00           C  
ATOM   2707  N   GLN A 354      23.636  25.444  -0.346  1.00 21.52           N  
ATOM   2708  CA  GLN A 354      23.097  25.206  -1.676  1.00 21.93           C  
ATOM   2709  C   GLN A 354      22.922  26.519  -2.391  1.00 22.95           C  
ATOM   2710  O   GLN A 354      23.317  26.657  -3.545  1.00 21.68           O  
ATOM   2711  CB  GLN A 354      21.737  24.492  -1.662  1.00 22.17           C  
ATOM   2712  CG  GLN A 354      21.726  23.080  -1.034  1.00 22.70           C  
ATOM   2713  CD  GLN A 354      20.306  22.557  -0.877  1.00 21.36           C  
ATOM   2714  NE2 GLN A 354      19.968  21.984   0.279  1.00 19.92           N  
ATOM   2715  OE1 GLN A 354      19.501  22.754  -1.775  1.00 23.55           O  
ATOM   2716  N   ILE A 355      22.360  27.492  -1.671  1.00 23.42           N  
ATOM   2717  CA  ILE A 355      22.152  28.822  -2.271  1.00 24.27           C  
ATOM   2718  C   ILE A 355      23.465  29.463  -2.652  1.00 25.10           C  
ATOM   2719  O   ILE A 355      23.584  29.970  -3.754  1.00 27.19           O  
ATOM   2720  CB  ILE A 355      21.306  29.796  -1.422  1.00 24.08           C  
ATOM   2721  CG1 ILE A 355      19.893  29.228  -1.191  1.00 24.43           C  
ATOM   2722  CG2 ILE A 355      21.292  31.153  -2.168  1.00 25.30           C  
ATOM   2723  CD1 ILE A 355      19.083  29.867   0.091  1.00 23.44           C  
ATOM   2724  N   LEU A 356      24.428  29.444  -1.766  1.00 25.08           N  
ATOM   2725  CA  LEU A 356      25.760  29.995  -2.071  1.00 25.91           C  
ATOM   2726  C   LEU A 356      26.412  29.242  -3.243  1.00 26.61           C  
ATOM   2727  O   LEU A 356      27.259  29.772  -3.897  1.00 27.83           O  
ATOM   2728  CB  LEU A 356      26.690  29.973  -0.848  1.00 25.60           C  
ATOM   2729  CG  LEU A 356      26.226  30.815   0.358  1.00 27.06           C  
ATOM   2730  CD1 LEU A 356      27.351  30.873   1.406  1.00 28.12           C  
ATOM   2731  CD2 LEU A 356      25.739  32.173  -0.034  1.00 24.96           C  
ATOM   2732  N   SER A 357      26.031  27.983  -3.453  1.00 26.48           N  
ATOM   2733  CA  SER A 357      26.464  27.169  -4.577  1.00 26.55           C  
ATOM   2734  C   SER A 357      25.552  27.275  -5.836  1.00 27.66           C  
ATOM   2735  O   SER A 357      25.652  26.454  -6.767  1.00 28.52           O  
ATOM   2736  CB  SER A 357      26.577  25.721  -4.086  1.00 26.68           C  
ATOM   2737  OG  SER A 357      27.442  25.655  -2.957  1.00 27.18           O  
ATOM   2738  N   GLY A 358      24.741  28.339  -5.924  1.00 26.78           N  
ATOM   2739  CA  GLY A 358      23.958  28.676  -7.102  1.00 26.62           C  
ATOM   2740  C   GLY A 358      22.477  28.339  -7.069  1.00 27.21           C  
ATOM   2741  O   GLY A 358      21.749  28.778  -7.947  1.00 27.36           O  
ATOM   2742  N   ALA A 359      22.032  27.528  -6.106  1.00 25.77           N  
ATOM   2743  CA  ALA A 359      20.643  27.023  -6.115  1.00 26.29           C  
ATOM   2744  C   ALA A 359      19.709  28.128  -5.673  1.00 26.03           C  
ATOM   2745  O   ALA A 359      19.676  28.412  -4.499  1.00 28.99           O  
ATOM   2746  CB  ALA A 359      20.500  25.886  -5.190  1.00 23.40           C  
ATOM   2747  N   GLN A 360      18.953  28.734  -6.587  1.00 27.94           N  
ATOM   2748  CA  GLN A 360      18.120  29.885  -6.228  1.00 28.70           C  
ATOM   2749  C   GLN A 360      16.618  29.660  -6.428  1.00 29.40           C  
ATOM   2750  O   GLN A 360      15.832  30.531  -6.022  1.00 30.55           O  
ATOM   2751  CB  GLN A 360      18.555  31.094  -7.027  1.00 28.13           C  
ATOM   2752  CG  GLN A 360      19.973  31.465  -6.799  1.00 30.32           C  
ATOM   2753  CD  GLN A 360      20.298  32.817  -7.418  1.00 32.41           C  
ATOM   2754  NE2 GLN A 360      19.326  33.409  -8.086  1.00 37.72           N  
ATOM   2755  OE1 GLN A 360      21.371  33.358  -7.205  1.00 37.24           O  
ATOM   2756  N   THR A 361      16.223  28.509  -6.992  1.00 28.61           N  
ATOM   2757  CA  THR A 361      14.826  28.223  -7.301  1.00 28.40           C  
ATOM   2758  C   THR A 361      14.353  27.043  -6.483  1.00 29.64           C  
ATOM   2759  O   THR A 361      15.166  26.238  -6.060  1.00 29.48           O  
ATOM   2760  CB  THR A 361      14.668  27.875  -8.819  1.00 29.62           C  
ATOM   2761  CG2 THR A 361      15.225  29.039  -9.726  1.00 28.04           C  
ATOM   2762  OG1 THR A 361      15.387  26.642  -9.086  1.00 30.53           O  
ATOM   2763  N   ALA A 362      13.044  26.889  -6.300  1.00 29.36           N  
ATOM   2764  CA  ALA A 362      12.527  25.705  -5.576  1.00 30.78           C  
ATOM   2765  C   ALA A 362      12.879  24.423  -6.339  1.00 31.85           C  
ATOM   2766  O   ALA A 362      13.067  23.366  -5.731  1.00 33.73           O  
ATOM   2767  CB  ALA A 362      11.002  25.797  -5.366  1.00 30.83           C  
ATOM   2768  N   GLN A 363      12.998  24.539  -7.651  1.00 32.05           N  
ATOM   2769  CA  GLN A 363      13.333  23.422  -8.480  1.00 34.34           C  
ATOM   2770  C   GLN A 363      14.727  22.891  -8.184  1.00 33.54           C  
ATOM   2771  O   GLN A 363      14.942  21.701  -8.189  1.00 36.09           O  
ATOM   2772  CB  GLN A 363      13.222  23.782  -9.981  1.00 34.33           C  
ATOM   2773  CG  GLN A 363      13.399  22.531 -10.909  1.00 37.85           C  
ATOM   2774  CD  GLN A 363      12.570  21.238 -10.483  1.00 39.16           C  
ATOM   2775  NE2 GLN A 363      13.108  20.055 -10.845  1.00 44.67           N  
ATOM   2776  OE1 GLN A 363      11.484  21.314  -9.877  1.00 36.18           O  
ATOM   2777  N   ASP A 364      15.661  23.796  -7.948  1.00 30.78           N  
ATOM   2778  CA  ASP A 364      17.032  23.442  -7.665  1.00 29.77           C  
ATOM   2779  C   ASP A 364      17.322  23.113  -6.190  1.00 28.33           C  
ATOM   2780  O   ASP A 364      18.286  22.374  -5.890  1.00 24.78           O  
ATOM   2781  CB  ASP A 364      17.892  24.567  -8.133  1.00 29.67           C  
ATOM   2782  CG  ASP A 364      17.911  24.662  -9.652  1.00 34.28           C  
ATOM   2783  OD1 ASP A 364      17.207  23.835 -10.349  1.00 33.21           O  
ATOM   2784  OD2 ASP A 364      18.632  25.560 -10.093  1.00 35.27           O1-
ATOM   2785  N   LEU A 365      16.459  23.617  -5.299  1.00 26.40           N  
ATOM   2786  CA  LEU A 365      16.704  23.496  -3.837  1.00 26.91           C  
ATOM   2787  C   LEU A 365      16.186  22.226  -3.282  1.00 27.23           C  
ATOM   2788  O   LEU A 365      15.184  21.677  -3.799  1.00 27.22           O  
ATOM   2789  CB  LEU A 365      16.128  24.690  -3.063  1.00 26.96           C  
ATOM   2790  CG  LEU A 365      16.844  26.027  -3.334  1.00 27.31           C  
ATOM   2791  CD1 LEU A 365      16.000  27.197  -2.996  1.00 29.24           C  
ATOM   2792  CD2 LEU A 365      18.168  26.173  -2.496  1.00 30.66           C  
ATOM   2793  N   LEU A 366      16.900  21.748  -2.272  1.00 25.44           N  
ATOM   2794  CA  LEU A 366      16.554  20.536  -1.546  1.00 26.04           C  
ATOM   2795  C   LEU A 366      16.346  20.897  -0.049  1.00 25.38           C  
ATOM   2796  O   LEU A 366      17.050  21.749   0.459  1.00 24.24           O  
ATOM   2797  CB  LEU A 366      17.669  19.506  -1.693  1.00 24.98           C  
ATOM   2798  CG  LEU A 366      18.004  18.983  -3.092  1.00 25.79           C  
ATOM   2799  CD1 LEU A 366      19.237  18.064  -3.042  1.00 25.16           C  
ATOM   2800  CD2 LEU A 366      16.829  18.306  -3.736  1.00 24.80           C  
ATOM   2801  N   PRO A 367      15.394  20.238   0.656  1.00 25.84           N  
ATOM   2802  CA  PRO A 367      14.590  19.087   0.218  1.00 26.98           C  
ATOM   2803  C   PRO A 367      13.482  19.485  -0.798  1.00 26.48           C  
ATOM   2804  O   PRO A 367      12.825  20.555  -0.671  1.00 23.09           O  
ATOM   2805  CB  PRO A 367      13.999  18.542   1.519  1.00 26.70           C  
ATOM   2806  CG  PRO A 367      14.630  19.259   2.595  1.00 28.28           C  
ATOM   2807  CD  PRO A 367      15.090  20.572   2.044  1.00 25.73           C  
ATOM   2808  N   SER A 368      13.238  18.619  -1.794  1.00 25.95           N  
ATOM   2809  CA  SER A 368      12.224  18.938  -2.797  1.00 25.61           C  
ATOM   2810  C   SER A 368      10.832  19.010  -2.143  1.00 24.84           C  
ATOM   2811  O   SER A 368      10.501  18.147  -1.374  1.00 25.12           O  
ATOM   2812  CB  SER A 368      12.259  17.862  -3.896  1.00 28.06           C  
ATOM   2813  OG  SER A 368      13.571  17.827  -4.462  1.00 29.00           O  
ATOM   2814  N   GLY A 369      10.088  20.081  -2.440  1.00 24.95           N  
ATOM   2815  CA  GLY A 369       8.716  20.322  -1.956  1.00 24.35           C  
ATOM   2816  C   GLY A 369       8.603  20.925  -0.542  1.00 25.37           C  
ATOM   2817  O   GLY A 369       7.493  21.074  -0.011  1.00 23.81           O  
ATOM   2818  N   SER A 370       9.758  21.275   0.042  1.00 24.63           N  
ATOM   2819  CA  SER A 370       9.810  21.788   1.414  1.00 24.99           C  
ATOM   2820  C   SER A 370      10.366  23.210   1.451  1.00 25.41           C  
ATOM   2821  O   SER A 370      10.419  23.831   2.557  1.00 24.18           O  
ATOM   2822  CB  SER A 370      10.634  20.842   2.277  1.00 24.03           C  
ATOM   2823  OG  SER A 370       9.869  19.774   2.669  1.00 25.20           O  
ATOM   2824  N   VAL A 371      10.718  23.743   0.276  1.00 25.32           N  
ATOM   2825  CA  VAL A 371      11.292  25.075   0.178  1.00 24.83           C  
ATOM   2826  C   VAL A 371      10.442  26.007  -0.674  1.00 26.62           C  
ATOM   2827  O   VAL A 371      10.092  25.722  -1.834  1.00 26.12           O  
ATOM   2828  CB  VAL A 371      12.738  25.103  -0.361  1.00 24.81           C  
ATOM   2829  CG1 VAL A 371      13.283  26.546  -0.268  1.00 26.49           C  
ATOM   2830  CG2 VAL A 371      13.608  24.197   0.393  1.00 22.95           C  
ATOM   2831  N   TYR A 372      10.105  27.138  -0.074  1.00 24.34           N  
ATOM   2832  CA  TYR A 372       9.257  28.122  -0.681  1.00 25.31           C  
ATOM   2833  C   TYR A 372      10.118  29.354  -0.953  1.00 26.42           C  
ATOM   2834  O   TYR A 372      10.633  29.961   0.002  1.00 26.90           O  
ATOM   2835  CB  TYR A 372       8.148  28.469   0.311  1.00 26.46           C  
ATOM   2836  CG  TYR A 372       7.216  27.312   0.601  1.00 27.46           C  
ATOM   2837  CD1 TYR A 372       7.600  26.261   1.415  1.00 29.19           C  
ATOM   2838  CD2 TYR A 372       5.956  27.295   0.070  1.00 28.94           C  
ATOM   2839  CE1 TYR A 372       6.724  25.183   1.691  1.00 28.32           C  
ATOM   2840  CE2 TYR A 372       5.072  26.260   0.343  1.00 28.47           C  
ATOM   2841  CZ  TYR A 372       5.459  25.198   1.118  1.00 29.93           C  
ATOM   2842  OH  TYR A 372       4.546  24.207   1.354  1.00 30.56           O  
ATOM   2843  N   VAL A 373      10.315  29.671  -2.231  1.00 26.97           N  
ATOM   2844  CA  VAL A 373      11.087  30.836  -2.637  1.00 27.32           C  
ATOM   2845  C   VAL A 373      10.198  32.075  -2.594  1.00 28.66           C  
ATOM   2846  O   VAL A 373       9.127  32.076  -3.190  1.00 29.83           O  
ATOM   2847  CB  VAL A 373      11.686  30.622  -4.040  1.00 27.45           C  
ATOM   2848  CG1 VAL A 373      12.231  31.926  -4.639  1.00 27.17           C  
ATOM   2849  CG2 VAL A 373      12.787  29.567  -3.975  1.00 29.06           C  
ATOM   2850  N   LEU A 374      10.628  33.106  -1.865  1.00 28.56           N  
ATOM   2851  CA  LEU A 374       9.902  34.385  -1.700  1.00 28.65           C  
ATOM   2852  C   LEU A 374      10.610  35.512  -2.418  1.00 29.83           C  
ATOM   2853  O   LEU A 374      11.858  35.630  -2.389  1.00 29.37           O  
ATOM   2854  CB  LEU A 374       9.736  34.747  -0.214  1.00 28.02           C  
ATOM   2855  CG  LEU A 374       9.110  33.617   0.659  1.00 25.06           C  
ATOM   2856  CD1 LEU A 374       9.058  34.025   2.073  1.00 26.76           C  
ATOM   2857  CD2 LEU A 374       7.708  33.240   0.144  1.00 26.59           C  
ATOM   2858  N   PRO A 375       9.814  36.362  -3.080  1.00 31.09           N  
ATOM   2859  CA  PRO A 375      10.395  37.537  -3.676  1.00 31.42           C  
ATOM   2860  C   PRO A 375      10.842  38.489  -2.602  1.00 31.87           C  
ATOM   2861  O   PRO A 375      10.372  38.412  -1.454  1.00 30.53           O  
ATOM   2862  CB  PRO A 375       9.213  38.147  -4.411  1.00 30.75           C  
ATOM   2863  CG  PRO A 375       8.031  37.721  -3.589  1.00 32.14           C  
ATOM   2864  CD  PRO A 375       8.359  36.319  -3.286  1.00 31.31           C  
ATOM   2865  N   SER A 376      11.718  39.398  -3.015  1.00 33.12           N  
ATOM   2866  CA  SER A 376      12.223  40.456  -2.185  1.00 35.07           C  
ATOM   2867  C   SER A 376      11.193  41.563  -2.038  1.00 34.96           C  
ATOM   2868  O   SER A 376      10.407  41.799  -2.948  1.00 33.77           O  
ATOM   2869  CB  SER A 376      13.429  41.086  -2.876  1.00 36.27           C  
ATOM   2870  OG  SER A 376      14.248  41.727  -1.937  1.00 38.41           O  
ATOM   2871  N   ASN A 377      11.237  42.233  -0.893  1.00 37.00           N  
ATOM   2872  CA  ASN A 377      10.524  43.490  -0.682  1.00 37.62           C  
ATOM   2873  C   ASN A 377       9.036  43.302  -0.978  1.00 36.52           C  
ATOM   2874  O   ASN A 377       8.409  44.102  -1.689  1.00 35.98           O  
ATOM   2875  CB  ASN A 377      11.177  44.549  -1.584  1.00 39.47           C  
ATOM   2876  CG  ASN A 377      10.686  45.964  -1.309  1.00 42.24           C  
ATOM   2877  ND2 ASN A 377      10.748  46.393  -0.053  1.00 50.33           N  
ATOM   2878  OD1 ASN A 377      10.277  46.670  -2.233  1.00 49.32           O  
ATOM   2879  N   ALA A 378       8.499  42.191  -0.465  1.00 34.49           N  
ATOM   2880  CA  ALA A 378       7.110  41.779  -0.705  1.00 33.51           C  
ATOM   2881  C   ALA A 378       6.414  41.525   0.602  1.00 32.26           C  
ATOM   2882  O   ALA A 378       7.049  41.229   1.605  1.00 31.53           O  
ATOM   2883  CB  ALA A 378       7.025  40.510  -1.576  1.00 32.28           C  
ATOM   2884  N   SER A 379       5.094  41.653   0.574  1.00 30.69           N  
ATOM   2885  CA  SER A 379       4.316  41.293   1.688  1.00 30.98           C  
ATOM   2886  C   SER A 379       3.848  39.854   1.480  1.00 30.71           C  
ATOM   2887  O   SER A 379       3.437  39.450   0.358  1.00 28.76           O  
ATOM   2888  CB  SER A 379       3.165  42.288   1.844  1.00 32.15           C  
ATOM   2889  OG  SER A 379       2.325  42.285   0.716  1.00 33.75           O  
ATOM   2890  N   ILE A 380       3.940  39.092   2.576  1.00 29.88           N  
ATOM   2891  CA  ILE A 380       3.599  37.686   2.632  1.00 29.45           C  
ATOM   2892  C   ILE A 380       2.558  37.427   3.686  1.00 28.37           C  
ATOM   2893  O   ILE A 380       2.622  37.981   4.797  1.00 28.98           O  
ATOM   2894  CB  ILE A 380       4.836  36.816   2.992  1.00 28.84           C  
ATOM   2895  CG1 ILE A 380       6.089  37.301   2.265  1.00 27.75           C  
ATOM   2896  CG2 ILE A 380       4.539  35.376   2.765  1.00 29.44           C  
ATOM   2897  CD1 ILE A 380       6.143  37.117   0.745  1.00 22.67           C  
ATOM   2898  N   GLU A 381       1.586  36.595   3.337  1.00 27.21           N  
ATOM   2899  CA  GLU A 381       0.594  36.133   4.279  1.00 27.93           C  
ATOM   2900  C   GLU A 381       0.684  34.608   4.323  1.00 27.12           C  
ATOM   2901  O   GLU A 381       0.643  33.981   3.251  1.00 28.58           O  
ATOM   2902  CB  GLU A 381      -0.805  36.546   3.854  1.00 27.67           C  
ATOM   2903  CG  GLU A 381      -1.930  36.034   4.777  1.00 29.08           C  
ATOM   2904  CD  GLU A 381      -3.266  36.701   4.475  1.00 32.08           C  
ATOM   2905  OE1 GLU A 381      -3.976  36.233   3.567  1.00 38.47           O  
ATOM   2906  OE2 GLU A 381      -3.590  37.698   5.128  1.00 34.19           O1-
ATOM   2907  N   ILE A 382       0.747  34.020   5.522  1.00 25.89           N  
ATOM   2908  CA  ILE A 382       0.731  32.563   5.660  1.00 25.70           C  
ATOM   2909  C   ILE A 382      -0.360  32.175   6.599  1.00 26.12           C  
ATOM   2910  O   ILE A 382      -0.494  32.784   7.683  1.00 27.55           O  
ATOM   2911  CB  ILE A 382       2.103  31.970   6.174  1.00 25.33           C  
ATOM   2912  CG1 ILE A 382       3.235  32.572   5.347  1.00 25.22           C  
ATOM   2913  CG2 ILE A 382       2.122  30.415   6.159  1.00 26.21           C  
ATOM   2914  CD1 ILE A 382       4.631  31.999   5.570  1.00 21.79           C  
ATOM   2915  N   SER A 383      -1.187  31.220   6.176  1.00 25.70           N  
ATOM   2916  CA  SER A 383      -2.256  30.685   7.017  1.00 26.40           C  
ATOM   2917  C   SER A 383      -1.957  29.248   7.388  1.00 26.63           C  
ATOM   2918  O   SER A 383      -1.406  28.460   6.559  1.00 27.10           O  
ATOM   2919  CB  SER A 383      -3.635  30.768   6.305  1.00 28.64           C  
ATOM   2920  OG  SER A 383      -3.608  30.244   4.957  1.00 28.77           O  
ATOM   2921  N   PHE A 384      -2.353  28.876   8.606  1.00 25.97           N  
ATOM   2922  CA  PHE A 384      -2.072  27.508   9.170  1.00 26.06           C  
ATOM   2923  C   PHE A 384      -3.363  26.853   9.718  1.00 26.41           C  
ATOM   2924  O   PHE A 384      -3.535  26.663  10.923  1.00 25.90           O  
ATOM   2925  CB  PHE A 384      -1.067  27.562  10.318  1.00 26.59           C  
ATOM   2926  CG  PHE A 384       0.193  28.297  10.005  1.00 27.43           C  
ATOM   2927  CD1 PHE A 384       0.237  29.713  10.057  1.00 28.69           C  
ATOM   2928  CD2 PHE A 384       1.355  27.618   9.710  1.00 27.60           C  
ATOM   2929  CE1 PHE A 384       1.416  30.422   9.819  1.00 28.03           C  
ATOM   2930  CE2 PHE A 384       2.579  28.352   9.495  1.00 25.25           C  
ATOM   2931  CZ  PHE A 384       2.576  29.724   9.519  1.00 27.44           C  
ATOM   2932  N   PRO A 385      -4.307  26.555   8.830  1.00 27.94           N  
ATOM   2933  CA  PRO A 385      -5.593  26.005   9.278  1.00 28.49           C  
ATOM   2934  C   PRO A 385      -5.477  24.799  10.215  1.00 29.41           C  
ATOM   2935  O   PRO A 385      -4.835  23.801   9.888  1.00 30.58           O  
ATOM   2936  CB  PRO A 385      -6.297  25.628   7.963  1.00 28.21           C  
ATOM   2937  CG  PRO A 385      -5.300  25.832   6.862  1.00 28.17           C  
ATOM   2938  CD  PRO A 385      -4.265  26.760   7.367  1.00 28.67           C  
ATOM   2939  N   ALA A 386      -6.134  24.871  11.374  1.00 29.25           N  
ATOM   2940  CA  ALA A 386      -6.045  23.775  12.304  1.00 29.49           C  
ATOM   2941  C   ALA A 386      -6.830  22.600  11.688  1.00 29.45           C  
ATOM   2942  O   ALA A 386      -7.842  22.791  11.027  1.00 29.43           O  
ATOM   2943  CB  ALA A 386      -6.583  24.185  13.698  1.00 28.87           C  
ATOM   2944  N   THR A 387      -6.341  21.393  11.854  1.00 31.04           N  
ATOM   2945  CA  THR A 387      -7.043  20.208  11.306  1.00 30.18           C  
ATOM   2946  C   THR A 387      -6.832  19.031  12.227  1.00 30.76           C  
ATOM   2947  O   THR A 387      -5.754  18.883  12.835  1.00 28.65           O  
ATOM   2948  CB  THR A 387      -6.574  19.768   9.868  1.00 31.28           C  
ATOM   2949  CG2 THR A 387      -5.043  19.928   9.716  1.00 29.29           C  
ATOM   2950  OG1 THR A 387      -6.928  18.369   9.678  1.00 30.58           O  
ATOM   2951  N   ALA A 388      -7.852  18.167  12.299  1.00 31.40           N  
ATOM   2952  CA  ALA A 388      -7.708  16.902  13.028  1.00 33.27           C  
ATOM   2953  C   ALA A 388      -6.600  16.040  12.429  1.00 33.10           C  
ATOM   2954  O   ALA A 388      -6.078  15.208  13.135  1.00 34.04           O  
ATOM   2955  CB  ALA A 388      -9.056  16.062  13.078  1.00 34.14           C  
ATOM   2956  N   ALA A 389      -6.245  16.254  11.155  1.00 33.74           N  
ATOM   2957  CA  ALA A 389      -5.157  15.530  10.499  1.00 34.14           C  
ATOM   2958  C   ALA A 389      -3.788  15.706  11.191  1.00 34.94           C  
ATOM   2959  O   ALA A 389      -2.883  14.900  10.901  1.00 35.70           O  
ATOM   2960  CB  ALA A 389      -5.042  15.941   8.985  1.00 33.74           C  
ATOM   2961  N   ALA A 390      -3.642  16.731  12.067  1.00 33.54           N  
ATOM   2962  CA  ALA A 390      -2.378  17.054  12.781  1.00 33.63           C  
ATOM   2963  C   ALA A 390      -2.579  17.025  14.309  1.00 34.20           C  
ATOM   2964  O   ALA A 390      -2.741  18.083  14.957  1.00 33.71           O  
ATOM   2965  CB  ALA A 390      -1.812  18.420  12.347  1.00 33.16           C  
ATOM   2966  N   PRO A 391      -2.617  15.817  14.886  1.00 34.62           N  
ATOM   2967  CA  PRO A 391      -2.658  15.666  16.340  1.00 35.26           C  
ATOM   2968  C   PRO A 391      -1.470  16.373  17.018  1.00 33.84           C  
ATOM   2969  O   PRO A 391      -0.461  16.642  16.372  1.00 32.78           O  
ATOM   2970  CB  PRO A 391      -2.530  14.148  16.563  1.00 35.50           C  
ATOM   2971  CG  PRO A 391      -2.770  13.491  15.224  1.00 37.05           C  
ATOM   2972  CD  PRO A 391      -2.707  14.527  14.162  1.00 35.87           C  
ATOM   2973  N   GLY A 392      -1.603  16.582  18.316  1.00 33.59           N  
ATOM   2974  CA  GLY A 392      -0.573  17.233  19.143  1.00 32.73           C  
ATOM   2975  C   GLY A 392      -0.816  18.727  19.168  1.00 31.97           C  
ATOM   2976  O   GLY A 392       0.078  19.497  19.481  1.00 31.84           O  
ATOM   2977  N   ALA A 393      -2.030  19.117  18.808  1.00 31.29           N  
ATOM   2978  CA  ALA A 393      -2.439  20.511  18.784  1.00 30.64           C  
ATOM   2979  C   ALA A 393      -2.562  21.048  20.227  1.00 30.08           C  
ATOM   2980  O   ALA A 393      -2.776  20.270  21.154  1.00 29.89           O  
ATOM   2981  CB  ALA A 393      -3.748  20.624  18.028  1.00 32.67           C  
ATOM   2982  N   PRO A 394      -2.433  22.385  20.432  1.00 27.78           N  
ATOM   2983  CA  PRO A 394      -2.135  23.453  19.449  1.00 26.76           C  
ATOM   2984  C   PRO A 394      -0.660  23.560  19.144  1.00 25.57           C  
ATOM   2985  O   PRO A 394       0.169  23.593  20.053  1.00 26.48           O  
ATOM   2986  CB  PRO A 394      -2.635  24.743  20.133  1.00 25.80           C  
ATOM   2987  CG  PRO A 394      -2.826  24.362  21.594  1.00 28.36           C  
ATOM   2988  CD  PRO A 394      -2.618  22.906  21.792  1.00 28.42           C  
ATOM   2989  N   HIS A 395      -0.365  23.581  17.871  1.00 23.70           N  
ATOM   2990  CA  HIS A 395       0.971  23.704  17.371  1.00 24.52           C  
ATOM   2991  C   HIS A 395       1.432  25.162  17.368  1.00 23.17           C  
ATOM   2992  O   HIS A 395       0.865  25.981  16.682  1.00 23.75           O  
ATOM   2993  CB  HIS A 395       1.050  23.112  15.981  1.00 25.16           C  
ATOM   2994  CG  HIS A 395       0.618  21.678  15.939  1.00 23.45           C  
ATOM   2995  CD2 HIS A 395      -0.559  21.103  15.585  1.00 25.68           C  
ATOM   2996  ND1 HIS A 395       1.435  20.652  16.373  1.00 27.06           N  
ATOM   2997  CE1 HIS A 395       0.790  19.501  16.256  1.00 25.47           C  
ATOM   2998  NE2 HIS A 395      -0.416  19.745  15.769  1.00 25.45           N  
ATOM   2999  N   PRO A 396       2.476  25.462  18.173  1.00 22.17           N  
ATOM   3000  CA  PRO A 396       3.072  26.795  18.192  1.00 22.81           C  
ATOM   3001  C   PRO A 396       4.109  26.885  17.039  1.00 22.43           C  
ATOM   3002  O   PRO A 396       5.195  26.315  17.161  1.00 23.80           O  
ATOM   3003  CB  PRO A 396       3.725  26.868  19.571  1.00 22.69           C  
ATOM   3004  CG  PRO A 396       4.164  25.369  19.881  1.00 21.24           C  
ATOM   3005  CD  PRO A 396       3.117  24.523  19.129  1.00 22.54           C  
ATOM   3006  N   PHE A 397       3.727  27.540  15.945  1.00 20.69           N  
ATOM   3007  CA  PHE A 397       4.613  27.726  14.828  1.00 22.13           C  
ATOM   3008  C   PHE A 397       5.529  28.941  15.036  1.00 20.61           C  
ATOM   3009  O   PHE A 397       5.097  30.006  15.562  1.00 21.42           O  
ATOM   3010  CB  PHE A 397       3.850  27.829  13.482  1.00 22.79           C  
ATOM   3011  CG  PHE A 397       3.725  26.504  12.814  1.00 25.39           C  
ATOM   3012  CD1 PHE A 397       2.855  25.579  13.310  1.00 24.22           C  
ATOM   3013  CD2 PHE A 397       4.578  26.142  11.804  1.00 26.02           C  
ATOM   3014  CE1 PHE A 397       2.831  24.285  12.787  1.00 26.02           C  
ATOM   3015  CE2 PHE A 397       4.508  24.871  11.241  1.00 27.36           C  
ATOM   3016  CZ  PHE A 397       3.639  23.969  11.731  1.00 24.24           C  
ATOM   3017  N   HIS A 398       6.756  28.789  14.578  1.00 19.85           N  
ATOM   3018  CA  HIS A 398       7.801  29.827  14.643  1.00 20.56           C  
ATOM   3019  C   HIS A 398       8.426  30.050  13.303  1.00 21.31           C  
ATOM   3020  O   HIS A 398       8.816  29.093  12.605  1.00 19.81           O  
ATOM   3021  CB  HIS A 398       8.843  29.374  15.703  1.00 20.35           C  
ATOM   3022  CG  HIS A 398      10.088  30.196  15.742  1.00 20.07           C  
ATOM   3023  CD2 HIS A 398      11.394  29.848  15.664  1.00 23.55           C  
ATOM   3024  ND1 HIS A 398      10.061  31.572  15.932  1.00 27.18           N  
ATOM   3025  CE1 HIS A 398      11.306  32.035  15.915  1.00 22.33           C  
ATOM   3026  NE2 HIS A 398      12.135  31.018  15.746  1.00 20.75           N  
ATOM   3027  N   LEU A 399       8.574  31.343  12.938  1.00 20.94           N  
ATOM   3028  CA  LEU A 399       9.246  31.785  11.784  1.00 20.72           C  
ATOM   3029  C   LEU A 399      10.568  32.456  12.186  1.00 21.41           C  
ATOM   3030  O   LEU A 399      10.628  33.441  12.944  1.00 21.74           O  
ATOM   3031  CB  LEU A 399       8.360  32.729  10.981  1.00 21.57           C  
ATOM   3032  CG  LEU A 399       8.982  33.353   9.751  1.00 22.07           C  
ATOM   3033  CD1 LEU A 399       9.472  32.273   8.686  1.00 20.13           C  
ATOM   3034  CD2 LEU A 399       8.049  34.415   9.213  1.00 23.01           C  
ATOM   3035  N   HIS A 400      11.660  31.848  11.743  1.00 20.85           N  
ATOM   3036  CA  HIS A 400      12.986  32.421  11.928  1.00 21.26           C  
ATOM   3037  C   HIS A 400      13.158  33.738  11.092  1.00 21.01           C  
ATOM   3038  O   HIS A 400      12.507  33.952  10.049  1.00 20.09           O  
ATOM   3039  CB  HIS A 400      14.044  31.376  11.496  1.00 20.38           C  
ATOM   3040  CG  HIS A 400      14.210  30.229  12.443  1.00 21.35           C  
ATOM   3041  CD2 HIS A 400      13.346  29.299  12.899  1.00 23.75           C  
ATOM   3042  ND1 HIS A 400      15.430  29.882  12.951  1.00 21.62           N  
ATOM   3043  CE1 HIS A 400      15.302  28.853  13.767  1.00 17.97           C  
ATOM   3044  NE2 HIS A 400      14.045  28.450  13.727  1.00 21.39           N  
ATOM   3045  N   GLY A 401      14.067  34.596  11.543  1.00 20.90           N  
ATOM   3046  CA  GLY A 401      14.460  35.770  10.825  1.00 20.37           C  
ATOM   3047  C   GLY A 401      13.431  36.901  10.662  1.00 20.52           C  
ATOM   3048  O   GLY A 401      13.673  37.861   9.897  1.00 22.03           O  
ATOM   3049  N   HIS A 402      12.310  36.817  11.363  1.00 22.49           N  
ATOM   3050  CA  HIS A 402      11.218  37.770  11.166  1.00 24.07           C  
ATOM   3051  C   HIS A 402      10.424  37.888  12.453  1.00 24.94           C  
ATOM   3052  O   HIS A 402      10.360  36.954  13.197  1.00 23.10           O  
ATOM   3053  CB  HIS A 402      10.264  37.332  10.082  1.00 24.09           C  
ATOM   3054  CG  HIS A 402      10.841  37.405   8.715  1.00 25.85           C  
ATOM   3055  CD2 HIS A 402      11.392  36.442   7.941  1.00 24.92           C  
ATOM   3056  ND1 HIS A 402      10.991  38.591   8.028  1.00 24.21           N  
ATOM   3057  CE1 HIS A 402      11.568  38.339   6.861  1.00 29.82           C  
ATOM   3058  NE2 HIS A 402      11.805  37.039   6.779  1.00 24.51           N  
ATOM   3059  N   THR A 403       9.774  39.024  12.637  1.00 24.75           N  
ATOM   3060  CA  THR A 403       8.673  39.146  13.561  1.00 24.82           C  
ATOM   3061  C   THR A 403       7.471  39.449  12.737  1.00 25.25           C  
ATOM   3062  O   THR A 403       7.516  40.309  11.870  1.00 26.83           O  
ATOM   3063  CB  THR A 403       8.977  40.255  14.548  1.00 25.17           C  
ATOM   3064  CG2 THR A 403       7.892  40.418  15.549  1.00 26.70           C  
ATOM   3065  OG1 THR A 403      10.174  39.894  15.240  1.00 25.85           O  
ATOM   3066  N   PHE A 404       6.401  38.685  12.899  1.00 24.22           N  
ATOM   3067  CA  PHE A 404       5.246  38.847  12.040  1.00 23.94           C  
ATOM   3068  C   PHE A 404       4.021  39.334  12.763  1.00 23.96           C  
ATOM   3069  O   PHE A 404       3.933  39.195  14.011  1.00 23.96           O  
ATOM   3070  CB  PHE A 404       4.864  37.497  11.454  1.00 22.37           C  
ATOM   3071  CG  PHE A 404       4.816  36.404  12.468  1.00 21.46           C  
ATOM   3072  CD1 PHE A 404       3.718  36.275  13.320  1.00 20.53           C  
ATOM   3073  CD2 PHE A 404       5.864  35.447  12.513  1.00 19.92           C  
ATOM   3074  CE1 PHE A 404       3.677  35.222  14.228  1.00 22.48           C  
ATOM   3075  CE2 PHE A 404       5.784  34.408  13.438  1.00 18.74           C  
ATOM   3076  CZ  PHE A 404       4.716  34.326  14.277  1.00 21.19           C  
ATOM   3077  N   ALA A 405       3.087  39.851  11.978  1.00 25.10           N  
ATOM   3078  CA  ALA A 405       1.798  40.346  12.528  1.00 26.49           C  
ATOM   3079  C   ALA A 405       0.859  39.173  12.612  1.00 26.94           C  
ATOM   3080  O   ALA A 405       0.796  38.377  11.652  1.00 28.63           O  
ATOM   3081  CB  ALA A 405       1.186  41.454  11.644  1.00 25.92           C  
ATOM   3082  N   VAL A 406       0.193  38.996  13.758  1.00 26.02           N  
ATOM   3083  CA  VAL A 406      -0.747  37.886  13.909  1.00 27.23           C  
ATOM   3084  C   VAL A 406      -2.100  38.527  13.553  1.00 28.23           C  
ATOM   3085  O   VAL A 406      -2.759  39.157  14.402  1.00 29.90           O  
ATOM   3086  CB  VAL A 406      -0.718  37.240  15.327  1.00 27.35           C  
ATOM   3087  CG1 VAL A 406      -1.704  36.065  15.456  1.00 24.68           C  
ATOM   3088  CG2 VAL A 406       0.715  36.794  15.724  1.00 27.39           C  
ATOM   3089  N   VAL A 407      -2.483  38.379  12.286  1.00 27.94           N  
ATOM   3090  CA  VAL A 407      -3.715  38.998  11.769  1.00 28.83           C  
ATOM   3091  C   VAL A 407      -4.933  38.186  12.235  1.00 29.51           C  
ATOM   3092  O   VAL A 407      -6.043  38.738  12.409  1.00 32.38           O  
ATOM   3093  CB  VAL A 407      -3.648  39.237  10.221  1.00 29.52           C  
ATOM   3094  CG1 VAL A 407      -2.526  40.274   9.875  1.00 29.21           C  
ATOM   3095  CG2 VAL A 407      -3.422  37.944   9.420  1.00 29.07           C  
ATOM   3096  N   ARG A 408      -4.748  36.900  12.472  1.00 29.46           N  
ATOM   3097  CA  ARG A 408      -5.798  36.075  13.063  1.00 28.53           C  
ATOM   3098  C   ARG A 408      -5.210  35.117  14.104  1.00 27.99           C  
ATOM   3099  O   ARG A 408      -4.287  34.390  13.769  1.00 26.10           O  
ATOM   3100  CB  ARG A 408      -6.625  35.334  11.988  1.00 28.61           C  
ATOM   3101  CG  ARG A 408      -7.783  34.541  12.619  1.00 29.52           C  
ATOM   3102  CD  ARG A 408      -8.873  34.088  11.621  1.00 31.19           C  
ATOM   3103  NE  ARG A 408      -9.659  33.040  12.289  1.00 35.27           N  
ATOM   3104  CZ  ARG A 408     -10.508  32.195  11.707  1.00 34.99           C  
ATOM   3105  NH1 ARG A 408     -10.690  32.205  10.390  1.00 32.86           N1+
ATOM   3106  NH2 ARG A 408     -11.142  31.278  12.459  1.00 37.10           N  
ATOM   3107  N   SER A 409      -5.703  35.204  15.358  1.00 27.28           N  
ATOM   3108  CA  SER A 409      -5.215  34.443  16.524  1.00 28.27           C  
ATOM   3109  C   SER A 409      -6.087  33.225  16.737  1.00 28.08           C  
ATOM   3110  O   SER A 409      -7.224  33.184  16.224  1.00 29.28           O  
ATOM   3111  CB  SER A 409      -5.311  35.296  17.834  1.00 29.07           C  
ATOM   3112  OG  SER A 409      -4.331  36.286  17.878  1.00 28.08           O  
ATOM   3113  N   ALA A 410      -5.561  32.249  17.476  1.00 28.95           N  
ATOM   3114  CA  ALA A 410      -6.276  31.064  17.845  1.00 28.79           C  
ATOM   3115  C   ALA A 410      -7.420  31.485  18.760  1.00 30.36           C  
ATOM   3116  O   ALA A 410      -7.260  32.375  19.617  1.00 28.83           O  
ATOM   3117  CB  ALA A 410      -5.364  30.097  18.611  1.00 27.80           C  
ATOM   3118  N   GLY A 411      -8.562  30.837  18.585  1.00 31.30           N  
ATOM   3119  CA  GLY A 411      -9.725  31.058  19.430  1.00 32.32           C  
ATOM   3120  C   GLY A 411     -10.494  32.292  19.045  1.00 32.92           C  
ATOM   3121  O   GLY A 411     -11.307  32.768  19.830  1.00 33.44           O  
ATOM   3122  N   SER A 412     -10.265  32.765  17.836  1.00 33.36           N  
ATOM   3123  CA  SER A 412     -10.824  34.041  17.341  1.00 35.29           C  
ATOM   3124  C   SER A 412     -11.112  33.768  15.898  1.00 36.82           C  
ATOM   3125  O   SER A 412     -10.302  33.117  15.231  1.00 36.56           O  
ATOM   3126  CB  SER A 412      -9.809  35.172  17.423  1.00 35.11           C  
ATOM   3127  OG  SER A 412     -10.324  36.397  16.855  1.00 36.66           O  
ATOM   3128  N   THR A 413     -12.254  34.264  15.425  1.00 38.19           N  
ATOM   3129  CA  THR A 413     -12.743  34.025  14.058  1.00 39.29           C  
ATOM   3130  C   THR A 413     -12.526  35.286  13.271  1.00 40.06           C  
ATOM   3131  O   THR A 413     -12.893  35.363  12.117  1.00 41.89           O  
ATOM   3132  CB  THR A 413     -14.287  33.773  14.041  1.00 40.03           C  
ATOM   3133  CG2 THR A 413     -14.691  32.503  14.818  1.00 40.86           C  
ATOM   3134  OG1 THR A 413     -14.922  34.908  14.626  1.00 36.51           O  
ATOM   3135  N   VAL A 414     -11.897  36.264  13.915  1.00 41.23           N  
ATOM   3136  CA  VAL A 414     -11.779  37.652  13.451  1.00 40.95           C  
ATOM   3137  C   VAL A 414     -10.383  37.938  12.819  1.00 39.83           C  
ATOM   3138  O   VAL A 414      -9.363  37.359  13.234  1.00 38.67           O  
ATOM   3139  CB  VAL A 414     -12.043  38.591  14.715  1.00 41.79           C  
ATOM   3140  CG1 VAL A 414     -10.970  39.686  14.880  1.00 42.61           C  
ATOM   3141  CG2 VAL A 414     -13.467  39.146  14.688  1.00 42.89           C  
ATOM   3142  N   TYR A 415     -10.338  38.785  11.797  1.00 38.67           N  
ATOM   3143  CA  TYR A 415      -9.056  39.197  11.181  1.00 39.15           C  
ATOM   3144  C   TYR A 415      -8.780  40.643  11.527  1.00 38.42           C  
ATOM   3145  O   TYR A 415      -9.619  41.471  11.264  1.00 39.62           O  
ATOM   3146  CB  TYR A 415      -9.073  39.018   9.656  1.00 40.12           C  
ATOM   3147  CG  TYR A 415      -9.064  37.558   9.213  1.00 40.71           C  
ATOM   3148  CD1 TYR A 415     -10.234  36.783   9.292  1.00 41.33           C  
ATOM   3149  CD2 TYR A 415      -7.884  36.936   8.736  1.00 40.56           C  
ATOM   3150  CE1 TYR A 415     -10.243  35.427   8.911  1.00 42.51           C  
ATOM   3151  CE2 TYR A 415      -7.883  35.571   8.348  1.00 42.18           C  
ATOM   3152  CZ  TYR A 415      -9.066  34.830   8.444  1.00 42.38           C  
ATOM   3153  OH  TYR A 415      -9.109  33.504   8.079  1.00 40.80           O  
ATOM   3154  N   ASN A 416      -7.618  40.932  12.116  1.00 37.76           N  
ATOM   3155  CA  ASN A 416      -7.245  42.264  12.565  1.00 37.36           C  
ATOM   3156  C   ASN A 416      -6.125  42.832  11.706  1.00 38.72           C  
ATOM   3157  O   ASN A 416      -4.960  42.487  11.867  1.00 38.46           O  
ATOM   3158  CB  ASN A 416      -6.852  42.266  14.041  1.00 36.82           C  
ATOM   3159  CG  ASN A 416      -6.491  43.673  14.560  1.00 35.15           C  
ATOM   3160  ND2 ASN A 416      -6.117  43.779  15.843  1.00 33.66           N  
ATOM   3161  OD1 ASN A 416      -6.527  44.628  13.799  1.00 33.91           O  
ATOM   3162  N   TYR A 417      -6.512  43.672  10.754  1.00 39.88           N  
ATOM   3163  CA  TYR A 417      -5.597  44.319   9.845  1.00 41.62           C  
ATOM   3164  C   TYR A 417      -5.125  45.642  10.349  1.00 40.81           C  
ATOM   3165  O   TYR A 417      -4.415  46.325   9.632  1.00 41.52           O  
ATOM   3166  CB  TYR A 417      -6.261  44.533   8.482  1.00 42.48           C  
ATOM   3167  CG  TYR A 417      -6.634  43.207   7.890  1.00 44.52           C  
ATOM   3168  CD1 TYR A 417      -5.653  42.236   7.656  1.00 45.23           C  
ATOM   3169  CD2 TYR A 417      -7.955  42.907   7.588  1.00 44.41           C  
ATOM   3170  CE1 TYR A 417      -5.989  40.970   7.128  1.00 45.51           C  
ATOM   3171  CE2 TYR A 417      -8.296  41.659   7.040  1.00 46.76           C  
ATOM   3172  CZ  TYR A 417      -7.307  40.708   6.821  1.00 44.81           C  
ATOM   3173  OH  TYR A 417      -7.661  39.500   6.285  1.00 46.90           O  
ATOM   3174  N   ASP A 418      -5.485  45.977  11.592  1.00 40.58           N  
ATOM   3175  CA  ASP A 418      -5.294  47.351  12.089  1.00 40.14           C  
ATOM   3176  C   ASP A 418      -4.167  47.441  13.107  1.00 38.70           C  
ATOM   3177  O   ASP A 418      -3.165  48.143  12.861  1.00 39.07           O  
ATOM   3178  CB  ASP A 418      -6.621  47.871  12.657  1.00 40.28           C  
ATOM   3179  CG  ASP A 418      -6.459  49.120  13.562  1.00 42.78           C  
ATOM   3180  OD1 ASP A 418      -5.455  49.856  13.490  1.00 43.52           O  
ATOM   3181  OD2 ASP A 418      -7.367  49.347  14.385  1.00 49.71           O1-
ATOM   3182  N   ASN A 419      -4.339  46.770  14.246  1.00 38.05           N  
ATOM   3183  CA  ASN A 419      -3.379  46.890  15.387  1.00 37.58           C  
ATOM   3184  C   ASN A 419      -3.053  45.514  16.019  1.00 35.76           C  
ATOM   3185  O   ASN A 419      -2.951  45.352  17.237  1.00 34.25           O  
ATOM   3186  CB  ASN A 419      -3.907  47.903  16.433  1.00 37.68           C  
ATOM   3187  CG  ASN A 419      -5.192  47.452  17.096  1.00 38.76           C  
ATOM   3188  ND2 ASN A 419      -5.541  48.084  18.226  1.00 41.10           N  
ATOM   3189  OD1 ASN A 419      -5.868  46.548  16.616  1.00 40.73           O  
ATOM   3190  N   PRO A 420      -2.871  44.512  15.171  1.00 33.79           N  
ATOM   3191  CA  PRO A 420      -2.565  43.202  15.760  1.00 33.37           C  
ATOM   3192  C   PRO A 420      -1.161  43.204  16.352  1.00 30.88           C  
ATOM   3193  O   PRO A 420      -0.288  43.908  15.831  1.00 31.46           O  
ATOM   3194  CB  PRO A 420      -2.584  42.249  14.566  1.00 32.74           C  
ATOM   3195  CG  PRO A 420      -2.173  43.121  13.410  1.00 34.46           C  
ATOM   3196  CD  PRO A 420      -2.827  44.489  13.702  1.00 34.49           C  
ATOM   3197  N   ILE A 421      -0.991  42.454  17.435  1.00 29.06           N  
ATOM   3198  CA  ILE A 421       0.331  42.183  18.003  1.00 28.26           C  
ATOM   3199  C   ILE A 421       1.254  41.545  16.927  1.00 27.39           C  
ATOM   3200  O   ILE A 421       0.780  40.829  16.024  1.00 25.15           O  
ATOM   3201  CB  ILE A 421       0.234  41.251  19.248  1.00 27.93           C  
ATOM   3202  CG1 ILE A 421       1.502  41.309  20.150  1.00 29.03           C  
ATOM   3203  CG2 ILE A 421      -0.119  39.769  18.875  1.00 28.03           C  
ATOM   3204  CD1 ILE A 421       1.863  42.725  20.671  1.00 31.45           C  
ATOM   3205  N   PHE A 422       2.543  41.879  17.012  1.00 26.34           N  
ATOM   3206  CA  PHE A 422       3.617  41.216  16.285  1.00 24.80           C  
ATOM   3207  C   PHE A 422       4.355  40.319  17.283  1.00 23.86           C  
ATOM   3208  O   PHE A 422       4.518  40.627  18.479  1.00 24.24           O  
ATOM   3209  CB  PHE A 422       4.587  42.237  15.645  1.00 25.33           C  
ATOM   3210  CG  PHE A 422       4.035  42.931  14.445  1.00 24.69           C  
ATOM   3211  CD1 PHE A 422       2.920  43.741  14.551  1.00 27.99           C  
ATOM   3212  CD2 PHE A 422       4.649  42.808  13.214  1.00 25.76           C  
ATOM   3213  CE1 PHE A 422       2.421  44.388  13.440  1.00 26.94           C  
ATOM   3214  CE2 PHE A 422       4.176  43.476  12.102  1.00 25.49           C  
ATOM   3215  CZ  PHE A 422       3.040  44.248  12.226  1.00 27.70           C  
ATOM   3216  N   ARG A 423       4.805  39.161  16.808  1.00 22.00           N  
ATOM   3217  CA  ARG A 423       5.564  38.271  17.651  1.00 22.32           C  
ATOM   3218  C   ARG A 423       6.297  37.268  16.690  1.00 21.79           C  
ATOM   3219  O   ARG A 423       6.365  37.501  15.515  1.00 21.23           O  
ATOM   3220  CB  ARG A 423       4.628  37.576  18.685  1.00 21.51           C  
ATOM   3221  CG  ARG A 423       3.743  36.442  18.133  1.00 24.59           C  
ATOM   3222  CD  ARG A 423       2.770  36.008  19.251  1.00 22.56           C  
ATOM   3223  NE  ARG A 423       3.502  35.628  20.449  1.00 24.23           N  
ATOM   3224  CZ  ARG A 423       3.010  35.574  21.678  1.00 25.17           C  
ATOM   3225  NH1 ARG A 423       1.725  35.851  21.920  1.00 27.01           N1+
ATOM   3226  NH2 ARG A 423       3.787  35.215  22.670  1.00 20.20           N  
ATOM   3227  N   ASP A 424       6.930  36.254  17.227  1.00 21.41           N  
ATOM   3228  CA  ASP A 424       7.635  35.303  16.401  1.00 22.31           C  
ATOM   3229  C   ASP A 424       7.275  33.829  16.668  1.00 21.61           C  
ATOM   3230  O   ASP A 424       7.654  32.975  15.888  1.00 22.15           O  
ATOM   3231  CB  ASP A 424       9.163  35.520  16.462  1.00 24.13           C  
ATOM   3232  CG  ASP A 424       9.775  35.275  17.790  1.00 25.58           C  
ATOM   3233  OD1 ASP A 424       9.565  34.213  18.480  1.00 21.10           O  
ATOM   3234  OD2 ASP A 424      10.569  36.215  18.161  1.00 26.34           O1-
ATOM   3235  N   VAL A 425       6.505  33.556  17.706  1.00 22.33           N  
ATOM   3236  CA  VAL A 425       5.915  32.180  17.947  1.00 20.29           C  
ATOM   3237  C   VAL A 425       4.434  32.364  18.194  1.00 21.97           C  
ATOM   3238  O   VAL A 425       4.003  33.185  19.039  1.00 20.42           O  
ATOM   3239  CB  VAL A 425       6.557  31.450  19.137  1.00 21.89           C  
ATOM   3240  CG1 VAL A 425       5.868  30.077  19.397  1.00 19.02           C  
ATOM   3241  CG2 VAL A 425       8.093  31.222  18.982  1.00 19.14           C  
ATOM   3242  N   VAL A 426       3.622  31.642  17.444  1.00 20.87           N  
ATOM   3243  CA  VAL A 426       2.168  31.748  17.570  1.00 21.43           C  
ATOM   3244  C   VAL A 426       1.437  30.413  17.625  1.00 21.55           C  
ATOM   3245  O   VAL A 426       1.685  29.542  16.801  1.00 22.12           O  
ATOM   3246  CB  VAL A 426       1.610  32.569  16.391  1.00 19.22           C  
ATOM   3247  CG1 VAL A 426       1.870  31.868  14.990  1.00 20.93           C  
ATOM   3248  CG2 VAL A 426       0.131  32.947  16.619  1.00 21.05           C  
ATOM   3249  N   SER A 427       0.544  30.246  18.598  1.00 22.89           N  
ATOM   3250  CA  SER A 427      -0.303  29.091  18.660  1.00 23.19           C  
ATOM   3251  C   SER A 427      -1.210  29.045  17.428  1.00 23.34           C  
ATOM   3252  O   SER A 427      -1.890  30.017  17.114  1.00 22.58           O  
ATOM   3253  CB  SER A 427      -1.160  29.063  19.931  1.00 25.04           C  
ATOM   3254  OG  SER A 427      -2.097  27.996  19.829  1.00 24.24           O  
ATOM   3255  N   THR A 428      -1.241  27.909  16.741  1.00 23.65           N  
ATOM   3256  CA  THR A 428      -2.112  27.750  15.578  1.00 23.50           C  
ATOM   3257  C   THR A 428      -3.453  27.108  15.992  1.00 26.06           C  
ATOM   3258  O   THR A 428      -4.258  26.677  15.129  1.00 26.09           O  
ATOM   3259  CB  THR A 428      -1.455  26.960  14.454  1.00 24.28           C  
ATOM   3260  CG2 THR A 428      -0.200  27.726  13.902  1.00 21.85           C  
ATOM   3261  OG1 THR A 428      -1.058  25.670  14.929  1.00 20.66           O  
ATOM   3262  N   GLY A 429      -3.680  27.014  17.306  1.00 26.51           N  
ATOM   3263  CA  GLY A 429      -5.002  26.689  17.836  1.00 27.33           C  
ATOM   3264  C   GLY A 429      -5.439  25.257  17.612  1.00 28.04           C  
ATOM   3265  O   GLY A 429      -4.617  24.342  17.614  1.00 27.33           O  
ATOM   3266  N   THR A 430      -6.753  25.064  17.456  1.00 30.05           N  
ATOM   3267  CA  THR A 430      -7.325  23.726  17.386  1.00 30.10           C  
ATOM   3268  C   THR A 430      -8.385  23.568  16.301  1.00 30.38           C  
ATOM   3269  O   THR A 430      -9.038  24.554  15.879  1.00 27.98           O  
ATOM   3270  CB  THR A 430      -7.988  23.309  18.728  1.00 31.37           C  
ATOM   3271  CG2 THR A 430      -6.964  23.244  19.872  1.00 33.42           C  
ATOM   3272  OG1 THR A 430      -9.048  24.217  19.059  1.00 31.47           O  
ATOM   3273  N   PRO A 431      -8.560  22.328  15.844  1.00 30.88           N  
ATOM   3274  CA  PRO A 431      -9.666  22.074  14.913  1.00 31.33           C  
ATOM   3275  C   PRO A 431     -11.029  22.237  15.597  1.00 31.40           C  
ATOM   3276  O   PRO A 431     -11.996  22.580  14.909  1.00 32.26           O  
ATOM   3277  CB  PRO A 431      -9.422  20.609  14.467  1.00 32.09           C  
ATOM   3278  CG  PRO A 431      -8.576  20.008  15.498  1.00 31.90           C  
ATOM   3279  CD  PRO A 431      -7.787  21.107  16.155  1.00 32.08           C  
ATOM   3280  N   ALA A 432     -11.090  22.008  16.921  1.00 30.81           N  
ATOM   3281  CA  ALA A 432     -12.316  22.217  17.715  1.00 30.83           C  
ATOM   3282  C   ALA A 432     -12.913  23.620  17.538  1.00 31.47           C  
ATOM   3283  O   ALA A 432     -14.139  23.802  17.561  1.00 33.01           O  
ATOM   3284  CB  ALA A 432     -12.059  21.982  19.122  1.00 30.73           C  
ATOM   3285  N   ALA A 433     -12.061  24.639  17.346  1.00 31.17           N  
ATOM   3286  CA  ALA A 433     -12.544  26.012  17.203  1.00 29.55           C  
ATOM   3287  C   ALA A 433     -12.551  26.476  15.782  1.00 29.87           C  
ATOM   3288  O   ALA A 433     -12.869  27.610  15.538  1.00 28.68           O  
ATOM   3289  CB  ALA A 433     -11.697  26.941  18.088  1.00 30.16           C  
ATOM   3290  N   GLY A 434     -12.266  25.587  14.821  1.00 29.52           N  
ATOM   3291  CA  GLY A 434     -12.131  25.928  13.409  1.00 29.45           C  
ATOM   3292  C   GLY A 434     -11.074  26.997  13.177  1.00 29.08           C  
ATOM   3293  O   GLY A 434     -11.243  27.844  12.334  1.00 30.36           O  
ATOM   3294  N   ASP A 435      -9.990  26.964  13.954  1.00 29.09           N  
ATOM   3295  CA  ASP A 435      -8.928  27.991  13.827  1.00 28.92           C  
ATOM   3296  C   ASP A 435      -8.304  28.029  12.449  1.00 28.27           C  
ATOM   3297  O   ASP A 435      -8.291  26.997  11.730  1.00 27.35           O  
ATOM   3298  CB  ASP A 435      -7.841  27.778  14.904  1.00 28.89           C  
ATOM   3299  CG  ASP A 435      -8.342  28.124  16.306  1.00 29.89           C  
ATOM   3300  OD1 ASP A 435      -9.026  29.151  16.400  1.00 28.50           O  
ATOM   3301  OD2 ASP A 435      -8.069  27.368  17.292  1.00 26.83           O1-
ATOM   3302  N   ASN A 436      -7.890  29.231  12.056  1.00 28.52           N  
ATOM   3303  CA  ASN A 436      -7.163  29.432  10.817  1.00 29.02           C  
ATOM   3304  C   ASN A 436      -6.246  30.624  11.061  1.00 28.67           C  
ATOM   3305  O   ASN A 436      -6.378  31.666  10.479  1.00 28.24           O  
ATOM   3306  CB  ASN A 436      -8.114  29.645   9.639  1.00 30.07           C  
ATOM   3307  CG  ASN A 436      -7.423  29.598   8.257  1.00 32.69           C  
ATOM   3308  ND2 ASN A 436      -8.207  29.968   7.230  1.00 38.35           N  
ATOM   3309  OD1 ASN A 436      -6.210  29.338   8.121  1.00 29.16           O  
ATOM   3310  N   VAL A 437      -5.306  30.395  11.976  1.00 28.79           N  
ATOM   3311  CA  VAL A 437      -4.335  31.386  12.396  1.00 26.17           C  
ATOM   3312  C   VAL A 437      -3.529  31.828  11.210  1.00 25.93           C  
ATOM   3313  O   VAL A 437      -3.046  31.022  10.395  1.00 25.18           O  
ATOM   3314  CB  VAL A 437      -3.445  30.825  13.554  1.00 26.27           C  
ATOM   3315  CG1 VAL A 437      -2.208  31.754  13.850  1.00 24.91           C  
ATOM   3316  CG2 VAL A 437      -4.275  30.548  14.798  1.00 22.04           C  
ATOM   3317  N   THR A 438      -3.418  33.143  11.068  1.00 25.74           N  
ATOM   3318  CA  THR A 438      -2.809  33.742   9.898  1.00 25.94           C  
ATOM   3319  C   THR A 438      -1.844  34.834  10.308  1.00 26.57           C  
ATOM   3320  O   THR A 438      -2.141  35.601  11.241  1.00 26.53           O  
ATOM   3321  CB  THR A 438      -3.911  34.334   9.049  1.00 26.41           C  
ATOM   3322  CG2 THR A 438      -3.355  35.032   7.831  1.00 25.83           C  
ATOM   3323  OG1 THR A 438      -4.831  33.290   8.694  1.00 26.41           O  
ATOM   3324  N   ILE A 439      -0.688  34.872   9.648  1.00 27.25           N  
ATOM   3325  CA  ILE A 439       0.383  35.827   9.927  1.00 27.28           C  
ATOM   3326  C   ILE A 439       0.789  36.583   8.679  1.00 26.88           C  
ATOM   3327  O   ILE A 439       0.519  36.120   7.576  1.00 28.69           O  
ATOM   3328  CB  ILE A 439       1.617  35.132  10.523  1.00 26.81           C  
ATOM   3329  CG1 ILE A 439       2.336  34.254   9.444  1.00 27.28           C  
ATOM   3330  CG2 ILE A 439       1.185  34.295  11.754  1.00 26.23           C  
ATOM   3331  CD1 ILE A 439       3.702  33.686   9.876  1.00 28.86           C  
ATOM   3332  N   ARG A 440       1.420  37.746   8.864  1.00 27.00           N  
ATOM   3333  CA  ARG A 440       1.966  38.549   7.753  1.00 26.28           C  
ATOM   3334  C   ARG A 440       3.339  39.090   8.092  1.00 26.24           C  
ATOM   3335  O   ARG A 440       3.639  39.431   9.237  1.00 25.78           O  
ATOM   3336  CB  ARG A 440       1.080  39.706   7.354  1.00 25.99           C  
ATOM   3337  CG  ARG A 440      -0.318  39.348   6.878  1.00 27.28           C  
ATOM   3338  CD  ARG A 440      -0.913  40.427   6.030  1.00 32.26           C  
ATOM   3339  NE  ARG A 440      -2.206  40.071   5.432  1.00 33.94           N  
ATOM   3340  CZ  ARG A 440      -2.981  40.951   4.800  1.00 37.89           C  
ATOM   3341  NH1 ARG A 440      -2.627  42.235   4.740  1.00 36.26           N1+
ATOM   3342  NH2 ARG A 440      -4.105  40.552   4.231  1.00 37.83           N  
ATOM   3343  N   PHE A 441       4.186  39.125   7.099  1.00 27.18           N  
ATOM   3344  CA  PHE A 441       5.488  39.744   7.239  1.00 27.23           C  
ATOM   3345  C   PHE A 441       5.965  40.227   5.873  1.00 28.22           C  
ATOM   3346  O   PHE A 441       5.368  39.902   4.865  1.00 27.43           O  
ATOM   3347  CB  PHE A 441       6.484  38.757   7.825  1.00 26.91           C  
ATOM   3348  CG  PHE A 441       6.720  37.538   6.971  1.00 26.59           C  
ATOM   3349  CD1 PHE A 441       5.867  36.412   7.052  1.00 26.12           C  
ATOM   3350  CD2 PHE A 441       7.814  37.452   6.168  1.00 25.62           C  
ATOM   3351  CE1 PHE A 441       6.110  35.297   6.269  1.00 28.26           C  
ATOM   3352  CE2 PHE A 441       8.039  36.311   5.388  1.00 25.85           C  
ATOM   3353  CZ  PHE A 441       7.194  35.273   5.436  1.00 26.15           C  
ATOM   3354  N   ASP A 442       7.056  40.964   5.884  1.00 28.19           N  
ATOM   3355  CA  ASP A 442       7.684  41.543   4.684  1.00 30.52           C  
ATOM   3356  C   ASP A 442       8.998  40.881   4.531  1.00 29.44           C  
ATOM   3357  O   ASP A 442       9.629  40.586   5.493  1.00 28.51           O  
ATOM   3358  CB  ASP A 442       7.991  43.055   4.847  1.00 30.89           C  
ATOM   3359  CG  ASP A 442       6.763  43.920   4.788  1.00 36.79           C  
ATOM   3360  OD1 ASP A 442       5.840  43.636   4.013  1.00 39.21           O  
ATOM   3361  OD2 ASP A 442       6.732  44.910   5.552  1.00 42.78           O1-
ATOM   3362  N   THR A 443       9.414  40.673   3.294  1.00 30.97           N  
ATOM   3363  CA  THR A 443      10.640  39.984   2.999  1.00 30.97           C  
ATOM   3364  C   THR A 443      11.744  40.982   2.773  1.00 32.56           C  
ATOM   3365  O   THR A 443      12.132  41.244   1.651  1.00 33.32           O  
ATOM   3366  CB  THR A 443      10.480  39.052   1.755  1.00 31.00           C  
ATOM   3367  CG2 THR A 443       9.556  37.846   2.114  1.00 29.64           C  
ATOM   3368  OG1 THR A 443       9.910  39.750   0.650  1.00 30.78           O  
ATOM   3369  N   ASN A 444      12.250  41.549   3.858  1.00 33.77           N  
ATOM   3370  CA  ASN A 444      13.397  42.430   3.731  1.00 35.09           C  
ATOM   3371  C   ASN A 444      14.629  41.876   4.408  1.00 33.70           C  
ATOM   3372  O   ASN A 444      15.458  42.620   4.886  1.00 35.31           O  
ATOM   3373  CB  ASN A 444      12.976  43.846   4.130  1.00 36.64           C  
ATOM   3374  CG  ASN A 444      11.933  44.415   3.121  1.00 41.34           C  
ATOM   3375  ND2 ASN A 444      12.312  44.433   1.833  1.00 46.93           N  
ATOM   3376  OD1 ASN A 444      10.779  44.728   3.478  1.00 47.35           O  
ATOM   3377  N   ASN A 445      14.769  40.543   4.367  1.00 31.20           N  
ATOM   3378  CA  ASN A 445      15.856  39.830   5.064  1.00 28.77           C  
ATOM   3379  C   ASN A 445      16.337  38.605   4.302  1.00 27.54           C  
ATOM   3380  O   ASN A 445      15.929  37.493   4.628  1.00 27.44           O  
ATOM   3381  CB  ASN A 445      15.379  39.373   6.437  1.00 28.03           C  
ATOM   3382  CG  ASN A 445      16.520  39.063   7.377  1.00 26.76           C  
ATOM   3383  ND2 ASN A 445      16.194  38.460   8.499  1.00 28.00           N  
ATOM   3384  OD1 ASN A 445      17.684  39.397   7.112  1.00 27.04           O  
ATOM   3385  N   PRO A 446      17.202  38.801   3.317  1.00 27.31           N  
ATOM   3386  CA  PRO A 446      17.600  37.724   2.434  1.00 26.19           C  
ATOM   3387  C   PRO A 446      18.233  36.570   3.173  1.00 24.48           C  
ATOM   3388  O   PRO A 446      19.162  36.745   3.956  1.00 23.91           O  
ATOM   3389  CB  PRO A 446      18.602  38.380   1.482  1.00 25.93           C  
ATOM   3390  CG  PRO A 446      18.167  39.846   1.430  1.00 28.03           C  
ATOM   3391  CD  PRO A 446      17.818  40.092   2.908  1.00 27.13           C  
ATOM   3392  N   GLY A 447      17.719  35.394   2.878  1.00 24.34           N  
ATOM   3393  CA  GLY A 447      18.269  34.123   3.402  1.00 22.80           C  
ATOM   3394  C   GLY A 447      17.199  33.064   3.489  1.00 22.46           C  
ATOM   3395  O   GLY A 447      15.999  33.359   3.388  1.00 22.24           O  
ATOM   3396  N   PRO A 448      17.627  31.797   3.640  1.00 21.81           N  
ATOM   3397  CA  PRO A 448      16.729  30.714   4.040  1.00 21.76           C  
ATOM   3398  C   PRO A 448      16.419  30.769   5.553  1.00 21.54           C  
ATOM   3399  O   PRO A 448      17.332  30.738   6.405  1.00 22.57           O  
ATOM   3400  CB  PRO A 448      17.519  29.452   3.691  1.00 22.13           C  
ATOM   3401  CG  PRO A 448      18.952  29.851   3.942  1.00 22.01           C  
ATOM   3402  CD  PRO A 448      19.013  31.334   3.530  1.00 22.37           C  
ATOM   3403  N   TRP A 449      15.135  30.829   5.872  1.00 20.99           N  
ATOM   3404  CA  TRP A 449      14.665  30.932   7.241  1.00 20.78           C  
ATOM   3405  C   TRP A 449      13.656  29.768   7.486  1.00 21.10           C  
ATOM   3406  O   TRP A 449      12.717  29.644   6.721  1.00 22.91           O  
ATOM   3407  CB  TRP A 449      13.945  32.278   7.429  1.00 20.99           C  
ATOM   3408  CG  TRP A 449      14.796  33.503   7.114  1.00 21.94           C  
ATOM   3409  CD1 TRP A 449      14.654  34.297   6.074  1.00 21.93           C  
ATOM   3410  CD2 TRP A 449      15.953  33.959   7.837  1.00 23.18           C  
ATOM   3411  CE2 TRP A 449      16.438  35.089   7.156  1.00 19.85           C  
ATOM   3412  CE3 TRP A 449      16.605  33.530   9.003  1.00 23.24           C  
ATOM   3413  NE1 TRP A 449      15.618  35.274   6.077  1.00 23.58           N  
ATOM   3414  CZ2 TRP A 449      17.546  35.796   7.582  1.00 22.16           C  
ATOM   3415  CZ3 TRP A 449      17.738  34.219   9.434  1.00 21.64           C  
ATOM   3416  CH2 TRP A 449      18.193  35.355   8.720  1.00 21.90           C  
ATOM   3417  N   PHE A 450      13.887  28.965   8.542  1.00 20.97           N  
ATOM   3418  CA  PHE A 450      13.058  27.819   8.925  1.00 20.46           C  
ATOM   3419  C   PHE A 450      11.725  28.389   9.420  1.00 21.18           C  
ATOM   3420  O   PHE A 450      11.692  29.447  10.077  1.00 21.64           O  
ATOM   3421  CB  PHE A 450      13.732  27.048  10.046  1.00 19.59           C  
ATOM   3422  CG  PHE A 450      13.743  25.565   9.945  1.00 19.28           C  
ATOM   3423  CD1 PHE A 450      13.345  24.836   8.805  1.00 19.42           C  
ATOM   3424  CD2 PHE A 450      14.292  24.867  10.993  1.00 22.51           C  
ATOM   3425  CE1 PHE A 450      13.447  23.407   8.821  1.00 21.80           C  
ATOM   3426  CE2 PHE A 450      14.410  23.493  11.011  1.00 23.42           C  
ATOM   3427  CZ  PHE A 450      13.982  22.752   9.897  1.00 18.73           C  
ATOM   3428  N   LEU A 451      10.645  27.707   9.081  1.00 21.09           N  
ATOM   3429  CA  LEU A 451       9.336  27.949   9.627  1.00 19.74           C  
ATOM   3430  C   LEU A 451       8.820  26.585  10.081  1.00 21.78           C  
ATOM   3431  O   LEU A 451       8.760  25.635   9.238  1.00 18.54           O  
ATOM   3432  CB  LEU A 451       8.443  28.462   8.592  1.00 19.60           C  
ATOM   3433  CG  LEU A 451       6.951  28.527   8.801  1.00 19.88           C  
ATOM   3434  CD1 LEU A 451       6.609  29.364  10.096  1.00 21.67           C  
ATOM   3435  CD2 LEU A 451       6.181  29.022   7.559  1.00 18.97           C  
ATOM   3436  N   HIS A 452       8.500  26.449  11.372  1.00 21.03           N  
ATOM   3437  CA  HIS A 452       8.275  25.131  11.930  1.00 20.44           C  
ATOM   3438  C   HIS A 452       7.508  25.104  13.220  1.00 21.63           C  
ATOM   3439  O   HIS A 452       7.464  26.114  13.948  1.00 21.62           O  
ATOM   3440  CB  HIS A 452       9.628  24.470  12.106  1.00 20.60           C  
ATOM   3441  CG  HIS A 452      10.496  25.054  13.208  1.00 18.45           C  
ATOM   3442  CD2 HIS A 452      11.526  25.944  13.166  1.00 21.40           C  
ATOM   3443  ND1 HIS A 452      10.384  24.673  14.534  1.00 22.74           N  
ATOM   3444  CE1 HIS A 452      11.255  25.366  15.267  1.00 22.96           C  
ATOM   3445  NE2 HIS A 452      11.940  26.171  14.459  1.00 19.59           N  
ATOM   3446  N   CYS A 453       6.935  23.944  13.554  1.00 22.66           N  
ATOM   3447  CA  CYS A 453       6.337  23.803  14.858  1.00 22.39           C  
ATOM   3448  C   CYS A 453       7.445  23.781  15.897  1.00 21.51           C  
ATOM   3449  O   CYS A 453       8.440  23.028  15.754  1.00 23.51           O  
ATOM   3450  CB  CYS A 453       5.504  22.532  14.979  1.00 21.87           C  
ATOM   3451  SG  CYS A 453       4.691  22.458  16.512  1.00 23.78           S  
ATOM   3452  N   HIS A 454       7.228  24.489  16.984  1.00 22.37           N  
ATOM   3453  CA  HIS A 454       8.248  24.608  18.034  1.00 22.69           C  
ATOM   3454  C   HIS A 454       8.117  23.498  19.117  1.00 23.59           C  
ATOM   3455  O   HIS A 454       8.841  23.527  20.113  1.00 23.97           O  
ATOM   3456  CB  HIS A 454       8.332  26.027  18.623  1.00 22.97           C  
ATOM   3457  CG  HIS A 454       9.743  26.468  18.949  1.00 24.10           C  
ATOM   3458  CD2 HIS A 454      10.500  27.490  18.451  1.00 24.47           C  
ATOM   3459  ND1 HIS A 454      10.576  25.764  19.812  1.00 23.35           N  
ATOM   3460  CE1 HIS A 454      11.749  26.398  19.885  1.00 22.57           C  
ATOM   3461  NE2 HIS A 454      11.719  27.447  19.080  1.00 23.11           N  
ATOM   3462  N   ILE A 455       7.154  22.567  18.960  1.00 23.30           N  
ATOM   3463  CA  ILE A 455       7.209  21.313  19.725  1.00 22.30           C  
ATOM   3464  C   ILE A 455       8.334  20.519  19.072  1.00 22.13           C  
ATOM   3465  O   ILE A 455       8.255  20.117  17.902  1.00 21.62           O  
ATOM   3466  CB  ILE A 455       5.851  20.550  19.745  1.00 22.96           C  
ATOM   3467  CG1 ILE A 455       4.780  21.332  20.556  1.00 21.84           C  
ATOM   3468  CG2 ILE A 455       5.994  19.107  20.362  1.00 21.40           C  
ATOM   3469  CD1 ILE A 455       3.367  21.005  20.144  1.00 21.57           C  
ATOM   3470  N   ASP A 456       9.434  20.343  19.796  1.00 21.84           N  
ATOM   3471  CA  ASP A 456      10.644  19.830  19.191  1.00 22.57           C  
ATOM   3472  C   ASP A 456      10.441  18.440  18.562  1.00 22.51           C  
ATOM   3473  O   ASP A 456      11.003  18.149  17.515  1.00 23.19           O  
ATOM   3474  CB  ASP A 456      11.818  19.829  20.164  1.00 23.72           C  
ATOM   3475  CG  ASP A 456      13.109  20.315  19.509  1.00 27.06           C  
ATOM   3476  OD1 ASP A 456      13.040  21.086  18.524  1.00 27.53           O  
ATOM   3477  OD2 ASP A 456      14.179  19.917  19.981  1.00 32.40           O1-
ATOM   3478  N   PHE A 457       9.625  17.624  19.224  1.00 23.46           N  
ATOM   3479  CA  PHE A 457       9.363  16.256  18.772  1.00 24.14           C  
ATOM   3480  C   PHE A 457       8.634  16.323  17.423  1.00 23.47           C  
ATOM   3481  O   PHE A 457       8.838  15.480  16.551  1.00 23.58           O  
ATOM   3482  CB  PHE A 457       8.565  15.474  19.823  1.00 24.55           C  
ATOM   3483  CG  PHE A 457       9.166  15.495  21.193  1.00 23.40           C  
ATOM   3484  CD1 PHE A 457      10.312  14.783  21.475  1.00 24.32           C  
ATOM   3485  CD2 PHE A 457       8.578  16.209  22.202  1.00 22.14           C  
ATOM   3486  CE1 PHE A 457      10.896  14.852  22.734  1.00 27.03           C  
ATOM   3487  CE2 PHE A 457       9.136  16.268  23.470  1.00 27.02           C  
ATOM   3488  CZ  PHE A 457      10.288  15.593  23.746  1.00 27.45           C  
ATOM   3489  N   HIS A 458       7.792  17.343  17.228  1.00 22.56           N  
ATOM   3490  CA  HIS A 458       7.112  17.499  15.956  1.00 22.95           C  
ATOM   3491  C   HIS A 458       8.032  18.010  14.893  1.00 23.05           C  
ATOM   3492  O   HIS A 458       8.006  17.510  13.758  1.00 22.84           O  
ATOM   3493  CB  HIS A 458       5.900  18.398  16.035  1.00 23.03           C  
ATOM   3494  CG  HIS A 458       4.889  17.959  17.050  1.00 22.02           C  
ATOM   3495  CD2 HIS A 458       4.858  16.909  17.901  1.00 23.58           C  
ATOM   3496  ND1 HIS A 458       3.753  18.689  17.297  1.00 24.14           N  
ATOM   3497  CE1 HIS A 458       3.053  18.093  18.242  1.00 24.97           C  
ATOM   3498  NE2 HIS A 458       3.705  17.024  18.635  1.00 25.19           N  
ATOM   3499  N   LEU A 459       8.858  19.013  15.227  1.00 23.41           N  
ATOM   3500  CA  LEU A 459       9.937  19.416  14.291  1.00 22.53           C  
ATOM   3501  C   LEU A 459      10.726  18.144  13.786  1.00 23.01           C  
ATOM   3502  O   LEU A 459      10.975  17.999  12.581  1.00 20.43           O  
ATOM   3503  CB  LEU A 459      10.884  20.390  14.995  1.00 22.94           C  
ATOM   3504  CG  LEU A 459      12.191  20.768  14.276  1.00 23.90           C  
ATOM   3505  CD1 LEU A 459      11.980  21.057  12.765  1.00 24.70           C  
ATOM   3506  CD2 LEU A 459      12.946  21.903  15.039  1.00 21.18           C  
ATOM   3507  N   GLU A 460      11.122  17.282  14.743  1.00 24.30           N  
ATOM   3508  CA  GLU A 460      11.901  16.084  14.468  1.00 26.48           C  
ATOM   3509  C   GLU A 460      11.170  15.109  13.509  1.00 26.24           C  
ATOM   3510  O   GLU A 460      11.813  14.460  12.682  1.00 24.17           O  
ATOM   3511  CB  GLU A 460      12.205  15.336  15.780  1.00 26.85           C  
ATOM   3512  CG  GLU A 460      13.118  14.088  15.607  1.00 31.34           C  
ATOM   3513  CD  GLU A 460      14.573  14.433  15.258  1.00 38.75           C  
ATOM   3514  OE1 GLU A 460      14.892  15.576  14.856  1.00 43.38           O  
ATOM   3515  OE2 GLU A 460      15.433  13.544  15.405  1.00 44.33           O1-
ATOM   3516  N   GLY A 461       9.841  15.080  13.616  1.00 26.36           N  
ATOM   3517  CA  GLY A 461       8.982  14.241  12.769  1.00 27.19           C  
ATOM   3518  C   GLY A 461       8.648  14.936  11.464  1.00 27.18           C  
ATOM   3519  O   GLY A 461       7.781  14.478  10.726  1.00 29.19           O  
ATOM   3520  N   GLY A 462       9.320  16.050  11.175  1.00 25.20           N  
ATOM   3521  CA  GLY A 462       9.191  16.665   9.898  1.00 24.51           C  
ATOM   3522  C   GLY A 462       8.291  17.887   9.803  1.00 22.91           C  
ATOM   3523  O   GLY A 462       8.069  18.364   8.690  1.00 22.77           O  
ATOM   3524  N   PHE A 463       7.825  18.428  10.916  1.00 20.57           N  
ATOM   3525  CA  PHE A 463       6.798  19.496  10.843  1.00 20.94           C  
ATOM   3526  C   PHE A 463       7.500  20.838  10.597  1.00 22.26           C  
ATOM   3527  O   PHE A 463       7.500  21.717  11.493  1.00 22.01           O  
ATOM   3528  CB  PHE A 463       5.982  19.512  12.117  1.00 20.85           C  
ATOM   3529  CG  PHE A 463       4.528  19.852  11.963  1.00 20.92           C  
ATOM   3530  CD1 PHE A 463       3.914  19.896  10.745  1.00 21.26           C  
ATOM   3531  CD2 PHE A 463       3.784  20.163  13.099  1.00 22.58           C  
ATOM   3532  CE1 PHE A 463       2.591  20.191  10.624  1.00 25.10           C  
ATOM   3533  CE2 PHE A 463       2.429  20.492  13.005  1.00 19.96           C  
ATOM   3534  CZ  PHE A 463       1.838  20.505  11.773  1.00 22.93           C  
ATOM   3535  N   ALA A 464       8.046  21.014   9.396  1.00 21.62           N  
ATOM   3536  CA  ALA A 464       8.832  22.186   9.033  1.00 21.64           C  
ATOM   3537  C   ALA A 464       8.811  22.445   7.537  1.00 23.33           C  
ATOM   3538  O   ALA A 464       8.688  21.508   6.723  1.00 21.79           O  
ATOM   3539  CB  ALA A 464      10.299  22.047   9.499  1.00 20.71           C  
ATOM   3540  N   VAL A 465       9.017  23.712   7.180  1.00 21.11           N  
ATOM   3541  CA  VAL A 465       9.384  24.103   5.836  1.00 22.85           C  
ATOM   3542  C   VAL A 465      10.452  25.185   5.894  1.00 23.29           C  
ATOM   3543  O   VAL A 465      10.729  25.701   6.975  1.00 24.55           O  
ATOM   3544  CB  VAL A 465       8.160  24.626   5.015  1.00 23.12           C  
ATOM   3545  CG1 VAL A 465       7.081  23.508   4.876  1.00 20.17           C  
ATOM   3546  CG2 VAL A 465       7.544  25.869   5.667  1.00 21.66           C  
ATOM   3547  N   VAL A 466      11.028  25.501   4.743  1.00 23.41           N  
ATOM   3548  CA  VAL A 466      11.984  26.596   4.598  1.00 23.23           C  
ATOM   3549  C   VAL A 466      11.430  27.662   3.688  1.00 24.81           C  
ATOM   3550  O   VAL A 466      10.937  27.387   2.550  1.00 24.36           O  
ATOM   3551  CB  VAL A 466      13.365  26.136   4.044  1.00 22.81           C  
ATOM   3552  CG1 VAL A 466      14.356  27.318   3.879  1.00 21.38           C  
ATOM   3553  CG2 VAL A 466      13.986  25.164   4.957  1.00 22.22           C  
ATOM   3554  N   MET A 467      11.501  28.889   4.182  1.00 23.52           N  
ATOM   3555  CA  MET A 467      11.223  30.105   3.388  1.00 25.42           C  
ATOM   3556  C   MET A 467      12.532  30.672   2.857  1.00 26.07           C  
ATOM   3557  O   MET A 467      13.361  31.276   3.626  1.00 25.61           O  
ATOM   3558  CB  MET A 467      10.596  31.180   4.313  1.00 26.77           C  
ATOM   3559  CG  MET A 467       9.255  30.893   4.934  1.00 29.85           C  
ATOM   3560  SD  MET A 467       7.982  30.460   3.714  1.00 37.86           S  
ATOM   3561  CE  MET A 467       7.848  28.745   4.107  1.00 35.54           C  
ATOM   3562  N   ALA A 468      12.766  30.512   1.553  1.00 25.92           N  
ATOM   3563  CA  ALA A 468      13.997  30.973   0.945  1.00 26.12           C  
ATOM   3564  C   ALA A 468      13.751  32.345   0.378  1.00 26.66           C  
ATOM   3565  O   ALA A 468      13.191  32.511  -0.707  1.00 27.49           O  
ATOM   3566  CB  ALA A 468      14.506  30.000  -0.144  1.00 27.50           C  
ATOM   3567  N   GLU A 469      14.145  33.338   1.166  1.00 25.03           N  
ATOM   3568  CA  GLU A 469      13.839  34.747   0.920  1.00 25.53           C  
ATOM   3569  C   GLU A 469      14.892  35.444   0.054  1.00 25.25           C  
ATOM   3570  O   GLU A 469      16.060  35.432   0.401  1.00 24.25           O  
ATOM   3571  CB  GLU A 469      13.794  35.442   2.295  1.00 25.61           C  
ATOM   3572  CG  GLU A 469      13.264  36.808   2.252  1.00 25.82           C  
ATOM   3573  CD  GLU A 469      12.874  37.262   3.641  1.00 27.01           C  
ATOM   3574  OE1 GLU A 469      12.551  36.372   4.460  1.00 23.53           O  
ATOM   3575  OE2 GLU A 469      12.926  38.480   3.912  1.00 30.60           O1-
ATOM   3576  N   ASP A 470      14.483  36.035  -1.072  1.00 26.48           N  
ATOM   3577  CA  ASP A 470      15.420  36.809  -1.966  1.00 27.51           C  
ATOM   3578  C   ASP A 470      16.724  36.045  -2.265  1.00 26.98           C  
ATOM   3579  O   ASP A 470      17.851  36.500  -2.006  1.00 27.84           O  
ATOM   3580  CB  ASP A 470      15.736  38.193  -1.342  1.00 27.82           C  
ATOM   3581  CG  ASP A 470      16.445  39.146  -2.311  1.00 31.24           C  
ATOM   3582  OD1 ASP A 470      16.583  38.843  -3.524  1.00 36.69           O  
ATOM   3583  OD2 ASP A 470      16.863  40.214  -1.856  1.00 36.52           O1-
ATOM   3584  N   THR A 471      16.579  34.870  -2.843  1.00 26.27           N  
ATOM   3585  CA  THR A 471      17.734  33.989  -3.025  1.00 26.80           C  
ATOM   3586  C   THR A 471      18.811  34.653  -3.890  1.00 27.78           C  
ATOM   3587  O   THR A 471      19.989  34.413  -3.690  1.00 29.98           O  
ATOM   3588  CB  THR A 471      17.317  32.617  -3.600  1.00 26.22           C  
ATOM   3589  CG2 THR A 471      16.497  31.823  -2.612  1.00 26.72           C  
ATOM   3590  OG1 THR A 471      16.593  32.813  -4.818  1.00 27.51           O  
ATOM   3591  N   PRO A 472      18.414  35.482  -4.872  1.00 29.34           N  
ATOM   3592  CA  PRO A 472      19.498  36.080  -5.661  1.00 30.84           C  
ATOM   3593  C   PRO A 472      20.412  37.028  -4.865  1.00 30.98           C  
ATOM   3594  O   PRO A 472      21.548  37.244  -5.276  1.00 31.30           O  
ATOM   3595  CB  PRO A 472      18.754  36.790  -6.814  1.00 30.79           C  
ATOM   3596  CG  PRO A 472      17.385  36.090  -6.882  1.00 31.17           C  
ATOM   3597  CD  PRO A 472      17.086  35.823  -5.400  1.00 30.24           C  
ATOM   3598  N   ASP A 473      19.953  37.563  -3.731  1.00 30.33           N  
ATOM   3599  CA  ASP A 473      20.805  38.454  -2.938  1.00 30.02           C  
ATOM   3600  C   ASP A 473      21.473  37.813  -1.736  1.00 29.60           C  
ATOM   3601  O   ASP A 473      22.237  38.474  -1.011  1.00 29.15           O  
ATOM   3602  CB  ASP A 473      20.007  39.674  -2.459  1.00 30.64           C  
ATOM   3603  CG  ASP A 473      19.622  40.594  -3.578  1.00 34.18           C  
ATOM   3604  OD1 ASP A 473      20.461  40.836  -4.469  1.00 37.26           O  
ATOM   3605  OD2 ASP A 473      18.496  41.125  -3.555  1.00 39.44           O1-
ATOM   3606  N   VAL A 474      21.243  36.514  -1.536  1.00 29.14           N  
ATOM   3607  CA  VAL A 474      21.676  35.839  -0.308  1.00 28.46           C  
ATOM   3608  C   VAL A 474      23.194  35.942  -0.183  1.00 29.08           C  
ATOM   3609  O   VAL A 474      23.720  36.354   0.856  1.00 28.93           O  
ATOM   3610  CB  VAL A 474      21.156  34.355  -0.237  1.00 28.11           C  
ATOM   3611  CG1 VAL A 474      21.803  33.582   0.889  1.00 26.85           C  
ATOM   3612  CG2 VAL A 474      19.649  34.345  -0.019  1.00 27.13           C  
ATOM   3613  N   LYS A 475      23.887  35.676  -1.290  1.00 29.61           N  
ATOM   3614  CA  LYS A 475      25.350  35.581  -1.266  1.00 30.11           C  
ATOM   3615  C   LYS A 475      26.013  36.889  -0.901  1.00 29.38           C  
ATOM   3616  O   LYS A 475      26.898  36.920  -0.026  1.00 30.46           O  
ATOM   3617  CB  LYS A 475      25.887  35.066  -2.615  1.00 29.94           C  
ATOM   3618  CG  LYS A 475      27.349  34.605  -2.508  1.00 31.56           C  
ATOM   3619  CD  LYS A 475      27.850  34.036  -3.851  1.00 31.28           C  
ATOM   3620  CE  LYS A 475      29.320  33.585  -3.810  1.00 34.48           C  
ATOM   3621  NZ  LYS A 475      29.889  33.588  -5.232  1.00 38.57           N1+
ATOM   3622  N   ALA A 476      25.596  37.938  -1.610  1.00 29.59           N  
ATOM   3623  CA  ALA A 476      26.080  39.330  -1.401  1.00 30.06           C  
ATOM   3624  C   ALA A 476      25.789  39.828   0.019  1.00 29.93           C  
ATOM   3625  O   ALA A 476      26.634  40.481   0.651  1.00 30.53           O  
ATOM   3626  CB  ALA A 476      25.414  40.238  -2.409  1.00 29.39           C  
ATOM   3627  N   VAL A 477      24.592  39.521   0.518  1.00 29.39           N  
ATOM   3628  CA  VAL A 477      24.097  40.068   1.791  1.00 28.87           C  
ATOM   3629  C   VAL A 477      24.679  39.300   3.015  1.00 28.39           C  
ATOM   3630  O   VAL A 477      24.888  39.884   4.083  1.00 27.50           O  
ATOM   3631  CB  VAL A 477      22.530  40.181   1.788  1.00 29.12           C  
ATOM   3632  CG1 VAL A 477      21.982  40.439   3.200  1.00 30.33           C  
ATOM   3633  CG2 VAL A 477      22.043  41.322   0.799  1.00 30.12           C  
ATOM   3634  N   ASN A 478      24.993  38.016   2.863  1.00 27.14           N  
ATOM   3635  CA  ASN A 478      25.423  37.193   3.969  1.00 26.72           C  
ATOM   3636  C   ASN A 478      26.824  36.612   3.738  1.00 29.11           C  
ATOM   3637  O   ASN A 478      26.973  35.381   3.691  1.00 28.25           O  
ATOM   3638  CB  ASN A 478      24.437  36.010   4.190  1.00 26.59           C  
ATOM   3639  CG  ASN A 478      23.026  36.452   4.526  1.00 25.34           C  
ATOM   3640  ND2 ASN A 478      22.165  36.408   3.532  1.00 25.15           N  
ATOM   3641  OD1 ASN A 478      22.704  36.809   5.676  1.00 25.51           O  
ATOM   3642  N   PRO A 479      27.874  37.463   3.680  1.00 29.71           N  
ATOM   3643  CA  PRO A 479      29.239  36.910   3.507  1.00 30.16           C  
ATOM   3644  C   PRO A 479      29.553  35.960   4.658  1.00 30.61           C  
ATOM   3645  O   PRO A 479      29.174  36.253   5.782  1.00 30.93           O  
ATOM   3646  CB  PRO A 479      30.143  38.146   3.586  1.00 31.24           C  
ATOM   3647  CG  PRO A 479      29.293  39.236   4.204  1.00 30.89           C  
ATOM   3648  CD  PRO A 479      27.875  38.931   3.773  1.00 30.71           C  
ATOM   3649  N   VAL A 480      30.155  34.802   4.381  1.00 29.74           N  
ATOM   3650  CA  VAL A 480      30.380  33.811   5.389  1.00 29.20           C  
ATOM   3651  C   VAL A 480      31.838  33.798   5.864  1.00 30.90           C  
ATOM   3652  O   VAL A 480      32.749  34.067   5.066  1.00 30.95           O  
ATOM   3653  CB  VAL A 480      29.925  32.391   4.930  1.00 30.63           C  
ATOM   3654  CG1 VAL A 480      28.382  32.412   4.712  1.00 26.04           C  
ATOM   3655  CG2 VAL A 480      30.705  31.931   3.669  1.00 30.11           C  
ATOM   3656  N   PRO A 481      32.069  33.490   7.156  1.00 29.73           N  
ATOM   3657  CA  PRO A 481      33.447  33.376   7.661  1.00 29.56           C  
ATOM   3658  C   PRO A 481      33.987  32.015   7.259  1.00 30.56           C  
ATOM   3659  O   PRO A 481      33.202  31.062   7.014  1.00 29.24           O  
ATOM   3660  CB  PRO A 481      33.258  33.442   9.157  1.00 30.80           C  
ATOM   3661  CG  PRO A 481      31.862  32.861   9.364  1.00 28.99           C  
ATOM   3662  CD  PRO A 481      31.070  33.233   8.210  1.00 30.43           C  
ATOM   3663  N   GLN A 482      35.302  31.905   7.241  1.00 29.89           N  
ATOM   3664  CA  GLN A 482      35.952  30.668   6.832  1.00 30.13           C  
ATOM   3665  C   GLN A 482      35.593  29.512   7.766  1.00 28.43           C  
ATOM   3666  O   GLN A 482      35.436  28.357   7.308  1.00 27.67           O  
ATOM   3667  CB  GLN A 482      37.491  30.848   6.751  1.00 30.44           C  
ATOM   3668  CG  GLN A 482      38.257  29.531   6.491  1.00 35.53           C  
ATOM   3669  CD  GLN A 482      37.803  28.874   5.185  1.00 39.51           C  
ATOM   3670  NE2 GLN A 482      37.618  27.559   5.202  1.00 42.23           N  
ATOM   3671  OE1 GLN A 482      37.619  29.562   4.164  1.00 46.50           O  
ATOM   3672  N   ALA A 483      35.439  29.829   9.047  1.00 26.71           N  
ATOM   3673  CA  ALA A 483      35.070  28.857  10.031  1.00 26.10           C  
ATOM   3674  C   ALA A 483      33.716  28.243   9.609  1.00 24.75           C  
ATOM   3675  O   ALA A 483      33.513  27.073   9.776  1.00 24.17           O  
ATOM   3676  CB  ALA A 483      34.970  29.494  11.411  1.00 27.10           C  
ATOM   3677  N   TRP A 484      32.830  29.038   9.040  1.00 23.85           N  
ATOM   3678  CA  TRP A 484      31.497  28.502   8.602  1.00 24.01           C  
ATOM   3679  C   TRP A 484      31.662  27.522   7.425  1.00 24.01           C  
ATOM   3680  O   TRP A 484      31.131  26.404   7.441  1.00 23.79           O  
ATOM   3681  CB  TRP A 484      30.533  29.635   8.313  1.00 22.70           C  
ATOM   3682  CG  TRP A 484      29.172  29.139   7.875  1.00 22.66           C  
ATOM   3683  CD1 TRP A 484      28.085  28.918   8.660  1.00 24.11           C  
ATOM   3684  CD2 TRP A 484      28.791  28.811   6.543  1.00 22.39           C  
ATOM   3685  CE2 TRP A 484      27.442  28.396   6.573  1.00 22.05           C  
ATOM   3686  CE3 TRP A 484      29.472  28.758   5.323  1.00 20.94           C  
ATOM   3687  NE1 TRP A 484      27.012  28.509   7.865  1.00 22.61           N  
ATOM   3688  CZ2 TRP A 484      26.783  27.956   5.427  1.00 21.93           C  
ATOM   3689  CZ3 TRP A 484      28.793  28.371   4.189  1.00 21.60           C  
ATOM   3690  CH2 TRP A 484      27.451  28.010   4.241  1.00 21.89           C  
ATOM   3691  N   SER A 485      32.484  27.907   6.454  1.00 25.28           N  
ATOM   3692  CA  SER A 485      32.834  27.067   5.295  1.00 25.69           C  
ATOM   3693  C   SER A 485      33.466  25.727   5.711  1.00 25.46           C  
ATOM   3694  O   SER A 485      33.337  24.694   4.997  1.00 26.28           O  
ATOM   3695  CB  SER A 485      33.745  27.848   4.347  1.00 24.29           C  
ATOM   3696  OG  SER A 485      33.012  28.981   3.903  1.00 26.62           O  
ATOM   3697  N   ASP A 486      34.085  25.732   6.886  1.00 24.88           N  
ATOM   3698  CA  ASP A 486      34.789  24.577   7.392  1.00 25.13           C  
ATOM   3699  C   ASP A 486      33.836  23.587   8.064  1.00 25.03           C  
ATOM   3700  O   ASP A 486      34.240  22.470   8.344  1.00 24.04           O  
ATOM   3701  CB  ASP A 486      35.807  24.953   8.478  1.00 27.30           C  
ATOM   3702  CG  ASP A 486      37.136  25.604   7.963  1.00 31.86           C  
ATOM   3703  OD1 ASP A 486      37.481  25.575   6.782  1.00 34.14           O  
ATOM   3704  OD2 ASP A 486      37.844  26.128   8.859  1.00 39.26           O1-
ATOM   3705  N   LEU A 487      32.621  24.028   8.443  1.00 23.63           N  
ATOM   3706  CA  LEU A 487      31.745  23.155   9.247  1.00 23.66           C  
ATOM   3707  C   LEU A 487      31.346  21.868   8.576  1.00 22.01           C  
ATOM   3708  O   LEU A 487      31.456  20.744   9.153  1.00 23.87           O  
ATOM   3709  CB  LEU A 487      30.488  23.940   9.663  1.00 23.97           C  
ATOM   3710  CG  LEU A 487      30.768  25.036  10.723  1.00 22.57           C  
ATOM   3711  CD1 LEU A 487      29.513  25.978  10.841  1.00 25.81           C  
ATOM   3712  CD2 LEU A 487      31.052  24.342  12.050  1.00 25.06           C  
ATOM   3713  N   CYS A 488      30.866  21.983   7.364  1.00 23.13           N  
ATOM   3714  CA  CYS A 488      30.342  20.791   6.700  1.00 22.59           C  
ATOM   3715  C   CYS A 488      31.447  19.747   6.414  1.00 24.08           C  
ATOM   3716  O   CYS A 488      31.231  18.544   6.673  1.00 20.23           O  
ATOM   3717  CB  CYS A 488      29.566  21.167   5.458  1.00 23.00           C  
ATOM   3718  SG  CYS A 488      27.959  21.896   5.764  1.00 24.48           S  
ATOM   3719  N   PRO A 489      32.585  20.173   5.876  1.00 24.31           N  
ATOM   3720  CA  PRO A 489      33.651  19.150   5.721  1.00 25.66           C  
ATOM   3721  C   PRO A 489      33.984  18.397   6.987  1.00 25.51           C  
ATOM   3722  O   PRO A 489      34.075  17.137   7.004  1.00 25.16           O  
ATOM   3723  CB  PRO A 489      34.848  19.956   5.225  1.00 26.66           C  
ATOM   3724  CG  PRO A 489      34.271  21.127   4.512  1.00 26.94           C  
ATOM   3725  CD  PRO A 489      32.926  21.430   5.203  1.00 26.19           C  
ATOM   3726  N   THR A 490      34.123  19.120   8.079  1.00 25.07           N  
ATOM   3727  CA  THR A 490      34.437  18.490   9.356  1.00 25.94           C  
ATOM   3728  C   THR A 490      33.340  17.572   9.835  1.00 25.50           C  
ATOM   3729  O   THR A 490      33.613  16.436  10.311  1.00 26.23           O  
ATOM   3730  CB  THR A 490      34.725  19.551  10.426  1.00 26.24           C  
ATOM   3731  CG2 THR A 490      35.234  18.921  11.750  1.00 26.32           C  
ATOM   3732  OG1 THR A 490      35.726  20.420   9.919  1.00 26.24           O  
ATOM   3733  N   TYR A 491      32.098  18.045   9.738  1.00 25.30           N  
ATOM   3734  CA  TYR A 491      30.965  17.214  10.189  1.00 25.48           C  
ATOM   3735  C   TYR A 491      30.836  15.942   9.317  1.00 26.68           C  
ATOM   3736  O   TYR A 491      30.652  14.798   9.851  1.00 25.74           O  
ATOM   3737  CB  TYR A 491      29.664  18.036  10.158  1.00 27.02           C  
ATOM   3738  CG  TYR A 491      28.463  17.254  10.605  1.00 23.77           C  
ATOM   3739  CD1 TYR A 491      28.190  17.064  11.963  1.00 26.87           C  
ATOM   3740  CD2 TYR A 491      27.611  16.670   9.667  1.00 28.22           C  
ATOM   3741  CE1 TYR A 491      27.079  16.332  12.367  1.00 27.27           C  
ATOM   3742  CE2 TYR A 491      26.492  15.930  10.067  1.00 28.65           C  
ATOM   3743  CZ  TYR A 491      26.242  15.766  11.414  1.00 30.95           C  
ATOM   3744  OH  TYR A 491      25.160  15.001  11.807  1.00 30.59           O  
ATOM   3745  N   ASP A 492      30.936  16.159   7.989  1.00 26.40           N  
ATOM   3746  CA  ASP A 492      30.767  15.079   7.038  1.00 28.59           C  
ATOM   3747  C   ASP A 492      31.905  14.060   7.191  1.00 28.84           C  
ATOM   3748  O   ASP A 492      31.764  12.950   6.741  1.00 28.32           O  
ATOM   3749  CB  ASP A 492      30.643  15.602   5.620  1.00 28.43           C  
ATOM   3750  CG  ASP A 492      29.341  16.422   5.390  1.00 25.26           C  
ATOM   3751  OD1 ASP A 492      28.374  16.314   6.184  1.00 27.49           O  
ATOM   3752  OD2 ASP A 492      29.334  17.089   4.387  1.00 23.30           O1-
ATOM   3753  N   ALA A 493      32.979  14.439   7.891  1.00 29.32           N  
ATOM   3754  CA  ALA A 493      34.139  13.564   8.076  1.00 30.57           C  
ATOM   3755  C   ALA A 493      34.000  12.700   9.323  1.00 31.09           C  
ATOM   3756  O   ALA A 493      34.820  11.781   9.563  1.00 31.18           O  
ATOM   3757  CB  ALA A 493      35.415  14.408   8.114  1.00 30.31           C  
ATOM   3758  N   LEU A 494      32.975  12.967  10.129  1.00 30.28           N  
ATOM   3759  CA  LEU A 494      32.835  12.302  11.404  1.00 32.69           C  
ATOM   3760  C   LEU A 494      32.364  10.890  11.187  1.00 34.18           C  
ATOM   3761  O   LEU A 494      31.615  10.623  10.275  1.00 34.56           O  
ATOM   3762  CB  LEU A 494      31.795  13.020  12.291  1.00 31.83           C  
ATOM   3763  CG  LEU A 494      32.169  14.381  12.877  1.00 31.38           C  
ATOM   3764  CD1 LEU A 494      30.937  15.102  13.522  1.00 27.19           C  
ATOM   3765  CD2 LEU A 494      33.349  14.248  13.873  1.00 28.98           C  
ATOM   3766  N   ASP A 495      32.770   9.979  12.049  1.00 37.78           N  
ATOM   3767  CA  ASP A 495      32.098   8.700  12.126  1.00 40.28           C  
ATOM   3768  C   ASP A 495      30.670   8.937  12.563  1.00 41.21           C  
ATOM   3769  O   ASP A 495      30.458   9.771  13.414  1.00 39.76           O  
ATOM   3770  CB  ASP A 495      32.763   7.862  13.193  1.00 41.86           C  
ATOM   3771  CG  ASP A 495      32.099   6.529  13.358  1.00 45.64           C  
ATOM   3772  OD1 ASP A 495      32.325   5.662  12.486  1.00 52.66           O  
ATOM   3773  OD2 ASP A 495      31.364   6.348  14.353  1.00 52.13           O1-
ATOM   3774  N   PRO A 496      29.696   8.187  12.024  1.00 42.87           N  
ATOM   3775  CA  PRO A 496      28.314   8.396  12.468  1.00 43.97           C  
ATOM   3776  C   PRO A 496      28.040   8.266  13.983  1.00 44.72           C  
ATOM   3777  O   PRO A 496      27.159   8.944  14.486  1.00 44.72           O  
ATOM   3778  CB  PRO A 496      27.511   7.357  11.650  1.00 44.38           C  
ATOM   3779  CG  PRO A 496      28.372   7.031  10.482  1.00 43.57           C  
ATOM   3780  CD  PRO A 496      29.777   7.130  10.992  1.00 43.51           C  
ATOM   3781  N   ASN A 497      28.813   7.459  14.692  1.00 46.39           N  
ATOM   3782  CA  ASN A 497      28.734   7.366  16.163  1.00 47.29           C  
ATOM   3783  C   ASN A 497      29.394   8.490  16.954  1.00 46.97           C  
ATOM   3784  O   ASN A 497      29.220   8.575  18.186  1.00 47.41           O  
ATOM   3785  CB  ASN A 497      29.349   6.060  16.644  1.00 48.17           C  
ATOM   3786  CG  ASN A 497      28.603   4.882  16.139  1.00 51.37           C  
ATOM   3787  ND2 ASN A 497      29.301   4.009  15.376  1.00 55.25           N  
ATOM   3788  OD1 ASN A 497      27.381   4.761  16.386  1.00 54.68           O  
ATOM   3789  N   ASP A 498      30.188   9.317  16.278  1.00 45.52           N  
ATOM   3790  CA  ASP A 498      30.688  10.542  16.883  1.00 44.88           C  
ATOM   3791  C   ASP A 498      29.782  11.709  16.471  1.00 43.35           C  
ATOM   3792  O   ASP A 498      30.113  12.851  16.746  1.00 41.71           O  
ATOM   3793  CB  ASP A 498      32.135  10.840  16.448  1.00 44.60           C  
ATOM   3794  CG  ASP A 498      33.150   9.938  17.105  1.00 48.43           C  
ATOM   3795  OD1 ASP A 498      32.872   9.425  18.218  1.00 52.77           O  
ATOM   3796  OD2 ASP A 498      34.247   9.752  16.510  1.00 48.67           O1-
ATOM   3797  N   GLN A 499      28.672  11.458  15.786  1.00 41.72           N  
ATOM   3798  CA  GLN A 499      27.793  12.579  15.426  1.00 41.57           C  
ATOM   3799  C   GLN A 499      26.969  13.016  16.679  1.00 42.21           C  
ATOM   3800  O   GLN A 499      26.913  12.331  17.736  1.00 39.44           O  
ATOM   3801  CB  GLN A 499      26.869  12.261  14.243  1.00 42.37           C  
ATOM   3802  CG  GLN A 499      27.488  12.362  12.813  1.00 41.71           C  
ATOM   3803  CD  GLN A 499      26.673  11.617  11.732  1.00 41.98           C  
ATOM   3804  NE2 GLN A 499      25.549  11.026  12.144  1.00 42.68           N  
ATOM   3805  OE1 GLN A 499      27.053  11.576  10.540  1.00 37.92           O  
ATOM   3806  OXT GLN A 499      26.378  14.103  16.649  1.00 41.18           O1-
TER   
HETATM 3807 CU    CU A1500      13.647  27.071  15.144  0.70 24.62          CU  
HETATM 3808 CU    CU A1501      13.402  28.480  18.704  0.70 31.45          CU  
HETATM 3809 CU    CU A1502      13.936  31.072  15.999  0.70 26.78          CU  
HETATM 3810 CU    CU A1503       3.424  20.617  16.684  0.80 27.38          CU  
CONECT  464 3809
CONECT  486 3808
CONECT  838 3808
CONECT  854 3807
CONECT 2996 3810
CONECT 3026 3809
CONECT 3044 3807
CONECT 3445 3807
CONECT 3461 3808
CONECT 3496 3810
CONECT 3807  854 3044 3445
CONECT 3808  486  838 3461
CONECT 3809  464 3026
CONECT 3810 2996 3496
END
