# Supplementary material for: Hydrophobic tuning with non-canonical amino acids in a copper metalloenzyme
Source: Nat Chem. 2026 Apr 13;18(7):1269–77. doi: 10.1038/s41557-026-02116-7 (PMC13323077; doi:10.1038/s41557-026-02116-7)
Supplement: Supplementary file 4 — Code related to logP prediction, PDB analysis and redox deconvolution. [file 41557_2026_2116_MOESM4_ESM.zip › Code_lite/PDB_analysis_lite/inputs/starting_pdbs/6tyr.pdb]

CRYST1   61.445   85.386  169.156  90.00  90.00  90.00 C 2 2 21      1
ATOM      1  N   GLY A  24      27.701  13.229  47.947  1.00 63.66           N  
ATOM      2  CA  GLY A  24      26.901  12.744  49.058  1.00 85.75           C  
ATOM      3  C   GLY A  24      26.310  11.355  48.871  1.00106.92           C  
ATOM      4  O   GLY A  24      27.036  10.357  48.887  1.00113.99           O  
ATOM      5  N   PRO A  25      24.987  11.285  48.712  1.00108.26           N  
ATOM      6  CA  PRO A  25      24.310   9.994  48.514  1.00103.43           C  
ATOM      7  C   PRO A  25      24.307   9.542  47.059  1.00 98.94           C  
ATOM      8  O   PRO A  25      24.189  10.345  46.130  1.00 97.79           O  
ATOM      9  CB  PRO A  25      22.883  10.287  48.996  1.00 91.30           C  
ATOM     10  CG  PRO A  25      22.698  11.740  48.694  1.00 88.17           C  
ATOM     11  CD  PRO A  25      24.036  12.400  48.873  1.00 93.46           C  
ATOM     12  N   SER A  26      24.421   8.220  46.863  1.00 86.82           N  
ATOM     13  CA  SER A  26      24.601   7.625  45.534  1.00 67.90           C  
ATOM     14  C   SER A  26      23.435   6.699  45.183  1.00 56.40           C  
ATOM     15  O   SER A  26      23.415   5.523  45.569  1.00 45.72           O  
ATOM     16  CB  SER A  26      25.924   6.877  45.447  1.00 61.22           C  
ATOM     17  OG  SER A  26      25.893   5.959  44.369  1.00 69.69           O  
ATOM     18  N   PHE A  27      22.501   7.242  44.416  1.00 43.05           N  
ATOM     19  CA  PHE A  27      21.365   6.495  43.878  1.00 36.89           C  
ATOM     20  C   PHE A  27      21.829   5.539  42.778  1.00 19.52           C  
ATOM     21  O   PHE A  27      22.553   5.959  41.869  1.00 31.14           O  
ATOM     22  CB  PHE A  27      20.360   7.522  43.350  1.00 33.38           C  
ATOM     23  CG  PHE A  27      19.220   6.955  42.559  1.00 28.32           C  
ATOM     24  CD1 PHE A  27      18.184   6.284  43.187  1.00 35.76           C  
ATOM     25  CD2 PHE A  27      19.136   7.188  41.186  1.00 30.36           C  
ATOM     26  CE1 PHE A  27      17.105   5.798  42.448  1.00 35.28           C  
ATOM     27  CE2 PHE A  27      18.059   6.711  40.439  1.00 31.97           C  
ATOM     28  CZ  PHE A  27      17.049   6.013  41.066  1.00 29.61           C  
ATOM     29  N   PRO A  28      21.446   4.260  42.830  1.00 22.90           N  
ATOM     30  CA  PRO A  28      21.921   3.299  41.826  1.00 28.93           C  
ATOM     31  C   PRO A  28      21.359   3.626  40.453  1.00 35.12           C  
ATOM     32  O   PRO A  28      20.154   3.832  40.285  1.00 27.60           O  
ATOM     33  CB  PRO A  28      21.409   1.952  42.346  1.00 26.92           C  
ATOM     34  CG  PRO A  28      20.287   2.295  43.260  1.00 25.46           C  
ATOM     35  CD  PRO A  28      20.578   3.631  43.843  1.00 26.52           C  
ATOM     36  N   GLU A  29      22.254   3.695  39.475  1.00 23.45           N  
ATOM     37  CA  GLU A  29      21.895   4.052  38.119  1.00 29.71           C  
ATOM     38  C   GLU A  29      22.922   3.368  37.236  1.00 23.82           C  
ATOM     39  O   GLU A  29      24.089   3.277  37.640  1.00 27.29           O  
ATOM     40  CB  GLU A  29      21.936   5.572  37.919  1.00 29.74           C  
ATOM     41  CG  GLU A  29      21.082   6.107  36.794  1.00 30.81           C  
ATOM     42  CD  GLU A  29      20.864   7.605  36.923  1.00 31.51           C  
ATOM     43  OE1 GLU A  29      20.702   8.274  35.879  1.00 28.88           O  
ATOM     44  OE2 GLU A  29      20.884   8.113  38.072  1.00 30.76           O1-
ATOM     45  N   PRO A  30      22.542   2.864  36.059  1.00 17.59           N  
ATOM     46  CA  PRO A  30      23.539   2.207  35.212  1.00 20.43           C  
ATOM     47  C   PRO A  30      24.651   3.171  34.818  1.00 22.23           C  
ATOM     48  O   PRO A  30      24.445   4.377  34.651  1.00 23.38           O  
ATOM     49  CB  PRO A  30      22.735   1.751  33.995  1.00 16.73           C  
ATOM     50  CG  PRO A  30      21.320   1.654  34.496  1.00 21.48           C  
ATOM     51  CD  PRO A  30      21.189   2.781  35.473  1.00 18.68           C  
ATOM     52  N   LYS A  31      25.851   2.621  34.698  1.00 27.32           N  
ATOM     53  CA  LYS A  31      26.996   3.409  34.281  1.00 24.23           C  
ATOM     54  C   LYS A  31      26.784   3.856  32.840  1.00 27.44           C  
ATOM     55  O   LYS A  31      26.254   3.106  32.012  1.00 23.28           O  
ATOM     56  CB  LYS A  31      28.290   2.597  34.425  1.00 35.21           C  
ATOM     57  CG  LYS A  31      28.731   2.254  35.896  1.00 45.54           C  
ATOM     58  CD  LYS A  31      27.662   1.536  36.764  1.00 41.16           C  
ATOM     59  CE  LYS A  31      27.114   0.271  36.069  1.00 55.29           C  
ATOM     60  NZ  LYS A  31      25.819  -0.204  36.625  1.00 51.78           N1+
ATOM     61  N   VAL A  32      27.218   5.071  32.535  1.00 21.78           N  
ATOM     62  CA  VAL A  32      26.908   5.719  31.267  1.00 25.11           C  
ATOM     63  C   VAL A  32      28.146   5.699  30.390  1.00 26.33           C  
ATOM     64  O   VAL A  32      29.210   6.179  30.799  1.00 25.79           O  
ATOM     65  CB  VAL A  32      26.415   7.154  31.490  1.00 25.95           C  
ATOM     66  CG1 VAL A  32      26.054   7.817  30.148  1.00 20.77           C  
ATOM     67  CG2 VAL A  32      25.235   7.150  32.450  1.00 20.02           C  
ATOM     68  N   VAL A  33      28.007   5.140  29.190  1.00 16.34           N  
ATOM     69  CA  VAL A  33      29.041   5.212  28.156  1.00 21.86           C  
ATOM     70  C   VAL A  33      28.610   6.250  27.125  1.00 23.54           C  
ATOM     71  O   VAL A  33      27.577   6.088  26.471  1.00 26.26           O  
ATOM     72  CB  VAL A  33      29.261   3.845  27.494  1.00 23.10           C  
ATOM     73  CG1 VAL A  33      30.364   3.921  26.433  1.00 24.67           C  
ATOM     74  CG2 VAL A  33      29.565   2.803  28.535  1.00 24.43           C  
ATOM     75  N   ARG A  34      29.396   7.308  26.971  1.00 21.13           N  
ATOM     76  CA  ARG A  34      29.053   8.394  26.062  1.00 20.77           C  
ATOM     77  C   ARG A  34      29.825   8.253  24.771  1.00 23.76           C  
ATOM     78  O   ARG A  34      30.921   7.686  24.752  1.00 22.00           O  
ATOM     79  CB  ARG A  34      29.361   9.752  26.674  1.00 21.63           C  
ATOM     80  CG  ARG A  34      28.543  10.087  27.888  1.00 26.88           C  
ATOM     81  CD  ARG A  34      29.015  11.409  28.448  1.00 33.98           C  
ATOM     82  NE  ARG A  34      27.900  12.176  28.978  1.00 48.21           N  
ATOM     83  CZ  ARG A  34      27.375  11.963  30.172  1.00 35.79           C  
ATOM     84  NH1 ARG A  34      26.354  12.700  30.585  1.00 42.50           N1+
ATOM     85  NH2 ARG A  34      27.873  11.005  30.944  1.00 39.99           N  
ATOM     86  N   SER A  35      29.257   8.784  23.686  1.00 21.31           N  
ATOM     87  CA  SER A  35      30.068   8.916  22.486  1.00 24.08           C  
ATOM     88  C   SER A  35      31.177   9.912  22.776  1.00 26.60           C  
ATOM     89  O   SER A  35      31.036  10.795  23.624  1.00 26.47           O  
ATOM     90  CB  SER A  35      29.251   9.414  21.293  1.00 20.55           C  
ATOM     91  OG  SER A  35      28.572  10.616  21.622  1.00 28.51           O  
ATOM     92  N   GLN A  36      32.295   9.757  22.080  1.00 24.69           N  
ATOM     93  CA  GLN A  36      33.361  10.751  22.131  1.00 29.79           C  
ATOM     94  C   GLN A  36      33.821  11.034  20.711  1.00 22.51           C  
ATOM     95  O   GLN A  36      34.083  10.097  19.949  1.00 28.29           O  
ATOM     96  CB  GLN A  36      34.537  10.282  22.987  1.00 30.64           C  
ATOM     97  CG  GLN A  36      35.767  11.192  22.873  1.00 39.01           C  
ATOM     98  CD  GLN A  36      35.579  12.574  23.499  1.00 43.08           C  
ATOM     99  NE2 GLN A  36      36.148  12.759  24.684  1.00 40.03           N  
ATOM    100  OE1 GLN A  36      34.942  13.462  22.922  1.00 44.47           O  
ATOM    101  N   GLY A  37      33.889  12.319  20.350  1.00 29.75           N  
ATOM    102  CA  GLY A  37      34.190  12.715  18.986  1.00 28.94           C  
ATOM    103  C   GLY A  37      33.309  12.052  17.945  1.00 31.35           C  
ATOM    104  O   GLY A  37      33.799  11.550  16.922  1.00 33.22           O  
ATOM    105  N   GLY A  38      32.004  12.031  18.198  1.00 33.20           N  
ATOM    106  CA  GLY A  38      31.055  11.508  17.234  1.00 25.43           C  
ATOM    107  C   GLY A  38      31.043  10.003  17.079  1.00 28.72           C  
ATOM    108  O   GLY A  38      30.487   9.503  16.098  1.00 24.44           O  
ATOM    109  N   LEU A  39      31.641   9.256  18.009  1.00 27.57           N  
ATOM    110  CA  LEU A  39      31.706   7.805  17.892  1.00 25.30           C  
ATOM    111  C   LEU A  39      31.507   7.167  19.257  1.00 28.51           C  
ATOM    112  O   LEU A  39      32.161   7.544  20.233  1.00 26.34           O  
ATOM    113  CB  LEU A  39      33.053   7.360  17.289  1.00 23.93           C  
ATOM    114  CG  LEU A  39      33.336   5.856  17.327  1.00 31.19           C  
ATOM    115  CD1 LEU A  39      32.338   5.090  16.467  1.00 23.80           C  
ATOM    116  CD2 LEU A  39      34.776   5.538  16.905  1.00 28.01           C  
ATOM    117  N   LEU A  40      30.609   6.190  19.330  1.00 23.67           N  
ATOM    118  CA  LEU A  40      30.500   5.338  20.508  1.00 23.47           C  
ATOM    119  C   LEU A  40      30.851   3.945  20.017  1.00 27.00           C  
ATOM    120  O   LEU A  40      30.049   3.311  19.326  1.00 28.55           O  
ATOM    121  CB  LEU A  40      29.108   5.390  21.139  1.00 22.51           C  
ATOM    122  CG  LEU A  40      29.013   4.893  22.593  1.00 25.61           C  
ATOM    123  CD1 LEU A  40      27.772   5.451  23.272  1.00 24.04           C  
ATOM    124  CD2 LEU A  40      29.022   3.375  22.674  1.00 27.22           C  
ATOM    125  N   SER A  41      32.054   3.493  20.356  1.00 24.08           N  
ATOM    126  CA  SER A  41      32.538   2.161  20.019  1.00 24.26           C  
ATOM    127  C   SER A  41      32.616   1.368  21.304  1.00 30.73           C  
ATOM    128  O   SER A  41      33.258   1.802  22.266  1.00 26.23           O  
ATOM    129  CB  SER A  41      33.917   2.215  19.354  1.00 31.21           C  
ATOM    130  OG  SER A  41      34.201   1.010  18.656  1.00 34.82           O  
ATOM    131  N   LEU A  42      31.973   0.213  21.325  1.00 26.46           N  
ATOM    132  CA  LEU A  42      31.927  -0.548  22.559  1.00 25.07           C  
ATOM    133  C   LEU A  42      31.818  -2.028  22.234  1.00 25.64           C  
ATOM    134  O   LEU A  42      31.130  -2.414  21.286  1.00 29.81           O  
ATOM    135  CB  LEU A  42      30.750  -0.096  23.429  1.00 30.94           C  
ATOM    136  CG  LEU A  42      30.611  -0.729  24.806  1.00 30.42           C  
ATOM    137  CD1 LEU A  42      31.717  -0.235  25.723  1.00 31.15           C  
ATOM    138  CD2 LEU A  42      29.265  -0.380  25.375  1.00 30.69           C  
ATOM    139  N   LYS A  43      32.517  -2.844  23.011  1.00 32.81           N  
ATOM    140  CA  LYS A  43      32.313  -4.281  22.997  1.00 25.12           C  
ATOM    141  C   LYS A  43      31.496  -4.663  24.221  1.00 24.67           C  
ATOM    142  O   LYS A  43      31.827  -4.279  25.348  1.00 30.92           O  
ATOM    143  CB  LYS A  43      33.642  -5.040  22.970  1.00 32.62           C  
ATOM    144  CG  LYS A  43      34.183  -5.270  21.562  1.00 45.08           C  
ATOM    145  CD  LYS A  43      35.622  -4.777  21.428  1.00 53.78           C  
ATOM    146  CE  LYS A  43      35.976  -4.483  19.981  1.00 52.28           C  
ATOM    147  NZ  LYS A  43      35.410  -3.178  19.520  1.00 52.46           N1+
ATOM    148  N   LEU A  44      30.406  -5.377  23.989  1.00 25.65           N  
ATOM    149  CA  LEU A  44      29.509  -5.805  25.047  1.00 33.78           C  
ATOM    150  C   LEU A  44      29.390  -7.319  24.965  1.00 28.94           C  
ATOM    151  O   LEU A  44      29.094  -7.860  23.898  1.00 29.42           O  
ATOM    152  CB  LEU A  44      28.138  -5.130  24.903  1.00 35.67           C  
ATOM    153  CG  LEU A  44      27.487  -4.455  26.114  1.00 33.53           C  
ATOM    154  CD1 LEU A  44      28.456  -3.612  26.910  1.00 28.79           C  
ATOM    155  CD2 LEU A  44      26.312  -3.603  25.653  1.00 38.99           C  
ATOM    156  N   SER A  45      29.657  -7.995  26.075  1.00 31.45           N  
ATOM    157  CA  SER A  45      29.486  -9.433  26.171  1.00 30.66           C  
ATOM    158  C   SER A  45      28.154  -9.716  26.837  1.00 24.23           C  
ATOM    159  O   SER A  45      27.831  -9.105  27.859  1.00 29.78           O  
ATOM    160  CB  SER A  45      30.607 -10.070  26.988  1.00 39.71           C  
ATOM    161  OG  SER A  45      31.823 -10.044  26.271  1.00 56.68           O  
ATOM    162  N   ALA A  46      27.392 -10.643  26.261  1.00 25.69           N  
ATOM    163  CA  ALA A  46      26.230 -11.221  26.924  1.00 21.84           C  
ATOM    164  C   ALA A  46      26.699 -12.499  27.614  1.00 24.27           C  
ATOM    165  O   ALA A  46      27.082 -13.464  26.945  1.00 28.32           O  
ATOM    166  CB  ALA A  46      25.120 -11.493  25.914  1.00 18.27           C  
ATOM    167  N   THR A  47      26.679 -12.502  28.948  1.00 27.77           N  
ATOM    168  CA  THR A  47      27.362 -13.503  29.775  1.00 26.70           C  
ATOM    169  C   THR A  47      26.563 -13.779  31.036  1.00 27.83           C  
ATOM    170  O   THR A  47      25.999 -12.838  31.613  1.00 24.38           O  
ATOM    171  CB  THR A  47      28.763 -13.035  30.205  1.00 30.02           C  
ATOM    172  CG2 THR A  47      29.642 -14.230  30.586  1.00 34.85           C  
ATOM    173  OG1 THR A  47      29.377 -12.277  29.155  1.00 38.51           O  
ATOM    174  N   PRO A  48      26.542 -15.023  31.523  1.00 26.08           N  
ATOM    175  CA  PRO A  48      26.090 -15.246  32.900  1.00 31.27           C  
ATOM    176  C   PRO A  48      26.982 -14.457  33.844  1.00 30.30           C  
ATOM    177  O   PRO A  48      28.201 -14.425  33.676  1.00 32.61           O  
ATOM    178  CB  PRO A  48      26.243 -16.763  33.088  1.00 25.34           C  
ATOM    179  CG  PRO A  48      26.158 -17.313  31.687  1.00 24.54           C  
ATOM    180  CD  PRO A  48      26.859 -16.284  30.831  1.00 28.14           C  
ATOM    181  N   THR A  49      26.364 -13.805  34.839  1.00 23.46           N  
ATOM    182  CA  THR A  49      27.071 -12.884  35.725  1.00 25.55           C  
ATOM    183  C   THR A  49      26.680 -13.058  37.183  1.00 24.37           C  
ATOM    184  O   THR A  49      25.571 -12.683  37.575  1.00 26.18           O  
ATOM    185  CB  THR A  49      26.795 -11.438  35.315  1.00 22.11           C  
ATOM    186  CG2 THR A  49      27.652 -10.492  36.127  1.00 23.66           C  
ATOM    187  OG1 THR A  49      27.075 -11.274  33.918  1.00 28.20           O  
ATOM    188  N   PRO A  50      27.567 -13.584  38.029  1.00 29.33           N  
ATOM    189  CA  PRO A  50      27.264 -13.648  39.467  1.00 27.54           C  
ATOM    190  C   PRO A  50      27.140 -12.246  40.045  1.00 29.15           C  
ATOM    191  O   PRO A  50      28.042 -11.421  39.909  1.00 35.11           O  
ATOM    192  CB  PRO A  50      28.467 -14.407  40.054  1.00 24.26           C  
ATOM    193  CG  PRO A  50      29.112 -15.089  38.878  1.00 27.12           C  
ATOM    194  CD  PRO A  50      28.869 -14.188  37.703  1.00 28.76           C  
ATOM    195  N   LEU A  51      26.003 -11.972  40.681  1.00 24.08           N  
ATOM    196  CA  LEU A  51      25.723 -10.637  41.187  1.00 29.91           C  
ATOM    197  C   LEU A  51      25.183 -10.713  42.601  1.00 30.61           C  
ATOM    198  O   LEU A  51      24.725 -11.758  43.066  1.00 34.15           O  
ATOM    199  CB  LEU A  51      24.699  -9.892  40.306  1.00 32.53           C  
ATOM    200  CG  LEU A  51      25.174  -9.477  38.921  1.00 40.63           C  
ATOM    201  CD1 LEU A  51      23.981  -9.120  38.049  1.00 33.02           C  
ATOM    202  CD2 LEU A  51      26.163  -8.319  39.011  1.00 37.95           C  
ATOM    203  N   ALA A  52      25.220  -9.571  43.270  1.00 33.53           N  
ATOM    204  CA  ALA A  52      24.489  -9.351  44.507  1.00 38.01           C  
ATOM    205  C   ALA A  52      23.449  -8.276  44.233  1.00 42.55           C  
ATOM    206  O   ALA A  52      23.799  -7.169  43.813  1.00 49.98           O  
ATOM    207  CB  ALA A  52      25.429  -8.927  45.637  1.00 34.01           C  
ATOM    208  N   ILE A  53      22.176  -8.612  44.434  1.00 37.20           N  
ATOM    209  CA  ILE A  53      21.090  -7.641  44.335  1.00 44.45           C  
ATOM    210  C   ILE A  53      20.014  -8.024  45.335  1.00 36.70           C  
ATOM    211  O   ILE A  53      19.785  -9.207  45.602  1.00 42.69           O  
ATOM    212  CB  ILE A  53      20.475  -7.541  42.914  1.00 45.15           C  
ATOM    213  CG1 ILE A  53      19.956  -8.902  42.445  1.00 45.40           C  
ATOM    214  CG2 ILE A  53      21.444  -6.917  41.909  1.00 47.69           C  
ATOM    215  CD1 ILE A  53      19.034  -8.790  41.269  1.00 46.41           C  
ATOM    216  N   ALA A  54      19.354  -7.005  45.891  1.00 37.58           N  
ATOM    217  CA  ALA A  54      18.256  -7.187  46.841  1.00 48.02           C  
ATOM    218  C   ALA A  54      18.675  -8.065  48.021  1.00 48.81           C  
ATOM    219  O   ALA A  54      17.906  -8.897  48.505  1.00 51.92           O  
ATOM    220  CB  ALA A  54      17.019  -7.763  46.143  1.00 42.02           C  
ATOM    221  N   GLY A  55      19.910  -7.875  48.487  1.00 50.79           N  
ATOM    222  CA  GLY A  55      20.436  -8.659  49.594  1.00 50.77           C  
ATOM    223  C   GLY A  55      20.394 -10.146  49.311  1.00 46.15           C  
ATOM    224  O   GLY A  55      19.855 -10.924  50.102  1.00 52.41           O  
ATOM    225  N   GLN A  56      20.962 -10.542  48.176  1.00 51.80           N  
ATOM    226  CA  GLN A  56      20.830 -11.892  47.652  1.00 48.45           C  
ATOM    227  C   GLN A  56      21.944 -12.116  46.642  1.00 45.73           C  
ATOM    228  O   GLN A  56      22.468 -11.173  46.045  1.00 43.28           O  
ATOM    229  CB  GLN A  56      19.453 -12.101  47.004  1.00 48.78           C  
ATOM    230  CG  GLN A  56      19.079 -13.544  46.676  1.00 44.92           C  
ATOM    231  CD  GLN A  56      17.595 -13.797  46.865  1.00 50.89           C  
ATOM    232  NE2 GLN A  56      16.904 -12.824  47.454  1.00 54.60           N  
ATOM    233  OE1 GLN A  56      17.072 -14.845  46.479  1.00 56.77           O  
ATOM    234  N   ARG A  57      22.301 -13.381  46.461  1.00 39.57           N  
ATOM    235  CA  ARG A  57      23.275 -13.797  45.463  1.00 37.06           C  
ATOM    236  C   ARG A  57      22.564 -14.524  44.330  1.00 34.77           C  
ATOM    237  O   ARG A  57      21.800 -15.465  44.572  1.00 45.48           O  
ATOM    238  CB  ARG A  57      24.351 -14.684  46.096  1.00 43.71           C  
ATOM    239  CG  ARG A  57      25.073 -14.027  47.272  1.00 50.84           C  
ATOM    240  CD  ARG A  57      26.076 -12.960  46.768  1.00 50.34           C  
ATOM    241  NE  ARG A  57      26.780 -13.439  45.601  1.00 55.99           N  
ATOM    242  CZ  ARG A  57      27.781 -12.815  45.017  1.00 50.94           C  
ATOM    243  NH1 ARG A  57      28.191 -11.613  45.438  1.00 51.93           N1+
ATOM    244  NH2 ARG A  57      28.325 -13.375  43.968  1.00 43.86           N  
ATOM    245  N   ALA A  58      22.800 -14.083  43.098  1.00 25.02           N  
ATOM    246  CA  ALA A  58      22.184 -14.732  41.950  1.00 31.57           C  
ATOM    247  C   ALA A  58      23.054 -14.488  40.734  1.00 25.19           C  
ATOM    248  O   ALA A  58      23.754 -13.478  40.643  1.00 30.49           O  
ATOM    249  CB  ALA A  58      20.755 -14.229  41.700  1.00 29.28           C  
ATOM    250  N   THR A  59      23.021 -15.437  39.817  1.00 20.01           N  
ATOM    251  CA  THR A  59      23.719 -15.333  38.546  1.00 26.34           C  
ATOM    252  C   THR A  59      22.683 -14.997  37.476  1.00 29.33           C  
ATOM    253  O   THR A  59      21.808 -15.810  37.172  1.00 24.23           O  
ATOM    254  CB  THR A  59      24.451 -16.630  38.239  1.00 26.91           C  
ATOM    255  CG2 THR A  59      25.099 -16.583  36.866  1.00 25.58           C  
ATOM    256  OG1 THR A  59      25.452 -16.816  39.239  1.00 23.74           O  
ATOM    257  N   LEU A  60      22.776 -13.798  36.931  1.00 24.69           N  
ATOM    258  CA  LEU A  60      21.885 -13.314  35.886  1.00 19.05           C  
ATOM    259  C   LEU A  60      22.595 -13.348  34.541  1.00 24.59           C  
ATOM    260  O   LEU A  60      23.801 -13.575  34.456  1.00 25.15           O  
ATOM    261  CB  LEU A  60      21.421 -11.884  36.209  1.00 18.22           C  
ATOM    262  CG  LEU A  60      20.671 -11.567  37.506  1.00 29.77           C  
ATOM    263  CD1 LEU A  60      20.161 -10.114  37.436  1.00 22.38           C  
ATOM    264  CD2 LEU A  60      19.514 -12.512  37.753  1.00 29.83           C  
ATOM    265  N   LEU A  61      21.835 -13.131  33.472  1.00 19.82           N  
ATOM    266  CA  LEU A  61      22.434 -12.891  32.168  1.00 20.78           C  
ATOM    267  C   LEU A  61      22.535 -11.381  31.991  1.00 26.25           C  
ATOM    268  O   LEU A  61      21.553 -10.663  32.200  1.00 23.07           O  
ATOM    269  CB  LEU A  61      21.619 -13.528  31.042  1.00 24.97           C  
ATOM    270  CG  LEU A  61      21.382 -15.041  31.157  1.00 24.08           C  
ATOM    271  CD1 LEU A  61      20.561 -15.560  29.990  1.00 25.36           C  
ATOM    272  CD2 LEU A  61      22.731 -15.791  31.268  1.00 26.22           C  
ATOM    273  N   THR A  62      23.724 -10.882  31.676  1.00 22.84           N  
ATOM    274  CA  THR A  62      23.873  -9.435  31.573  1.00 23.55           C  
ATOM    275  C   THR A  62      24.687  -9.073  30.349  1.00 23.30           C  
ATOM    276  O   THR A  62      25.416  -9.900  29.797  1.00 24.31           O  
ATOM    277  CB  THR A  62      24.569  -8.806  32.786  1.00 21.82           C  
ATOM    278  CG2 THR A  62      23.902  -9.179  34.083  1.00 23.42           C  
ATOM    279  OG1 THR A  62      25.938  -9.217  32.789  1.00 25.03           O  
ATOM    280  N   TYR A  63      24.545  -7.807  29.936  1.00 21.13           N  
ATOM    281  CA  TYR A  63      25.429  -7.154  28.974  1.00 19.47           C  
ATOM    282  C   TYR A  63      26.434  -6.318  29.749  1.00 25.48           C  
ATOM    283  O   TYR A  63      26.042  -5.531  30.619  1.00 26.05           O  
ATOM    284  CB  TYR A  63      24.679  -6.214  28.019  1.00 22.17           C  
ATOM    285  CG  TYR A  63      23.614  -6.814  27.122  1.00 17.72           C  
ATOM    286  CD1 TYR A  63      23.953  -7.657  26.066  1.00 23.70           C  
ATOM    287  CD2 TYR A  63      22.268  -6.488  27.296  1.00 19.37           C  
ATOM    288  CE1 TYR A  63      22.987  -8.195  25.240  1.00 19.87           C  
ATOM    289  CE2 TYR A  63      21.298  -7.007  26.469  1.00 21.65           C  
ATOM    290  CZ  TYR A  63      21.651  -7.864  25.454  1.00 21.49           C  
ATOM    291  OH  TYR A  63      20.669  -8.383  24.640  1.00 23.94           O  
ATOM    292  N   GLY A  64      27.713  -6.450  29.406  1.00 27.63           N  
ATOM    293  CA  GLY A  64      28.715  -5.649  30.082  1.00 25.85           C  
ATOM    294  C   GLY A  64      28.835  -5.921  31.561  1.00 30.84           C  
ATOM    295  O   GLY A  64      29.306  -5.060  32.309  1.00 38.46           O  
ATOM    296  N   GLY A  65      28.401  -7.094  32.012  1.00 24.73           N  
ATOM    297  CA  GLY A  65      28.525  -7.469  33.404  1.00 21.92           C  
ATOM    298  C   GLY A  65      27.688  -6.684  34.380  1.00 30.37           C  
ATOM    299  O   GLY A  65      27.967  -6.741  35.573  1.00 25.51           O  
ATOM    300  N   SER A  66      26.658  -5.965  33.930  1.00 27.25           N  
ATOM    301  CA  SER A  66      25.866  -5.140  34.829  1.00 26.71           C  
ATOM    302  C   SER A  66      24.375  -5.385  34.615  1.00 23.08           C  
ATOM    303  O   SER A  66      23.939  -5.707  33.506  1.00 22.19           O  
ATOM    304  CB  SER A  66      26.206  -3.638  34.645  1.00 27.03           C  
ATOM    305  OG  SER A  66      25.724  -3.166  33.411  1.00 28.60           O  
ATOM    306  N   PHE A  67      23.603  -5.255  35.690  1.00 21.81           N  
ATOM    307  CA  PHE A  67      22.142  -5.340  35.612  1.00 21.92           C  
ATOM    308  C   PHE A  67      21.519  -4.080  36.200  1.00 23.02           C  
ATOM    309  O   PHE A  67      21.598  -3.863  37.427  1.00 25.51           O  
ATOM    310  CB  PHE A  67      21.611  -6.573  36.328  1.00 23.74           C  
ATOM    311  CG  PHE A  67      20.118  -6.637  36.386  1.00 22.12           C  
ATOM    312  CD1 PHE A  67      19.373  -6.708  35.218  1.00 21.20           C  
ATOM    313  CD2 PHE A  67      19.458  -6.648  37.601  1.00 29.28           C  
ATOM    314  CE1 PHE A  67      17.968  -6.792  35.262  1.00 24.77           C  
ATOM    315  CE2 PHE A  67      18.075  -6.730  37.665  1.00 27.76           C  
ATOM    316  CZ  PHE A  67      17.323  -6.805  36.489  1.00 27.81           C  
ATOM    317  N   PRO A  68      20.896  -3.216  35.385  1.00 19.84           N  
ATOM    318  CA  PRO A  68      20.786  -3.242  33.916  1.00 21.72           C  
ATOM    319  C   PRO A  68      22.126  -3.090  33.222  1.00 20.17           C  
ATOM    320  O   PRO A  68      23.103  -2.738  33.881  1.00 23.04           O  
ATOM    321  CB  PRO A  68      19.901  -2.023  33.600  1.00 19.47           C  
ATOM    322  CG  PRO A  68      19.172  -1.710  34.856  1.00 18.62           C  
ATOM    323  CD  PRO A  68      20.090  -2.148  35.991  1.00 19.27           C  
ATOM    324  N   GLY A  69      22.164  -3.327  31.911  1.00 17.90           N  
ATOM    325  CA  GLY A  69      23.351  -3.072  31.127  1.00 17.48           C  
ATOM    326  C   GLY A  69      23.697  -1.593  31.127  1.00 18.56           C  
ATOM    327  O   GLY A  69      22.921  -0.761  31.609  1.00 18.71           O  
ATOM    328  N   PRO A  70      24.880  -1.241  30.619  1.00 18.62           N  
ATOM    329  CA  PRO A  70      25.283   0.173  30.597  1.00 14.93           C  
ATOM    330  C   PRO A  70      24.350   1.017  29.735  1.00 19.26           C  
ATOM    331  O   PRO A  70      23.827   0.570  28.711  1.00 21.20           O  
ATOM    332  CB  PRO A  70      26.687   0.131  30.002  1.00 20.31           C  
ATOM    333  CG  PRO A  70      26.698  -1.138  29.171  1.00 24.52           C  
ATOM    334  CD  PRO A  70      25.883  -2.108  29.978  1.00 22.56           C  
ATOM    335  N   THR A  71      24.149   2.255  30.167  1.00 16.42           N  
ATOM    336  CA  THR A  71      23.396   3.220  29.377  1.00 19.89           C  
ATOM    337  C   THR A  71      24.313   3.811  28.319  1.00 17.27           C  
ATOM    338  O   THR A  71      25.367   4.366  28.652  1.00 24.03           O  
ATOM    339  CB  THR A  71      22.844   4.311  30.284  1.00 17.15           C  
ATOM    340  CG2 THR A  71      22.165   5.427  29.456  1.00 16.93           C  
ATOM    341  OG1 THR A  71      21.918   3.728  31.200  1.00 17.57           O  
ATOM    342  N   LEU A  72      23.946   3.661  27.052  1.00 17.56           N  
ATOM    343  CA  LEU A  72      24.653   4.308  25.953  1.00 20.80           C  
ATOM    344  C   LEU A  72      24.055   5.695  25.728  1.00 26.74           C  
ATOM    345  O   LEU A  72      22.832   5.833  25.645  1.00 24.08           O  
ATOM    346  CB  LEU A  72      24.550   3.469  24.678  1.00 20.59           C  
ATOM    347  CG  LEU A  72      24.812   1.962  24.860  1.00 22.15           C  
ATOM    348  CD1 LEU A  72      24.702   1.231  23.535  1.00 24.61           C  
ATOM    349  CD2 LEU A  72      26.173   1.748  25.453  1.00 20.83           C  
ATOM    350  N   ARG A  73      24.908   6.723  25.646  1.00 19.87           N  
ATOM    351  CA  ARG A  73      24.430   8.099  25.510  1.00 16.33           C  
ATOM    352  C   ARG A  73      25.059   8.721  24.274  1.00 20.75           C  
ATOM    353  O   ARG A  73      26.291   8.781  24.159  1.00 20.10           O  
ATOM    354  CB  ARG A  73      24.738   8.935  26.759  1.00 20.19           C  
ATOM    355  CG  ARG A  73      24.011  10.268  26.775  1.00 25.82           C  
ATOM    356  CD  ARG A  73      24.195  11.011  28.093  1.00 26.45           C  
ATOM    357  NE  ARG A  73      23.540  12.320  28.043  1.00 34.96           N  
ATOM    358  CZ  ARG A  73      22.519  12.681  28.813  1.00 35.01           C  
ATOM    359  NH1 ARG A  73      21.988  13.886  28.681  1.00 32.90           N1+
ATOM    360  NH2 ARG A  73      22.034  11.846  29.726  1.00 26.59           N  
ATOM    361  N   VAL A  74      24.209   9.152  23.338  1.00 18.18           N  
ATOM    362  CA  VAL A  74      24.637   9.604  22.026  1.00 16.66           C  
ATOM    363  C   VAL A  74      23.910  10.901  21.694  1.00 23.43           C  
ATOM    364  O   VAL A  74      23.038  11.367  22.432  1.00 17.77           O  
ATOM    365  CB  VAL A  74      24.398   8.548  20.928  1.00 19.08           C  
ATOM    366  CG1 VAL A  74      25.222   7.306  21.213  1.00 19.49           C  
ATOM    367  CG2 VAL A  74      22.931   8.186  20.865  1.00 15.76           C  
ATOM    368  N   ARG A  75      24.336  11.505  20.595  1.00 23.16           N  
ATOM    369  CA  ARG A  75      23.723  12.654  19.953  1.00 22.44           C  
ATOM    370  C   ARG A  75      23.301  12.263  18.549  1.00 21.96           C  
ATOM    371  O   ARG A  75      23.902  11.368  17.945  1.00 23.78           O  
ATOM    372  CB  ARG A  75      24.705  13.838  19.853  1.00 30.97           C  
ATOM    373  CG  ARG A  75      25.146  14.471  21.149  1.00 41.28           C  
ATOM    374  CD  ARG A  75      25.708  15.884  20.898  1.00 43.81           C  
ATOM    375  NE  ARG A  75      25.224  16.833  21.899  1.00 59.33           N  
ATOM    376  CZ  ARG A  75      24.008  17.381  21.892  1.00 60.01           C  
ATOM    377  NH1 ARG A  75      23.140  17.075  20.932  1.00 52.61           N1+
ATOM    378  NH2 ARG A  75      23.655  18.230  22.852  1.00 52.10           N  
ATOM    379  N   PRO A  76      22.328  12.966  17.964  1.00 19.31           N  
ATOM    380  CA  PRO A  76      22.001  12.722  16.557  1.00 22.51           C  
ATOM    381  C   PRO A  76      23.232  12.900  15.684  1.00 33.09           C  
ATOM    382  O   PRO A  76      24.033  13.812  15.896  1.00 34.22           O  
ATOM    383  CB  PRO A  76      20.931  13.774  16.251  1.00 29.48           C  
ATOM    384  CG  PRO A  76      20.377  14.163  17.580  1.00 27.77           C  
ATOM    385  CD  PRO A  76      21.530  14.062  18.529  1.00 23.61           C  
ATOM    386  N   ARG A  77      23.382  11.995  14.718  1.00 27.00           N  
ATOM    387  CA  ARG A  77      24.469  11.871  13.738  1.00 32.84           C  
ATOM    388  C   ARG A  77      25.703  11.185  14.314  1.00 33.69           C  
ATOM    389  O   ARG A  77      26.647  10.963  13.564  1.00 34.80           O  
ATOM    390  CB  ARG A  77      24.893  13.214  13.124  1.00 33.25           C  
ATOM    391  CG  ARG A  77      23.867  13.798  12.168  1.00 45.23           C  
ATOM    392  CD  ARG A  77      24.387  15.070  11.505  1.00 36.58           C  
ATOM    393  NE  ARG A  77      23.511  16.205  11.768  1.00 51.28           N  
ATOM    394  CZ  ARG A  77      22.592  16.652  10.919  1.00 49.66           C  
ATOM    395  NH1 ARG A  77      22.429  16.055   9.742  1.00 56.66           N1+
ATOM    396  NH2 ARG A  77      21.836  17.696  11.243  1.00 51.09           N  
ATOM    397  N   ASP A  78      25.732  10.835  15.602  1.00 29.47           N  
ATOM    398  CA  ASP A  78      26.813   9.995  16.096  1.00 23.28           C  
ATOM    399  C   ASP A  78      26.797   8.658  15.367  1.00 24.64           C  
ATOM    400  O   ASP A  78      25.757   8.200  14.872  1.00 24.87           O  
ATOM    401  CB  ASP A  78      26.683   9.743  17.610  1.00 20.08           C  
ATOM    402  CG  ASP A  78      27.126  10.915  18.458  1.00 25.58           C  
ATOM    403  OD1 ASP A  78      27.676  11.893  17.911  1.00 29.79           O  
ATOM    404  OD2 ASP A  78      26.903  10.868  19.690  1.00 24.98           O1-
ATOM    405  N   THR A  79      27.964   8.020  15.309  1.00 24.97           N  
ATOM    406  CA  THR A  79      28.074   6.642  14.854  1.00 26.47           C  
ATOM    407  C   THR A  79      28.150   5.742  16.081  1.00 29.81           C  
ATOM    408  O   THR A  79      28.904   6.023  17.018  1.00 23.68           O  
ATOM    409  CB  THR A  79      29.309   6.433  13.972  1.00 41.24           C  
ATOM    410  CG2 THR A  79      29.480   4.955  13.640  1.00 37.20           C  
ATOM    411  OG1 THR A  79      29.177   7.175  12.749  1.00 30.90           O  
ATOM    412  N   VAL A  80      27.336   4.691  16.096  1.00 27.64           N  
ATOM    413  CA  VAL A  80      27.386   3.665  17.129  1.00 20.87           C  
ATOM    414  C   VAL A  80      28.025   2.436  16.497  1.00 30.34           C  
ATOM    415  O   VAL A  80      27.567   1.965  15.453  1.00 29.39           O  
ATOM    416  CB  VAL A  80      25.983   3.338  17.678  1.00 25.88           C  
ATOM    417  CG1 VAL A  80      26.028   2.110  18.577  1.00 25.24           C  
ATOM    418  CG2 VAL A  80      25.380   4.537  18.426  1.00 22.29           C  
ATOM    419  N  AARG A  81      29.091   1.932  17.112  0.51 25.06           N  
ATOM    420  N  BARG A  81      29.087   1.932  17.119  0.49 25.07           N  
ATOM    421  CA AARG A  81      29.727   0.683  16.700  0.51 29.28           C  
ATOM    422  CA BARG A  81      29.743   0.693  16.719  0.49 29.29           C  
ATOM    423  C  AARG A  81      29.724  -0.241  17.915  0.51 28.75           C  
ATOM    424  C  BARG A  81      29.718  -0.232  17.931  0.49 28.75           C  
ATOM    425  O  AARG A  81      30.641  -0.210  18.737  0.51 30.62           O  
ATOM    426  O  BARG A  81      30.619  -0.194  18.772  0.49 30.60           O  
ATOM    427  CB AARG A  81      31.149   0.926  16.162  0.51 31.90           C  
ATOM    428  CB BARG A  81      31.174   0.956  16.231  0.49 31.84           C  
ATOM    429  CG AARG A  81      31.413   0.262  14.811  0.51 31.70           C  
ATOM    430  CG BARG A  81      31.903  -0.278  15.716  0.49 32.07           C  
ATOM    431  CD AARG A  81      32.839   0.484  14.319  0.51 27.31           C  
ATOM    432  CD BARG A  81      33.402  -0.022  15.617  0.49 35.64           C  
ATOM    433  NE AARG A  81      33.098   1.875  13.956  0.51 36.91           N  
ATOM    434  NE BARG A  81      33.705   1.090  14.720  0.49 33.63           N  
ATOM    435  CZ AARG A  81      33.324   2.301  12.718  0.51 31.32           C  
ATOM    436  CZ BARG A  81      34.752   1.897  14.855  0.49 27.69           C  
ATOM    437  NH1AARG A  81      33.328   1.442  11.708  0.51 43.45           N1+
ATOM    438  NH1BARG A  81      34.946   2.881  13.987  0.49 35.96           N1+
ATOM    439  NH2AARG A  81      33.550   3.585  12.488  0.51 35.96           N  
ATOM    440  NH2BARG A  81      35.600   1.721  15.862  0.49 30.93           N  
ATOM    441  N   LEU A  82      28.677  -1.056  18.030  1.00 28.73           N  
ATOM    442  CA  LEU A  82      28.515  -1.988  19.136  1.00 31.16           C  
ATOM    443  C   LEU A  82      28.827  -3.392  18.639  1.00 29.62           C  
ATOM    444  O   LEU A  82      28.131  -3.914  17.761  1.00 33.30           O  
ATOM    445  CB  LEU A  82      27.095  -1.903  19.709  1.00 23.53           C  
ATOM    446  CG  LEU A  82      26.808  -2.437  21.123  1.00 31.45           C  
ATOM    447  CD1 LEU A  82      26.711  -3.959  21.122  1.00 32.37           C  
ATOM    448  CD2 LEU A  82      27.839  -1.983  22.126  1.00 30.51           C  
ATOM    449  N   THR A  83      29.876  -3.999  19.179  1.00 29.83           N  
ATOM    450  CA  THR A  83      30.147  -5.406  18.911  1.00 32.48           C  
ATOM    451  C   THR A  83      29.582  -6.232  20.056  1.00 26.47           C  
ATOM    452  O   THR A  83      30.053  -6.137  21.197  1.00 29.41           O  
ATOM    453  CB  THR A  83      31.635  -5.714  18.744  1.00 37.72           C  
ATOM    454  CG2 THR A  83      31.787  -7.176  18.354  1.00 31.39           C  
ATOM    455  OG1 THR A  83      32.177  -4.915  17.696  1.00 30.70           O  
ATOM    456  N  ALEU A  84      28.571  -7.028  19.746  0.79 25.35           N  
ATOM    457  N  BLEU A  84      28.581  -7.048  19.748  0.21 25.59           N  
ATOM    458  CA ALEU A  84      27.981  -7.944  20.708  0.79 30.91           C  
ATOM    459  CA BLEU A  84      27.973  -7.935  20.728  0.21 30.71           C  
ATOM    460  C  ALEU A  84      28.738  -9.264  20.643  0.79 26.29           C  
ATOM    461  C  BLEU A  84      28.663  -9.292  20.669  0.21 26.49           C  
ATOM    462  O  ALEU A  84      28.815  -9.881  19.582  0.79 26.95           O  
ATOM    463  O  BLEU A  84      28.620  -9.968  19.638  0.21 27.23           O  
ATOM    464  CB ALEU A  84      26.497  -8.159  20.405  0.79 28.82           C  
ATOM    465  CB BLEU A  84      26.474  -8.083  20.467  0.21 28.84           C  
ATOM    466  CG ALEU A  84      25.731  -9.086  21.348  0.79 28.16           C  
ATOM    467  CG BLEU A  84      25.727  -9.066  21.370  0.21 28.20           C  
ATOM    468  CD1ALEU A  84      25.712  -8.503  22.753  0.79 28.23           C  
ATOM    469  CD1BLEU A  84      25.726  -8.570  22.807  0.21 28.23           C  
ATOM    470  CD2ALEU A  84      24.319  -9.291  20.828  0.79 31.33           C  
ATOM    471  CD2BLEU A  84      24.307  -9.275  20.868  0.21 31.19           C  
ATOM    472  N   GLU A  85      29.301  -9.683  21.768  1.00 27.75           N  
ATOM    473  CA  GLU A  85      29.926 -10.994  21.878  1.00 29.74           C  
ATOM    474  C   GLU A  85      28.983 -11.932  22.625  1.00 29.44           C  
ATOM    475  O   GLU A  85      28.696 -11.723  23.814  1.00 29.83           O  
ATOM    476  CB  GLU A  85      31.276 -10.933  22.592  1.00 29.66           C  
ATOM    477  CG  GLU A  85      31.737 -12.324  23.069  1.00 48.72           C  
ATOM    478  CD  GLU A  85      33.024 -12.305  23.887  1.00 53.62           C  
ATOM    479  OE1 GLU A  85      33.711 -13.350  23.957  1.00 50.17           O  
ATOM    480  OE2 GLU A  85      33.342 -11.250  24.467  1.00 46.12           O1-
ATOM    481  N   ASN A  86      28.544 -12.985  21.948  1.00 28.42           N  
ATOM    482  CA  ASN A  86      27.604 -13.925  22.552  1.00 28.47           C  
ATOM    483  C   ASN A  86      28.363 -14.939  23.395  1.00 31.60           C  
ATOM    484  O   ASN A  86      28.918 -15.910  22.874  1.00 30.00           O  
ATOM    485  CB  ASN A  86      26.764 -14.626  21.492  1.00 25.14           C  
ATOM    486  CG  ASN A  86      25.677 -15.477  22.113  1.00 27.49           C  
ATOM    487  ND2 ASN A  86      24.986 -16.271  21.299  1.00 27.39           N  
ATOM    488  OD1 ASN A  86      25.477 -15.429  23.326  1.00 31.23           O  
ATOM    489  N   ARG A  87      28.346 -14.744  24.712  1.00 27.29           N  
ATOM    490  CA  ARG A  87      28.934 -15.691  25.649  1.00 26.46           C  
ATOM    491  C   ARG A  87      27.872 -16.453  26.420  1.00 32.19           C  
ATOM    492  O   ARG A  87      28.135 -16.928  27.526  1.00 29.40           O  
ATOM    493  CB  ARG A  87      29.883 -14.977  26.609  1.00 36.17           C  
ATOM    494  CG  ARG A  87      31.137 -14.479  25.924  1.00 39.13           C  
ATOM    495  CD  ARG A  87      32.171 -14.038  26.944  1.00 61.31           C  
ATOM    496  NE  ARG A  87      32.279 -14.984  28.053  1.00 68.75           N  
ATOM    497  CZ  ARG A  87      33.064 -14.808  29.112  1.00 75.77           C  
ATOM    498  NH1 ARG A  87      33.815 -13.716  29.214  1.00 77.16           N1+
ATOM    499  NH2 ARG A  87      33.093 -15.720  30.074  1.00 75.45           N  
ATOM    500  N   LEU A  88      26.661 -16.559  25.853  1.00 28.21           N  
ATOM    501  CA  LEU A  88      25.563 -17.361  26.354  1.00 26.75           C  
ATOM    502  C   LEU A  88      25.634 -18.776  25.788  1.00 32.79           C  
ATOM    503  O   LEU A  88      26.249 -19.016  24.746  1.00 32.16           O  
ATOM    504  CB  LEU A  88      24.230 -16.708  25.982  1.00 31.05           C  
ATOM    505  CG  LEU A  88      24.088 -15.199  26.257  1.00 22.06           C  
ATOM    506  CD1 LEU A  88      22.868 -14.618  25.534  1.00 33.47           C  
ATOM    507  CD2 LEU A  88      24.020 -14.904  27.732  1.00 27.20           C  
ATOM    508  N   PRO A  89      25.025 -19.747  26.467  1.00 38.71           N  
ATOM    509  CA  PRO A  89      24.941 -21.105  25.920  1.00 31.76           C  
ATOM    510  C   PRO A  89      23.880 -21.294  24.846  1.00 39.05           C  
ATOM    511  O   PRO A  89      23.584 -22.441  24.503  1.00 37.60           O  
ATOM    512  CB  PRO A  89      24.616 -21.946  27.165  1.00 42.53           C  
ATOM    513  CG  PRO A  89      23.897 -21.004  28.058  1.00 37.06           C  
ATOM    514  CD  PRO A  89      24.600 -19.696  27.874  1.00 31.02           C  
ATOM    515  N   GLU A  90      23.310 -20.222  24.301  1.00 27.35           N  
ATOM    516  CA  GLU A  90      22.260 -20.307  23.296  1.00 26.96           C  
ATOM    517  C   GLU A  90      22.395 -19.110  22.366  1.00 25.91           C  
ATOM    518  O   GLU A  90      23.008 -18.103  22.734  1.00 30.06           O  
ATOM    519  CB  GLU A  90      20.874 -20.339  23.954  1.00 38.47           C  
ATOM    520  CG  GLU A  90      20.725 -19.382  25.124  1.00 34.06           C  
ATOM    521  CD  GLU A  90      19.393 -19.552  25.825  1.00 48.82           C  
ATOM    522  OE1 GLU A  90      18.625 -18.569  25.898  1.00 35.45           O  
ATOM    523  OE2 GLU A  90      19.110 -20.676  26.295  1.00 57.46           O1-
ATOM    524  N   PRO A  91      21.858 -19.193  21.151  1.00 31.27           N  
ATOM    525  CA  PRO A  91      21.961 -18.054  20.233  1.00 25.64           C  
ATOM    526  C   PRO A  91      21.150 -16.867  20.742  1.00 27.91           C  
ATOM    527  O   PRO A  91      20.219 -17.004  21.543  1.00 26.15           O  
ATOM    528  CB  PRO A  91      21.389 -18.593  18.920  1.00 28.36           C  
ATOM    529  CG  PRO A  91      20.492 -19.707  19.334  1.00 32.69           C  
ATOM    530  CD  PRO A  91      21.135 -20.329  20.540  1.00 26.81           C  
ATOM    531  N   THR A  92      21.532 -15.685  20.267  1.00 34.09           N  
ATOM    532  CA  THR A  92      20.873 -14.441  20.638  1.00 29.94           C  
ATOM    533  C   THR A  92      21.054 -13.448  19.494  1.00 37.43           C  
ATOM    534  O   THR A  92      21.675 -13.755  18.473  1.00 27.86           O  
ATOM    535  CB  THR A  92      21.429 -13.908  21.966  1.00 35.08           C  
ATOM    536  CG2 THR A  92      22.721 -13.123  21.743  1.00 30.90           C  
ATOM    537  OG1 THR A  92      20.464 -13.052  22.589  1.00 30.73           O  
ATOM    538  N   ASN A  93      20.476 -12.262  19.654  1.00 25.04           N  
ATOM    539  CA  ASN A  93      20.747 -11.133  18.766  1.00 26.71           C  
ATOM    540  C   ASN A  93      20.363  -9.862  19.521  1.00 24.20           C  
ATOM    541  O   ASN A  93      20.063  -9.904  20.720  1.00 26.29           O  
ATOM    542  CB  ASN A  93      20.024 -11.279  17.415  1.00 23.98           C  
ATOM    543  CG  ASN A  93      18.501 -11.159  17.519  1.00 30.65           C  
ATOM    544  ND2 ASN A  93      17.789 -11.615  16.482  1.00 26.63           N  
ATOM    545  OD1 ASN A  93      17.978 -10.669  18.505  1.00 21.93           O  
ATOM    546  N   LEU A  94      20.382  -8.723  18.825  1.00 29.13           N  
ATOM    547  CA  LEU A  94      20.050  -7.455  19.452  1.00 22.58           C  
ATOM    548  C   LEU A  94      18.947  -6.758  18.675  1.00 29.71           C  
ATOM    549  O   LEU A  94      18.827  -6.897  17.452  1.00 32.69           O  
ATOM    550  CB  LEU A  94      21.245  -6.505  19.536  1.00 30.74           C  
ATOM    551  CG  LEU A  94      22.066  -6.227  20.803  1.00 35.82           C  
ATOM    552  CD1 LEU A  94      22.686  -4.839  20.685  1.00 31.81           C  
ATOM    553  CD2 LEU A  94      21.289  -6.340  22.106  1.00 22.64           C  
ATOM    554  N   HIS A  95      18.101  -6.049  19.405  1.00 25.48           N  
ATOM    555  CA  HIS A  95      17.148  -5.126  18.818  1.00 28.59           C  
ATOM    556  C   HIS A  95      17.438  -3.775  19.451  1.00 24.67           C  
ATOM    557  O   HIS A  95      17.587  -3.677  20.676  1.00 19.91           O  
ATOM    558  CB  HIS A  95      15.703  -5.583  19.058  1.00 24.06           C  
ATOM    559  CG  HIS A  95      14.654  -4.566  18.710  1.00 26.37           C  
ATOM    560  CD2 HIS A  95      13.481  -4.255  19.321  1.00 29.64           C  
ATOM    561  ND1 HIS A  95      14.727  -3.760  17.596  1.00 22.76           N  
ATOM    562  CE1 HIS A  95      13.662  -2.978  17.548  1.00 24.90           C  
ATOM    563  NE2 HIS A  95      12.885  -3.261  18.579  1.00 27.47           N  
ATOM    564  N   TRP A  96      17.588  -2.760  18.600  1.00 19.91           N  
ATOM    565  CA  TRP A  96      17.723  -1.375  19.030  1.00 21.00           C  
ATOM    566  C   TRP A  96      16.312  -0.810  19.123  1.00 20.06           C  
ATOM    567  O   TRP A  96      15.802  -0.163  18.196  1.00 21.72           O  
ATOM    568  CB  TRP A  96      18.580  -0.606  18.037  1.00 24.79           C  
ATOM    569  CG  TRP A  96      19.954  -1.174  17.984  1.00 29.42           C  
ATOM    570  CD1 TRP A  96      20.424  -2.128  17.127  1.00 29.59           C  
ATOM    571  CD2 TRP A  96      21.023  -0.862  18.876  1.00 26.74           C  
ATOM    572  CE2 TRP A  96      22.131  -1.654  18.494  1.00 23.47           C  
ATOM    573  CE3 TRP A  96      21.153   0.008  19.968  1.00 26.08           C  
ATOM    574  NE1 TRP A  96      21.744  -2.414  17.419  1.00 26.47           N  
ATOM    575  CZ2 TRP A  96      23.360  -1.579  19.144  1.00 30.49           C  
ATOM    576  CZ3 TRP A  96      22.369   0.074  20.624  1.00 29.50           C  
ATOM    577  CH2 TRP A  96      23.462  -0.717  20.206  1.00 30.82           C  
ATOM    578  N   HIS A  97      15.678  -1.070  20.269  1.00 21.18           N  
ATOM    579  CA  HIS A  97      14.243  -0.826  20.393  1.00 21.07           C  
ATOM    580  C   HIS A  97      13.939   0.662  20.255  1.00 19.11           C  
ATOM    581  O   HIS A  97      14.436   1.492  21.029  1.00 14.50           O  
ATOM    582  CB  HIS A  97      13.714  -1.364  21.731  1.00 20.15           C  
ATOM    583  CG  HIS A  97      12.230  -1.226  21.888  1.00 21.43           C  
ATOM    584  CD2 HIS A  97      11.405  -0.171  21.687  1.00 16.84           C  
ATOM    585  ND1 HIS A  97      11.424  -2.265  22.291  1.00 20.28           N  
ATOM    586  CE1 HIS A  97      10.169  -1.859  22.337  1.00 19.72           C  
ATOM    587  NE2 HIS A  97      10.131  -0.587  21.980  1.00 15.95           N  
ATOM    588  N   GLY A  98      13.105   0.994  19.267  1.00 18.48           N  
ATOM    589  CA  GLY A  98      12.659   2.346  19.088  1.00 18.73           C  
ATOM    590  C   GLY A  98      13.476   3.167  18.119  1.00 18.50           C  
ATOM    591  O   GLY A  98      13.036   4.254  17.739  1.00 18.60           O  
ATOM    592  N   LEU A  99      14.643   2.686  17.701  1.00 19.92           N  
ATOM    593  CA  LEU A  99      15.491   3.472  16.824  1.00 19.44           C  
ATOM    594  C   LEU A  99      14.972   3.379  15.399  1.00 15.24           C  
ATOM    595  O   LEU A  99      14.873   2.271  14.860  1.00 18.06           O  
ATOM    596  CB  LEU A  99      16.938   2.983  16.878  1.00 19.04           C  
ATOM    597  CG  LEU A  99      17.789   3.603  17.972  1.00 29.72           C  
ATOM    598  CD1 LEU A  99      17.285   3.171  19.318  1.00 31.48           C  
ATOM    599  CD2 LEU A  99      19.206   3.117  17.781  1.00 27.92           C  
ATOM    600  N   PRO A 100      14.653   4.468  14.767  1.00 17.21           N  
ATOM    601  CA  PRO A 100      14.150   4.351  13.393  1.00 18.01           C  
ATOM    602  C   PRO A 100      15.309   4.192  12.414  1.00 19.38           C  
ATOM    603  O   PRO A 100      15.669   5.076  11.645  1.00 24.19           O  
ATOM    604  CB  PRO A 100      13.374   5.662  13.217  1.00 23.24           C  
ATOM    605  CG  PRO A 100      14.121   6.639  14.046  1.00 25.71           C  
ATOM    606  CD  PRO A 100      14.717   5.873  15.214  1.00 15.19           C  
ATOM    607  N   ILE A 101      15.947   3.025  12.454  1.00 24.50           N  
ATOM    608  CA  ILE A 101      17.110   2.755  11.628  1.00 20.52           C  
ATOM    609  C   ILE A 101      16.794   1.562  10.729  1.00 27.75           C  
ATOM    610  O   ILE A 101      15.797   0.859  10.909  1.00 25.26           O  
ATOM    611  CB  ILE A 101      18.383   2.509  12.462  1.00 25.24           C  
ATOM    612  CG1 ILE A 101      18.176   1.341  13.425  1.00 15.65           C  
ATOM    613  CG2 ILE A 101      18.773   3.772  13.235  1.00 20.55           C  
ATOM    614  CD1 ILE A 101      19.431   0.867  14.102  1.00 19.14           C  
ATOM    615  N   SER A 102      17.664   1.338   9.757  1.00 20.33           N  
ATOM    616  CA  SER A 102      17.391   0.326   8.749  1.00 19.55           C  
ATOM    617  C   SER A 102      17.265  -1.058   9.376  1.00 21.82           C  
ATOM    618  O   SER A 102      18.096  -1.436  10.205  1.00 22.97           O  
ATOM    619  CB  SER A 102      18.516   0.283   7.716  1.00 28.92           C  
ATOM    620  OG  SER A 102      18.224  -0.719   6.768  1.00 29.96           O  
ATOM    621  N   PRO A 103      16.279  -1.858   8.963  1.00 24.54           N  
ATOM    622  CA  PRO A 103      16.225  -3.250   9.425  1.00 26.36           C  
ATOM    623  C   PRO A 103      17.366  -4.089   8.897  1.00 28.22           C  
ATOM    624  O   PRO A 103      17.514  -5.237   9.324  1.00 28.26           O  
ATOM    625  CB  PRO A 103      14.869  -3.749   8.900  1.00 26.25           C  
ATOM    626  CG  PRO A 103      14.570  -2.884   7.751  1.00 26.91           C  
ATOM    627  CD  PRO A 103      15.156  -1.534   8.066  1.00 21.68           C  
ATOM    628  N   LYS A 104      18.171  -3.554   7.979  1.00 27.24           N  
ATOM    629  CA  LYS A 104      19.425  -4.208   7.630  1.00 27.94           C  
ATOM    630  C   LYS A 104      20.460  -4.092   8.742  1.00 31.77           C  
ATOM    631  O   LYS A 104      21.348  -4.944   8.830  1.00 38.66           O  
ATOM    632  CB  LYS A 104      19.934  -3.639   6.299  1.00 30.18           C  
ATOM    633  CG  LYS A 104      18.912  -3.909   5.192  1.00 44.58           C  
ATOM    634  CD  LYS A 104      19.042  -3.049   3.956  1.00 53.69           C  
ATOM    635  CE  LYS A 104      18.089  -3.569   2.873  1.00 59.67           C  
ATOM    636  NZ  LYS A 104      17.093  -2.551   2.425  1.00 40.71           N1+
ATOM    637  N   VAL A 105      20.343  -3.096   9.619  1.00 35.43           N  
ATOM    638  CA  VAL A 105      21.156  -3.045  10.832  1.00 33.54           C  
ATOM    639  C   VAL A 105      20.396  -3.691  11.982  1.00 30.79           C  
ATOM    640  O   VAL A 105      20.868  -4.645  12.607  1.00 34.92           O  
ATOM    641  CB  VAL A 105      21.542  -1.601  11.195  1.00 29.35           C  
ATOM    642  CG1 VAL A 105      22.247  -1.579  12.544  1.00 28.30           C  
ATOM    643  CG2 VAL A 105      22.420  -1.006  10.116  1.00 25.40           C  
ATOM    644  N   ASP A 106      19.225  -3.146  12.297  1.00 32.13           N  
ATOM    645  CA  ASP A 106      18.383  -3.684  13.365  1.00 32.20           C  
ATOM    646  C   ASP A 106      17.629  -4.887  12.795  1.00 23.53           C  
ATOM    647  O   ASP A 106      16.436  -4.829  12.482  1.00 31.72           O  
ATOM    648  CB  ASP A 106      17.446  -2.595  13.892  1.00 35.90           C  
ATOM    649  CG  ASP A 106      16.437  -3.110  14.915  1.00 40.51           C  
ATOM    650  OD1 ASP A 106      16.844  -3.851  15.831  1.00 39.68           O  
ATOM    651  OD2 ASP A 106      15.236  -2.752  14.808  1.00 42.47           O1-
ATOM    652  N   ASP A 107      18.360  -6.005  12.642  1.00 28.33           N  
ATOM    653  CA  ASP A 107      17.856  -7.200  11.972  1.00 22.57           C  
ATOM    654  C   ASP A 107      17.290  -8.192  12.988  1.00 23.83           C  
ATOM    655  O   ASP A 107      18.055  -8.933  13.614  1.00 31.62           O  
ATOM    656  CB  ASP A 107      18.972  -7.853  11.149  1.00 27.49           C  
ATOM    657  CG  ASP A 107      18.473  -9.007  10.289  1.00 29.05           C  
ATOM    658  OD1 ASP A 107      17.303  -9.423  10.441  1.00 30.93           O  
ATOM    659  OD2 ASP A 107      19.255  -9.503   9.448  1.00 33.89           O1-
ATOM    660  N   PRO A 108      15.970  -8.285  13.154  1.00 26.91           N  
ATOM    661  CA  PRO A 108      15.425  -9.225  14.145  1.00 23.99           C  
ATOM    662  C   PRO A 108      15.518 -10.682  13.709  1.00 36.71           C  
ATOM    663  O   PRO A 108      15.280 -11.569  14.536  1.00 34.15           O  
ATOM    664  CB  PRO A 108      13.965  -8.777  14.280  1.00 31.75           C  
ATOM    665  CG  PRO A 108      13.618  -8.270  12.885  1.00 33.83           C  
ATOM    666  CD  PRO A 108      14.916  -7.685  12.310  1.00 30.60           C  
ATOM    667  N   PHE A 109      15.835 -10.957  12.442  1.00 27.72           N  
ATOM    668  CA  PHE A 109      15.952 -12.319  11.938  1.00 23.78           C  
ATOM    669  C   PHE A 109      17.352 -12.891  12.093  1.00 30.09           C  
ATOM    670  O   PHE A 109      17.576 -14.067  11.784  1.00 28.68           O  
ATOM    671  CB  PHE A 109      15.528 -12.356  10.471  1.00 29.77           C  
ATOM    672  CG  PHE A 109      14.173 -11.761  10.226  1.00 31.78           C  
ATOM    673  CD1 PHE A 109      13.027 -12.467  10.535  1.00 36.35           C  
ATOM    674  CD2 PHE A 109      14.047 -10.483   9.711  1.00 29.06           C  
ATOM    675  CE1 PHE A 109      11.771 -11.919  10.307  1.00 28.99           C  
ATOM    676  CE2 PHE A 109      12.788  -9.933   9.482  1.00 28.47           C  
ATOM    677  CZ  PHE A 109      11.660 -10.660   9.784  1.00 29.60           C  
ATOM    678  N   LEU A 110      18.295 -12.099  12.570  1.00 22.97           N  
ATOM    679  CA  LEU A 110      19.668 -12.547  12.695  1.00 26.82           C  
ATOM    680  C   LEU A 110      19.813 -13.445  13.914  1.00 37.08           C  
ATOM    681  O   LEU A 110      19.173 -13.214  14.943  1.00 30.26           O  
ATOM    682  CB  LEU A 110      20.578 -11.330  12.817  1.00 30.18           C  
ATOM    683  CG  LEU A 110      22.045 -11.568  13.134  1.00 34.94           C  
ATOM    684  CD1 LEU A 110      22.786 -11.721  11.829  1.00 34.68           C  
ATOM    685  CD2 LEU A 110      22.577 -10.398  13.946  1.00 29.01           C  
ATOM    686  N   GLU A 111      20.649 -14.480  13.794  1.00 24.62           N  
ATOM    687  CA  GLU A 111      20.983 -15.359  14.907  1.00 27.91           C  
ATOM    688  C   GLU A 111      22.489 -15.322  15.101  1.00 32.16           C  
ATOM    689  O   GLU A 111      23.235 -15.669  14.182  1.00 34.37           O  
ATOM    690  CB  GLU A 111      20.551 -16.800  14.645  1.00 28.03           C  
ATOM    691  CG  GLU A 111      19.068 -17.029  14.583  1.00 51.35           C  
ATOM    692  CD  GLU A 111      18.701 -18.495  14.756  1.00 52.89           C  
ATOM    693  OE1 GLU A 111      17.564 -18.869  14.388  1.00 53.13           O  
ATOM    694  OE2 GLU A 111      19.555 -19.265  15.259  1.00 47.95           O1-
ATOM    695  N   ILE A 112      22.932 -14.933  16.293  1.00 29.32           N  
ATOM    696  CA  ILE A 112      24.351 -14.923  16.643  1.00 28.39           C  
ATOM    697  C   ILE A 112      24.638 -16.179  17.465  1.00 29.33           C  
ATOM    698  O   ILE A 112      24.252 -16.231  18.644  1.00 26.09           O  
ATOM    699  CB  ILE A 112      24.731 -13.667  17.435  1.00 27.67           C  
ATOM    700  CG1 ILE A 112      24.390 -12.388  16.669  1.00 28.43           C  
ATOM    701  CG2 ILE A 112      26.187 -13.750  17.877  1.00 26.01           C  
ATOM    702  CD1 ILE A 112      24.469 -11.144  17.560  1.00 26.64           C  
ATOM    703  N   PRO A 113      25.329 -17.179  16.911  1.00 32.37           N  
ATOM    704  CA  PRO A 113      25.574 -18.435  17.651  1.00 26.82           C  
ATOM    705  C   PRO A 113      26.413 -18.188  18.890  1.00 30.25           C  
ATOM    706  O   PRO A 113      27.144 -17.190  18.959  1.00 36.06           O  
ATOM    707  CB  PRO A 113      26.344 -19.299  16.639  1.00 38.33           C  
ATOM    708  CG  PRO A 113      26.113 -18.673  15.319  1.00 33.23           C  
ATOM    709  CD  PRO A 113      25.928 -17.206  15.568  1.00 34.28           C  
ATOM    710  N   PRO A 114      26.333 -19.069  19.885  1.00 28.07           N  
ATOM    711  CA  PRO A 114      27.198 -18.933  21.061  1.00 30.61           C  
ATOM    712  C   PRO A 114      28.662 -18.863  20.645  1.00 41.21           C  
ATOM    713  O   PRO A 114      29.092 -19.547  19.714  1.00 33.47           O  
ATOM    714  CB  PRO A 114      26.899 -20.194  21.871  1.00 30.44           C  
ATOM    715  CG  PRO A 114      25.532 -20.609  21.441  1.00 30.94           C  
ATOM    716  CD  PRO A 114      25.400 -20.204  20.004  1.00 32.44           C  
ATOM    717  N   GLY A 115      29.420 -17.997  21.320  1.00 35.61           N  
ATOM    718  CA  GLY A 115      30.816 -17.779  21.001  1.00 37.49           C  
ATOM    719  C   GLY A 115      31.088 -16.871  19.818  1.00 34.36           C  
ATOM    720  O   GLY A 115      32.211 -16.375  19.686  1.00 45.38           O  
ATOM    721  N  AGLU A 116      30.107 -16.635  18.956  0.55 31.64           N  
ATOM    722  N  BGLU A 116      30.108 -16.643  18.950  0.45 31.68           N  
ATOM    723  CA AGLU A 116      30.288 -15.748  17.819  0.55 33.51           C  
ATOM    724  CA BGLU A 116      30.291 -15.758  17.811  0.45 33.53           C  
ATOM    725  C  AGLU A 116      29.982 -14.306  18.211  0.55 34.98           C  
ATOM    726  C  BGLU A 116      30.022 -14.311  18.218  0.45 34.96           C  
ATOM    727  O  AGLU A 116      29.489 -14.015  19.306  0.55 32.25           O  
ATOM    728  O  BGLU A 116      29.590 -14.016  19.338  0.45 32.31           O  
ATOM    729  CB AGLU A 116      29.403 -16.182  16.651  0.55 33.79           C  
ATOM    730  CB BGLU A 116      29.386 -16.171  16.651  0.45 33.81           C  
ATOM    731  CG AGLU A 116      29.712 -17.572  16.136  0.55 35.85           C  
ATOM    732  CG BGLU A 116      29.828 -17.429  15.924  0.45 36.04           C  
ATOM    733  CD AGLU A 116      31.100 -17.667  15.541  0.55 42.12           C  
ATOM    734  CD BGLU A 116      29.335 -17.473  14.489  0.45 39.41           C  
ATOM    735  OE1AGLU A 116      31.355 -16.983  14.529  0.55 43.99           O  
ATOM    736  OE1BGLU A 116      28.918 -16.417  13.969  0.45 39.48           O  
ATOM    737  OE2AGLU A 116      31.934 -18.424  16.085  0.55 46.88           O1-
ATOM    738  OE2BGLU A 116      29.359 -18.563  13.882  0.45 48.83           O1-
ATOM    739  N   SER A 117      30.271 -13.394  17.286  1.00 33.88           N  
ATOM    740  CA  SER A 117      30.130 -11.974  17.547  1.00 36.09           C  
ATOM    741  C   SER A 117      29.507 -11.294  16.343  1.00 34.35           C  
ATOM    742  O   SER A 117      29.481 -11.829  15.233  1.00 33.33           O  
ATOM    743  CB  SER A 117      31.477 -11.323  17.882  1.00 32.80           C  
ATOM    744  OG  SER A 117      31.859 -11.620  19.215  1.00 37.38           O  
ATOM    745  N   TRP A 118      28.995 -10.093  16.582  1.00 31.03           N  
ATOM    746  CA  TRP A 118      28.374  -9.320  15.524  1.00 34.54           C  
ATOM    747  C   TRP A 118      28.556  -7.853  15.859  1.00 31.92           C  
ATOM    748  O   TRP A 118      28.435  -7.457  17.025  1.00 32.87           O  
ATOM    749  CB  TRP A 118      26.888  -9.669  15.376  1.00 27.61           C  
ATOM    750  CG  TRP A 118      26.243  -9.059  14.181  1.00 23.18           C  
ATOM    751  CD1 TRP A 118      25.445  -7.958  14.158  1.00 32.71           C  
ATOM    752  CD2 TRP A 118      26.326  -9.519  12.833  1.00 32.47           C  
ATOM    753  CE2 TRP A 118      25.551  -8.649  12.048  1.00 31.58           C  
ATOM    754  CE3 TRP A 118      26.982 -10.586  12.212  1.00 40.16           C  
ATOM    755  NE1 TRP A 118      25.022  -7.706  12.886  1.00 28.50           N  
ATOM    756  CZ2 TRP A 118      25.415  -8.804  10.674  1.00 37.40           C  
ATOM    757  CZ3 TRP A 118      26.850 -10.738  10.847  1.00 37.38           C  
ATOM    758  CH2 TRP A 118      26.071  -9.857  10.093  1.00 48.84           C  
ATOM    759  N   THR A 119      28.872  -7.053  14.847  1.00 33.95           N  
ATOM    760  CA  THR A 119      29.081  -5.627  15.051  1.00 28.93           C  
ATOM    761  C   THR A 119      27.936  -4.877  14.393  1.00 32.85           C  
ATOM    762  O   THR A 119      27.786  -4.892  13.167  1.00 31.70           O  
ATOM    763  CB  THR A 119      30.433  -5.143  14.526  1.00 38.08           C  
ATOM    764  CG2 THR A 119      30.532  -3.637  14.696  1.00 28.04           C  
ATOM    765  OG1 THR A 119      31.478  -5.725  15.307  1.00 34.00           O  
ATOM    766  N   TYR A 120      27.129  -4.244  15.226  1.00 23.34           N  
ATOM    767  CA  TYR A 120      26.112  -3.314  14.773  1.00 32.88           C  
ATOM    768  C   TYR A 120      26.754  -1.951  14.591  1.00 26.74           C  
ATOM    769  O   TYR A 120      27.361  -1.414  15.523  1.00 29.38           O  
ATOM    770  CB  TYR A 120      24.975  -3.238  15.788  1.00 31.25           C  
ATOM    771  CG  TYR A 120      24.288  -4.557  16.009  1.00 26.63           C  
ATOM    772  CD1 TYR A 120      24.777  -5.469  16.936  1.00 33.73           C  
ATOM    773  CD2 TYR A 120      23.145  -4.892  15.291  1.00 25.75           C  
ATOM    774  CE1 TYR A 120      24.143  -6.693  17.148  1.00 28.67           C  
ATOM    775  CE2 TYR A 120      22.506  -6.102  15.502  1.00 26.80           C  
ATOM    776  CZ  TYR A 120      23.017  -6.998  16.429  1.00 25.01           C  
ATOM    777  OH  TYR A 120      22.390  -8.211  16.638  1.00 31.62           O  
ATOM    778  N   GLU A 121      26.626  -1.393  13.402  1.00 27.86           N  
ATOM    779  CA  GLU A 121      27.062  -0.031  13.162  1.00 35.64           C  
ATOM    780  C   GLU A 121      25.917   0.730  12.517  1.00 28.05           C  
ATOM    781  O   GLU A 121      25.313   0.247  11.559  1.00 32.16           O  
ATOM    782  CB  GLU A 121      28.317   0.014  12.282  1.00 27.35           C  
ATOM    783  CG  GLU A 121      28.767   1.429  12.017  1.00 34.80           C  
ATOM    784  CD  GLU A 121      30.199   1.520  11.520  1.00 40.00           C  
ATOM    785  OE1 GLU A 121      30.567   2.596  11.006  1.00 49.11           O  
ATOM    786  OE2 GLU A 121      30.950   0.529  11.647  1.00 44.95           O1-
ATOM    787  N   PHE A 122      25.603   1.900  13.061  1.00 28.90           N  
ATOM    788  CA  PHE A 122      24.572   2.742  12.475  1.00 31.35           C  
ATOM    789  C   PHE A 122      24.864   4.178  12.872  1.00 30.31           C  
ATOM    790  O   PHE A 122      25.631   4.436  13.801  1.00 36.55           O  
ATOM    791  CB  PHE A 122      23.161   2.305  12.917  1.00 26.24           C  
ATOM    792  CG  PHE A 122      22.958   2.285  14.407  1.00 20.93           C  
ATOM    793  CD1 PHE A 122      23.262   1.160  15.155  1.00 28.22           C  
ATOM    794  CD2 PHE A 122      22.430   3.393  15.059  1.00 30.95           C  
ATOM    795  CE1 PHE A 122      23.065   1.148  16.536  1.00 27.23           C  
ATOM    796  CE2 PHE A 122      22.228   3.382  16.422  1.00 23.61           C  
ATOM    797  CZ  PHE A 122      22.545   2.266  17.167  1.00 25.03           C  
ATOM    798  N   THR A 123      24.250   5.109  12.155  1.00 25.63           N  
ATOM    799  CA  THR A 123      24.320   6.521  12.502  1.00 27.41           C  
ATOM    800  C   THR A 123      23.020   6.933  13.187  1.00 28.46           C  
ATOM    801  O   THR A 123      21.928   6.576  12.738  1.00 27.20           O  
ATOM    802  CB  THR A 123      24.586   7.385  11.272  1.00 31.43           C  
ATOM    803  CG2 THR A 123      25.826   6.896  10.565  1.00 30.63           C  
ATOM    804  OG1 THR A 123      23.482   7.283  10.364  1.00 53.85           O  
ATOM    805  N   VAL A 124      23.144   7.649  14.296  1.00 23.32           N  
ATOM    806  CA  VAL A 124      21.925   8.044  15.007  1.00 25.27           C  
ATOM    807  C   VAL A 124      21.125   8.987  14.120  1.00 33.40           C  
ATOM    808  O   VAL A 124      21.708   9.918  13.526  1.00 28.73           O  
ATOM    809  CB  VAL A 124      22.279   8.707  16.342  1.00 26.14           C  
ATOM    810  CG1 VAL A 124      21.015   9.100  17.080  1.00 21.56           C  
ATOM    811  CG2 VAL A 124      23.129   7.748  17.175  1.00 20.06           C  
ATOM    812  N   PRO A 125      19.818   8.779  13.963  1.00 29.54           N  
ATOM    813  CA  PRO A 125      19.036   9.630  13.058  1.00 30.63           C  
ATOM    814  C   PRO A 125      18.994  11.088  13.502  1.00 27.45           C  
ATOM    815  O   PRO A 125      19.128  11.433  14.677  1.00 22.69           O  
ATOM    816  CB  PRO A 125      17.640   8.992  13.088  1.00 25.28           C  
ATOM    817  CG  PRO A 125      17.901   7.559  13.412  1.00 22.98           C  
ATOM    818  CD  PRO A 125      19.080   7.564  14.359  1.00 28.15           C  
ATOM    819  N   LYS A 126      18.686  11.939  12.528  1.00 37.09           N  
ATOM    820  CA  LYS A 126      19.135  13.325  12.520  1.00 34.77           C  
ATOM    821  C   LYS A 126      18.386  14.200  13.525  1.00 35.71           C  
ATOM    822  O   LYS A 126      18.974  15.131  14.092  1.00 48.54           O  
ATOM    823  CB  LYS A 126      18.995  13.881  11.096  1.00 39.98           C  
ATOM    824  CG  LYS A 126      19.940  13.235  10.031  1.00 58.91           C  
ATOM    825  CD  LYS A 126      19.722  11.712   9.752  1.00 47.70           C  
ATOM    826  CE  LYS A 126      18.245  11.322   9.642  1.00 36.73           C  
ATOM    827  NZ  LYS A 126      18.004   9.961   9.089  1.00 55.18           N1+
ATOM    828  N   GLU A 127      17.094  13.955  13.753  1.00 31.09           N  
ATOM    829  CA  GLU A 127      16.353  14.788  14.703  1.00 37.70           C  
ATOM    830  C   GLU A 127      15.798  13.978  15.875  1.00 31.22           C  
ATOM    831  O   GLU A 127      14.872  14.421  16.559  1.00 29.52           O  
ATOM    832  CB  GLU A 127      15.230  15.559  13.996  1.00 40.89           C  
ATOM    833  CG  GLU A 127      15.722  16.495  12.867  1.00 46.47           C  
ATOM    834  CD  GLU A 127      16.228  17.846  13.381  1.00 69.27           C  
ATOM    835  OE1 GLU A 127      16.849  18.597  12.589  1.00 70.76           O  
ATOM    836  OE2 GLU A 127      16.004  18.159  14.573  1.00 68.64           O1-
ATOM    837  N   LEU A 128      16.368  12.809  16.120  1.00 27.69           N  
ATOM    838  CA  LEU A 128      15.893  11.913  17.159  1.00 23.94           C  
ATOM    839  C   LEU A 128      16.212  12.465  18.547  1.00 22.16           C  
ATOM    840  O   LEU A 128      17.216  13.154  18.758  1.00 22.08           O  
ATOM    841  CB  LEU A 128      16.535  10.543  16.970  1.00 20.45           C  
ATOM    842  CG  LEU A 128      15.905   9.348  17.676  1.00 19.74           C  
ATOM    843  CD1 LEU A 128      14.466   9.111  17.195  1.00 17.29           C  
ATOM    844  CD2 LEU A 128      16.765   8.119  17.412  1.00 18.80           C  
ATOM    845  N   ALA A 129      15.336  12.170  19.499  1.00 20.04           N  
ATOM    846  CA  ALA A 129      15.573  12.541  20.887  1.00 17.72           C  
ATOM    847  C   ALA A 129      14.803  11.596  21.788  1.00 22.08           C  
ATOM    848  O   ALA A 129      13.731  11.122  21.413  1.00 17.36           O  
ATOM    849  CB  ALA A 129      15.138  13.991  21.163  1.00 27.34           C  
ATOM    850  N   GLY A 130      15.341  11.350  22.990  1.00 18.51           N  
ATOM    851  CA  GLY A 130      14.593  10.602  23.999  1.00 18.24           C  
ATOM    852  C   GLY A 130      15.277   9.366  24.563  1.00 23.37           C  
ATOM    853  O   GLY A 130      16.495   9.194  24.436  1.00 17.29           O  
ATOM    854  N   THR A 131      14.493   8.483  25.181  1.00 16.47           N  
ATOM    855  CA  THR A 131      14.997   7.268  25.820  1.00 16.09           C  
ATOM    856  C   THR A 131      14.602   6.037  25.012  1.00 21.30           C  
ATOM    857  O   THR A 131      13.414   5.822  24.746  1.00 17.73           O  
ATOM    858  CB  THR A 131      14.444   7.163  27.246  1.00 22.92           C  
ATOM    859  CG2 THR A 131      15.044   5.971  27.990  1.00 22.05           C  
ATOM    860  OG1 THR A 131      14.745   8.365  27.962  1.00 18.02           O  
ATOM    861  N   PHE A 132      15.594   5.228  24.638  1.00 17.62           N  
ATOM    862  CA  PHE A 132      15.432   4.004  23.855  1.00 14.88           C  
ATOM    863  C   PHE A 132      16.091   2.876  24.636  1.00 15.31           C  
ATOM    864  O   PHE A 132      16.549   3.077  25.763  1.00 16.64           O  
ATOM    865  CB  PHE A 132      16.016   4.181  22.446  1.00 14.77           C  
ATOM    866  CG  PHE A 132      15.463   5.384  21.734  1.00 17.99           C  
ATOM    867  CD1 PHE A 132      15.955   6.664  22.003  1.00 16.18           C  
ATOM    868  CD2 PHE A 132      14.401   5.242  20.853  1.00 19.65           C  
ATOM    869  CE1 PHE A 132      15.416   7.777  21.394  1.00 16.31           C  
ATOM    870  CE2 PHE A 132      13.849   6.365  20.218  1.00 18.19           C  
ATOM    871  CZ  PHE A 132      14.349   7.632  20.498  1.00 15.43           C  
ATOM    872  N   TRP A 133      16.119   1.672  24.080  1.00 15.07           N  
ATOM    873  CA  TRP A 133      16.789   0.614  24.826  1.00 14.34           C  
ATOM    874  C   TRP A 133      17.204  -0.499  23.886  1.00 14.50           C  
ATOM    875  O   TRP A 133      16.820  -0.531  22.718  1.00 16.73           O  
ATOM    876  CB  TRP A 133      15.917   0.113  25.995  1.00 16.15           C  
ATOM    877  CG  TRP A 133      14.573  -0.509  25.721  1.00 17.32           C  
ATOM    878  CD1 TRP A 133      13.505   0.045  25.061  1.00 14.05           C  
ATOM    879  CD2 TRP A 133      14.124  -1.778  26.215  1.00 14.32           C  
ATOM    880  CE2 TRP A 133      12.792  -1.951  25.789  1.00 13.21           C  
ATOM    881  CE3 TRP A 133      14.733  -2.795  26.962  1.00 12.14           C  
ATOM    882  NE1 TRP A 133      12.434  -0.825  25.092  1.00 14.33           N  
ATOM    883  CZ2 TRP A 133      12.056  -3.110  26.078  1.00 16.08           C  
ATOM    884  CZ3 TRP A 133      14.006  -3.939  27.255  1.00 14.07           C  
ATOM    885  CH2 TRP A 133      12.672  -4.089  26.813  1.00 17.51           C  
ATOM    886  N   TYR A 134      18.016  -1.420  24.413  1.00 14.70           N  
ATOM    887  CA  TYR A 134      18.466  -2.552  23.619  1.00 15.36           C  
ATOM    888  C   TYR A 134      18.215  -3.838  24.393  1.00 14.53           C  
ATOM    889  O   TYR A 134      18.280  -3.858  25.624  1.00 16.23           O  
ATOM    890  CB  TYR A 134      19.957  -2.413  23.255  1.00 17.79           C  
ATOM    891  CG  TYR A 134      20.874  -2.278  24.450  1.00 19.25           C  
ATOM    892  CD1 TYR A 134      21.174  -1.032  24.973  1.00 17.39           C  
ATOM    893  CD2 TYR A 134      21.463  -3.402  25.043  1.00 18.46           C  
ATOM    894  CE1 TYR A 134      22.029  -0.882  26.053  1.00 15.81           C  
ATOM    895  CE2 TYR A 134      22.319  -3.270  26.134  1.00 22.56           C  
ATOM    896  CZ  TYR A 134      22.607  -2.008  26.631  1.00 21.63           C  
ATOM    897  OH  TYR A 134      23.445  -1.851  27.725  1.00 17.73           O  
ATOM    898  N   HIS A 135      17.884  -4.909  23.661  1.00 12.01           N  
ATOM    899  CA  HIS A 135      17.512  -6.164  24.311  1.00 14.20           C  
ATOM    900  C   HIS A 135      17.484  -7.283  23.281  1.00 13.41           C  
ATOM    901  O   HIS A 135      17.553  -7.002  22.079  1.00 16.44           O  
ATOM    902  CB  HIS A 135      16.160  -6.020  25.027  1.00 16.68           C  
ATOM    903  CG  HIS A 135      15.003  -5.804  24.111  1.00 17.18           C  
ATOM    904  CD2 HIS A 135      14.257  -4.699  23.851  1.00 12.77           C  
ATOM    905  ND1 HIS A 135      14.455  -6.821  23.358  1.00 18.11           N  
ATOM    906  CE1 HIS A 135      13.435  -6.354  22.659  1.00 19.47           C  
ATOM    907  NE2 HIS A 135      13.295  -5.072  22.940  1.00 21.40           N  
ATOM    908  N   PRO A 136      17.397  -8.549  23.711  1.00 16.43           N  
ATOM    909  CA  PRO A 136      17.431  -9.671  22.761  1.00 17.91           C  
ATOM    910  C   PRO A 136      16.204  -9.718  21.871  1.00 17.16           C  
ATOM    911  O   PRO A 136      15.116  -9.277  22.251  1.00 21.04           O  
ATOM    912  CB  PRO A 136      17.470 -10.910  23.673  1.00 21.81           C  
ATOM    913  CG  PRO A 136      17.982 -10.424  24.964  1.00 20.07           C  
ATOM    914  CD  PRO A 136      17.490  -9.019  25.109  1.00 17.90           C  
ATOM    915  N   HIS A 137      16.371 -10.310  20.674  1.00 19.57           N  
ATOM    916  CA  HIS A 137      15.226 -10.419  19.779  1.00 27.25           C  
ATOM    917  C   HIS A 137      15.268 -11.685  18.932  1.00 17.60           C  
ATOM    918  O   HIS A 137      14.824 -11.672  17.779  1.00 22.77           O  
ATOM    919  CB  HIS A 137      15.109  -9.193  18.871  1.00 21.25           C  
ATOM    920  CG  HIS A 137      13.693  -8.849  18.536  1.00 24.94           C  
ATOM    921  CD2 HIS A 137      12.935  -7.771  18.847  1.00 28.20           C  
ATOM    922  ND1 HIS A 137      12.872  -9.706  17.843  1.00 25.75           N  
ATOM    923  CE1 HIS A 137      11.669  -9.170  17.730  1.00 22.37           C  
ATOM    924  NE2 HIS A 137      11.685  -7.989  18.318  1.00 28.07           N  
ATOM    925  N   LEU A 138      15.788 -12.781  19.486  1.00 19.61           N  
ATOM    926  CA  LEU A 138      15.797 -14.070  18.802  1.00 24.22           C  
ATOM    927  C   LEU A 138      14.504 -14.807  19.141  1.00 15.16           C  
ATOM    928  O   LEU A 138      14.288 -15.204  20.297  1.00 17.75           O  
ATOM    929  CB  LEU A 138      17.020 -14.884  19.204  1.00 21.28           C  
ATOM    930  CG  LEU A 138      17.262 -16.114  18.326  1.00 35.81           C  
ATOM    931  CD1 LEU A 138      16.845 -15.839  16.889  1.00 34.24           C  
ATOM    932  CD2 LEU A 138      18.733 -16.459  18.360  1.00 28.29           C  
ATOM    933  N   HIS A 139      13.655 -14.993  18.126  1.00 20.19           N  
ATOM    934  CA  HIS A 139      12.306 -15.495  18.333  1.00 22.04           C  
ATOM    935  C   HIS A 139      12.321 -16.836  19.040  1.00 20.25           C  
ATOM    936  O   HIS A 139      13.006 -17.768  18.613  1.00 25.84           O  
ATOM    937  CB  HIS A 139      11.572 -15.635  16.999  1.00 20.95           C  
ATOM    938  CG  HIS A 139      10.214 -16.250  17.125  1.00 23.94           C  
ATOM    939  CD2 HIS A 139       9.706 -17.394  16.608  1.00 22.52           C  
ATOM    940  ND1 HIS A 139       9.199 -15.684  17.874  1.00 21.28           N  
ATOM    941  CE1 HIS A 139       8.118 -16.438  17.785  1.00 23.82           C  
ATOM    942  NE2 HIS A 139       8.404 -17.486  17.031  1.00 21.34           N  
ATOM    943  N   GLY A 140      11.541 -16.935  20.110  1.00 20.82           N  
ATOM    944  CA  GLY A 140      11.458 -18.140  20.902  1.00 21.84           C  
ATOM    945  C   GLY A 140      12.296 -18.110  22.152  1.00 20.49           C  
ATOM    946  O   GLY A 140      12.049 -18.902  23.071  1.00 24.12           O  
ATOM    947  N   ARG A 141      13.273 -17.207  22.216  1.00 18.49           N  
ATOM    948  CA  ARG A 141      14.125 -17.061  23.379  1.00 17.74           C  
ATOM    949  C   ARG A 141      14.073 -15.664  23.988  1.00 18.33           C  
ATOM    950  O   ARG A 141      14.770 -15.415  24.975  1.00 20.98           O  
ATOM    951  CB  ARG A 141      15.575 -17.390  23.003  1.00 21.99           C  
ATOM    952  CG  ARG A 141      15.729 -18.793  22.430  1.00 35.70           C  
ATOM    953  CD  ARG A 141      17.203 -19.174  22.322  1.00 34.52           C  
ATOM    954  NE  ARG A 141      17.388 -20.485  21.712  1.00 44.88           N  
ATOM    955  CZ  ARG A 141      17.550 -21.610  22.402  1.00 40.72           C  
ATOM    956  NH1 ARG A 141      17.547 -21.581  23.732  1.00 41.08           N1+
ATOM    957  NH2 ARG A 141      17.721 -22.759  21.763  1.00 33.14           N  
ATOM    958  N   VAL A 142      13.272 -14.747  23.442  1.00 15.40           N  
ATOM    959  CA  VAL A 142      13.267 -13.382  23.970  1.00 16.45           C  
ATOM    960  C   VAL A 142      12.847 -13.365  25.441  1.00 14.48           C  
ATOM    961  O   VAL A 142      13.500 -12.736  26.285  1.00 14.73           O  
ATOM    962  CB  VAL A 142      12.365 -12.471  23.114  1.00 15.60           C  
ATOM    963  CG1 VAL A 142      12.434 -11.016  23.655  1.00 15.43           C  
ATOM    964  CG2 VAL A 142      12.807 -12.527  21.650  1.00 18.31           C  
ATOM    965  N   ALA A 143      11.758 -14.057  25.781  1.00 17.16           N  
ATOM    966  CA  ALA A 143      11.253 -13.926  27.148  1.00 16.63           C  
ATOM    967  C   ALA A 143      12.250 -14.441  28.180  1.00 17.17           C  
ATOM    968  O   ALA A 143      12.518 -13.720  29.154  1.00 16.65           O  
ATOM    969  CB  ALA A 143       9.886 -14.612  27.282  1.00 17.22           C  
ATOM    970  N   PRO A 144      12.833 -15.636  28.051  1.00 20.36           N  
ATOM    971  CA  PRO A 144      13.818 -16.053  29.074  1.00 17.04           C  
ATOM    972  C   PRO A 144      15.040 -15.152  29.119  1.00 17.12           C  
ATOM    973  O   PRO A 144      15.536 -14.831  30.206  1.00 19.25           O  
ATOM    974  CB  PRO A 144      14.190 -17.482  28.653  1.00 24.48           C  
ATOM    975  CG  PRO A 144      13.039 -17.948  27.822  1.00 24.54           C  
ATOM    976  CD  PRO A 144      12.526 -16.727  27.108  1.00 20.13           C  
ATOM    977  N   GLN A 145      15.519 -14.716  27.955  1.00 16.44           N  
ATOM    978  CA  GLN A 145      16.740 -13.918  27.908  1.00 17.77           C  
ATOM    979  C   GLN A 145      16.516 -12.527  28.484  1.00 18.69           C  
ATOM    980  O   GLN A 145      17.347 -12.033  29.254  1.00 18.11           O  
ATOM    981  CB  GLN A 145      17.263 -13.846  26.473  1.00 18.70           C  
ATOM    982  CG  GLN A 145      17.863 -15.180  26.010  1.00 21.39           C  
ATOM    983  CD  GLN A 145      18.466 -15.124  24.627  1.00 20.80           C  
ATOM    984  NE2 GLN A 145      18.921 -16.280  24.127  1.00 20.97           N  
ATOM    985  OE1 GLN A 145      18.489 -14.073  23.993  1.00 22.07           O  
ATOM    986  N   LEU A 146      15.397 -11.877  28.131  1.00 15.11           N  
ATOM    987  CA  LEU A 146      15.091 -10.583  28.750  1.00 14.38           C  
ATOM    988  C   LEU A 146      14.859 -10.732  30.249  1.00 14.36           C  
ATOM    989  O   LEU A 146      15.340  -9.919  31.048  1.00 18.35           O  
ATOM    990  CB  LEU A 146      13.855  -9.964  28.095  1.00 12.47           C  
ATOM    991  CG  LEU A 146      13.394  -8.647  28.704  1.00 17.24           C  
ATOM    992  CD1 LEU A 146      14.513  -7.637  28.545  1.00 17.63           C  
ATOM    993  CD2 LEU A 146      12.146  -8.142  27.983  1.00 16.36           C  
ATOM    994  N   PHE A 147      14.094 -11.748  30.654  1.00 14.29           N  
ATOM    995  CA  PHE A 147      13.787 -11.875  32.073  1.00 15.82           C  
ATOM    996  C   PHE A 147      15.057 -12.043  32.891  1.00 16.82           C  
ATOM    997  O   PHE A 147      15.164 -11.522  34.006  1.00 19.01           O  
ATOM    998  CB  PHE A 147      12.845 -13.050  32.310  1.00 16.38           C  
ATOM    999  CG  PHE A 147      12.248 -13.050  33.666  1.00 20.06           C  
ATOM   1000  CD1 PHE A 147      11.249 -12.141  33.990  1.00 19.74           C  
ATOM   1001  CD2 PHE A 147      12.713 -13.917  34.638  1.00 19.46           C  
ATOM   1002  CE1 PHE A 147      10.701 -12.111  35.252  1.00 26.39           C  
ATOM   1003  CE2 PHE A 147      12.171 -13.894  35.916  1.00 20.95           C  
ATOM   1004  CZ  PHE A 147      11.171 -12.991  36.228  1.00 21.17           C  
ATOM   1005  N   ALA A 148      16.037 -12.731  32.330  1.00 18.71           N  
ATOM   1006  CA  ALA A 148      17.265 -13.052  33.038  1.00 19.75           C  
ATOM   1007  C   ALA A 148      18.176 -11.849  33.232  1.00 27.55           C  
ATOM   1008  O   ALA A 148      19.135 -11.946  34.005  1.00 21.51           O  
ATOM   1009  CB  ALA A 148      17.992 -14.162  32.270  1.00 22.18           C  
ATOM   1010  N   GLY A 149      17.923 -10.731  32.553  1.00 17.76           N  
ATOM   1011  CA  GLY A 149      18.702  -9.542  32.828  1.00 14.99           C  
ATOM   1012  C   GLY A 149      19.306  -8.858  31.620  1.00 20.96           C  
ATOM   1013  O   GLY A 149      20.014  -7.860  31.777  1.00 18.73           O  
ATOM   1014  N   LEU A 150      19.000  -9.336  30.415  1.00 16.07           N  
ATOM   1015  CA  LEU A 150      19.606  -8.801  29.194  1.00 15.78           C  
ATOM   1016  C   LEU A 150      18.845  -7.567  28.724  1.00 16.98           C  
ATOM   1017  O   LEU A 150      17.874  -7.653  27.970  1.00 17.56           O  
ATOM   1018  CB  LEU A 150      19.640  -9.861  28.100  1.00 14.56           C  
ATOM   1019  CG  LEU A 150      20.685 -10.928  28.441  1.00 21.14           C  
ATOM   1020  CD1 LEU A 150      20.608 -12.100  27.479  1.00 22.76           C  
ATOM   1021  CD2 LEU A 150      22.088 -10.314  28.425  1.00 23.45           C  
ATOM   1022  N   LEU A 151      19.315  -6.396  29.140  1.00 14.92           N  
ATOM   1023  CA  LEU A 151      18.668  -5.169  28.694  1.00 15.07           C  
ATOM   1024  C   LEU A 151      19.549  -3.991  29.078  1.00 15.16           C  
ATOM   1025  O   LEU A 151      20.285  -4.047  30.068  1.00 18.00           O  
ATOM   1026  CB  LEU A 151      17.280  -5.011  29.330  1.00 18.32           C  
ATOM   1027  CG  LEU A 151      17.515  -4.864  30.838  1.00 24.86           C  
ATOM   1028  CD1 LEU A 151      16.693  -3.779  31.487  1.00 30.90           C  
ATOM   1029  CD2 LEU A 151      17.341  -6.184  31.538  1.00 28.91           C  
ATOM   1030  N   GLY A 152      19.430  -2.904  28.314  1.00 16.87           N  
ATOM   1031  CA  GLY A 152      20.040  -1.655  28.738  1.00 16.05           C  
ATOM   1032  C   GLY A 152      19.437  -0.499  27.967  1.00 17.83           C  
ATOM   1033  O   GLY A 152      18.721  -0.692  26.984  1.00 16.01           O  
ATOM   1034  N   ALA A 153      19.740   0.712  28.427  1.00 15.23           N  
ATOM   1035  CA  ALA A 153      19.125   1.917  27.886  1.00 19.13           C  
ATOM   1036  C   ALA A 153      20.055   2.614  26.909  1.00 21.03           C  
ATOM   1037  O   ALA A 153      21.280   2.488  26.983  1.00 16.83           O  
ATOM   1038  CB  ALA A 153      18.740   2.878  29.017  1.00 18.42           C  
ATOM   1039  N   LEU A 154      19.450   3.372  25.998  1.00 18.64           N  
ATOM   1040  CA  LEU A 154      20.144   4.260  25.076  1.00 15.78           C  
ATOM   1041  C   LEU A 154      19.440   5.606  25.137  1.00 26.20           C  
ATOM   1042  O   LEU A 154      18.221   5.671  24.939  1.00 16.85           O  
ATOM   1043  CB  LEU A 154      20.139   3.681  23.650  1.00 19.20           C  
ATOM   1044  CG  LEU A 154      20.926   4.428  22.563  1.00 22.93           C  
ATOM   1045  CD1 LEU A 154      21.291   3.474  21.428  1.00 33.58           C  
ATOM   1046  CD2 LEU A 154      20.147   5.600  22.026  1.00 24.94           C  
ATOM   1047  N   VAL A 155      20.201   6.670  25.419  1.00 20.87           N  
ATOM   1048  CA  VAL A 155      19.676   8.027  25.565  1.00 17.60           C  
ATOM   1049  C   VAL A 155      20.230   8.890  24.435  1.00 24.05           C  
ATOM   1050  O   VAL A 155      21.443   8.909  24.201  1.00 19.44           O  
ATOM   1051  CB  VAL A 155      20.030   8.618  26.940  1.00 17.36           C  
ATOM   1052  CG1 VAL A 155      19.542  10.087  27.040  1.00 20.60           C  
ATOM   1053  CG2 VAL A 155      19.404   7.784  28.040  1.00 19.73           C  
ATOM   1054  N   VAL A 156      19.343   9.577  23.714  1.00 16.89           N  
ATOM   1055  CA  VAL A 156      19.733  10.450  22.604  1.00 17.00           C  
ATOM   1056  C   VAL A 156      19.535  11.881  23.082  1.00 27.77           C  
ATOM   1057  O   VAL A 156      18.405  12.295  23.374  1.00 21.97           O  
ATOM   1058  CB  VAL A 156      18.929  10.173  21.320  1.00 20.73           C  
ATOM   1059  CG1 VAL A 156      19.410  11.062  20.179  1.00 16.95           C  
ATOM   1060  CG2 VAL A 156      19.052   8.713  20.902  1.00 18.35           C  
ATOM   1061  N   GLU A 157      20.646  12.620  23.192  1.00 27.93           N  
ATOM   1062  CA  GLU A 157      20.611  14.027  23.572  1.00 31.90           C  
ATOM   1063  C   GLU A 157      20.015  14.855  22.448  1.00 20.95           C  
ATOM   1064  O   GLU A 157      20.116  14.504  21.270  1.00 27.89           O  
ATOM   1065  CB  GLU A 157      22.017  14.542  23.871  1.00 26.92           C  
ATOM   1066  CG  GLU A 157      22.657  13.959  25.091  1.00 38.94           C  
ATOM   1067  CD  GLU A 157      23.958  14.664  25.443  1.00 45.45           C  
ATOM   1068  OE1 GLU A 157      24.340  15.620  24.726  1.00 34.07           O  
ATOM   1069  OE2 GLU A 157      24.592  14.254  26.430  1.00 40.59           O1-
ATOM   1070  N   SER A 158      19.399  15.974  22.815  1.00 25.08           N  
ATOM   1071  CA  SER A 158      18.745  16.830  21.833  1.00 29.11           C  
ATOM   1072  C   SER A 158      19.191  18.270  22.013  1.00 25.60           C  
ATOM   1073  O   SER A 158      19.443  18.712  23.133  1.00 20.77           O  
ATOM   1074  CB  SER A 158      17.233  16.769  21.972  1.00 24.92           C  
ATOM   1075  OG  SER A 158      16.602  17.764  21.202  1.00 30.07           O  
ATOM   1076  N   SER A 159      19.240  19.012  20.904  1.00 24.11           N  
ATOM   1077  CA  SER A 159      19.437  20.456  21.024  1.00 24.74           C  
ATOM   1078  C   SER A 159      18.384  21.078  21.933  1.00 28.11           C  
ATOM   1079  O   SER A 159      18.652  22.080  22.609  1.00 27.28           O  
ATOM   1080  CB  SER A 159      19.411  21.107  19.636  1.00 26.56           C  
ATOM   1081  OG  SER A 159      18.315  20.621  18.880  1.00 38.41           O  
ATOM   1082  N   LEU A 160      17.188  20.475  22.011  1.00 20.36           N  
ATOM   1083  CA  LEU A 160      16.179  21.014  22.913  1.00 21.53           C  
ATOM   1084  C   LEU A 160      16.611  20.941  24.366  1.00 19.67           C  
ATOM   1085  O   LEU A 160      16.117  21.715  25.187  1.00 23.75           O  
ATOM   1086  CB  LEU A 160      14.845  20.282  22.739  1.00 22.68           C  
ATOM   1087  CG  LEU A 160      13.588  21.040  23.155  1.00 34.60           C  
ATOM   1088  CD1 LEU A 160      13.384  22.249  22.270  1.00 26.20           C  
ATOM   1089  CD2 LEU A 160      12.376  20.114  23.068  1.00 31.77           C  
ATOM   1090  N   ASP A 161      17.519  20.027  24.709  1.00 19.46           N  
ATOM   1091  CA  ASP A 161      17.929  19.916  26.104  1.00 23.80           C  
ATOM   1092  C   ASP A 161      18.641  21.172  26.592  1.00 23.88           C  
ATOM   1093  O   ASP A 161      18.756  21.373  27.804  1.00 22.34           O  
ATOM   1094  CB  ASP A 161      18.830  18.698  26.286  1.00 24.31           C  
ATOM   1095  CG  ASP A 161      18.096  17.390  26.026  1.00 29.57           C  
ATOM   1096  OD1 ASP A 161      16.864  17.356  26.227  1.00 25.20           O  
ATOM   1097  OD2 ASP A 161      18.757  16.393  25.657  1.00 28.62           O1-
ATOM   1098  N   ALA A 162      19.114  22.015  25.677  1.00 21.47           N  
ATOM   1099  CA  ALA A 162      19.837  23.220  26.050  1.00 24.03           C  
ATOM   1100  C   ALA A 162      18.934  24.383  26.438  1.00 34.47           C  
ATOM   1101  O   ALA A 162      19.457  25.392  26.924  1.00 29.57           O  
ATOM   1102  CB  ALA A 162      20.756  23.654  24.900  1.00 32.25           C  
ATOM   1103  N   ILE A 163      17.614  24.293  26.253  1.00 28.11           N  
ATOM   1104  CA  ILE A 163      16.765  25.450  26.561  1.00 26.39           C  
ATOM   1105  C   ILE A 163      16.784  25.671  28.066  1.00 26.75           C  
ATOM   1106  O   ILE A 163      17.001  24.717  28.831  1.00 24.25           O  
ATOM   1107  CB  ILE A 163      15.330  25.286  26.027  1.00 23.77           C  
ATOM   1108  CG1 ILE A 163      14.572  24.193  26.793  1.00 30.94           C  
ATOM   1109  CG2 ILE A 163      15.370  25.060  24.506  1.00 23.81           C  
ATOM   1110  CD1 ILE A 163      13.070  24.110  26.462  1.00 32.38           C  
ATOM   1111  N   PRO A 164      16.596  26.913  28.529  1.00 34.27           N  
ATOM   1112  CA  PRO A 164      16.846  27.214  29.950  1.00 33.11           C  
ATOM   1113  C   PRO A 164      15.951  26.461  30.910  1.00 25.70           C  
ATOM   1114  O   PRO A 164      16.360  26.192  32.050  1.00 31.24           O  
ATOM   1115  CB  PRO A 164      16.598  28.727  30.028  1.00 30.30           C  
ATOM   1116  CG  PRO A 164      16.897  29.211  28.651  1.00 25.70           C  
ATOM   1117  CD  PRO A 164      16.401  28.135  27.731  1.00 33.29           C  
ATOM   1118  N   GLU A 165      14.731  26.133  30.501  1.00 26.54           N  
ATOM   1119  CA  GLU A 165      13.832  25.387  31.367  1.00 28.02           C  
ATOM   1120  C   GLU A 165      14.175  23.905  31.427  1.00 23.77           C  
ATOM   1121  O   GLU A 165      13.589  23.186  32.240  1.00 27.54           O  
ATOM   1122  CB  GLU A 165      12.377  25.561  30.910  1.00 28.35           C  
ATOM   1123  CG  GLU A 165      11.932  27.008  30.745  1.00 27.49           C  
ATOM   1124  CD  GLU A 165      12.220  27.593  29.366  1.00 35.70           C  
ATOM   1125  OE1 GLU A 165      13.002  27.010  28.590  1.00 34.13           O  
ATOM   1126  OE2 GLU A 165      11.638  28.649  29.042  1.00 47.85           O1-
ATOM   1127  N   LEU A 166      15.113  23.428  30.607  1.00 26.66           N  
ATOM   1128  CA  LEU A 166      15.565  22.046  30.716  1.00 26.55           C  
ATOM   1129  C   LEU A 166      17.036  21.906  31.087  1.00 26.85           C  
ATOM   1130  O   LEU A 166      17.403  20.907  31.711  1.00 25.78           O  
ATOM   1131  CB  LEU A 166      15.308  21.285  29.402  1.00 25.41           C  
ATOM   1132  CG  LEU A 166      13.822  21.057  29.045  1.00 19.97           C  
ATOM   1133  CD1 LEU A 166      13.711  20.391  27.687  1.00 29.47           C  
ATOM   1134  CD2 LEU A 166      13.097  20.240  30.120  1.00 23.93           C  
ATOM   1135  N   ARG A 167      17.887  22.876  30.728  1.00 24.17           N  
ATOM   1136  CA  ARG A 167      19.325  22.687  30.883  1.00 33.51           C  
ATOM   1137  C   ARG A 167      19.772  22.648  32.340  1.00 28.17           C  
ATOM   1138  O   ARG A 167      20.894  22.201  32.611  1.00 24.68           O  
ATOM   1139  CB  ARG A 167      20.086  23.787  30.140  1.00 23.09           C  
ATOM   1140  CG  ARG A 167      20.048  25.118  30.840  1.00 25.29           C  
ATOM   1141  CD  ARG A 167      20.870  26.153  30.103  1.00 25.48           C  
ATOM   1142  NE  ARG A 167      20.543  27.482  30.584  1.00 35.27           N  
ATOM   1143  CZ  ARG A 167      21.083  28.600  30.120  1.00 35.45           C  
ATOM   1144  NH1 ARG A 167      21.987  28.551  29.151  1.00 38.96           N1+
ATOM   1145  NH2 ARG A 167      20.713  29.763  30.629  1.00 40.09           N  
ATOM   1146  N   GLU A 168      18.941  23.101  33.277  1.00 25.53           N  
ATOM   1147  CA  GLU A 168      19.289  23.090  34.693  1.00 25.97           C  
ATOM   1148  C   GLU A 168      18.518  22.051  35.491  1.00 35.66           C  
ATOM   1149  O   GLU A 168      18.562  22.068  36.725  1.00 32.75           O  
ATOM   1150  CB  GLU A 168      19.072  24.477  35.291  1.00 28.92           C  
ATOM   1151  CG  GLU A 168      20.057  25.504  34.792  1.00 22.11           C  
ATOM   1152  CD  GLU A 168      20.056  26.733  35.663  1.00 33.95           C  
ATOM   1153  OE1 GLU A 168      19.509  27.765  35.233  1.00 30.11           O  
ATOM   1154  OE2 GLU A 168      20.581  26.649  36.788  1.00 42.28           O1-
ATOM   1155  N   ALA A 169      17.804  21.154  34.829  1.00 28.91           N  
ATOM   1156  CA  ALA A 169      17.160  20.066  35.541  1.00 22.50           C  
ATOM   1157  C   ALA A 169      18.199  19.014  35.914  1.00 26.60           C  
ATOM   1158  O   ALA A 169      19.239  18.877  35.263  1.00 29.97           O  
ATOM   1159  CB  ALA A 169      16.052  19.444  34.684  1.00 28.61           C  
ATOM   1160  N   GLU A 170      17.932  18.308  37.003  1.00 26.00           N  
ATOM   1161  CA  GLU A 170      18.720  17.153  37.404  1.00 24.04           C  
ATOM   1162  C   GLU A 170      18.170  15.889  36.736  1.00 26.31           C  
ATOM   1163  O   GLU A 170      17.037  15.481  37.010  1.00 29.66           O  
ATOM   1164  CB  GLU A 170      18.685  17.018  38.921  1.00 25.38           C  
ATOM   1165  CG  GLU A 170      19.335  15.756  39.434  1.00 29.69           C  
ATOM   1166  CD  GLU A 170      19.337  15.705  40.948  1.00 35.18           C  
ATOM   1167  OE1 GLU A 170      19.426  16.782  41.580  1.00 29.12           O  
ATOM   1168  OE2 GLU A 170      19.256  14.589  41.498  1.00 37.58           O1-
ATOM   1169  N   GLU A 171      18.990  15.248  35.903  1.00 25.80           N  
ATOM   1170  CA  GLU A 171      18.573  14.119  35.075  1.00 23.16           C  
ATOM   1171  C   GLU A 171      18.823  12.769  35.749  1.00 32.12           C  
ATOM   1172  O   GLU A 171      19.872  12.561  36.359  1.00 26.16           O  
ATOM   1173  CB  GLU A 171      19.343  14.186  33.762  1.00 29.24           C  
ATOM   1174  CG  GLU A 171      18.600  13.694  32.583  1.00 35.26           C  
ATOM   1175  CD  GLU A 171      19.466  13.690  31.360  1.00 36.76           C  
ATOM   1176  OE1 GLU A 171      19.872  14.789  30.910  1.00 40.23           O  
ATOM   1177  OE2 GLU A 171      19.754  12.579  30.873  1.00 33.42           O1-
ATOM   1178  N   HIS A 172      17.866  11.840  35.621  1.00 23.54           N  
ATOM   1179  CA  HIS A 172      18.081  10.462  36.079  1.00 24.42           C  
ATOM   1180  C   HIS A 172      17.294   9.471  35.226  1.00 24.25           C  
ATOM   1181  O   HIS A 172      16.150   9.739  34.850  1.00 24.87           O  
ATOM   1182  CB  HIS A 172      17.666  10.268  37.544  1.00 25.02           C  
ATOM   1183  CG  HIS A 172      18.551  10.978  38.514  1.00 34.81           C  
ATOM   1184  CD2 HIS A 172      18.415  12.175  39.132  1.00 25.72           C  
ATOM   1185  ND1 HIS A 172      19.770  10.474  38.914  1.00 24.56           N  
ATOM   1186  CE1 HIS A 172      20.346  11.327  39.744  1.00 26.70           C  
ATOM   1187  NE2 HIS A 172      19.544  12.367  39.894  1.00 30.20           N  
ATOM   1188  N   LEU A 173      17.895   8.310  34.974  1.00 23.07           N  
ATOM   1189  CA  LEU A 173      17.226   7.205  34.293  1.00 17.38           C  
ATOM   1190  C   LEU A 173      16.667   6.242  35.333  1.00 21.60           C  
ATOM   1191  O   LEU A 173      17.372   5.868  36.275  1.00 22.77           O  
ATOM   1192  CB  LEU A 173      18.191   6.468  33.358  1.00 17.55           C  
ATOM   1193  CG  LEU A 173      17.705   5.124  32.805  1.00 20.67           C  
ATOM   1194  CD1 LEU A 173      16.611   5.310  31.739  1.00 19.11           C  
ATOM   1195  CD2 LEU A 173      18.875   4.311  32.252  1.00 17.38           C  
ATOM   1196  N   LEU A 174      15.401   5.852  35.172  1.00 17.89           N  
ATOM   1197  CA  LEU A 174      14.781   4.846  36.038  1.00 17.61           C  
ATOM   1198  C   LEU A 174      14.403   3.649  35.174  1.00 19.49           C  
ATOM   1199  O   LEU A 174      13.461   3.727  34.374  1.00 17.95           O  
ATOM   1200  CB  LEU A 174      13.550   5.401  36.751  1.00 20.86           C  
ATOM   1201  CG  LEU A 174      13.592   6.761  37.451  1.00 25.44           C  
ATOM   1202  CD1 LEU A 174      12.353   6.910  38.343  1.00 24.00           C  
ATOM   1203  CD2 LEU A 174      14.858   6.945  38.248  1.00 28.14           C  
ATOM   1204  N   VAL A 175      15.133   2.548  35.320  1.00 19.85           N  
ATOM   1205  CA  VAL A 175      14.849   1.332  34.557  1.00 18.61           C  
ATOM   1206  C   VAL A 175      13.942   0.463  35.419  1.00 25.96           C  
ATOM   1207  O   VAL A 175      14.390  -0.127  36.406  1.00 20.08           O  
ATOM   1208  CB  VAL A 175      16.129   0.586  34.156  1.00 23.90           C  
ATOM   1209  CG1 VAL A 175      15.786  -0.634  33.280  1.00 18.58           C  
ATOM   1210  CG2 VAL A 175      17.085   1.498  33.412  1.00 19.44           C  
ATOM   1211  N   LEU A 176      12.656   0.395  35.061  1.00 16.87           N  
ATOM   1212  CA  LEU A 176      11.676  -0.390  35.809  1.00 17.28           C  
ATOM   1213  C   LEU A 176      11.690  -1.807  35.270  1.00 21.96           C  
ATOM   1214  O   LEU A 176      11.288  -2.054  34.129  1.00 19.98           O  
ATOM   1215  CB  LEU A 176      10.279   0.217  35.694  1.00 13.02           C  
ATOM   1216  CG  LEU A 176      10.314   1.730  35.893  1.00 18.62           C  
ATOM   1217  CD1 LEU A 176       8.905   2.296  35.702  1.00 21.44           C  
ATOM   1218  CD2 LEU A 176      10.864   2.099  37.289  1.00 18.56           C  
ATOM   1219  N   LYS A 177      12.171  -2.737  36.080  1.00 18.95           N  
ATOM   1220  CA  LYS A 177      12.260  -4.113  35.631  1.00 18.95           C  
ATOM   1221  C   LYS A 177      12.230  -5.003  36.854  1.00 23.43           C  
ATOM   1222  O   LYS A 177      13.037  -4.822  37.768  1.00 21.78           O  
ATOM   1223  CB  LYS A 177      13.527  -4.363  34.815  1.00 18.35           C  
ATOM   1224  CG  LYS A 177      13.656  -5.842  34.415  1.00 20.60           C  
ATOM   1225  CD  LYS A 177      14.331  -6.007  33.103  1.00 31.56           C  
ATOM   1226  CE  LYS A 177      14.234  -7.442  32.535  1.00 26.69           C  
ATOM   1227  NZ  LYS A 177      12.889  -7.887  32.031  1.00 19.22           N1+
ATOM   1228  N   ASP A 178      11.296  -5.946  36.861  1.00 21.87           N  
ATOM   1229  CA  ASP A 178      11.092  -6.842  37.984  1.00 19.98           C  
ATOM   1230  C   ASP A 178      11.823  -8.162  37.737  1.00 20.69           C  
ATOM   1231  O   ASP A 178      12.299  -8.452  36.638  1.00 22.23           O  
ATOM   1232  CB  ASP A 178       9.595  -7.056  38.227  1.00 19.13           C  
ATOM   1233  CG  ASP A 178       8.886  -7.636  37.029  1.00 21.29           C  
ATOM   1234  OD1 ASP A 178       9.447  -7.609  35.912  1.00 23.07           O  
ATOM   1235  OD2 ASP A 178       7.769  -8.153  37.215  1.00 20.96           O1-
ATOM   1236  N   LEU A 179      11.944  -8.955  38.796  1.00 22.05           N  
ATOM   1237  CA  LEU A 179      12.726 -10.178  38.723  1.00 16.44           C  
ATOM   1238  C   LEU A 179      12.152 -11.162  39.725  1.00 22.67           C  
ATOM   1239  O   LEU A 179      11.565 -10.763  40.733  1.00 24.05           O  
ATOM   1240  CB  LEU A 179      14.211  -9.890  39.013  1.00 24.55           C  
ATOM   1241  CG  LEU A 179      15.261 -10.984  38.802  1.00 27.65           C  
ATOM   1242  CD1 LEU A 179      15.312 -11.395  37.357  1.00 26.88           C  
ATOM   1243  CD2 LEU A 179      16.628 -10.481  39.246  1.00 25.63           C  
ATOM   1244  N   ALA A 180      12.277 -12.447  39.412  1.00 26.29           N  
ATOM   1245  CA  ALA A 180      12.068 -13.504  40.387  1.00 26.53           C  
ATOM   1246  C   ALA A 180      13.310 -14.373  40.387  1.00 24.21           C  
ATOM   1247  O   ALA A 180      13.938 -14.570  39.342  1.00 23.90           O  
ATOM   1248  CB  ALA A 180      10.831 -14.360  40.090  1.00 22.24           C  
ATOM   1249  N   LEU A 181      13.661 -14.883  41.564  1.00 28.17           N  
ATOM   1250  CA  LEU A 181      14.862 -15.678  41.756  1.00 29.83           C  
ATOM   1251  C   LEU A 181      14.475 -17.031  42.323  1.00 32.21           C  
ATOM   1252  O   LEU A 181      13.583 -17.129  43.165  1.00 32.07           O  
ATOM   1253  CB  LEU A 181      15.849 -14.994  42.702  1.00 25.46           C  
ATOM   1254  CG  LEU A 181      16.457 -13.672  42.214  1.00 28.59           C  
ATOM   1255  CD1 LEU A 181      17.426 -13.127  43.267  1.00 30.61           C  
ATOM   1256  CD2 LEU A 181      17.126 -13.840  40.856  1.00 29.09           C  
ATOM   1257  N   GLN A 182      15.161 -18.063  41.860  1.00 26.71           N  
ATOM   1258  CA  GLN A 182      14.962 -19.419  42.353  1.00 28.87           C  
ATOM   1259  C   GLN A 182      16.305 -20.127  42.258  1.00 31.89           C  
ATOM   1260  O   GLN A 182      16.881 -20.215  41.167  1.00 25.96           O  
ATOM   1261  CB  GLN A 182      13.892 -20.142  41.537  1.00 32.91           C  
ATOM   1262  CG  GLN A 182      13.680 -21.605  41.874  1.00 44.57           C  
ATOM   1263  CD  GLN A 182      12.559 -22.212  41.045  1.00 40.57           C  
ATOM   1264  NE2 GLN A 182      12.891 -23.212  40.241  1.00 39.31           N  
ATOM   1265  OE1 GLN A 182      11.410 -21.768  41.116  1.00 47.02           O  
ATOM   1266  N   GLY A 183      16.805 -20.598  43.398  1.00 34.07           N  
ATOM   1267  CA  GLY A 183      18.081 -21.282  43.459  1.00 32.93           C  
ATOM   1268  C   GLY A 183      19.219 -20.527  42.804  1.00 26.55           C  
ATOM   1269  O   GLY A 183      19.946 -21.093  41.984  1.00 31.65           O  
ATOM   1270  N   GLY A 184      19.374 -19.246  43.138  1.00 25.85           N  
ATOM   1271  CA  GLY A 184      20.478 -18.458  42.634  1.00 19.59           C  
ATOM   1272  C   GLY A 184      20.431 -18.147  41.158  1.00 25.28           C  
ATOM   1273  O   GLY A 184      21.452 -17.744  40.591  1.00 28.21           O  
ATOM   1274  N   ARG A 185      19.290 -18.344  40.509  1.00 25.80           N  
ATOM   1275  CA  ARG A 185      19.127 -18.065  39.092  1.00 22.91           C  
ATOM   1276  C   ARG A 185      17.790 -17.367  38.894  1.00 27.49           C  
ATOM   1277  O   ARG A 185      16.917 -17.430  39.763  1.00 26.22           O  
ATOM   1278  CB  ARG A 185      19.166 -19.348  38.251  1.00 24.96           C  
ATOM   1279  CG  ARG A 185      20.459 -20.154  38.361  1.00 24.69           C  
ATOM   1280  CD  ARG A 185      21.606 -19.435  37.670  1.00 26.04           C  
ATOM   1281  NE  ARG A 185      22.814 -20.243  37.573  1.00 26.65           N  
ATOM   1282  CZ  ARG A 185      23.664 -20.453  38.575  1.00 27.61           C  
ATOM   1283  NH1 ARG A 185      23.435 -19.920  39.778  1.00 23.72           N1+
ATOM   1284  NH2 ARG A 185      24.751 -21.196  38.369  1.00 20.70           N  
ATOM   1285  N   PRO A 186      17.595 -16.703  37.757  1.00 29.19           N  
ATOM   1286  CA  PRO A 186      16.247 -16.207  37.443  1.00 27.03           C  
ATOM   1287  C   PRO A 186      15.257 -17.366  37.419  1.00 22.82           C  
ATOM   1288  O   PRO A 186      15.564 -18.462  36.938  1.00 27.57           O  
ATOM   1289  CB  PRO A 186      16.417 -15.569  36.062  1.00 30.10           C  
ATOM   1290  CG  PRO A 186      17.907 -15.226  35.986  1.00 31.49           C  
ATOM   1291  CD  PRO A 186      18.575 -16.356  36.714  1.00 21.91           C  
ATOM   1292  N   ALA A 187      14.088 -17.131  37.999  1.00 26.98           N  
ATOM   1293  CA  ALA A 187      13.076 -18.176  38.085  1.00 30.03           C  
ATOM   1294  C   ALA A 187      12.723 -18.670  36.683  1.00 27.02           C  
ATOM   1295  O   ALA A 187      12.653 -17.870  35.743  1.00 27.02           O  
ATOM   1296  CB  ALA A 187      11.832 -17.649  38.800  1.00 21.73           C  
ATOM   1297  N  APRO A 188      12.515 -19.972  36.502  0.75 28.11           N  
ATOM   1298  N  BPRO A 188      12.510 -19.972  36.503  0.25 28.03           N  
ATOM   1299  CA APRO A 188      12.220 -20.495  35.167  0.75 26.57           C  
ATOM   1300  CA BPRO A 188      12.218 -20.493  35.165  0.25 26.54           C  
ATOM   1301  C  APRO A 188      10.796 -20.166  34.737  0.75 21.84           C  
ATOM   1302  C  BPRO A 188      10.797 -20.161  34.735  0.25 22.06           C  
ATOM   1303  O  APRO A 188       9.925 -19.863  35.552  0.75 24.88           O  
ATOM   1304  O  BPRO A 188       9.923 -19.858  35.549  0.25 24.88           O  
ATOM   1305  CB APRO A 188      12.408 -22.006  35.336  0.75 27.64           C  
ATOM   1306  CB BPRO A 188      12.409 -22.010  35.316  0.25 27.59           C  
ATOM   1307  CG APRO A 188      12.034 -22.256  36.778  0.75 24.32           C  
ATOM   1308  CG BPRO A 188      12.940 -22.226  36.727  0.25 27.00           C  
ATOM   1309  CD APRO A 188      12.417 -21.016  37.544  0.75 28.18           C  
ATOM   1310  CD BPRO A 188      12.510 -21.038  37.517  0.25 28.23           C  
ATOM   1311  N   HIS A 189      10.577 -20.224  33.424  1.00 24.30           N  
ATOM   1312  CA  HIS A 189       9.257 -19.966  32.859  1.00 23.87           C  
ATOM   1313  C   HIS A 189       8.379 -21.202  33.027  1.00 23.75           C  
ATOM   1314  O   HIS A 189       8.740 -22.290  32.570  1.00 24.80           O  
ATOM   1315  CB  HIS A 189       9.356 -19.580  31.386  1.00 19.65           C  
ATOM   1316  CG  HIS A 189       9.419 -18.105  31.165  1.00 25.29           C  
ATOM   1317  CD2 HIS A 189       8.507 -17.238  30.661  1.00 27.31           C  
ATOM   1318  ND1 HIS A 189      10.523 -17.352  31.495  1.00 26.95           N  
ATOM   1319  CE1 HIS A 189      10.290 -16.082  31.208  1.00 28.61           C  
ATOM   1320  NE2 HIS A 189       9.078 -15.988  30.694  1.00 20.59           N  
ATOM   1321  N   THR A 190       7.247 -21.032  33.688  1.00 27.00           N  
ATOM   1322  CA  THR A 190       6.217 -22.048  33.802  1.00 27.35           C  
ATOM   1323  C   THR A 190       5.238 -21.933  32.644  1.00 26.66           C  
ATOM   1324  O   THR A 190       5.159 -20.890  31.991  1.00 24.50           O  
ATOM   1325  CB  THR A 190       5.472 -21.886  35.122  1.00 26.41           C  
ATOM   1326  CG2 THR A 190       6.451 -21.760  36.271  1.00 31.11           C  
ATOM   1327  OG1 THR A 190       4.676 -20.699  35.067  1.00 27.36           O  
ATOM   1328  N   PRO A 191       4.478 -22.995  32.345  1.00 30.00           N  
ATOM   1329  CA  PRO A 191       3.409 -22.858  31.336  1.00 27.68           C  
ATOM   1330  C   PRO A 191       2.505 -21.657  31.580  1.00 22.96           C  
ATOM   1331  O   PRO A 191       2.109 -20.996  30.617  1.00 28.20           O  
ATOM   1332  CB  PRO A 191       2.657 -24.187  31.455  1.00 29.13           C  
ATOM   1333  CG  PRO A 191       3.731 -25.157  31.867  1.00 35.68           C  
ATOM   1334  CD  PRO A 191       4.638 -24.391  32.799  1.00 27.31           C  
ATOM   1335  N   MET A 192       2.204 -21.325  32.840  1.00 26.79           N  
ATOM   1336  CA  MET A 192       1.388 -20.142  33.101  1.00 25.52           C  
ATOM   1337  C   MET A 192       2.122 -18.866  32.696  1.00 30.77           C  
ATOM   1338  O   MET A 192       1.491 -17.892  32.264  1.00 24.40           O  
ATOM   1339  CB  MET A 192       0.998 -20.061  34.575  1.00 30.68           C  
ATOM   1340  CG  MET A 192       0.046 -21.145  35.026  1.00 46.63           C  
ATOM   1341  SD  MET A 192      -1.633 -20.851  34.473  1.00 40.53           S  
ATOM   1342  CE  MET A 192      -2.142 -19.648  35.678  1.00 32.54           C  
ATOM   1343  N   ASP A 193       3.451 -18.837  32.860  1.00 20.85           N  
ATOM   1344  CA  ASP A 193       4.203 -17.645  32.478  1.00 20.37           C  
ATOM   1345  C   ASP A 193       4.127 -17.405  30.982  1.00 20.20           C  
ATOM   1346  O   ASP A 193       4.157 -16.255  30.538  1.00 18.12           O  
ATOM   1347  CB  ASP A 193       5.670 -17.751  32.870  1.00 18.44           C  
ATOM   1348  CG  ASP A 193       5.880 -17.803  34.342  1.00 25.30           C  
ATOM   1349  OD1 ASP A 193       5.102 -17.184  35.095  1.00 25.80           O  
ATOM   1350  OD2 ASP A 193       6.866 -18.456  34.744  1.00 24.01           O1-
ATOM   1351  N   TRP A 194       4.104 -18.478  30.189  1.00 18.88           N  
ATOM   1352  CA  TRP A 194       4.026 -18.321  28.741  1.00 22.44           C  
ATOM   1353  C   TRP A 194       2.661 -17.808  28.329  1.00 20.31           C  
ATOM   1354  O   TRP A 194       2.531 -17.152  27.293  1.00 21.34           O  
ATOM   1355  CB  TRP A 194       4.318 -19.638  28.028  1.00 20.68           C  
ATOM   1356  CG  TRP A 194       5.726 -20.028  28.110  1.00 22.00           C  
ATOM   1357  CD1 TRP A 194       6.259 -21.076  28.815  1.00 23.66           C  
ATOM   1358  CD2 TRP A 194       6.815 -19.383  27.455  1.00 24.02           C  
ATOM   1359  CE2 TRP A 194       7.987 -20.078  27.811  1.00 27.67           C  
ATOM   1360  CE3 TRP A 194       6.915 -18.275  26.609  1.00 20.31           C  
ATOM   1361  NE1 TRP A 194       7.618 -21.112  28.639  1.00 26.91           N  
ATOM   1362  CZ2 TRP A 194       9.243 -19.706  27.343  1.00 26.49           C  
ATOM   1363  CZ3 TRP A 194       8.164 -17.896  26.148  1.00 20.96           C  
ATOM   1364  CH2 TRP A 194       9.312 -18.615  26.508  1.00 27.52           C  
ATOM   1365  N   MET A 195       1.643 -18.102  29.125  1.00 21.04           N  
ATOM   1366  CA  MET A 195       0.302 -17.609  28.845  1.00 22.86           C  
ATOM   1367  C   MET A 195       0.160 -16.162  29.276  1.00 20.61           C  
ATOM   1368  O   MET A 195      -0.383 -15.337  28.529  1.00 22.17           O  
ATOM   1369  CB  MET A 195      -0.731 -18.476  29.561  1.00 19.95           C  
ATOM   1370  CG  MET A 195      -2.154 -17.944  29.439  1.00 30.50           C  
ATOM   1371  SD  MET A 195      -3.322 -18.858  30.473  1.00 31.13           S  
ATOM   1372  CE  MET A 195      -2.988 -18.158  32.074  1.00 25.31           C  
ATOM   1373  N   ASN A 196       0.645 -15.833  30.481  1.00 18.86           N  
ATOM   1374  CA  ASN A 196       0.458 -14.499  31.030  1.00 16.28           C  
ATOM   1375  C   ASN A 196       1.548 -13.509  30.649  1.00 18.34           C  
ATOM   1376  O   ASN A 196       1.286 -12.301  30.628  1.00 18.33           O  
ATOM   1377  CB  ASN A 196       0.413 -14.556  32.552  1.00 20.78           C  
ATOM   1378  CG  ASN A 196      -0.924 -14.993  33.073  1.00 31.13           C  
ATOM   1379  ND2 ASN A 196      -0.915 -15.880  34.067  1.00 25.95           N  
ATOM   1380  OD1 ASN A 196      -1.957 -14.535  32.603  1.00 20.44           O  
ATOM   1381  N   GLY A 197       2.767 -13.982  30.379  1.00 21.13           N  
ATOM   1382  CA  GLY A 197       3.929 -13.115  30.512  1.00 13.45           C  
ATOM   1383  C   GLY A 197       4.363 -13.101  31.973  1.00 19.97           C  
ATOM   1384  O   GLY A 197       3.524 -12.982  32.870  1.00 22.71           O  
ATOM   1385  N   LYS A 198       5.664 -13.220  32.227  1.00 16.10           N  
ATOM   1386  CA  LYS A 198       6.199 -13.479  33.562  1.00 13.55           C  
ATOM   1387  C   LYS A 198       6.431 -12.183  34.325  1.00 15.98           C  
ATOM   1388  O   LYS A 198       7.183 -11.317  33.871  1.00 23.91           O  
ATOM   1389  CB  LYS A 198       7.515 -14.250  33.467  1.00 19.16           C  
ATOM   1390  CG  LYS A 198       7.975 -14.818  34.805  1.00 21.38           C  
ATOM   1391  CD  LYS A 198       9.110 -15.832  34.603  1.00 22.64           C  
ATOM   1392  CE  LYS A 198       9.575 -16.396  35.943  1.00 20.24           C  
ATOM   1393  NZ  LYS A 198       8.450 -17.058  36.649  1.00 25.94           N1+
ATOM   1394  N   GLU A 199       5.819 -12.068  35.498  1.00 15.32           N  
ATOM   1395  CA  GLU A 199       6.110 -10.999  36.439  1.00 22.90           C  
ATOM   1396  C   GLU A 199       6.897 -11.573  37.617  1.00 23.21           C  
ATOM   1397  O   GLU A 199       6.768 -12.751  37.948  1.00 26.84           O  
ATOM   1398  CB  GLU A 199       4.824 -10.320  36.937  1.00 29.55           C  
ATOM   1399  CG  GLU A 199       3.923  -9.729  35.822  1.00 21.26           C  
ATOM   1400  CD  GLU A 199       2.722  -8.955  36.377  1.00 16.72           C  
ATOM   1401  OE1 GLU A 199       2.951  -7.989  37.113  1.00 23.44           O  
ATOM   1402  OE2 GLU A 199       1.562  -9.334  36.099  1.00 26.60           O1-
ATOM   1403  N   GLY A 200       7.716 -10.737  38.249  1.00 22.25           N  
ATOM   1404  CA  GLY A 200       8.522 -11.219  39.355  1.00 18.28           C  
ATOM   1405  C   GLY A 200       8.134 -10.527  40.646  1.00 30.79           C  
ATOM   1406  O   GLY A 200       7.495  -9.472  40.602  1.00 30.88           O  
ATOM   1407  N   ASP A 201       8.507 -11.093  41.802  1.00 22.78           N  
ATOM   1408  CA  ASP A 201       8.144 -10.484  43.081  1.00 25.10           C  
ATOM   1409  C   ASP A 201       9.115  -9.398  43.521  1.00 27.52           C  
ATOM   1410  O   ASP A 201       8.768  -8.594  44.391  1.00 30.95           O  
ATOM   1411  CB  ASP A 201       8.066 -11.549  44.176  1.00 26.67           C  
ATOM   1412  CG  ASP A 201       9.405 -12.194  44.426  1.00 39.28           C  
ATOM   1413  OD1 ASP A 201      10.017 -12.653  43.446  1.00 27.17           O  
ATOM   1414  OD2 ASP A 201       9.860 -12.216  45.589  1.00 53.31           O1-
ATOM   1415  N   LEU A 202      10.317  -9.347  42.953  1.00 28.77           N  
ATOM   1416  CA  LEU A 202      11.257  -8.266  43.229  1.00 24.16           C  
ATOM   1417  C   LEU A 202      11.028  -7.175  42.199  1.00 24.45           C  
ATOM   1418  O   LEU A 202      11.358  -7.347  41.017  1.00 19.68           O  
ATOM   1419  CB  LEU A 202      12.697  -8.760  43.191  1.00 30.12           C  
ATOM   1420  CG  LEU A 202      13.041  -9.897  44.157  1.00 40.53           C  
ATOM   1421  CD1 LEU A 202      14.441 -10.390  43.869  1.00 36.17           C  
ATOM   1422  CD2 LEU A 202      12.922  -9.425  45.593  1.00 30.75           C  
ATOM   1423  N   VAL A 203      10.469  -6.058  42.648  1.00 27.79           N  
ATOM   1424  CA  VAL A 203      10.106  -4.944  41.783  1.00 24.69           C  
ATOM   1425  C   VAL A 203      11.192  -3.887  41.943  1.00 23.65           C  
ATOM   1426  O   VAL A 203      11.201  -3.113  42.903  1.00 30.01           O  
ATOM   1427  CB  VAL A 203       8.706  -4.422  42.111  1.00 22.59           C  
ATOM   1428  CG1 VAL A 203       8.293  -3.311  41.144  1.00 24.65           C  
ATOM   1429  CG2 VAL A 203       7.711  -5.579  42.041  1.00 19.20           C  
ATOM   1430  N   LEU A 204      12.122  -3.855  40.992  1.00 27.07           N  
ATOM   1431  CA  LEU A 204      13.380  -3.143  41.141  1.00 25.71           C  
ATOM   1432  C   LEU A 204      13.389  -1.867  40.315  1.00 24.10           C  
ATOM   1433  O   LEU A 204      12.731  -1.760  39.275  1.00 25.15           O  
ATOM   1434  CB  LEU A 204      14.570  -4.024  40.724  1.00 23.42           C  
ATOM   1435  CG  LEU A 204      14.568  -5.435  41.342  1.00 25.21           C  
ATOM   1436  CD1 LEU A 204      15.655  -6.340  40.738  1.00 22.94           C  
ATOM   1437  CD2 LEU A 204      14.720  -5.336  42.863  1.00 24.51           C  
ATOM   1438  N   VAL A 205      14.169  -0.906  40.779  1.00 21.59           N  
ATOM   1439  CA  VAL A 205      14.510   0.267  39.996  1.00 15.70           C  
ATOM   1440  C   VAL A 205      16.012   0.251  39.782  1.00 25.26           C  
ATOM   1441  O   VAL A 205      16.778   0.234  40.755  1.00 23.54           O  
ATOM   1442  CB  VAL A 205      14.048   1.556  40.675  1.00 20.32           C  
ATOM   1443  CG1 VAL A 205      14.512   2.749  39.871  1.00 25.57           C  
ATOM   1444  CG2 VAL A 205      12.526   1.514  40.813  1.00 25.02           C  
ATOM   1445  N   ASN A 206      16.433   0.228  38.514  1.00 17.09           N  
ATOM   1446  CA  ASN A 206      17.852   0.166  38.177  1.00 19.00           C  
ATOM   1447  C   ASN A 206      18.535  -0.997  38.890  1.00 18.55           C  
ATOM   1448  O   ASN A 206      19.674  -0.888  39.337  1.00 26.28           O  
ATOM   1449  CB  ASN A 206      18.557   1.484  38.511  1.00 21.96           C  
ATOM   1450  CG  ASN A 206      18.108   2.624  37.623  1.00 18.85           C  
ATOM   1451  ND2 ASN A 206      18.280   3.846  38.099  1.00 17.90           N  
ATOM   1452  OD1 ASN A 206      17.629   2.403  36.503  1.00 21.77           O  
ATOM   1453  N   GLY A 207      17.829  -2.115  39.008  1.00 22.46           N  
ATOM   1454  CA  GLY A 207      18.397  -3.311  39.602  1.00 19.71           C  
ATOM   1455  C   GLY A 207      18.438  -3.316  41.111  1.00 27.84           C  
ATOM   1456  O   GLY A 207      18.906  -4.296  41.698  1.00 28.58           O  
ATOM   1457  N   ALA A 208      17.951  -2.271  41.757  1.00 24.53           N  
ATOM   1458  CA  ALA A 208      17.980  -2.153  43.205  1.00 22.98           C  
ATOM   1459  C   ALA A 208      16.556  -2.159  43.738  1.00 25.66           C  
ATOM   1460  O   ALA A 208      15.616  -1.753  43.046  1.00 24.26           O  
ATOM   1461  CB  ALA A 208      18.708  -0.872  43.628  1.00 21.24           C  
ATOM   1462  N   LEU A 209      16.399  -2.619  44.980  1.00 29.53           N  
ATOM   1463  CA  LEU A 209      15.093  -2.762  45.609  1.00 23.47           C  
ATOM   1464  C   LEU A 209      14.803  -1.531  46.465  1.00 36.71           C  
ATOM   1465  O   LEU A 209      15.465  -1.302  47.485  1.00 31.15           O  
ATOM   1466  CB  LEU A 209      15.043  -4.048  46.435  1.00 30.57           C  
ATOM   1467  CG  LEU A 209      13.729  -4.444  47.104  1.00 39.04           C  
ATOM   1468  CD1 LEU A 209      12.657  -4.736  46.070  1.00 37.85           C  
ATOM   1469  CD2 LEU A 209      13.936  -5.646  47.992  1.00 30.41           C  
ATOM   1470  N   ARG A 210      13.821  -0.737  46.041  1.00 26.24           N  
ATOM   1471  CA  ARG A 210      13.388   0.457  46.759  1.00 25.53           C  
ATOM   1472  C   ARG A 210      14.533   1.409  47.121  1.00 34.83           C  
ATOM   1473  O   ARG A 210      14.715   1.757  48.293  1.00 34.53           O  
ATOM   1474  CB  ARG A 210      12.606   0.056  48.002  1.00 34.22           C  
ATOM   1475  CG  ARG A 210      11.353  -0.751  47.666  1.00 35.31           C  
ATOM   1476  CD  ARG A 210      10.414  -0.903  48.850  1.00 35.10           C  
ATOM   1477  NE  ARG A 210      10.805  -2.030  49.688  1.00 41.23           N  
ATOM   1478  CZ  ARG A 210      10.620  -3.307  49.364  1.00 46.21           C  
ATOM   1479  NH1 ARG A 210      11.014  -4.265  50.190  1.00 45.16           N1+
ATOM   1480  NH2 ARG A 210      10.035  -3.632  48.218  1.00 50.10           N  
ATOM   1481  N   PRO A 211      15.303   1.876  46.137  1.00 26.25           N  
ATOM   1482  CA  PRO A 211      16.367   2.845  46.426  1.00 24.80           C  
ATOM   1483  C   PRO A 211      15.795   4.202  46.813  1.00 34.09           C  
ATOM   1484  O   PRO A 211      14.606   4.487  46.652  1.00 30.76           O  
ATOM   1485  CB  PRO A 211      17.133   2.932  45.104  1.00 27.77           C  
ATOM   1486  CG  PRO A 211      16.032   2.678  44.053  1.00 25.06           C  
ATOM   1487  CD  PRO A 211      15.178   1.602  44.688  1.00 24.98           C  
ATOM   1488  N   THR A 212      16.683   5.059  47.313  1.00 32.29           N  
ATOM   1489  CA  THR A 212      16.347   6.421  47.695  1.00 26.50           C  
ATOM   1490  C   THR A 212      17.146   7.369  46.814  1.00 35.70           C  
ATOM   1491  O   THR A 212      18.366   7.218  46.688  1.00 31.17           O  
ATOM   1492  CB  THR A 212      16.666   6.681  49.170  1.00 30.12           C  
ATOM   1493  CG2 THR A 212      16.500   8.142  49.489  1.00 27.82           C  
ATOM   1494  OG1 THR A 212      15.785   5.910  50.004  1.00 37.26           O  
ATOM   1495  N   LEU A 213      16.457   8.318  46.185  1.00 27.92           N  
ATOM   1496  CA  LEU A 213      17.089   9.360  45.382  1.00 29.89           C  
ATOM   1497  C   LEU A 213      17.012  10.665  46.163  1.00 30.94           C  
ATOM   1498  O   LEU A 213      15.914  11.129  46.489  1.00 33.06           O  
ATOM   1499  CB  LEU A 213      16.412   9.505  44.012  1.00 27.77           C  
ATOM   1500  CG  LEU A 213      16.910  10.639  43.099  1.00 32.53           C  
ATOM   1501  CD1 LEU A 213      18.422  10.667  43.038  1.00 34.97           C  
ATOM   1502  CD2 LEU A 213      16.323  10.553  41.672  1.00 35.57           C  
ATOM   1503  N   VAL A 214      18.169  11.242  46.474  1.00 37.19           N  
ATOM   1504  CA  VAL A 214      18.253  12.498  47.211  1.00 26.18           C  
ATOM   1505  C   VAL A 214      18.537  13.594  46.188  1.00 26.68           C  
ATOM   1506  O   VAL A 214      19.664  13.747  45.698  1.00 25.50           O  
ATOM   1507  CB  VAL A 214      19.318  12.436  48.312  1.00 35.06           C  
ATOM   1508  CG1 VAL A 214      19.403  13.754  49.047  1.00 44.40           C  
ATOM   1509  CG2 VAL A 214      19.011  11.313  49.290  1.00 37.25           C  
ATOM   1510  N   ALA A 215      17.509  14.368  45.857  1.00 28.06           N  
ATOM   1511  CA  ALA A 215      17.649  15.393  44.837  1.00 33.29           C  
ATOM   1512  C   ALA A 215      18.566  16.513  45.317  1.00 32.26           C  
ATOM   1513  O   ALA A 215      18.644  16.814  46.507  1.00 34.02           O  
ATOM   1514  CB  ALA A 215      16.281  15.968  44.474  1.00 28.90           C  
ATOM   1515  N   GLN A 216      19.256  17.136  44.368  1.00 33.17           N  
ATOM   1516  CA  GLN A 216      20.037  18.334  44.631  1.00 39.36           C  
ATOM   1517  C   GLN A 216      19.538  19.559  43.888  1.00 38.55           C  
ATOM   1518  O   GLN A 216      19.787  20.680  44.338  1.00 36.93           O  
ATOM   1519  CB  GLN A 216      21.509  18.097  44.278  1.00 37.88           C  
ATOM   1520  CG  GLN A 216      22.034  16.826  44.910  1.00 42.74           C  
ATOM   1521  CD  GLN A 216      23.519  16.873  45.148  1.00 54.85           C  
ATOM   1522  NE2 GLN A 216      24.286  17.035  44.074  1.00 63.90           N  
ATOM   1523  OE1 GLN A 216      23.979  16.771  46.284  1.00 71.26           O  
ATOM   1524  N   LYS A 217      18.854  19.384  42.773  1.00 30.43           N  
ATOM   1525  CA  LYS A 217      18.170  20.480  42.119  1.00 30.51           C  
ATOM   1526  C   LYS A 217      16.671  20.297  42.312  1.00 28.79           C  
ATOM   1527  O   LYS A 217      16.205  19.223  42.690  1.00 27.58           O  
ATOM   1528  CB  LYS A 217      18.563  20.538  40.643  1.00 28.25           C  
ATOM   1529  CG  LYS A 217      20.072  20.743  40.484  1.00 32.99           C  
ATOM   1530  CD  LYS A 217      20.428  21.370  39.162  1.00 31.30           C  
ATOM   1531  CE  LYS A 217      21.805  21.990  39.211  1.00 36.16           C  
ATOM   1532  NZ  LYS A 217      22.099  22.749  37.960  1.00 37.13           N1+
ATOM   1533  N   ALA A 218      15.913  21.363  42.076  1.00 27.27           N  
ATOM   1534  CA  ALA A 218      14.487  21.328  42.371  1.00 28.94           C  
ATOM   1535  C   ALA A 218      13.661  20.809  41.205  1.00 32.00           C  
ATOM   1536  O   ALA A 218      12.495  20.450  41.400  1.00 26.55           O  
ATOM   1537  CB  ALA A 218      13.997  22.725  42.766  1.00 30.14           C  
ATOM   1538  N   THR A 219      14.227  20.785  40.006  1.00 29.74           N  
ATOM   1539  CA  THR A 219      13.560  20.258  38.820  1.00 30.82           C  
ATOM   1540  C   THR A 219      14.270  18.982  38.378  1.00 29.23           C  
ATOM   1541  O   THR A 219      15.453  19.016  38.023  1.00 23.47           O  
ATOM   1542  CB  THR A 219      13.555  21.281  37.687  1.00 32.00           C  
ATOM   1543  CG2 THR A 219      13.064  20.620  36.392  1.00 33.83           C  
ATOM   1544  OG1 THR A 219      12.673  22.362  38.028  1.00 29.54           O  
ATOM   1545  N   LEU A 220      13.549  17.870  38.402  1.00 27.35           N  
ATOM   1546  CA  LEU A 220      14.071  16.577  37.981  1.00 28.85           C  
ATOM   1547  C   LEU A 220      13.558  16.256  36.587  1.00 25.56           C  
ATOM   1548  O   LEU A 220      12.388  16.487  36.287  1.00 28.07           O  
ATOM   1549  CB  LEU A 220      13.643  15.469  38.952  1.00 25.77           C  
ATOM   1550  CG  LEU A 220      14.091  15.592  40.412  1.00 36.57           C  
ATOM   1551  CD1 LEU A 220      13.736  14.325  41.179  1.00 28.92           C  
ATOM   1552  CD2 LEU A 220      15.590  15.891  40.510  1.00 33.95           C  
ATOM   1553  N   ARG A 221      14.440  15.737  35.738  1.00 25.35           N  
ATOM   1554  CA  ARG A 221      14.055  15.105  34.483  1.00 21.17           C  
ATOM   1555  C   ARG A 221      14.255  13.613  34.676  1.00 23.81           C  
ATOM   1556  O   ARG A 221      15.391  13.157  34.812  1.00 24.05           O  
ATOM   1557  CB  ARG A 221      14.894  15.613  33.320  1.00 23.50           C  
ATOM   1558  CG  ARG A 221      14.566  14.927  32.009  1.00 27.75           C  
ATOM   1559  CD  ARG A 221      15.129  15.743  30.915  1.00 23.66           C  
ATOM   1560  NE  ARG A 221      14.886  15.193  29.591  1.00 20.74           N  
ATOM   1561  CZ  ARG A 221      15.265  15.823  28.497  1.00 28.83           C  
ATOM   1562  NH1 ARG A 221      15.872  17.000  28.613  1.00 25.84           N1+
ATOM   1563  NH2 ARG A 221      15.056  15.291  27.311  1.00 20.14           N  
ATOM   1564  N   LEU A 222      13.162  12.855  34.698  1.00 19.55           N  
ATOM   1565  CA  LEU A 222      13.230  11.418  34.917  1.00 22.26           C  
ATOM   1566  C   LEU A 222      12.965  10.730  33.590  1.00 30.56           C  
ATOM   1567  O   LEU A 222      11.883  10.882  33.011  1.00 21.15           O  
ATOM   1568  CB  LEU A 222      12.232  10.973  35.989  1.00 16.72           C  
ATOM   1569  CG  LEU A 222      12.443  11.663  37.346  1.00 22.80           C  
ATOM   1570  CD1 LEU A 222      11.464  11.146  38.365  1.00 19.32           C  
ATOM   1571  CD2 LEU A 222      13.889  11.454  37.848  1.00 29.07           C  
ATOM   1572  N   ARG A 223      13.960   9.998  33.097  1.00 18.95           N  
ATOM   1573  CA  ARG A 223      13.775   9.179  31.911  1.00 20.23           C  
ATOM   1574  C   ARG A 223      13.315   7.812  32.385  1.00 22.89           C  
ATOM   1575  O   ARG A 223      13.987   7.180  33.213  1.00 21.30           O  
ATOM   1576  CB  ARG A 223      15.060   9.100  31.092  1.00 17.29           C  
ATOM   1577  CG  ARG A 223      15.563  10.494  30.637  1.00 23.29           C  
ATOM   1578  CD  ARG A 223      16.698  10.391  29.609  1.00 22.35           C  
ATOM   1579  NE  ARG A 223      17.454  11.644  29.484  1.00 26.15           N  
ATOM   1580  CZ  ARG A 223      17.419  12.444  28.425  1.00 26.25           C  
ATOM   1581  NH1 ARG A 223      18.151  13.552  28.401  1.00 26.50           N1+
ATOM   1582  NH2 ARG A 223      16.645  12.143  27.386  1.00 22.65           N  
ATOM   1583  N   LEU A 224      12.150   7.376  31.904  1.00 18.25           N  
ATOM   1584  CA  LEU A 224      11.495   6.182  32.429  1.00 17.13           C  
ATOM   1585  C   LEU A 224      11.486   5.087  31.373  1.00 20.17           C  
ATOM   1586  O   LEU A 224      11.107   5.334  30.225  1.00 17.61           O  
ATOM   1587  CB  LEU A 224      10.062   6.481  32.868  1.00 15.10           C  
ATOM   1588  CG  LEU A 224       9.853   7.780  33.658  1.00 20.77           C  
ATOM   1589  CD1 LEU A 224       8.390   8.012  33.844  1.00 17.39           C  
ATOM   1590  CD2 LEU A 224      10.542   7.725  35.008  1.00 22.88           C  
ATOM   1591  N   LEU A 225      11.900   3.881  31.759  1.00 14.57           N  
ATOM   1592  CA  LEU A 225      11.966   2.758  30.828  1.00 15.84           C  
ATOM   1593  C   LEU A 225      11.308   1.557  31.475  1.00 18.15           C  
ATOM   1594  O   LEU A 225      11.763   1.100  32.530  1.00 15.74           O  
ATOM   1595  CB  LEU A 225      13.417   2.425  30.454  1.00 14.96           C  
ATOM   1596  CG  LEU A 225      13.645   1.019  29.859  1.00 15.26           C  
ATOM   1597  CD1 LEU A 225      12.903   0.807  28.516  1.00 16.05           C  
ATOM   1598  CD2 LEU A 225      15.171   0.790  29.684  1.00 15.58           C  
ATOM   1599  N   ASN A 226      10.251   1.032  30.847  1.00 15.90           N  
ATOM   1600  CA  ASN A 226       9.697  -0.254  31.279  1.00 17.49           C  
ATOM   1601  C   ASN A 226      10.389  -1.350  30.480  1.00 18.01           C  
ATOM   1602  O   ASN A 226      10.007  -1.647  29.353  1.00 16.16           O  
ATOM   1603  CB  ASN A 226       8.187  -0.325  31.106  1.00 14.43           C  
ATOM   1604  CG  ASN A 226       7.604  -1.633  31.634  1.00 14.69           C  
ATOM   1605  ND2 ASN A 226       6.291  -1.673  31.754  1.00 15.80           N  
ATOM   1606  OD1 ASN A 226       8.335  -2.615  31.916  1.00 15.00           O  
ATOM   1607  N   ALA A 227      11.392  -1.983  31.080  1.00 14.48           N  
ATOM   1608  CA  ALA A 227      12.089  -3.084  30.443  1.00 15.67           C  
ATOM   1609  C   ALA A 227      11.666  -4.432  31.007  1.00 20.18           C  
ATOM   1610  O   ALA A 227      12.391  -5.418  30.858  1.00 18.69           O  
ATOM   1611  CB  ALA A 227      13.599  -2.903  30.584  1.00 17.37           C  
ATOM   1612  N   SER A 228      10.506  -4.493  31.634  1.00 18.69           N  
ATOM   1613  CA  SER A 228       9.979  -5.741  32.155  1.00 16.71           C  
ATOM   1614  C   SER A 228       9.357  -6.579  31.044  1.00 17.42           C  
ATOM   1615  O   SER A 228       8.953  -6.056  30.002  1.00 17.96           O  
ATOM   1616  CB  SER A 228       8.952  -5.448  33.240  1.00 15.03           C  
ATOM   1617  OG  SER A 228       9.515  -4.558  34.186  1.00 17.66           O  
ATOM   1618  N   ASN A 229       9.320  -7.906  31.266  1.00 14.12           N  
ATOM   1619  CA  ASN A 229       8.679  -8.805  30.309  1.00 12.49           C  
ATOM   1620  C   ASN A 229       7.193  -8.496  30.171  1.00 14.99           C  
ATOM   1621  O   ASN A 229       6.640  -8.558  29.064  1.00 17.23           O  
ATOM   1622  CB  ASN A 229       8.824 -10.261  30.762  1.00 15.75           C  
ATOM   1623  CG  ASN A 229      10.182 -10.853  30.469  1.00 17.34           C  
ATOM   1624  ND2 ASN A 229      10.190 -12.142  30.082  1.00 15.66           N  
ATOM   1625  OD1 ASN A 229      11.216 -10.194  30.625  1.00 20.38           O  
ATOM   1626  N   ALA A 230       6.511  -8.273  31.294  1.00 17.63           N  
ATOM   1627  CA  ALA A 230       5.047  -8.247  31.277  1.00 17.87           C  
ATOM   1628  C   ALA A 230       4.439  -7.317  32.311  1.00 20.57           C  
ATOM   1629  O   ALA A 230       3.264  -6.960  32.194  1.00 16.87           O  
ATOM   1630  CB  ALA A 230       4.481  -9.660  31.470  1.00 14.63           C  
ATOM   1631  N   ARG A 231       5.209  -6.924  33.322  1.00 16.59           N  
ATOM   1632  CA  ARG A 231       4.680  -6.079  34.382  1.00 15.76           C  
ATOM   1633  C   ARG A 231       4.417  -4.655  33.878  1.00 20.97           C  
ATOM   1634  O   ARG A 231       5.219  -4.081  33.133  1.00 18.13           O  
ATOM   1635  CB  ARG A 231       5.655  -6.048  35.572  1.00 18.33           C  
ATOM   1636  CG  ARG A 231       5.199  -5.128  36.702  1.00 13.97           C  
ATOM   1637  CD  ARG A 231       6.137  -5.193  37.925  1.00 19.05           C  
ATOM   1638  NE  ARG A 231       6.052  -6.486  38.604  1.00 19.01           N  
ATOM   1639  CZ  ARG A 231       5.179  -6.775  39.566  1.00 27.85           C  
ATOM   1640  NH1 ARG A 231       4.301  -5.859  39.979  1.00 30.05           N1+
ATOM   1641  NH2 ARG A 231       5.178  -7.987  40.111  1.00 23.80           N  
ATOM   1642  N   TYR A 232       3.274  -4.095  34.283  1.00 20.82           N  
ATOM   1643  CA  TYR A 232       2.892  -2.717  33.995  1.00 15.03           C  
ATOM   1644  C   TYR A 232       3.213  -1.838  35.197  1.00 15.37           C  
ATOM   1645  O   TYR A 232       3.190  -2.297  36.338  1.00 18.37           O  
ATOM   1646  CB  TYR A 232       1.393  -2.613  33.673  1.00 14.47           C  
ATOM   1647  CG  TYR A 232       1.010  -3.101  32.301  1.00 14.10           C  
ATOM   1648  CD1 TYR A 232       1.226  -4.419  31.922  1.00 16.59           C  
ATOM   1649  CD2 TYR A 232       0.439  -2.231  31.365  1.00 14.26           C  
ATOM   1650  CE1 TYR A 232       0.895  -4.868  30.650  1.00 16.89           C  
ATOM   1651  CE2 TYR A 232       0.089  -2.685  30.092  1.00 16.26           C  
ATOM   1652  CZ  TYR A 232       0.336  -3.995  29.740  1.00 17.29           C  
ATOM   1653  OH  TYR A 232       0.009  -4.455  28.483  1.00 14.67           O  
ATOM   1654  N   TYR A 233       3.510  -0.566  34.942  1.00 15.76           N  
ATOM   1655  CA  TYR A 233       3.733   0.385  36.033  1.00 14.34           C  
ATOM   1656  C   TYR A 233       2.779   1.561  35.889  1.00 19.83           C  
ATOM   1657  O   TYR A 233       2.949   2.409  35.005  1.00 19.66           O  
ATOM   1658  CB  TYR A 233       5.170   0.870  36.071  1.00 15.85           C  
ATOM   1659  CG  TYR A 233       6.139  -0.274  36.193  1.00 20.15           C  
ATOM   1660  CD1 TYR A 233       6.579  -0.953  35.063  1.00 15.13           C  
ATOM   1661  CD2 TYR A 233       6.602  -0.688  37.441  1.00 21.02           C  
ATOM   1662  CE1 TYR A 233       7.439  -2.027  35.164  1.00 16.22           C  
ATOM   1663  CE2 TYR A 233       7.473  -1.745  37.558  1.00 21.48           C  
ATOM   1664  CZ  TYR A 233       7.901  -2.405  36.415  1.00 19.34           C  
ATOM   1665  OH  TYR A 233       8.756  -3.467  36.525  1.00 19.08           O  
ATOM   1666  N   ARG A 234       1.794   1.605  36.769  1.00 17.03           N  
ATOM   1667  CA  ARG A 234       0.876   2.734  36.880  1.00 17.70           C  
ATOM   1668  C   ARG A 234       1.524   3.705  37.857  1.00 22.00           C  
ATOM   1669  O   ARG A 234       1.299   3.637  39.069  1.00 22.17           O  
ATOM   1670  CB  ARG A 234      -0.486   2.239  37.347  1.00 17.37           C  
ATOM   1671  CG  ARG A 234      -1.561   3.301  37.372  1.00 22.49           C  
ATOM   1672  CD  ARG A 234      -2.866   2.743  37.928  1.00 28.71           C  
ATOM   1673  NE  ARG A 234      -3.708   3.825  38.437  1.00 32.41           N  
ATOM   1674  CZ  ARG A 234      -4.538   3.719  39.468  1.00 35.15           C  
ATOM   1675  NH1 ARG A 234      -5.247   4.781  39.841  1.00 26.63           N1+
ATOM   1676  NH2 ARG A 234      -4.671   2.560  40.110  1.00 19.45           N  
ATOM   1677  N   LEU A 235       2.371   4.587  37.313  1.00 20.81           N  
ATOM   1678  CA  LEU A 235       3.295   5.417  38.084  1.00 15.83           C  
ATOM   1679  C   LEU A 235       2.582   6.583  38.745  1.00 21.88           C  
ATOM   1680  O   LEU A 235       1.813   7.293  38.091  1.00 24.44           O  
ATOM   1681  CB  LEU A 235       4.386   5.976  37.165  1.00 16.39           C  
ATOM   1682  CG  LEU A 235       5.345   4.976  36.542  1.00 24.75           C  
ATOM   1683  CD1 LEU A 235       6.322   5.696  35.592  1.00 19.02           C  
ATOM   1684  CD2 LEU A 235       6.062   4.304  37.664  1.00 24.21           C  
ATOM   1685  N   ALA A 236       2.887   6.816  40.028  1.00 20.72           N  
ATOM   1686  CA  ALA A 236       2.373   7.969  40.764  1.00 23.80           C  
ATOM   1687  C   ALA A 236       3.385   8.401  41.818  1.00 21.67           C  
ATOM   1688  O   ALA A 236       3.865   7.570  42.590  1.00 26.76           O  
ATOM   1689  CB  ALA A 236       1.038   7.645  41.438  1.00 24.77           C  
ATOM   1690  N   LEU A 237       3.682   9.692  41.862  1.00 26.33           N  
ATOM   1691  CA  LEU A 237       4.582  10.271  42.855  1.00 20.07           C  
ATOM   1692  C   LEU A 237       3.749  11.003  43.911  1.00 20.87           C  
ATOM   1693  O   LEU A 237       2.991  11.912  43.570  1.00 25.65           O  
ATOM   1694  CB  LEU A 237       5.548  11.242  42.182  1.00 20.40           C  
ATOM   1695  CG  LEU A 237       6.543  11.946  43.113  1.00 25.05           C  
ATOM   1696  CD1 LEU A 237       7.365  10.929  43.903  1.00 28.41           C  
ATOM   1697  CD2 LEU A 237       7.456  12.881  42.331  1.00 23.18           C  
ATOM   1698  N   GLN A 238       3.908  10.627  45.180  1.00 30.02           N  
ATOM   1699  CA  GLN A 238       3.133  11.244  46.258  1.00 28.81           C  
ATOM   1700  C   GLN A 238       3.198  12.762  46.191  1.00 29.13           C  
ATOM   1701  O   GLN A 238       4.276  13.346  46.017  1.00 27.48           O  
ATOM   1702  CB  GLN A 238       3.653  10.788  47.618  1.00 30.39           C  
ATOM   1703  CG  GLN A 238       3.330   9.377  47.971  1.00 39.96           C  
ATOM   1704  CD  GLN A 238       3.824   9.021  49.358  1.00 56.14           C  
ATOM   1705  NE2 GLN A 238       3.130   8.089  50.010  1.00 38.84           N  
ATOM   1706  OE1 GLN A 238       4.822   9.579  49.843  1.00 39.39           O  
ATOM   1707  N   ASP A 239       2.035  13.400  46.327  1.00 30.15           N  
ATOM   1708  CA  ASP A 239       1.904  14.850  46.425  1.00 28.10           C  
ATOM   1709  C   ASP A 239       2.374  15.577  45.172  1.00 35.23           C  
ATOM   1710  O   ASP A 239       2.488  16.813  45.186  1.00 35.79           O  
ATOM   1711  CB  ASP A 239       2.669  15.411  47.642  1.00 34.16           C  
ATOM   1712  CG  ASP A 239       2.151  14.888  48.974  1.00 51.38           C  
ATOM   1713  OD1 ASP A 239       1.222  14.052  48.995  1.00 41.48           O  
ATOM   1714  OD2 ASP A 239       2.689  15.327  50.018  1.00 54.60           O1-
ATOM   1715  N   HIS A 240       2.672  14.858  44.088  1.00 32.53           N  
ATOM   1716  CA  HIS A 240       3.220  15.535  42.929  1.00 31.82           C  
ATOM   1717  C   HIS A 240       2.538  15.083  41.645  1.00 33.21           C  
ATOM   1718  O   HIS A 240       2.318  13.882  41.441  1.00 32.60           O  
ATOM   1719  CB  HIS A 240       4.725  15.283  42.782  1.00 26.95           C  
ATOM   1720  CG  HIS A 240       5.555  15.950  43.830  1.00 31.80           C  
ATOM   1721  CD2 HIS A 240       6.256  17.109  43.810  1.00 32.86           C  
ATOM   1722  ND1 HIS A 240       5.739  15.409  45.083  1.00 29.73           N  
ATOM   1723  CE1 HIS A 240       6.515  16.209  45.793  1.00 40.39           C  
ATOM   1724  NE2 HIS A 240       6.842  17.247  45.044  1.00 36.68           N  
ATOM   1725  N   PRO A 241       2.258  16.015  40.743  1.00 28.76           N  
ATOM   1726  CA  PRO A 241       1.979  15.649  39.356  1.00 27.74           C  
ATOM   1727  C   PRO A 241       3.269  15.390  38.597  1.00 30.16           C  
ATOM   1728  O   PRO A 241       4.365  15.788  39.004  1.00 26.02           O  
ATOM   1729  CB  PRO A 241       1.284  16.895  38.810  1.00 27.47           C  
ATOM   1730  CG  PRO A 241       2.042  18.001  39.495  1.00 36.54           C  
ATOM   1731  CD  PRO A 241       2.352  17.475  40.901  1.00 30.24           C  
ATOM   1732  N   LEU A 242       3.119  14.747  37.450  1.00 26.99           N  
ATOM   1733  CA  LEU A 242       4.224  14.554  36.528  1.00 23.43           C  
ATOM   1734  C   LEU A 242       3.962  15.360  35.267  1.00 24.36           C  
ATOM   1735  O   LEU A 242       2.834  15.402  34.767  1.00 25.62           O  
ATOM   1736  CB  LEU A 242       4.389  13.072  36.193  1.00 19.77           C  
ATOM   1737  CG  LEU A 242       4.300  12.139  37.414  1.00 25.03           C  
ATOM   1738  CD1 LEU A 242       4.396  10.660  37.021  1.00 25.02           C  
ATOM   1739  CD2 LEU A 242       5.403  12.475  38.426  1.00 26.19           C  
ATOM   1740  N   TYR A 243       4.991  16.006  34.755  1.00 22.15           N  
ATOM   1741  CA  TYR A 243       4.860  16.759  33.519  1.00 21.41           C  
ATOM   1742  C   TYR A 243       5.492  15.914  32.429  1.00 21.65           C  
ATOM   1743  O   TYR A 243       6.711  15.914  32.249  1.00 21.80           O  
ATOM   1744  CB  TYR A 243       5.487  18.144  33.643  1.00 20.54           C  
ATOM   1745  CG  TYR A 243       4.797  18.963  34.720  1.00 29.10           C  
ATOM   1746  CD1 TYR A 243       3.625  19.666  34.443  1.00 23.17           C  
ATOM   1747  CD2 TYR A 243       5.284  18.995  36.021  1.00 33.02           C  
ATOM   1748  CE1 TYR A 243       2.982  20.395  35.419  1.00 33.19           C  
ATOM   1749  CE2 TYR A 243       4.641  19.714  37.008  1.00 29.26           C  
ATOM   1750  CZ  TYR A 243       3.488  20.420  36.699  1.00 40.91           C  
ATOM   1751  OH  TYR A 243       2.833  21.149  37.668  1.00 36.85           O  
ATOM   1752  N   LEU A 244       4.648  15.195  31.696  1.00 23.02           N  
ATOM   1753  CA  LEU A 244       5.121  14.422  30.554  1.00 17.26           C  
ATOM   1754  C   LEU A 244       5.711  15.338  29.493  1.00 22.11           C  
ATOM   1755  O   LEU A 244       5.031  16.232  28.980  1.00 21.38           O  
ATOM   1756  CB  LEU A 244       3.969  13.592  29.975  1.00 16.23           C  
ATOM   1757  CG  LEU A 244       4.307  12.608  28.848  1.00 19.73           C  
ATOM   1758  CD1 LEU A 244       5.269  11.536  29.345  1.00 19.69           C  
ATOM   1759  CD2 LEU A 244       3.026  11.983  28.344  1.00 19.81           C  
ATOM   1760  N   ILE A 245       6.982  15.126  29.161  1.00 17.56           N  
ATOM   1761  CA  ILE A 245       7.607  15.887  28.092  1.00 14.11           C  
ATOM   1762  C   ILE A 245       8.059  15.021  26.933  1.00 12.83           C  
ATOM   1763  O   ILE A 245       8.311  15.563  25.846  1.00 17.09           O  
ATOM   1764  CB  ILE A 245       8.789  16.745  28.602  1.00 21.19           C  
ATOM   1765  CG1 ILE A 245       9.961  15.872  29.053  1.00 16.55           C  
ATOM   1766  CG2 ILE A 245       8.332  17.709  29.670  1.00 19.62           C  
ATOM   1767  CD1 ILE A 245      11.311  16.654  29.184  1.00 20.97           C  
ATOM   1768  N   ALA A 246       8.181  13.700  27.095  1.00 16.97           N  
ATOM   1769  CA  ALA A 246       8.509  12.864  25.952  1.00 14.66           C  
ATOM   1770  C   ALA A 246       7.831  11.499  26.092  1.00 12.84           C  
ATOM   1771  O   ALA A 246       7.646  10.988  27.198  1.00 16.92           O  
ATOM   1772  CB  ALA A 246      10.027  12.689  25.783  1.00 17.14           C  
ATOM   1773  N   ALA A 247       7.441  10.940  24.957  1.00 14.72           N  
ATOM   1774  CA  ALA A 247       6.887   9.595  24.840  1.00 13.61           C  
ATOM   1775  C   ALA A 247       8.008   8.657  24.386  1.00 16.32           C  
ATOM   1776  O   ALA A 247       9.189   9.018  24.465  1.00 16.85           O  
ATOM   1777  CB  ALA A 247       5.676   9.616  23.877  1.00 13.16           C  
ATOM   1778  N   ASP A 248       7.654   7.461  23.888  1.00 14.93           N  
ATOM   1779  CA  ASP A 248       8.668   6.456  23.538  1.00 19.45           C  
ATOM   1780  C   ASP A 248       9.800   7.040  22.711  1.00 20.71           C  
ATOM   1781  O   ASP A 248      10.981   6.737  22.939  1.00 17.95           O  
ATOM   1782  CB  ASP A 248       8.068   5.298  22.723  1.00 11.73           C  
ATOM   1783  CG  ASP A 248       6.884   4.607  23.403  1.00 17.93           C  
ATOM   1784  OD1 ASP A 248       6.851   4.536  24.645  1.00 15.24           O  
ATOM   1785  OD2 ASP A 248       5.997   4.107  22.660  1.00 17.39           O1-
ATOM   1786  N   GLY A 249       9.457   7.814  21.683  1.00 15.49           N  
ATOM   1787  CA  GLY A 249      10.440   8.091  20.651  1.00 15.79           C  
ATOM   1788  C   GLY A 249      10.642   9.560  20.333  1.00 18.77           C  
ATOM   1789  O   GLY A 249      11.172   9.901  19.270  1.00 17.72           O  
ATOM   1790  N   GLY A 250      10.233  10.431  21.239  1.00 16.48           N  
ATOM   1791  CA  GLY A 250      10.445  11.846  21.023  1.00 17.58           C  
ATOM   1792  C   GLY A 250       9.601  12.701  21.936  1.00 10.56           C  
ATOM   1793  O   GLY A 250       8.749  12.224  22.690  1.00 14.16           O  
ATOM   1794  N   PHE A 251       9.859  14.004  21.826  1.00 18.75           N  
ATOM   1795  CA  PHE A 251       9.212  15.023  22.626  1.00 18.23           C  
ATOM   1796  C   PHE A 251       7.739  15.172  22.260  1.00 15.21           C  
ATOM   1797  O   PHE A 251       7.347  14.996  21.104  1.00 18.61           O  
ATOM   1798  CB  PHE A 251       9.909  16.365  22.415  1.00 19.18           C  
ATOM   1799  CG  PHE A 251      11.245  16.462  23.091  1.00 20.92           C  
ATOM   1800  CD1 PHE A 251      11.336  16.422  24.467  1.00 18.78           C  
ATOM   1801  CD2 PHE A 251      12.404  16.592  22.344  1.00 20.05           C  
ATOM   1802  CE1 PHE A 251      12.580  16.533  25.096  1.00 21.81           C  
ATOM   1803  CE2 PHE A 251      13.645  16.684  22.962  1.00 31.09           C  
ATOM   1804  CZ  PHE A 251      13.728  16.651  24.335  1.00 22.05           C  
ATOM   1805  N   LEU A 252       6.939  15.506  23.273  1.00 16.98           N  
ATOM   1806  CA  LEU A 252       5.618  16.080  23.073  1.00 21.04           C  
ATOM   1807  C   LEU A 252       5.753  17.497  22.508  1.00 21.81           C  
ATOM   1808  O   LEU A 252       6.842  18.058  22.423  1.00 18.15           O  
ATOM   1809  CB  LEU A 252       4.857  16.109  24.394  1.00 19.30           C  
ATOM   1810  CG  LEU A 252       4.095  14.838  24.786  1.00 15.18           C  
ATOM   1811  CD1 LEU A 252       5.030  13.624  24.905  1.00 14.18           C  
ATOM   1812  CD2 LEU A 252       3.308  15.039  26.080  1.00 17.42           C  
ATOM   1813  N   GLU A 253       4.623  18.085  22.117  1.00 23.73           N  
ATOM   1814  CA  GLU A 253       4.649  19.464  21.633  1.00 19.47           C  
ATOM   1815  C   GLU A 253       4.728  20.466  22.770  1.00 19.51           C  
ATOM   1816  O   GLU A 253       5.239  21.584  22.583  1.00 24.46           O  
ATOM   1817  CB  GLU A 253       3.400  19.734  20.790  1.00 23.30           C  
ATOM   1818  CG  GLU A 253       3.379  18.914  19.522  1.00 15.50           C  
ATOM   1819  CD  GLU A 253       2.404  19.497  18.514  1.00 20.21           C  
ATOM   1820  OE1 GLU A 253       1.263  19.746  18.925  1.00 26.25           O  
ATOM   1821  OE2 GLU A 253       2.794  19.715  17.351  1.00 21.96           O1-
ATOM   1822  N   GLU A 254       4.235  20.082  23.942  1.00 17.86           N  
ATOM   1823  CA  GLU A 254       4.288  20.897  25.142  1.00 26.67           C  
ATOM   1824  C   GLU A 254       4.099  19.978  26.337  1.00 22.21           C  
ATOM   1825  O   GLU A 254       3.572  18.868  26.192  1.00 23.91           O  
ATOM   1826  CB  GLU A 254       3.208  21.991  25.128  1.00 24.64           C  
ATOM   1827  CG  GLU A 254       1.805  21.447  25.308  1.00 29.73           C  
ATOM   1828  CD  GLU A 254       0.726  22.513  25.105  1.00 45.82           C  
ATOM   1829  OE1 GLU A 254       0.995  23.700  25.378  1.00 41.03           O  
ATOM   1830  OE2 GLU A 254      -0.390  22.155  24.675  1.00 56.03           O1-
ATOM   1831  N   PRO A 255       4.540  20.395  27.519  1.00 22.51           N  
ATOM   1832  CA  PRO A 255       4.382  19.556  28.710  1.00 21.50           C  
ATOM   1833  C   PRO A 255       2.923  19.250  29.012  1.00 26.47           C  
ATOM   1834  O   PRO A 255       2.060  20.123  28.964  1.00 24.13           O  
ATOM   1835  CB  PRO A 255       5.019  20.395  29.819  1.00 24.01           C  
ATOM   1836  CG  PRO A 255       6.027  21.251  29.099  1.00 20.39           C  
ATOM   1837  CD  PRO A 255       5.462  21.527  27.739  1.00 26.33           C  
ATOM   1838  N   LEU A 256       2.655  17.993  29.337  1.00 25.59           N  
ATOM   1839  CA  LEU A 256       1.313  17.535  29.665  1.00 23.34           C  
ATOM   1840  C   LEU A 256       1.269  17.132  31.134  1.00 23.16           C  
ATOM   1841  O   LEU A 256       1.861  16.122  31.531  1.00 22.29           O  
ATOM   1842  CB  LEU A 256       0.903  16.378  28.758  1.00 17.89           C  
ATOM   1843  CG  LEU A 256      -0.476  15.815  29.092  1.00 24.36           C  
ATOM   1844  CD1 LEU A 256      -1.545  16.902  28.877  1.00 24.60           C  
ATOM   1845  CD2 LEU A 256      -0.777  14.566  28.277  1.00 20.60           C  
ATOM   1846  N   GLU A 257       0.583  17.919  31.950  1.00 19.95           N  
ATOM   1847  CA  GLU A 257       0.457  17.561  33.357  1.00 23.47           C  
ATOM   1848  C   GLU A 257      -0.415  16.322  33.511  1.00 25.76           C  
ATOM   1849  O   GLU A 257      -1.501  16.243  32.932  1.00 26.24           O  
ATOM   1850  CB  GLU A 257      -0.134  18.722  34.157  1.00 22.54           C  
ATOM   1851  CG  GLU A 257      -0.429  18.351  35.589  1.00 22.95           C  
ATOM   1852  CD  GLU A 257      -0.984  19.501  36.399  1.00 30.08           C  
ATOM   1853  OE1 GLU A 257      -1.500  19.238  37.506  1.00 33.68           O  
ATOM   1854  OE2 GLU A 257      -0.893  20.651  35.937  1.00 31.28           O1-
ATOM   1855  N   VAL A 258       0.070  15.339  34.273  1.00 20.65           N  
ATOM   1856  CA  VAL A 258      -0.705  14.139  34.585  1.00 23.85           C  
ATOM   1857  C   VAL A 258      -0.588  13.846  36.070  1.00 28.59           C  
ATOM   1858  O   VAL A 258       0.396  14.206  36.726  1.00 28.09           O  
ATOM   1859  CB  VAL A 258      -0.252  12.892  33.773  1.00 24.02           C  
ATOM   1860  CG1 VAL A 258      -0.418  13.121  32.279  1.00 21.15           C  
ATOM   1861  CG2 VAL A 258       1.189  12.522  34.103  1.00 22.06           C  
ATOM   1862  N   SER A 259      -1.602  13.166  36.605  1.00 20.77           N  
ATOM   1863  CA  SER A 259      -1.533  12.758  37.995  1.00 27.97           C  
ATOM   1864  C   SER A 259      -0.918  11.382  38.150  1.00 25.36           C  
ATOM   1865  O   SER A 259      -0.431  11.045  39.234  1.00 25.10           O  
ATOM   1866  CB  SER A 259      -2.932  12.777  38.623  1.00 25.37           C  
ATOM   1867  OG  SER A 259      -3.755  11.798  38.021  1.00 32.65           O  
ATOM   1868  N   GLU A 260      -0.933  10.586  37.086  1.00 19.94           N  
ATOM   1869  CA  GLU A 260      -0.357   9.256  37.074  1.00 18.97           C  
ATOM   1870  C   GLU A 260       0.024   8.954  35.633  1.00 21.55           C  
ATOM   1871  O   GLU A 260      -0.388   9.658  34.707  1.00 21.39           O  
ATOM   1872  CB  GLU A 260      -1.327   8.218  37.623  1.00 23.77           C  
ATOM   1873  CG  GLU A 260      -2.484   7.946  36.666  1.00 26.18           C  
ATOM   1874  CD  GLU A 260      -3.518   7.042  37.281  1.00 35.56           C  
ATOM   1875  OE1 GLU A 260      -3.965   7.346  38.404  1.00 29.85           O  
ATOM   1876  OE2 GLU A 260      -3.858   6.011  36.659  1.00 32.89           O1-
ATOM   1877  N   LEU A 261       0.821   7.900  35.438  1.00 24.47           N  
ATOM   1878  CA  LEU A 261       1.338   7.629  34.099  1.00 18.00           C  
ATOM   1879  C   LEU A 261       1.540   6.131  33.943  1.00 20.13           C  
ATOM   1880  O   LEU A 261       2.401   5.562  34.616  1.00 20.19           O  
ATOM   1881  CB  LEU A 261       2.639   8.374  33.861  1.00 23.30           C  
ATOM   1882  CG  LEU A 261       3.187   8.171  32.454  1.00 19.65           C  
ATOM   1883  CD1 LEU A 261       2.300   8.930  31.445  1.00 24.97           C  
ATOM   1884  CD2 LEU A 261       4.644   8.620  32.397  1.00 24.18           C  
ATOM   1885  N   LEU A 262       0.752   5.503  33.072  1.00 17.26           N  
ATOM   1886  CA  LEU A 262       0.854   4.065  32.849  1.00 17.92           C  
ATOM   1887  C   LEU A 262       1.979   3.776  31.871  1.00 21.48           C  
ATOM   1888  O   LEU A 262       1.991   4.320  30.763  1.00 20.24           O  
ATOM   1889  CB  LEU A 262      -0.461   3.511  32.296  1.00 20.00           C  
ATOM   1890  CG  LEU A 262      -0.468   1.985  32.151  1.00 20.57           C  
ATOM   1891  CD1 LEU A 262      -0.468   1.317  33.519  1.00 17.36           C  
ATOM   1892  CD2 LEU A 262      -1.647   1.515  31.314  1.00 24.71           C  
ATOM   1893  N   LEU A 263       2.916   2.907  32.258  1.00 17.56           N  
ATOM   1894  CA  LEU A 263       3.964   2.448  31.346  1.00 19.53           C  
ATOM   1895  C   LEU A 263       3.810   0.949  31.128  1.00 19.33           C  
ATOM   1896  O   LEU A 263       4.020   0.156  32.057  1.00 17.73           O  
ATOM   1897  CB  LEU A 263       5.363   2.759  31.877  1.00 20.12           C  
ATOM   1898  CG  LEU A 263       5.998   4.121  31.625  1.00 27.16           C  
ATOM   1899  CD1 LEU A 263       7.519   4.035  31.925  1.00 22.16           C  
ATOM   1900  CD2 LEU A 263       5.745   4.618  30.197  1.00 24.68           C  
ATOM   1901  N   ALA A 264       3.463   0.564  29.901  1.00 15.18           N  
ATOM   1902  CA  ALA A 264       3.399  -0.831  29.485  1.00 16.72           C  
ATOM   1903  C   ALA A 264       4.788  -1.361  29.120  1.00 13.51           C  
ATOM   1904  O   ALA A 264       5.717  -0.588  28.864  1.00 13.94           O  
ATOM   1905  CB  ALA A 264       2.451  -0.976  28.280  1.00 16.53           C  
ATOM   1906  N   PRO A 265       4.950  -2.688  29.063  1.00 13.60           N  
ATOM   1907  CA  PRO A 265       6.252  -3.253  28.688  1.00 13.64           C  
ATOM   1908  C   PRO A 265       6.729  -2.708  27.352  1.00 15.12           C  
ATOM   1909  O   PRO A 265       5.980  -2.685  26.366  1.00 14.68           O  
ATOM   1910  CB  PRO A 265       5.979  -4.759  28.619  1.00 12.72           C  
ATOM   1911  CG  PRO A 265       4.874  -4.970  29.603  1.00 12.37           C  
ATOM   1912  CD  PRO A 265       3.999  -3.737  29.476  1.00 13.02           C  
ATOM   1913  N   GLY A 266       7.983  -2.242  27.340  1.00 12.43           N  
ATOM   1914  CA  GLY A 266       8.588  -1.665  26.173  1.00 14.44           C  
ATOM   1915  C   GLY A 266       8.405  -0.165  26.037  1.00 16.72           C  
ATOM   1916  O   GLY A 266       9.123   0.459  25.249  1.00 15.60           O  
ATOM   1917  N   GLU A 267       7.476   0.437  26.775  1.00 13.02           N  
ATOM   1918  CA  GLU A 267       7.305   1.880  26.653  1.00 14.80           C  
ATOM   1919  C   GLU A 267       8.345   2.653  27.468  1.00 17.66           C  
ATOM   1920  O   GLU A 267       8.908   2.175  28.454  1.00 14.82           O  
ATOM   1921  CB  GLU A 267       5.907   2.327  27.101  1.00 14.74           C  
ATOM   1922  CG  GLU A 267       4.814   1.832  26.196  1.00 14.68           C  
ATOM   1923  CD  GLU A 267       3.458   2.391  26.565  1.00 21.15           C  
ATOM   1924  OE1 GLU A 267       2.753   2.902  25.662  1.00 21.90           O  
ATOM   1925  OE2 GLU A 267       3.105   2.321  27.753  1.00 16.16           O1-
ATOM   1926  N   ARG A 268       8.571   3.879  27.030  1.00 13.88           N  
ATOM   1927  CA  ARG A 268       9.384   4.842  27.737  1.00 15.70           C  
ATOM   1928  C   ARG A 268       8.617   6.143  27.807  1.00 17.47           C  
ATOM   1929  O   ARG A 268       7.657   6.376  27.063  1.00 14.43           O  
ATOM   1930  CB  ARG A 268      10.739   5.104  27.059  1.00 11.76           C  
ATOM   1931  CG  ARG A 268      11.704   3.915  27.027  1.00 14.37           C  
ATOM   1932  CD  ARG A 268      11.400   2.964  25.857  1.00 14.53           C  
ATOM   1933  NE  ARG A 268      11.674   3.606  24.569  1.00 16.78           N  
ATOM   1934  CZ  ARG A 268      11.073   3.288  23.425  1.00 17.27           C  
ATOM   1935  NH1 ARG A 268      11.407   3.924  22.313  1.00 15.47           N1+
ATOM   1936  NH2 ARG A 268      10.132   2.343  23.391  1.00 15.69           N  
ATOM   1937  N   ALA A 269       9.057   6.984  28.722  1.00 15.54           N  
ATOM   1938  CA  ALA A 269       8.535   8.331  28.844  1.00 14.23           C  
ATOM   1939  C   ALA A 269       9.584   9.150  29.568  1.00 23.74           C  
ATOM   1940  O   ALA A 269      10.454   8.606  30.253  1.00 18.60           O  
ATOM   1941  CB  ALA A 269       7.206   8.359  29.604  1.00 16.13           C  
ATOM   1942  N   GLU A 270       9.511  10.463  29.395  1.00 20.82           N  
ATOM   1943  CA  GLU A 270      10.335  11.369  30.184  1.00 15.04           C  
ATOM   1944  C   GLU A 270       9.403  12.404  30.784  1.00 20.47           C  
ATOM   1945  O   GLU A 270       8.525  12.930  30.086  1.00 18.13           O  
ATOM   1946  CB  GLU A 270      11.424  12.041  29.353  1.00 17.32           C  
ATOM   1947  CG  GLU A 270      12.317  11.058  28.606  1.00 23.22           C  
ATOM   1948  CD  GLU A 270      13.524  11.719  28.007  1.00 24.71           C  
ATOM   1949  OE1 GLU A 270      14.296  11.029  27.313  1.00 22.10           O  
ATOM   1950  OE2 GLU A 270      13.712  12.935  28.233  1.00 24.14           O1-
ATOM   1951  N   VAL A 271       9.571  12.652  32.081  1.00 26.02           N  
ATOM   1952  CA  VAL A 271       8.729  13.582  32.819  1.00 15.92           C  
ATOM   1953  C   VAL A 271       9.600  14.559  33.581  1.00 26.76           C  
ATOM   1954  O   VAL A 271      10.726  14.245  33.976  1.00 19.91           O  
ATOM   1955  CB  VAL A 271       7.775  12.879  33.813  1.00 15.95           C  
ATOM   1956  CG1 VAL A 271       6.841  11.883  33.087  1.00 19.66           C  
ATOM   1957  CG2 VAL A 271       8.560  12.176  34.926  1.00 23.56           C  
ATOM   1958  N   LEU A 272       9.050  15.752  33.805  1.00 21.33           N  
ATOM   1959  CA  LEU A 272       9.619  16.711  34.739  1.00 29.23           C  
ATOM   1960  C   LEU A 272       8.872  16.616  36.064  1.00 27.05           C  
ATOM   1961  O   LEU A 272       7.645  16.497  36.087  1.00 27.18           O  
ATOM   1962  CB  LEU A 272       9.528  18.134  34.190  1.00 19.29           C  
ATOM   1963  CG  LEU A 272      10.344  18.406  32.934  1.00 23.47           C  
ATOM   1964  CD1 LEU A 272      10.114  19.827  32.434  1.00 21.39           C  
ATOM   1965  CD2 LEU A 272      11.823  18.176  33.245  1.00 25.73           C  
ATOM   1966  N   VAL A 273       9.620  16.632  37.164  1.00 28.85           N  
ATOM   1967  CA  VAL A 273       9.056  16.721  38.507  1.00 25.64           C  
ATOM   1968  C   VAL A 273       9.515  18.050  39.082  1.00 28.98           C  
ATOM   1969  O   VAL A 273      10.715  18.359  39.079  1.00 26.08           O  
ATOM   1970  CB  VAL A 273       9.491  15.554  39.405  1.00 29.12           C  
ATOM   1971  CG1 VAL A 273       8.826  15.675  40.783  1.00 24.45           C  
ATOM   1972  CG2 VAL A 273       9.138  14.226  38.782  1.00 34.02           C  
ATOM   1973  N   ARG A 274       8.565  18.856  39.522  1.00 37.57           N  
ATOM   1974  CA  ARG A 274       8.865  20.160  40.099  1.00 34.88           C  
ATOM   1975  C   ARG A 274       8.737  20.002  41.605  1.00 31.23           C  
ATOM   1976  O   ARG A 274       7.631  19.942  42.144  1.00 31.38           O  
ATOM   1977  CB  ARG A 274       7.949  21.236  39.536  1.00 37.02           C  
ATOM   1978  CG  ARG A 274       8.295  21.637  38.110  1.00 36.52           C  
ATOM   1979  CD  ARG A 274       7.335  22.676  37.580  1.00 35.59           C  
ATOM   1980  NE  ARG A 274       7.809  24.029  37.853  1.00 43.87           N  
ATOM   1981  CZ  ARG A 274       7.297  24.831  38.782  1.00 47.72           C  
ATOM   1982  NH1 ARG A 274       7.808  26.046  38.956  1.00 41.50           N1+
ATOM   1983  NH2 ARG A 274       6.284  24.418  39.541  1.00 41.06           N  
ATOM   1984  N   LEU A 275       9.882  19.886  42.275  1.00 30.06           N  
ATOM   1985  CA  LEU A 275       9.918  19.776  43.726  1.00 32.88           C  
ATOM   1986  C   LEU A 275       9.713  21.166  44.313  1.00 34.13           C  
ATOM   1987  O   LEU A 275      10.536  22.062  44.105  1.00 34.99           O  
ATOM   1988  CB  LEU A 275      11.241  19.154  44.178  1.00 24.99           C  
ATOM   1989  CG  LEU A 275      11.427  17.687  43.767  1.00 27.44           C  
ATOM   1990  CD1 LEU A 275      12.760  17.127  44.284  1.00 35.20           C  
ATOM   1991  CD2 LEU A 275      10.269  16.783  44.220  1.00 26.81           C  
ATOM   1992  N  AARG A 276       8.613  21.354  45.043  0.43 41.94           N  
ATOM   1993  N  BARG A 276       8.611  21.343  45.044  0.57 41.98           N  
ATOM   1994  CA AARG A 276       8.290  22.661  45.597  0.43 41.93           C  
ATOM   1995  CA BARG A 276       8.224  22.643  45.575  0.57 41.99           C  
ATOM   1996  C  AARG A 276       8.423  22.737  47.110  0.43 44.40           C  
ATOM   1997  C  BARG A 276       8.243  22.703  47.096  0.57 44.44           C  
ATOM   1998  O  AARG A 276       8.528  23.845  47.647  0.43 48.46           O  
ATOM   1999  O  BARG A 276       7.979  23.771  47.660  0.57 49.68           O  
ATOM   2000  CB AARG A 276       6.865  23.078  45.195  0.43 37.11           C  
ATOM   2001  CB BARG A 276       6.826  23.033  45.066  0.57 36.91           C  
ATOM   2002  CG AARG A 276       6.762  23.618  43.774  0.43 37.71           C  
ATOM   2003  CG BARG A 276       6.805  23.528  43.628  0.57 37.72           C  
ATOM   2004  CD AARG A 276       5.539  24.511  43.583  0.43 43.02           C  
ATOM   2005  CD BARG A 276       5.390  23.590  43.052  0.57 41.86           C  
ATOM   2006  NE AARG A 276       5.897  25.851  43.115  0.43 40.92           N  
ATOM   2007  NE BARG A 276       4.656  24.767  43.516  0.57 39.61           N  
ATOM   2008  CZ AARG A 276       5.128  26.926  43.264  0.43 42.71           C  
ATOM   2009  CZ BARG A 276       3.811  24.765  44.541  0.57 37.26           C  
ATOM   2010  NH1AARG A 276       5.539  28.102  42.806  0.43 41.79           N1+
ATOM   2011  NH1BARG A 276       3.195  25.887  44.898  0.57 38.36           N1+
ATOM   2012  NH2AARG A 276       3.945  26.827  43.861  0.43 35.44           N  
ATOM   2013  NH2BARG A 276       3.579  23.643  45.209  0.57 37.16           N  
ATOM   2014  N  ALYS A 277       8.441  21.601  47.804  0.43 44.11           N  
ATOM   2015  N  BLYS A 277       8.544  21.599  47.774  0.57 44.09           N  
ATOM   2016  CA ALYS A 277       8.573  21.578  49.253  0.43 47.47           C  
ATOM   2017  CA BLYS A 277       8.614  21.598  49.226  0.57 47.49           C  
ATOM   2018  C  ALYS A 277       9.522  20.461  49.658  0.43 48.88           C  
ATOM   2019  C  BLYS A 277       9.497  20.445  49.675  0.57 48.94           C  
ATOM   2020  O  ALYS A 277       9.725  19.488  48.926  0.43 48.32           O  
ATOM   2021  O  BLYS A 277       9.622  19.431  48.980  0.57 48.47           O  
ATOM   2022  CB ALYS A 277       7.213  21.394  49.937  0.43 43.34           C  
ATOM   2023  CB BLYS A 277       7.224  21.491  49.860  0.57 43.26           C  
ATOM   2024  CG ALYS A 277       6.521  20.085  49.595  0.43 47.15           C  
ATOM   2025  CG BLYS A 277       6.585  20.121  49.735  0.57 47.24           C  
ATOM   2026  CD ALYS A 277       5.091  20.063  50.123  0.43 42.85           C  
ATOM   2027  CD BLYS A 277       6.278  19.526  51.106  0.57 45.81           C  
ATOM   2028  CE ALYS A 277       4.455  18.694  49.954  0.43 38.83           C  
ATOM   2029  CE BLYS A 277       5.125  18.541  51.030  0.57 47.10           C  
ATOM   2030  NZ ALYS A 277       3.108  18.637  50.593  0.43 41.64           N1+
ATOM   2031  NZ BLYS A 277       4.874  17.889  52.344  0.57 47.59           N1+
ATOM   2032  N   GLU A 278      10.107  20.614  50.844  1.00 45.77           N  
ATOM   2033  CA  GLU A 278      10.999  19.596  51.378  1.00 45.91           C  
ATOM   2034  C   GLU A 278      10.214  18.380  51.862  1.00 39.85           C  
ATOM   2035  O   GLU A 278       9.045  18.473  52.247  1.00 38.64           O  
ATOM   2036  CB  GLU A 278      11.834  20.173  52.526  1.00 51.89           C  
ATOM   2037  CG  GLU A 278      12.693  21.363  52.124  1.00 49.19           C  
ATOM   2038  CD  GLU A 278      13.618  21.812  53.237  1.00 59.13           C  
ATOM   2039  OE1 GLU A 278      14.331  22.825  53.054  1.00 48.97           O  
ATOM   2040  OE2 GLU A 278      13.627  21.149  54.297  1.00 75.49           O1-
ATOM   2041  N   GLY A 279      10.864  17.235  51.838  1.00 31.45           N  
ATOM   2042  CA  GLY A 279      10.259  16.026  52.359  1.00 36.42           C  
ATOM   2043  C   GLY A 279      10.752  14.803  51.615  1.00 39.01           C  
ATOM   2044  O   GLY A 279      11.634  14.868  50.754  1.00 35.47           O  
ATOM   2045  N   ARG A 280      10.157  13.673  51.986  1.00 31.94           N  
ATOM   2046  CA  ARG A 280      10.431  12.361  51.412  1.00 34.77           C  
ATOM   2047  C   ARG A 280       9.139  11.870  50.767  1.00 41.83           C  
ATOM   2048  O   ARG A 280       8.093  11.823  51.427  1.00 38.29           O  
ATOM   2049  CB  ARG A 280      10.917  11.411  52.508  1.00 40.14           C  
ATOM   2050  CG  ARG A 280      11.388  10.039  52.095  1.00 49.56           C  
ATOM   2051  CD  ARG A 280      11.706   9.276  53.373  1.00 51.38           C  
ATOM   2052  NE  ARG A 280      12.183   7.914  53.164  1.00 42.79           N  
ATOM   2053  CZ  ARG A 280      11.412   6.840  53.276  1.00 41.00           C  
ATOM   2054  NH1 ARG A 280      10.127   6.980  53.584  1.00 57.04           N1+
ATOM   2055  NH2 ARG A 280      11.919   5.630  53.087  1.00 41.53           N  
ATOM   2056  N   PHE A 281       9.200  11.534  49.478  1.00 31.28           N  
ATOM   2057  CA  PHE A 281       8.009  11.197  48.702  1.00 34.81           C  
ATOM   2058  C   PHE A 281       8.187   9.854  48.008  1.00 33.95           C  
ATOM   2059  O   PHE A 281       9.229   9.590  47.404  1.00 31.61           O  
ATOM   2060  CB  PHE A 281       7.699  12.272  47.650  1.00 27.80           C  
ATOM   2061  CG  PHE A 281       7.695  13.678  48.195  1.00 33.07           C  
ATOM   2062  CD1 PHE A 281       6.567  14.188  48.813  1.00 40.85           C  
ATOM   2063  CD2 PHE A 281       8.820  14.487  48.082  1.00 29.81           C  
ATOM   2064  CE1 PHE A 281       6.556  15.486  49.320  1.00 43.84           C  
ATOM   2065  CE2 PHE A 281       8.815  15.779  48.579  1.00 41.19           C  
ATOM   2066  CZ  PHE A 281       7.682  16.280  49.200  1.00 43.28           C  
ATOM   2067  N   LEU A 282       7.158   9.018  48.083  1.00 22.00           N  
ATOM   2068  CA  LEU A 282       7.199   7.688  47.496  1.00 28.16           C  
ATOM   2069  C   LEU A 282       6.782   7.740  46.031  1.00 33.67           C  
ATOM   2070  O   LEU A 282       5.744   8.322  45.702  1.00 25.98           O  
ATOM   2071  CB  LEU A 282       6.273   6.749  48.263  1.00 27.51           C  
ATOM   2072  CG  LEU A 282       6.915   6.107  49.498  1.00 45.94           C  
ATOM   2073  CD1 LEU A 282       7.036   7.104  50.643  1.00 45.95           C  
ATOM   2074  CD2 LEU A 282       6.139   4.880  49.935  1.00 36.25           C  
ATOM   2075  N   LEU A 283       7.595   7.143  45.153  1.00 27.28           N  
ATOM   2076  CA  LEU A 283       7.170   6.860  43.786  1.00 25.65           C  
ATOM   2077  C   LEU A 283       6.628   5.437  43.754  1.00 21.80           C  
ATOM   2078  O   LEU A 283       7.333   4.491  44.111  1.00 27.18           O  
ATOM   2079  CB  LEU A 283       8.310   7.027  42.781  1.00 25.90           C  
ATOM   2080  CG  LEU A 283       7.975   6.616  41.336  1.00 20.30           C  
ATOM   2081  CD1 LEU A 283       7.010   7.592  40.728  1.00 25.17           C  
ATOM   2082  CD2 LEU A 283       9.263   6.507  40.477  1.00 24.13           C  
ATOM   2083  N   GLN A 284       5.381   5.287  43.319  1.00 20.04           N  
ATOM   2084  CA  GLN A 284       4.659   4.034  43.456  1.00 18.49           C  
ATOM   2085  C   GLN A 284       4.162   3.539  42.105  1.00 24.83           C  
ATOM   2086  O   GLN A 284       3.907   4.333  41.197  1.00 25.51           O  
ATOM   2087  CB  GLN A 284       3.456   4.201  44.369  1.00 24.49           C  
ATOM   2088  CG  GLN A 284       3.791   4.046  45.827  1.00 41.77           C  
ATOM   2089  CD  GLN A 284       2.557   4.069  46.685  1.00 43.41           C  
ATOM   2090  NE2 GLN A 284       1.852   5.193  46.668  1.00 36.35           N  
ATOM   2091  OE1 GLN A 284       2.228   3.084  47.347  1.00 47.07           O  
ATOM   2092  N   ALA A 285       3.993   2.219  42.009  1.00 21.93           N  
ATOM   2093  CA  ALA A 285       3.245   1.576  40.928  1.00 24.71           C  
ATOM   2094  C   ALA A 285       1.894   1.153  41.500  1.00 21.27           C  
ATOM   2095  O   ALA A 285       1.786   0.119  42.164  1.00 27.17           O  
ATOM   2096  CB  ALA A 285       4.012   0.386  40.359  1.00 22.18           C  
ATOM   2097  N   LEU A 286       0.861   1.955  41.219  1.00 23.81           N  
ATOM   2098  CA  LEU A 286      -0.475   1.749  41.771  1.00 22.16           C  
ATOM   2099  C   LEU A 286      -1.120   0.490  41.195  1.00 22.00           C  
ATOM   2100  O   LEU A 286      -0.653  -0.052  40.188  1.00 24.37           O  
ATOM   2101  CB  LEU A 286      -1.350   2.972  41.484  1.00 21.91           C  
ATOM   2102  CG  LEU A 286      -0.769   4.296  41.963  1.00 27.66           C  
ATOM   2103  CD1 LEU A 286      -1.746   5.441  41.683  1.00 23.05           C  
ATOM   2104  CD2 LEU A 286      -0.447   4.201  43.439  1.00 31.34           C  
ATOM   2105  N   PRO A 287      -2.171  -0.022  41.843  1.00 29.33           N  
ATOM   2106  CA  PRO A 287      -2.817  -1.243  41.341  1.00 23.87           C  
ATOM   2107  C   PRO A 287      -3.270  -1.083  39.894  1.00 20.18           C  
ATOM   2108  O   PRO A 287      -3.792  -0.039  39.496  1.00 21.80           O  
ATOM   2109  CB  PRO A 287      -4.011  -1.430  42.288  1.00 33.09           C  
ATOM   2110  CG  PRO A 287      -3.588  -0.739  43.569  1.00 25.94           C  
ATOM   2111  CD  PRO A 287      -2.757   0.431  43.127  1.00 20.37           C  
ATOM   2112  N   TYR A 288      -3.032  -2.127  39.106  1.00 20.55           N  
ATOM   2113  CA  TYR A 288      -3.388  -2.129  37.696  1.00 18.06           C  
ATOM   2114  C   TYR A 288      -3.716  -3.554  37.286  1.00 20.64           C  
ATOM   2115  O   TYR A 288      -2.992  -4.494  37.637  1.00 25.95           O  
ATOM   2116  CB  TYR A 288      -2.262  -1.577  36.810  1.00 19.89           C  
ATOM   2117  CG  TYR A 288      -2.705  -1.513  35.368  1.00 20.31           C  
ATOM   2118  CD1 TYR A 288      -3.522  -0.481  34.940  1.00 20.63           C  
ATOM   2119  CD2 TYR A 288      -2.365  -2.511  34.459  1.00 18.82           C  
ATOM   2120  CE1 TYR A 288      -3.987  -0.419  33.624  1.00 23.54           C  
ATOM   2121  CE2 TYR A 288      -2.812  -2.452  33.129  1.00 20.45           C  
ATOM   2122  CZ  TYR A 288      -3.632  -1.392  32.732  1.00 23.43           C  
ATOM   2123  OH  TYR A 288      -4.104  -1.281  31.441  1.00 21.83           O  
ATOM   2124  N   ASP A 289      -4.814  -3.711  36.556  1.00 18.76           N  
ATOM   2125  CA  ASP A 289      -5.290  -5.017  36.118  1.00 18.34           C  
ATOM   2126  C   ASP A 289      -5.077  -5.089  34.615  1.00 21.98           C  
ATOM   2127  O   ASP A 289      -5.755  -4.387  33.861  1.00 17.64           O  
ATOM   2128  CB  ASP A 289      -6.758  -5.207  36.488  1.00 21.92           C  
ATOM   2129  CG  ASP A 289      -7.249  -6.614  36.230  1.00 28.85           C  
ATOM   2130  OD1 ASP A 289      -6.537  -7.387  35.547  1.00 18.89           O  
ATOM   2131  OD2 ASP A 289      -8.366  -6.949  36.696  1.00 27.81           O1-
ATOM   2132  N   ARG A 290      -4.116  -5.914  34.190  1.00 24.06           N  
ATOM   2133  CA  ARG A 290      -3.783  -6.081  32.781  1.00 19.55           C  
ATOM   2134  C   ARG A 290      -4.472  -7.292  32.180  1.00 20.81           C  
ATOM   2135  O   ARG A 290      -4.209  -7.650  31.026  1.00 16.56           O  
ATOM   2136  CB  ARG A 290      -2.249  -6.146  32.605  1.00 16.79           C  
ATOM   2137  CG  ARG A 290      -1.577  -7.416  33.171  1.00 19.16           C  
ATOM   2138  CD  ARG A 290      -0.070  -7.371  32.938  1.00 17.21           C  
ATOM   2139  NE  ARG A 290       0.585  -8.561  33.456  1.00 17.48           N  
ATOM   2140  CZ  ARG A 290       0.801  -9.651  32.734  1.00 15.70           C  
ATOM   2141  NH1 ARG A 290       0.378  -9.694  31.467  1.00 17.46           N1+
ATOM   2142  NH2 ARG A 290       1.409 -10.696  33.283  1.00 16.17           N  
ATOM   2143  N   GLY A 291      -5.383  -7.915  32.923  1.00 18.25           N  
ATOM   2144  CA  GLY A 291      -6.015  -9.121  32.434  1.00 14.35           C  
ATOM   2145  C   GLY A 291      -5.213 -10.395  32.626  1.00 20.67           C  
ATOM   2146  O   GLY A 291      -5.472 -11.392  31.937  1.00 19.27           O  
ATOM   2147  N   ALA A 292      -4.229 -10.395  33.517  1.00 18.76           N  
ATOM   2148  CA  ALA A 292      -3.509 -11.630  33.799  1.00 19.95           C  
ATOM   2149  C   ALA A 292      -4.458 -12.636  34.445  1.00 24.74           C  
ATOM   2150  O   ALA A 292      -5.414 -12.266  35.126  1.00 22.59           O  
ATOM   2151  CB  ALA A 292      -2.306 -11.370  34.711  1.00 23.03           C  
ATOM   2152  N   MET A 293      -4.182 -13.921  34.223  1.00 23.51           N  
ATOM   2153  CA  MET A 293      -5.129 -14.988  34.530  1.00 24.76           C  
ATOM   2154  C   MET A 293      -4.517 -16.030  35.453  1.00 30.98           C  
ATOM   2155  O   MET A 293      -3.336 -16.370  35.334  1.00 29.41           O  
ATOM   2156  CB  MET A 293      -5.611 -15.697  33.257  1.00 22.17           C  
ATOM   2157  CG  MET A 293      -6.385 -14.810  32.293  1.00 28.55           C  
ATOM   2158  SD  MET A 293      -8.062 -14.452  32.827  1.00 36.71           S  
ATOM   2159  CE  MET A 293      -8.461 -13.083  31.715  1.00 35.63           C  
ATOM   2160  N   GLY A 294      -5.335 -16.525  36.379  1.00 30.18           N  
ATOM   2161  CA  GLY A 294      -5.086 -17.805  37.000  1.00 32.85           C  
ATOM   2162  C   GLY A 294      -5.700 -18.909  36.164  1.00 25.11           C  
ATOM   2163  O   GLY A 294      -6.259 -18.685  35.093  1.00 28.03           O  
ATOM   2164  N   MET A 295      -5.615 -20.126  36.680  1.00 30.43           N  
ATOM   2165  CA  MET A 295      -6.191 -21.259  35.981  1.00 30.90           C  
ATOM   2166  C   MET A 295      -6.926 -22.110  37.006  1.00 38.28           C  
ATOM   2167  O   MET A 295      -6.446 -22.284  38.131  1.00 30.21           O  
ATOM   2168  CB  MET A 295      -5.093 -22.055  35.258  1.00 25.67           C  
ATOM   2169  CG  MET A 295      -5.542 -23.060  34.221  1.00 42.79           C  
ATOM   2170  SD  MET A 295      -6.368 -24.509  34.887  1.00 87.87           S  
ATOM   2171  CE  MET A 295      -5.336 -24.853  36.312  1.00 59.35           C  
ATOM   2172  N   MET A 296      -8.090 -22.624  36.624  1.00 25.05           N  
ATOM   2173  CA  MET A 296      -8.820 -23.581  37.445  1.00 29.59           C  
ATOM   2174  C   MET A 296      -9.034 -24.863  36.660  1.00 38.58           C  
ATOM   2175  O   MET A 296      -9.558 -24.830  35.544  1.00 31.82           O  
ATOM   2176  CB  MET A 296     -10.177 -23.046  37.888  1.00 32.33           C  
ATOM   2177  CG  MET A 296     -10.900 -24.007  38.821  1.00 40.41           C  
ATOM   2178  SD  MET A 296     -12.339 -23.214  39.528  1.00 57.19           S  
ATOM   2179  CE  MET A 296     -13.216 -22.773  38.028  1.00 52.74           C  
ATOM   2180  N   ASP A 297      -8.645 -25.979  37.249  1.00 37.15           N  
ATOM   2181  CA  ASP A 297      -8.809 -27.300  36.655  1.00 28.93           C  
ATOM   2182  C   ASP A 297      -9.854 -28.040  37.485  1.00 38.97           C  
ATOM   2183  O   ASP A 297      -9.543 -28.568  38.553  1.00 36.33           O  
ATOM   2184  CB  ASP A 297      -7.471 -28.032  36.635  1.00 41.11           C  
ATOM   2185  CG  ASP A 297      -7.555 -29.409  35.990  1.00 48.39           C  
ATOM   2186  OD1 ASP A 297      -8.654 -29.824  35.558  1.00 43.13           O  
ATOM   2187  OD2 ASP A 297      -6.500 -30.071  35.914  1.00 52.09           O1-
ATOM   2188  N   MET A 298     -11.095 -28.060  37.006  1.00 44.53           N  
ATOM   2189  CA  MET A 298     -12.167 -28.755  37.703  1.00 50.93           C  
ATOM   2190  C   MET A 298     -13.067 -29.457  36.700  1.00 61.25           C  
ATOM   2191  O   MET A 298     -13.221 -29.016  35.558  1.00 55.33           O  
ATOM   2192  CB  MET A 298     -13.006 -27.825  38.568  1.00 47.58           C  
ATOM   2193  CG  MET A 298     -13.693 -28.582  39.686  1.00 40.37           C  
ATOM   2194  SD  MET A 298     -14.452 -27.451  40.818  1.00 57.76           S  
ATOM   2195  CE  MET A 298     -13.045 -26.441  41.240  1.00 42.98           C  
ATOM   2196  N   GLY A 299     -13.700 -30.534  37.160  1.00 58.75           N  
ATOM   2197  CA  GLY A 299     -14.169 -31.511  36.206  1.00 57.52           C  
ATOM   2198  C   GLY A 299     -12.956 -32.052  35.487  1.00 64.18           C  
ATOM   2199  O   GLY A 299     -11.917 -32.332  36.098  1.00 68.12           O  
ATOM   2200  N   GLY A 300     -13.062 -32.171  34.171  1.00 54.61           N  
ATOM   2201  CA  GLY A 300     -11.899 -32.505  33.375  1.00 54.50           C  
ATOM   2202  C   GLY A 300     -11.507 -31.349  32.485  1.00 62.16           C  
ATOM   2203  O   GLY A 300     -10.727 -31.516  31.543  1.00 70.15           O  
ATOM   2204  N   MET A 301     -12.046 -30.168  32.779  1.00 56.99           N  
ATOM   2205  CA  MET A 301     -11.849 -28.979  31.965  1.00 52.35           C  
ATOM   2206  C   MET A 301     -11.048 -27.929  32.727  1.00 54.80           C  
ATOM   2207  O   MET A 301     -11.187 -27.776  33.945  1.00 44.71           O  
ATOM   2208  CB  MET A 301     -13.188 -28.374  31.530  1.00 57.34           C  
ATOM   2209  CG  MET A 301     -14.079 -29.324  30.748  1.00 58.88           C  
ATOM   2210  SD  MET A 301     -15.786 -28.750  30.624  1.00 86.64           S  
ATOM   2211  CE  MET A 301     -15.620 -27.008  31.008  1.00 61.17           C  
ATOM   2212  N   ALA A 302     -10.214 -27.205  31.990  1.00 44.79           N  
ATOM   2213  CA  ALA A 302      -9.412 -26.116  32.524  1.00 45.75           C  
ATOM   2214  C   ALA A 302     -10.002 -24.789  32.072  1.00 47.53           C  
ATOM   2215  O   ALA A 302     -10.516 -24.684  30.954  1.00 43.50           O  
ATOM   2216  CB  ALA A 302      -7.956 -26.239  32.065  1.00 43.17           C  
ATOM   2217  N   HIS A 303      -9.932 -23.777  32.941  1.00 40.04           N  
ATOM   2218  CA  HIS A 303     -10.511 -22.466  32.661  1.00 41.32           C  
ATOM   2219  C   HIS A 303      -9.587 -21.371  33.167  1.00 46.33           C  
ATOM   2220  O   HIS A 303      -9.158 -21.408  34.325  1.00 33.88           O  
ATOM   2221  CB  HIS A 303     -11.891 -22.284  33.317  1.00 50.40           C  
ATOM   2222  CG  HIS A 303     -12.744 -23.516  33.330  1.00 61.76           C  
ATOM   2223  CD2 HIS A 303     -13.909 -23.796  32.700  1.00 65.84           C  
ATOM   2224  ND1 HIS A 303     -12.441 -24.631  34.085  1.00 66.41           N  
ATOM   2225  CE1 HIS A 303     -13.375 -25.549  33.908  1.00 60.28           C  
ATOM   2226  NE2 HIS A 303     -14.278 -25.067  33.073  1.00 66.98           N  
ATOM   2227  N   ALA A 304      -9.299 -20.387  32.316  1.00 38.24           N  
ATOM   2228  CA  ALA A 304      -8.621 -19.192  32.799  1.00 40.50           C  
ATOM   2229  C   ALA A 304      -9.519 -18.459  33.789  1.00 32.92           C  
ATOM   2230  O   ALA A 304     -10.749 -18.486  33.678  1.00 38.13           O  
ATOM   2231  CB  ALA A 304      -8.248 -18.271  31.636  1.00 35.81           C  
ATOM   2232  N   MET A 305      -8.895 -17.815  34.784  1.00 29.35           N  
ATOM   2233  CA  MET A 305      -9.589 -17.067  35.822  1.00 33.98           C  
ATOM   2234  C   MET A 305      -8.853 -15.756  36.091  1.00 30.52           C  
ATOM   2235  O   MET A 305      -7.649 -15.779  36.395  1.00 32.62           O  
ATOM   2236  CB  MET A 305      -9.676 -17.898  37.107  1.00 33.70           C  
ATOM   2237  CG  MET A 305     -10.295 -19.277  36.912  1.00 39.03           C  
ATOM   2238  SD  MET A 305     -11.901 -19.369  37.722  1.00 62.48           S  
ATOM   2239  CE  MET A 305     -11.366 -19.197  39.419  1.00 46.34           C  
ATOM   2240  N   PRO A 306      -9.539 -14.618  36.027  1.00 28.27           N  
ATOM   2241  CA  PRO A 306      -8.855 -13.324  36.176  1.00 27.57           C  
ATOM   2242  C   PRO A 306      -8.129 -13.231  37.507  1.00 33.69           C  
ATOM   2243  O   PRO A 306      -8.697 -13.516  38.562  1.00 26.63           O  
ATOM   2244  CB  PRO A 306      -9.999 -12.299  36.096  1.00 26.08           C  
ATOM   2245  CG  PRO A 306     -11.110 -13.015  35.414  1.00 37.47           C  
ATOM   2246  CD  PRO A 306     -10.984 -14.462  35.788  1.00 36.20           C  
ATOM   2247  N   GLN A 307      -6.857 -12.824  37.447  1.00 24.82           N  
ATOM   2248  CA  GLN A 307      -6.093 -12.584  38.664  1.00 26.39           C  
ATOM   2249  C   GLN A 307      -6.495 -11.285  39.332  1.00 31.15           C  
ATOM   2250  O   GLN A 307      -6.279 -11.119  40.534  1.00 26.96           O  
ATOM   2251  CB  GLN A 307      -4.597 -12.541  38.354  1.00 26.08           C  
ATOM   2252  CG  GLN A 307      -3.996 -13.871  38.011  1.00 33.92           C  
ATOM   2253  CD  GLN A 307      -2.540 -13.952  38.401  1.00 49.27           C  
ATOM   2254  NE2 GLN A 307      -2.073 -15.165  38.682  1.00 59.30           N  
ATOM   2255  OE1 GLN A 307      -1.839 -12.934  38.454  1.00 48.56           O  
ATOM   2256  N   GLY A 308      -7.029 -10.331  38.571  1.00 24.85           N  
ATOM   2257  CA  GLY A 308      -7.343  -9.039  39.128  1.00 24.06           C  
ATOM   2258  C   GLY A 308      -6.155  -8.100  39.171  1.00 26.67           C  
ATOM   2259  O   GLY A 308      -5.074  -8.385  38.631  1.00 28.92           O  
ATOM   2260  N  APRO A 309      -6.333  -6.961  39.837  0.49 24.73           N  
ATOM   2261  N  BPRO A 309      -6.333  -6.961  39.838  0.51 24.72           N  
ATOM   2262  CA APRO A 309      -5.315  -5.905  39.804  0.49 26.66           C  
ATOM   2263  CA BPRO A 309      -5.316  -5.904  39.804  0.51 26.67           C  
ATOM   2264  C  APRO A 309      -4.068  -6.259  40.602  0.49 31.02           C  
ATOM   2265  C  BPRO A 309      -4.068  -6.257  40.605  0.51 31.03           C  
ATOM   2266  O  APRO A 309      -4.081  -7.087  41.512  0.49 27.37           O  
ATOM   2267  O  BPRO A 309      -4.084  -7.081  41.519  0.51 27.36           O  
ATOM   2268  CB APRO A 309      -6.030  -4.698  40.426  0.49 26.84           C  
ATOM   2269  CB BPRO A 309      -6.032  -4.698  40.424  0.51 26.84           C  
ATOM   2270  CG APRO A 309      -7.484  -5.017  40.353  0.49 29.25           C  
ATOM   2271  CG BPRO A 309      -7.485  -5.017  40.351  0.51 29.26           C  
ATOM   2272  CD APRO A 309      -7.581  -6.503  40.469  0.49 29.28           C  
ATOM   2273  CD BPRO A 309      -7.581  -6.504  40.469  0.51 29.28           C  
ATOM   2274  N   SER A 310      -2.980  -5.582  40.251  1.00 27.68           N  
ATOM   2275  CA  SER A 310      -1.706  -5.743  40.923  1.00 33.76           C  
ATOM   2276  C   SER A 310      -1.760  -5.172  42.343  1.00 31.71           C  
ATOM   2277  O   SER A 310      -2.559  -4.291  42.662  1.00 33.85           O  
ATOM   2278  CB  SER A 310      -0.608  -5.084  40.099  1.00 26.37           C  
ATOM   2279  OG  SER A 310      -0.662  -3.676  40.249  1.00 30.87           O  
ATOM   2280  N   ARG A 311      -0.909  -5.723  43.216  1.00 36.07           N  
ATOM   2281  CA  ARG A 311      -0.646  -5.077  44.481  1.00 29.45           C  
ATOM   2282  C   ARG A 311       0.147  -3.792  44.251  1.00 31.11           C  
ATOM   2283  O   ARG A 311       1.015  -3.740  43.378  1.00 33.78           O  
ATOM   2284  CB  ARG A 311       0.166  -5.985  45.407  1.00 39.69           C  
ATOM   2285  CG  ARG A 311      -0.335  -7.408  45.587  1.00 49.13           C  
ATOM   2286  CD  ARG A 311       0.651  -8.209  46.458  1.00 57.23           C  
ATOM   2287  NE  ARG A 311       1.245  -7.388  47.519  1.00 75.73           N  
ATOM   2288  CZ  ARG A 311       2.494  -6.916  47.509  1.00 75.09           C  
ATOM   2289  NH1 ARG A 311       2.934  -6.172  48.521  1.00 65.46           N1+
ATOM   2290  NH2 ARG A 311       3.300  -7.182  46.488  1.00 53.12           N  
ATOM   2291  N   PRO A 312      -0.117  -2.750  45.035  1.00 26.87           N  
ATOM   2292  CA  PRO A 312       0.703  -1.537  44.941  1.00 32.70           C  
ATOM   2293  C   PRO A 312       2.152  -1.835  45.310  1.00 29.52           C  
ATOM   2294  O   PRO A 312       2.431  -2.635  46.202  1.00 37.16           O  
ATOM   2295  CB  PRO A 312       0.046  -0.585  45.944  1.00 30.82           C  
ATOM   2296  CG  PRO A 312      -0.684  -1.479  46.896  1.00 37.83           C  
ATOM   2297  CD  PRO A 312      -1.129  -2.663  46.106  1.00 29.44           C  
ATOM   2298  N   GLU A 313       3.078  -1.191  44.607  1.00 30.02           N  
ATOM   2299  CA  GLU A 313       4.497  -1.415  44.833  1.00 31.97           C  
ATOM   2300  C   GLU A 313       5.190  -0.081  45.039  1.00 32.42           C  
ATOM   2301  O   GLU A 313       4.953   0.871  44.289  1.00 26.95           O  
ATOM   2302  CB  GLU A 313       5.146  -2.169  43.661  1.00 30.74           C  
ATOM   2303  CG  GLU A 313       4.592  -3.552  43.392  1.00 31.12           C  
ATOM   2304  CD  GLU A 313       5.029  -4.564  44.432  1.00 38.22           C  
ATOM   2305  OE1 GLU A 313       5.872  -4.211  45.286  1.00 37.55           O  
ATOM   2306  OE2 GLU A 313       4.528  -5.710  44.393  1.00 34.35           O1-
ATOM   2307  N   THR A 314       6.046  -0.011  46.050  1.00 28.32           N  
ATOM   2308  CA  THR A 314       6.937   1.134  46.174  1.00 25.41           C  
ATOM   2309  C   THR A 314       8.129   0.923  45.255  1.00 26.85           C  
ATOM   2310  O   THR A 314       8.831  -0.086  45.376  1.00 33.64           O  
ATOM   2311  CB  THR A 314       7.425   1.317  47.605  1.00 33.24           C  
ATOM   2312  CG2 THR A 314       8.500   2.388  47.622  1.00 27.44           C  
ATOM   2313  OG1 THR A 314       6.332   1.707  48.443  1.00 27.83           O  
ATOM   2314  N   LEU A 315       8.361   1.870  44.344  1.00 24.67           N  
ATOM   2315  CA  LEU A 315       9.513   1.785  43.458  1.00 27.58           C  
ATOM   2316  C   LEU A 315      10.741   2.463  44.049  1.00 26.06           C  
ATOM   2317  O   LEU A 315      11.835   1.913  43.957  1.00 25.13           O  
ATOM   2318  CB  LEU A 315       9.191   2.409  42.097  1.00 24.90           C  
ATOM   2319  CG  LEU A 315       7.922   1.846  41.437  1.00 21.93           C  
ATOM   2320  CD1 LEU A 315       7.693   2.477  40.074  1.00 22.61           C  
ATOM   2321  CD2 LEU A 315       8.020   0.352  41.315  1.00 21.53           C  
ATOM   2322  N   LEU A 316      10.596   3.660  44.614  1.00 27.15           N  
ATOM   2323  CA  LEU A 316      11.734   4.354  45.206  1.00 25.79           C  
ATOM   2324  C   LEU A 316      11.226   5.434  46.151  1.00 31.74           C  
ATOM   2325  O   LEU A 316      10.045   5.784  46.152  1.00 27.87           O  
ATOM   2326  CB  LEU A 316      12.652   4.955  44.135  1.00 31.59           C  
ATOM   2327  CG  LEU A 316      12.129   6.009  43.147  1.00 25.89           C  
ATOM   2328  CD1 LEU A 316      12.047   7.400  43.765  1.00 27.29           C  
ATOM   2329  CD2 LEU A 316      13.024   6.052  41.919  1.00 28.62           C  
ATOM   2330  N   TYR A 317      12.144   5.972  46.947  1.00 29.81           N  
ATOM   2331  CA  TYR A 317      11.860   7.108  47.818  1.00 31.88           C  
ATOM   2332  C   TYR A 317      12.581   8.329  47.265  1.00 30.20           C  
ATOM   2333  O   TYR A 317      13.780   8.266  46.983  1.00 31.07           O  
ATOM   2334  CB  TYR A 317      12.307   6.832  49.258  1.00 33.10           C  
ATOM   2335  CG  TYR A 317      11.781   5.536  49.828  1.00 32.12           C  
ATOM   2336  CD1 TYR A 317      10.501   5.458  50.358  1.00 33.24           C  
ATOM   2337  CD2 TYR A 317      12.562   4.381  49.825  1.00 26.72           C  
ATOM   2338  CE1 TYR A 317      10.003   4.273  50.867  1.00 32.43           C  
ATOM   2339  CE2 TYR A 317      12.071   3.184  50.339  1.00 36.49           C  
ATOM   2340  CZ  TYR A 317      10.788   3.145  50.858  1.00 33.24           C  
ATOM   2341  OH  TYR A 317      10.277   1.984  51.376  1.00 39.13           O  
ATOM   2342  N   LEU A 318      11.860   9.433  47.101  1.00 29.06           N  
ATOM   2343  CA  LEU A 318      12.440  10.663  46.574  1.00 26.08           C  
ATOM   2344  C   LEU A 318      12.492  11.712  47.679  1.00 31.84           C  
ATOM   2345  O   LEU A 318      11.478  11.980  48.332  1.00 36.05           O  
ATOM   2346  CB  LEU A 318      11.636  11.190  45.382  1.00 21.91           C  
ATOM   2347  CG  LEU A 318      12.169  12.469  44.736  1.00 33.86           C  
ATOM   2348  CD1 LEU A 318      13.622  12.308  44.329  1.00 41.81           C  
ATOM   2349  CD2 LEU A 318      11.314  12.840  43.519  1.00 36.96           C  
ATOM   2350  N   ILE A 319      13.665  12.308  47.869  1.00 34.40           N  
ATOM   2351  CA  ILE A 319      13.902  13.293  48.923  1.00 28.16           C  
ATOM   2352  C   ILE A 319      14.289  14.613  48.268  1.00 23.79           C  
ATOM   2353  O   ILE A 319      15.291  14.689  47.545  1.00 30.20           O  
ATOM   2354  CB  ILE A 319      14.983  12.814  49.906  1.00 36.92           C  
ATOM   2355  CG1 ILE A 319      14.433  11.663  50.754  1.00 43.47           C  
ATOM   2356  CG2 ILE A 319      15.463  13.962  50.782  1.00 35.18           C  
ATOM   2357  CD1 ILE A 319      15.484  10.921  51.557  1.00 46.25           C  
ATOM   2358  N   ALA A 320      13.501  15.657  48.532  1.00 32.07           N  
ATOM   2359  CA  ALA A 320      13.714  16.965  47.922  1.00 27.17           C  
ATOM   2360  C   ALA A 320      14.875  17.719  48.576  1.00 35.68           C  
ATOM   2361  O   ALA A 320      15.146  17.554  49.768  1.00 43.39           O  
ATOM   2362  CB  ALA A 320      12.446  17.800  48.029  1.00 32.76           C  
ATOM   2363  N   PRO A 321      15.569  18.571  47.817  1.00 44.01           N  
ATOM   2364  CA  PRO A 321      16.660  19.351  48.415  1.00 39.83           C  
ATOM   2365  C   PRO A 321      16.158  20.458  49.327  1.00 52.45           C  
ATOM   2366  O   PRO A 321      14.949  20.689  49.454  1.00 45.49           O  
ATOM   2367  CB  PRO A 321      17.391  19.930  47.198  1.00 36.42           C  
ATOM   2368  CG  PRO A 321      16.323  20.051  46.150  1.00 43.55           C  
ATOM   2369  CD  PRO A 321      15.375  18.891  46.388  1.00 40.99           C  
ATOM   2370  N   LYS A 322      17.103  21.153  49.953  1.00 57.23           N  
ATOM   2371  CA  LYS A 322      16.778  22.242  50.857  1.00 41.84           C  
ATOM   2372  C   LYS A 322      16.249  23.442  50.083  1.00 46.45           C  
ATOM   2373  O   LYS A 322      16.841  23.853  49.080  1.00 49.40           O  
ATOM   2374  CB  LYS A 322      18.020  22.648  51.644  1.00 54.02           C  
ATOM   2375  CG  LYS A 322      18.541  21.606  52.605  1.00 56.85           C  
ATOM   2376  CD  LYS A 322      19.559  22.214  53.572  1.00 70.98           C  
ATOM   2377  CE  LYS A 322      18.989  23.336  54.488  1.00 63.27           C  
ATOM   2378  NZ  LYS A 322      18.405  24.590  53.880  1.00 60.64           N1+
ATOM   2379  N  AASN A 323      15.130  24.003  50.556  0.67 44.23           N  
ATOM   2380  N  BASN A 323      15.137  24.005  50.562  0.33 44.41           N  
ATOM   2381  CA AASN A 323      14.498  25.205  50.012  0.67 47.78           C  
ATOM   2382  CA BASN A 323      14.514  25.206  50.017  0.33 47.80           C  
ATOM   2383  C  AASN A 323      14.336  25.106  48.501  0.67 47.95           C  
ATOM   2384  C  BASN A 323      14.351  25.094  48.504  0.33 47.90           C  
ATOM   2385  O  AASN A 323      14.975  25.858  47.754  0.67 44.80           O  
ATOM   2386  O  BASN A 323      15.015  25.822  47.755  0.33 44.89           O  
ATOM   2387  CB AASN A 323      15.305  26.457  50.371  0.67 52.12           C  
ATOM   2388  CB BASN A 323      15.337  26.452  50.367  0.33 52.00           C  
ATOM   2389  CG AASN A 323      14.472  27.732  50.302  0.67 50.43           C  
ATOM   2390  CG BASN A 323      15.607  26.587  51.862  0.33 50.93           C  
ATOM   2391  ND2AASN A 323      15.147  28.873  50.250  0.67 51.72           N  
ATOM   2392  ND2BASN A 323      14.546  26.594  52.662  0.33 51.58           N  
ATOM   2393  OD1AASN A 323      13.241  27.691  50.303  0.67 48.66           O  
ATOM   2394  OD1BASN A 323      16.757  26.694  52.286  0.33 48.42           O  
ATOM   2395  N   PRO A 324      13.478  24.210  48.018  1.00 47.16           N  
ATOM   2396  CA  PRO A 324      13.412  23.953  46.569  1.00 42.11           C  
ATOM   2397  C   PRO A 324      12.731  25.085  45.809  1.00 41.68           C  
ATOM   2398  O   PRO A 324      11.615  25.495  46.138  1.00 36.81           O  
ATOM   2399  CB  PRO A 324      12.603  22.655  46.479  1.00 37.92           C  
ATOM   2400  CG  PRO A 324      11.743  22.665  47.708  1.00 47.92           C  
ATOM   2401  CD  PRO A 324      12.494  23.420  48.781  1.00 42.24           C  
ATOM   2402  N   LYS A 325      13.407  25.571  44.766  1.00 37.87           N  
ATOM   2403  CA  LYS A 325      12.923  26.662  43.922  1.00 37.15           C  
ATOM   2404  C   LYS A 325      12.898  26.191  42.470  1.00 35.13           C  
ATOM   2405  O   LYS A 325      13.782  26.553  41.679  1.00 33.27           O  
ATOM   2406  CB  LYS A 325      13.800  27.905  44.067  1.00 42.33           C  
ATOM   2407  CG  LYS A 325      13.190  29.025  44.887  1.00 56.90           C  
ATOM   2408  CD  LYS A 325      13.024  28.634  46.345  1.00 47.32           C  
ATOM   2409  CE  LYS A 325      12.270  29.716  47.114  1.00 57.48           C  
ATOM   2410  NZ  LYS A 325      12.907  31.064  46.999  1.00 58.15           N1+
ATOM   2411  N  APRO A 326      11.901  25.393  42.083  0.62 34.25           N  
ATOM   2412  N  BPRO A 326      11.901  25.396  42.082  0.38 34.32           N  
ATOM   2413  CA APRO A 326      11.866  24.882  40.706  0.62 36.06           C  
ATOM   2414  CA BPRO A 326      11.869  24.880  40.708  0.38 36.05           C  
ATOM   2415  C  APRO A 326      11.604  25.995  39.706  0.62 37.94           C  
ATOM   2416  C  BPRO A 326      11.594  25.987  39.703  0.38 37.90           C  
ATOM   2417  O  APRO A 326      10.849  26.932  39.973  0.62 38.58           O  
ATOM   2418  O  BPRO A 326      10.817  26.908  39.961  0.38 38.55           O  
ATOM   2419  CB APRO A 326      10.718  23.866  40.730  0.62 33.97           C  
ATOM   2420  CB BPRO A 326      10.730  23.854  40.738  0.38 34.03           C  
ATOM   2421  CG APRO A 326       9.848  24.301  41.857  0.62 38.84           C  
ATOM   2422  CG BPRO A 326       9.844  24.315  41.842  0.38 38.76           C  
ATOM   2423  CD APRO A 326      10.755  24.928  42.883  0.62 34.53           C  
ATOM   2424  CD BPRO A 326      10.741  24.950  42.873  0.38 34.61           C  
ATOM   2425  N   LEU A 327      12.244  25.888  38.550  1.00 32.45           N  
ATOM   2426  CA  LEU A 327      12.095  26.882  37.506  1.00 40.66           C  
ATOM   2427  C   LEU A 327      10.773  26.678  36.780  1.00 32.88           C  
ATOM   2428  O   LEU A 327      10.120  25.644  36.935  1.00 31.05           O  
ATOM   2429  CB  LEU A 327      13.278  26.798  36.544  1.00 44.24           C  
ATOM   2430  CG  LEU A 327      14.612  27.258  37.134  1.00 44.82           C  
ATOM   2431  CD1 LEU A 327      15.743  26.634  36.352  1.00 37.20           C  
ATOM   2432  CD2 LEU A 327      14.711  28.788  37.144  1.00 44.42           C  
ATOM   2433  N   PRO A 328      10.342  27.658  35.984  1.00 38.77           N  
ATOM   2434  CA  PRO A 328       9.114  27.471  35.203  1.00 33.36           C  
ATOM   2435  C   PRO A 328       9.264  26.342  34.194  1.00 37.79           C  
ATOM   2436  O   PRO A 328      10.365  26.027  33.726  1.00 29.33           O  
ATOM   2437  CB  PRO A 328       8.925  28.826  34.501  1.00 37.81           C  
ATOM   2438  CG  PRO A 328      10.265  29.481  34.533  1.00 40.53           C  
ATOM   2439  CD  PRO A 328      10.871  29.028  35.831  1.00 33.08           C  
ATOM   2440  N   LEU A 329       8.133  25.725  33.867  1.00 26.96           N  
ATOM   2441  CA  LEU A 329       8.118  24.722  32.820  1.00 30.55           C  
ATOM   2442  C   LEU A 329       8.446  25.375  31.482  1.00 32.27           C  
ATOM   2443  O   LEU A 329       8.229  26.578  31.304  1.00 36.47           O  
ATOM   2444  CB  LEU A 329       6.752  24.057  32.742  1.00 26.89           C  
ATOM   2445  CG  LEU A 329       6.381  23.190  33.925  1.00 30.83           C  
ATOM   2446  CD1 LEU A 329       4.937  22.773  33.781  1.00 36.06           C  
ATOM   2447  CD2 LEU A 329       7.312  21.983  33.964  1.00 31.50           C  
ATOM   2448  N   PRO A 330       8.980  24.618  30.522  1.00 24.92           N  
ATOM   2449  CA  PRO A 330       9.060  25.156  29.166  1.00 30.01           C  
ATOM   2450  C   PRO A 330       7.648  25.373  28.654  1.00 30.21           C  
ATOM   2451  O   PRO A 330       6.742  24.584  28.933  1.00 28.59           O  
ATOM   2452  CB  PRO A 330       9.796  24.068  28.376  1.00 26.49           C  
ATOM   2453  CG  PRO A 330       9.578  22.805  29.173  1.00 26.43           C  
ATOM   2454  CD  PRO A 330       9.404  23.207  30.600  1.00 23.54           C  
ATOM   2455  N   LYS A 331       7.459  26.476  27.941  1.00 28.58           N  
ATOM   2456  CA  LYS A 331       6.138  26.745  27.390  1.00 39.05           C  
ATOM   2457  C   LYS A 331       5.836  25.793  26.243  1.00 33.66           C  
ATOM   2458  O   LYS A 331       4.722  25.269  26.141  1.00 37.77           O  
ATOM   2459  CB  LYS A 331       6.050  28.231  27.009  1.00 47.59           C  
ATOM   2460  CG  LYS A 331       4.867  28.745  26.196  1.00 57.90           C  
ATOM   2461  CD  LYS A 331       5.155  30.187  25.847  1.00 72.91           C  
ATOM   2462  CE  LYS A 331       3.843  30.927  25.506  1.00 62.47           C  
ATOM   2463  NZ  LYS A 331       2.634  30.438  26.165  1.00 63.08           N1+
ATOM   2464  N   ALA A 332       6.839  25.493  25.429  1.00 26.75           N  
ATOM   2465  CA  ALA A 332       6.699  24.597  24.301  1.00 28.69           C  
ATOM   2466  C   ALA A 332       7.906  23.673  24.274  1.00 29.92           C  
ATOM   2467  O   ALA A 332       8.928  23.942  24.905  1.00 27.84           O  
ATOM   2468  CB  ALA A 332       6.578  25.379  22.991  1.00 26.35           C  
ATOM   2469  N   LEU A 333       7.782  22.580  23.511  1.00 26.61           N  
ATOM   2470  CA  LEU A 333       8.855  21.611  23.387  1.00 24.50           C  
ATOM   2471  C   LEU A 333       9.216  21.501  21.910  1.00 25.88           C  
ATOM   2472  O   LEU A 333       9.981  22.330  21.401  1.00 28.75           O  
ATOM   2473  CB  LEU A 333       8.442  20.283  24.043  1.00 30.36           C  
ATOM   2474  CG  LEU A 333       8.319  20.284  25.572  1.00 28.24           C  
ATOM   2475  CD1 LEU A 333       7.571  19.048  26.062  1.00 23.91           C  
ATOM   2476  CD2 LEU A 333       9.705  20.379  26.227  1.00 24.76           C  
ATOM   2477  N   SER A 334       8.707  20.503  21.188  1.00 23.53           N  
ATOM   2478  CA  SER A 334       9.075  20.323  19.783  1.00 17.92           C  
ATOM   2479  C   SER A 334       7.817  20.152  18.939  1.00 22.44           C  
ATOM   2480  O   SER A 334       7.004  19.258  19.221  1.00 20.68           O  
ATOM   2481  CB  SER A 334      10.009  19.123  19.609  1.00 29.48           C  
ATOM   2482  OG  SER A 334      10.392  18.987  18.248  1.00 38.39           O  
ATOM   2483  N   PRO A 335       7.624  20.952  17.897  1.00 27.39           N  
ATOM   2484  CA  PRO A 335       6.436  20.789  17.042  1.00 23.34           C  
ATOM   2485  C   PRO A 335       6.429  19.436  16.347  1.00 21.01           C  
ATOM   2486  O   PRO A 335       7.436  19.010  15.772  1.00 21.07           O  
ATOM   2487  CB  PRO A 335       6.573  21.937  16.029  1.00 27.31           C  
ATOM   2488  CG  PRO A 335       7.460  22.958  16.741  1.00 34.20           C  
ATOM   2489  CD  PRO A 335       8.441  22.112  17.512  1.00 27.30           C  
ATOM   2490  N   PHE A 336       5.278  18.785  16.360  1.00 21.56           N  
ATOM   2491  CA  PHE A 336       5.183  17.469  15.742  1.00 22.90           C  
ATOM   2492  C   PHE A 336       5.037  17.617  14.231  1.00 28.91           C  
ATOM   2493  O   PHE A 336       4.254  18.455  13.772  1.00 27.15           O  
ATOM   2494  CB  PHE A 336       4.011  16.684  16.319  1.00 17.36           C  
ATOM   2495  CG  PHE A 336       4.047  15.234  15.961  1.00 22.90           C  
ATOM   2496  CD1 PHE A 336       4.944  14.369  16.591  1.00 23.79           C  
ATOM   2497  CD2 PHE A 336       3.234  14.739  14.955  1.00 22.08           C  
ATOM   2498  CE1 PHE A 336       5.005  13.022  16.229  1.00 20.37           C  
ATOM   2499  CE2 PHE A 336       3.274  13.392  14.594  1.00 26.60           C  
ATOM   2500  CZ  PHE A 336       4.159  12.536  15.223  1.00 21.20           C  
ATOM   2501  N   PRO A 337       5.784  16.850  13.433  1.00 31.13           N  
ATOM   2502  CA  PRO A 337       5.844  17.128  11.993  1.00 31.04           C  
ATOM   2503  C   PRO A 337       4.496  16.976  11.307  1.00 39.84           C  
ATOM   2504  O   PRO A 337       3.632  16.198  11.723  1.00 32.35           O  
ATOM   2505  CB  PRO A 337       6.848  16.093  11.468  1.00 40.61           C  
ATOM   2506  CG  PRO A 337       6.960  15.070  12.542  1.00 35.86           C  
ATOM   2507  CD  PRO A 337       6.759  15.818  13.820  1.00 26.86           C  
ATOM   2508  N   THR A 338       4.334  17.750  10.240  1.00 39.70           N  
ATOM   2509  CA  THR A 338       3.213  17.596   9.331  1.00 38.61           C  
ATOM   2510  C   THR A 338       3.443  16.370   8.450  1.00 35.87           C  
ATOM   2511  O   THR A 338       4.564  16.120   7.984  1.00 35.97           O  
ATOM   2512  CB  THR A 338       3.074  18.851   8.472  1.00 40.51           C  
ATOM   2513  CG2 THR A 338       2.847  20.068   9.354  1.00 43.07           C  
ATOM   2514  OG1 THR A 338       4.300  19.052   7.756  1.00 51.74           O  
ATOM   2515  N   LEU A 339       2.386  15.600   8.229  1.00 26.18           N  
ATOM   2516  CA  LEU A 339       2.528  14.356   7.490  1.00 28.12           C  
ATOM   2517  C   LEU A 339       1.540  14.292   6.334  1.00 27.67           C  
ATOM   2518  O   LEU A 339       0.446  14.863   6.414  1.00 35.82           O  
ATOM   2519  CB  LEU A 339       2.331  13.148   8.422  1.00 34.96           C  
ATOM   2520  CG  LEU A 339       3.452  13.051   9.472  1.00 33.65           C  
ATOM   2521  CD1 LEU A 339       3.000  12.311  10.700  1.00 29.08           C  
ATOM   2522  CD2 LEU A 339       4.690  12.401   8.877  1.00 29.92           C  
ATOM   2523  N   PRO A 340       1.913  13.625   5.236  1.00 30.79           N  
ATOM   2524  CA  PRO A 340       0.989  13.468   4.106  1.00 31.36           C  
ATOM   2525  C   PRO A 340      -0.244  12.674   4.501  1.00 32.40           C  
ATOM   2526  O   PRO A 340      -0.257  11.941   5.492  1.00 34.58           O  
ATOM   2527  CB  PRO A 340       1.813  12.703   3.062  1.00 32.77           C  
ATOM   2528  CG  PRO A 340       3.222  12.759   3.521  1.00 35.62           C  
ATOM   2529  CD  PRO A 340       3.194  12.943   4.998  1.00 28.60           C  
ATOM   2530  N   ALA A 341      -1.287  12.816   3.693  1.00 33.02           N  
ATOM   2531  CA  ALA A 341      -2.492  12.038   3.904  1.00 27.44           C  
ATOM   2532  C   ALA A 341      -2.195  10.556   3.693  1.00 24.96           C  
ATOM   2533  O   ALA A 341      -1.431  10.193   2.790  1.00 30.38           O  
ATOM   2534  CB  ALA A 341      -3.594  12.495   2.953  1.00 29.67           C  
ATOM   2535  N   PRO A 342      -2.791   9.675   4.490  1.00 28.13           N  
ATOM   2536  CA  PRO A 342      -2.538   8.241   4.321  1.00 22.30           C  
ATOM   2537  C   PRO A 342      -3.106   7.710   3.012  1.00 26.83           C  
ATOM   2538  O   PRO A 342      -4.152   8.155   2.538  1.00 26.93           O  
ATOM   2539  CB  PRO A 342      -3.260   7.612   5.515  1.00 25.51           C  
ATOM   2540  CG  PRO A 342      -4.343   8.586   5.853  1.00 21.99           C  
ATOM   2541  CD  PRO A 342      -3.737   9.952   5.595  1.00 23.75           C  
ATOM   2542  N   VAL A 343      -2.413   6.720   2.446  1.00 22.90           N  
ATOM   2543  CA  VAL A 343      -2.867   6.050   1.234  1.00 20.45           C  
ATOM   2544  C   VAL A 343      -3.405   4.653   1.486  1.00 28.23           C  
ATOM   2545  O   VAL A 343      -3.956   4.043   0.552  1.00 25.15           O  
ATOM   2546  CB  VAL A 343      -1.754   5.999   0.168  1.00 23.87           C  
ATOM   2547  CG1 VAL A 343      -1.381   7.421  -0.245  1.00 38.85           C  
ATOM   2548  CG2 VAL A 343      -0.541   5.240   0.688  1.00 23.14           C  
ATOM   2549  N   VAL A 344      -3.266   4.117   2.696  1.00 23.11           N  
ATOM   2550  CA  VAL A 344      -3.724   2.762   2.996  1.00 17.72           C  
ATOM   2551  C   VAL A 344      -4.176   2.733   4.448  1.00 18.97           C  
ATOM   2552  O   VAL A 344      -3.562   3.379   5.302  1.00 20.67           O  
ATOM   2553  CB  VAL A 344      -2.612   1.710   2.783  1.00 28.63           C  
ATOM   2554  CG1 VAL A 344      -3.098   0.338   3.199  1.00 27.52           C  
ATOM   2555  CG2 VAL A 344      -2.167   1.651   1.354  1.00 28.59           C  
ATOM   2556  N   THR A 345      -5.260   1.997   4.719  1.00 19.89           N  
ATOM   2557  CA  THR A 345      -5.678   1.648   6.079  1.00 13.75           C  
ATOM   2558  C   THR A 345      -5.677   0.136   6.213  1.00 22.24           C  
ATOM   2559  O   THR A 345      -6.247  -0.560   5.368  1.00 21.55           O  
ATOM   2560  CB  THR A 345      -7.075   2.206   6.410  1.00 23.54           C  
ATOM   2561  CG2 THR A 345      -7.545   1.785   7.831  1.00 21.59           C  
ATOM   2562  OG1 THR A 345      -7.053   3.639   6.343  1.00 22.59           O  
ATOM   2563  N   ARG A 346      -5.023  -0.377   7.260  1.00 20.60           N  
ATOM   2564  CA  ARG A 346      -4.913  -1.812   7.488  1.00 20.11           C  
ATOM   2565  C   ARG A 346      -5.581  -2.174   8.806  1.00 25.18           C  
ATOM   2566  O   ARG A 346      -5.515  -1.403   9.766  1.00 21.32           O  
ATOM   2567  CB  ARG A 346      -3.447  -2.275   7.526  1.00 22.11           C  
ATOM   2568  CG  ARG A 346      -2.556  -1.685   6.457  1.00 25.27           C  
ATOM   2569  CD  ARG A 346      -1.301  -2.478   6.347  1.00 22.92           C  
ATOM   2570  NE  ARG A 346      -0.415  -1.992   5.296  1.00 21.11           N  
ATOM   2571  CZ  ARG A 346      -0.178  -2.643   4.160  1.00 23.86           C  
ATOM   2572  NH1 ARG A 346      -0.776  -3.811   3.924  1.00 21.05           N1+
ATOM   2573  NH2 ARG A 346       0.666  -2.121   3.266  1.00 21.10           N  
ATOM   2574  N   ARG A 347      -6.218  -3.343   8.844  1.00 17.45           N  
ATOM   2575  CA  ARG A 347      -6.772  -3.906  10.073  1.00 20.61           C  
ATOM   2576  C   ARG A 347      -5.897  -5.049  10.571  1.00 22.93           C  
ATOM   2577  O   ARG A 347      -5.566  -5.969   9.814  1.00 18.20           O  
ATOM   2578  CB  ARG A 347      -8.203  -4.403   9.860  1.00 26.45           C  
ATOM   2579  CG  ARG A 347      -9.247  -3.599  10.608  1.00 37.68           C  
ATOM   2580  CD  ARG A 347     -10.651  -4.097  10.300  1.00 48.61           C  
ATOM   2581  NE  ARG A 347     -11.148  -4.967  11.354  1.00 47.90           N  
ATOM   2582  CZ  ARG A 347     -11.955  -5.998  11.145  1.00 60.79           C  
ATOM   2583  NH1 ARG A 347     -12.353  -6.287   9.912  1.00 59.92           N1+
ATOM   2584  NH2 ARG A 347     -12.358  -6.739  12.168  1.00 59.13           N  
ATOM   2585  N   LEU A 348      -5.517  -4.986  11.846  1.00 17.36           N  
ATOM   2586  CA  LEU A 348      -4.730  -6.022  12.510  1.00 17.07           C  
ATOM   2587  C   LEU A 348      -5.489  -6.435  13.766  1.00 16.62           C  
ATOM   2588  O   LEU A 348      -5.719  -5.605  14.646  1.00 21.36           O  
ATOM   2589  CB  LEU A 348      -3.335  -5.509  12.880  1.00 16.32           C  
ATOM   2590  CG  LEU A 348      -2.419  -5.162  11.691  1.00 20.73           C  
ATOM   2591  CD1 LEU A 348      -1.040  -4.771  12.185  1.00 23.07           C  
ATOM   2592  CD2 LEU A 348      -2.310  -6.347  10.778  1.00 27.08           C  
ATOM   2593  N   VAL A 349      -5.898  -7.694  13.837  1.00 16.89           N  
ATOM   2594  CA  VAL A 349      -6.719  -8.179  14.941  1.00 17.34           C  
ATOM   2595  C   VAL A 349      -5.864  -9.087  15.811  1.00 13.26           C  
ATOM   2596  O   VAL A 349      -5.311 -10.080  15.323  1.00 17.59           O  
ATOM   2597  CB  VAL A 349      -7.963  -8.926  14.432  1.00 28.43           C  
ATOM   2598  CG1 VAL A 349      -8.820  -9.370  15.600  1.00 24.69           C  
ATOM   2599  CG2 VAL A 349      -8.748  -8.036  13.507  1.00 22.81           C  
ATOM   2600  N   LEU A 350      -5.792  -8.770  17.103  1.00 16.17           N  
ATOM   2601  CA  LEU A 350      -5.092  -9.607  18.075  1.00 17.44           C  
ATOM   2602  C   LEU A 350      -6.065 -10.570  18.740  1.00 17.66           C  
ATOM   2603  O   LEU A 350      -7.123 -10.145  19.205  1.00 17.41           O  
ATOM   2604  CB  LEU A 350      -4.434  -8.734  19.144  1.00 13.63           C  
ATOM   2605  CG  LEU A 350      -3.633  -7.519  18.666  1.00 21.46           C  
ATOM   2606  CD1 LEU A 350      -3.028  -6.694  19.856  1.00 17.18           C  
ATOM   2607  CD2 LEU A 350      -2.547  -7.967  17.710  1.00 18.23           C  
ATOM   2608  N   THR A 351      -5.686 -11.857  18.830  1.00 19.62           N  
ATOM   2609  CA  THR A 351      -6.480 -12.866  19.528  1.00 16.10           C  
ATOM   2610  C   THR A 351      -5.562 -13.832  20.267  1.00 23.01           C  
ATOM   2611  O   THR A 351      -4.344 -13.874  20.047  1.00 18.39           O  
ATOM   2612  CB  THR A 351      -7.395 -13.677  18.577  1.00 17.96           C  
ATOM   2613  CG2 THR A 351      -8.498 -12.808  17.980  1.00 21.94           C  
ATOM   2614  OG1 THR A 351      -6.620 -14.286  17.536  1.00 19.11           O  
ATOM   2615  N   GLU A 352      -6.173 -14.635  21.139  1.00 19.45           N  
ATOM   2616  CA  GLU A 352      -5.458 -15.539  22.030  1.00 22.37           C  
ATOM   2617  C   GLU A 352      -6.156 -16.897  22.077  1.00 24.90           C  
ATOM   2618  O   GLU A 352      -7.379 -16.995  21.973  1.00 24.55           O  
ATOM   2619  CB  GLU A 352      -5.388 -14.978  23.464  1.00 24.83           C  
ATOM   2620  CG  GLU A 352      -4.975 -13.512  23.582  1.00 27.17           C  
ATOM   2621  CD  GLU A 352      -5.841 -12.754  24.557  1.00 32.60           C  
ATOM   2622  OE1 GLU A 352      -5.516 -11.583  24.872  1.00 32.74           O  
ATOM   2623  OE2 GLU A 352      -6.855 -13.341  25.021  1.00 32.15           O1-
ATOM   2624  N   ASP A 353      -5.368 -17.948  22.243  1.00 22.75           N  
ATOM   2625  CA  ASP A 353      -5.859 -19.244  22.723  1.00 24.34           C  
ATOM   2626  C   ASP A 353      -5.141 -19.428  24.055  1.00 22.66           C  
ATOM   2627  O   ASP A 353      -4.030 -19.959  24.097  1.00 24.79           O  
ATOM   2628  CB  ASP A 353      -5.569 -20.367  21.716  1.00 24.55           C  
ATOM   2629  CG  ASP A 353      -6.101 -21.737  22.168  1.00 28.20           C  
ATOM   2630  OD1 ASP A 353      -6.505 -21.892  23.336  1.00 22.83           O  
ATOM   2631  OD2 ASP A 353      -6.091 -22.663  21.343  1.00 28.79           O1-
ATOM   2632  N   MET A 354      -5.777 -18.956  25.136  1.00 21.02           N  
ATOM   2633  CA  MET A 354      -5.108 -18.826  26.425  1.00 25.88           C  
ATOM   2634  C   MET A 354      -4.649 -20.167  26.961  1.00 22.63           C  
ATOM   2635  O   MET A 354      -3.541 -20.279  27.500  1.00 26.31           O  
ATOM   2636  CB  MET A 354      -6.030 -18.160  27.443  1.00 29.76           C  
ATOM   2637  CG  MET A 354      -6.225 -16.677  27.223  1.00 37.79           C  
ATOM   2638  SD  MET A 354      -4.715 -15.732  27.500  1.00 35.29           S  
ATOM   2639  CE  MET A 354      -4.723 -15.538  29.275  1.00 33.29           C  
ATOM   2640  N   MET A 355      -5.492 -21.193  26.846  1.00 25.22           N  
ATOM   2641  CA  MET A 355      -5.145 -22.478  27.444  1.00 30.92           C  
ATOM   2642  C   MET A 355      -4.086 -23.223  26.643  1.00 27.67           C  
ATOM   2643  O   MET A 355      -3.478 -24.161  27.166  1.00 33.47           O  
ATOM   2644  CB  MET A 355      -6.396 -23.341  27.607  1.00 36.41           C  
ATOM   2645  CG  MET A 355      -7.350 -22.832  28.678  1.00 26.93           C  
ATOM   2646  SD  MET A 355      -6.702 -22.965  30.357  1.00 62.68           S  
ATOM   2647  CE  MET A 355      -6.313 -21.259  30.778  1.00 47.71           C  
ATOM   2648  N   ALA A 356      -3.853 -22.846  25.390  1.00 24.67           N  
ATOM   2649  CA  ALA A 356      -2.719 -23.356  24.635  1.00 22.64           C  
ATOM   2650  C   ALA A 356      -1.521 -22.415  24.678  1.00 27.15           C  
ATOM   2651  O   ALA A 356      -0.485 -22.737  24.095  1.00 29.10           O  
ATOM   2652  CB  ALA A 356      -3.124 -23.609  23.179  1.00 23.74           C  
ATOM   2653  N   ALA A 357      -1.648 -21.269  25.352  1.00 25.39           N  
ATOM   2654  CA  ALA A 357      -0.650 -20.189  25.336  1.00 24.44           C  
ATOM   2655  C   ALA A 357      -0.188 -19.905  23.912  1.00 22.55           C  
ATOM   2656  O   ALA A 357       1.004 -19.920  23.608  1.00 23.27           O  
ATOM   2657  CB  ALA A 357       0.542 -20.498  26.243  1.00 24.54           C  
ATOM   2658  N   ARG A 358      -1.161 -19.679  23.027  1.00 24.24           N  
ATOM   2659  CA  ARG A 358      -0.919 -19.351  21.628  1.00 19.40           C  
ATOM   2660  C   ARG A 358      -1.583 -18.022  21.314  1.00 20.47           C  
ATOM   2661  O   ARG A 358      -2.712 -17.766  21.751  1.00 24.12           O  
ATOM   2662  CB  ARG A 358      -1.460 -20.433  20.685  1.00 24.88           C  
ATOM   2663  CG  ARG A 358      -0.809 -21.793  20.872  1.00 40.30           C  
ATOM   2664  CD  ARG A 358      -1.321 -22.815  19.857  1.00 52.30           C  
ATOM   2665  NE  ARG A 358      -0.721 -22.653  18.534  1.00 59.39           N  
ATOM   2666  CZ  ARG A 358      -1.421 -22.588  17.405  1.00 63.81           C  
ATOM   2667  NH1 ARG A 358      -0.803 -22.442  16.236  1.00 54.03           N1+
ATOM   2668  NH2 ARG A 358      -2.745 -22.669  17.445  1.00 64.28           N  
ATOM   2669  N   PHE A 359      -0.884 -17.174  20.557  1.00 24.26           N  
ATOM   2670  CA  PHE A 359      -1.361 -15.818  20.320  1.00 19.62           C  
ATOM   2671  C   PHE A 359      -1.191 -15.466  18.853  1.00 21.84           C  
ATOM   2672  O   PHE A 359      -0.254 -15.922  18.192  1.00 18.85           O  
ATOM   2673  CB  PHE A 359      -0.638 -14.831  21.233  1.00 14.67           C  
ATOM   2674  CG  PHE A 359      -0.745 -15.201  22.703  1.00 18.40           C  
ATOM   2675  CD1 PHE A 359       0.136 -16.117  23.263  1.00 20.31           C  
ATOM   2676  CD2 PHE A 359      -1.719 -14.646  23.504  1.00 19.68           C  
ATOM   2677  CE1 PHE A 359       0.030 -16.479  24.618  1.00 20.56           C  
ATOM   2678  CE2 PHE A 359      -1.821 -14.994  24.846  1.00 23.59           C  
ATOM   2679  CZ  PHE A 359      -0.934 -15.917  25.396  1.00 18.50           C  
ATOM   2680  N   PHE A 360      -2.137 -14.695  18.338  1.00 16.42           N  
ATOM   2681  CA  PHE A 360      -2.311 -14.575  16.907  1.00 21.57           C  
ATOM   2682  C   PHE A 360      -2.452 -13.115  16.520  1.00 17.20           C  
ATOM   2683  O   PHE A 360      -2.959 -12.300  17.290  1.00 18.23           O  
ATOM   2684  CB  PHE A 360      -3.571 -15.311  16.429  1.00 21.77           C  
ATOM   2685  CG  PHE A 360      -3.682 -16.716  16.916  1.00 24.83           C  
ATOM   2686  CD1 PHE A 360      -4.235 -16.991  18.159  1.00 28.19           C  
ATOM   2687  CD2 PHE A 360      -3.249 -17.769  16.128  1.00 28.18           C  
ATOM   2688  CE1 PHE A 360      -4.359 -18.293  18.611  1.00 25.03           C  
ATOM   2689  CE2 PHE A 360      -3.362 -19.081  16.579  1.00 29.38           C  
ATOM   2690  CZ  PHE A 360      -3.913 -19.333  17.821  1.00 24.17           C  
ATOM   2691  N   ILE A 361      -2.066 -12.817  15.288  1.00 16.34           N  
ATOM   2692  CA  ILE A 361      -2.466 -11.587  14.620  1.00 19.08           C  
ATOM   2693  C   ILE A 361      -3.169 -11.996  13.336  1.00 19.25           C  
ATOM   2694  O   ILE A 361      -2.619 -12.770  12.540  1.00 21.44           O  
ATOM   2695  CB  ILE A 361      -1.276 -10.656  14.333  1.00 19.06           C  
ATOM   2696  CG1 ILE A 361      -0.514 -10.344  15.638  1.00 14.62           C  
ATOM   2697  CG2 ILE A 361      -1.776  -9.361  13.676  1.00 16.95           C  
ATOM   2698  CD1 ILE A 361       0.821  -9.560  15.448  1.00 15.23           C  
ATOM   2699  N   ASN A 362      -4.388 -11.497  13.152  1.00 19.04           N  
ATOM   2700  CA  ASN A 362      -5.190 -11.844  11.986  1.00 18.34           C  
ATOM   2701  C   ASN A 362      -5.307 -13.359  11.846  1.00 24.96           C  
ATOM   2702  O   ASN A 362      -5.221 -13.908  10.747  1.00 23.09           O  
ATOM   2703  CB  ASN A 362      -4.622 -11.204  10.722  1.00 19.76           C  
ATOM   2704  CG  ASN A 362      -4.943  -9.715  10.637  1.00 33.25           C  
ATOM   2705  ND2 ASN A 362      -4.316  -9.014   9.706  1.00 34.50           N  
ATOM   2706  OD1 ASN A 362      -5.746  -9.209  11.410  1.00 21.64           O  
ATOM   2707  N   GLY A 363      -5.502 -14.034  12.983  1.00 22.38           N  
ATOM   2708  CA  GLY A 363      -5.716 -15.472  13.010  1.00 20.65           C  
ATOM   2709  C   GLY A 363      -4.506 -16.328  12.694  1.00 26.36           C  
ATOM   2710  O   GLY A 363      -4.669 -17.526  12.457  1.00 21.02           O  
ATOM   2711  N   GLN A 364      -3.296 -15.766  12.690  1.00 16.99           N  
ATOM   2712  CA  GLN A 364      -2.079 -16.484  12.328  1.00 23.37           C  
ATOM   2713  C   GLN A 364      -1.021 -16.256  13.399  1.00 20.60           C  
ATOM   2714  O   GLN A 364      -0.936 -15.163  13.962  1.00 20.82           O  
ATOM   2715  CB  GLN A 364      -1.526 -16.011  10.975  1.00 23.81           C  
ATOM   2716  CG  GLN A 364      -2.435 -16.264   9.770  1.00 32.17           C  
ATOM   2717  CD  GLN A 364      -1.727 -15.974   8.462  1.00 40.27           C  
ATOM   2718  NE2 GLN A 364      -1.435 -14.699   8.206  1.00 41.76           N  
ATOM   2719  OE1 GLN A 364      -1.435 -16.889   7.692  1.00 40.03           O  
ATOM   2720  N   VAL A 365      -0.212 -17.287  13.680  1.00 20.75           N  
ATOM   2721  CA  VAL A 365       0.992 -17.110  14.489  1.00 19.76           C  
ATOM   2722  C   VAL A 365       2.161 -16.745  13.582  1.00 22.48           C  
ATOM   2723  O   VAL A 365       2.153 -16.993  12.374  1.00 23.99           O  
ATOM   2724  CB  VAL A 365       1.341 -18.358  15.329  1.00 26.50           C  
ATOM   2725  CG1 VAL A 365       0.186 -18.743  16.245  1.00 21.42           C  
ATOM   2726  CG2 VAL A 365       1.727 -19.510  14.427  1.00 25.68           C  
ATOM   2727  N   PHE A 366       3.197 -16.182  14.192  1.00 22.12           N  
ATOM   2728  CA  PHE A 366       4.407 -15.771  13.492  1.00 20.35           C  
ATOM   2729  C   PHE A 366       5.027 -16.905  12.691  1.00 21.07           C  
ATOM   2730  O   PHE A 366       5.181 -18.032  13.177  1.00 21.53           O  
ATOM   2731  CB  PHE A 366       5.432 -15.267  14.502  1.00 15.64           C  
ATOM   2732  CG  PHE A 366       6.776 -14.852  13.894  1.00 20.32           C  
ATOM   2733  CD1 PHE A 366       6.865 -13.776  13.037  1.00 13.44           C  
ATOM   2734  CD2 PHE A 366       7.939 -15.512  14.233  1.00 21.06           C  
ATOM   2735  CE1 PHE A 366       8.074 -13.356  12.517  1.00 20.28           C  
ATOM   2736  CE2 PHE A 366       9.171 -15.103  13.712  1.00 16.67           C  
ATOM   2737  CZ  PHE A 366       9.233 -14.029  12.843  1.00 21.40           C  
ATOM   2738  N   ASP A 367       5.435 -16.567  11.477  1.00 18.40           N  
ATOM   2739  CA  ASP A 367       6.246 -17.432  10.625  1.00 24.94           C  
ATOM   2740  C   ASP A 367       7.256 -16.522   9.943  1.00 23.36           C  
ATOM   2741  O   ASP A 367       6.883 -15.716   9.084  1.00 20.07           O  
ATOM   2742  CB  ASP A 367       5.378 -18.174   9.603  1.00 21.19           C  
ATOM   2743  CG  ASP A 367       6.168 -19.185   8.775  1.00 29.04           C  
ATOM   2744  OD1 ASP A 367       7.423 -19.125   8.751  1.00 24.54           O  
ATOM   2745  OD2 ASP A 367       5.519 -20.040   8.136  1.00 34.05           O1-
ATOM   2746  N   HIS A 368       8.529 -16.631  10.338  1.00 24.31           N  
ATOM   2747  CA  HIS A 368       9.537 -15.730   9.794  1.00 20.49           C  
ATOM   2748  C   HIS A 368       9.680 -15.877   8.290  1.00 25.99           C  
ATOM   2749  O   HIS A 368      10.175 -14.952   7.640  1.00 26.47           O  
ATOM   2750  CB  HIS A 368      10.896 -15.939  10.466  1.00 28.45           C  
ATOM   2751  CG  HIS A 368      11.654 -17.112   9.937  1.00 24.92           C  
ATOM   2752  CD2 HIS A 368      12.553 -17.218   8.928  1.00 31.32           C  
ATOM   2753  ND1 HIS A 368      11.508 -18.380  10.456  1.00 32.81           N  
ATOM   2754  CE1 HIS A 368      12.292 -19.214   9.797  1.00 28.67           C  
ATOM   2755  NE2 HIS A 368      12.935 -18.536   8.863  1.00 30.75           N  
ATOM   2756  N   ARG A 369       9.210 -16.994   7.723  1.00 21.96           N  
ATOM   2757  CA  ARG A 369       9.239 -17.188   6.279  1.00 19.59           C  
ATOM   2758  C   ARG A 369       8.182 -16.376   5.550  1.00 29.03           C  
ATOM   2759  O   ARG A 369       8.292 -16.200   4.333  1.00 25.43           O  
ATOM   2760  CB  ARG A 369       9.010 -18.663   5.931  1.00 27.75           C  
ATOM   2761  CG  ARG A 369       9.955 -19.624   6.635  1.00 27.19           C  
ATOM   2762  CD  ARG A 369       9.485 -21.051   6.442  1.00 22.30           C  
ATOM   2763  NE  ARG A 369       8.181 -21.286   7.042  1.00 25.72           N  
ATOM   2764  CZ  ARG A 369       7.552 -22.456   7.011  1.00 33.58           C  
ATOM   2765  NH1 ARG A 369       8.126 -23.499   6.414  1.00 30.35           N1+
ATOM   2766  NH2 ARG A 369       6.357 -22.586   7.573  1.00 28.83           N  
ATOM   2767  N   ARG A 370       7.154 -15.911   6.250  1.00 25.09           N  
ATOM   2768  CA  ARG A 370       5.936 -15.404   5.624  1.00 24.70           C  
ATOM   2769  C   ARG A 370       5.840 -13.897   5.815  1.00 30.37           C  
ATOM   2770  O   ARG A 370       5.891 -13.412   6.950  1.00 28.60           O  
ATOM   2771  CB  ARG A 370       4.717 -16.112   6.227  1.00 22.02           C  
ATOM   2772  CG  ARG A 370       3.360 -15.663   5.680  1.00 24.00           C  
ATOM   2773  CD  ARG A 370       2.220 -16.160   6.543  1.00 29.57           C  
ATOM   2774  NE  ARG A 370       2.108 -15.385   7.782  1.00 28.50           N  
ATOM   2775  CZ  ARG A 370       1.984 -15.905   8.998  1.00 26.30           C  
ATOM   2776  NH1 ARG A 370       1.935 -17.219   9.170  1.00 26.04           N1+
ATOM   2777  NH2 ARG A 370       1.889 -15.104  10.051  1.00 31.99           N  
ATOM   2778  N   VAL A 371       5.690 -13.157   4.714  1.00 20.63           N  
ATOM   2779  CA  VAL A 371       5.511 -11.710   4.774  1.00 22.67           C  
ATOM   2780  C   VAL A 371       4.022 -11.423   4.874  1.00 26.19           C  
ATOM   2781  O   VAL A 371       3.231 -11.941   4.080  1.00 24.39           O  
ATOM   2782  CB  VAL A 371       6.119 -11.021   3.544  1.00 25.02           C  
ATOM   2783  CG1 VAL A 371       5.790  -9.519   3.570  1.00 23.99           C  
ATOM   2784  CG2 VAL A 371       7.636 -11.239   3.491  1.00 24.60           C  
ATOM   2785  N   ASP A 372       3.628 -10.604   5.845  1.00 20.86           N  
ATOM   2786  CA  ASP A 372       2.203 -10.419   6.094  1.00 19.26           C  
ATOM   2787  C   ASP A 372       1.667  -9.129   5.491  1.00 25.39           C  
ATOM   2788  O   ASP A 372       0.557  -9.121   4.953  1.00 25.39           O  
ATOM   2789  CB  ASP A 372       1.908 -10.441   7.598  1.00 24.68           C  
ATOM   2790  CG  ASP A 372       2.217 -11.799   8.238  1.00 31.07           C  
ATOM   2791  OD1 ASP A 372       1.598 -12.817   7.850  1.00 23.21           O  
ATOM   2792  OD2 ASP A 372       3.090 -11.850   9.129  1.00 18.11           O1-
ATOM   2793  N   LEU A 373       2.421  -8.036   5.600  1.00 18.43           N  
ATOM   2794  CA  LEU A 373       2.046  -6.741   5.059  1.00 16.51           C  
ATOM   2795  C   LEU A 373       3.169  -6.238   4.179  1.00 19.97           C  
ATOM   2796  O   LEU A 373       4.339  -6.321   4.557  1.00 18.34           O  
ATOM   2797  CB  LEU A 373       1.785  -5.689   6.157  1.00 21.95           C  
ATOM   2798  CG  LEU A 373       1.029  -6.094   7.419  1.00 25.71           C  
ATOM   2799  CD1 LEU A 373       0.889  -4.855   8.303  1.00 21.96           C  
ATOM   2800  CD2 LEU A 373      -0.306  -6.685   7.086  1.00 27.21           C  
ATOM   2801  N   LYS A 374       2.800  -5.700   3.016  1.00 21.16           N  
ATOM   2802  CA  LYS A 374       3.736  -5.095   2.083  1.00 21.14           C  
ATOM   2803  C   LYS A 374       3.285  -3.671   1.789  1.00 19.26           C  
ATOM   2804  O   LYS A 374       2.190  -3.460   1.259  1.00 20.30           O  
ATOM   2805  CB  LYS A 374       3.839  -5.923   0.793  1.00 23.70           C  
ATOM   2806  CG  LYS A 374       4.315  -7.361   1.029  1.00 28.73           C  
ATOM   2807  CD  LYS A 374       4.846  -8.024  -0.261  1.00 34.11           C  
ATOM   2808  CE  LYS A 374       5.161  -9.498  -0.062  1.00 30.23           C  
ATOM   2809  NZ  LYS A 374       5.654 -10.176  -1.330  1.00 28.28           N1+
ATOM   2810  N   GLY A 375       4.115  -2.694   2.167  1.00 17.54           N  
ATOM   2811  CA  GLY A 375       3.800  -1.293   1.979  1.00 17.31           C  
ATOM   2812  C   GLY A 375       4.931  -0.571   1.255  1.00 26.70           C  
ATOM   2813  O   GLY A 375       5.979  -1.151   0.972  1.00 21.71           O  
ATOM   2814  N   GLN A 376       4.699   0.715   0.982  1.00 21.40           N  
ATOM   2815  CA  GLN A 376       5.591   1.522   0.148  1.00 24.61           C  
ATOM   2816  C   GLN A 376       6.332   2.563   0.983  1.00 21.65           C  
ATOM   2817  O   GLN A 376       5.702   3.337   1.708  1.00 22.48           O  
ATOM   2818  CB  GLN A 376       4.792   2.223  -0.964  1.00 23.96           C  
ATOM   2819  CG  GLN A 376       5.604   3.181  -1.808  1.00 32.03           C  
ATOM   2820  CD  GLN A 376       4.897   3.586  -3.107  1.00 52.86           C  
ATOM   2821  NE2 GLN A 376       5.453   4.583  -3.792  1.00 49.00           N  
ATOM   2822  OE1 GLN A 376       3.878   3.002  -3.494  1.00 57.12           O  
ATOM   2823  N   ALA A 377       7.666   2.592   0.867  1.00 19.89           N  
ATOM   2824  CA  ALA A 377       8.452   3.605   1.561  1.00 27.40           C  
ATOM   2825  C   ALA A 377       8.029   4.999   1.120  1.00 26.43           C  
ATOM   2826  O   ALA A 377       7.665   5.212  -0.038  1.00 26.81           O  
ATOM   2827  CB  ALA A 377       9.949   3.407   1.292  1.00 31.32           C  
ATOM   2828  N   GLN A 378       8.058   5.940   2.062  1.00 25.35           N  
ATOM   2829  CA  GLN A 378       7.667   7.335   1.864  1.00 23.97           C  
ATOM   2830  C   GLN A 378       6.176   7.511   1.625  1.00 31.58           C  
ATOM   2831  O   GLN A 378       5.758   8.530   1.066  1.00 27.31           O  
ATOM   2832  CB  GLN A 378       8.455   7.983   0.719  1.00 33.50           C  
ATOM   2833  CG  GLN A 378       9.953   7.881   0.895  1.00 34.86           C  
ATOM   2834  CD  GLN A 378      10.421   8.582   2.148  1.00 43.51           C  
ATOM   2835  NE2 GLN A 378      10.176   9.888   2.219  1.00 54.82           N  
ATOM   2836  OE1 GLN A 378      10.986   7.960   3.051  1.00 59.81           O  
ATOM   2837  N   THR A 379       5.361   6.535   2.008  1.00 30.94           N  
ATOM   2838  CA  THR A 379       3.920   6.718   2.097  1.00 19.64           C  
ATOM   2839  C   THR A 379       3.520   6.599   3.556  1.00 26.90           C  
ATOM   2840  O   THR A 379       4.299   6.136   4.394  1.00 22.17           O  
ATOM   2841  CB  THR A 379       3.144   5.694   1.257  1.00 22.98           C  
ATOM   2842  CG2 THR A 379       3.577   5.761  -0.217  1.00 23.58           C  
ATOM   2843  OG1 THR A 379       3.350   4.362   1.774  1.00 25.82           O  
ATOM   2844  N   VAL A 380       2.309   7.062   3.853  1.00 21.00           N  
ATOM   2845  CA  VAL A 380       1.749   7.025   5.197  1.00 23.30           C  
ATOM   2846  C   VAL A 380       0.580   6.053   5.186  1.00 25.57           C  
ATOM   2847  O   VAL A 380      -0.263   6.092   4.279  1.00 20.38           O  
ATOM   2848  CB  VAL A 380       1.296   8.423   5.668  1.00 19.88           C  
ATOM   2849  CG1 VAL A 380       0.663   8.330   7.032  1.00 19.78           C  
ATOM   2850  CG2 VAL A 380       2.454   9.415   5.693  1.00 22.19           C  
ATOM   2851  N   GLU A 381       0.530   5.172   6.185  1.00 19.17           N  
ATOM   2852  CA  GLU A 381      -0.589   4.262   6.343  1.00 17.82           C  
ATOM   2853  C   GLU A 381      -1.271   4.551   7.670  1.00 19.34           C  
ATOM   2854  O   GLU A 381      -0.695   5.181   8.564  1.00 17.70           O  
ATOM   2855  CB  GLU A 381      -0.131   2.801   6.297  1.00 19.60           C  
ATOM   2856  CG  GLU A 381       0.791   2.505   5.132  1.00 18.08           C  
ATOM   2857  CD  GLU A 381       0.930   1.026   4.917  1.00 25.98           C  
ATOM   2858  OE1 GLU A 381       0.799   0.256   5.912  1.00 22.99           O  
ATOM   2859  OE2 GLU A 381       1.163   0.626   3.756  1.00 21.32           O1-
ATOM   2860  N   VAL A 382      -2.508   4.097   7.784  1.00 16.07           N  
ATOM   2861  CA  VAL A 382      -3.212   4.051   9.056  1.00 15.95           C  
ATOM   2862  C   VAL A 382      -3.367   2.589   9.421  1.00 20.11           C  
ATOM   2863  O   VAL A 382      -3.891   1.802   8.623  1.00 19.22           O  
ATOM   2864  CB  VAL A 382      -4.584   4.737   8.996  1.00 16.46           C  
ATOM   2865  CG1 VAL A 382      -5.379   4.443  10.311  1.00 13.97           C  
ATOM   2866  CG2 VAL A 382      -4.406   6.260   8.759  1.00 19.65           C  
ATOM   2867  N   TRP A 383      -2.921   2.218  10.622  1.00 15.38           N  
ATOM   2868  CA  TRP A 383      -3.102   0.858  11.127  1.00 13.59           C  
ATOM   2869  C   TRP A 383      -4.152   0.880  12.219  1.00 19.65           C  
ATOM   2870  O   TRP A 383      -4.007   1.609  13.201  1.00 15.57           O  
ATOM   2871  CB  TRP A 383      -1.793   0.277  11.677  1.00 17.24           C  
ATOM   2872  CG  TRP A 383      -0.746  -0.009  10.647  1.00 17.08           C  
ATOM   2873  CD1 TRP A 383      -0.670   0.491   9.370  1.00 21.35           C  
ATOM   2874  CD2 TRP A 383       0.382  -0.865  10.815  1.00 15.08           C  
ATOM   2875  CE2 TRP A 383       1.121  -0.830   9.606  1.00 18.35           C  
ATOM   2876  CE3 TRP A 383       0.853  -1.643  11.880  1.00 15.06           C  
ATOM   2877  NE1 TRP A 383       0.455   0.003   8.738  1.00 17.48           N  
ATOM   2878  CZ2 TRP A 383       2.306  -1.569   9.427  1.00 20.57           C  
ATOM   2879  CZ3 TRP A 383       2.025  -2.395  11.699  1.00 17.59           C  
ATOM   2880  CH2 TRP A 383       2.741  -2.344  10.483  1.00 17.92           C  
ATOM   2881  N   GLU A 384      -5.206   0.088  12.044  1.00 14.75           N  
ATOM   2882  CA  GLU A 384      -6.241  -0.069  13.054  1.00 13.47           C  
ATOM   2883  C   GLU A 384      -5.971  -1.396  13.743  1.00 18.57           C  
ATOM   2884  O   GLU A 384      -6.230  -2.464  13.179  1.00 15.96           O  
ATOM   2885  CB  GLU A 384      -7.628  -0.012  12.426  1.00 20.79           C  
ATOM   2886  CG  GLU A 384      -7.906   1.352  11.829  1.00 25.33           C  
ATOM   2887  CD  GLU A 384      -9.278   1.470  11.202  1.00 36.33           C  
ATOM   2888  OE1 GLU A 384      -9.810   0.448  10.737  1.00 27.68           O  
ATOM   2889  OE2 GLU A 384      -9.801   2.599  11.169  1.00 37.67           O1-
ATOM   2890  N   VAL A 385      -5.423  -1.321  14.955  1.00 15.39           N  
ATOM   2891  CA  VAL A 385      -5.085  -2.502  15.747  1.00 16.33           C  
ATOM   2892  C   VAL A 385      -6.221  -2.736  16.726  1.00 13.97           C  
ATOM   2893  O   VAL A 385      -6.548  -1.863  17.530  1.00 17.92           O  
ATOM   2894  CB  VAL A 385      -3.751  -2.333  16.489  1.00 16.63           C  
ATOM   2895  CG1 VAL A 385      -3.330  -3.664  17.139  1.00 16.40           C  
ATOM   2896  CG2 VAL A 385      -2.671  -1.865  15.528  1.00 15.62           C  
ATOM   2897  N   GLU A 386      -6.808  -3.918  16.671  1.00 17.86           N  
ATOM   2898  CA  GLU A 386      -7.975  -4.254  17.470  1.00 16.95           C  
ATOM   2899  C   GLU A 386      -7.621  -5.417  18.381  1.00 19.18           C  
ATOM   2900  O   GLU A 386      -7.155  -6.465  17.909  1.00 19.63           O  
ATOM   2901  CB  GLU A 386      -9.141  -4.614  16.562  1.00 18.45           C  
ATOM   2902  CG  GLU A 386     -10.345  -5.088  17.317  1.00 20.03           C  
ATOM   2903  CD  GLU A 386     -11.502  -5.405  16.384  1.00 36.09           C  
ATOM   2904  OE1 GLU A 386     -12.596  -5.713  16.905  1.00 38.47           O  
ATOM   2905  OE2 GLU A 386     -11.313  -5.327  15.140  1.00 41.37           O1-
ATOM   2906  N   ASN A 387      -7.822  -5.226  19.676  1.00 16.41           N  
ATOM   2907  CA  ASN A 387      -7.552  -6.261  20.666  1.00 15.76           C  
ATOM   2908  C   ASN A 387      -8.833  -7.060  20.863  1.00 17.27           C  
ATOM   2909  O   ASN A 387      -9.733  -6.636  21.582  1.00 20.04           O  
ATOM   2910  CB  ASN A 387      -7.081  -5.657  21.981  1.00 17.45           C  
ATOM   2911  CG  ASN A 387      -6.678  -6.716  22.979  1.00 20.08           C  
ATOM   2912  ND2 ASN A 387      -6.038  -6.300  24.073  1.00 15.42           N  
ATOM   2913  OD1 ASN A 387      -6.939  -7.907  22.768  1.00 17.68           O  
ATOM   2914  N   GLN A 388      -8.919  -8.228  20.234  1.00 17.34           N  
ATOM   2915  CA  GLN A 388     -10.073  -9.083  20.460  1.00 22.70           C  
ATOM   2916  C   GLN A 388      -9.768 -10.197  21.456  1.00 26.44           C  
ATOM   2917  O   GLN A 388     -10.435 -11.231  21.440  1.00 33.77           O  
ATOM   2918  CB  GLN A 388     -10.583  -9.658  19.137  1.00 20.63           C  
ATOM   2919  CG  GLN A 388     -11.297  -8.627  18.279  1.00 24.76           C  
ATOM   2920  CD  GLN A 388     -11.907  -9.208  17.003  1.00 41.47           C  
ATOM   2921  NE2 GLN A 388     -12.030 -10.531  16.949  1.00 37.50           N  
ATOM   2922  OE1 GLN A 388     -12.254  -8.469  16.074  1.00 39.61           O  
ATOM   2923  N   GLY A 389      -8.765 -10.007  22.313  1.00 21.89           N  
ATOM   2924  CA  GLY A 389      -8.454 -10.948  23.365  1.00 22.26           C  
ATOM   2925  C   GLY A 389      -8.989 -10.490  24.712  1.00 25.46           C  
ATOM   2926  O   GLY A 389      -9.753  -9.532  24.817  1.00 23.95           O  
ATOM   2927  N   ASP A 390      -8.577 -11.211  25.762  1.00 21.82           N  
ATOM   2928  CA  ASP A 390      -8.958 -10.881  27.128  1.00 22.25           C  
ATOM   2929  C   ASP A 390      -7.872 -10.135  27.911  1.00 27.34           C  
ATOM   2930  O   ASP A 390      -8.183  -9.536  28.944  1.00 34.55           O  
ATOM   2931  CB  ASP A 390      -9.344 -12.158  27.886  1.00 28.67           C  
ATOM   2932  CG  ASP A 390     -10.566 -12.834  27.296  1.00 36.99           C  
ATOM   2933  OD1 ASP A 390     -11.479 -12.102  26.859  1.00 28.03           O  
ATOM   2934  OD2 ASP A 390     -10.614 -14.085  27.244  1.00 43.64           O1-
ATOM   2935  N   MET A 391      -6.616 -10.163  27.475  1.00 20.19           N  
ATOM   2936  CA  MET A 391      -5.563  -9.459  28.199  1.00 20.54           C  
ATOM   2937  C   MET A 391      -5.218  -8.179  27.466  1.00 17.25           C  
ATOM   2938  O   MET A 391      -5.464  -8.066  26.264  1.00 17.12           O  
ATOM   2939  CB  MET A 391      -4.287 -10.292  28.305  1.00 19.16           C  
ATOM   2940  CG  MET A 391      -4.500 -11.749  28.516  1.00 35.04           C  
ATOM   2941  SD  MET A 391      -2.914 -12.570  28.473  1.00 26.77           S  
ATOM   2942  CE  MET A 391      -2.077 -11.797  29.849  1.00 23.44           C  
ATOM   2943  N   ASP A 392      -4.614  -7.231  28.195  1.00 16.83           N  
ATOM   2944  CA  ASP A 392      -3.879  -6.156  27.531  1.00 16.61           C  
ATOM   2945  C   ASP A 392      -2.807  -6.752  26.619  1.00 16.23           C  
ATOM   2946  O   ASP A 392      -2.153  -7.744  26.965  1.00 16.51           O  
ATOM   2947  CB  ASP A 392      -3.196  -5.226  28.545  1.00 16.03           C  
ATOM   2948  CG  ASP A 392      -4.177  -4.399  29.355  1.00 17.09           C  
ATOM   2949  OD1 ASP A 392      -5.374  -4.759  29.411  1.00 18.58           O  
ATOM   2950  OD2 ASP A 392      -3.735  -3.383  29.926  1.00 19.21           O1-
ATOM   2951  N   HIS A 393      -2.638  -6.155  25.438  1.00 13.13           N  
ATOM   2952  CA  HIS A 393      -1.502  -6.446  24.569  1.00 14.56           C  
ATOM   2953  C   HIS A 393      -0.842  -5.129  24.182  1.00 14.27           C  
ATOM   2954  O   HIS A 393      -1.495  -4.279  23.544  1.00 18.51           O  
ATOM   2955  CB  HIS A 393      -1.943  -7.226  23.330  1.00 13.25           C  
ATOM   2956  CG  HIS A 393      -2.514  -8.563  23.661  1.00 18.46           C  
ATOM   2957  CD2 HIS A 393      -3.782  -9.033  23.597  1.00 15.59           C  
ATOM   2958  ND1 HIS A 393      -1.743  -9.596  24.157  1.00 21.41           N  
ATOM   2959  CE1 HIS A 393      -2.511 -10.647  24.381  1.00 18.80           C  
ATOM   2960  NE2 HIS A 393      -3.755 -10.333  24.048  1.00 17.47           N  
ATOM   2961  N  APRO A 394       0.418  -4.899  24.550  0.96 14.33           N  
ATOM   2962  N  BPRO A 394       0.421  -4.899  24.547  0.04 14.36           N  
ATOM   2963  CA APRO A 394       1.105  -3.685  24.068  0.96 14.68           C  
ATOM   2964  CA BPRO A 394       1.141  -3.713  24.061  0.04 14.67           C  
ATOM   2965  C  APRO A 394       1.755  -3.907  22.698  0.96 14.58           C  
ATOM   2966  C  BPRO A 394       1.723  -3.960  22.677  0.04 14.63           C  
ATOM   2967  O  APRO A 394       2.731  -4.655  22.537  0.96 16.56           O  
ATOM   2968  O  BPRO A 394       2.660  -4.747  22.509  0.04 16.33           O  
ATOM   2969  CB APRO A 394       2.109  -3.397  25.187  0.96 14.06           C  
ATOM   2970  CB BPRO A 394       2.236  -3.516  25.119  0.04 14.33           C  
ATOM   2971  CG APRO A 394       2.404  -4.753  25.805  0.96 17.19           C  
ATOM   2972  CG BPRO A 394       2.486  -4.886  25.654  0.04 16.49           C  
ATOM   2973  CD APRO A 394       1.194  -5.626  25.579  0.96 14.23           C  
ATOM   2974  CD BPRO A 394       1.176  -5.627  25.582  0.04 14.34           C  
ATOM   2975  N   PHE A 395       1.163  -3.286  21.676  1.00 12.25           N  
ATOM   2976  CA  PHE A 395       1.574  -3.498  20.292  1.00 15.81           C  
ATOM   2977  C   PHE A 395       2.808  -2.663  19.923  1.00 13.60           C  
ATOM   2978  O   PHE A 395       2.824  -1.439  20.105  1.00 13.80           O  
ATOM   2979  CB  PHE A 395       0.400  -3.148  19.383  1.00 12.24           C  
ATOM   2980  CG  PHE A 395       0.675  -3.355  17.928  1.00 15.25           C  
ATOM   2981  CD1 PHE A 395       0.415  -4.585  17.336  1.00 20.38           C  
ATOM   2982  CD2 PHE A 395       1.187  -2.324  17.155  1.00 16.31           C  
ATOM   2983  CE1 PHE A 395       0.662  -4.776  15.981  1.00 17.70           C  
ATOM   2984  CE2 PHE A 395       1.424  -2.505  15.812  1.00 15.31           C  
ATOM   2985  CZ  PHE A 395       1.149  -3.727  15.224  1.00 13.48           C  
ATOM   2986  N   HIS A 396       3.820  -3.315  19.357  1.00 19.37           N  
ATOM   2987  CA  HIS A 396       5.090  -2.678  19.023  1.00 13.18           C  
ATOM   2988  C   HIS A 396       5.372  -2.853  17.533  1.00 11.04           C  
ATOM   2989  O   HIS A 396       5.132  -3.918  16.977  1.00 14.44           O  
ATOM   2990  CB  HIS A 396       6.230  -3.285  19.870  1.00 14.87           C  
ATOM   2991  CG  HIS A 396       7.605  -2.804  19.508  1.00 17.14           C  
ATOM   2992  CD2 HIS A 396       8.736  -3.491  19.210  1.00 17.24           C  
ATOM   2993  ND1 HIS A 396       7.946  -1.467  19.469  1.00 17.63           N  
ATOM   2994  CE1 HIS A 396       9.221  -1.353  19.136  1.00 19.37           C  
ATOM   2995  NE2 HIS A 396       9.722  -2.567  18.976  1.00 18.21           N  
ATOM   2996  N   LEU A 397       5.872  -1.793  16.896  1.00 11.86           N  
ATOM   2997  CA  LEU A 397       6.355  -1.841  15.519  1.00 13.80           C  
ATOM   2998  C   LEU A 397       7.822  -1.421  15.469  1.00 13.79           C  
ATOM   2999  O   LEU A 397       8.199  -0.402  16.057  1.00 13.72           O  
ATOM   3000  CB  LEU A 397       5.512  -0.911  14.627  1.00 12.23           C  
ATOM   3001  CG  LEU A 397       5.909  -0.760  13.160  1.00 17.67           C  
ATOM   3002  CD1 LEU A 397       5.876  -2.114  12.419  1.00 16.72           C  
ATOM   3003  CD2 LEU A 397       4.958   0.236  12.486  1.00 14.92           C  
ATOM   3004  N   HIS A 398       8.651  -2.211  14.795  1.00 13.33           N  
ATOM   3005  CA  HIS A 398      10.045  -1.828  14.551  1.00 17.39           C  
ATOM   3006  C   HIS A 398      10.145  -0.804  13.420  1.00 21.05           C  
ATOM   3007  O   HIS A 398       9.261  -0.708  12.573  1.00 18.05           O  
ATOM   3008  CB  HIS A 398      10.898  -3.029  14.140  1.00 15.68           C  
ATOM   3009  CG  HIS A 398      11.099  -4.049  15.210  1.00 18.97           C  
ATOM   3010  CD2 HIS A 398      10.345  -4.389  16.280  1.00 15.64           C  
ATOM   3011  ND1 HIS A 398      12.204  -4.874  15.237  1.00 18.19           N  
ATOM   3012  CE1 HIS A 398      12.117  -5.683  16.277  1.00 19.92           C  
ATOM   3013  NE2 HIS A 398      11.004  -5.405  16.929  1.00 19.00           N  
ATOM   3014  N   VAL A 399      11.251  -0.040  13.422  1.00 16.86           N  
ATOM   3015  CA  VAL A 399      11.745   0.729  12.267  1.00 17.82           C  
ATOM   3016  C   VAL A 399      10.945   1.997  11.977  1.00 21.93           C  
ATOM   3017  O   VAL A 399      11.522   3.040  11.640  1.00 17.91           O  
ATOM   3018  CB  VAL A 399      11.789  -0.131  10.989  1.00 20.98           C  
ATOM   3019  CG1 VAL A 399      12.315   0.720   9.803  1.00 20.68           C  
ATOM   3020  CG2 VAL A 399      12.658  -1.360  11.208  1.00 27.73           C  
ATOM   3021  N   HIS A 400       9.618   1.913  12.067  1.00 17.97           N  
ATOM   3022  CA  HIS A 400       8.703   2.990  11.677  1.00 19.21           C  
ATOM   3023  C   HIS A 400       7.930   3.522  12.880  1.00 19.62           C  
ATOM   3024  O   HIS A 400       6.834   3.022  13.188  1.00 15.47           O  
ATOM   3025  CB  HIS A 400       7.720   2.489  10.617  1.00 18.72           C  
ATOM   3026  CG  HIS A 400       8.367   1.688   9.537  1.00 19.01           C  
ATOM   3027  CD2 HIS A 400       8.518   0.354   9.384  1.00 19.42           C  
ATOM   3028  ND1 HIS A 400       9.005   2.271   8.468  1.00 18.74           N  
ATOM   3029  CE1 HIS A 400       9.508   1.330   7.688  1.00 18.77           C  
ATOM   3030  NE2 HIS A 400       9.213   0.156   8.211  1.00 20.98           N  
ATOM   3031  N   PRO A 401       8.426   4.564  13.558  1.00 17.58           N  
ATOM   3032  CA  PRO A 401       7.673   5.129  14.686  1.00 13.53           C  
ATOM   3033  C   PRO A 401       6.337   5.664  14.204  1.00 18.31           C  
ATOM   3034  O   PRO A 401       6.192   6.076  13.055  1.00 17.67           O  
ATOM   3035  CB  PRO A 401       8.572   6.259  15.201  1.00 17.89           C  
ATOM   3036  CG  PRO A 401       9.963   5.961  14.608  1.00 24.06           C  
ATOM   3037  CD  PRO A 401       9.668   5.303  13.278  1.00 19.04           C  
ATOM   3038  N   PHE A 402       5.344   5.613  15.078  1.00 17.12           N  
ATOM   3039  CA  PHE A 402       3.993   5.967  14.686  1.00 17.27           C  
ATOM   3040  C   PHE A 402       3.438   7.027  15.623  1.00 15.77           C  
ATOM   3041  O   PHE A 402       3.971   7.290  16.703  1.00 17.16           O  
ATOM   3042  CB  PHE A 402       3.066   4.735  14.632  1.00 17.66           C  
ATOM   3043  CG  PHE A 402       3.056   3.878  15.896  1.00 15.79           C  
ATOM   3044  CD1 PHE A 402       2.422   4.308  17.035  1.00 15.81           C  
ATOM   3045  CD2 PHE A 402       3.668   2.620  15.902  1.00 15.53           C  
ATOM   3046  CE1 PHE A 402       2.401   3.529  18.189  1.00 16.97           C  
ATOM   3047  CE2 PHE A 402       3.647   1.827  17.034  1.00 12.73           C  
ATOM   3048  CZ  PHE A 402       3.005   2.285  18.187  1.00 15.23           C  
ATOM   3049  N   GLN A 403       2.374   7.665  15.164  1.00 16.06           N  
ATOM   3050  CA  GLN A 403       1.626   8.626  15.951  1.00 15.51           C  
ATOM   3051  C   GLN A 403       0.317   7.966  16.336  1.00 15.01           C  
ATOM   3052  O   GLN A 403      -0.437   7.523  15.463  1.00 15.64           O  
ATOM   3053  CB  GLN A 403       1.371   9.918  15.179  1.00 18.52           C  
ATOM   3054  CG  GLN A 403       0.558  10.917  15.977  1.00 21.27           C  
ATOM   3055  CD  GLN A 403       0.021  12.049  15.104  1.00 20.88           C  
ATOM   3056  NE2 GLN A 403      -0.784  12.929  15.689  1.00 24.75           N  
ATOM   3057  OE1 GLN A 403       0.321  12.119  13.916  1.00 23.84           O  
ATOM   3058  N   VAL A 404       0.087   7.823  17.639  1.00 13.95           N  
ATOM   3059  CA  VAL A 404      -1.183   7.275  18.084  1.00 15.08           C  
ATOM   3060  C   VAL A 404      -2.241   8.346  17.888  1.00 17.10           C  
ATOM   3061  O   VAL A 404      -2.148   9.424  18.475  1.00 16.93           O  
ATOM   3062  CB  VAL A 404      -1.122   6.831  19.554  1.00 18.87           C  
ATOM   3063  CG1 VAL A 404      -2.455   6.216  19.958  1.00 21.37           C  
ATOM   3064  CG2 VAL A 404       0.031   5.846  19.792  1.00 19.13           C  
ATOM   3065  N   LEU A 405      -3.250   8.050  17.065  1.00 15.45           N  
ATOM   3066  CA  LEU A 405      -4.348   8.990  16.848  1.00 19.13           C  
ATOM   3067  C   LEU A 405      -5.458   8.840  17.883  1.00 16.70           C  
ATOM   3068  O   LEU A 405      -6.024   9.837  18.344  1.00 19.43           O  
ATOM   3069  CB  LEU A 405      -4.943   8.774  15.454  1.00 18.13           C  
ATOM   3070  CG  LEU A 405      -3.945   8.919  14.310  1.00 17.81           C  
ATOM   3071  CD1 LEU A 405      -4.582   8.494  12.982  1.00 21.14           C  
ATOM   3072  CD2 LEU A 405      -3.388  10.345  14.258  1.00 19.46           C  
ATOM   3073  N   SER A 406      -5.806   7.609  18.223  1.00 15.20           N  
ATOM   3074  CA  SER A 406      -6.904   7.363  19.139  1.00 18.87           C  
ATOM   3075  C   SER A 406      -6.744   5.966  19.704  1.00 24.37           C  
ATOM   3076  O   SER A 406      -6.127   5.089  19.084  1.00 17.95           O  
ATOM   3077  CB  SER A 406      -8.280   7.512  18.455  1.00 27.05           C  
ATOM   3078  OG  SER A 406      -8.442   6.583  17.395  1.00 22.82           O  
ATOM   3079  N   VAL A 407      -7.264   5.778  20.912  1.00 20.28           N  
ATOM   3080  CA  VAL A 407      -7.354   4.456  21.519  1.00 22.38           C  
ATOM   3081  C   VAL A 407      -8.718   4.365  22.177  1.00 31.74           C  
ATOM   3082  O   VAL A 407      -9.129   5.291  22.887  1.00 32.60           O  
ATOM   3083  CB  VAL A 407      -6.247   4.189  22.560  1.00 23.43           C  
ATOM   3084  CG1 VAL A 407      -6.344   2.762  23.031  1.00 23.55           C  
ATOM   3085  CG2 VAL A 407      -4.873   4.435  21.976  1.00 25.35           C  
ATOM   3086  N   GLY A 408      -9.421   3.261  21.938  1.00 32.71           N  
ATOM   3087  CA  GLY A 408     -10.760   3.112  22.483  1.00 34.43           C  
ATOM   3088  C   GLY A 408     -11.727   4.172  22.006  1.00 37.95           C  
ATOM   3089  O   GLY A 408     -12.659   4.531  22.736  1.00 38.14           O  
ATOM   3090  N   GLY A 409     -11.522   4.698  20.800  1.00 34.24           N  
ATOM   3091  CA  GLY A 409     -12.358   5.751  20.273  1.00 34.73           C  
ATOM   3092  C   GLY A 409     -12.091   7.137  20.829  1.00 46.46           C  
ATOM   3093  O   GLY A 409     -12.691   8.103  20.341  1.00 44.24           O  
ATOM   3094  N   ARG A 410     -11.193   7.279  21.838  1.00 33.17           N  
ATOM   3095  CA  ARG A 410     -10.887   8.614  22.359  1.00 37.60           C  
ATOM   3096  C   ARG A 410      -9.613   9.166  21.733  1.00 29.46           C  
ATOM   3097  O   ARG A 410      -8.612   8.444  21.643  1.00 27.99           O  
ATOM   3098  CB  ARG A 410     -10.744   8.566  23.876  1.00 34.37           C  
ATOM   3099  CG  ARG A 410     -11.882   7.805  24.545  1.00 53.89           C  
ATOM   3100  CD  ARG A 410     -11.618   7.587  26.015  1.00 54.37           C  
ATOM   3101  NE  ARG A 410     -10.500   6.674  26.216  1.00 68.55           N  
ATOM   3102  CZ  ARG A 410     -10.623   5.375  26.470  1.00 65.61           C  
ATOM   3103  NH1 ARG A 410     -11.829   4.818  26.556  1.00 64.58           N1+
ATOM   3104  NH2 ARG A 410      -9.536   4.632  26.636  1.00 52.83           N  
ATOM   3105  N   PRO A 411      -9.624  10.423  21.282  1.00 26.92           N  
ATOM   3106  CA  PRO A 411      -8.414  11.013  20.693  1.00 31.97           C  
ATOM   3107  C   PRO A 411      -7.263  10.996  21.688  1.00 27.69           C  
ATOM   3108  O   PRO A 411      -7.462  11.170  22.890  1.00 21.67           O  
ATOM   3109  CB  PRO A 411      -8.842  12.445  20.346  1.00 25.27           C  
ATOM   3110  CG  PRO A 411     -10.065  12.699  21.176  1.00 29.71           C  
ATOM   3111  CD  PRO A 411     -10.745  11.378  21.337  1.00 32.58           C  
ATOM   3112  N   PHE A 412      -6.058  10.749  21.176  1.00 24.99           N  
ATOM   3113  CA  PHE A 412      -4.895  10.670  22.045  1.00 21.02           C  
ATOM   3114  C   PHE A 412      -4.588  12.049  22.628  1.00 24.03           C  
ATOM   3115  O   PHE A 412      -4.731  13.058  21.938  1.00 23.23           O  
ATOM   3116  CB  PHE A 412      -3.697  10.143  21.270  1.00 19.70           C  
ATOM   3117  CG  PHE A 412      -2.757   9.305  22.097  1.00 22.27           C  
ATOM   3118  CD1 PHE A 412      -3.210   8.167  22.756  1.00 19.42           C  
ATOM   3119  CD2 PHE A 412      -1.417   9.646  22.192  1.00 19.27           C  
ATOM   3120  CE1 PHE A 412      -2.327   7.394  23.515  1.00 24.10           C  
ATOM   3121  CE2 PHE A 412      -0.535   8.879  22.932  1.00 19.79           C  
ATOM   3122  CZ  PHE A 412      -0.984   7.760  23.600  1.00 18.17           C  
ATOM   3123  N   PRO A 413      -4.160  12.125  23.891  1.00 25.17           N  
ATOM   3124  CA  PRO A 413      -4.031  13.433  24.561  1.00 23.64           C  
ATOM   3125  C   PRO A 413      -2.795  14.247  24.199  1.00 24.68           C  
ATOM   3126  O   PRO A 413      -2.683  15.390  24.662  1.00 24.36           O  
ATOM   3127  CB  PRO A 413      -4.019  13.055  26.047  1.00 22.32           C  
ATOM   3128  CG  PRO A 413      -3.564  11.642  26.092  1.00 32.75           C  
ATOM   3129  CD  PRO A 413      -4.033  10.995  24.824  1.00 26.81           C  
ATOM   3130  N   TYR A 414      -1.855  13.726  23.408  1.00 20.96           N  
ATOM   3131  CA  TYR A 414      -0.695  14.504  22.981  1.00 25.17           C  
ATOM   3132  C   TYR A 414      -0.237  13.981  21.625  1.00 22.04           C  
ATOM   3133  O   TYR A 414      -0.680  12.926  21.172  1.00 22.70           O  
ATOM   3134  CB  TYR A 414       0.457  14.425  24.002  1.00 18.07           C  
ATOM   3135  CG  TYR A 414       0.878  12.988  24.326  1.00 13.27           C  
ATOM   3136  CD1 TYR A 414       1.801  12.316  23.536  1.00 18.34           C  
ATOM   3137  CD2 TYR A 414       0.343  12.325  25.429  1.00 16.96           C  
ATOM   3138  CE1 TYR A 414       2.170  11.016  23.823  1.00 21.96           C  
ATOM   3139  CE2 TYR A 414       0.704  11.036  25.724  1.00 19.79           C  
ATOM   3140  CZ  TYR A 414       1.623  10.383  24.921  1.00 19.93           C  
ATOM   3141  OH  TYR A 414       1.982   9.097  25.227  1.00 22.97           O  
ATOM   3142  N   ARG A 415       0.677  14.723  20.991  1.00 19.51           N  
ATOM   3143  CA  ARG A 415       1.357  14.302  19.770  1.00 20.89           C  
ATOM   3144  C   ARG A 415       2.834  14.064  20.067  1.00 20.33           C  
ATOM   3145  O   ARG A 415       3.517  14.977  20.539  1.00 18.07           O  
ATOM   3146  CB  ARG A 415       1.224  15.366  18.684  1.00 24.70           C  
ATOM   3147  CG  ARG A 415      -0.200  15.667  18.328  1.00 21.81           C  
ATOM   3148  CD  ARG A 415      -0.297  16.593  17.142  1.00 27.69           C  
ATOM   3149  NE  ARG A 415      -1.694  16.741  16.744  1.00 28.11           N  
ATOM   3150  CZ  ARG A 415      -2.550  17.539  17.370  1.00 30.46           C  
ATOM   3151  NH1 ARG A 415      -3.811  17.618  16.969  1.00 30.96           N1+
ATOM   3152  NH2 ARG A 415      -2.136  18.267  18.399  1.00 27.45           N  
ATOM   3153  N   ALA A 416       3.318  12.851  19.783  1.00 22.89           N  
ATOM   3154  CA  ALA A 416       4.720  12.468  19.936  1.00 15.47           C  
ATOM   3155  C   ALA A 416       4.920  11.132  19.234  1.00 14.89           C  
ATOM   3156  O   ALA A 416       3.970  10.366  19.063  1.00 17.17           O  
ATOM   3157  CB  ALA A 416       5.117  12.345  21.414  1.00 16.61           C  
ATOM   3158  N   TRP A 417       6.165  10.845  18.863  1.00 16.09           N  
ATOM   3159  CA  TRP A 417       6.466   9.539  18.294  1.00 16.69           C  
ATOM   3160  C   TRP A 417       6.410   8.467  19.370  1.00 18.29           C  
ATOM   3161  O   TRP A 417       6.985   8.627  20.450  1.00 17.52           O  
ATOM   3162  CB  TRP A 417       7.844   9.546  17.652  1.00 15.42           C  
ATOM   3163  CG  TRP A 417       7.906  10.477  16.476  1.00 16.13           C  
ATOM   3164  CD1 TRP A 417       8.671  11.607  16.353  1.00 22.18           C  
ATOM   3165  CD2 TRP A 417       7.194  10.332  15.254  1.00 17.63           C  
ATOM   3166  CE2 TRP A 417       7.569  11.409  14.419  1.00 20.39           C  
ATOM   3167  CE3 TRP A 417       6.289   9.384  14.772  1.00 17.71           C  
ATOM   3168  NE1 TRP A 417       8.467  12.178  15.112  1.00 26.43           N  
ATOM   3169  CZ2 TRP A 417       7.047  11.574  13.141  1.00 21.73           C  
ATOM   3170  CZ3 TRP A 417       5.768   9.543  13.503  1.00 22.79           C  
ATOM   3171  CH2 TRP A 417       6.153  10.631  12.695  1.00 24.38           C  
ATOM   3172  N   LYS A 418       5.732   7.373  19.064  1.00 15.39           N  
ATOM   3173  CA  LYS A 418       5.676   6.212  19.940  1.00 17.06           C  
ATOM   3174  C   LYS A 418       6.002   4.989  19.110  1.00 11.46           C  
ATOM   3175  O   LYS A 418       5.960   5.025  17.883  1.00 15.10           O  
ATOM   3176  CB  LYS A 418       4.297   6.063  20.613  1.00 16.77           C  
ATOM   3177  CG  LYS A 418       4.098   7.015  21.814  1.00 16.47           C  
ATOM   3178  CD  LYS A 418       2.761   6.829  22.477  1.00 15.21           C  
ATOM   3179  CE  LYS A 418       2.533   5.420  23.033  1.00 13.29           C  
ATOM   3180  NZ  LYS A 418       3.628   4.879  23.921  1.00 16.14           N1+
ATOM   3181  N   ASP A 419       6.379   3.892  19.786  1.00 11.72           N  
ATOM   3182  CA  ASP A 419       6.611   2.663  19.055  1.00 13.15           C  
ATOM   3183  C   ASP A 419       5.987   1.473  19.760  1.00 14.42           C  
ATOM   3184  O   ASP A 419       6.024   0.372  19.212  1.00 13.63           O  
ATOM   3185  CB  ASP A 419       8.120   2.433  18.841  1.00 16.52           C  
ATOM   3186  CG  ASP A 419       8.913   2.663  20.110  1.00 18.11           C  
ATOM   3187  OD1 ASP A 419       8.742   1.837  21.020  1.00 17.93           O  
ATOM   3188  OD2 ASP A 419       9.683   3.657  20.199  1.00 16.62           O1-
ATOM   3189  N   VAL A 420       5.385   1.682  20.935  1.00 11.29           N  
ATOM   3190  CA  VAL A 420       4.549   0.708  21.614  1.00 11.19           C  
ATOM   3191  C   VAL A 420       3.251   1.429  21.963  1.00 14.30           C  
ATOM   3192  O   VAL A 420       3.290   2.593  22.372  1.00 17.80           O  
ATOM   3193  CB  VAL A 420       5.252   0.178  22.885  1.00 13.28           C  
ATOM   3194  CG1 VAL A 420       4.389  -0.824  23.627  1.00 17.37           C  
ATOM   3195  CG2 VAL A 420       6.630  -0.427  22.537  1.00 13.40           C  
ATOM   3196  N   VAL A 421       2.110   0.761  21.812  1.00 11.29           N  
ATOM   3197  CA  VAL A 421       0.837   1.300  22.301  1.00 16.53           C  
ATOM   3198  C   VAL A 421       0.060   0.201  23.017  1.00 14.86           C  
ATOM   3199  O   VAL A 421      -0.133  -0.893  22.475  1.00 13.87           O  
ATOM   3200  CB  VAL A 421      -0.014   1.926  21.172  1.00 18.02           C  
ATOM   3201  CG1 VAL A 421      -0.280   0.924  20.046  1.00 16.80           C  
ATOM   3202  CG2 VAL A 421      -1.332   2.474  21.752  1.00 17.35           C  
ATOM   3203  N   ASN A 422      -0.392   0.482  24.233  1.00 13.16           N  
ATOM   3204  CA  ASN A 422      -1.134  -0.534  24.965  1.00 14.26           C  
ATOM   3205  C   ASN A 422      -2.585  -0.582  24.499  1.00 12.91           C  
ATOM   3206  O   ASN A 422      -3.254   0.455  24.426  1.00 20.65           O  
ATOM   3207  CB  ASN A 422      -1.124  -0.269  26.468  1.00 16.51           C  
ATOM   3208  CG  ASN A 422      -1.573  -1.485  27.247  1.00 14.25           C  
ATOM   3209  ND2 ASN A 422      -2.506  -1.298  28.209  1.00 15.84           N  
ATOM   3210  OD1 ASN A 422      -1.104  -2.597  26.974  1.00 17.30           O  
ATOM   3211  N   LEU A 423      -3.085  -1.788  24.262  1.00 13.52           N  
ATOM   3212  CA  LEU A 423      -4.493  -2.020  23.956  1.00 13.98           C  
ATOM   3213  C   LEU A 423      -5.085  -2.889  25.049  1.00 16.33           C  
ATOM   3214  O   LEU A 423      -4.654  -4.037  25.231  1.00 14.34           O  
ATOM   3215  CB  LEU A 423      -4.664  -2.730  22.617  1.00 15.92           C  
ATOM   3216  CG  LEU A 423      -4.407  -1.919  21.340  1.00 22.06           C  
ATOM   3217  CD1 LEU A 423      -2.949  -1.896  21.021  1.00 28.21           C  
ATOM   3218  CD2 LEU A 423      -5.200  -2.549  20.178  1.00 21.76           C  
ATOM   3219  N   LYS A 424      -6.069  -2.349  25.759  1.00 17.43           N  
ATOM   3220  CA  LYS A 424      -6.872  -3.164  26.652  1.00 20.66           C  
ATOM   3221  C   LYS A 424      -7.781  -4.092  25.860  1.00 18.97           C  
ATOM   3222  O   LYS A 424      -8.043  -3.890  24.673  1.00 16.62           O  
ATOM   3223  CB  LYS A 424      -7.726  -2.282  27.565  1.00 24.85           C  
ATOM   3224  CG  LYS A 424      -6.911  -1.453  28.527  1.00 26.39           C  
ATOM   3225  CD  LYS A 424      -7.817  -0.731  29.507  1.00 28.82           C  
ATOM   3226  CE  LYS A 424      -7.237   0.609  29.835  1.00 38.55           C  
ATOM   3227  NZ  LYS A 424      -5.986   0.442  30.605  1.00 40.50           N1+
ATOM   3228  N   ALA A 425      -8.301  -5.101  26.550  1.00 20.64           N  
ATOM   3229  CA  ALA A 425      -9.262  -6.001  25.927  1.00 20.78           C  
ATOM   3230  C   ALA A 425     -10.383  -5.203  25.266  1.00 15.99           C  
ATOM   3231  O   ALA A 425     -10.941  -4.270  25.856  1.00 22.92           O  
ATOM   3232  CB  ALA A 425      -9.842  -6.978  26.959  1.00 19.12           C  
ATOM   3233  N   GLY A 426     -10.685  -5.559  24.014  1.00 18.95           N  
ATOM   3234  CA  GLY A 426     -11.732  -4.911  23.246  1.00 18.47           C  
ATOM   3235  C   GLY A 426     -11.360  -3.593  22.582  1.00 21.43           C  
ATOM   3236  O   GLY A 426     -12.140  -3.097  21.761  1.00 22.52           O  
ATOM   3237  N   GLU A 427     -10.207  -3.005  22.896  1.00 20.23           N  
ATOM   3238  CA  GLU A 427      -9.881  -1.676  22.385  1.00 17.94           C  
ATOM   3239  C   GLU A 427      -9.328  -1.721  20.962  1.00 22.10           C  
ATOM   3240  O   GLU A 427      -8.660  -2.680  20.561  1.00 21.29           O  
ATOM   3241  CB  GLU A 427      -8.859  -0.990  23.290  1.00 18.89           C  
ATOM   3242  CG  GLU A 427      -9.442  -0.485  24.601  1.00 16.69           C  
ATOM   3243  CD  GLU A 427      -8.484   0.366  25.398  1.00 25.58           C  
ATOM   3244  OE1 GLU A 427      -7.244   0.192  25.287  1.00 21.03           O  
ATOM   3245  OE2 GLU A 427      -8.986   1.227  26.141  1.00 23.16           O1-
ATOM   3246  N   VAL A 428      -9.579  -0.644  20.216  1.00 18.36           N  
ATOM   3247  CA  VAL A 428      -8.959  -0.407  18.917  1.00 19.69           C  
ATOM   3248  C   VAL A 428      -8.068   0.819  19.029  1.00 15.38           C  
ATOM   3249  O   VAL A 428      -8.503   1.868  19.520  1.00 19.58           O  
ATOM   3250  CB  VAL A 428     -10.004  -0.198  17.801  1.00 21.26           C  
ATOM   3251  CG1 VAL A 428      -9.280   0.073  16.465  1.00 23.87           C  
ATOM   3252  CG2 VAL A 428     -10.929  -1.389  17.686  1.00 23.91           C  
ATOM   3253  N   ALA A 429      -6.823   0.699  18.562  1.00 16.70           N  
ATOM   3254  CA  ALA A 429      -5.963   1.859  18.401  1.00 15.23           C  
ATOM   3255  C   ALA A 429      -5.845   2.173  16.913  1.00 20.17           C  
ATOM   3256  O   ALA A 429      -5.663   1.266  16.094  1.00 17.54           O  
ATOM   3257  CB  ALA A 429      -4.563   1.634  18.993  1.00 21.53           C  
ATOM   3258  N  AARG A 430      -5.956   3.455  16.575  0.98 20.60           N  
ATOM   3259  N  BARG A 430      -5.928   3.456  16.575  0.02 20.47           N  
ATOM   3260  CA AARG A 430      -5.685   3.936  15.221  0.98 19.69           C  
ATOM   3261  CA BARG A 430      -5.688   3.939  15.220  0.02 19.65           C  
ATOM   3262  C  AARG A 430      -4.331   4.633  15.211  0.98 14.53           C  
ATOM   3263  C  BARG A 430      -4.339   4.642  15.196  0.02 14.92           C  
ATOM   3264  O  AARG A 430      -4.110   5.588  15.963  0.98 19.32           O  
ATOM   3265  O  BARG A 430      -4.139   5.630  15.912  0.02 19.11           O  
ATOM   3266  CB AARG A 430      -6.796   4.874  14.736  0.98 18.84           C  
ATOM   3267  CB BARG A 430      -6.803   4.881  14.766  0.02 19.20           C  
ATOM   3268  CG AARG A 430      -8.128   4.147  14.566  0.98 27.88           C  
ATOM   3269  CG BARG A 430      -8.167   4.216  14.659  0.02 27.35           C  
ATOM   3270  CD AARG A 430      -9.271   5.083  14.198  0.98 25.81           C  
ATOM   3271  CD BARG A 430      -9.250   5.217  14.286  0.02 26.12           C  
ATOM   3272  NE AARG A 430      -8.923   5.958  13.081  0.98 27.32           N  
ATOM   3273  NE BARG A 430      -8.927   5.951  13.066  0.02 27.40           N  
ATOM   3274  CZ AARG A 430      -8.623   7.246  13.216  0.98 29.64           C  
ATOM   3275  CZ BARG A 430      -8.592   7.237  13.033  0.02 29.50           C  
ATOM   3276  NH1AARG A 430      -8.626   7.816  14.426  0.98 32.35           N1+
ATOM   3277  NH1BARG A 430      -8.313   7.824  11.877  0.02 32.15           N1+
ATOM   3278  NH2AARG A 430      -8.325   7.969  12.143  0.98 33.68           N  
ATOM   3279  NH2BARG A 430      -8.532   7.936  14.158  0.02 30.70           N  
ATOM   3280  N   LEU A 431      -3.418   4.137  14.378  1.00 18.21           N  
ATOM   3281  CA  LEU A 431      -2.045   4.613  14.357  1.00 17.21           C  
ATOM   3282  C   LEU A 431      -1.743   5.201  12.995  1.00 15.70           C  
ATOM   3283  O   LEU A 431      -2.091   4.602  11.972  1.00 16.19           O  
ATOM   3284  CB  LEU A 431      -1.042   3.463  14.658  1.00 14.78           C  
ATOM   3285  CG  LEU A 431      -1.396   2.526  15.818  1.00 17.11           C  
ATOM   3286  CD1 LEU A 431      -0.449   1.309  15.893  1.00 20.73           C  
ATOM   3287  CD2 LEU A 431      -1.348   3.303  17.152  1.00 17.42           C  
ATOM   3288  N   LEU A 432      -1.081   6.364  12.990  1.00 15.98           N  
ATOM   3289  CA  LEU A 432      -0.565   6.968  11.762  1.00 15.54           C  
ATOM   3290  C   LEU A 432       0.887   6.530  11.584  1.00 17.79           C  
ATOM   3291  O   LEU A 432       1.751   6.869  12.398  1.00 19.83           O  
ATOM   3292  CB  LEU A 432      -0.682   8.485  11.833  1.00 23.05           C  
ATOM   3293  CG  LEU A 432      -0.618   9.213  10.496  1.00 23.78           C  
ATOM   3294  CD1 LEU A 432      -1.676   8.688   9.533  1.00 17.45           C  
ATOM   3295  CD2 LEU A 432      -0.775  10.700  10.740  1.00 27.05           C  
ATOM   3296  N   VAL A 433       1.155   5.763  10.538  1.00 15.97           N  
ATOM   3297  CA  VAL A 433       2.414   5.054  10.382  1.00 13.35           C  
ATOM   3298  C   VAL A 433       3.085   5.524   9.100  1.00 19.51           C  
ATOM   3299  O   VAL A 433       2.745   5.065   8.006  1.00 17.77           O  
ATOM   3300  CB  VAL A 433       2.194   3.530  10.357  1.00 18.07           C  
ATOM   3301  CG1 VAL A 433       3.530   2.803  10.208  1.00 19.90           C  
ATOM   3302  CG2 VAL A 433       1.453   3.078  11.599  1.00 13.55           C  
ATOM   3303  N   PRO A 434       4.062   6.433   9.193  1.00 22.28           N  
ATOM   3304  CA  PRO A 434       4.851   6.815   8.005  1.00 23.28           C  
ATOM   3305  C   PRO A 434       5.911   5.760   7.742  1.00 21.24           C  
ATOM   3306  O   PRO A 434       6.721   5.452   8.620  1.00 23.43           O  
ATOM   3307  CB  PRO A 434       5.480   8.157   8.409  1.00 24.16           C  
ATOM   3308  CG  PRO A 434       4.804   8.551   9.727  1.00 23.87           C  
ATOM   3309  CD  PRO A 434       4.408   7.254  10.362  1.00 20.95           C  
ATOM   3310  N   LEU A 435       5.909   5.193   6.541  1.00 16.15           N  
ATOM   3311  CA  LEU A 435       6.846   4.116   6.247  1.00 17.72           C  
ATOM   3312  C   LEU A 435       8.169   4.726   5.805  1.00 25.31           C  
ATOM   3313  O   LEU A 435       8.223   5.436   4.799  1.00 26.68           O  
ATOM   3314  CB  LEU A 435       6.280   3.183   5.181  1.00 19.71           C  
ATOM   3315  CG  LEU A 435       4.998   2.455   5.594  1.00 26.98           C  
ATOM   3316  CD1 LEU A 435       4.496   1.571   4.461  1.00 16.76           C  
ATOM   3317  CD2 LEU A 435       5.239   1.630   6.866  1.00 18.67           C  
ATOM   3318  N   ARG A 436       9.236   4.451   6.558  1.00 27.18           N  
ATOM   3319  CA  ARG A 436      10.518   5.117   6.347  1.00 32.85           C  
ATOM   3320  C   ARG A 436      11.495   4.200   5.614  1.00 30.38           C  
ATOM   3321  O   ARG A 436      11.476   4.139   4.382  1.00 34.25           O  
ATOM   3322  CB  ARG A 436      11.087   5.602   7.696  1.00 28.78           C  
ATOM   3323  CG  ARG A 436      10.172   6.613   8.428  1.00 30.16           C  
ATOM   3324  CD  ARG A 436      10.859   7.296   9.638  1.00 42.88           C  
ATOM   3325  NE  ARG A 436       9.884   7.943  10.530  1.00 31.18           N  
ATOM   3326  CZ  ARG A 436      10.187   8.645  11.626  1.00 41.75           C  
ATOM   3327  NH1 ARG A 436      11.449   8.834  12.004  1.00 34.70           N1+
ATOM   3328  NH2 ARG A 436       9.216   9.170  12.351  1.00 36.81           N  
ATOM   3329  N   GLU A 437      12.343   3.474   6.346  1.00 27.88           N  
ATOM   3330  CA  GLU A 437      13.353   2.635   5.704  1.00 28.76           C  
ATOM   3331  C   GLU A 437      12.736   1.400   5.040  1.00 36.25           C  
ATOM   3332  O   GLU A 437      11.879   0.718   5.614  1.00 24.28           O  
ATOM   3333  CB  GLU A 437      14.405   2.176   6.722  1.00 26.84           C  
ATOM   3334  CG  GLU A 437      15.268   3.284   7.326  1.00 34.43           C  
ATOM   3335  CD  GLU A 437      16.417   3.662   6.432  1.00 43.26           C  
ATOM   3336  OE1 GLU A 437      16.669   2.923   5.450  1.00 45.00           O  
ATOM   3337  OE2 GLU A 437      17.058   4.697   6.702  1.00 55.57           O1-
ATOM   3338  N   LYS A 438      13.216   1.090   3.838  1.00 26.88           N  
ATOM   3339  CA  LYS A 438      12.840  -0.140   3.163  1.00 25.42           C  
ATOM   3340  C   LYS A 438      13.438  -1.356   3.862  1.00 26.26           C  
ATOM   3341  O   LYS A 438      14.459  -1.278   4.555  1.00 28.70           O  
ATOM   3342  CB  LYS A 438      13.316  -0.131   1.707  1.00 29.68           C  
ATOM   3343  CG  LYS A 438      12.822   1.025   0.881  1.00 30.42           C  
ATOM   3344  CD  LYS A 438      13.127   0.756  -0.601  1.00 35.42           C  
ATOM   3345  CE  LYS A 438      12.476   1.781  -1.501  1.00 35.19           C  
ATOM   3346  NZ  LYS A 438      12.960   3.135  -1.148  1.00 46.68           N1+
ATOM   3347  N   GLY A 439      12.799  -2.499   3.641  1.00 25.46           N  
ATOM   3348  CA  GLY A 439      13.275  -3.773   4.128  1.00 26.89           C  
ATOM   3349  C   GLY A 439      12.219  -4.497   4.933  1.00 22.01           C  
ATOM   3350  O   GLY A 439      11.103  -4.017   5.134  1.00 25.68           O  
ATOM   3351  N   ARG A 440      12.604  -5.675   5.413  1.00 20.89           N  
ATOM   3352  CA  ARG A 440      11.732  -6.595   6.127  1.00 20.41           C  
ATOM   3353  C   ARG A 440      11.878  -6.407   7.627  1.00 24.02           C  
ATOM   3354  O   ARG A 440      12.995  -6.395   8.149  1.00 16.20           O  
ATOM   3355  CB  ARG A 440      12.083  -8.031   5.766  1.00 24.07           C  
ATOM   3356  CG  ARG A 440      11.025  -9.038   6.073  1.00 37.91           C  
ATOM   3357  CD  ARG A 440      11.257 -10.293   5.249  1.00 54.96           C  
ATOM   3358  NE  ARG A 440      11.925 -11.334   6.028  1.00 58.73           N  
ATOM   3359  CZ  ARG A 440      11.378 -12.510   6.333  1.00 51.90           C  
ATOM   3360  NH1 ARG A 440      10.147 -12.810   5.925  1.00 43.43           N1+
ATOM   3361  NH2 ARG A 440      12.066 -13.390   7.045  1.00 51.34           N  
ATOM   3362  N   THR A 441      10.754  -6.281   8.322  1.00 23.26           N  
ATOM   3363  CA  THR A 441      10.797  -6.056   9.754  1.00 14.58           C  
ATOM   3364  C   THR A 441       9.535  -6.652  10.358  1.00 14.73           C  
ATOM   3365  O   THR A 441       8.769  -7.335   9.675  1.00 16.69           O  
ATOM   3366  CB  THR A 441      10.987  -4.571  10.090  1.00 19.67           C  
ATOM   3367  CG2 THR A 441       9.727  -3.753   9.800  1.00 17.04           C  
ATOM   3368  OG1 THR A 441      11.365  -4.436  11.474  1.00 19.63           O  
ATOM   3369  N   VAL A 442       9.358  -6.448  11.666  1.00 14.68           N  
ATOM   3370  CA  VAL A 442       8.302  -7.124  12.407  1.00 16.65           C  
ATOM   3371  C   VAL A 442       7.499  -6.123  13.226  1.00 18.84           C  
ATOM   3372  O   VAL A 442       7.953  -5.019  13.542  1.00 14.87           O  
ATOM   3373  CB  VAL A 442       8.833  -8.234  13.355  1.00 12.81           C  
ATOM   3374  CG1 VAL A 442       9.491  -9.399  12.560  1.00 18.91           C  
ATOM   3375  CG2 VAL A 442       9.821  -7.627  14.380  1.00 14.46           C  
ATOM   3376  N   PHE A 443       6.284  -6.559  13.574  1.00 15.26           N  
ATOM   3377  CA  PHE A 443       5.429  -5.955  14.582  1.00 18.17           C  
ATOM   3378  C   PHE A 443       4.964  -7.085  15.482  1.00 17.34           C  
ATOM   3379  O   PHE A 443       4.830  -8.233  15.028  1.00 15.18           O  
ATOM   3380  CB  PHE A 443       4.211  -5.230  13.958  1.00 14.31           C  
ATOM   3381  CG  PHE A 443       3.487  -6.054  12.916  1.00 16.85           C  
ATOM   3382  CD1 PHE A 443       3.914  -6.052  11.595  1.00 18.55           C  
ATOM   3383  CD2 PHE A 443       2.395  -6.840  13.264  1.00 12.46           C  
ATOM   3384  CE1 PHE A 443       3.259  -6.818  10.630  1.00 14.19           C  
ATOM   3385  CE2 PHE A 443       1.737  -7.609  12.310  1.00 15.17           C  
ATOM   3386  CZ  PHE A 443       2.179  -7.595  10.983  1.00 18.43           C  
ATOM   3387  N   HIS A 444       4.749  -6.778  16.764  1.00 16.58           N  
ATOM   3388  CA  HIS A 444       4.416  -7.849  17.699  1.00 11.72           C  
ATOM   3389  C   HIS A 444       3.950  -7.258  19.016  1.00 16.67           C  
ATOM   3390  O   HIS A 444       4.147  -6.076  19.305  1.00 15.42           O  
ATOM   3391  CB  HIS A 444       5.601  -8.769  17.971  1.00 14.24           C  
ATOM   3392  CG  HIS A 444       6.804  -8.063  18.517  1.00 17.25           C  
ATOM   3393  CD2 HIS A 444       7.856  -7.474  17.891  1.00 16.15           C  
ATOM   3394  ND1 HIS A 444       7.028  -7.911  19.866  1.00 17.98           N  
ATOM   3395  CE1 HIS A 444       8.172  -7.274  20.053  1.00 19.30           C  
ATOM   3396  NE2 HIS A 444       8.690  -6.997  18.870  1.00 19.06           N  
ATOM   3397  N   CYS A 445       3.356  -8.124  19.831  1.00 15.36           N  
ATOM   3398  CA  CYS A 445       3.056  -7.771  21.215  1.00 15.13           C  
ATOM   3399  C   CYS A 445       4.351  -7.691  22.016  1.00 17.94           C  
ATOM   3400  O   CYS A 445       5.247  -8.527  21.840  1.00 15.27           O  
ATOM   3401  CB  CYS A 445       2.141  -8.826  21.822  1.00 16.58           C  
ATOM   3402  SG  CYS A 445       1.776  -8.489  23.524  1.00 17.34           S  
ATOM   3403  N   HIS A 446       4.471  -6.683  22.898  1.00 13.83           N  
ATOM   3404  CA  HIS A 446       5.685  -6.578  23.697  1.00 12.05           C  
ATOM   3405  C   HIS A 446       5.555  -7.202  25.078  1.00 19.16           C  
ATOM   3406  O   HIS A 446       6.445  -7.016  25.918  1.00 16.83           O  
ATOM   3407  CB  HIS A 446       6.198  -5.141  23.836  1.00 15.22           C  
ATOM   3408  CG  HIS A 446       7.698  -5.075  23.805  1.00 11.19           C  
ATOM   3409  CD2 HIS A 446       8.553  -4.774  22.798  1.00 18.51           C  
ATOM   3410  ND1 HIS A 446       8.485  -5.425  24.882  1.00 17.16           N  
ATOM   3411  CE1 HIS A 446       9.757  -5.297  24.560  1.00 17.24           C  
ATOM   3412  NE2 HIS A 446       9.828  -4.913  23.296  1.00 20.50           N  
ATOM   3413  N   ILE A 447       4.494  -7.960  25.326  1.00 16.44           N  
ATOM   3414  CA  ILE A 447       4.576  -8.988  26.353  1.00 14.43           C  
ATOM   3415  C   ILE A 447       5.380 -10.084  25.675  1.00 13.02           C  
ATOM   3416  O   ILE A 447       4.863 -10.785  24.802  1.00 14.39           O  
ATOM   3417  CB  ILE A 447       3.198  -9.462  26.834  1.00 14.80           C  
ATOM   3418  CG1 ILE A 447       2.509  -8.332  27.616  1.00 14.45           C  
ATOM   3419  CG2 ILE A 447       3.372 -10.674  27.754  1.00 16.61           C  
ATOM   3420  CD1 ILE A 447       1.033  -8.564  27.848  1.00 23.32           C  
ATOM   3421  N   VAL A 448       6.681 -10.162  25.974  1.00 14.01           N  
ATOM   3422  CA  VAL A 448       7.550 -10.916  25.072  1.00 14.34           C  
ATOM   3423  C   VAL A 448       7.240 -12.414  25.078  1.00 11.96           C  
ATOM   3424  O   VAL A 448       7.558 -13.101  24.107  1.00 16.01           O  
ATOM   3425  CB  VAL A 448       9.037 -10.624  25.382  1.00 12.97           C  
ATOM   3426  CG1 VAL A 448       9.395  -9.178  24.882  1.00 16.71           C  
ATOM   3427  CG2 VAL A 448       9.340 -10.796  26.856  1.00 18.28           C  
ATOM   3428  N   GLU A 449       6.625 -12.947  26.139  1.00 16.31           N  
ATOM   3429  CA  GLU A 449       6.129 -14.327  26.096  1.00 17.70           C  
ATOM   3430  C   GLU A 449       5.107 -14.525  24.974  1.00 13.38           C  
ATOM   3431  O   GLU A 449       5.082 -15.575  24.312  1.00 17.62           O  
ATOM   3432  CB  GLU A 449       5.507 -14.697  27.448  1.00 17.67           C  
ATOM   3433  CG  GLU A 449       6.499 -14.973  28.573  1.00 15.49           C  
ATOM   3434  CD  GLU A 449       7.076 -13.697  29.183  1.00 18.28           C  
ATOM   3435  OE1 GLU A 449       6.688 -12.590  28.748  1.00 16.65           O  
ATOM   3436  OE2 GLU A 449       7.893 -13.803  30.123  1.00 18.56           O1-
ATOM   3437  N   HIS A 450       4.225 -13.539  24.761  1.00 13.90           N  
ATOM   3438  CA  HIS A 450       3.257 -13.662  23.677  1.00 15.75           C  
ATOM   3439  C   HIS A 450       3.948 -13.578  22.328  1.00 15.77           C  
ATOM   3440  O   HIS A 450       3.553 -14.258  21.378  1.00 16.84           O  
ATOM   3441  CB  HIS A 450       2.189 -12.564  23.766  1.00 14.00           C  
ATOM   3442  CG  HIS A 450       1.380 -12.599  25.028  1.00 16.78           C  
ATOM   3443  CD2 HIS A 450       1.292 -13.530  26.013  1.00 16.92           C  
ATOM   3444  ND1 HIS A 450       0.505 -11.592  25.375  1.00 16.06           N  
ATOM   3445  CE1 HIS A 450      -0.077 -11.890  26.525  1.00 20.32           C  
ATOM   3446  NE2 HIS A 450       0.380 -13.066  26.930  1.00 19.02           N  
ATOM   3447  N   GLU A 451       4.960 -12.714  22.218  1.00 11.35           N  
ATOM   3448  CA  GLU A 451       5.752 -12.649  20.994  1.00 14.92           C  
ATOM   3449  C   GLU A 451       6.350 -14.013  20.662  1.00 16.66           C  
ATOM   3450  O   GLU A 451       6.193 -14.526  19.545  1.00 17.65           O  
ATOM   3451  CB  GLU A 451       6.858 -11.596  21.177  1.00 13.47           C  
ATOM   3452  CG  GLU A 451       7.787 -11.396  19.972  1.00 18.38           C  
ATOM   3453  CD  GLU A 451       9.087 -10.657  20.354  1.00 25.68           C  
ATOM   3454  OE1 GLU A 451      10.150 -10.932  19.747  1.00 30.99           O  
ATOM   3455  OE2 GLU A 451       9.053  -9.808  21.270  1.00 23.95           O1-
ATOM   3456  N   ASP A 452       7.054 -14.607  21.629  1.00 15.79           N  
ATOM   3457  CA  ASP A 452       7.635 -15.940  21.452  1.00 20.68           C  
ATOM   3458  C   ASP A 452       6.574 -16.975  21.088  1.00 24.73           C  
ATOM   3459  O   ASP A 452       6.839 -17.898  20.309  1.00 21.03           O  
ATOM   3460  CB  ASP A 452       8.337 -16.391  22.735  1.00 18.75           C  
ATOM   3461  CG  ASP A 452       9.659 -15.679  22.995  1.00 24.10           C  
ATOM   3462  OD1 ASP A 452      10.320 -15.189  22.042  1.00 18.19           O  
ATOM   3463  OD2 ASP A 452      10.040 -15.626  24.192  1.00 21.71           O1-
ATOM   3464  N   ARG A 453       5.380 -16.862  21.669  1.00 19.61           N  
ATOM   3465  CA  ARG A 453       4.299 -17.810  21.437  1.00 16.42           C  
ATOM   3466  C   ARG A 453       3.424 -17.433  20.247  1.00 24.54           C  
ATOM   3467  O   ARG A 453       2.309 -17.956  20.127  1.00 26.08           O  
ATOM   3468  CB  ARG A 453       3.426 -17.944  22.694  1.00 15.08           C  
ATOM   3469  CG  ARG A 453       4.188 -18.453  23.923  1.00 21.47           C  
ATOM   3470  CD  ARG A 453       4.653 -19.872  23.703  1.00 26.48           C  
ATOM   3471  NE  ARG A 453       3.510 -20.767  23.614  1.00 27.70           N  
ATOM   3472  CZ  ARG A 453       3.596 -22.071  23.363  1.00 33.78           C  
ATOM   3473  NH1 ARG A 453       4.787 -22.648  23.180  1.00 25.37           N1+
ATOM   3474  NH2 ARG A 453       2.485 -22.793  23.298  1.00 25.93           N  
ATOM   3475  N   GLY A 454       3.881 -16.516  19.388  1.00 16.08           N  
ATOM   3476  CA  GLY A 454       3.306 -16.351  18.067  1.00 17.75           C  
ATOM   3477  C   GLY A 454       2.736 -14.982  17.731  1.00 13.95           C  
ATOM   3478  O   GLY A 454       2.414 -14.755  16.558  1.00 17.64           O  
ATOM   3479  N   MET A 455       2.563 -14.058  18.674  1.00 17.32           N  
ATOM   3480  CA  MET A 455       1.868 -12.801  18.362  1.00  9.52           C  
ATOM   3481  C   MET A 455       2.842 -11.817  17.715  1.00 13.56           C  
ATOM   3482  O   MET A 455       3.237 -10.804  18.294  1.00 14.59           O  
ATOM   3483  CB  MET A 455       1.231 -12.213  19.617  1.00 13.00           C  
ATOM   3484  CG  MET A 455       0.088 -11.291  19.297  1.00 16.11           C  
ATOM   3485  SD  MET A 455      -0.663 -10.589  20.786  1.00 21.06           S  
ATOM   3486  CE  MET A 455      -2.244 -11.470  20.814  1.00 21.51           C  
ATOM   3487  N   MET A 456       3.202 -12.120  16.467  1.00 13.49           N  
ATOM   3488  CA  MET A 456       4.151 -11.316  15.709  1.00 16.14           C  
ATOM   3489  C   MET A 456       3.871 -11.523  14.231  1.00 16.54           C  
ATOM   3490  O   MET A 456       3.459 -12.609  13.816  1.00 15.38           O  
ATOM   3491  CB  MET A 456       5.596 -11.734  16.030  1.00 15.34           C  
ATOM   3492  CG  MET A 456       6.707 -10.952  15.264  1.00 11.87           C  
ATOM   3493  SD  MET A 456       8.279 -10.929  16.172  1.00 17.10           S  
ATOM   3494  CE  MET A 456       8.582 -12.683  16.319  1.00 17.24           C  
ATOM   3495  N   GLY A 457       4.081 -10.472  13.444  1.00 14.95           N  
ATOM   3496  CA  GLY A 457       3.950 -10.568  12.008  1.00 22.05           C  
ATOM   3497  C   GLY A 457       5.084  -9.834  11.322  1.00 20.55           C  
ATOM   3498  O   GLY A 457       5.854  -9.106  11.956  1.00 16.64           O  
ATOM   3499  N   VAL A 458       5.156 -10.014  10.003  1.00 16.16           N  
ATOM   3500  CA  VAL A 458       6.238  -9.485   9.180  1.00 13.55           C  
ATOM   3501  C   VAL A 458       5.707  -8.402   8.247  1.00 13.66           C  
ATOM   3502  O   VAL A 458       4.738  -8.626   7.506  1.00 16.24           O  
ATOM   3503  CB  VAL A 458       6.918 -10.603   8.372  1.00 16.63           C  
ATOM   3504  CG1 VAL A 458       7.965 -10.012   7.443  1.00 18.39           C  
ATOM   3505  CG2 VAL A 458       7.515 -11.631   9.319  1.00 20.04           C  
ATOM   3506  N   LEU A 459       6.381  -7.256   8.253  1.00 15.01           N  
ATOM   3507  CA  LEU A 459       6.109  -6.139   7.355  1.00 19.75           C  
ATOM   3508  C   LEU A 459       7.296  -5.941   6.423  1.00 19.19           C  
ATOM   3509  O   LEU A 459       8.452  -5.899   6.871  1.00 19.11           O  
ATOM   3510  CB  LEU A 459       5.861  -4.849   8.141  1.00 17.88           C  
ATOM   3511  CG  LEU A 459       5.986  -3.552   7.330  1.00 22.80           C  
ATOM   3512  CD1 LEU A 459       4.746  -3.380   6.431  1.00 17.56           C  
ATOM   3513  CD2 LEU A 459       6.219  -2.312   8.223  1.00 21.02           C  
ATOM   3514  N   GLU A 460       7.011  -5.786   5.139  1.00 20.45           N  
ATOM   3515  CA  GLU A 460       8.029  -5.495   4.140  1.00 22.00           C  
ATOM   3516  C   GLU A 460       7.746  -4.133   3.535  1.00 23.68           C  
ATOM   3517  O   GLU A 460       6.618  -3.860   3.122  1.00 24.31           O  
ATOM   3518  CB  GLU A 460       8.055  -6.568   3.055  1.00 23.42           C  
ATOM   3519  CG  GLU A 460       9.151  -6.384   2.023  1.00 25.65           C  
ATOM   3520  CD  GLU A 460       9.131  -7.493   1.002  1.00 26.47           C  
ATOM   3521  OE1 GLU A 460       8.294  -7.439   0.079  1.00 44.52           O  
ATOM   3522  OE2 GLU A 460       9.921  -8.446   1.157  1.00 41.46           O1-
ATOM   3523  N   VAL A 461       8.760  -3.282   3.487  1.00 21.94           N  
ATOM   3524  CA  VAL A 461       8.625  -1.948   2.923  1.00 22.24           C  
ATOM   3525  C   VAL A 461       9.512  -1.875   1.689  1.00 28.17           C  
ATOM   3526  O   VAL A 461      10.721  -2.134   1.769  1.00 21.37           O  
ATOM   3527  CB  VAL A 461       8.985  -0.865   3.945  1.00 20.96           C  
ATOM   3528  CG1 VAL A 461       8.861   0.516   3.327  1.00 15.98           C  
ATOM   3529  CG2 VAL A 461       8.038  -0.974   5.157  1.00 23.16           C  
ATOM   3530  N   GLY A 462       8.907  -1.531   0.554  1.00 26.33           N  
ATOM   3531  CA  GLY A 462       9.600  -1.544  -0.716  1.00 32.39           C  
ATOM   3532  C   GLY A 462       9.428  -0.219  -1.413  1.00 30.26           C  
ATOM   3533  O   GLY A 462       9.920  -0.010  -2.526  1.00 34.40           O  
ATOM   3534  OXT GLY A 462       8.786   0.673  -0.871  1.00 27.09           O1-
TER   
HETATM 3535 CU    CU A 505       0.260  -9.873  24.254  0.86 16.00          CU  
HETATM 3536 CU    CU A 506      10.470  -6.378  18.405  0.72 23.68          CU  
HETATM 3537 CU    CU A 507      11.711  -4.065  22.664  0.58 22.25          CU  
CONECT  585 3537
CONECT  907 3537
CONECT  924 3536
CONECT 2958 3535
CONECT 3013 3536
CONECT 3396 3536
CONECT 3402 3535
CONECT 3412 3537
CONECT 3444 3535
CONECT 3535 2958 3402 3444
CONECT 3536  924 3013 3396
CONECT 3537  585  907 3412
END
