# Supplementary material for: Hydrophobic tuning with non-canonical amino acids in a copper metalloenzyme
Source: Nat Chem. 2026 Apr 13;18(7):1269–77. doi: 10.1038/s41557-026-02116-7 (PMC13323077; doi:10.1038/s41557-026-02116-7)
Supplement: Supplementary file 4 — Code related to logP prediction, PDB analysis and redox deconvolution. [file 41557_2026_2116_MOESM4_ESM.zip › Code_lite/PDB_analysis_lite/inputs/starting_pdbs/8z5b.pdb]

CRYST1   74.590   74.590  230.946  90.00  90.00  90.00 P 41 21 2     1
ATOM      1  N   LYS A  44      99.539  38.285  75.048  1.00 43.88           N  
ANISOU    1  N   LYS A  44     3930   6246   6497    -46    687    686       N  
ATOM      2  CA  LYS A  44      98.730  37.069  74.977  1.00 34.01           C  
ANISOU    2  CA  LYS A  44     2726   4963   5234     50    756    531       C  
ATOM      3  C   LYS A  44      97.608  37.113  76.024  1.00 35.79           C  
ANISOU    3  C   LYS A  44     3128   5071   5398     30    605    522       C  
ATOM      4  O   LYS A  44      97.863  37.344  77.213  1.00 34.37           O  
ANISOU    4  O   LYS A  44     2963   4795   5299    -10    447    615       O  
ATOM      5  CB  LYS A  44      99.604  35.828  75.181  1.00 39.83           C  
ANISOU    5  CB  LYS A  44     3352   5626   6154    139    783    470       C  
ATOM      6  CG  LYS A  44      98.832  34.521  75.173  1.00 42.87           C  
ANISOU    6  CG  LYS A  44     3788   5941   6561    234    832    310       C  
ATOM      7  CD  LYS A  44      98.397  34.159  73.757  1.00 45.87           C  
ANISOU    7  CD  LYS A  44     4201   6448   6778    271   1001    128       C  
ATOM      8  CE  LYS A  44      97.012  33.508  73.761  1.00 48.38           C  
ANISOU    8  CE  LYS A  44     4653   6715   7014    309   1008     -2       C  
ATOM      9  NZ  LYS A  44      96.260  33.784  72.498  1.00 50.44           N1+
ANISOU    9  NZ  LYS A  44     4997   7139   7028    288   1113   -112       N1+
ATOM     10  N   VAL A  45      96.373  36.892  75.581  1.00 29.37           N  
ANISOU   10  N   VAL A  45     2453   4278   4427     53    651    404       N  
ATOM     11  CA  VAL A  45      95.227  36.924  76.484  1.00 24.84           C  
ANISOU   11  CA  VAL A  45     2051   3606   3781     38    528    384       C  
ATOM     12  C   VAL A  45      95.095  35.553  77.132  1.00 26.50           C  
ANISOU   12  C   VAL A  45     2248   3709   4111    117    509    317       C  
ATOM     13  O   VAL A  45      94.893  34.542  76.449  1.00 26.33           O  
ANISOU   13  O   VAL A  45     2192   3695   4118    194    625    190       O  
ATOM     14  CB  VAL A  45      93.942  37.322  75.747  1.00 24.22           C  
ANISOU   14  CB  VAL A  45     2111   3591   3502     22    574    310       C  
ATOM     15  CG1 VAL A  45      92.755  37.318  76.719  1.00 22.25           C  
ANISOU   15  CG1 VAL A  45     2022   3239   3194     14    460    287       C  
ATOM     16  CG2 VAL A  45      94.104  38.688  75.101  1.00 24.79           C  
ANISOU   16  CG2 VAL A  45     2178   3759   3482    -59    584    409       C  
ATOM     17  N   ASP A  46      95.245  35.519  78.449  1.00 21.44           N  
ANISOU   17  N   ASP A  46     1626   2970   3548     91    358    406       N  
ATOM     18  CA  ASP A  46      95.064  34.320  79.254  1.00 19.06           C  
ANISOU   18  CA  ASP A  46     1317   2563   3363    148    306    393       C  
ATOM     19  C   ASP A  46      93.733  34.481  79.971  1.00 19.53           C  
ANISOU   19  C   ASP A  46     1560   2583   3277    116    220    372       C  
ATOM     20  O   ASP A  46      93.617  35.333  80.864  1.00 19.02           O  
ANISOU   20  O   ASP A  46     1573   2514   3139     40     98    450       O  
ATOM     21  CB  ASP A  46      96.217  34.232  80.260  1.00 21.58           C  
ANISOU   21  CB  ASP A  46     1517   2831   3852    124    185    540       C  
ATOM     22  CG  ASP A  46      96.073  33.081  81.256  1.00 21.28           C  
ANISOU   22  CG  ASP A  46     1462   2684   3939    164     98    581       C  
ATOM     23  OD1 ASP A  46      95.047  32.371  81.260  1.00 20.17           O  
ANISOU   23  OD1 ASP A  46     1409   2495   3758    206    125    497       O  
ATOM     24  OD2 ASP A  46      97.019  32.884  82.044  1.00 26.49           O1-
ANISOU   24  OD2 ASP A  46     2009   3309   4749    147     -6    715       O1-
ATOM     25  N   PRO A  47      92.710  33.709  79.612  1.00 17.25           N  
ANISOU   25  N   PRO A  47     1339   2268   2946    169    283    260       N  
ATOM     26  CA  PRO A  47      91.394  33.866  80.251  1.00 18.70           C  
ANISOU   26  CA  PRO A  47     1684   2424   2997    141    215    244       C  
ATOM     27  C   PRO A  47      91.421  33.787  81.766  1.00 19.07           C  
ANISOU   27  C   PRO A  47     1763   2412   3070    102     67    353       C  
ATOM     28  O   PRO A  47      90.520  34.338  82.414  1.00 16.54           O  
ANISOU   28  O   PRO A  47     1575   2097   2611     55      5    357       O  
ATOM     29  CB  PRO A  47      90.589  32.695  79.662  1.00 16.82           C  
ANISOU   29  CB  PRO A  47     1458   2146   2786    213    302    120       C  
ATOM     30  CG  PRO A  47      91.205  32.480  78.307  1.00 19.11           C  
ANISOU   30  CG  PRO A  47     1646   2499   3114    257    445     24       C  
ATOM     31  CD  PRO A  47      92.698  32.706  78.532  1.00 17.61           C  
ANISOU   31  CD  PRO A  47     1313   2317   3062    252    428    127       C  
ATOM     32  N   SER A  48      92.397  33.086  82.346  1.00 18.27           N  
ANISOU   32  N   SER A  48     1540   2263   3141    119     10    444       N  
ATOM     33  CA  SER A  48      92.480  32.923  83.790  1.00 18.54           C  
ANISOU   33  CA  SER A  48     1592   2266   3188     72   -141    568       C  
ATOM     34  C   SER A  48      93.157  34.100  84.466  1.00 18.85           C  
ANISOU   34  C   SER A  48     1644   2361   3159    -24   -253    655       C  
ATOM     35  O   SER A  48      93.176  34.154  85.697  1.00 21.46           O  
ANISOU   35  O   SER A  48     2010   2697   3447    -85   -387    745       O  
ATOM     36  CB  SER A  48      93.232  31.641  84.169  1.00 17.71           C  
ANISOU   36  CB  SER A  48     1335   2080   3315    125   -176    658       C  
ATOM     37  OG  SER A  48      94.615  31.697  83.840  1.00 21.01           O  
ANISOU   37  OG  SER A  48     1588   2502   3894    139   -166    714       O  
ATOM     38  N   ASN A  49      93.702  35.041  83.697  1.00 18.95           N  
ANISOU   38  N   ASN A  49     1625   2419   3155    -47   -204    631       N  
ATOM     39  CA  ASN A  49      94.425  36.185  84.247  1.00 19.52           C  
ANISOU   39  CA  ASN A  49     1694   2526   3196   -144   -311    706       C  
ATOM     40  C   ASN A  49      93.746  37.459  83.777  1.00 16.27           C  
ANISOU   40  C   ASN A  49     1403   2146   2633   -189   -275    630       C  
ATOM     41  O   ASN A  49      94.039  37.956  82.675  1.00 20.11           O  
ANISOU   41  O   ASN A  49     1840   2664   3137   -179   -181    609       O  
ATOM     42  CB  ASN A  49      95.887  36.169  83.819  1.00 20.48           C  
ANISOU   42  CB  ASN A  49     1629   2659   3493   -140   -302    788       C  
ATOM     43  CG  ASN A  49      96.672  37.282  84.472  1.00 23.76           C  
ANISOU   43  CG  ASN A  49     2029   3100   3898   -252   -436    876       C  
ATOM     44  ND2 ASN A  49      97.988  37.267  84.305  1.00 24.41           N  
ANISOU   44  ND2 ASN A  49     1937   3191   4145   -262   -456    974       N  
ATOM     45  OD1 ASN A  49      96.084  38.174  85.092  1.00 22.20           O  
ANISOU   45  OD1 ASN A  49     1972   2910   3554   -329   -516    845       O  
ATOM     46  N   PRO A  50      92.841  38.023  84.576  1.00 17.91           N  
ANISOU   46  N   PRO A  50     1760   2348   2698   -239   -342    593       N  
ATOM     47  CA  PRO A  50      92.057  39.179  84.110  1.00 18.90           C  
ANISOU   47  CA  PRO A  50     1994   2477   2712   -267   -301    518       C  
ATOM     48  C   PRO A  50      92.892  40.397  83.783  1.00 19.06           C  
ANISOU   48  C   PRO A  50     1965   2502   2775   -337   -332    561       C  
ATOM     49  O   PRO A  50      92.410  41.258  83.040  1.00 19.54           O  
ANISOU   49  O   PRO A  50     2069   2561   2793   -346   -274    527       O  
ATOM     50  CB  PRO A  50      91.071  39.447  85.259  1.00 22.39           C  
ANISOU   50  CB  PRO A  50     2582   2904   3020   -305   -374    471       C  
ATOM     51  CG  PRO A  50      91.631  38.710  86.439  1.00 32.32           C  
ANISOU   51  CG  PRO A  50     3803   4176   4301   -333   -487    548       C  
ATOM     52  CD  PRO A  50      92.393  37.529  85.888  1.00 23.56           C  
ANISOU   52  CD  PRO A  50     2545   3057   3351   -263   -443    618       C  
ATOM     53  N   GLU A  51      94.125  40.497  84.297  1.00 20.38           N  
ANISOU   53  N   GLU A  51     2030   2673   3039   -391   -428    650       N  
ATOM     54  CA  GLU A  51      94.968  41.627  83.934  1.00 21.91           C  
ANISOU   54  CA  GLU A  51     2159   2866   3300   -465   -458    704       C  
ATOM     55  C   GLU A  51      95.430  41.569  82.480  1.00 24.48           C  
ANISOU   55  C   GLU A  51     2366   3236   3700   -417   -319    738       C  
ATOM     56  O   GLU A  51      95.907  42.583  81.958  1.00 26.06           O  
ANISOU   56  O   GLU A  51     2519   3442   3940   -475   -317    789       O  
ATOM     57  CB  GLU A  51      96.168  41.705  84.885  1.00 27.65           C  
ANISOU   57  CB  GLU A  51     2798   3592   4116   -543   -608    796       C  
ATOM     58  CG  GLU A  51      95.839  42.408  86.195  1.00 32.40           C  
ANISOU   58  CG  GLU A  51     3525   4170   4614   -641   -758    751       C  
ATOM     59  CD  GLU A  51      96.973  42.331  87.210  1.00 41.95           C  
ANISOU   59  CD  GLU A  51     4652   5402   5887   -728   -926    845       C  
ATOM     60  OE1 GLU A  51      98.061  41.808  86.872  1.00 46.30           O  
ANISOU   60  OE1 GLU A  51     5031   5971   6589   -710   -928    961       O  
ATOM     61  OE2 GLU A  51      96.776  42.806  88.348  1.00 50.73           O1-
ANISOU   61  OE2 GLU A  51     5862   6518   6894   -817  -1056    800       O1-
ATOM     62  N   THR A  52      95.287  40.420  81.812  1.00 21.26           N  
ANISOU   62  N   THR A  52     1908   2862   3310   -318   -201    706       N  
ATOM     63  CA  THR A  52      95.623  40.298  80.398  1.00 19.82           C  
ANISOU   63  CA  THR A  52     1623   2748   3159   -272    -50    708       C  
ATOM     64  C   THR A  52      94.439  40.534  79.464  1.00 19.09           C  
ANISOU   64  C   THR A  52     1633   2693   2929   -244     54    627       C  
ATOM     65  O   THR A  52      94.626  40.448  78.246  1.00 21.67           O  
ANISOU   65  O   THR A  52     1887   3105   3242   -216    182    622       O  
ATOM     66  CB  THR A  52      96.216  38.916  80.081  1.00 20.02           C  
ANISOU   66  CB  THR A  52     1518   2791   3296   -181     34    695       C  
ATOM     67  CG2 THR A  52      97.319  38.537  81.065  1.00 23.54           C  
ANISOU   67  CG2 THR A  52     1850   3195   3898   -202    -82    795       C  
ATOM     68  OG1 THR A  52      95.186  37.915  80.110  1.00 20.97           O  
ANISOU   68  OG1 THR A  52     1725   2883   3358   -106     80    591       O  
ATOM     69  N   ILE A  53      93.242  40.809  79.985  1.00 18.23           N  
ANISOU   69  N   ILE A  53     1680   2535   2713   -252      6    566       N  
ATOM     70  CA  ILE A  53      92.032  40.896  79.174  1.00 17.80           C  
ANISOU   70  CA  ILE A  53     1714   2510   2539   -220     91    497       C  
ATOM     71  C   ILE A  53      91.781  42.365  78.841  1.00 18.65           C  
ANISOU   71  C   ILE A  53     1861   2612   2615   -291     66    550       C  
ATOM     72  O   ILE A  53      91.477  43.151  79.751  1.00 21.14           O  
ANISOU   72  O   ILE A  53     2257   2842   2933   -341    -37    549       O  
ATOM     73  CB  ILE A  53      90.815  40.288  79.883  1.00 18.76           C  
ANISOU   73  CB  ILE A  53     1962   2579   2587   -181     65    410       C  
ATOM     74  CG1 ILE A  53      91.036  38.807  80.174  1.00 18.65           C  
ANISOU   74  CG1 ILE A  53     1899   2554   2634   -113     86    377       C  
ATOM     75  CG2 ILE A  53      89.563  40.493  79.042  1.00 19.00           C  
ANISOU   75  CG2 ILE A  53     2073   2639   2507   -158    138    354       C  
ATOM     76  CD1 ILE A  53      90.104  38.245  81.283  1.00 19.69           C  
ANISOU   76  CD1 ILE A  53     2136   2624   2721    -99     20    339       C  
ATOM     77  N   PRO A  54      91.865  42.772  77.576  1.00 19.16           N  
ANISOU   77  N   PRO A  54     1868   2762   2651   -299    155    597       N  
ATOM     78  CA  PRO A  54      91.582  44.174  77.235  1.00 17.91           C  
ANISOU   78  CA  PRO A  54     1734   2582   2488   -368    122    676       C  
ATOM     79  C   PRO A  54      90.091  44.440  77.334  1.00 19.23           C  
ANISOU   79  C   PRO A  54     2036   2700   2571   -348    110    614       C  
ATOM     80  O   PRO A  54      89.285  43.785  76.671  1.00 19.52           O  
ANISOU   80  O   PRO A  54     2103   2803   2511   -296    186    560       O  
ATOM     81  CB  PRO A  54      92.081  44.305  75.790  1.00 21.12           C  
ANISOU   81  CB  PRO A  54     2028   3129   2867   -379    233    760       C  
ATOM     82  CG  PRO A  54      92.870  43.084  75.506  1.00 24.81           C  
ANISOU   82  CG  PRO A  54     2398   3680   3349   -321    321    712       C  
ATOM     83  CD  PRO A  54      92.420  42.014  76.441  1.00 20.43           C  
ANISOU   83  CD  PRO A  54     1916   3047   2800   -256    286    593       C  
ATOM     84  N   LYS A  55      89.732  45.415  78.153  1.00 17.24           N  
ANISOU   84  N   LYS A  55     1855   2329   2365   -393     15    615       N  
ATOM     85  CA ALYS A  55      88.328  45.728  78.383  0.80 16.86           C  
ANISOU   85  CA ALYS A  55     1924   2218   2265   -370      4    552       C  
ATOM     86  CA BLYS A  55      88.325  45.701  78.364  0.20 17.09           C  
ANISOU   86  CA BLYS A  55     1952   2250   2292   -368      6    552       C  
ATOM     87  C   LYS A  55      87.730  46.458  77.186  1.00 18.55           C  
ANISOU   87  C   LYS A  55     2117   2470   2461   -383     49    638       C  
ATOM     88  O   LYS A  55      88.433  47.103  76.397  1.00 18.64           O  
ANISOU   88  O   LYS A  55     2038   2528   2518   -434     60    762       O  
ATOM     89  CB ALYS A  55      88.170  46.576  79.649  0.80 17.91           C  
ANISOU   89  CB ALYS A  55     2133   2212   2462   -412    -99    504       C  
ATOM     90  CB BLYS A  55      88.126  46.501  79.645  0.20 18.08           C  
ANISOU   90  CB BLYS A  55     2157   2237   2477   -407    -95    499       C  
ATOM     91  CG ALYS A  55      88.659  45.879  80.908  0.80 16.35           C  
ANISOU   91  CG ALYS A  55     1963   1998   2251   -413   -159    431       C  
ATOM     92  CG BLYS A  55      88.460  45.684  80.850  0.20 15.56           C  
ANISOU   92  CG BLYS A  55     1872   1909   2130   -397   -144    420       C  
ATOM     93  CD ALYS A  55      88.355  46.701  82.144  0.80 17.76           C  
ANISOU   93  CD ALYS A  55     2232   2067   2450   -460   -251    353       C  
ATOM     94  CD BLYS A  55      88.234  46.434  82.120  0.20 16.82           C  
ANISOU   94  CD BLYS A  55     2117   1964   2309   -444   -237    345       C  
ATOM     95  CE ALYS A  55      89.476  47.699  82.424  0.80 21.54           C  
ANISOU   95  CE ALYS A  55     2654   2485   3046   -554   -344    404       C  
ATOM     96  CE BLYS A  55      88.568  45.526  83.252  0.20 19.00           C  
ANISOU   96  CE BLYS A  55     2421   2270   2530   -442   -287    294       C  
ATOM     97  NZ ALYS A  55      90.747  47.002  82.822  0.80 25.86           N1+
ANISOU   97  NZ ALYS A  55     3122   3094   3610   -582   -393    449       N1+
ATOM     98  NZ BLYS A  55      88.340  46.148  84.547  0.20 20.84           N1+
ANISOU   98  NZ BLYS A  55     2744   2437   2737   -495   -373    202       N1+
ATOM     99  N   TYR A  56      86.403  46.345  77.065  1.00 15.10           N  
ANISOU   99  N   TYR A  56     1757   2020   1959   -340     69    588       N  
ATOM    100  CA  TYR A  56      85.619  47.154  76.131  1.00 15.57           C  
ANISOU  100  CA  TYR A  56     1808   2092   2017   -355     82    680       C  
ATOM    101  C   TYR A  56      85.885  46.803  74.672  1.00 17.53           C  
ANISOU  101  C   TYR A  56     1973   2519   2169   -365    159    768       C  
ATOM    102  O   TYR A  56      85.721  47.638  73.783  1.00 21.29           O  
ANISOU  102  O   TYR A  56     2401   3036   2654   -410    158    906       O  
ATOM    103  CB  TYR A  56      85.815  48.659  76.370  1.00 17.11           C  
ANISOU  103  CB  TYR A  56     1984   2154   2363   -419      7    769       C  
ATOM    104  CG  TYR A  56      85.985  49.039  77.826  1.00 16.59           C  
ANISOU  104  CG  TYR A  56     1983   1932   2387   -431    -69    663       C  
ATOM    105  CD1 TYR A  56      85.022  48.723  78.768  1.00 16.71           C  
ANISOU  105  CD1 TYR A  56     2102   1881   2364   -382    -75    524       C  
ATOM    106  CD2 TYR A  56      87.113  49.736  78.254  1.00 16.57           C  
ANISOU  106  CD2 TYR A  56     1933   1862   2499   -503   -136    703       C  
ATOM    107  CE1 TYR A  56      85.174  49.096  80.100  1.00 17.12           C  
ANISOU  107  CE1 TYR A  56     2217   1819   2468   -404   -140    416       C  
ATOM    108  CE2 TYR A  56      87.270  50.101  79.584  1.00 20.68           C  
ANISOU  108  CE2 TYR A  56     2519   2258   3082   -528   -214    591       C  
ATOM    109  CZ  TYR A  56      86.302  49.756  80.505  1.00 16.82           C  
ANISOU  109  CZ  TYR A  56     2140   1724   2527   -478   -212    442       C  
ATOM    110  OH  TYR A  56      86.493  50.155  81.813  1.00 19.60           O  
ANISOU  110  OH  TYR A  56     2555   1978   2913   -515   -286    323       O  
ATOM    111  N   MET A  57      86.264  45.560  74.406  1.00 17.23           N  
ANISOU  111  N   MET A  57     1914   2593   2039   -326    229    690       N  
ATOM    112  CA  MET A  57      86.471  45.110  73.033  1.00 17.77           C  
ANISOU  112  CA  MET A  57     1911   2852   1989   -333    320    730       C  
ATOM    113  C   MET A  57      85.196  44.578  72.399  1.00 17.10           C  
ANISOU  113  C   MET A  57     1880   2840   1776   -302    350    675       C  
ATOM    114  O   MET A  57      85.091  44.554  71.166  1.00 21.12           O  
ANISOU  114  O   MET A  57     2346   3508   2171   -327    399    725       O  
ATOM    115  CB  MET A  57      87.519  43.999  73.011  1.00 21.04           C  
ANISOU  115  CB  MET A  57     2265   3341   2390   -301    391    648       C  
ATOM    116  CG  MET A  57      88.925  44.481  73.260  1.00 24.97           C  
ANISOU  116  CG  MET A  57     2667   3822   2998   -343    378    734       C  
ATOM    117  SD  MET A  57      90.126  43.316  72.606  1.00 29.91           S  
ANISOU  117  SD  MET A  57     3172   4598   3596   -308    505    678       S  
ATOM    118  CE  MET A  57      90.465  44.105  71.054  1.00 35.34           C  
ANISOU  118  CE  MET A  57     3779   5459   4191   -369    570    809       C  
ATOM    119  N   ASP A  58      84.230  44.163  73.209  1.00 15.27           N  
ANISOU  119  N   ASP A  58     1741   2503   1559   -253    314    572       N  
ATOM    120  CA  ASP A  58      82.997  43.562  72.715  1.00 17.14           C  
ANISOU  120  CA  ASP A  58     2024   2796   1693   -225    333    512       C  
ATOM    121  C   ASP A  58      81.841  44.539  72.851  1.00 18.18           C  
ANISOU  121  C   ASP A  58     2196   2842   1869   -236    268    590       C  
ATOM    122  O   ASP A  58      81.640  45.127  73.915  1.00 17.37           O  
ANISOU  122  O   ASP A  58     2137   2581   1882   -224    216    580       O  
ATOM    123  CB  ASP A  58      82.684  42.297  73.517  1.00 15.59           C  
ANISOU  123  CB  ASP A  58     1884   2541   1499   -161    345    352       C  
ATOM    124  CG  ASP A  58      83.657  41.191  73.242  1.00 19.12           C  
ANISOU  124  CG  ASP A  58     2279   3064   1923   -138    415    268       C  
ATOM    125  OD1 ASP A  58      83.451  40.465  72.253  1.00 22.89           O  
ANISOU  125  OD1 ASP A  58     2734   3666   2297   -132    479    205       O  
ATOM    126  OD2 ASP A  58      84.668  41.071  73.971  1.00 17.37           O1-
ANISOU  126  OD2 ASP A  58     2027   2780   1792   -129    407    263       O1-
ATOM    127  N   GLU A  59      81.077  44.696  71.772  1.00 16.78           N  
ANISOU  127  N   GLU A  59     1999   2776   1601   -260    271    661       N  
ATOM    128  CA  GLU A  59      79.822  45.436  71.822  1.00 15.37           C  
ANISOU  128  CA  GLU A  59     1844   2520   1475   -258    212    733       C  
ATOM    129  C   GLU A  59      78.773  44.553  72.492  1.00 17.31           C  
ANISOU  129  C   GLU A  59     2162   2704   1711   -197    212    592       C  
ATOM    130  O   GLU A  59      78.564  43.402  72.092  1.00 17.19           O  
ANISOU  130  O   GLU A  59     2158   2788   1585   -182    250    495       O  
ATOM    131  CB  GLU A  59      79.386  45.775  70.396  1.00 15.36           C  
ANISOU  131  CB  GLU A  59     1788   2652   1395   -298    193    833       C  
ATOM    132  CG  GLU A  59      78.053  46.552  70.307  1.00 18.26           C  
ANISOU  132  CG  GLU A  59     2154   2951   1834   -298    125    934       C  
ATOM    133  CD  GLU A  59      78.184  48.034  70.659  1.00 18.42           C  
ANISOU  133  CD  GLU A  59     2137   2824   2039   -318     71   1082       C  
ATOM    134  OE1 GLU A  59      79.304  48.572  70.648  1.00 21.48           O  
ANISOU  134  OE1 GLU A  59     2487   3198   2477   -351     73   1133       O  
ATOM    135  OE2 GLU A  59      77.153  48.681  70.936  1.00 21.71           O1-
ANISOU  135  OE2 GLU A  59     2552   3124   2572   -299     25   1144       O1-
ATOM    136  N   LEU A  60      78.132  45.089  73.529  1.00 14.53           N  
ANISOU  136  N   LEU A  60     1854   2186   1481   -165    176    575       N  
ATOM    137  CA  LEU A  60      77.103  44.371  74.269  1.00 13.66           C  
ANISOU  137  CA  LEU A  60     1802   2014   1373   -111    181    463       C  
ATOM    138  C   LEU A  60      76.083  43.749  73.315  1.00 13.73           C  
ANISOU  138  C   LEU A  60     1796   2136   1285   -114    182    472       C  
ATOM    139  O   LEU A  60      75.477  44.474  72.513  1.00 15.70           O  
ANISOU  139  O   LEU A  60     2001   2426   1536   -144    146    597       O  
ATOM    140  CB  LEU A  60      76.382  45.368  75.170  1.00 14.20           C  
ANISOU  140  CB  LEU A  60     1895   1918   1582    -87    150    479       C  
ATOM    141  CG  LEU A  60      75.229  44.745  75.968  1.00 13.58           C  
ANISOU  141  CG  LEU A  60     1865   1784   1510    -33    167    380       C  
ATOM    142  CD1 LEU A  60      75.767  44.213  77.302  1.00 16.56           C  
ANISOU  142  CD1 LEU A  60     2303   2100   1888    -11    187    258       C  
ATOM    143  CD2 LEU A  60      74.154  45.779  76.206  1.00 17.15           C  
ANISOU  143  CD2 LEU A  60     2303   2126   2089    -10    148    432       C  
ATOM    144  N   PRO A  61      75.843  42.439  73.394  1.00 14.84           N  
ANISOU  144  N   PRO A  61     1964   2321   1353    -91    211    349       N  
ATOM    145  CA  PRO A  61      74.814  41.814  72.546  1.00 16.15           C  
ANISOU  145  CA  PRO A  61     2118   2585   1434   -103    200    338       C  
ATOM    146  C   PRO A  61      73.449  41.910  73.203  1.00 14.22           C  
ANISOU  146  C   PRO A  61     1892   2238   1272    -67    173    340       C  
ATOM    147  O   PRO A  61      73.318  41.949  74.424  1.00 15.43           O  
ANISOU  147  O   PRO A  61     2084   2264   1515    -24    187    289       O  
ATOM    148  CB  PRO A  61      75.230  40.339  72.497  1.00 19.94           C  
ANISOU  148  CB  PRO A  61     2615   3117   1843    -90    244    187       C  
ATOM    149  CG  PRO A  61      76.373  40.160  73.458  1.00 21.59           C  
ANISOU  149  CG  PRO A  61     2843   3242   2117    -61    275    135       C  
ATOM    150  CD  PRO A  61      76.659  41.465  74.135  1.00 15.66           C  
ANISOU  150  CD  PRO A  61     2098   2395   1457    -63    248    228       C  
ATOM    151  N   ILE A  62      72.418  41.924  72.365  1.00 15.25           N  
ANISOU  151  N   ILE A  62     1987   2442   1363    -91    134    400       N  
ATOM    152  CA  ILE A  62      71.026  41.895  72.818  1.00 14.21           C  
ANISOU  152  CA  ILE A  62     1851   2235   1312    -60    111    408       C  
ATOM    153  C   ILE A  62      70.495  40.490  72.563  1.00 13.97           C  
ANISOU  153  C   ILE A  62     1833   2271   1205    -68    112    300       C  
ATOM    154  O   ILE A  62      70.472  40.059  71.401  1.00 15.47           O  
ANISOU  154  O   ILE A  62     1998   2606   1273   -121     87    297       O  
ATOM    155  CB  ILE A  62      70.172  42.911  72.052  1.00 17.58           C  
ANISOU  155  CB  ILE A  62     2211   2689   1781    -86     49    574       C  
ATOM    156  CG1 ILE A  62      70.845  44.276  72.023  1.00 22.17           C  
ANISOU  156  CG1 ILE A  62     2767   3214   2444    -94     37    696       C  
ATOM    157  CG2 ILE A  62      68.746  42.915  72.616  1.00 17.99           C  
ANISOU  157  CG2 ILE A  62     2242   2647   1945    -43     35    582       C  
ATOM    158  CD1 ILE A  62      70.860  44.927  73.344  1.00 24.30           C  
ANISOU  158  CD1 ILE A  62     3065   3292   2875    -35     68    654       C  
ATOM    159  N   PRO A  63      70.062  39.757  73.580  1.00 13.39           N  
ANISOU  159  N   PRO A  63     1791   2104   1195    -26    139    212       N  
ATOM    160  CA  PRO A  63      69.550  38.416  73.326  1.00 13.24           C  
ANISOU  160  CA  PRO A  63     1772   2125   1134    -40    132    117       C  
ATOM    161  C   PRO A  63      68.366  38.478  72.380  1.00 13.84           C  
ANISOU  161  C   PRO A  63     1796   2282   1179    -82     68    182       C  
ATOM    162  O   PRO A  63      67.534  39.395  72.459  1.00 16.50           O  
ANISOU  162  O   PRO A  63     2093   2584   1592    -70     37    300       O  
ATOM    163  CB  PRO A  63      69.123  37.921  74.720  1.00 14.87           C  
ANISOU  163  CB  PRO A  63     2005   2204   1441     10    165     70       C  
ATOM    164  CG  PRO A  63      69.900  38.780  75.682  1.00 15.45           C  
ANISOU  164  CG  PRO A  63     2112   2197   1560     45    201     90       C  
ATOM    165  CD  PRO A  63      70.127  40.094  75.019  1.00 13.52           C  
ANISOU  165  CD  PRO A  63     1842   1980   1314     28    177    191       C  
ATOM    166  N   PRO A  64      68.253  37.518  71.475  1.00 14.76           N  
ANISOU  166  N   PRO A  64     1905   2506   1196   -132     41    103       N  
ATOM    167  CA  PRO A  64      67.112  37.516  70.561  1.00 16.21           C  
ANISOU  167  CA  PRO A  64     2037   2784   1338   -187    -38    163       C  
ATOM    168  C   PRO A  64      65.848  37.169  71.312  1.00 15.53           C  
ANISOU  168  C   PRO A  64     1925   2593   1382   -159    -56    175       C  
ATOM    169  O   PRO A  64      65.884  36.584  72.392  1.00 16.75           O  
ANISOU  169  O   PRO A  64     2109   2631   1624   -112     -4    105       O  
ATOM    170  CB  PRO A  64      67.468  36.433  69.542  1.00 20.14           C  
ANISOU  170  CB  PRO A  64     2546   3416   1689   -250    -49     23       C  
ATOM    171  CG  PRO A  64      68.402  35.539  70.231  1.00 21.83           C  
ANISOU  171  CG  PRO A  64     2808   3543   1944   -206     27   -125       C  
ATOM    172  CD  PRO A  64      69.178  36.397  71.222  1.00 16.35           C  
ANISOU  172  CD  PRO A  64     2138   2747   1328   -143     81    -53       C  
ATOM    173  N   VAL A  65      64.720  37.557  70.731  1.00 15.59           N  
ANISOU  173  N   VAL A  65     1867   2653   1404   -194   -132    284       N  
ATOM    174  CA  VAL A  65      63.415  37.275  71.317  1.00 15.15           C  
ANISOU  174  CA  VAL A  65     1763   2514   1479   -174   -151    315       C  
ATOM    175  C   VAL A  65      62.960  35.879  70.907  1.00 17.66           C  
ANISOU  175  C   VAL A  65     2077   2875   1757   -231   -194    197       C  
ATOM    176  O   VAL A  65      63.024  35.509  69.729  1.00 19.36           O  
ANISOU  176  O   VAL A  65     2287   3230   1837   -310   -260    154       O  
ATOM    177  CB  VAL A  65      62.403  38.348  70.890  1.00 19.82           C  
ANISOU  177  CB  VAL A  65     2265   3129   2138   -182   -220    498       C  
ATOM    178  CG1 VAL A  65      60.998  37.992  71.367  1.00 18.64           C  
ANISOU  178  CG1 VAL A  65     2045   2912   2127   -167   -241    534       C  
ATOM    179  CG2 VAL A  65      62.830  39.715  71.437  1.00 22.43           C  
ANISOU  179  CG2 VAL A  65     2595   3370   2559   -117   -170    597       C  
ATOM    180  N   ALA A  66      62.513  35.088  71.881  1.00 17.16           N  
ANISOU  180  N   ALA A  66     2015   2695   1810   -198   -157    142       N  
ATOM    181  CA  ALA A  66      61.993  33.759  71.584  1.00 15.96           C  
ANISOU  181  CA  ALA A  66     1848   2549   1667   -254   -204     40       C  
ATOM    182  C   ALA A  66      60.740  33.861  70.726  1.00 17.29           C  
ANISOU  182  C   ALA A  66     1933   2804   1833   -323   -315    121       C  
ATOM    183  O   ALA A  66      59.908  34.750  70.915  1.00 18.54           O  
ANISOU  183  O   ALA A  66     2024   2948   2074   -299   -335    276       O  
ATOM    184  CB  ALA A  66      61.648  33.042  72.893  1.00 17.25           C  
ANISOU  184  CB  ALA A  66     2008   2565   1980   -207   -146     19       C  
ATOM    185  N   ARG A  67      60.614  32.935  69.775  1.00 18.69           N  
ANISOU  185  N   ARG A  67     2110   3070   1924   -412   -391      9       N  
ATOM    186  CA  ARG A  67      59.460  32.890  68.895  1.00 19.73           C  
ANISOU  186  CA  ARG A  67     2162   3300   2034   -499   -517     71       C  
ATOM    187  C   ARG A  67      58.682  31.618  69.149  1.00 19.57           C  
ANISOU  187  C   ARG A  67     2109   3200   2127   -539   -556    -20       C  
ATOM    188  O   ARG A  67      59.278  30.534  69.220  1.00 23.03           O  
ANISOU  188  O   ARG A  67     2601   3586   2564   -552   -526   -198       O  
ATOM    189  CB  ARG A  67      59.917  32.923  67.433  1.00 23.31           C  
ANISOU  189  CB  ARG A  67     2638   3959   2260   -594   -591     11       C  
ATOM    190  CG  ARG A  67      60.662  34.187  67.044  1.00 26.65           C  
ANISOU  190  CG  ARG A  67     3078   4480   2570   -572   -566    130       C  
ATOM    191  CD  ARG A  67      60.978  34.190  65.547  1.00 37.28           C  
ANISOU  191  CD  ARG A  67     4431   6066   3666   -684   -644     92       C  
ATOM    192  NE  ARG A  67      62.365  34.573  65.299  1.00 53.00           N  
ANISOU  192  NE  ARG A  67     6488   8125   5523   -662   -557     47       N  
ATOM    193  CZ  ARG A  67      63.408  33.758  65.409  1.00 57.06           C  
ANISOU  193  CZ  ARG A  67     7075   8601   6004   -635   -459   -159       C  
ATOM    194  NH1 ARG A  67      63.266  32.494  65.790  1.00 52.33           N1+
ANISOU  194  NH1 ARG A  67     6498   7906   5480   -637   -448   -348       N1+
ATOM    195  NH2 ARG A  67      64.629  34.226  65.154  1.00 52.00           N  
ANISOU  195  NH2 ARG A  67     6472   7982   5303   -597   -365   -162       N  
ATOM    196  N   PRO A  68      57.366  31.710  69.288  1.00 20.04           N  
ANISOU  196  N   PRO A  68     2070   3238   2306   -561   -623    104       N  
ATOM    197  CA  PRO A  68      56.572  30.507  69.526  1.00 19.40           C  
ANISOU  197  CA  PRO A  68     1942   3076   2351   -610   -668     36       C  
ATOM    198  C   PRO A  68      56.567  29.603  68.309  1.00 23.81           C  
ANISOU  198  C   PRO A  68     2515   3740   2791   -734   -782   -128       C  
ATOM    199  O   PRO A  68      56.696  30.052  67.167  1.00 25.88           O  
ANISOU  199  O   PRO A  68     2785   4180   2868   -802   -860   -131       O  
ATOM    200  CB  PRO A  68      55.175  31.053  69.838  1.00 26.63           C  
ANISOU  200  CB  PRO A  68     2731   3973   3413   -604   -714    235       C  
ATOM    201  CG  PRO A  68      55.132  32.385  69.200  1.00 25.57           C  
ANISOU  201  CG  PRO A  68     2569   3957   3190   -596   -754    380       C  
ATOM    202  CD  PRO A  68      56.540  32.929  69.252  1.00 21.37           C  
ANISOU  202  CD  PRO A  68     2149   3442   2529   -538   -660    322       C  
ATOM    203  N   LEU A  69      56.425  28.307  68.574  1.00 22.27           N  
ANISOU  203  N   LEU A  69     2321   3434   2707   -769   -791   -269       N  
ATOM    204  CA  LEU A  69      56.291  27.324  67.514  1.00 30.19           C  
ANISOU  204  CA  LEU A  69     3330   4504   3636   -892   -901   -457       C  
ATOM    205  C   LEU A  69      54.851  27.156  67.083  1.00 27.96           C  
ANISOU  205  C   LEU A  69     2936   4266   3421   -993  -1051   -371       C  
ATOM    206  O   LEU A  69      54.599  26.772  65.932  1.00 31.99           O  
ANISOU  206  O   LEU A  69     3443   4911   3802  -1117  -1177   -484       O  
ATOM    207  CB  LEU A  69      56.789  25.960  68.001  1.00 33.18           C  
ANISOU  207  CB  LEU A  69     3747   4709   4149   -884   -850   -651       C  
ATOM    208  CG  LEU A  69      58.293  25.723  68.120  1.00 37.49           C  
ANISOU  208  CG  LEU A  69     4396   5219   4632   -817   -733   -808       C  
ATOM    209  CD1 LEU A  69      58.551  24.218  68.071  1.00 44.51           C  
ANISOU  209  CD1 LEU A  69     5295   5967   5650   -857   -742  -1038       C  
ATOM    210  CD2 LEU A  69      59.091  26.462  67.050  1.00 44.79           C  
ANISOU  210  CD2 LEU A  69     5380   6352   5285   -836   -727   -869       C  
ATOM    211  N   ALA A  70      53.888  27.406  67.975  1.00 26.62           N  
ANISOU  211  N   ALA A  70     2671   3996   3448   -949  -1040   -179       N  
ATOM    212  CA  ALA A  70      52.488  27.271  67.570  1.00 30.54           C  
ANISOU  212  CA  ALA A  70     3041   4534   4029  -1046  -1186    -78       C  
ATOM    213  C   ALA A  70      51.649  28.278  68.344  1.00 26.48           C  
ANISOU  213  C   ALA A  70     2420   3986   3655   -964  -1145    189       C  
ATOM    214  O   ALA A  70      52.145  28.960  69.239  1.00 24.27           O  
ANISOU  214  O   ALA A  70     2175   3639   3407   -839  -1001    264       O  
ATOM    215  CB  ALA A  70      51.977  25.837  67.754  1.00 29.42           C  
ANISOU  215  CB  ALA A  70     2861   4260   4058  -1123  -1243   -202       C  
ATOM    216  N   GLU A  71      50.371  28.376  67.981  1.00 30.37           N  
ANISOU  216  N   GLU A  71     2777   4528   4234  -1037  -1273    324       N  
ATOM    217  CA  GLU A  71      49.391  29.141  68.748  1.00 30.48           C  
ANISOU  217  CA  GLU A  71     2658   4488   4436   -962  -1231    564       C  
ATOM    218  C   GLU A  71      48.092  28.350  68.763  1.00 28.31           C  
ANISOU  218  C   GLU A  71     2282   4151   4322  -1021  -1298    599       C  
ATOM    219  O   GLU A  71      47.503  28.096  67.706  1.00 32.62           O  
ANISOU  219  O   GLU A  71     2816   4787   4793  -1111  -1426    567       O  
ATOM    220  CB  GLU A  71      49.162  30.536  68.148  1.00 35.18           C  
ANISOU  220  CB  GLU A  71     3219   5202   4947   -926  -1261    734       C  
ATOM    221  N   ILE A  72      47.638  27.961  69.954  1.00 32.85           N  
ANISOU  221  N   ILE A  72     2790   4582   5109   -967  -1201    666       N  
ATOM    222  CA  ILE A  72      46.445  27.130  70.123  1.00 33.38           C  
ANISOU  222  CA  ILE A  72     2769   4576   5340  -1014  -1239    705       C  
ATOM    223  C   ILE A  72      45.349  27.957  70.778  1.00 31.64           C  
ANISOU  223  C   ILE A  72     2426   4328   5267   -926  -1166    933       C  
ATOM    224  O   ILE A  72      45.478  28.350  71.944  1.00 35.53           O  
ANISOU  224  O   ILE A  72     2898   4746   5855   -819  -1010   1011       O  
ATOM    225  CB  ILE A  72      46.732  25.873  70.966  1.00 36.58           C  
ANISOU  225  CB  ILE A  72     3196   4830   5872  -1028  -1178    604       C  
ATOM    226  CG1 ILE A  72      47.990  25.144  70.478  1.00 36.11           C  
ANISOU  226  CG1 ILE A  72     3266   4762   5692  -1087  -1216    364       C  
ATOM    227  CG2 ILE A  72      45.514  24.960  70.986  1.00 34.87           C  
ANISOU  227  CG2 ILE A  72     2891   4547   5809  -1092  -1237    641       C  
ATOM    228  CD1 ILE A  72      47.980  24.820  68.978  1.00 39.05           C  
ANISOU  228  CD1 ILE A  72     3685   5256   5895  -1201  -1370    203       C  
ATOM    229  N   LYS A  73      44.251  28.180  70.050  1.00 30.79           N  
ANISOU  229  N   LYS A  73     2239   4278   5182   -972  -1272   1030       N  
ATOM    230  CA  LYS A  73      43.138  28.982  70.560  1.00 33.52           C  
ANISOU  230  CA  LYS A  73     2465   4592   5681   -891  -1210   1242       C  
ATOM    231  C   LYS A  73      43.641  30.307  71.131  1.00 30.24           C  
ANISOU  231  C   LYS A  73     2060   4173   5258   -758  -1076   1328       C  
ATOM    232  O   LYS A  73      43.216  30.750  72.200  1.00 37.53           O  
ANISOU  232  O   LYS A  73     2923   5016   6321   -652   -929   1426       O  
ATOM    233  CB  LYS A  73      42.295  28.210  71.581  1.00 40.10           C  
ANISOU  233  CB  LYS A  73     3217   5307   6711   -874  -1132   1297       C  
ATOM    234  CG  LYS A  73      41.994  26.763  71.203  1.00 43.36           C  
ANISOU  234  CG  LYS A  73     3631   5687   7156  -1000  -1244   1188       C  
ATOM    235  CD  LYS A  73      40.835  26.688  70.235  1.00 41.32           C  
ANISOU  235  CD  LYS A  73     3288   5490   6924  -1089  -1400   1256       C  
ATOM    236  CE  LYS A  73      40.341  25.256  70.031  1.00 37.61           C  
ANISOU  236  CE  LYS A  73     2795   4963   6531  -1205  -1495   1163       C  
ATOM    237  NZ  LYS A  73      39.630  25.143  68.726  1.00 40.96           N1+
ANISOU  237  NZ  LYS A  73     3181   5489   6895  -1321  -1684   1150       N1+
ATOM    238  N   GLY A  74      44.573  30.930  70.416  1.00 33.70           N  
ANISOU  238  N   GLY A  74     2580   4701   5525   -765  -1121   1279       N  
ATOM    239  CA  GLY A  74      45.146  32.197  70.818  1.00 32.25           C  
ANISOU  239  CA  GLY A  74     2414   4511   5329   -648  -1012   1349       C  
ATOM    240  C   GLY A  74      46.283  32.137  71.821  1.00 32.29           C  
ANISOU  240  C   GLY A  74     2492   4460   5315   -574   -867   1253       C  
ATOM    241  O   GLY A  74      46.827  33.194  72.167  1.00 35.50           O  
ANISOU  241  O   GLY A  74     2919   4859   5711   -476   -775   1293       O  
ATOM    242  N   SER A  75      46.685  30.948  72.294  1.00 29.43           N  
ANISOU  242  N   SER A  75     2173   4052   4959   -619   -846   1129       N  
ATOM    243  CA  SER A  75      47.769  30.853  73.273  1.00 25.75           C  
ANISOU  243  CA  SER A  75     1801   3523   4461   -546   -696   1039       C  
ATOM    244  C   SER A  75      49.064  30.434  72.597  1.00 23.72           C  
ANISOU  244  C   SER A  75     1718   3305   3992   -591   -743    853       C  
ATOM    245  O   SER A  75      49.129  29.336  72.027  1.00 26.15           O  
ANISOU  245  O   SER A  75     2052   3618   4267   -699   -848    736       O  
ATOM    246  CB  SER A  75      47.433  29.860  74.380  1.00 27.89           C  
ANISOU  246  CB  SER A  75     2037   3692   4868   -543   -603   1033       C  
ATOM    247  OG  SER A  75      46.333  30.296  75.152  1.00 38.27           O  
ANISOU  247  OG  SER A  75     3242   4970   6331   -470   -504   1176       O  
ATOM    248  N   PRO A  76      50.112  31.241  72.669  1.00 22.19           N  
ANISOU  248  N   PRO A  76     1637   3129   3665   -514   -663    811       N  
ATOM    249  CA  PRO A  76      51.411  30.834  72.118  1.00 21.84           C  
ANISOU  249  CA  PRO A  76     1749   3121   3430   -546   -682    634       C  
ATOM    250  C   PRO A  76      51.989  29.609  72.823  1.00 23.76           C  
ANISOU  250  C   PRO A  76     2067   3258   3702   -551   -617    496       C  
ATOM    251  O   PRO A  76      51.826  29.424  74.036  1.00 20.78           O  
ANISOU  251  O   PRO A  76     1669   2786   3443   -488   -501    546       O  
ATOM    252  CB  PRO A  76      52.297  32.063  72.377  1.00 23.24           C  
ANISOU  252  CB  PRO A  76     2004   3311   3517   -443   -581    660       C  
ATOM    253  CG  PRO A  76      51.322  33.206  72.542  1.00 26.77           C  
ANISOU  253  CG  PRO A  76     2321   3759   4090   -388   -571    852       C  
ATOM    254  CD  PRO A  76      50.145  32.595  73.239  1.00 24.40           C  
ANISOU  254  CD  PRO A  76     1897   3392   3983   -394   -551    921       C  
ATOM    255  N   TYR A  77      52.677  28.768  72.036  1.00 19.46           N  
ANISOU  255  N   TYR A  77     1693   3138   2562   -435   -780    301       N  
ATOM    256  CA  TYR A  77      53.376  27.580  72.518  1.00 18.55           C  
ANISOU  256  CA  TYR A  77     1627   2975   2445   -459   -723    209       C  
ATOM    257  C   TYR A  77      54.835  27.691  72.104  1.00 17.39           C  
ANISOU  257  C   TYR A  77     1586   2835   2188   -453   -687    154       C  
ATOM    258  O   TYR A  77      55.138  27.851  70.903  1.00 20.68           O  
ANISOU  258  O   TYR A  77     2044   3312   2502   -488   -744    137       O  
ATOM    259  CB  TYR A  77      52.747  26.299  71.945  1.00 20.55           C  
ANISOU  259  CB  TYR A  77     1855   3240   2711   -541   -789    151       C  
ATOM    260  CG  TYR A  77      53.617  25.055  72.118  1.00 20.92           C  
ANISOU  260  CG  TYR A  77     1970   3239   2739   -573   -741     46       C  
ATOM    261  CD1 TYR A  77      53.660  24.368  73.327  1.00 19.67           C  
ANISOU  261  CD1 TYR A  77     1796   3006   2671   -554   -665     34       C  
ATOM    262  CD2 TYR A  77      54.424  24.595  71.074  1.00 26.15           C  
ANISOU  262  CD2 TYR A  77     2713   3931   3291   -617   -767    -36       C  
ATOM    263  CE1 TYR A  77      54.476  23.250  73.492  1.00 21.02           C  
ANISOU  263  CE1 TYR A  77     2026   3126   2834   -577   -622    -53       C  
ATOM    264  CE2 TYR A  77      55.234  23.474  71.225  1.00 27.29           C  
ANISOU  264  CE2 TYR A  77     2916   4025   3429   -637   -718   -131       C  
ATOM    265  CZ  TYR A  77      55.240  22.795  72.430  1.00 23.36           C  
ANISOU  265  CZ  TYR A  77     2396   3446   3033   -617   -649   -137       C  
ATOM    266  OH  TYR A  77      56.057  21.684  72.594  1.00 24.69           O  
ANISOU  266  OH  TYR A  77     2619   3557   3206   -633   -601   -223       O  
ATOM    267  N   TYR A  78      55.720  27.629  73.103  1.00 17.62           N  
ANISOU  267  N   TYR A  78     1654   2805   2235   -410   -593    131       N  
ATOM    268  CA  TYR A  78      57.166  27.688  72.946  1.00 15.36           C  
ANISOU  268  CA  TYR A  78     1455   2513   1867   -399   -545     83       C  
ATOM    269  C   TYR A  78      57.776  26.336  73.305  1.00 19.40           C  
ANISOU  269  C   TYR A  78     2001   2978   2393   -423   -502     -4       C  
ATOM    270  O   TYR A  78      57.275  25.601  74.168  1.00 18.17           O  
ANISOU  270  O   TYR A  78     1806   2771   2325   -424   -477     -9       O  
ATOM    271  CB  TYR A  78      57.788  28.727  73.881  1.00 18.32           C  
ANISOU  271  CB  TYR A  78     1847   2855   2259   -329   -475    130       C  
ATOM    272  CG  TYR A  78      57.402  30.161  73.595  1.00 17.07           C  
ANISOU  272  CG  TYR A  78     1667   2726   2092   -296   -503    214       C  
ATOM    273  CD1 TYR A  78      56.220  30.706  74.104  1.00 19.69           C  
ANISOU  273  CD1 TYR A  78     1923   3047   2510   -266   -515    285       C  
ATOM    274  CD2 TYR A  78      58.234  30.976  72.822  1.00 18.24           C  
ANISOU  274  CD2 TYR A  78     1868   2910   2153   -292   -512    228       C  
ATOM    275  CE1 TYR A  78      55.878  32.029  73.854  1.00 18.20           C  
ANISOU  275  CE1 TYR A  78     1713   2875   2326   -228   -538    365       C  
ATOM    276  CE2 TYR A  78      57.905  32.284  72.562  1.00 17.55           C  
ANISOU  276  CE2 TYR A  78     1762   2840   2065   -261   -537    311       C  
ATOM    277  CZ  TYR A  78      56.733  32.810  73.083  1.00 17.71           C  
ANISOU  277  CZ  TYR A  78     1709   2842   2177   -227   -551    378       C  
ATOM    278  OH  TYR A  78      56.438  34.129  72.799  1.00 18.95           O  
ANISOU  278  OH  TYR A  78     1849   3009   2344   -191   -574    463       O  
ATOM    279  N   GLU A  79      58.885  26.031  72.650  1.00 19.13           N  
ANISOU  279  N   GLU A  79     2036   2956   2276   -438   -486    -68       N  
ATOM    280  CA  GLU A  79      59.680  24.848  72.935  1.00 18.94           C  
ANISOU  280  CA  GLU A  79     2050   2882   2264   -450   -437   -149       C  
ATOM    281  C   GLU A  79      61.127  25.293  73.014  1.00 16.58           C  
ANISOU  281  C   GLU A  79     1809   2579   1910   -413   -376   -163       C  
ATOM    282  O   GLU A  79      61.682  25.778  72.019  1.00 19.64           O  
ANISOU  282  O   GLU A  79     2237   3021   2206   -424   -390   -174       O  
ATOM    283  CB  GLU A  79      59.532  23.831  71.814  1.00 23.73           C  
ANISOU  283  CB  GLU A  79     2680   3510   2826   -518   -485   -233       C  
ATOM    284  CG  GLU A  79      59.746  22.412  72.245  1.00 28.79           C  
ANISOU  284  CG  GLU A  79     3330   4080   3529   -538   -450   -307       C  
ATOM    285  CD  GLU A  79      59.300  21.413  71.186  1.00 27.03           C  
ANISOU  285  CD  GLU A  79     3122   3870   3277   -612   -509   -391       C  
ATOM    286  OE1 GLU A  79      58.088  21.307  70.890  1.00 26.15           O  
ANISOU  286  OE1 GLU A  79     2961   3781   3192   -657   -583   -372       O  
ATOM    287  OE2 GLU A  79      60.203  20.780  70.601  1.00 33.58           O1-
ANISOU  287  OE2 GLU A  79     4014   4690   4054   -626   -480   -478       O1-
ATOM    288  N   ILE A  80      61.730  25.158  74.186  1.00 16.80           N  
ANISOU  288  N   ILE A  80     1840   2548   1993   -372   -310   -155       N  
ATOM    289  CA  ILE A  80      63.055  25.703  74.455  1.00 16.89           C  
ANISOU  289  CA  ILE A  80     1893   2554   1970   -334   -256   -153       C  
ATOM    290  C   ILE A  80      63.913  24.583  75.017  1.00 17.34           C  
ANISOU  290  C   ILE A  80     1970   2554   2065   -327   -203   -209       C  
ATOM    291  O   ILE A  80      63.572  24.000  76.052  1.00 18.30           O  
ANISOU  291  O   ILE A  80     2066   2621   2265   -316   -183   -197       O  
ATOM    292  CB  ILE A  80      62.993  26.900  75.417  1.00 15.95           C  
ANISOU  292  CB  ILE A  80     1758   2424   1878   -285   -235    -74       C  
ATOM    293  CG1 ILE A  80      62.250  28.058  74.738  1.00 21.68           C  
ANISOU  293  CG1 ILE A  80     2464   3202   2570   -286   -286    -16       C  
ATOM    294  CG2 ILE A  80      64.414  27.331  75.866  1.00 15.82           C  
ANISOU  294  CG2 ILE A  80     1780   2392   1840   -252   -181    -76       C  
ATOM    295  CD1 ILE A  80      61.952  29.224  75.645  1.00 20.45           C  
ANISOU  295  CD1 ILE A  80     2288   3027   2454   -238   -267     57       C  
ATOM    296  N   ALA A  81      64.997  24.258  74.316  1.00 17.62           N  
ANISOU  296  N   ALA A  81     2047   2599   2047   -334   -178   -266       N  
ATOM    297  CA  ALA A  81      65.844  23.113  74.630  1.00 16.14           C  
ANISOU  297  CA  ALA A  81     1876   2357   1899   -328   -130   -325       C  
ATOM    298  C   ALA A  81      67.160  23.576  75.235  1.00 15.92           C  
ANISOU  298  C   ALA A  81     1863   2316   1871   -283    -77   -303       C  
ATOM    299  O   ALA A  81      67.844  24.441  74.674  1.00 18.38           O  
ANISOU  299  O   ALA A  81     2193   2672   2116   -276    -69   -292       O  
ATOM    300  CB  ALA A  81      66.145  22.290  73.372  1.00 19.23           C  
ANISOU  300  CB  ALA A  81     2302   2764   2240   -366   -133   -416       C  
ATOM    301  N   MET A  82      67.530  22.959  76.346  1.00 14.73           N  
ANISOU  301  N   MET A  82     1700   2102   1793   -257    -44   -296       N  
ATOM    302  CA  MET A  82      68.814  23.192  76.983  1.00 15.21           C  
ANISOU  302  CA  MET A  82     1769   2147   1865   -219      0   -279       C  
ATOM    303  C   MET A  82      69.879  22.375  76.271  1.00 16.35           C  
ANISOU  303  C   MET A  82     1931   2279   2002   -220     37   -348       C  
ATOM    304  O   MET A  82      69.767  21.146  76.205  1.00 15.68           O  
ANISOU  304  O   MET A  82     1846   2146   1965   -230     48   -400       O  
ATOM    305  CB  MET A  82      68.716  22.727  78.430  1.00 16.69           C  
ANISOU  305  CB  MET A  82     1936   2274   2130   -195     14   -242       C  
ATOM    306  CG  MET A  82      67.677  23.468  79.240  1.00 15.45           C  
ANISOU  306  CG  MET A  82     1762   2125   1984   -189     -8   -178       C  
ATOM    307  SD  MET A  82      67.314  22.592  80.776  1.00 16.72           S  
ANISOU  307  SD  MET A  82     1903   2219   2229   -173     12   -143       S  
ATOM    308  CE  MET A  82      65.539  22.427  80.757  1.00 16.68           C  
ANISOU  308  CE  MET A  82     1864   2216   2256   -202    -16   -126       C  
ATOM    309  N   ARG A  83      70.905  23.049  75.728  1.00 15.11           N  
ANISOU  309  N   ARG A  83     1788   2162   1791   -210     61   -350       N  
ATOM    310  CA  ARG A  83      71.910  22.388  74.906  1.00 17.47           C  
ANISOU  310  CA  ARG A  83     2103   2462   2075   -208    106   -417       C  
ATOM    311  C   ARG A  83      73.308  22.844  75.305  1.00 15.51           C  
ANISOU  311  C   ARG A  83     1841   2214   1839   -174    148   -388       C  
ATOM    312  O   ARG A  83      73.518  23.994  75.684  1.00 15.17           O  
ANISOU  312  O   ARG A  83     1792   2199   1772   -166    135   -326       O  
ATOM    313  CB  ARG A  83      71.705  22.706  73.419  1.00 18.70           C  
ANISOU  313  CB  ARG A  83     2289   2685   2131   -244     97   -460       C  
ATOM    314  CG  ARG A  83      70.361  22.272  72.876  1.00 21.84           C  
ANISOU  314  CG  ARG A  83     2697   3092   2509   -286     45   -492       C  
ATOM    315  CD  ARG A  83      70.309  22.455  71.361  1.00 25.47           C  
ANISOU  315  CD  ARG A  83     3195   3623   2859   -324     36   -541       C  
ATOM    316  NE  ARG A  83      68.945  22.279  70.874  1.00 31.20           N  
ANISOU  316  NE  ARG A  83     3924   4370   3559   -370    -33   -555       N  
ATOM    317  CZ  ARG A  83      68.392  21.096  70.639  1.00 35.91           C  
ANISOU  317  CZ  ARG A  83     4529   4929   4186   -400    -47   -628       C  
ATOM    318  NH1 ARG A  83      69.047  19.968  70.876  1.00 34.43           N1+
ANISOU  318  NH1 ARG A  83     4349   4672   4062   -385      6   -694       N1+
ATOM    319  NH2 ARG A  83      67.148  21.040  70.163  1.00 32.22           N  
ANISOU  319  NH2 ARG A  83     4059   4489   3693   -448   -118   -633       N  
ATOM    320  N   GLN A  84      74.272  21.934  75.189  1.00 16.01           N  
ANISOU  320  N   GLN A  84     1898   2242   1944   -154    198   -435       N  
ATOM    321  CA  GLN A  84      75.678  22.253  75.410  1.00 15.65           C  
ANISOU  321  CA  GLN A  84     1831   2201   1916   -123    240   -413       C  
ATOM    322  C   GLN A  84      76.278  22.777  74.112  1.00 16.35           C  
ANISOU  322  C   GLN A  84     1936   2355   1922   -137    275   -444       C  
ATOM    323  O   GLN A  84      76.230  22.092  73.080  1.00 18.61           O  
ANISOU  323  O   GLN A  84     2247   2651   2174   -152    305   -521       O  
ATOM    324  CB  GLN A  84      76.440  21.019  75.894  1.00 15.47           C  
ANISOU  324  CB  GLN A  84     1783   2108   1988    -89    280   -442       C  
ATOM    325  CG  GLN A  84      77.899  21.328  76.217  1.00 15.92           C  
ANISOU  325  CG  GLN A  84     1802   2168   2078    -56    317   -409       C  
ATOM    326  CD  GLN A  84      78.592  20.186  76.915  1.00 18.18           C  
ANISOU  326  CD  GLN A  84     2055   2381   2473    -16    344   -414       C  
ATOM    327  NE2 GLN A  84      79.467  19.487  76.210  1.00 19.77           N  
ANISOU  327  NE2 GLN A  84     2242   2566   2704      6    408   -471       N  
ATOM    328  OE1 GLN A  84      78.337  19.940  78.097  1.00 19.47           O  
ANISOU  328  OE1 GLN A  84     2203   2501   2693     -3    310   -363       O  
ATOM    329  N   VAL A  85      76.824  23.991  74.163  1.00 15.39           N  
ANISOU  329  N   VAL A  85     1804   2278   1764   -137    274   -385       N  
ATOM    330  CA  VAL A  85      77.236  24.710  72.956  1.00 16.45           C  
ANISOU  330  CA  VAL A  85     1958   2484   1810   -158    301   -393       C  
ATOM    331  C   VAL A  85      78.475  25.533  73.260  1.00 15.12           C  
ANISOU  331  C   VAL A  85     1755   2331   1658   -143    329   -339       C  
ATOM    332  O   VAL A  85      78.773  25.837  74.423  1.00 15.56           O  
ANISOU  332  O   VAL A  85     1782   2352   1777   -125    306   -286       O  
ATOM    333  CB  VAL A  85      76.122  25.656  72.450  1.00 15.78           C  
ANISOU  333  CB  VAL A  85     1904   2450   1642   -193    245   -361       C  
ATOM    334  CG1 VAL A  85      74.926  24.869  71.955  1.00 17.47           C  
ANISOU  334  CG1 VAL A  85     2146   2661   1831   -218    213   -416       C  
ATOM    335  CG2 VAL A  85      75.687  26.622  73.539  1.00 17.05           C  
ANISOU  335  CG2 VAL A  85     2050   2594   1833   -186    195   -279       C  
ATOM    336  N   PRO A  86      79.183  25.970  72.225  1.00 16.09           N  
ANISOU  336  N   PRO A  86     1884   2510   1721   -155    376   -347       N  
ATOM    337  CA  PRO A  86      80.233  26.968  72.442  1.00 15.43           C  
ANISOU  337  CA  PRO A  86     1766   2448   1649   -152    395   -283       C  
ATOM    338  C   PRO A  86      79.670  28.377  72.549  1.00 15.75           C  
ANISOU  338  C   PRO A  86     1825   2517   1643   -179    340   -210       C  
ATOM    339  O   PRO A  86      78.687  28.739  71.900  1.00 19.67           O  
ANISOU  339  O   PRO A  86     2361   3047   2067   -204    309   -209       O  
ATOM    340  CB  PRO A  86      81.112  26.838  71.196  1.00 15.89           C  
ANISOU  340  CB  PRO A  86     1824   2557   1655   -158    475   -321       C  
ATOM    341  CG  PRO A  86      80.181  26.314  70.122  1.00 21.22           C  
ANISOU  341  CG  PRO A  86     2557   3263   2242   -180    475   -388       C  
ATOM    342  CD  PRO A  86      79.144  25.479  70.830  1.00 16.37           C  
ANISOU  342  CD  PRO A  86     1954   2590   1677   -172    422   -419       C  
ATOM    343  N   HIS A  87      80.331  29.188  73.372  1.00 15.56           N  
ANISOU  343  N   HIS A  87     1769   2477   1665   -175    327   -148       N  
ATOM    344  CA  HIS A  87      79.980  30.595  73.512  1.00 14.10           C  
ANISOU  344  CA  HIS A  87     1599   2306   1450   -198    284    -80       C  
ATOM    345  C   HIS A  87      81.282  31.335  73.757  1.00 14.45           C  
ANISOU  345  C   HIS A  87     1604   2355   1531   -204    308    -33       C  
ATOM    346  O   HIS A  87      82.093  30.895  74.578  1.00 16.54           O  
ANISOU  346  O   HIS A  87     1827   2587   1871   -184    316    -35       O  
ATOM    347  CB  HIS A  87      79.010  30.833  74.686  1.00 15.29           C  
ANISOU  347  CB  HIS A  87     1762   2410   1636   -189    219    -56       C  
ATOM    348  CG  HIS A  87      78.805  32.282  74.999  1.00 13.16           C  
ANISOU  348  CG  HIS A  87     1504   2140   1357   -206    182     10       C  
ATOM    349  CD2 HIS A  87      79.365  33.090  75.932  1.00 14.41           C  
ANISOU  349  CD2 HIS A  87     1647   2268   1559   -208    163     53       C  
ATOM    350  ND1 HIS A  87      77.955  33.075  74.260  1.00 15.97           N  
ANISOU  350  ND1 HIS A  87     1891   2525   1653   -224    159     38       N  
ATOM    351  CE1 HIS A  87      77.993  34.312  74.733  1.00 15.55           C  
ANISOU  351  CE1 HIS A  87     1842   2452   1615   -233    133     95       C  
ATOM    352  NE2 HIS A  87      78.840  34.348  75.750  1.00 13.55           N  
ANISOU  352  NE2 HIS A  87     1564   2163   1422   -226    135    100       N  
ATOM    353  N   ARG A  88      81.484  32.458  73.076  1.00 14.64           N  
ANISOU  353  N   ARG A  88     1637   2418   1507   -233    315     14       N  
ATOM    354  CA  ARG A  88      82.693  33.247  73.271  1.00 13.69           C  
ANISOU  354  CA  ARG A  88     1477   2300   1425   -248    335     64       C  
ATOM    355  C   ARG A  88      82.398  34.367  74.261  1.00 16.90           C  
ANISOU  355  C   ARG A  88     1892   2665   1864   -261    270    119       C  
ATOM    356  O   ARG A  88      81.525  35.210  74.013  1.00 16.88           O  
ANISOU  356  O   ARG A  88     1929   2665   1819   -276    237    150       O  
ATOM    357  CB  ARG A  88      83.181  33.812  71.940  1.00 17.82           C  
ANISOU  357  CB  ARG A  88     2003   2885   1882   -276    388     88       C  
ATOM    358  CG  ARG A  88      84.647  34.163  71.959  1.00 21.10           C  
ANISOU  358  CG  ARG A  88     2359   3310   2349   -288    435    122       C  
ATOM    359  CD  ARG A  88      85.126  34.794  70.645  1.00 21.63           C  
ANISOU  359  CD  ARG A  88     2429   3442   2347   -319    496    156       C  
ATOM    360  NE  ARG A  88      84.877  33.918  69.507  1.00 31.48           N  
ANISOU  360  NE  ARG A  88     3705   4742   3512   -310    553     97       N  
ATOM    361  CZ  ARG A  88      85.659  32.916  69.127  1.00 30.42           C  
ANISOU  361  CZ  ARG A  88     3540   4627   3393   -287    630     40       C  
ATOM    362  NH1 ARG A  88      86.789  32.633  69.758  1.00 30.54           N1+
ANISOU  362  NH1 ARG A  88     3482   4615   3507   -269    661     44       N1+
ATOM    363  NH2 ARG A  88      85.316  32.196  68.064  1.00 33.62           N  
ANISOU  363  NH2 ARG A  88     3986   5078   3710   -283    679    -22       N  
ATOM    364  N   PHE A  89      83.112  34.378  75.384  1.00 14.23           N  
ANISOU  364  N   PHE A  89     1518   2288   1601   -255    250    130       N  
ATOM    365  CA  PHE A  89      82.873  35.418  76.381  1.00 14.43           C  
ANISOU  365  CA  PHE A  89     1560   2271   1653   -270    191    169       C  
ATOM    366  C   PHE A  89      83.651  36.699  76.133  1.00 16.51           C  
ANISOU  366  C   PHE A  89     1808   2538   1926   -310    194    227       C  
ATOM    367  O   PHE A  89      83.371  37.701  76.797  1.00 14.86           O  
ANISOU  367  O   PHE A  89     1622   2290   1733   -326    148    256       O  
ATOM    368  CB  PHE A  89      83.224  34.912  77.785  1.00 14.00           C  
ANISOU  368  CB  PHE A  89     1482   2174   1663   -252    157    157       C  
ATOM    369  CG  PHE A  89      82.171  34.044  78.411  1.00 13.33           C  
ANISOU  369  CG  PHE A  89     1426   2065   1573   -220    133    120       C  
ATOM    370  CD1 PHE A  89      81.101  34.591  79.113  1.00 14.94           C  
ANISOU  370  CD1 PHE A  89     1675   2239   1763   -218     89    127       C  
ATOM    371  CD2 PHE A  89      82.243  32.657  78.273  1.00 13.40           C  
ANISOU  371  CD2 PHE A  89     1415   2078   1598   -191    162     77       C  
ATOM    372  CE1 PHE A  89      80.129  33.760  79.707  1.00 15.29           C  
ANISOU  372  CE1 PHE A  89     1740   2263   1808   -191     73     99       C  
ATOM    373  CE2 PHE A  89      81.260  31.827  78.843  1.00 14.20           C  
ANISOU  373  CE2 PHE A  89     1540   2153   1702   -166    142     48       C  
ATOM    374  CZ  PHE A  89      80.219  32.383  79.575  1.00 13.82           C  
ANISOU  374  CZ  PHE A  89     1532   2080   1638   -168     98     62       C  
ATOM    375  N   HIS A  90      84.633  36.684  75.241  1.00 13.39           N  
ANISOU  375  N   HIS A  90     1373   2185   1528   -326    250    241       N  
ATOM    376  CA  HIS A  90      85.398  37.879  74.939  1.00 15.06           C  
ANISOU  376  CA  HIS A  90     1566   2402   1755   -369    258    302       C  
ATOM    377  C   HIS A  90      85.963  37.727  73.532  1.00 15.35           C  
ANISOU  377  C   HIS A  90     1582   2504   1746   -380    337    313       C  
ATOM    378  O   HIS A  90      86.281  36.615  73.097  1.00 16.97           O  
ANISOU  378  O   HIS A  90     1764   2741   1942   -354    389    267       O  
ATOM    379  CB  HIS A  90      86.529  38.050  75.971  1.00 16.45           C  
ANISOU  379  CB  HIS A  90     1686   2546   2018   -384    235    317       C  
ATOM    380  CG  HIS A  90      87.335  39.294  75.784  1.00 15.67           C  
ANISOU  380  CG  HIS A  90     1563   2442   1949   -436    235    380       C  
ATOM    381  CD2 HIS A  90      87.260  40.513  76.379  1.00 15.54           C  
ANISOU  381  CD2 HIS A  90     1569   2377   1960   -472    182    416       C  
ATOM    382  ND1 HIS A  90      88.395  39.361  74.905  1.00 16.91           N  
ANISOU  382  ND1 HIS A  90     1663   2643   2117   -458    300    411       N  
ATOM    383  CE1 HIS A  90      88.921  40.573  74.948  1.00 17.71           C  
ANISOU  383  CE1 HIS A  90     1751   2725   2254   -510    284    470       C  
ATOM    384  NE2 HIS A  90      88.256  41.288  75.840  1.00 17.56           N  
ANISOU  384  NE2 HIS A  90     1781   2644   2245   -519    211    471       N  
ATOM    385  N   ARG A  91      86.114  38.858  72.839  1.00 16.51           N  
ANISOU  385  N   ARG A  91     1739   2667   1868   -420    349    376       N  
ATOM    386  CA  ARG A  91      86.589  38.856  71.458  1.00 18.69           C  
ANISOU  386  CA  ARG A  91     2004   3012   2085   -436    427    397       C  
ATOM    387  C   ARG A  91      87.870  38.046  71.282  1.00 17.56           C  
ANISOU  387  C   ARG A  91     1788   2899   1983   -427    499    373       C  
ATOM    388  O   ARG A  91      88.075  37.414  70.236  1.00 20.75           O  
ANISOU  388  O   ARG A  91     2190   3363   2329   -416    576    347       O  
ATOM    389  CB  ARG A  91      86.814  40.303  71.018  1.00 19.92           C  
ANISOU  389  CB  ARG A  91     2167   3166   2236   -486    424    485       C  
ATOM    390  CG  ARG A  91      86.948  40.471  69.512  1.00 26.92           C  
ANISOU  390  CG  ARG A  91     3066   4129   3034   -506    495    520       C  
ATOM    391  CD  ARG A  91      87.101  41.943  69.132  1.00 25.36           C  
ANISOU  391  CD  ARG A  91     2877   3920   2838   -557    486    620       C  
ATOM    392  NE  ARG A  91      87.175  42.122  67.686  1.00 32.15           N  
ANISOU  392  NE  ARG A  91     3760   4848   3606   -571    547    655       N  
ATOM    393  CZ  ARG A  91      86.119  42.366  66.922  1.00 32.98           C  
ANISOU  393  CZ  ARG A  91     3933   4974   3622   -564    522    671       C  
ATOM    394  NH1 ARG A  91      84.904  42.444  67.435  1.00 35.58           N1+
ANISOU  394  NH1 ARG A  91     4303   5279   3938   -552    451    668       N1+
ATOM    395  NH2 ARG A  91      86.291  42.541  65.611  1.00 36.26           N  
ANISOU  395  NH2 ARG A  91     4376   5438   3963   -570    568    694       N  
ATOM    396  N   LEU A  92      88.772  38.087  72.267  1.00 17.50           N  
ANISOU  396  N   LEU A  92     1719   2855   2076   -431    478    383       N  
ATOM    397  CA  LEU A  92      90.085  37.456  72.151  1.00 19.12           C  
ANISOU  397  CA  LEU A  92     1837   3085   2341   -423    544    376       C  
ATOM    398  C   LEU A  92      90.188  36.129  72.900  1.00 18.26           C  
ANISOU  398  C   LEU A  92     1700   2954   2284   -371    536    312       C  
ATOM    399  O   LEU A  92      91.287  35.581  73.006  1.00 21.85           O  
ANISOU  399  O   LEU A  92     2074   3418   2811   -356    579    309       O  
ATOM    400  CB  LEU A  92      91.188  38.409  72.603  1.00 21.89           C  
ANISOU  400  CB  LEU A  92     2121   3417   2777   -470    529    444       C  
ATOM    401  CG  LEU A  92      91.224  39.723  71.826  1.00 22.25           C  
ANISOU  401  CG  LEU A  92     2187   3480   2787   -525    546    518       C  
ATOM    402  CD1 LEU A  92      92.339  40.615  72.364  1.00 23.96           C  
ANISOU  402  CD1 LEU A  92     2332   3668   3102   -577    525    581       C  
ATOM    403  CD2 LEU A  92      91.456  39.427  70.351  1.00 25.86           C  
ANISOU  403  CD2 LEU A  92     2643   4015   3166   -523    653    523       C  
ATOM    404  N   PHE A  93      89.091  35.624  73.445  1.00 16.94           N  
ANISOU  404  N   PHE A  93     1591   2755   2091   -342    482    267       N  
ATOM    405  CA  PHE A  93      89.052  34.309  74.065  1.00 17.77           C  
ANISOU  405  CA  PHE A  93     1677   2835   2238   -292    477    209       C  
ATOM    406  C   PHE A  93      88.823  33.237  73.002  1.00 16.48           C  
ANISOU  406  C   PHE A  93     1531   2708   2022   -259    556    146       C  
ATOM    407  O   PHE A  93      88.214  33.500  71.956  1.00 19.92           O  
ANISOU  407  O   PHE A  93     2021   3185   2363   -275    585    138       O  
ATOM    408  CB  PHE A  93      87.851  34.243  75.013  1.00 16.67           C  
ANISOU  408  CB  PHE A  93     1600   2649   2085   -280    393    190       C  
ATOM    409  CG  PHE A  93      88.119  34.718  76.426  1.00 15.02           C  
ANISOU  409  CG  PHE A  93     1373   2393   1943   -292    314    221       C  
ATOM    410  CD1 PHE A  93      89.095  35.662  76.720  1.00 16.46           C  
ANISOU  410  CD1 PHE A  93     1508   2572   2175   -333    297    275       C  
ATOM    411  CD2 PHE A  93      87.344  34.220  77.466  1.00 16.00           C  
ANISOU  411  CD2 PHE A  93     1530   2475   2074   -267    256    195       C  
ATOM    412  CE1 PHE A  93      89.294  36.078  78.042  1.00 16.26           C  
ANISOU  412  CE1 PHE A  93     1475   2503   2199   -349    217    294       C  
ATOM    413  CE2 PHE A  93      87.535  34.643  78.769  1.00 17.15           C  
ANISOU  413  CE2 PHE A  93     1671   2584   2263   -281    183    218       C  
ATOM    414  CZ  PHE A  93      88.518  35.572  79.060  1.00 17.17           C  
ANISOU  414  CZ  PHE A  93     1631   2584   2309   -322    161    265       C  
ATOM    415  N   PRO A  94      89.237  31.998  73.264  1.00 18.54           N  
ANISOU  415  N   PRO A  94     1752   2952   2340   -214    587     99       N  
ATOM    416  CA  PRO A  94      88.673  30.867  72.511  1.00 18.10           C  
ANISOU  416  CA  PRO A  94     1735   2908   2235   -181    639     20       C  
ATOM    417  C   PRO A  94      87.225  30.653  72.915  1.00 19.65           C  
ANISOU  417  C   PRO A  94     2006   3073   2385   -177    568     -9       C  
ATOM    418  O   PRO A  94      86.767  31.205  73.928  1.00 18.23           O  
ANISOU  418  O   PRO A  94     1840   2858   2227   -188    487     28       O  
ATOM    419  CB  PRO A  94      89.519  29.675  72.982  1.00 22.99           C  
ANISOU  419  CB  PRO A  94     2284   3494   2957   -131    675    -11       C  
ATOM    420  CG  PRO A  94      90.011  30.056  74.343  1.00 24.22           C  
ANISOU  420  CG  PRO A  94     2388   3610   3204   -136    599     48       C  
ATOM    421  CD  PRO A  94      89.899  31.559  74.505  1.00 18.88           C  
ANISOU  421  CD  PRO A  94     1731   2949   2493   -192    546    113       C  
ATOM    422  N   PRO A  95      86.473  29.829  72.195  1.00 18.14           N  
ANISOU  422  N   PRO A  95     1865   2893   2136   -162    596    -76       N  
ATOM    423  CA  PRO A  95      85.123  29.502  72.658  1.00 18.54           C  
ANISOU  423  CA  PRO A  95     1973   2910   2161   -157    528   -102       C  
ATOM    424  C   PRO A  95      85.164  28.722  73.965  1.00 17.51           C  
ANISOU  424  C   PRO A  95     1813   2713   2127   -123    488   -109       C  
ATOM    425  O   PRO A  95      86.084  27.938  74.222  1.00 19.27           O  
ANISOU  425  O   PRO A  95     1980   2914   2428    -92    527   -123       O  
ATOM    426  CB  PRO A  95      84.548  28.638  71.529  1.00 22.73           C  
ANISOU  426  CB  PRO A  95     2550   3467   2619   -152    575   -181       C  
ATOM    427  CG  PRO A  95      85.488  28.766  70.384  1.00 28.99           C  
ANISOU  427  CG  PRO A  95     3324   4318   3371   -160    667   -190       C  
ATOM    428  CD  PRO A  95      86.819  29.172  70.923  1.00 21.31           C  
ANISOU  428  CD  PRO A  95     2272   3338   2488   -152    692   -135       C  
ATOM    429  N   THR A  96      84.137  28.945  74.779  1.00 15.80           N  
ANISOU  429  N   THR A  96     1633   2466   1904   -129    413    -93       N  
ATOM    430  CA  THR A  96      83.930  28.266  76.059  1.00 15.35           C  
ANISOU  430  CA  THR A  96     1564   2350   1918   -102    368    -92       C  
ATOM    431  C   THR A  96      82.721  27.350  75.927  1.00 16.04           C  
ANISOU  431  C   THR A  96     1697   2415   1982    -91    358   -146       C  
ATOM    432  O   THR A  96      81.678  27.776  75.431  1.00 15.69           O  
ANISOU  432  O   THR A  96     1702   2393   1866   -114    335   -154       O  
ATOM    433  CB  THR A  96      83.633  29.302  77.156  1.00 14.25           C  
ANISOU  433  CB  THR A  96     1435   2194   1783   -121    294    -33       C  
ATOM    434  CG2 THR A  96      83.361  28.627  78.530  1.00 15.27           C  
ANISOU  434  CG2 THR A  96     1560   2271   1970    -97    246    -27       C  
ATOM    435  OG1 THR A  96      84.743  30.197  77.273  1.00 16.27           O  
ANISOU  435  OG1 THR A  96     1650   2469   2065   -141    296     16       O  
ATOM    436  N   THR A  97      82.834  26.109  76.397  1.00 15.79           N  
ANISOU  436  N   THR A  97     1645   2335   2018    -58    369   -178       N  
ATOM    437  CA  THR A  97      81.654  25.251  76.424  1.00 14.54           C  
ANISOU  437  CA  THR A  97     1528   2146   1851    -53    351   -222       C  
ATOM    438  C   THR A  97      80.724  25.685  77.555  1.00 13.81           C  
ANISOU  438  C   THR A  97     1457   2031   1760    -61    279   -178       C  
ATOM    439  O   THR A  97      81.155  25.826  78.707  1.00 14.32           O  
ANISOU  439  O   THR A  97     1496   2069   1874    -49    249   -131       O  
ATOM    440  CB  THR A  97      82.092  23.808  76.614  1.00 15.40           C  
ANISOU  440  CB  THR A  97     1608   2201   2043    -15    388   -264       C  
ATOM    441  CG2 THR A  97      80.894  22.878  76.590  1.00 16.61           C  
ANISOU  441  CG2 THR A  97     1801   2316   2195    -17    372   -312       C  
ATOM    442  OG1 THR A  97      82.944  23.442  75.535  1.00 17.71           O  
ANISOU  442  OG1 THR A  97     1882   2514   2332     -4    465   -312       O  
ATOM    443  N   VAL A  98      79.449  25.916  77.217  1.00 14.47           N  
ANISOU  443  N   VAL A  98     1585   2126   1786    -82    253   -191       N  
ATOM    444  CA  VAL A  98      78.425  26.352  78.163  1.00 12.38           C  
ANISOU  444  CA  VAL A  98     1341   1843   1518    -88    196   -154       C  
ATOM    445  C   VAL A  98      77.152  25.544  77.928  1.00 13.59           C  
ANISOU  445  C   VAL A  98     1520   1979   1664    -94    185   -193       C  
ATOM    446  O   VAL A  98      77.035  24.778  76.964  1.00 13.38           O  
ANISOU  446  O   VAL A  98     1502   1957   1623    -99    213   -252       O  
ATOM    447  CB  VAL A  98      78.107  27.860  78.015  1.00 13.25           C  
ANISOU  447  CB  VAL A  98     1473   1992   1570   -112    168   -111       C  
ATOM    448  CG1 VAL A  98      79.368  28.699  78.181  1.00 14.20           C  
ANISOU  448  CG1 VAL A  98     1568   2127   1701   -117    177    -73       C  
ATOM    449  CG2 VAL A  98      77.467  28.140  76.643  1.00 14.96           C  
ANISOU  449  CG2 VAL A  98     1717   2254   1713   -136    177   -135       C  
ATOM    450  N   TRP A  99      76.186  25.750  78.820  1.00 13.00           N  
ANISOU  450  N   TRP A  99     1457   1884   1597    -95    144   -161       N  
ATOM    451  CA  TRP A  99      74.836  25.213  78.689  1.00 13.24           C  
ANISOU  451  CA  TRP A  99     1504   1901   1624   -106    125   -183       C  
ATOM    452  C   TRP A  99      73.897  26.385  78.463  1.00 13.35           C  
ANISOU  452  C   TRP A  99     1536   1952   1583   -125     92   -152       C  
ATOM    453  O   TRP A  99      73.867  27.315  79.277  1.00 14.35           O  
ANISOU  453  O   TRP A  99     1666   2077   1710   -117     74   -103       O  
ATOM    454  CB  TRP A  99      74.444  24.487  79.968  1.00 13.21           C  
ANISOU  454  CB  TRP A  99     1491   1845   1684    -89    113   -162       C  
ATOM    455  CG  TRP A  99      75.139  23.154  80.127  1.00 14.03           C  
ANISOU  455  CG  TRP A  99     1575   1901   1854    -70    142   -190       C  
ATOM    456  CD1 TRP A  99      75.982  22.531  79.222  1.00 15.73           C  
ANISOU  456  CD1 TRP A  99     1781   2114   2082    -63    182   -242       C  
ATOM    457  CD2 TRP A  99      75.006  22.263  81.231  1.00 12.46           C  
ANISOU  457  CD2 TRP A  99     1364   1646   1723    -52    137   -167       C  
ATOM    458  CE2 TRP A  99      75.787  21.113  80.948  1.00 13.98           C  
ANISOU  458  CE2 TRP A  99     1537   1797   1976    -33    170   -203       C  
ATOM    459  CE3 TRP A  99      74.270  22.315  82.429  1.00 14.42           C  
ANISOU  459  CE3 TRP A  99     1617   1875   1987    -50    112   -117       C  
ATOM    460  NE1 TRP A  99      76.371  21.297  79.720  1.00 15.82           N  
ANISOU  460  NE1 TRP A  99     1772   2064   2174    -39    201   -253       N  
ATOM    461  CZ2 TRP A  99      75.860  20.038  81.819  1.00 16.03           C  
ANISOU  461  CZ2 TRP A  99     1781   1994   2315    -13    173   -183       C  
ATOM    462  CZ3 TRP A  99      74.354  21.255  83.306  1.00 15.33           C  
ANISOU  462  CZ3 TRP A  99     1720   1936   2170    -33    116    -96       C  
ATOM    463  CH2 TRP A  99      75.153  20.126  82.997  1.00 14.39           C  
ANISOU  463  CH2 TRP A  99     1579   1772   2115    -15    143   -125       C  
ATOM    464  N   GLY A 100      73.165  26.362  77.358  1.00 13.14           N  
ANISOU  464  N   GLY A 100     1524   1958   1510   -148     83   -181       N  
ATOM    465  CA  GLY A 100      72.286  27.468  77.005  1.00 14.77           C  
ANISOU  465  CA  GLY A 100     1742   2200   1669   -163     48   -145       C  
ATOM    466  C   GLY A 100      70.888  27.022  76.635  1.00 13.32           C  
ANISOU  466  C   GLY A 100     1559   2022   1482   -181     16   -161       C  
ATOM    467  O   GLY A 100      70.702  26.021  75.938  1.00 14.61           O  
ANISOU  467  O   GLY A 100     1726   2185   1640   -200     19   -217       O  
ATOM    468  N   TYR A 101      69.901  27.779  77.110  1.00 13.02           N  
ANISOU  468  N   TYR A 101     1513   1983   1450   -178    -15   -113       N  
ATOM    469  CA  TYR A 101      68.546  27.626  76.587  1.00 12.71           C  
ANISOU  469  CA  TYR A 101     1465   1963   1403   -198    -53   -115       C  
ATOM    470  C   TYR A 101      68.526  27.993  75.108  1.00 15.16           C  
ANISOU  470  C   TYR A 101     1792   2334   1636   -227    -74   -128       C  
ATOM    471  O   TYR A 101      69.000  29.065  74.715  1.00 14.97           O  
ANISOU  471  O   TYR A 101     1781   2341   1568   -224    -73    -92       O  
ATOM    472  CB  TYR A 101      67.598  28.537  77.364  1.00 13.28           C  
ANISOU  472  CB  TYR A 101     1521   2025   1502   -181    -73    -54       C  
ATOM    473  CG  TYR A 101      67.425  28.187  78.829  1.00 12.21           C  
ANISOU  473  CG  TYR A 101     1372   1837   1429   -156    -52    -38       C  
ATOM    474  CD1 TYR A 101      66.788  27.015  79.223  1.00 13.79           C  
ANISOU  474  CD1 TYR A 101     1553   2008   1678   -164    -50    -59       C  
ATOM    475  CD2 TYR A 101      67.873  29.039  79.820  1.00 13.15           C  
ANISOU  475  CD2 TYR A 101     1502   1937   1555   -129    -35     -2       C  
ATOM    476  CE1 TYR A 101      66.604  26.710  80.568  1.00 12.50           C  
ANISOU  476  CE1 TYR A 101     1381   1803   1565   -143    -28    -36       C  
ATOM    477  CE2 TYR A 101      67.669  28.755  81.166  1.00 12.08           C  
ANISOU  477  CE2 TYR A 101     1364   1764   1463   -109    -15     13       C  
ATOM    478  CZ  TYR A 101      67.067  27.567  81.536  1.00 13.81           C  
ANISOU  478  CZ  TYR A 101     1563   1958   1725   -115    -10     -1       C  
ATOM    479  OH  TYR A 101      66.870  27.265  82.869  1.00 13.65           O  
ANISOU  479  OH  TYR A 101     1541   1905   1740    -97     13     22       O  
ATOM    480  N   ASP A 102      68.016  27.075  74.281  1.00 14.33           N  
ANISOU  480  N   ASP A 102     1689   2244   1510   -259    -93   -180       N  
ATOM    481  CA  ASP A 102      68.068  27.203  72.825  1.00 14.85           C  
ANISOU  481  CA  ASP A 102     1781   2374   1488   -292   -112   -206       C  
ATOM    482  C   ASP A 102      69.505  27.408  72.343  1.00 16.36           C  
ANISOU  482  C   ASP A 102     1998   2586   1632   -285    -60   -225       C  
ATOM    483  O   ASP A 102      69.754  28.055  71.316  1.00 17.54           O  
ANISOU  483  O   ASP A 102     2170   2796   1699   -303    -65   -212       O  
ATOM    484  CB  ASP A 102      67.097  28.274  72.316  1.00 17.86           C  
ANISOU  484  CB  ASP A 102     2154   2804   1830   -304   -169   -142       C  
ATOM    485  CG  ASP A 102      65.689  27.731  72.122  1.00 24.96           C  
ANISOU  485  CG  ASP A 102     3026   3708   2749   -331   -227   -151       C  
ATOM    486  OD1 ASP A 102      65.504  26.489  72.212  1.00 25.52           O  
ANISOU  486  OD1 ASP A 102     3095   3748   2853   -349   -222   -215       O  
ATOM    487  OD2 ASP A 102      64.776  28.553  71.894  1.00 28.45           O1-
ANISOU  487  OD2 ASP A 102     3447   4181   3183   -334   -277    -90       O1-
ATOM    488  N   GLY A 103      70.470  26.856  73.087  1.00 15.46           N  
ANISOU  488  N   GLY A 103     1878   2424   1571   -260     -9   -248       N  
ATOM    489  CA  GLY A 103      71.859  26.936  72.674  1.00 16.86           C  
ANISOU  489  CA  GLY A 103     2068   2618   1721   -252     45   -267       C  
ATOM    490  C   GLY A 103      72.426  28.336  72.627  1.00 16.78           C  
ANISOU  490  C   GLY A 103     2059   2639   1678   -245     49   -199       C  
ATOM    491  O   GLY A 103      73.333  28.595  71.823  1.00 18.57           O  
ANISOU  491  O   GLY A 103     2298   2905   1851   -254     85   -207       O  
ATOM    492  N   MET A 104      71.944  29.245  73.478  1.00 16.05           N  
ANISOU  492  N   MET A 104     1953   2526   1619   -231     18   -133       N  
ATOM    493  CA  MET A 104      72.487  30.596  73.510  1.00 17.15           C  
ANISOU  493  CA  MET A 104     2095   2681   1740   -227     22    -70       C  
ATOM    494  C   MET A 104      72.580  31.109  74.939  1.00 14.23           C  
ANISOU  494  C   MET A 104     1710   2257   1439   -200     18    -31       C  
ATOM    495  O   MET A 104      71.904  30.609  75.837  1.00 14.23           O  
ANISOU  495  O   MET A 104     1700   2218   1489   -185      4    -38       O  
ATOM    496  CB  MET A 104      71.677  31.462  72.578  1.00 18.31           C  
ANISOU  496  CB  MET A 104     2257   2878   1824   -248    -19    -27       C  
ATOM    497  CG  MET A 104      70.324  31.758  73.152  1.00 15.85           C  
ANISOU  497  CG  MET A 104     1930   2543   1550   -238    -69      7       C  
ATOM    498  SD  MET A 104      69.348  32.762  71.974  1.00 20.49           S  
ANISOU  498  SD  MET A 104     2525   3190   2070   -259   -125     68       S  
ATOM    499  CE  MET A 104      69.082  31.624  70.608  1.00 23.15           C  
ANISOU  499  CE  MET A 104     2882   3592   2324   -302   -141      0       C  
ATOM    500  N   LEU A 105      73.489  32.064  75.147  1.00 13.82           N  
ANISOU  500  N   LEU A 105     1659   2203   1389   -197     33      7       N  
ATOM    501  CA  LEU A 105      73.799  32.575  76.472  1.00 13.49           C  
ANISOU  501  CA  LEU A 105     1610   2112   1402   -178     30     35       C  
ATOM    502  C   LEU A 105      73.868  34.088  76.315  1.00 12.78           C  
ANISOU  502  C   LEU A 105     1532   2028   1297   -186     16     93       C  
ATOM    503  O   LEU A 105      74.734  34.592  75.560  1.00 14.19           O  
ANISOU  503  O   LEU A 105     1712   2235   1446   -205     35    111       O  
ATOM    504  CB  LEU A 105      75.155  32.009  76.903  1.00 13.54           C  
ANISOU  504  CB  LEU A 105     1599   2105   1440   -172     64     12       C  
ATOM    505  CG  LEU A 105      75.573  32.286  78.349  1.00 11.98           C  
ANISOU  505  CG  LEU A 105     1395   1861   1294   -157     54     32       C  
ATOM    506  CD1 LEU A 105      76.654  31.302  78.759  1.00 15.03           C  
ANISOU  506  CD1 LEU A 105     1755   2235   1719   -147     79      6       C  
ATOM    507  CD2 LEU A 105      76.102  33.700  78.531  1.00 14.62           C  
ANISOU  507  CD2 LEU A 105     1737   2191   1625   -170     45     77       C  
ATOM    508  N   PRO A 106      73.020  34.856  77.009  1.00 11.82           N  
ANISOU  508  N   PRO A 106     1419   1874   1201   -172    -11    126       N  
ATOM    509  CA  PRO A 106      71.851  34.413  77.785  1.00 12.45           C  
ANISOU  509  CA  PRO A 106     1493   1926   1311   -151    -27    116       C  
ATOM    510  C   PRO A 106      70.852  33.696  76.896  1.00 12.65           C  
ANISOU  510  C   PRO A 106     1509   1985   1312   -159    -45     99       C  
ATOM    511  O   PRO A 106      70.890  33.761  75.657  1.00 13.18           O  
ANISOU  511  O   PRO A 106     1582   2101   1327   -181    -52    102       O  
ATOM    512  CB  PRO A 106      71.247  35.731  78.302  1.00 13.66           C  
ANISOU  512  CB  PRO A 106     1658   2047   1486   -136    -43    163       C  
ATOM    513  CG  PRO A 106      72.343  36.750  78.245  1.00 13.60           C  
ANISOU  513  CG  PRO A 106     1664   2030   1473   -150    -35    188       C  
ATOM    514  CD  PRO A 106      73.218  36.316  77.081  1.00 13.28           C  
ANISOU  514  CD  PRO A 106     1616   2041   1390   -176    -20    179       C  
ATOM    515  N   GLY A 107      69.921  32.989  77.534  1.00 12.61           N  
ANISOU  515  N   GLY A 107     1491   1959   1342   -146    -53     83       N  
ATOM    516  CA  GLY A 107      68.820  32.383  76.820  1.00 13.32           C  
ANISOU  516  CA  GLY A 107     1566   2075   1420   -159    -79     71       C  
ATOM    517  C   GLY A 107      67.987  33.441  76.117  1.00 13.86           C  
ANISOU  517  C   GLY A 107     1630   2170   1467   -161   -115    124       C  
ATOM    518  O   GLY A 107      68.127  34.642  76.376  1.00 14.03           O  
ANISOU  518  O   GLY A 107     1661   2174   1497   -146   -114    170       O  
ATOM    519  N   PRO A 108      67.138  33.032  75.178  1.00 14.28           N  
ANISOU  519  N   PRO A 108     1671   2263   1493   -182   -151    119       N  
ATOM    520  CA  PRO A 108      66.332  34.019  74.451  1.00 14.93           C  
ANISOU  520  CA  PRO A 108     1744   2375   1555   -184   -194    180       C  
ATOM    521  C   PRO A 108      65.367  34.729  75.391  1.00 13.55           C  
ANISOU  521  C   PRO A 108     1542   2156   1451   -147   -200    226       C  
ATOM    522  O   PRO A 108      64.889  34.161  76.372  1.00 14.59           O  
ANISOU  522  O   PRO A 108     1655   2253   1637   -130   -183    206       O  
ATOM    523  CB  PRO A 108      65.562  33.163  73.431  1.00 16.39           C  
ANISOU  523  CB  PRO A 108     1915   2610   1701   -218   -238    155       C  
ATOM    524  CG  PRO A 108      65.485  31.802  74.080  1.00 15.08           C  
ANISOU  524  CG  PRO A 108     1739   2414   1575   -222   -217     89       C  
ATOM    525  CD  PRO A 108      66.802  31.644  74.807  1.00 13.70           C  
ANISOU  525  CD  PRO A 108     1589   2205   1413   -205   -160     61       C  
ATOM    526  N   THR A 109      65.082  35.988  75.079  1.00 13.77           N  
ANISOU  526  N   THR A 109     1568   2183   1479   -133   -220    292       N  
ATOM    527  CA  THR A 109      64.139  36.753  75.885  1.00 13.38           C  
ANISOU  527  CA  THR A 109     1493   2089   1502    -93   -219    335       C  
ATOM    528  C   THR A 109      62.722  36.364  75.487  1.00 13.15           C  
ANISOU  528  C   THR A 109     1412   2087   1497    -94   -264    356       C  
ATOM    529  O   THR A 109      62.356  36.432  74.303  1.00 15.94           O  
ANISOU  529  O   THR A 109     1755   2495   1807   -120   -317    385       O  
ATOM    530  CB  THR A 109      64.359  38.240  75.624  1.00 13.79           C  
ANISOU  530  CB  THR A 109     1559   2122   1556    -76   -224    399       C  
ATOM    531  CG2 THR A 109      63.293  39.102  76.328  1.00 14.59           C  
ANISOU  531  CG2 THR A 109     1632   2174   1739    -29   -222    445       C  
ATOM    532  OG1 THR A 109      65.643  38.605  76.144  1.00 14.32           O  
ANISOU  532  OG1 THR A 109     1669   2158   1615    -78   -184    378       O  
ATOM    533  N   ILE A 110      61.912  35.955  76.475  1.00 13.88           N  
ANISOU  533  N   ILE A 110     1470   2146   1657    -71   -245    345       N  
ATOM    534  CA  ILE A 110      60.504  35.677  76.222  1.00 13.78           C  
ANISOU  534  CA  ILE A 110     1396   2153   1686    -70   -285    374       C  
ATOM    535  C   ILE A 110      59.707  36.929  76.537  1.00 15.78           C  
ANISOU  535  C   ILE A 110     1617   2374   2003    -21   -284    444       C  
ATOM    536  O   ILE A 110      59.914  37.545  77.583  1.00 15.04           O  
ANISOU  536  O   ILE A 110     1542   2224   1950     19   -229    444       O  
ATOM    537  CB  ILE A 110      60.034  34.492  77.077  1.00 13.86           C  
ANISOU  537  CB  ILE A 110     1380   2144   1741    -74   -258    329       C  
ATOM    538  CG1 ILE A 110      60.869  33.250  76.746  1.00 15.00           C  
ANISOU  538  CG1 ILE A 110     1557   2308   1833   -118   -257    259       C  
ATOM    539  CG2 ILE A 110      58.535  34.270  76.894  1.00 16.84           C  
ANISOU  539  CG2 ILE A 110     1682   2538   2177    -74   -297    365       C  
ATOM    540  CD1 ILE A 110      60.681  32.089  77.762  1.00 17.24           C  
ANISOU  540  CD1 ILE A 110     1827   2558   2165   -119   -220    217       C  
ATOM    541  N   LYS A 111      58.821  37.337  75.628  1.00 15.22           N  
ANISOU  541  N   LYS A 111     1502   2339   1941    -23   -345    505       N  
ATOM    542  CA  LYS A 111      57.990  38.522  75.818  1.00 14.84           C  
ANISOU  542  CA  LYS A 111     1414   2258   1967     28   -348    581       C  
ATOM    543  C   LYS A 111      56.521  38.142  75.793  1.00 17.04           C  
ANISOU  543  C   LYS A 111     1604   2554   2315     37   -382    614       C  
ATOM    544  O   LYS A 111      56.052  37.511  74.837  1.00 18.82           O  
ANISOU  544  O   LYS A 111     1799   2843   2510     -7   -453    622       O  
ATOM    545  CB  LYS A 111      58.252  39.589  74.746  1.00 16.13           C  
ANISOU  545  CB  LYS A 111     1594   2442   2094     26   -395    649       C  
ATOM    546  CG  LYS A 111      59.662  40.146  74.833  1.00 18.91           C  
ANISOU  546  CG  LYS A 111     2023   2767   2394     20   -356    629       C  
ATOM    547  CD  LYS A 111      59.996  40.932  73.585  1.00 23.75           C  
ANISOU  547  CD  LYS A 111     2655   3418   2952      1   -406    695       C  
ATOM    548  CE  LYS A 111      59.449  42.333  73.657  1.00 36.19           C  
ANISOU  548  CE  LYS A 111     4208   4941   4603     51   -412    782       C  
ATOM    549  NZ  LYS A 111      60.279  43.257  72.818  1.00 40.54           N1+
ANISOU  549  NZ  LYS A 111     4804   5498   5102     34   -429    837       N1+
ATOM    550  N   VAL A 112      55.783  38.570  76.818  1.00 16.51           N  
ANISOU  550  N   VAL A 112     1497   2435   2343     92   -331    633       N  
ATOM    551  CA  VAL A 112      54.351  38.309  76.909  1.00 15.98           C  
ANISOU  551  CA  VAL A 112     1333   2378   2361    108   -351    673       C  
ATOM    552  C   VAL A 112      53.649  39.579  77.348  1.00 17.09           C  
ANISOU  552  C   VAL A 112     1433   2466   2596    181   -321    740       C  
ATOM    553  O   VAL A 112      54.278  40.524  77.831  1.00 18.67           O  
ANISOU  553  O   VAL A 112     1686   2609   2797    219   -271    738       O  
ATOM    554  CB  VAL A 112      54.015  37.187  77.917  1.00 18.23           C  
ANISOU  554  CB  VAL A 112     1596   2650   2681    100   -298    618       C  
ATOM    555  CG1 VAL A 112      54.686  35.896  77.530  1.00 17.84           C  
ANISOU  555  CG1 VAL A 112     1585   2639   2554     32   -323    551       C  
ATOM    556  CG2 VAL A 112      54.421  37.593  79.340  1.00 18.43           C  
ANISOU  556  CG2 VAL A 112     1663   2607   2732    150   -196    587       C  
ATOM    557  N   GLN A 113      52.339  39.604  77.151  1.00 17.96           N  
ANISOU  557  N   GLN A 113     1443   2592   2789    201   -354    800       N  
ATOM    558  CA  GLN A 113      51.509  40.653  77.717  1.00 18.47           C  
ANISOU  558  CA  GLN A 113     1452   2601   2966    279   -310    859       C  
ATOM    559  C   GLN A 113      50.964  40.208  79.067  1.00 18.85           C  
ANISOU  559  C   GLN A 113     1469   2611   3083    313   -215    820       C  
ATOM    560  O   GLN A 113      50.788  39.014  79.324  1.00 18.16           O  
ANISOU  560  O   GLN A 113     1363   2555   2983    271   -211    779       O  
ATOM    561  CB  GLN A 113      50.313  40.954  76.806  1.00 21.46           C  
ANISOU  561  CB  GLN A 113     1724   3017   3412    289   -395    956       C  
ATOM    562  CG  GLN A 113      50.652  41.486  75.415  1.00 21.89           C  
ANISOU  562  CG  GLN A 113     1814   3111   3393    255   -488   1002       C  
ATOM    563  CD  GLN A 113      51.489  42.745  75.448  1.00 28.60           C  
ANISOU  563  CD  GLN A 113     2727   3906   4235    297   -460   1032       C  
ATOM    564  NE2 GLN A 113      52.705  42.661  74.929  1.00 34.62           N  
ANISOU  564  NE2 GLN A 113     3578   4692   4884    250   -481   1001       N  
ATOM    565  OE1 GLN A 113      51.046  43.780  75.934  1.00 32.39           O  
ANISOU  565  OE1 GLN A 113     3191   4313   4803    363   -410   1065       O  
ATOM    566  N   LYS A 114      50.656  41.192  79.919  1.00 18.33           N  
ANISOU  566  N   LYS A 114     1396   2474   3093    389   -136    836       N  
ATOM    567  CA  LYS A 114      49.928  40.878  81.137  1.00 18.87           C  
ANISOU  567  CA  LYS A 114     1421   2513   3234    428    -42    814       C  
ATOM    568  C   LYS A 114      48.670  40.106  80.778  1.00 18.51           C  
ANISOU  568  C   LYS A 114     1252   2520   3261    410    -85    861       C  
ATOM    569  O   LYS A 114      47.942  40.476  79.851  1.00 20.30           O  
ANISOU  569  O   LYS A 114     1433   2766   3513    401   -157    916       O  
ATOM    570  CB  LYS A 114      49.542  42.168  81.854  1.00 17.49           C  
ANISOU  570  CB  LYS A 114     1239   2259   3146    518     40    837       C  
ATOM    571  CG  LYS A 114      48.693  41.908  83.085  1.00 20.09           C  
ANISOU  571  CG  LYS A 114     1518   2564   3552    564    147    819       C  
ATOM    572  CD  LYS A 114      48.298  43.191  83.763  1.00 22.13           C  
ANISOU  572  CD  LYS A 114     1794   2740   3876    642    232    820       C  
ATOM    573  CE  LYS A 114      47.551  42.878  85.048  1.00 26.84           C  
ANISOU  573  CE  LYS A 114     2372   3317   4510    670    346    782       C  
ATOM    574  NZ  LYS A 114      47.064  44.120  85.715  1.00 35.39           N1+
ANISOU  574  NZ  LYS A 114     3470   4321   5655    744    431    775       N1+
ATOM    575  N   ASP A 115      48.429  39.022  81.515  1.00 18.63           N  
ANISOU  575  N   ASP A 115     1249   2549   3279    384    -38    818       N  
ATOM    576  CA  ASP A 115      47.242  38.175  81.388  1.00 19.08           C  
ANISOU  576  CA  ASP A 115     1223   2640   3388    349    -60    836       C  
ATOM    577  C   ASP A 115      47.251  37.301  80.134  1.00 21.12           C  
ANISOU  577  C   ASP A 115     1463   2966   3596    265   -184    840       C  
ATOM    578  O   ASP A 115      46.251  36.616  79.862  1.00 24.63           O  
ANISOU  578  O   ASP A 115     1843   3437   4079    228   -219    853       O  
ATOM    579  CB  ASP A 115      45.948  38.997  81.411  1.00 22.28           C  
ANISOU  579  CB  ASP A 115     1562   3017   3888    398    -41    890       C  
ATOM    580  CG  ASP A 115      45.608  39.560  82.776  1.00 22.49           C  
ANISOU  580  CG  ASP A 115     1595   2980   3971    471     93    873       C  
ATOM    581  OD1 ASP A 115      46.272  39.250  83.777  1.00 25.30           O  
ANISOU  581  OD1 ASP A 115     2005   3317   4292    481    175    820       O  
ATOM    582  OD2 ASP A 115      44.691  40.415  82.833  1.00 31.98           O1-
ANISOU  582  OD2 ASP A 115     2751   4149   5250    520    118    914       O1-
ATOM    583  N   GLU A 116      48.344  37.277  79.370  1.00 20.30           N  
ANISOU  583  N   GLU A 116     1419   2893   3403    230   -250    825       N  
ATOM    584  CA  GLU A 116      48.427  36.452  78.168  1.00 22.29           C  
ANISOU  584  CA  GLU A 116     1671   3210   3589    147   -361    815       C  
ATOM    585  C   GLU A 116      48.976  35.086  78.566  1.00 21.44           C  
ANISOU  585  C   GLU A 116     1600   3112   3434     89   -341    738       C  
ATOM    586  O   GLU A 116      50.135  34.968  78.962  1.00 20.59           O  
ANISOU  586  O   GLU A 116     1594   2980   3248     85   -295    676       O  
ATOM    587  CB  GLU A 116      49.301  37.123  77.111  1.00 23.93           C  
ANISOU  587  CB  GLU A 116     1940   3444   3709    135   -433    831       C  
ATOM    588  CG  GLU A 116      49.664  36.204  75.955  1.00 23.63           C  
ANISOU  588  CG  GLU A 116     1929   3474   3573     46   -531    798       C  
ATOM    589  CD  GLU A 116      50.520  36.886  74.913  1.00 27.77           C  
ANISOU  589  CD  GLU A 116     2525   4027   3999     33   -589    814       C  
ATOM    590  OE1 GLU A 116      51.389  37.702  75.295  1.00 22.66           O  
ANISOU  590  OE1 GLU A 116     1950   3335   3324     73   -531    807       O  
ATOM    591  OE2 GLU A 116      50.357  36.564  73.719  1.00 29.23           O1-
ANISOU  591  OE2 GLU A 116     2719   4269   4118    -24   -677    816       O1-
ATOM    592  N   LYS A 117      48.150  34.055  78.469  1.00 20.16           N  
ANISOU  592  N   LYS A 117     1371   2974   3314     41   -370    734       N  
ATOM    593  CA  LYS A 117      48.578  32.719  78.851  1.00 18.11           C  
ANISOU  593  CA  LYS A 117     1139   2714   3027    -15   -351    667       C  
ATOM    594  C   LYS A 117      49.454  32.134  77.746  1.00 20.33           C  
ANISOU  594  C   LYS A 117     1494   3034   3198    -85   -433    613       C  
ATOM    595  O   LYS A 117      49.105  32.213  76.561  1.00 23.01           O  
ANISOU  595  O   LYS A 117     1803   3426   3514   -122   -536    638       O  
ATOM    596  CB  LYS A 117      47.339  31.849  79.077  1.00 22.93           C  
ANISOU  596  CB  LYS A 117     1667   3324   3719    -45   -351    677       C  
ATOM    597  CG  LYS A 117      47.674  30.417  79.484  1.00 24.30           C  
ANISOU  597  CG  LYS A 117     1856   3491   3887   -106   -333    619       C  
ATOM    598  CD  LYS A 117      46.465  29.618  79.942  1.00 24.28           C  
ANISOU  598  CD  LYS A 117     1783   3472   3968   -127   -310    630       C  
ATOM    599  CE  LYS A 117      45.506  29.368  78.800  1.00 28.85           C  
ANISOU  599  CE  LYS A 117     2312   4089   4562   -176   -414    644       C  
ATOM    600  NZ  LYS A 117      44.217  28.763  79.248  1.00 31.94           N1+
ANISOU  600  NZ  LYS A 117     2623   4466   5046   -190   -391    668       N1+
ATOM    601  N   ILE A 118      50.595  31.562  78.133  1.00 18.63           N  
ANISOU  601  N   ILE A 118     1374   2795   2911   -101   -387    539       N  
ATOM    602  CA  ILE A 118      51.514  30.912  77.204  1.00 17.37           C  
ANISOU  602  CA  ILE A 118     1286   2663   2649   -162   -443    477       C  
ATOM    603  C   ILE A 118      51.878  29.540  77.743  1.00 19.38           C  
ANISOU  603  C   ILE A 118     1568   2890   2905   -203   -407    408       C  
ATOM    604  O   ILE A 118      51.718  29.250  78.932  1.00 18.47           O  
ANISOU  604  O   ILE A 118     1439   2731   2846   -177   -328    411       O  
ATOM    605  CB  ILE A 118      52.786  31.740  76.881  1.00 17.61           C  
ANISOU  605  CB  ILE A 118     1414   2694   2584   -139   -432    460       C  
ATOM    606  CG1 ILE A 118      53.744  31.757  78.068  1.00 15.75           C  
ANISOU  606  CG1 ILE A 118     1246   2404   2336   -102   -333    422       C  
ATOM    607  CG2 ILE A 118      52.405  33.148  76.427  1.00 19.34           C  
ANISOU  607  CG2 ILE A 118     1605   2928   2814    -94   -463    538       C  
ATOM    608  CD1 ILE A 118      55.158  32.167  77.653  1.00 16.89           C  
ANISOU  608  CD1 ILE A 118     1486   2552   2382   -104   -330    388       C  
ATOM    609  N   TYR A 119      52.355  28.682  76.842  1.00 16.99           N  
ANISOU  609  N   TYR A 119     1305   2611   2539   -268   -464    349       N  
ATOM    610  CA  TYR A 119      52.830  27.348  77.193  1.00 15.99           C  
ANISOU  610  CA  TYR A 119     1212   2451   2411   -308   -436    279       C  
ATOM    611  C   TYR A 119      54.288  27.224  76.786  1.00 17.09           C  
ANISOU  611  C   TYR A 119     1455   2589   2449   -315   -425    214       C  
ATOM    612  O   TYR A 119      54.671  27.652  75.690  1.00 18.26           O  
ANISOU  612  O   TYR A 119     1637   2783   2518   -332   -479    204       O  
ATOM    613  CB  TYR A 119      51.999  26.266  76.477  1.00 17.82           C  
ANISOU  613  CB  TYR A 119     1391   2702   2677   -386   -511    255       C  
ATOM    614  CG  TYR A 119      50.599  26.234  77.041  1.00 20.98           C  
ANISOU  614  CG  TYR A 119     1680   3097   3196   -382   -510    320       C  
ATOM    615  CD1 TYR A 119      50.310  25.466  78.159  1.00 22.14           C  
ANISOU  615  CD1 TYR A 119     1799   3192   3423   -381   -439    321       C  
ATOM    616  CD2 TYR A 119      49.599  27.032  76.507  1.00 21.86           C  
ANISOU  616  CD2 TYR A 119     1712   3254   3342   -373   -572    389       C  
ATOM    617  CE1 TYR A 119      49.055  25.465  78.719  1.00 21.24           C  
ANISOU  617  CE1 TYR A 119     1578   3074   3419   -374   -424    384       C  
ATOM    618  CE2 TYR A 119      48.329  27.040  77.056  1.00 23.63           C  
ANISOU  618  CE2 TYR A 119     1838   3466   3675   -358   -554    446       C  
ATOM    619  CZ  TYR A 119      48.074  26.248  78.160  1.00 19.74           C  
ANISOU  619  CZ  TYR A 119     1318   2924   3257   -360   -478    441       C  
ATOM    620  OH  TYR A 119      46.818  26.288  78.710  1.00 25.13           O  
ANISOU  620  OH  TYR A 119     1925   3593   4031   -339   -444    490       O  
ATOM    621  N   VAL A 120      55.101  26.625  77.653  1.00 15.72           N  
ANISOU  621  N   VAL A 120     1329   2367   2278   -303   -354    175       N  
ATOM    622  CA  VAL A 120      56.518  26.419  77.352  1.00 14.97           C  
ANISOU  622  CA  VAL A 120     1321   2265   2101   -306   -337    115       C  
ATOM    623  C   VAL A 120      56.899  24.979  77.656  1.00 17.81           C  
ANISOU  623  C   VAL A 120     1701   2581   2486   -340   -313     54       C  
ATOM    624  O   VAL A 120      56.821  24.543  78.813  1.00 17.19           O  
ANISOU  624  O   VAL A 120     1609   2454   2467   -321   -256     69       O  
ATOM    625  CB  VAL A 120      57.428  27.376  78.136  1.00 13.96           C  
ANISOU  625  CB  VAL A 120     1240   2119   1946   -245   -274    137       C  
ATOM    626  CG1 VAL A 120      58.858  27.149  77.722  1.00 15.44           C  
ANISOU  626  CG1 VAL A 120     1502   2306   2057   -253   -261     81       C  
ATOM    627  CG2 VAL A 120      57.036  28.820  77.897  1.00 19.05           C  
ANISOU  627  CG2 VAL A 120     1865   2792   2580   -209   -291    199       C  
ATOM    628  N   ARG A 121      57.342  24.251  76.635  1.00 16.78           N  
ANISOU  628  N   ARG A 121     1605   2463   2306   -388   -352    -14       N  
ATOM    629  CA  ARG A 121      57.944  22.933  76.841  1.00 15.00           C  
ANISOU  629  CA  ARG A 121     1411   2186   2102   -412   -323    -80       C  
ATOM    630  C   ARG A 121      59.452  23.136  77.029  1.00 17.91           C  
ANISOU  630  C   ARG A 121     1850   2541   2414   -375   -271   -108       C  
ATOM    631  O   ARG A 121      60.180  23.370  76.062  1.00 16.55           O  
ANISOU  631  O   ARG A 121     1722   2404   2162   -385   -288   -147       O  
ATOM    632  CB  ARG A 121      57.647  22.035  75.640  1.00 17.86           C  
ANISOU  632  CB  ARG A 121     1779   2564   2445   -483   -387   -150       C  
ATOM    633  CG  ARG A 121      58.296  20.654  75.772  1.00 19.34           C  
ANISOU  633  CG  ARG A 121     2003   2686   2661   -506   -355   -226       C  
ATOM    634  CD  ARG A 121      57.955  19.680  74.645  1.00 19.83           C  
ANISOU  634  CD  ARG A 121     2075   2750   2711   -580   -414   -308       C  
ATOM    635  NE  ARG A 121      56.529  19.582  74.366  1.00 22.20           N  
ANISOU  635  NE  ARG A 121     2306   3072   3056   -630   -485   -281       N  
ATOM    636  CZ  ARG A 121      55.798  18.580  74.827  1.00 22.86           C  
ANISOU  636  CZ  ARG A 121     2346   3100   3241   -669   -489   -287       C  
ATOM    637  NH1 ARG A 121      56.334  17.656  75.612  1.00 23.72           N1+
ANISOU  637  NH1 ARG A 121     2475   3127   3412   -658   -426   -310       N1+
ATOM    638  NH2 ARG A 121      54.495  18.536  74.549  1.00 20.61           N  
ANISOU  638  NH2 ARG A 121     1988   2839   3002   -717   -557   -258       N  
ATOM    639  N   TRP A 122      59.927  23.065  78.273  1.00 15.68           N  
ANISOU  639  N   TRP A 122     1575   2212   2170   -335   -208    -83       N  
ATOM    640  CA  TRP A 122      61.351  23.177  78.585  1.00 14.77           C  
ANISOU  640  CA  TRP A 122     1516   2081   2017   -302   -162   -103       C  
ATOM    641  C   TRP A 122      61.957  21.783  78.474  1.00 17.11           C  
ANISOU  641  C   TRP A 122     1833   2328   2339   -325   -146   -167       C  
ATOM    642  O   TRP A 122      61.511  20.859  79.155  1.00 17.30           O  
ANISOU  642  O   TRP A 122     1835   2301   2439   -336   -131   -162       O  
ATOM    643  CB  TRP A 122      61.570  23.709  80.007  1.00 16.53           C  
ANISOU  643  CB  TRP A 122     1737   2278   2264   -252   -111    -46       C  
ATOM    644  CG  TRP A 122      60.925  25.032  80.379  1.00 14.26           C  
ANISOU  644  CG  TRP A 122     1429   2020   1971   -221   -111     16       C  
ATOM    645  CD1 TRP A 122      59.814  25.213  81.171  1.00 15.08           C  
ANISOU  645  CD1 TRP A 122     1485   2114   2131   -208    -96     66       C  
ATOM    646  CD2 TRP A 122      61.404  26.346  80.062  1.00 13.86           C  
ANISOU  646  CD2 TRP A 122     1402   2002   1861   -195   -117     35       C  
ATOM    647  CE2 TRP A 122      60.516  27.276  80.660  1.00 13.90           C  
ANISOU  647  CE2 TRP A 122     1376   2012   1894   -165   -107     93       C  
ATOM    648  CE3 TRP A 122      62.488  26.830  79.311  1.00 15.13           C  
ANISOU  648  CE3 TRP A 122     1607   2188   1953   -194   -125     11       C  
ATOM    649  NE1 TRP A 122      59.560  26.562  81.330  1.00 15.55           N  
ANISOU  649  NE1 TRP A 122     1540   2197   2171   -172    -92    109       N  
ATOM    650  CZ2 TRP A 122      60.674  28.646  80.533  1.00 13.94           C  
ANISOU  650  CZ2 TRP A 122     1394   2036   1865   -135   -110    124       C  
ATOM    651  CZ3 TRP A 122      62.644  28.199  79.187  1.00 14.75           C  
ANISOU  651  CZ3 TRP A 122     1570   2164   1869   -169   -129     49       C  
ATOM    652  CH2 TRP A 122      61.753  29.089  79.809  1.00 15.15           C  
ANISOU  652  CH2 TRP A 122     1593   2210   1955   -139   -123    103       C  
ATOM    653  N   LYS A 123      62.970  21.628  77.622  1.00 14.72           N  
ANISOU  653  N   LYS A 123     1574   2037   1980   -330   -144   -226       N  
ATOM    654  CA  LYS A 123      63.532  20.318  77.322  1.00 16.40           C  
ANISOU  654  CA  LYS A 123     1809   2201   2220   -351   -127   -298       C  
ATOM    655  C   LYS A 123      64.975  20.246  77.792  1.00 15.84           C  
ANISOU  655  C   LYS A 123     1770   2104   2145   -308    -73   -305       C  
ATOM    656  O   LYS A 123      65.764  21.155  77.532  1.00 16.36           O  
ANISOU  656  O   LYS A 123     1857   2212   2148   -285    -63   -295       O  
ATOM    657  CB  LYS A 123      63.473  20.023  75.817  1.00 17.69           C  
ANISOU  657  CB  LYS A 123     1997   2401   2323   -397   -165   -375       C  
ATOM    658  CG  LYS A 123      62.045  19.978  75.249  1.00 17.09           C  
ANISOU  658  CG  LYS A 123     1887   2354   2252   -449   -233   -373       C  
ATOM    659  CD  LYS A 123      62.029  19.500  73.780  1.00 22.02           C  
ANISOU  659  CD  LYS A 123     2546   3011   2811   -504   -275   -461       C  
ATOM    660  CE  LYS A 123      62.849  20.431  72.881  1.00 31.80           C  
ANISOU  660  CE  LYS A 123     3828   4322   3933   -490   -272   -470       C  
ATOM    661  NZ  LYS A 123      62.811  19.989  71.441  1.00 39.18           N1+
ANISOU  661  NZ  LYS A 123     4804   5299   4785   -545   -310   -557       N1+
ATOM    662  N   ASN A 124      65.324  19.138  78.446  1.00 16.03           N  
ANISOU  662  N   ASN A 124     1793   2057   2243   -301    -41   -319       N  
ATOM    663  CA  ASN A 124      66.714  18.840  78.771  1.00 15.95           C  
ANISOU  663  CA  ASN A 124     1804   2014   2241   -263      4   -331       C  
ATOM    664  C   ASN A 124      67.287  18.051  77.592  1.00 15.78           C  
ANISOU  664  C   ASN A 124     1810   1980   2206   -283     14   -426       C  
ATOM    665  O   ASN A 124      66.974  16.874  77.405  1.00 16.62           O  
ANISOU  665  O   ASN A 124     1916   2028   2371   -309     15   -476       O  
ATOM    666  CB  ASN A 124      66.754  18.027  80.062  1.00 16.15           C  
ANISOU  666  CB  ASN A 124     1812   1967   2356   -244     30   -290       C  
ATOM    667  CG  ASN A 124      68.170  17.656  80.495  1.00 16.87           C  
ANISOU  667  CG  ASN A 124     1917   2023   2472   -203     69   -290       C  
ATOM    668  ND2 ASN A 124      68.328  17.389  81.780  1.00 14.94           N  
ANISOU  668  ND2 ASN A 124     1659   1740   2278   -177     85   -226       N  
ATOM    669  OD1 ASN A 124      69.061  17.469  79.670  1.00 16.24           O  
ANISOU  669  OD1 ASN A 124     1853   1945   2370   -197     87   -349       O  
ATOM    670  N   LYS A 125      68.147  18.703  76.810  1.00 14.35           N  
ANISOU  670  N   LYS A 125     1654   1851   1949   -272     27   -452       N  
ATOM    671  CA  LYS A 125      68.858  18.078  75.698  1.00 16.26           C  
ANISOU  671  CA  LYS A 125     1925   2089   2163   -283     52   -544       C  
ATOM    672  C   LYS A 125      70.359  18.148  75.959  1.00 17.76           C  
ANISOU  672  C   LYS A 125     2119   2267   2362   -234    108   -540       C  
ATOM    673  O   LYS A 125      71.163  18.248  75.037  1.00 18.69           O  
ANISOU  673  O   LYS A 125     2258   2415   2427   -230    139   -592       O  
ATOM    674  CB  LYS A 125      68.488  18.754  74.377  1.00 18.00           C  
ANISOU  674  CB  LYS A 125     2171   2392   2275   -319     20   -579       C  
ATOM    675  CG  LYS A 125      67.058  18.512  73.907  1.00 19.18           C  
ANISOU  675  CG  LYS A 125     2315   2555   2417   -375    -43   -597       C  
ATOM    676  CD  LYS A 125      66.725  17.042  73.844  1.00 19.87           C  
ANISOU  676  CD  LYS A 125     2406   2564   2579   -404    -40   -668       C  
ATOM    677  CE  LYS A 125      65.524  16.820  72.934  1.00 26.02           C  
ANISOU  677  CE  LYS A 125     3189   3373   3323   -472   -107   -713       C  
ATOM    678  NZ  LYS A 125      65.460  15.422  72.432  1.00 29.43           N1+
ANISOU  678  NZ  LYS A 125     3646   3737   3798   -510   -101   -817       N1+
ATOM    679  N   LEU A 126      70.740  18.106  77.215  1.00 16.12           N  
ANISOU  679  N   LEU A 126     1886   2018   2219   -197    122   -475       N  
ATOM    680  CA  LEU A 126      72.118  18.206  77.674  1.00 16.90           C  
ANISOU  680  CA  LEU A 126     1975   2105   2341   -151    163   -453       C  
ATOM    681  C   LEU A 126      72.797  16.841  77.702  1.00 18.25           C  
ANISOU  681  C   LEU A 126     2140   2195   2599   -130    205   -501       C  
ATOM    682  O   LEU A 126      72.134  15.800  77.629  1.00 19.30           O  
ANISOU  682  O   LEU A 126     2278   2268   2786   -151    200   -540       O  
ATOM    683  CB  LEU A 126      72.137  18.824  79.070  1.00 15.42           C  
ANISOU  683  CB  LEU A 126     1766   1916   2176   -126    147   -358       C  
ATOM    684  CG  LEU A 126      71.623  20.261  79.142  1.00 13.77           C  
ANISOU  684  CG  LEU A 126     1563   1777   1892   -136    114   -309       C  
ATOM    685  CD1 LEU A 126      71.429  20.631  80.600  1.00 17.28           C  
ANISOU  685  CD1 LEU A 126     1994   2206   2365   -116    102   -230       C  
ATOM    686  CD2 LEU A 126      72.583  21.261  78.469  1.00 15.19           C  
ANISOU  686  CD2 LEU A 126     1752   2016   2004   -129    128   -313       C  
ATOM    687  N   PRO A 127      74.130  16.813  77.783  1.00 18.87           N  
ANISOU  687  N   PRO A 127     2205   2265   2699    -89    247   -499       N  
ATOM    688  CA  PRO A 127      74.842  15.535  77.923  1.00 19.47           C  
ANISOU  688  CA  PRO A 127     2267   2256   2875    -58    290   -532       C  
ATOM    689  C   PRO A 127      74.577  14.898  79.278  1.00 18.11           C  
ANISOU  689  C   PRO A 127     2071   2012   2796    -41    272   -462       C  
ATOM    690  O   PRO A 127      73.946  15.469  80.169  1.00 19.93           O  
ANISOU  690  O   PRO A 127     2297   2267   3011    -50    232   -388       O  
ATOM    691  CB  PRO A 127      76.324  15.915  77.799  1.00 22.20           C  
ANISOU  691  CB  PRO A 127     2590   2626   3220    -16    333   -524       C  
ATOM    692  CG  PRO A 127      76.357  17.321  77.307  1.00 23.47           C  
ANISOU  692  CG  PRO A 127     2762   2885   3270    -35    318   -506       C  
ATOM    693  CD  PRO A 127      75.050  17.957  77.663  1.00 21.85           C  
ANISOU  693  CD  PRO A 127     2574   2711   3018    -71    258   -466       C  
ATOM    694  N   GLU A 128      75.087  13.668  79.420  1.00 20.68           N  
ANISOU  694  N   GLU A 128     2383   2249   3225    -14    306   -486       N  
ATOM    695  CA  GLU A 128      74.882  12.898  80.641  1.00 22.24           C  
ANISOU  695  CA  GLU A 128     2559   2370   3519      2    292   -416       C  
ATOM    696  C   GLU A 128      75.799  13.316  81.774  1.00 23.96           C  
ANISOU  696  C   GLU A 128     2744   2600   3758     45    283   -318       C  
ATOM    697  O   GLU A 128      75.475  13.060  82.939  1.00 24.29           O  
ANISOU  697  O   GLU A 128     2776   2611   3841     50    258   -237       O  
ATOM    698  CB  GLU A 128      75.037  11.395  80.372  1.00 26.70           C  
ANISOU  698  CB  GLU A 128     3123   2823   4198     14    329   -473       C  
ATOM    699  CG  GLU A 128      74.017  10.870  79.382  1.00 27.59           C  
ANISOU  699  CG  GLU A 128     3272   2914   4296    -39    326   -571       C  
ATOM    700  CD  GLU A 128      72.640  10.705  80.017  1.00 40.93           C  
ANISOU  700  CD  GLU A 128     4964   4586   6002    -84    279   -525       C  
ATOM    701  OE1 GLU A 128      71.650  11.190  79.422  1.00 42.80           O  
ANISOU  701  OE1 GLU A 128     5219   4877   6165   -135    247   -558       O  
ATOM    702  OE2 GLU A 128      72.546  10.088  81.105  1.00 41.23           O1-
ANISOU  702  OE2 GLU A 128     4980   4557   6128    -68    275   -450       O1-
ATOM    703  N   LYS A 129      76.914  13.960  81.473  1.00 20.79           N  
ANISOU  703  N   LYS A 129     2326   2247   3326     72    302   -320       N  
ATOM    704  CA  LYS A 129      77.875  14.359  82.490  1.00 24.19           C  
ANISOU  704  CA  LYS A 129     2722   2693   3778    108    286   -231       C  
ATOM    705  C   LYS A 129      77.865  15.873  82.631  1.00 19.07           C  
ANISOU  705  C   LYS A 129     2083   2142   3023     89    254   -197       C  
ATOM    706  O   LYS A 129      77.702  16.602  81.649  1.00 20.62           O  
ANISOU  706  O   LYS A 129     2299   2395   3142     66    264   -249       O  
ATOM    707  CB  LYS A 129      79.281  13.893  82.121  1.00 30.83           C  
ANISOU  707  CB  LYS A 129     3522   3505   4688    156    332   -251       C  
ATOM    708  CG  LYS A 129      79.820  14.548  80.858  1.00 37.82           C  
ANISOU  708  CG  LYS A 129     4411   4452   5507    151    372   -324       C  
ATOM    709  CD  LYS A 129      80.701  13.620  80.019  1.00 45.60           C  
ANISOU  709  CD  LYS A 129     5374   5383   6568    189    445   -397       C  
ATOM    710  CE  LYS A 129      79.839  12.563  79.311  1.00 42.50           C  
ANISOU  710  CE  LYS A 129     5024   4923   6202    169    470   -490       C  
ATOM    711  NZ  LYS A 129      78.584  13.198  78.755  1.00 30.58           N1+
ANISOU  711  NZ  LYS A 129     3568   3473   4578    106    436   -528       N1+
ATOM    712  N   HIS A 130      78.016  16.340  83.860  1.00 17.47           N  
ANISOU  712  N   HIS A 130     1870   1955   2814     97    215   -108       N  
ATOM    713  CA  HIS A 130      78.012  17.774  84.126  1.00 17.41           C  
ANISOU  713  CA  HIS A 130     1874   2027   2713     79    183    -75       C  
ATOM    714  C   HIS A 130      79.299  18.447  83.652  1.00 17.47           C  
ANISOU  714  C   HIS A 130     1853   2077   2707     93    197    -82       C  
ATOM    715  O   HIS A 130      80.369  17.839  83.607  1.00 19.73           O  
ANISOU  715  O   HIS A 130     2097   2333   3065    127    221    -78       O  
ATOM    716  CB  HIS A 130      77.839  18.025  85.622  1.00 18.53           C  
ANISOU  716  CB  HIS A 130     2020   2172   2849     81    139     14       C  
ATOM    717  CG  HIS A 130      77.062  19.264  85.915  1.00 13.80           C  
ANISOU  717  CG  HIS A 130     1455   1632   2156     51    112     30       C  
ATOM    718  CD2 HIS A 130      75.793  19.425  86.365  1.00 15.57           C  
ANISOU  718  CD2 HIS A 130     1708   1859   2347     31    100     45       C  
ATOM    719  ND1 HIS A 130      77.544  20.528  85.659  1.00 16.23           N  
ANISOU  719  ND1 HIS A 130     1767   2000   2400     41    100     27       N  
ATOM    720  CE1 HIS A 130      76.616  21.420  85.968  1.00 15.90           C  
ANISOU  720  CE1 HIS A 130     1759   1990   2291     19     81     39       C  
ATOM    721  NE2 HIS A 130      75.545  20.776  86.397  1.00 15.66           N  
ANISOU  721  NE2 HIS A 130     1742   1929   2278     14     83     49       N  
ATOM    722  N   LEU A 131      79.185  19.740  83.328  1.00 15.12           N  
ANISOU  722  N   LEU A 131     1574   1848   2322     67    183    -84       N  
ATOM    723  CA  LEU A 131      80.363  20.567  83.065  1.00 16.19           C  
ANISOU  723  CA  LEU A 131     1681   2028   2441     72    188    -73       C  
ATOM    724  C   LEU A 131      81.189  20.830  84.321  1.00 15.69           C  
ANISOU  724  C   LEU A 131     1588   1966   2407     86    147      5       C  
ATOM    725  O   LEU A 131      82.415  20.995  84.230  1.00 18.19           O  
ANISOU  725  O   LEU A 131     1857   2296   2757    101    154     21       O  
ATOM    726  CB  LEU A 131      79.957  21.926  82.485  1.00 23.46           C  
ANISOU  726  CB  LEU A 131     2633   3014   3267     37    179    -85       C  
ATOM    727  CG  LEU A 131      79.609  22.053  81.005  1.00 31.18           C  
ANISOU  727  CG  LEU A 131     3631   4020   4196     19    217   -154       C  
ATOM    728  CD1 LEU A 131      79.065  23.468  80.710  1.00 24.16           C  
ANISOU  728  CD1 LEU A 131     2774   3189   3218    -14    192   -140       C  
ATOM    729  CD2 LEU A 131      80.848  21.780  80.192  1.00 23.58           C  
ANISOU  729  CD2 LEU A 131     2631   3065   3262     38    270   -184       C  
ATOM    730  N   LEU A 132      80.552  20.886  85.490  1.00 15.56           N  
ANISOU  730  N   LEU A 132     1596   1941   2375     79    103     55       N  
ATOM    731  CA  LEU A 132      81.184  21.422  86.683  1.00 15.69           C  
ANISOU  731  CA  LEU A 132     1602   1976   2383     79     52    125       C  
ATOM    732  C   LEU A 132      81.248  20.372  87.789  1.00 14.89           C  
ANISOU  732  C   LEU A 132     1487   1828   2341    103     29    182       C  
ATOM    733  O   LEU A 132      80.554  19.351  87.722  1.00 16.91           O  
ANISOU  733  O   LEU A 132     1753   2035   2638    114     52    170       O  
ATOM    734  CB  LEU A 132      80.371  22.630  87.170  1.00 14.88           C  
ANISOU  734  CB  LEU A 132     1552   1914   2189     46     20    136       C  
ATOM    735  CG  LEU A 132      80.150  23.742  86.135  1.00 13.62           C  
ANISOU  735  CG  LEU A 132     1410   1795   1969     21     37     92       C  
ATOM    736  CD1 LEU A 132      79.406  24.872  86.830  1.00 14.73           C  
ANISOU  736  CD1 LEU A 132     1599   1961   2037     -3      4    111       C  
ATOM    737  CD2 LEU A 132      81.441  24.269  85.535  1.00 15.38           C  
ANISOU  737  CD2 LEU A 132     1592   2046   2206     19     45     88       C  
ATOM    738  N   PRO A 133      82.097  20.570  88.808  1.00 16.09           N  
ANISOU  738  N   PRO A 133     1616   1994   2503    109    -19    249       N  
ATOM    739  CA  PRO A 133      82.223  19.551  89.875  1.00 17.60           C  
ANISOU  739  CA  PRO A 133     1794   2145   2749    133    -46    317       C  
ATOM    740  C   PRO A 133      80.969  19.431  90.750  1.00 14.47           C  
ANISOU  740  C   PRO A 133     1455   1741   2300    117    -60    344       C  
ATOM    741  O   PRO A 133      80.425  20.427  91.228  1.00 16.25           O  
ANISOU  741  O   PRO A 133     1728   2011   2436     88    -82    346       O  
ATOM    742  CB  PRO A 133      83.437  20.027  90.690  1.00 18.11           C  
ANISOU  742  CB  PRO A 133     1822   2243   2816    133   -106    381       C  
ATOM    743  CG  PRO A 133      84.110  21.131  89.848  1.00 16.03           C  
ANISOU  743  CG  PRO A 133     1539   2027   2527    114    -97    338       C  
ATOM    744  CD  PRO A 133      83.020  21.706  89.000  1.00 15.95           C  
ANISOU  744  CD  PRO A 133     1582   2029   2451     90    -56    268       C  
ATOM    745  N   ILE A 134      80.529  18.198  90.973  1.00 15.92           N  
ANISOU  745  N   ILE A 134     1636   1866   2549    136    -42    366       N  
ATOM    746  CA  ILE A 134      79.337  17.921  91.771  1.00 14.18           C  
ANISOU  746  CA  ILE A 134     1461   1633   2293    122    -44    398       C  
ATOM    747  C   ILE A 134      79.758  17.441  93.154  1.00 14.20           C  
ANISOU  747  C   ILE A 134     1460   1630   2306    134    -90    498       C  
ATOM    748  O   ILE A 134      80.558  16.507  93.287  1.00 15.64           O  
ANISOU  748  O   ILE A 134     1596   1768   2580    166    -99    541       O  
ATOM    749  CB  ILE A 134      78.456  16.871  91.080  1.00 14.74           C  
ANISOU  749  CB  ILE A 134     1532   1640   2428    126      5    358       C  
ATOM    750  CG1 ILE A 134      77.828  17.473  89.827  1.00 17.41           C  
ANISOU  750  CG1 ILE A 134     1886   2000   2728    104     39    266       C  
ATOM    751  CG2 ILE A 134      77.388  16.320  92.048  1.00 18.07           C  
ANISOU  751  CG2 ILE A 134     1985   2037   2842    115      4    414       C  
ATOM    752  CD1 ILE A 134      76.988  16.449  89.045  1.00 17.38           C  
ANISOU  752  CD1 ILE A 134     1884   1936   2785    100     80    215       C  
ATOM    753  N   ASP A 135      79.227  18.099  94.190  1.00 16.27           N  
ANISOU  753  N   ASP A 135     1772   1937   2473    110   -118    536       N  
ATOM    754  CA  ASP A 135      79.356  17.620  95.566  1.00 15.32           C  
ANISOU  754  CA  ASP A 135     1664   1817   2339    114   -159    634       C  
ATOM    755  C   ASP A 135      78.263  16.582  95.785  1.00 15.30           C  
ANISOU  755  C   ASP A 135     1677   1761   2375    117   -119    661       C  
ATOM    756  O   ASP A 135      77.063  16.914  95.749  1.00 15.40           O  
ANISOU  756  O   ASP A 135     1730   1786   2336     94    -84    630       O  
ATOM    757  CB  ASP A 135      79.142  18.800  96.518  1.00 15.62           C  
ANISOU  757  CB  ASP A 135     1760   1928   2246     83   -194    649       C  
ATOM    758  CG  ASP A 135      79.248  18.410  97.994  1.00 15.19           C  
ANISOU  758  CG  ASP A 135     1732   1891   2151     81   -239    750       C  
ATOM    759  OD1 ASP A 135      78.975  17.260  98.350  1.00 16.63           O  
ANISOU  759  OD1 ASP A 135     1902   2026   2390     98   -226    811       O  
ATOM    760  OD2 ASP A 135      79.600  19.283  98.826  1.00 16.57           O1-
ANISOU  760  OD2 ASP A 135     1943   2126   2228     59   -288    768       O1-
ATOM    761  N   ARG A 136      78.678  15.349  96.051  1.00 16.10           N  
ANISOU  761  N   ARG A 136     1744   1803   2572    144   -125    723       N  
ATOM    762  CA  ARG A 136      77.770  14.218  96.162  1.00 14.63           C  
ANISOU  762  CA  ARG A 136     1562   1549   2449    146    -86    751       C  
ATOM    763  C   ARG A 136      77.185  14.034  97.562  1.00 17.50           C  
ANISOU  763  C   ARG A 136     1966   1931   2751    131   -102    850       C  
ATOM    764  O   ARG A 136      76.524  13.018  97.822  1.00 19.37           O  
ANISOU  764  O   ARG A 136     2203   2109   3047    132    -74    896       O  
ATOM    765  CB  ARG A 136      78.443  12.940  95.652  1.00 18.42           C  
ANISOU  765  CB  ARG A 136     1985   1938   3077    184    -75    764       C  
ATOM    766  CG  ARG A 136      78.809  13.019  94.179  1.00 18.65           C  
ANISOU  766  CG  ARG A 136     1981   1943   3160    195    -40    655       C  
ATOM    767  CD  ARG A 136      78.916  11.615  93.543  1.00 20.66           C  
ANISOU  767  CD  ARG A 136     2199   2089   3562    225      0    639       C  
ATOM    768  NE  ARG A 136      79.304  11.734  92.145  1.00 22.64           N  
ANISOU  768  NE  ARG A 136     2426   2327   3849    235     38    529       N  
ATOM    769  CZ  ARG A 136      78.445  11.940  91.154  1.00 23.31           C  
ANISOU  769  CZ  ARG A 136     2537   2413   3907    207     77    432       C  
ATOM    770  NH1 ARG A 136      77.141  12.041  91.379  1.00 21.08           N1+
ANISOU  770  NH1 ARG A 136     2295   2139   3575    169     84    430       N1+
ATOM    771  NH2 ARG A 136      78.906  12.090  89.918  1.00 24.13           N  
ANISOU  771  NH2 ARG A 136     2624   2516   4029    216    110    338       N  
ATOM    772  N   THR A 137      77.378  15.002  98.454  1.00 17.67           N  
ANISOU  772  N   THR A 137     2027   2034   2652    115   -142    879       N  
ATOM    773  CA  THR A 137      76.775  14.955  99.778  1.00 17.08           C  
ANISOU  773  CA  THR A 137     2004   1992   2495     97   -149    963       C  
ATOM    774  C   THR A 137      75.514  15.801  99.875  1.00 17.37           C  
ANISOU  774  C   THR A 137     2094   2072   2433     68   -103    913       C  
ATOM    775  O   THR A 137      74.923  15.873 100.955  1.00 18.46           O  
ANISOU  775  O   THR A 137     2280   2245   2491     52    -95    972       O  
ATOM    776  CB  THR A 137      77.778  15.385 100.861  1.00 17.61           C  
ANISOU  776  CB  THR A 137     2087   2120   2483     96   -226   1034       C  
ATOM    777  CG2 THR A 137      79.095  14.597 100.758  1.00 20.26           C  
ANISOU  777  CG2 THR A 137     2356   2416   2927    130   -277   1090       C  
ATOM    778  OG1 THR A 137      78.042  16.791 100.751  1.00 17.43           O  
ANISOU  778  OG1 THR A 137     2092   2168   2362     76   -248    964       O  
ATOM    779  N   LEU A 138      75.098  16.431  98.781  1.00 15.75           N  
ANISOU  779  N   LEU A 138     1881   1867   2235     61    -70    811       N  
ATOM    780  CA  LEU A 138      73.956  17.338  98.749  1.00 16.31           C  
ANISOU  780  CA  LEU A 138     1992   1978   2227     39    -29    760       C  
ATOM    781  C   LEU A 138      72.704  16.588  98.276  1.00 18.17           C  
ANISOU  781  C   LEU A 138     2211   2163   2530     31     32    749       C  
ATOM    782  O   LEU A 138      72.715  15.370  98.076  1.00 19.31           O  
ANISOU  782  O   LEU A 138     2322   2240   2777     38     41    782       O  
ATOM    783  CB  LEU A 138      74.283  18.563  97.887  1.00 16.49           C  
ANISOU  783  CB  LEU A 138     2016   2036   2214     35    -39    667       C  
ATOM    784  CG  LEU A 138      75.567  19.320  98.241  1.00 19.26           C  
ANISOU  784  CG  LEU A 138     2374   2431   2512     35   -101    672       C  
ATOM    785  CD1 LEU A 138      75.609  20.644  97.487  1.00 15.82           C  
ANISOU  785  CD1 LEU A 138     1949   2029   2032     24   -100    585       C  
ATOM    786  CD2 LEU A 138      75.717  19.558  99.724  1.00 19.08           C  
ANISOU  786  CD2 LEU A 138     2403   2456   2392     24   -135    742       C  
ATOM    787  N   HIS A 139      71.589  17.307  98.144  1.00 17.35           N  
ANISOU  787  N   HIS A 139     2128   2088   2376     14     73    706       N  
ATOM    788  CA  HIS A 139      70.338  16.647  97.770  1.00 16.92           C  
ANISOU  788  CA  HIS A 139     2052   1992   2385      1    126    702       C  
ATOM    789  C   HIS A 139      70.411  16.102  96.342  1.00 15.98           C  
ANISOU  789  C   HIS A 139     1887   1817   2370      1    126    634       C  
ATOM    790  O   HIS A 139      70.760  16.817  95.397  1.00 16.71           O  
ANISOU  790  O   HIS A 139     1971   1927   2449      4    113    557       O  
ATOM    791  CB  HIS A 139      69.166  17.628  97.890  1.00 19.96           C  
ANISOU  791  CB  HIS A 139     2461   2425   2699    -13    168    671       C  
ATOM    792  CG  HIS A 139      68.832  17.992  99.303  1.00 18.84           C  
ANISOU  792  CG  HIS A 139     2368   2331   2459    -15    188    734       C  
ATOM    793  CD2 HIS A 139      68.613  17.225 100.393  1.00 25.95           C  
ANISOU  793  CD2 HIS A 139     3284   3227   3349    -20    206    827       C  
ATOM    794  ND1 HIS A 139      68.729  19.301  99.725  1.00 34.07           N  
ANISOU  794  ND1 HIS A 139     4343   4323   4280    -13    194    701       N  
ATOM    795  CE1 HIS A 139      68.443  19.319 101.014  1.00 27.89           C  
ANISOU  795  CE1 HIS A 139     3605   3574   3418    -17    218    764       C  
ATOM    796  NE2 HIS A 139      68.360  18.074 101.443  1.00 32.86           N  
ANISOU  796  NE2 HIS A 139     4217   4168   4100    -22    225    845       N  
ATOM    797  N   GLU A 140      70.125  14.803  96.203  1.00 16.46           N  
ANISOU  797  N   GLU A 140     1918   1804   2532     -4    142    663       N  
ATOM    798  CA  GLU A 140      69.941  14.155  94.905  1.00 18.50           C  
ANISOU  798  CA  GLU A 140     2138   2001   2888    -12    151    593       C  
ATOM    799  C   GLU A 140      71.222  14.069  94.081  1.00 16.00           C  
ANISOU  799  C   GLU A 140     1805   1666   2609     12    122    543       C  
ATOM    800  O   GLU A 140      71.167  14.020  92.849  1.00 18.79           O  
ANISOU  800  O   GLU A 140     2141   1999   3000      6    129    458       O  
ATOM    801  CB  GLU A 140      68.809  14.801  94.092  1.00 20.54           C  
ANISOU  801  CB  GLU A 140     2391   2286   3126    -38    174    522       C  
ATOM    802  CG  GLU A 140      68.078  13.837  93.173  1.00 25.84           C  
ANISOU  802  CG  GLU A 140     3030   2891   3899    -63    190    481       C  
ATOM    803  CD  GLU A 140      67.260  12.781  93.911  1.00 22.92           C  
ANISOU  803  CD  GLU A 140     2647   2467   3597    -84    217    556       C  
ATOM    804  OE1 GLU A 140      67.055  11.701  93.340  1.00 32.98           O  
ANISOU  804  OE1 GLU A 140     3895   3662   4974   -101    222    537       O  
ATOM    805  OE2 GLU A 140      66.768  13.059  95.022  1.00 30.29           O1-
ANISOU  805  OE2 GLU A 140     3596   3436   4477    -86    238    630       O1-
ATOM    806  N   THR A 141      72.393  14.038  94.734  1.00 17.73           N  
ANISOU  806  N   THR A 141     2026   1892   2817     39     90    595       N  
ATOM    807  CA  THR A 141      73.661  14.024  94.011  1.00 16.56           C  
ANISOU  807  CA  THR A 141     1852   1732   2707     65     68    554       C  
ATOM    808  C   THR A 141      74.509  12.792  94.302  1.00 19.58           C  
ANISOU  808  C   THR A 141     2205   2041   3195     95     57    612       C  
ATOM    809  O   THR A 141      75.667  12.744  93.869  1.00 20.66           O  
ANISOU  809  O   THR A 141     2312   2168   3369    123     40    592       O  
ATOM    810  CB  THR A 141      74.490  15.287  94.292  1.00 16.90           C  
ANISOU  810  CB  THR A 141     1911   1855   2654     73     32    550       C  
ATOM    811  CG2 THR A 141      73.788  16.528  93.743  1.00 17.66           C  
ANISOU  811  CG2 THR A 141     2032   2010   2667     50     45    480       C  
ATOM    812  OG1 THR A 141      74.717  15.429  95.706  1.00 18.08           O  
ANISOU  812  OG1 THR A 141     2086   2038   2745     75      2    643       O  
ATOM    813  N   ALA A 142      73.978  11.791  94.997  1.00 18.66           N  
ANISOU  813  N   ALA A 142     2088   1869   3133     91     69    686       N  
ATOM    814  CA  ALA A 142      74.791  10.619  95.330  1.00 20.47           C  
ANISOU  814  CA  ALA A 142     2287   2021   3470    123     56    753       C  
ATOM    815  C   ALA A 142      75.238   9.844  94.092  1.00 25.89           C  
ANISOU  815  C   ALA A 142     2937   2624   4278    143     80    673       C  
ATOM    816  O   ALA A 142      76.332   9.260  94.088  1.00 25.20           O  
ANISOU  816  O   ALA A 142     2814   2490   4270    184     67    701       O  
ATOM    817  CB  ALA A 142      74.026   9.697  96.282  1.00 22.58           C  
ANISOU  817  CB  ALA A 142     2565   2240   3776    109     69    853       C  
ATOM    818  N   GLY A 143      74.414   9.803  93.046  1.00 25.40           N  
ANISOU  818  N   GLY A 143     2879   2540   4230    116    115    575       N  
ATOM    819  CA  GLY A 143      74.738   9.050  91.853  1.00 27.18           C  
ANISOU  819  CA  GLY A 143     3082   2688   4558    129    143    488       C  
ATOM    820  C   GLY A 143      73.954   9.538  90.653  1.00 26.23           C  
ANISOU  820  C   GLY A 143     2978   2594   4395     92    165    369       C  
ATOM    821  O   GLY A 143      73.398  10.638  90.667  1.00 22.03           O  
ANISOU  821  O   GLY A 143     2467   2149   3754     67    155    353       O  
ATOM    822  N   PRO A 144      73.869   8.720  89.596  1.00 28.95           N  
ANISOU  822  N   PRO A 144     3314   2861   4825     88    194    283       N  
ATOM    823  CA  PRO A 144      73.228   9.187  88.366  1.00 24.99           C  
ANISOU  823  CA  PRO A 144     2829   2393   4274     52    207    167       C  
ATOM    824  C   PRO A 144      71.724   9.249  88.542  1.00 26.44           C  
ANISOU  824  C   PRO A 144     3026   2586   4432     -2    203    176       C  
ATOM    825  O   PRO A 144      71.143   8.478  89.326  1.00 25.35           O  
ANISOU  825  O   PRO A 144     2883   2391   4357    -15    206    246       O  
ATOM    826  CB  PRO A 144      73.618   8.112  87.333  1.00 31.22           C  
ANISOU  826  CB  PRO A 144     3608   3084   5168     63    239     78       C  
ATOM    827  CG  PRO A 144      74.783   7.368  87.958  1.00 37.53           C  
ANISOU  827  CG  PRO A 144     4378   3816   6065    121    246    145       C  
ATOM    828  CD  PRO A 144      74.461   7.381  89.426  1.00 30.38           C  
ANISOU  828  CD  PRO A 144     3472   2923   5149    119    216    281       C  
ATOM    829  N   PRO A 145      71.039  10.131  87.810  1.00 21.36           N  
ANISOU  829  N   PRO A 145     2397   2015   3704    -35    196    110       N  
ATOM    830  CA  PRO A 145      71.557  11.062  86.798  1.00 19.18           C  
ANISOU  830  CA  PRO A 145     2131   1808   3349    -28    193     29       C  
ATOM    831  C   PRO A 145      72.194  12.295  87.421  1.00 20.45           C  
ANISOU  831  C   PRO A 145     2296   2058   3417     -3    174     81       C  
ATOM    832  O   PRO A 145      71.653  12.883  88.361  1.00 19.70           O  
ANISOU  832  O   PRO A 145     2209   2007   3269    -12    160    150       O  
ATOM    833  CB  PRO A 145      70.291  11.494  86.036  1.00 22.37           C  
ANISOU  833  CB  PRO A 145     2545   2250   3703    -81    183    -29       C  
ATOM    834  CG  PRO A 145      69.151  11.285  86.970  1.00 22.75           C  
ANISOU  834  CG  PRO A 145     2586   2287   3772   -108    178     45       C  
ATOM    835  CD  PRO A 145      69.580  10.239  87.988  1.00 24.45           C  
ANISOU  835  CD  PRO A 145     2790   2420   4078    -84    191    125       C  
ATOM    836  N   ASP A 146      73.344  12.705  86.883  1.00 18.82           N  
ANISOU  836  N   ASP A 146     2083   1878   3190     26    178     45       N  
ATOM    837  CA  ASP A 146      73.992  13.926  87.344  1.00 16.16           C  
ANISOU  837  CA  ASP A 146     1749   1622   2767     42    157     84       C  
ATOM    838  C   ASP A 146      73.344  15.179  86.779  1.00 17.46           C  
ANISOU  838  C   ASP A 146     1936   1869   2830     13    147     44       C  
ATOM    839  O   ASP A 146      73.341  16.211  87.449  1.00 17.81           O  
ANISOU  839  O   ASP A 146     1992   1973   2802     14    127     88       O  
ATOM    840  CB  ASP A 146      75.460  13.905  86.911  1.00 17.77           C  
ANISOU  840  CB  ASP A 146     1930   1824   2998     80    166     62       C  
ATOM    841  CG  ASP A 146      76.322  13.027  87.788  1.00 20.72           C  
ANISOU  841  CG  ASP A 146     2274   2138   3460    119    162    134       C  
ATOM    842  OD1 ASP A 146      75.823  12.432  88.759  1.00 21.85           O  
ANISOU  842  OD1 ASP A 146     2421   2243   3638    116    150    206       O  
ATOM    843  OD2 ASP A 146      77.527  12.936  87.494  1.00 22.74           O1-
ANISOU  843  OD2 ASP A 146     2500   2387   3754    154    172    125       O1-
ATOM    844  N   VAL A 147      72.833  15.137  85.552  1.00 15.46           N  
ANISOU  844  N   VAL A 147     1689   1618   2566    -12    158    -39       N  
ATOM    845  CA  VAL A 147      72.374  16.338  84.859  1.00 15.32           C  
ANISOU  845  CA  VAL A 147     1688   1678   2455    -35    146    -75       C  
ATOM    846  C   VAL A 147      70.850  16.373  84.961  1.00 15.56           C  
ANISOU  846  C   VAL A 147     1723   1713   2475    -71    134    -67       C  
ATOM    847  O   VAL A 147      70.110  15.785  84.155  1.00 19.35           O  
ANISOU  847  O   VAL A 147     2202   2168   2981   -102    135   -122       O  
ATOM    848  CB  VAL A 147      72.883  16.411  83.425  1.00 14.95           C  
ANISOU  848  CB  VAL A 147     1645   1648   2387    -39    162   -162       C  
ATOM    849  CG1 VAL A 147      72.382  17.701  82.790  1.00 16.26           C  
ANISOU  849  CG1 VAL A 147     1827   1895   2455    -63    144   -180       C  
ATOM    850  CG2 VAL A 147      74.429  16.326  83.408  1.00 16.19           C  
ANISOU  850  CG2 VAL A 147     1784   1797   2569      1    183   -161       C  
ATOM    851  N   ARG A 148      70.376  17.067  85.983  1.00 14.11           N  
ANISOU  851  N   ARG A 148     1545   1562   2255    -69    124      0       N  
ATOM    852  CA  ARG A 148      68.958  17.245  86.261  1.00 13.16           C  
ANISOU  852  CA  ARG A 148     1421   1453   2127    -96    119     21       C  
ATOM    853  C   ARG A 148      68.630  18.723  86.173  1.00 12.99           C  
ANISOU  853  C   ARG A 148     1410   1506   2019    -96    107     26       C  
ATOM    854  O   ARG A 148      69.396  19.558  86.660  1.00 14.43           O  
ANISOU  854  O   ARG A 148     1608   1721   2153    -73    103     51       O  
ATOM    855  CB  ARG A 148      68.612  16.721  87.655  1.00 15.09           C  
ANISOU  855  CB  ARG A 148     1661   1665   2407    -89    131    102       C  
ATOM    856  CG  ARG A 148      69.068  15.285  87.922  1.00 14.83           C  
ANISOU  856  CG  ARG A 148     1617   1550   2468    -82    143    117       C  
ATOM    857  CD  ARG A 148      68.852  14.910  89.389  1.00 15.97           C  
ANISOU  857  CD  ARG A 148     1763   1675   2632    -73    152    213       C  
ATOM    858  NE  ARG A 148      69.900  15.510  90.209  1.00 14.36           N  
ANISOU  858  NE  ARG A 148     1576   1506   2375    -40    140    260       N  
ATOM    859  CZ  ARG A 148      69.720  16.546  91.023  1.00 15.04           C  
ANISOU  859  CZ  ARG A 148     1683   1653   2377    -35    136    300       C  
ATOM    860  NH1 ARG A 148      68.518  17.098  91.192  1.00 15.04           N1+
ANISOU  860  NH1 ARG A 148     1688   1685   2343    -54    151    305       N1+
ATOM    861  NH2 ARG A 148      70.763  17.035  91.695  1.00 14.53           N  
ANISOU  861  NH2 ARG A 148     1635   1617   2268    -11    117    334       N  
ATOM    862  N   THR A 149      67.492  19.046  85.543  1.00 13.79           N  
ANISOU  862  N   THR A 149     1501   1630   2106   -123     97      4       N  
ATOM    863  CA  THR A 149      67.169  20.439  85.274  1.00 13.69           C  
ANISOU  863  CA  THR A 149     1497   1682   2024   -121     84      6       C  
ATOM    864  C   THR A 149      65.707  20.703  85.602  1.00 13.07           C  
ANISOU  864  C   THR A 149     1397   1615   1955   -135     85     37       C  
ATOM    865  O   THR A 149      64.861  19.813  85.475  1.00 13.61           O  
ANISOU  865  O   THR A 149     1439   1653   2080   -162     85     33       O  
ATOM    866  CB  THR A 149      67.375  20.778  83.795  1.00 13.23           C  
ANISOU  866  CB  THR A 149     1442   1654   1930   -137     64    -57       C  
ATOM    867  CG2 THR A 149      68.851  20.708  83.391  1.00 13.72           C  
ANISOU  867  CG2 THR A 149     1520   1715   1977   -120     73    -88       C  
ATOM    868  OG1 THR A 149      66.659  19.853  82.978  1.00 15.73           O  
ANISOU  868  OG1 THR A 149     1743   1948   2286   -172     53   -102       O  
ATOM    869  N   VAL A 150      65.410  21.948  85.989  1.00 13.18           N  
ANISOU  869  N   VAL A 150     1419   1671   1919   -118     87     66       N  
ATOM    870  CA  VAL A 150      64.021  22.427  86.080  1.00 12.35           C  
ANISOU  870  CA  VAL A 150     1286   1586   1822   -126     90     90       C  
ATOM    871  C   VAL A 150      64.068  23.945  85.974  1.00 13.13           C  
ANISOU  871  C   VAL A 150     1400   1728   1861   -104     85     97       C  
ATOM    872  O   VAL A 150      64.995  24.573  86.475  1.00 13.05           O  
ANISOU  872  O   VAL A 150     1426   1725   1809    -82     92    103       O  
ATOM    873  CB  VAL A 150      63.340  21.958  87.394  1.00 13.18           C  
ANISOU  873  CB  VAL A 150     1378   1666   1964   -120    128    146       C  
ATOM    874  CG1 VAL A 150      63.929  22.651  88.627  1.00 16.32           C  
ANISOU  874  CG1 VAL A 150     1814   2075   2310    -86    154    183       C  
ATOM    875  CG2 VAL A 150      61.824  22.184  87.349  1.00 14.91           C  
ANISOU  875  CG2 VAL A 150     1551   1899   2215   -132    136    168       C  
ATOM    876  N   VAL A 151      63.075  24.546  85.324  1.00 13.07           N  
ANISOU  876  N   VAL A 151     1365   1747   1855   -112     68     98       N  
ATOM    877  CA  VAL A 151      63.148  25.983  85.050  1.00 13.17           C  
ANISOU  877  CA  VAL A 151     1391   1793   1819    -91     60    104       C  
ATOM    878  C   VAL A 151      62.162  26.706  85.954  1.00 13.21           C  
ANISOU  878  C   VAL A 151     1380   1800   1838    -66     92    148       C  
ATOM    879  O   VAL A 151      60.964  26.381  85.951  1.00 13.68           O  
ANISOU  879  O   VAL A 151     1392   1859   1946    -75     97    168       O  
ATOM    880  CB  VAL A 151      62.812  26.286  83.588  1.00 14.18           C  
ANISOU  880  CB  VAL A 151     1500   1953   1935   -113     15     81       C  
ATOM    881  CG1 VAL A 151      62.972  27.799  83.318  1.00 15.54           C  
ANISOU  881  CG1 VAL A 151     1690   2153   2063    -90      6     98       C  
ATOM    882  CG2 VAL A 151      63.659  25.460  82.632  1.00 15.96           C  
ANISOU  882  CG2 VAL A 151     1741   2178   2145   -141     -7     29       C  
ATOM    883  N   HIS A 152      62.666  27.672  86.733  1.00 12.71           N  
ANISOU  883  N   HIS A 152     1356   1737   1735    -35    115    159       N  
ATOM    884  CA  HIS A 152      61.853  28.568  87.557  1.00 12.97           C  
ANISOU  884  CA  HIS A 152     1386   1770   1771     -4    153    189       C  
ATOM    885  C   HIS A 152      61.759  29.924  86.871  1.00 12.78           C  
ANISOU  885  C   HIS A 152     1365   1760   1730     13    134    188       C  
ATOM    886  O   HIS A 152      62.788  30.492  86.453  1.00 13.31           O  
ANISOU  886  O   HIS A 152     1470   1832   1756     10    111    169       O  
ATOM    887  CB  HIS A 152      62.503  28.730  88.951  1.00 14.37           C  
ANISOU  887  CB  HIS A 152     1617   1934   1910     16    192    197       C  
ATOM    888  CG  HIS A 152      61.906  29.812  89.809  1.00 15.24           C  
ANISOU  888  CG  HIS A 152     1742   2042   2005     50    238    211       C  
ATOM    889  CD2 HIS A 152      62.461  30.897  90.413  1.00 14.23           C  
ANISOU  889  CD2 HIS A 152     1669   1908   1829     72    251    199       C  
ATOM    890  ND1 HIS A 152      60.576  29.815  90.186  1.00 15.27           N  
ANISOU  890  ND1 HIS A 152     1704   2046   2052     66    281    239       N  
ATOM    891  CE1 HIS A 152      60.331  30.873  90.942  1.00 16.28           C  
ANISOU  891  CE1 HIS A 152     1861   2168   2157    102    325    240       C  
ATOM    892  NE2 HIS A 152      61.461  31.536  91.108  1.00 18.09           N  
ANISOU  892  NE2 HIS A 152     2153   2391   2330    104    306    213       N  
ATOM    893  N   LEU A 153      60.530  30.417  86.733  1.00 12.33           N  
ANISOU  893  N   LEU A 153     1263   1709   1713     29    144    214       N  
ATOM    894  CA  LEU A 153      60.297  31.779  86.242  1.00 12.06           C  
ANISOU  894  CA  LEU A 153     1229   1679   1676     54    133    226       C  
ATOM    895  C   LEU A 153      60.258  32.670  87.479  1.00 11.72           C  
ANISOU  895  C   LEU A 153     1221   1610   1621     95    191    231       C  
ATOM    896  O   LEU A 153      59.282  32.688  88.240  1.00 13.50           O  
ANISOU  896  O   LEU A 153     1420   1827   1881    119    242    251       O  
ATOM    897  CB  LEU A 153      59.025  31.853  85.403  1.00 12.35           C  
ANISOU  897  CB  LEU A 153     1193   1734   1767     52    107    255       C  
ATOM    898  CG  LEU A 153      58.661  33.265  84.953  1.00 11.23           C  
ANISOU  898  CG  LEU A 153     1041   1590   1634     85     97    282       C  
ATOM    899  CD1 LEU A 153      59.819  33.905  84.201  1.00 14.64           C  
ANISOU  899  CD1 LEU A 153     1525   2028   2010     73     58    265       C  
ATOM    900  CD2 LEU A 153      57.409  33.222  84.091  1.00 15.35           C  
ANISOU  900  CD2 LEU A 153     1482   2136   2214     80     60    319       C  
ATOM    901  N   HIS A 154      61.362  33.350  87.723  1.00 12.71           N  
ANISOU  901  N   HIS A 154     1409   1723   1696     99    187    209       N  
ATOM    902  CA  HIS A 154      61.560  34.096  88.953  1.00 12.09           C  
ANISOU  902  CA  HIS A 154     1383   1620   1592    127    237    198       C  
ATOM    903  C   HIS A 154      60.661  35.323  88.979  1.00 13.44           C  
ANISOU  903  C   HIS A 154     1540   1769   1798    169    266    213       C  
ATOM    904  O   HIS A 154      60.764  36.206  88.111  1.00 14.65           O  
ANISOU  904  O   HIS A 154     1688   1914   1963    175    233    221       O  
ATOM    905  CB  HIS A 154      63.035  34.474  88.997  1.00 13.93           C  
ANISOU  905  CB  HIS A 154     1678   1846   1768    109    208    171       C  
ATOM    906  CG  HIS A 154      63.444  35.108  90.279  1.00 13.33           C  
ANISOU  906  CG  HIS A 154     1666   1748   1652    125    244    151       C  
ATOM    907  CD2 HIS A 154      62.992  36.225  90.887  1.00 13.63           C  
ANISOU  907  CD2 HIS A 154     1732   1756   1690    159    285    141       C  
ATOM    908  ND1 HIS A 154      64.370  34.546  91.135  1.00 14.02           N  
ANISOU  908  ND1 HIS A 154     1797   1841   1689    107    242    136       N  
ATOM    909  CE1 HIS A 154      64.510  35.340  92.189  1.00 14.04           C  
ANISOU  909  CE1 HIS A 154     1857   1824   1653    122    273    116       C  
ATOM    910  NE2 HIS A 154      63.680  36.357  92.066  1.00 15.60           N  
ANISOU  910  NE2 HIS A 154     2049   1997   1882    154    304    114       N  
ATOM    911  N   GLY A 155      59.813  35.379  90.000  1.00 12.78           N  
ANISOU  911  N   GLY A 155     1450   1673   1732    200    333    219       N  
ATOM    912  CA  GLY A 155      58.817  36.431  90.160  1.00 14.18           C  
ANISOU  912  CA  GLY A 155     1604   1824   1958    249    378    233       C  
ATOM    913  C   GLY A 155      57.437  36.081  89.648  1.00 14.72           C  
ANISOU  913  C   GLY A 155     1577   1909   2107    263    385    277       C  
ATOM    914  O   GLY A 155      56.512  36.895  89.782  1.00 16.42           O  
ANISOU  914  O   GLY A 155     1759   2103   2377    310    426    296       O  
ATOM    915  N   ALA A 156      57.249  34.884  89.110  1.00 13.62           N  
ANISOU  915  N   ALA A 156     1390   1804   1983    224    347    293       N  
ATOM    916  CA  ALA A 156      55.963  34.585  88.496  1.00 13.91           C  
ANISOU  916  CA  ALA A 156     1329   1857   2098    227    337    335       C  
ATOM    917  C   ALA A 156      54.863  34.365  89.531  1.00 16.30           C  
ANISOU  917  C   ALA A 156     1589   2154   2449    258    422    357       C  
ATOM    918  O   ALA A 156      55.024  33.624  90.504  1.00 16.84           O  
ANISOU  918  O   ALA A 156     1686   2226   2488    247    469    347       O  
ATOM    919  CB  ALA A 156      56.070  33.320  87.653  1.00 16.03           C  
ANISOU  919  CB  ALA A 156     1564   2158   2369    170    272    337       C  
ATOM    920  N   ASN A 157      53.711  34.958  89.277  1.00 15.57           N  
ANISOU  920  N   ASN A 157     1422   2057   2436    295    441    394       N  
ATOM    921  CA  ASN A 157      52.470  34.529  89.913  1.00 16.57           C  
ANISOU  921  CA  ASN A 157     1474   2191   2633    314    509    428       C  
ATOM    922  C   ASN A 157      51.979  33.366  89.064  1.00 18.33           C  
ANISOU  922  C   ASN A 157     1616   2447   2900    259    443    457       C  
ATOM    923  O   ASN A 157      51.394  33.569  87.997  1.00 18.37           O  
ANISOU  923  O   ASN A 157     1551   2467   2960    253    379    488       O  
ATOM    924  CB  ASN A 157      51.435  35.648  89.882  1.00 17.67           C  
ANISOU  924  CB  ASN A 157     1551   2309   2852    378    551    460       C  
ATOM    925  CG  ASN A 157      50.097  35.193  90.425  1.00 18.39           C  
ANISOU  925  CG  ASN A 157     1546   2412   3029    397    621    503       C  
ATOM    926  ND2 ASN A 157      49.003  35.783  89.942  1.00 19.76           N  
ANISOU  926  ND2 ASN A 157     1620   2583   3305    436    622    551       N  
ATOM    927  OD1 ASN A 157      50.048  34.288  91.271  1.00 19.82           O  
ANISOU  927  OD1 ASN A 157     1736   2605   3187    375    675    499       O  
ATOM    928  N   VAL A 158      52.225  32.141  89.518  1.00 16.23           N  
ANISOU  928  N   VAL A 158     1364   2192   2612    216    453    448       N  
ATOM    929  CA  VAL A 158      51.949  30.969  88.701  1.00 18.31           C  
ANISOU  929  CA  VAL A 158     1569   2476   2910    155    385    461       C  
ATOM    930  C   VAL A 158      51.596  29.800  89.603  1.00 18.12           C  
ANISOU  930  C   VAL A 158     1526   2450   2908    130    441    476       C  
ATOM    931  O   VAL A 158      52.106  29.679  90.721  1.00 18.15           O  
ANISOU  931  O   VAL A 158     1596   2442   2859    144    507    464       O  
ATOM    932  CB  VAL A 158      53.145  30.643  87.777  1.00 16.80           C  
ANISOU  932  CB  VAL A 158     1439   2292   2652    112    297    419       C  
ATOM    933  CG1 VAL A 158      54.316  30.023  88.572  1.00 16.42           C  
ANISOU  933  CG1 VAL A 158     1480   2228   2530     96    323    383       C  
ATOM    934  CG2 VAL A 158      52.708  29.713  86.661  1.00 18.24           C  
ANISOU  934  CG2 VAL A 158     1558   2497   2877     54    217    425       C  
ATOM    935  N   ALA A 159      50.707  28.943  89.100  1.00 17.69           N  
ANISOU  935  N   ALA A 159     1381   2409   2933     89    410    506       N  
ATOM    936  CA  ALA A 159      50.375  27.700  89.783  1.00 17.50           C  
ANISOU  936  CA  ALA A 159     1332   2377   2941     52    450    527       C  
ATOM    937  C   ALA A 159      51.642  26.887  90.039  1.00 17.26           C  
ANISOU  937  C   ALA A 159     1394   2330   2835     20    434    489       C  
ATOM    938  O   ALA A 159      52.583  26.897  89.250  1.00 18.13           O  
ANISOU  938  O   ALA A 159     1555   2439   2895      2    363    447       O  
ATOM    939  CB  ALA A 159      49.410  26.899  88.917  1.00 18.49           C  
ANISOU  939  CB  ALA A 159     1351   2514   3161     -1    390    553       C  
ATOM    940  N   TRP A 160      51.638  26.157  91.162  1.00 18.26           N  
ANISOU  940  N   TRP A 160     1538   2443   2957     14    504    511       N  
ATOM    941  CA  TRP A 160      52.874  25.587  91.709  1.00 16.23           C  
ANISOU  941  CA  TRP A 160     1375   2169   2623      1    505    487       C  
ATOM    942  C   TRP A 160      53.529  24.589  90.764  1.00 17.27           C  
ANISOU  942  C   TRP A 160     1515   2285   2763    -54    419    457       C  
ATOM    943  O   TRP A 160      54.757  24.458  90.763  1.00 16.31           O  
ANISOU  943  O   TRP A 160     1470   2152   2575    -56    393    422       O  
ATOM    944  CB  TRP A 160      52.595  24.941  93.067  1.00 18.33           C  
ANISOU  944  CB  TRP A 160     1648   2428   2888      2    594    532       C  
ATOM    945  CG  TRP A 160      51.990  23.567  92.920  1.00 19.21           C  
ANISOU  945  CG  TRP A 160     1693   2521   3085    -55    584    568       C  
ATOM    946  CD1 TRP A 160      50.673  23.267  92.751  1.00 21.65           C  
ANISOU  946  CD1 TRP A 160     1896   2834   3494    -74    603    610       C  
ATOM    947  CD2 TRP A 160      52.700  22.320  92.853  1.00 22.13           C  
ANISOU  947  CD2 TRP A 160     2093   2858   3456   -101    547    563       C  
ATOM    948  CE2 TRP A 160      51.744  21.309  92.664  1.00 22.77           C  
ANISOU  948  CE2 TRP A 160     2089   2920   3641   -151    547    600       C  
ATOM    949  CE3 TRP A 160      54.054  21.970  92.929  1.00 24.33           C  
ANISOU  949  CE3 TRP A 160     2457   3118   3668   -105    513    532       C  
ATOM    950  NE1 TRP A 160      50.512  21.907  92.612  1.00 22.34           N  
ANISOU  950  NE1 TRP A 160     1952   2892   3643   -135    580    629       N  
ATOM    951  CZ2 TRP A 160      52.091  19.957  92.579  1.00 25.93           C  
ANISOU  951  CZ2 TRP A 160     2496   3277   4080   -203    519    604       C  
ATOM    952  CZ3 TRP A 160      54.394  20.633  92.837  1.00 28.90           C  
ANISOU  952  CZ3 TRP A 160     3037   3657   4287   -151    487    540       C  
ATOM    953  CH2 TRP A 160      53.420  19.650  92.657  1.00 27.35           C  
ANISOU  953  CH2 TRP A 160     2763   3435   4194   -198    491    573       C  
ATOM    954  N   ASP A 161      52.737  23.880  89.957  1.00 16.94           N  
ANISOU  954  N   ASP A 161     1394   2239   2802    -99    375    465       N  
ATOM    955  CA  ASP A 161      53.282  22.854  89.078  1.00 16.76           C  
ANISOU  955  CA  ASP A 161     1382   2194   2791   -154    302    427       C  
ATOM    956  C   ASP A 161      53.931  23.410  87.819  1.00 17.70           C  
ANISOU  956  C   ASP A 161     1531   2332   2864   -157    222    372       C  
ATOM    957  O   ASP A 161      54.466  22.635  87.013  1.00 17.90           O  
ANISOU  957  O   ASP A 161     1573   2341   2886   -199    165    329       O  
ATOM    958  CB  ASP A 161      52.239  21.781  88.748  1.00 17.89           C  
ANISOU  958  CB  ASP A 161     1440   2321   3038   -212    283    450       C  
ATOM    959  CG  ASP A 161      50.929  22.341  88.194  1.00 24.35           C  
ANISOU  959  CG  ASP A 161     2159   3172   3922   -214    264    478       C  
ATOM    960  OD1 ASP A 161      50.586  23.533  88.402  1.00 20.56           O  
ANISOU  960  OD1 ASP A 161     1666   2721   3426   -161    295    498       O  
ATOM    961  OD2 ASP A 161      50.187  21.538  87.577  1.00 25.11           O1-
ANISOU  961  OD2 ASP A 161     2184   3259   4097   -273    218    482       O1-
ATOM    962  N   SER A 162      53.898  24.731  87.627  1.00 15.73           N  
ANISOU  962  N   SER A 162     1289   2112   2577   -113    221    373       N  
ATOM    963  CA  SER A 162      54.685  25.397  86.602  1.00 15.60           C  
ANISOU  963  CA  SER A 162     1313   2113   2500   -109    158    330       C  
ATOM    964  C   SER A 162      55.677  26.374  87.215  1.00 15.31           C  
ANISOU  964  C   SER A 162     1356   2077   2386    -60    193    319       C  
ATOM    965  O   SER A 162      56.250  27.190  86.481  1.00 15.56           O  
ANISOU  965  O   SER A 162     1418   2124   2371    -49    153    295       O  
ATOM    966  CB  SER A 162      53.791  26.120  85.589  1.00 16.27           C  
ANISOU  966  CB  SER A 162     1334   2231   2615   -110    107    344       C  
ATOM    967  OG  SER A 162      53.068  25.195  84.776  1.00 18.12           O  
ANISOU  967  OG  SER A 162     1505   2472   2908   -169     49    341       O  
ATOM    968  N   ASP A 163      55.897  26.314  88.533  1.00 15.80           N  
ANISOU  968  N   ASP A 163     1452   2122   2429    -35    263    337       N  
ATOM    969  CA  ASP A 163      56.851  27.195  89.214  1.00 14.92           C  
ANISOU  969  CA  ASP A 163     1419   2010   2241      4    292    322       C  
ATOM    970  C   ASP A 163      58.289  26.707  89.141  1.00 14.81           C  
ANISOU  970  C   ASP A 163     1471   1984   2172    -14    261    288       C  
ATOM    971  O   ASP A 163      59.192  27.436  89.559  1.00 16.39           O  
ANISOU  971  O   ASP A 163     1733   2185   2309     10    269    272       O  
ATOM    972  CB  ASP A 163      56.450  27.396  90.685  1.00 14.49           C  
ANISOU  972  CB  ASP A 163     1378   1949   2178     36    379    354       C  
ATOM    973  CG  ASP A 163      57.168  28.567  91.356  1.00 17.85           C  
ANISOU  973  CG  ASP A 163     1879   2376   2529     78    408    334       C  
ATOM    974  OD1 ASP A 163      57.203  29.666  90.774  1.00 18.47           O  
ANISOU  974  OD1 ASP A 163     1962   2458   2600    100    386    318       O  
ATOM    975  OD2 ASP A 163      57.642  28.405  92.505  1.00 18.79           O1-
ANISOU  975  OD2 ASP A 163     2053   2490   2597     86    452    338       O1-
ATOM    976  N   GLY A 164      58.533  25.483  88.670  1.00 14.94           N  
ANISOU  976  N   GLY A 164     1475   1986   2215    -54    229    275       N  
ATOM    977  CA  GLY A 164      59.885  24.968  88.668  1.00 14.69           C  
ANISOU  977  CA  GLY A 164     1498   1939   2145    -64    208    247       C  
ATOM    978  C   GLY A 164      60.362  24.567  90.052  1.00 14.36           C  
ANISOU  978  C   GLY A 164     1495   1880   2080    -50    254    275       C  
ATOM    979  O   GLY A 164      61.477  24.906  90.469  1.00 14.93           O  
ANISOU  979  O   GLY A 164     1624   1954   2095    -35    250    264       O  
ATOM    980  N   HIS A 165      59.504  23.858  90.777  1.00 14.11           N  
ANISOU  980  N   HIS A 165     1432   1836   2093    -58    296    317       N  
ATOM    981  CA  HIS A 165      59.841  23.375  92.108  1.00 13.59           C  
ANISOU  981  CA  HIS A 165     1402   1758   2003    -50    340    355       C  
ATOM    982  C   HIS A 165      61.166  22.616  92.058  1.00 14.24           C  
ANISOU  982  C   HIS A 165     1523   1817   2071    -61    304    341       C  
ATOM    983  O   HIS A 165      61.414  21.869  91.101  1.00 14.21           O  
ANISOU  983  O   HIS A 165     1498   1790   2112    -87    264    313       O  
ATOM    984  CB  HIS A 165      58.737  22.422  92.568  1.00 14.58           C  
ANISOU  984  CB  HIS A 165     1475   1867   2199    -71    381    404       C  
ATOM    985  CG  HIS A 165      58.833  22.024  94.003  1.00 14.53           C  
ANISOU  985  CG  HIS A 165     1502   1857   2163    -62    438    458       C  
ATOM    986  CD2 HIS A 165      58.232  22.531  95.108  1.00 16.23           C  
ANISOU  986  CD2 HIS A 165     1728   2096   2342    -38    509    496       C  
ATOM    987  ND1 HIS A 165      59.627  20.982  94.436  1.00 15.47           N  
ANISOU  987  ND1 HIS A 165     1648   1946   2284    -77    426    482       N  
ATOM    988  CE1 HIS A 165      59.509  20.864  95.748  1.00 15.19           C  
ANISOU  988  CE1 HIS A 165     1641   1922   2210    -66    481    539       C  
ATOM    989  NE2 HIS A 165      58.663  21.787  96.181  1.00 16.31           N  
ANISOU  989  NE2 HIS A 165     1776   2098   2323    -44    535    544       N  
ATOM    990  N   PRO A 166      62.039  22.777  93.060  1.00 14.06           N  
ANISOU  990  N   PRO A 166     1556   1800   1986    -43    317    360       N  
ATOM    991  CA  PRO A 166      63.379  22.166  92.963  1.00 14.58           C  
ANISOU  991  CA  PRO A 166     1651   1846   2044    -47    277    350       C  
ATOM    992  C   PRO A 166      63.356  20.653  92.864  1.00 14.25           C  
ANISOU  992  C   PRO A 166     1581   1756   2079    -71    273    373       C  
ATOM    993  O   PRO A 166      64.337  20.071  92.372  1.00 14.37           O  
ANISOU  993  O   PRO A 166     1602   1745   2114    -75    238    350       O  
ATOM    994  CB  PRO A 166      64.119  22.648  94.230  1.00 15.41           C  
ANISOU  994  CB  PRO A 166     1815   1971   2069    -26    290    379       C  
ATOM    995  CG  PRO A 166      63.211  23.593  94.916  1.00 27.55           C  
ANISOU  995  CG  PRO A 166     3366   3539   3564    -10    340    390       C  
ATOM    996  CD  PRO A 166      61.872  23.640  94.243  1.00 18.30           C  
ANISOU  996  CD  PRO A 166     2133   2364   2454    -16    363    384       C  
ATOM    997  N   GLU A 167      62.281  19.994  93.309  1.00 14.54           N  
ANISOU  997  N   GLU A 167     1584   1776   2164    -88    311    416       N  
ATOM    998  CA  GLU A 167      62.176  18.534  93.212  1.00 15.32           C  
ANISOU  998  CA  GLU A 167     1655   1819   2349   -115    308    439       C  
ATOM    999  C   GLU A 167      61.368  18.098  91.995  1.00 12.64           C  
ANISOU  999  C   GLU A 167     1260   1456   2087   -150    287    397       C  
ATOM   1000  O   GLU A 167      61.033  16.916  91.872  1.00 15.64           O  
ANISOU 1000  O   GLU A 167     1611   1784   2549   -180    288    411       O  
ATOM   1001  CB  GLU A 167      61.597  17.944  94.501  1.00 15.88           C  
ANISOU 1001  CB  GLU A 167     1724   1879   2430   -120    360    523       C  
ATOM   1002  CG  GLU A 167      62.538  18.067  95.678  1.00 17.01           C  
ANISOU 1002  CG  GLU A 167     1926   2040   2498    -95    367    569       C  
ATOM   1003  CD  GLU A 167      61.913  17.722  97.009  1.00 22.25           C  
ANISOU 1003  CD  GLU A 167     2599   2712   3143    -97    426    654       C  
ATOM   1004  OE1 GLU A 167      60.666  17.823  97.155  1.00 27.58           O  
ANISOU 1004  OE1 GLU A 167     3238   3399   3844   -108    476    673       O  
ATOM   1005  OE2 GLU A 167      62.687  17.375  97.928  1.00 21.88           O1-
ANISOU 1005  OE2 GLU A 167     2594   2665   3054    -88    422    706       O1-
ATOM   1006  N   ALA A 168      61.075  19.031  91.086  1.00 13.62           N  
ANISOU 1006  N   ALA A 168     1372   1618   2186   -147    264    346       N  
ATOM   1007  CA  ALA A 168      60.352  18.751  89.853  1.00 15.06           C  
ANISOU 1007  CA  ALA A 168     1507   1791   2424   -182    231    302       C  
ATOM   1008  C   ALA A 168      61.305  18.628  88.672  1.00 14.39           C  
ANISOU 1008  C   ALA A 168     1443   1697   2326   -189    182    230       C  
ATOM   1009  O   ALA A 168      60.895  18.796  87.521  1.00 15.77           O  
ANISOU 1009  O   ALA A 168     1596   1888   2510   -212    146    182       O  
ATOM   1010  CB  ALA A 168      59.280  19.826  89.614  1.00 14.49           C  
ANISOU 1010  CB  ALA A 168     1400   1768   2338   -176    238    306       C  
ATOM   1011  N   TRP A 169      62.577  18.356  88.944  1.00 13.73           N  
ANISOU 1011  N   TRP A 169     1400   1594   2221   -169    180    225       N  
ATOM   1012  CA  TRP A 169      63.596  18.290  87.912  1.00 13.67           C  
ANISOU 1012  CA  TRP A 169     1413   1581   2199   -168    146    159       C  
ATOM   1013  C   TRP A 169      63.397  17.061  87.021  1.00 14.15           C  
ANISOU 1013  C   TRP A 169     1453   1589   2335   -205    129    112       C  
ATOM   1014  O   TRP A 169      62.663  16.126  87.340  1.00 15.23           O  
ANISOU 1014  O   TRP A 169     1562   1679   2545   -232    140    137       O  
ATOM   1015  CB  TRP A 169      64.993  18.221  88.550  1.00 12.77           C  
ANISOU 1015  CB  TRP A 169     1337   1457   2059   -135    152    176       C  
ATOM   1016  CG  TRP A 169      65.109  17.113  89.577  1.00 15.88           C  
ANISOU 1016  CG  TRP A 169     1729   1796   2508   -133    174    234       C  
ATOM   1017  CD1 TRP A 169      64.995  17.240  90.940  1.00 15.27           C  
ANISOU 1017  CD1 TRP A 169     1666   1729   2406   -117    200    309       C  
ATOM   1018  CD2 TRP A 169      65.311  15.700  89.330  1.00 13.19           C  
ANISOU 1018  CD2 TRP A 169     1374   1380   2256   -149    173    225       C  
ATOM   1019  CE2 TRP A 169      65.321  15.054  90.586  1.00 15.02           C  
ANISOU 1019  CE2 TRP A 169     1610   1580   2518   -141    197    307       C  
ATOM   1020  CE3 TRP A 169      65.512  14.923  88.170  1.00 14.93           C  
ANISOU 1020  CE3 TRP A 169     1585   1555   2533   -169    157    154       C  
ATOM   1021  NE1 TRP A 169      65.115  16.014  91.541  1.00 16.03           N  
ANISOU 1021  NE1 TRP A 169     1756   1766   2568   -123    213    357       N  
ATOM   1022  CZ2 TRP A 169      65.494  13.676  90.721  1.00 17.74           C  
ANISOU 1022  CZ2 TRP A 169     1942   1841   2956   -150    203    328       C  
ATOM   1023  CZ3 TRP A 169      65.682  13.532  88.314  1.00 16.86           C  
ANISOU 1023  CZ3 TRP A 169     1821   1713   2873   -178    167    163       C  
ATOM   1024  CH2 TRP A 169      65.664  12.935  89.581  1.00 16.05           C  
ANISOU 1024  CH2 TRP A 169     1717   1575   2808   -168    189    254       C  
ATOM   1025  N   PHE A 170      64.132  17.060  85.908  1.00 14.05           N  
ANISOU 1025  N   PHE A 170     1457   1580   2303   -208    104     42       N  
ATOM   1026  CA  PHE A 170      64.110  15.975  84.938  1.00 14.28           C  
ANISOU 1026  CA  PHE A 170     1480   1559   2388   -242     88    -24       C  
ATOM   1027  C   PHE A 170      65.493  15.855  84.307  1.00 13.84           C  
ANISOU 1027  C   PHE A 170     1456   1495   2310   -220     89    -79       C  
ATOM   1028  O   PHE A 170      66.208  16.852  84.129  1.00 13.93           O  
ANISOU 1028  O   PHE A 170     1486   1559   2247   -193     86    -84       O  
ATOM   1029  CB  PHE A 170      63.035  16.213  83.850  1.00 16.23           C  
ANISOU 1029  CB  PHE A 170     1703   1839   2626   -287     52    -69       C  
ATOM   1030  CG  PHE A 170      62.970  17.637  83.337  1.00 12.95           C  
ANISOU 1030  CG  PHE A 170     1294   1506   2121   -273     31    -73       C  
ATOM   1031  CD1 PHE A 170      62.218  18.598  84.014  1.00 14.17           C  
ANISOU 1031  CD1 PHE A 170     1428   1702   2254   -258     39    -11       C  
ATOM   1032  CD2 PHE A 170      63.616  18.006  82.163  1.00 17.14           C  
ANISOU 1032  CD2 PHE A 170     1851   2070   2592   -276      9   -138       C  
ATOM   1033  CE1 PHE A 170      62.135  19.897  83.558  1.00 14.67           C  
ANISOU 1033  CE1 PHE A 170     1495   1829   2248   -243     21    -11       C  
ATOM   1034  CE2 PHE A 170      63.546  19.327  81.701  1.00 14.97           C  
ANISOU 1034  CE2 PHE A 170     1581   1866   2240   -265    -10   -131       C  
ATOM   1035  CZ  PHE A 170      62.808  20.266  82.396  1.00 16.81           C  
ANISOU 1035  CZ  PHE A 170     1792   2131   2462   -248     -7    -67       C  
ATOM   1036  N   SER A 171      65.863  14.611  84.005  1.00 14.12           N  
ANISOU 1036  N   SER A 171     1493   1456   2415   -230     98   -119       N  
ATOM   1037  CA  SER A 171      67.071  14.317  83.249  1.00 13.81           C  
ANISOU 1037  CA  SER A 171     1476   1399   2371   -211    107   -184       C  
ATOM   1038  C   SER A 171      66.762  14.403  81.756  1.00 15.07           C  
ANISOU 1038  C   SER A 171     1648   1587   2491   -248     85   -278       C  
ATOM   1039  O   SER A 171      65.679  14.831  81.347  1.00 17.75           O  
ANISOU 1039  O   SER A 171     1975   1968   2801   -285     54   -284       O  
ATOM   1040  CB  SER A 171      67.623  12.967  83.671  1.00 17.55           C  
ANISOU 1040  CB  SER A 171     1948   1775   2946   -198    132   -180       C  
ATOM   1041  OG  SER A 171      66.706  11.954  83.334  1.00 18.17           O  
ANISOU 1041  OG  SER A 171     2016   1791   3099   -245    125   -213       O  
ATOM   1042  N   ARG A 172      67.714  13.982  80.921  1.00 16.30           N  
ANISOU 1042  N   ARG A 172     1826   1723   2645   -238    102   -353       N  
ATOM   1043  CA  ARG A 172      67.545  14.111  79.481  1.00 16.89           C  
ANISOU 1043  CA  ARG A 172     1923   1835   2661   -272     85   -445       C  
ATOM   1044  C   ARG A 172      66.255  13.450  79.017  1.00 17.54           C  
ANISOU 1044  C   ARG A 172     1996   1891   2778   -334     50   -483       C  
ATOM   1045  O   ARG A 172      65.984  12.292  79.343  1.00 18.44           O  
ANISOU 1045  O   ARG A 172     2100   1917   2989   -350     59   -493       O  
ATOM   1046  CB  ARG A 172      68.733  13.486  78.765  1.00 21.49           C  
ANISOU 1046  CB  ARG A 172     2530   2382   3254   -250    124   -524       C  
ATOM   1047  CG  ARG A 172      68.449  13.350  77.303  1.00 27.36           C  
ANISOU 1047  CG  ARG A 172     3303   3152   3941   -294    110   -629       C  
ATOM   1048  CD  ARG A 172      69.181  14.398  76.551  1.00 26.29           C  
ANISOU 1048  CD  ARG A 172     3187   3104   3696   -277    119   -647       C  
ATOM   1049  NE  ARG A 172      69.170  14.111  75.125  1.00 29.82           N  
ANISOU 1049  NE  ARG A 172     3673   3573   4083   -313    119   -755       N  
ATOM   1050  CZ  ARG A 172      70.128  14.480  74.292  1.00 29.42           C  
ANISOU 1050  CZ  ARG A 172     3649   3568   3961   -295    155   -803       C  
ATOM   1051  NH1 ARG A 172      71.224  15.081  74.726  1.00 30.41           N1+
ANISOU 1051  NH1 ARG A 172     3760   3714   4080   -243    193   -753       N1+
ATOM   1052  NH2 ARG A 172      69.985  14.231  72.995  1.00 32.35           N  
ANISOU 1052  NH2 ARG A 172     4062   3967   4263   -334    153   -902       N  
ATOM   1053  N   ASP A 173      65.452  14.205  78.256  1.00 17.80           N  
ANISOU 1053  N   ASP A 173     2028   1999   2736   -370      6   -499       N  
ATOM   1054  CA  ASP A 173      64.215  13.697  77.663  1.00 17.92           C  
ANISOU 1054  CA  ASP A 173     2030   2006   2774   -437    -41   -539       C  
ATOM   1055  C   ASP A 173      63.250  13.151  78.709  1.00 20.05           C  
ANISOU 1055  C   ASP A 173     2254   2220   3143   -454    -45   -471       C  
ATOM   1056  O   ASP A 173      62.476  12.228  78.424  1.00 22.05           O  
ANISOU 1056  O   ASP A 173     2494   2421   3462   -509    -69   -508       O  
ATOM   1057  CB  ASP A 173      64.479  12.659  76.564  1.00 22.32           C  
ANISOU 1057  CB  ASP A 173     2624   2516   3342   -473    -41   -659       C  
ATOM   1058  CG  ASP A 173      65.213  13.248  75.372  1.00 30.68           C  
ANISOU 1058  CG  ASP A 173     3727   3645   4285   -468    -38   -729       C  
ATOM   1059  OD1 ASP A 173      64.969  14.428  75.042  1.00 26.69           O  
ANISOU 1059  OD1 ASP A 173     3218   3235   3687   -468    -68   -694       O  
ATOM   1060  OD2 ASP A 173      66.034  12.532  74.768  1.00 39.33           O1-
ANISOU 1060  OD2 ASP A 173     4860   4699   5384   -461     -1   -816       O1-
ATOM   1061  N   PHE A 174      63.302  13.707  79.928  1.00 18.33           N  
ANISOU 1061  N   PHE A 174     2015   2014   2937   -412    -21   -372       N  
ATOM   1062  CA  PHE A 174      62.402  13.281  81.014  1.00 17.86           C  
ANISOU 1062  CA  PHE A 174     1913   1912   2961   -424    -13   -295       C  
ATOM   1063  C   PHE A 174      62.597  11.816  81.411  1.00 18.73           C  
ANISOU 1063  C   PHE A 174     2024   1911   3183   -436     12   -307       C  
ATOM   1064  O   PHE A 174      61.677  11.181  81.927  1.00 20.49           O  
ANISOU 1064  O   PHE A 174     2211   2086   3487   -471      9   -268       O  
ATOM   1065  CB  PHE A 174      60.922  13.595  80.737  1.00 18.42           C  
ANISOU 1065  CB  PHE A 174     1938   2023   3038   -475    -59   -278       C  
ATOM   1066  CG  PHE A 174      60.673  15.012  80.269  1.00 16.19           C  
ANISOU 1066  CG  PHE A 174     1651   1843   2656   -462    -87   -264       C  
ATOM   1067  CD1 PHE A 174      60.635  16.059  81.183  1.00 16.76           C  
ANISOU 1067  CD1 PHE A 174     1711   1960   2699   -415    -63   -182       C  
ATOM   1068  CD2 PHE A 174      60.459  15.294  78.917  1.00 19.14           C  
ANISOU 1068  CD2 PHE A 174     2037   2267   2968   -498   -140   -332       C  
ATOM   1069  CE1 PHE A 174      60.411  17.378  80.755  1.00 16.96           C  
ANISOU 1069  CE1 PHE A 174     1732   2067   2645   -401    -88   -166       C  
ATOM   1070  CE2 PHE A 174      60.225  16.600  78.481  1.00 18.42           C  
ANISOU 1070  CE2 PHE A 174     1940   2266   2792   -486   -168   -308       C  
ATOM   1071  CZ  PHE A 174      60.197  17.634  79.400  1.00 16.15           C  
ANISOU 1071  CZ  PHE A 174     1636   2011   2488   -436   -141   -224       C  
ATOM   1072  N   ALA A 175      63.795  11.264  81.195  1.00 17.37           N  
ANISOU 1072  N   ALA A 175     1887   1689   3023   -406     40   -354       N  
ATOM   1073  CA  ALA A 175      63.988   9.838  81.467  1.00 18.42           C  
ANISOU 1073  CA  ALA A 175     2022   1704   3273   -415     63   -370       C  
ATOM   1074  C   ALA A 175      63.843   9.524  82.952  1.00 21.56           C  
ANISOU 1074  C   ALA A 175     2393   2058   3740   -393     91   -254       C  
ATOM   1075  O   ALA A 175      63.329   8.456  83.323  1.00 20.93           O  
ANISOU 1075  O   ALA A 175     2296   1891   3767   -424     98   -235       O  
ATOM   1076  CB  ALA A 175      65.345   9.367  80.942  1.00 22.48           C  
ANISOU 1076  CB  ALA A 175     2574   2174   3792   -377     95   -441       C  
ATOM   1077  N   LYS A 176      64.323  10.417  83.812  1.00 18.82           N  
ANISOU 1077  N   LYS A 176     2046   1769   3334   -342    108   -176       N  
ATOM   1078  CA  LYS A 176      64.119  10.318  85.247  1.00 17.79           C  
ANISOU 1078  CA  LYS A 176     1897   1623   3239   -323    132    -62       C  
ATOM   1079  C   LYS A 176      63.628  11.675  85.728  1.00 15.64           C  
ANISOU 1079  C   LYS A 176     1615   1452   2874   -310    127     -7       C  
ATOM   1080  O   LYS A 176      64.025  12.719  85.194  1.00 16.92           O  
ANISOU 1080  O   LYS A 176     1794   1688   2945   -290    112    -40       O  
ATOM   1081  CB  LYS A 176      65.411   9.929  85.989  1.00 21.31           C  
ANISOU 1081  CB  LYS A 176     2362   2025   3711   -266    159    -19       C  
ATOM   1082  CG  LYS A 176      65.165   9.667  87.471  1.00 33.52           C  
ANISOU 1082  CG  LYS A 176     3894   3550   5292   -254    181    103       C  
ATOM   1083  CD  LYS A 176      66.340   8.966  88.147  1.00 37.68           C  
ANISOU 1083  CD  LYS A 176     4433   4013   5871   -207    198    150       C  
ATOM   1084  CE  LYS A 176      66.309   9.199  89.654  1.00 30.10           C  
ANISOU 1084  CE  LYS A 176     3471   3078   4886   -185    211    277       C  
ATOM   1085  NZ  LYS A 176      67.267   8.332  90.385  1.00 43.73           N1+
ANISOU 1085  NZ  LYS A 176     5202   4734   6680   -149    221    342       N1+
ATOM   1086  N   THR A 177      62.705  11.653  86.692  1.00 16.90           N  
ANISOU 1086  N   THR A 177     1747   1614   3061   -323    142     77       N  
ATOM   1087  CA  THR A 177      62.095  12.879  87.181  1.00 17.34           C  
ANISOU 1087  CA  THR A 177     1791   1757   3043   -310    147    125       C  
ATOM   1088  C   THR A 177      62.043  12.860  88.705  1.00 16.73           C  
ANISOU 1088  C   THR A 177     1713   1676   2967   -285    188    231       C  
ATOM   1089  O   THR A 177      61.954  11.794  89.328  1.00 17.34           O  
ANISOU 1089  O   THR A 177     1781   1683   3123   -298    208    280       O  
ATOM   1090  CB  THR A 177      60.670  13.064  86.598  1.00 19.21           C  
ANISOU 1090  CB  THR A 177     1982   2020   3299   -361    125    109       C  
ATOM   1091  CG2 THR A 177      60.744  13.349  85.097  1.00 19.10           C  
ANISOU 1091  CG2 THR A 177     1975   2033   3247   -383     77      9       C  
ATOM   1092  OG1 THR A 177      59.892  11.875  86.796  1.00 20.66           O  
ANISOU 1092  OG1 THR A 177     2130   2129   3591   -408    131    130       O  
ATOM   1093  N   GLY A 178      62.078  14.061  89.299  1.00 16.16           N  
ANISOU 1093  N   GLY A 178     1655   1680   2807   -252    201    267       N  
ATOM   1094  CA  GLY A 178      61.959  14.191  90.740  1.00 16.84           C  
ANISOU 1094  CA  GLY A 178     1748   1778   2871   -230    241    361       C  
ATOM   1095  C   GLY A 178      60.523  14.024  91.254  1.00 15.03           C  
ANISOU 1095  C   GLY A 178     1474   1552   2685   -261    274    416       C  
ATOM   1096  O   GLY A 178      59.554  13.972  90.497  1.00 17.04           O  
ANISOU 1096  O   GLY A 178     1684   1807   2984   -298    259    384       O  
ATOM   1097  N   ALA A 179      60.413  13.965  92.586  1.00 16.69           N  
ANISOU 1097  N   ALA A 179     1695   1768   2877   -245    320    504       N  
ATOM   1098  CA  ALA A 179      59.161  13.607  93.248  1.00 19.21           C  
ANISOU 1098  CA  ALA A 179     1971   2082   3247   -273    366    572       C  
ATOM   1099  C   ALA A 179      58.014  14.577  92.954  1.00 18.89           C  
ANISOU 1099  C   ALA A 179     1888   2102   3187   -278    379    558       C  
ATOM   1100  O   ALA A 179      56.854  14.159  92.935  1.00 19.44           O  
ANISOU 1100  O   ALA A 179     1897   2157   3331   -316    399    586       O  
ATOM   1101  CB  ALA A 179      59.383  13.502  94.756  1.00 21.35           C  
ANISOU 1101  CB  ALA A 179     2275   2364   3476   -249    416    669       C  
ATOM   1102  N   THR A 180      58.294  15.867  92.748  1.00 16.09           N  
ANISOU 1102  N   THR A 180     1559   1812   2743   -242    369    520       N  
ATOM   1103  CA  THR A 180      57.211  16.822  92.512  1.00 15.32           C  
ANISOU 1103  CA  THR A 180     1417   1766   2636   -239    384    514       C  
ATOM   1104  C   THR A 180      56.968  17.098  91.030  1.00 16.98           C  
ANISOU 1104  C   THR A 180     1597   1985   2870   -261    321    439       C  
ATOM   1105  O   THR A 180      56.167  17.990  90.687  1.00 17.49           O  
ANISOU 1105  O   THR A 180     1624   2096   2926   -254    320    433       O  
ATOM   1106  CB  THR A 180      57.446  18.106  93.303  1.00 16.05           C  
ANISOU 1106  CB  THR A 180     1553   1919   2627   -187    421    529       C  
ATOM   1107  CG2 THR A 180      57.542  17.795  94.814  1.00 18.19           C  
ANISOU 1107  CG2 THR A 180     1856   2190   2864   -173    486    607       C  
ATOM   1108  OG1 THR A 180      58.674  18.679  92.865  1.00 15.75           O  
ANISOU 1108  OG1 THR A 180     1571   1893   2519   -162    377    475       O  
ATOM   1109  N   PHE A 181      57.620  16.345  90.145  1.00 16.96           N  
ANISOU 1109  N   PHE A 181     1608   1941   2897   -286    270    384       N  
ATOM   1110  CA  PHE A 181      57.419  16.528  88.707  1.00 16.42           C  
ANISOU 1110  CA  PHE A 181     1518   1884   2837   -313    208    310       C  
ATOM   1111  C   PHE A 181      55.955  16.318  88.336  1.00 16.23           C  
ANISOU 1111  C   PHE A 181     1414   1864   2889   -358    198    325       C  
ATOM   1112  O   PHE A 181      55.315  15.370  88.797  1.00 16.89           O  
ANISOU 1112  O   PHE A 181     1459   1903   3056   -394    221    366       O  
ATOM   1113  CB  PHE A 181      58.283  15.523  87.950  1.00 16.49           C  
ANISOU 1113  CB  PHE A 181     1555   1836   2873   -337    170    249       C  
ATOM   1114  CG  PHE A 181      58.119  15.590  86.469  1.00 16.56           C  
ANISOU 1114  CG  PHE A 181     1553   1858   2881   -370    108    167       C  
ATOM   1115  CD1 PHE A 181      58.853  16.522  85.739  1.00 17.29           C  
ANISOU 1115  CD1 PHE A 181     1683   2001   2887   -343     81    118       C  
ATOM   1116  CD2 PHE A 181      57.268  14.711  85.798  1.00 19.86           C  
ANISOU 1116  CD2 PHE A 181     1927   2241   3380   -433     76    140       C  
ATOM   1117  CE1 PHE A 181      58.723  16.605  84.358  1.00 19.09           C  
ANISOU 1117  CE1 PHE A 181     1907   2249   3097   -375     24     47       C  
ATOM   1118  CE2 PHE A 181      57.131  14.784  84.415  1.00 18.79           C  
ANISOU 1118  CE2 PHE A 181     1788   2125   3227   -468     13     61       C  
ATOM   1119  CZ  PHE A 181      57.865  15.743  83.693  1.00 18.97           C  
ANISOU 1119  CZ  PHE A 181     1851   2204   3151   -437    -11     16       C  
ATOM   1120  N   ARG A 182      55.423  17.248  87.537  1.00 16.55           N  
ANISOU 1120  N   ARG A 182     1425   1958   2903   -357    162    299       N  
ATOM   1121  CA  ARG A 182      54.026  17.160  87.104  1.00 16.12           C  
ANISOU 1121  CA  ARG A 182     1285   1917   2922   -399    141    315       C  
ATOM   1122  C   ARG A 182      53.783  17.396  85.615  1.00 15.80           C  
ANISOU 1122  C   ARG A 182     1225   1905   2873   -433     56    251       C  
ATOM   1123  O   ARG A 182      52.931  16.731  85.021  1.00 17.04           O  
ANISOU 1123  O   ARG A 182     1324   2047   3103   -494     13    240       O  
ATOM   1124  CB  ARG A 182      53.172  18.187  87.863  1.00 18.23           C  
ANISOU 1124  CB  ARG A 182     1509   2234   3184   -359    193    381       C  
ATOM   1125  CG  ARG A 182      52.872  17.863  89.325  1.00 17.22           C  
ANISOU 1125  CG  ARG A 182     1373   2087   3082   -343    283    458       C  
ATOM   1126  CD  ARG A 182      52.214  16.510  89.500  1.00 18.49           C  
ANISOU 1126  CD  ARG A 182     1481   2193   3350   -404    290    490       C  
ATOM   1127  NE  ARG A 182      51.739  16.322  90.865  1.00 22.61           N  
ANISOU 1127  NE  ARG A 182     1986   2711   3895   -389    380    575       N  
ATOM   1128  CZ  ARG A 182      52.417  15.629  91.767  1.00 20.95           C  
ANISOU 1128  CZ  ARG A 182     1828   2461   3671   -383    422    609       C  
ATOM   1129  NH1 ARG A 182      53.617  15.147  91.494  1.00 19.88           N1+
ANISOU 1129  NH1 ARG A 182     1761   2288   3505   -382    384    565       N1+
ATOM   1130  NH2 ARG A 182      51.907  15.465  92.982  1.00 22.50           N  
ANISOU 1130  NH2 ARG A 182     2028   2664   3857   -363    493    676       N  
ATOM   1131  N   ARG A 183      54.477  18.362  85.016  1.00 17.20           N  
ANISOU 1131  N   ARG A 183     1448   2127   2960   -399     29    213       N  
ATOM   1132  CA  ARG A 183      54.137  18.853  83.680  1.00 17.82           C  
ANISOU 1132  CA  ARG A 183     1506   2250   3014   -424    -48    171       C  
ATOM   1133  C   ARG A 183      55.393  18.915  82.837  1.00 18.22           C  
ANISOU 1133  C   ARG A 183     1634   2305   2982   -419    -81     97       C  
ATOM   1134  O   ARG A 183      56.366  19.551  83.237  1.00 17.78           O  
ANISOU 1134  O   ARG A 183     1634   2260   2860   -367    -48    100       O  
ATOM   1135  CB  ARG A 183      53.555  20.290  83.711  1.00 21.05           C  
ANISOU 1135  CB  ARG A 183     1882   2723   3394   -380    -45    216       C  
ATOM   1136  CG  ARG A 183      52.347  20.524  84.619  1.00 19.87           C  
ANISOU 1136  CG  ARG A 183     1653   2579   3317   -366      5    294       C  
ATOM   1137  CD  ARG A 183      51.898  21.992  84.519  1.00 19.78           C  
ANISOU 1137  CD  ARG A 183     1615   2622   3279   -315      6    328       C  
ATOM   1138  NE  ARG A 183      51.375  22.307  83.191  1.00 19.56           N  
ANISOU 1138  NE  ARG A 183     1545   2635   3253   -347    -85    311       N  
ATOM   1139  CZ  ARG A 183      50.154  22.760  82.949  1.00 19.39           C  
ANISOU 1139  CZ  ARG A 183     1431   2645   3293   -350   -109    359       C  
ATOM   1140  NH1 ARG A 183      49.358  23.179  83.925  1.00 21.38           N1+
ANISOU 1140  NH1 ARG A 183     1623   2897   3605   -310    -37    425       N1+
ATOM   1141  NH2 ARG A 183      49.705  22.786  81.695  1.00 23.41           N  
ANISOU 1141  NH2 ARG A 183     1902   3190   3803   -394   -206    342       N  
ATOM   1142  N   LYS A 184      55.363  18.271  81.667  1.00 18.40           N  
ANISOU 1142  N   LYS A 184     1660   2323   3007   -474   -144     31       N  
ATOM   1143  CA  LYS A 184      56.419  18.529  80.683  1.00 15.96           C  
ANISOU 1143  CA  LYS A 184     1418   2037   2608   -469   -175    -39       C  
ATOM   1144  C   LYS A 184      56.252  19.910  80.067  1.00 17.22           C  
ANISOU 1144  C   LYS A 184     1573   2274   2695   -445   -209    -21       C  
ATOM   1145  O   LYS A 184      57.244  20.597  79.777  1.00 19.31           O  
ANISOU 1145  O   LYS A 184     1894   2565   2879   -411   -202    -40       O  
ATOM   1146  CB  LYS A 184      56.336  17.463  79.591  1.00 18.60           C  
ANISOU 1146  CB  LYS A 184     1761   2348   2959   -538   -230   -120       C  
ATOM   1147  CG  LYS A 184      56.761  16.068  80.055  1.00 20.12           C  
ANISOU 1147  CG  LYS A 184     1974   2449   3222   -557   -195   -151       C  
ATOM   1148  CD  LYS A 184      56.670  15.039  78.936  1.00 22.54           C  
ANISOU 1148  CD  LYS A 184     2295   2724   3546   -627   -248   -245       C  
ATOM   1149  CE  LYS A 184      56.961  13.650  79.489  1.00 27.42           C  
ANISOU 1149  CE  LYS A 184     2924   3237   4256   -645   -210   -264       C  
ATOM   1150  NZ  LYS A 184      56.742  12.561  78.498  1.00 33.17           N1+
ANISOU 1150  NZ  LYS A 184     3665   3918   5020   -718   -258   -360       N1+
ATOM   1151  N   VAL A 185      55.014  20.314  79.824  1.00 18.15           N  
ANISOU 1151  N   VAL A 185     1621   2428   2848   -464   -248     19       N  
ATOM   1152  CA  VAL A 185      54.704  21.609  79.232  1.00 16.73           C  
ANISOU 1152  CA  VAL A 185     1425   2316   2615   -441   -285     49       C  
ATOM   1153  C   VAL A 185      54.164  22.492  80.348  1.00 15.57           C  
ANISOU 1153  C   VAL A 185     1236   2173   2506   -384   -229    131       C  
ATOM   1154  O   VAL A 185      53.096  22.218  80.913  1.00 17.91           O  
ANISOU 1154  O   VAL A 185     1459   2457   2888   -394   -214    177       O  
ATOM   1155  CB  VAL A 185      53.721  21.502  78.059  1.00 19.48           C  
ANISOU 1155  CB  VAL A 185     1722   2708   2972   -501   -379     38       C  
ATOM   1156  CG1 VAL A 185      53.457  22.914  77.462  1.00 19.49           C  
ANISOU 1156  CG1 VAL A 185     1708   2779   2919   -470   -419     83       C  
ATOM   1157  CG2 VAL A 185      54.240  20.538  77.006  1.00 21.00           C  
ANISOU 1157  CG2 VAL A 185     1964   2892   3122   -562   -427    -56       C  
ATOM   1158  N   TYR A 186      54.920  23.538  80.688  1.00 16.43           N  
ANISOU 1158  N   TYR A 186     1393   2296   2554   -325   -193    146       N  
ATOM   1159  CA  TYR A 186      54.514  24.502  81.696  1.00 15.89           C  
ANISOU 1159  CA  TYR A 186     1300   2228   2508   -266   -136    211       C  
ATOM   1160  C   TYR A 186      53.494  25.481  81.116  1.00 17.81           C  
ANISOU 1160  C   TYR A 186     1479   2518   2772   -255   -179    257       C  
ATOM   1161  O   TYR A 186      53.423  25.705  79.897  1.00 17.26           O  
ANISOU 1161  O   TYR A 186     1405   2487   2666   -283   -256    242       O  
ATOM   1162  CB  TYR A 186      55.744  25.273  82.199  1.00 18.23           C  
ANISOU 1162  CB  TYR A 186     1676   2519   2733   -215    -92    202       C  
ATOM   1163  CG  TYR A 186      56.553  24.562  83.270  1.00 15.93           C  
ANISOU 1163  CG  TYR A 186     1431   2182   2439   -204    -31    188       C  
ATOM   1164  CD1 TYR A 186      56.468  23.181  83.456  1.00 17.20           C  
ANISOU 1164  CD1 TYR A 186     1581   2306   2648   -244    -27    171       C  
ATOM   1165  CD2 TYR A 186      57.390  25.278  84.100  1.00 16.82           C  
ANISOU 1165  CD2 TYR A 186     1598   2287   2505   -156     17    197       C  
ATOM   1166  CE1 TYR A 186      57.203  22.545  84.447  1.00 17.19           C  
ANISOU 1166  CE1 TYR A 186     1619   2262   2648   -232     25    172       C  
ATOM   1167  CE2 TYR A 186      58.132  24.665  85.086  1.00 15.20           C  
ANISOU 1167  CE2 TYR A 186     1434   2048   2293   -147     63    194       C  
ATOM   1168  CZ  TYR A 186      58.043  23.301  85.259  1.00 17.00           C  
ANISOU 1168  CZ  TYR A 186     1649   2242   2570   -183     67    185       C  
ATOM   1169  OH  TYR A 186      58.805  22.723  86.267  1.00 18.80           O  
ANISOU 1169  OH  TYR A 186     1917   2436   2792   -170    109    193       O  
ATOM   1170  N   GLU A 187      52.685  26.059  82.007  1.00 17.49           N  
ANISOU 1170  N   GLU A 187     1385   2471   2789   -213   -127    317       N  
ATOM   1171  CA  GLU A 187      51.680  27.045  81.630  1.00 17.24           C  
ANISOU 1171  CA  GLU A 187     1283   2473   2796   -188   -155    372       C  
ATOM   1172  C   GLU A 187      51.906  28.305  82.460  1.00 18.33           C  
ANISOU 1172  C   GLU A 187     1447   2599   2920   -111    -84    403       C  
ATOM   1173  O   GLU A 187      51.863  28.261  83.700  1.00 18.12           O  
ANISOU 1173  O   GLU A 187     1427   2542   2916    -78      2    415       O  
ATOM   1174  CB  GLU A 187      50.275  26.483  81.865  1.00 19.73           C  
ANISOU 1174  CB  GLU A 187     1488   2789   3220   -213   -156    416       C  
ATOM   1175  CG  GLU A 187      49.166  27.502  81.767  1.00 20.42           C  
ANISOU 1175  CG  GLU A 187     1486   2903   3371   -174   -164    486       C  
ATOM   1176  CD  GLU A 187      47.874  26.930  82.272  1.00 20.98           C  
ANISOU 1176  CD  GLU A 187     1446   2969   3558   -191   -139    533       C  
ATOM   1177  OE1 GLU A 187      47.661  27.031  83.493  1.00 24.54           O  
ANISOU 1177  OE1 GLU A 187     1893   3390   4040   -147    -37    556       O  
ATOM   1178  OE2 GLU A 187      47.085  26.392  81.455  1.00 23.45           O1-
ANISOU 1178  OE2 GLU A 187     1716   3299   3897   -243   -216    529       O1-
ATOM   1179  N   TYR A 188      52.164  29.424  81.787  1.00 16.11           N  
ANISOU 1179  N   TYR A 188     1184   2339   2597    -83   -120    415       N  
ATOM   1180  CA  TYR A 188      52.338  30.702  82.468  1.00 15.63           C  
ANISOU 1180  CA  TYR A 188     1149   2259   2531    -12    -60    441       C  
ATOM   1181  C   TYR A 188      51.107  31.552  82.184  1.00 17.30           C  
ANISOU 1181  C   TYR A 188     1269   2485   2819     22    -77    507       C  
ATOM   1182  O   TYR A 188      50.815  31.870  81.024  1.00 19.02           O  
ANISOU 1182  O   TYR A 188     1454   2739   3033      3   -162    531       O  
ATOM   1183  CB  TYR A 188      53.620  31.418  82.022  1.00 14.11           C  
ANISOU 1183  CB  TYR A 188     1048   2066   2245     -1    -78    411       C  
ATOM   1184  CG  TYR A 188      54.863  30.626  82.354  1.00 14.60           C  
ANISOU 1184  CG  TYR A 188     1192   2113   2243    -27    -58    350       C  
ATOM   1185  CD1 TYR A 188      55.203  30.350  83.676  1.00 15.73           C  
ANISOU 1185  CD1 TYR A 188     1367   2221   2387     -6     20    338       C  
ATOM   1186  CD2 TYR A 188      55.711  30.166  81.348  1.00 15.46           C  
ANISOU 1186  CD2 TYR A 188     1342   2243   2287    -72   -115    308       C  
ATOM   1187  CE1 TYR A 188      56.349  29.623  83.983  1.00 13.23           C  
ANISOU 1187  CE1 TYR A 188     1118   1890   2019    -27     32    293       C  
ATOM   1188  CE2 TYR A 188      56.863  29.443  81.652  1.00 14.90           C  
ANISOU 1188  CE2 TYR A 188     1337   2154   2169    -89    -93    257       C  
ATOM   1189  CZ  TYR A 188      57.165  29.162  82.965  1.00 13.50           C  
ANISOU 1189  CZ  TYR A 188     1184   1940   2004    -66    -24    253       C  
ATOM   1190  OH  TYR A 188      58.325  28.454  83.220  1.00 14.76           O  
ANISOU 1190  OH  TYR A 188     1402   2082   2123    -81    -11    211       O  
ATOM   1191  N   THR A 189      50.356  31.871  83.234  1.00 16.71           N  
ANISOU 1191  N   THR A 189     1148   2386   2814     70      5    540       N  
ATOM   1192  CA  THR A 189      49.118  32.638  83.098  1.00 17.80           C  
ANISOU 1192  CA  THR A 189     1186   2532   3046    112      4    608       C  
ATOM   1193  C   THR A 189      49.345  34.150  83.153  1.00 17.99           C  
ANISOU 1193  C   THR A 189     1241   2532   3063    183     29    629       C  
ATOM   1194  O   THR A 189      48.535  34.903  82.608  1.00 19.80           O  
ANISOU 1194  O   THR A 189     1396   2771   3357    213     -5    688       O  
ATOM   1195  CB  THR A 189      48.125  32.189  84.169  1.00 19.33           C  
ANISOU 1195  CB  THR A 189     1306   2711   3329    130     89    635       C  
ATOM   1196  CG2 THR A 189      47.492  30.851  83.780  1.00 21.19           C  
ANISOU 1196  CG2 THR A 189     1472   2971   3608     55     38    639       C  
ATOM   1197  OG1 THR A 189      48.828  32.040  85.403  1.00 19.26           O  
ANISOU 1197  OG1 THR A 189     1379   2668   3272    151    187    596       O  
ATOM   1198  N   ASN A 190      50.450  34.597  83.767  1.00 17.70           N  
ANISOU 1198  N   ASN A 190     1310   2461   2952    206     81    584       N  
ATOM   1199  CA  ASN A 190      50.908  35.991  83.687  1.00 17.39           C  
ANISOU 1199  CA  ASN A 190     1320   2394   2895    259     91    592       C  
ATOM   1200  C   ASN A 190      49.918  37.014  84.242  1.00 16.76           C  
ANISOU 1200  C   ASN A 190     1179   2278   2910    337    156    638       C  
ATOM   1201  O   ASN A 190      49.879  38.162  83.782  1.00 19.30           O  
ANISOU 1201  O   ASN A 190     1500   2580   3255    378    136    671       O  
ATOM   1202  CB  ASN A 190      51.380  36.364  82.275  1.00 19.08           C  
ANISOU 1202  CB  ASN A 190     1550   2637   3063    229    -14    607       C  
ATOM   1203  CG  ASN A 190      52.518  35.490  81.817  1.00 17.08           C  
ANISOU 1203  CG  ASN A 190     1371   2409   2710    164    -57    550       C  
ATOM   1204  ND2 ASN A 190      52.342  34.807  80.689  1.00 17.51           N  
ANISOU 1204  ND2 ASN A 190     1394   2514   2746    107   -145    555       N  
ATOM   1205  OD1 ASN A 190      53.557  35.444  82.463  1.00 17.40           O  
ANISOU 1205  OD1 ASN A 190     1496   2424   2691    165    -11    501       O  
ATOM   1206  N   LYS A 191      49.150  36.644  85.268  1.00 18.01           N  
ANISOU 1206  N   LYS A 191     1291   2426   3127    361    242    643       N  
ATOM   1207  CA  LYS A 191      48.170  37.548  85.876  1.00 18.10           C  
ANISOU 1207  CA  LYS A 191     1240   2403   3235    440    322    681       C  
ATOM   1208  C   LYS A 191      48.871  38.338  86.979  1.00 20.13           C  
ANISOU 1208  C   LYS A 191     1600   2604   3444    490    420    629       C  
ATOM   1209  O   LYS A 191      48.762  38.049  88.170  1.00 21.28           O  
ANISOU 1209  O   LYS A 191     1768   2736   3580    508    519    600       O  
ATOM   1210  CB  LYS A 191      46.989  36.746  86.401  1.00 20.20           C  
ANISOU 1210  CB  LYS A 191     1429   2684   3563    427    364    700       C  
ATOM   1211  CG  LYS A 191      46.246  36.034  85.294  1.00 21.36           C  
ANISOU 1211  CG  LYS A 191     1496   2876   3745    367    256    738       C  
ATOM   1212  CD  LYS A 191      44.909  35.509  85.811  1.00 30.79           C  
ANISOU 1212  CD  LYS A 191     2617   4070   5011    362    299    762       C  
ATOM   1213  CE  LYS A 191      44.093  34.829  84.722  1.00 37.76           C  
ANISOU 1213  CE  LYS A 191     3419   4994   5932    301    191    797       C  
ATOM   1214  NZ  LYS A 191      42.638  34.774  85.088  1.00 42.72           N1+
ANISOU 1214  NZ  LYS A 191     3964   5617   6653    317    228    838       N1+
ATOM   1215  N   GLN A 192      49.638  39.343  86.558  1.00 19.66           N  
ANISOU 1215  N   GLN A 192     1608   2513   3347    508    388    617       N  
ATOM   1216  CA  GLN A 192      50.424  40.145  87.485  1.00 20.24           C  
ANISOU 1216  CA  GLN A 192     1789   2532   3370    544    463    561       C  
ATOM   1217  C   GLN A 192      50.820  41.426  86.765  1.00 19.69           C  
ANISOU 1217  C   GLN A 192     1749   2420   3311    572    418    578       C  
ATOM   1218  O   GLN A 192      50.735  41.523  85.538  1.00 20.51           O  
ANISOU 1218  O   GLN A 192     1810   2551   3433    550    323    629       O  
ATOM   1219  CB  GLN A 192      51.666  39.387  87.975  1.00 17.15           C  
ANISOU 1219  CB  GLN A 192     1502   2155   2859    488    461    495       C  
ATOM   1220  CG  GLN A 192      52.672  39.042  86.893  1.00 17.35           C  
ANISOU 1220  CG  GLN A 192     1565   2211   2815    425    354    488       C  
ATOM   1221  CD  GLN A 192      53.691  38.066  87.398  1.00 13.88           C  
ANISOU 1221  CD  GLN A 192     1200   1790   2283    373    356    434       C  
ATOM   1222  NE2 GLN A 192      54.705  38.563  88.100  1.00 15.69           N  
ANISOU 1222  NE2 GLN A 192     1528   1988   2446    379    388    384       N  
ATOM   1223  OE1 GLN A 192      53.585  36.867  87.137  1.00 16.87           O  
ANISOU 1223  OE1 GLN A 192     1545   2210   2653    326    324    437       O  
ATOM   1224  N   MET A 193      51.265  42.406  87.547  1.00 18.86           N  
ANISOU 1224  N   MET A 193     1722   2249   3193    616    488    536       N  
ATOM   1225  CA  MET A 193      51.738  43.666  86.983  1.00 21.98           C  
ANISOU 1225  CA  MET A 193     2157   2591   3602    641    455    549       C  
ATOM   1226  C   MET A 193      52.869  43.406  86.001  1.00 18.35           C  
ANISOU 1226  C   MET A 193     1747   2167   3057    571    352    548       C  
ATOM   1227  O   MET A 193      53.669  42.494  86.175  1.00 19.12           O  
ANISOU 1227  O   MET A 193     1894   2303   3066    513    335    503       O  
ATOM   1228  CB  MET A 193      52.324  44.539  88.097  1.00 27.56           C  
ANISOU 1228  CB  MET A 193     2966   3224   4283    677    542    479       C  
ATOM   1229  CG  MET A 193      51.359  44.893  89.194  1.00 31.28           C  
ANISOU 1229  CG  MET A 193     3411   3654   4820    750    663    462       C  
ATOM   1230  SD  MET A 193      52.186  45.917  90.429  1.00 37.99           S  
ANISOU 1230  SD  MET A 193     4402   4417   5616    779    753    364       S  
ATOM   1231  CE  MET A 193      52.796  47.282  89.414  1.00 33.98           C  
ANISOU 1231  CE  MET A 193     3926   3837   5149    788    680    392       C  
ATOM   1232  N   GLY A 194      52.946  44.232  84.963  1.00 18.99           N  
ANISOU 1232  N   GLY A 194     1815   2232   3168    578    287    601       N  
ATOM   1233  CA  GLY A 194      54.082  44.130  84.061  1.00 18.52           C  
ANISOU 1233  CA  GLY A 194     1811   2203   3024    516    203    599       C  
ATOM   1234  C   GLY A 194      55.403  44.271  84.799  1.00 16.62           C  
ANISOU 1234  C   GLY A 194     1685   1930   2700    491    236    522       C  
ATOM   1235  O   GLY A 194      55.536  45.059  85.741  1.00 17.44           O  
ANISOU 1235  O   GLY A 194     1840   1964   2821    531    307    482       O  
ATOM   1236  N   ALA A 195      56.396  43.504  84.363  1.00 15.59           N  
ANISOU 1236  N   ALA A 195     1593   1850   2479    424    184    498       N  
ATOM   1237  CA  ALA A 195      57.650  43.446  85.106  1.00 14.08           C  
ANISOU 1237  CA  ALA A 195     1498   1640   2210    394    209    427       C  
ATOM   1238  C   ALA A 195      58.732  42.829  84.241  1.00 13.83           C  
ANISOU 1238  C   ALA A 195     1492   1662   2100    327    138    423       C  
ATOM   1239  O   ALA A 195      58.451  42.094  83.282  1.00 14.99           O  
ANISOU 1239  O   ALA A 195     1589   1870   2237    297     83    455       O  
ATOM   1240  CB  ALA A 195      57.520  42.622  86.395  1.00 15.90           C  
ANISOU 1240  CB  ALA A 195     1747   1880   2416    397    275    372       C  
ATOM   1241  N   THR A 196      59.981  43.087  84.633  1.00 12.27           N  
ANISOU 1241  N   THR A 196     1373   1442   1846    301    144    378       N  
ATOM   1242  CA  THR A 196      61.130  42.338  84.136  1.00 13.73           C  
ANISOU 1242  CA  THR A 196     1587   1676   1955    240     99    357       C  
ATOM   1243  C   THR A 196      61.348  41.146  85.055  1.00 12.71           C  
ANISOU 1243  C   THR A 196     1472   1573   1786    222    128    306       C  
ATOM   1244  O   THR A 196      61.777  41.312  86.202  1.00 14.55           O  
ANISOU 1244  O   THR A 196     1757   1773   1999    230    171    262       O  
ATOM   1245  CB  THR A 196      62.380  43.213  84.132  1.00 13.00           C  
ANISOU 1245  CB  THR A 196     1562   1545   1833    219     90    341       C  
ATOM   1246  CG2 THR A 196      63.579  42.469  83.548  1.00 15.29           C  
ANISOU 1246  CG2 THR A 196     1869   1887   2053    160     50    326       C  
ATOM   1247  OG1 THR A 196      62.130  44.369  83.322  1.00 14.13           O  
ANISOU 1247  OG1 THR A 196     1693   1654   2021    237     68    398       O  
ATOM   1248  N   LEU A 197      61.006  39.963  84.580  1.00 12.96           N  
ANISOU 1248  N   LEU A 197     1456   1660   1807    198    103    314       N  
ATOM   1249  CA  LEU A 197      61.320  38.725  85.266  1.00 12.35           C  
ANISOU 1249  CA  LEU A 197     1389   1607   1695    175    120    275       C  
ATOM   1250  C   LEU A 197      62.515  38.055  84.600  1.00 11.93           C  
ANISOU 1250  C   LEU A 197     1359   1589   1585    124     76    256       C  
ATOM   1251  O   LEU A 197      63.098  38.552  83.625  1.00 12.37           O  
ANISOU 1251  O   LEU A 197     1424   1655   1622    106     37    271       O  
ATOM   1252  CB  LEU A 197      60.107  37.785  85.296  1.00 15.30           C  
ANISOU 1252  CB  LEU A 197     1695   2008   2109    181    130    293       C  
ATOM   1253  CG  LEU A 197      58.758  38.357  85.732  1.00 14.04           C  
ANISOU 1253  CG  LEU A 197     1489   1824   2022    233    174    323       C  
ATOM   1254  CD1 LEU A 197      57.719  37.233  85.812  1.00 15.58           C  
ANISOU 1254  CD1 LEU A 197     1614   2051   2255    226    182    339       C  
ATOM   1255  CD2 LEU A 197      58.903  39.079  87.064  1.00 15.14           C  
ANISOU 1255  CD2 LEU A 197     1684   1913   2157    270    246    292       C  
ATOM   1256  N   TRP A 198      62.911  36.910  85.135  1.00 11.95           N  
ANISOU 1256  N   TRP A 198     1370   1609   1562    104     86    225       N  
ATOM   1257  CA  TRP A 198      63.957  36.148  84.473  1.00 11.54           C  
ANISOU 1257  CA  TRP A 198     1328   1588   1468     62     51    207       C  
ATOM   1258  C   TRP A 198      63.714  34.697  84.808  1.00 11.82           C  
ANISOU 1258  C   TRP A 198     1342   1641   1509     48     60    190       C  
ATOM   1259  O   TRP A 198      63.063  34.394  85.806  1.00 12.78           O  
ANISOU 1259  O   TRP A 198     1456   1747   1651     67     98    192       O  
ATOM   1260  CB  TRP A 198      65.350  36.642  84.878  1.00 11.43           C  
ANISOU 1260  CB  TRP A 198     1370   1556   1416     50     52    184       C  
ATOM   1261  CG  TRP A 198      65.743  36.487  86.327  1.00 10.75           C  
ANISOU 1261  CG  TRP A 198     1324   1446   1315     58     86    158       C  
ATOM   1262  CD1 TRP A 198      65.159  37.050  87.440  1.00 12.62           C  
ANISOU 1262  CD1 TRP A 198     1584   1651   1562     89    127    153       C  
ATOM   1263  CD2 TRP A 198      66.883  35.758  86.803  1.00 11.01           C  
ANISOU 1263  CD2 TRP A 198     1381   1489   1315     34     78    135       C  
ATOM   1264  CE2 TRP A 198      66.924  35.893  88.207  1.00 12.12           C  
ANISOU 1264  CE2 TRP A 198     1560   1607   1438     47    108    121       C  
ATOM   1265  CE3 TRP A 198      67.866  34.987  86.163  1.00 11.63           C  
ANISOU 1265  CE3 TRP A 198     1449   1592   1378      4     51    126       C  
ATOM   1266  NE1 TRP A 198      65.868  36.684  88.585  1.00 12.07           N  
ANISOU 1266  NE1 TRP A 198     1556   1576   1454     80    142    128       N  
ATOM   1267  CZ2 TRP A 198      67.922  35.299  88.984  1.00 11.67           C  
ANISOU 1267  CZ2 TRP A 198     1530   1556   1349     29    100    106       C  
ATOM   1268  CZ3 TRP A 198      68.858  34.385  86.939  1.00 11.49           C  
ANISOU 1268  CZ3 TRP A 198     1452   1574   1340     -8     50    111       C  
ATOM   1269  CH2 TRP A 198      68.867  34.544  88.339  1.00 11.72           C  
ANISOU 1269  CH2 TRP A 198     1517   1583   1352      4     69    105       C  
ATOM   1270  N   TYR A 199      64.188  33.805  83.954  1.00 11.73           N  
ANISOU 1270  N   TYR A 199     1318   1659   1479     14     29    175       N  
ATOM   1271  CA  TYR A 199      64.010  32.375  84.145  1.00 11.64           C  
ANISOU 1271  CA  TYR A 199     1286   1655   1482     -3     33    158       C  
ATOM   1272  C   TYR A 199      65.381  31.736  84.301  1.00 11.69           C  
ANISOU 1272  C   TYR A 199     1325   1660   1458    -21     32    128       C  
ATOM   1273  O   TYR A 199      66.358  32.186  83.698  1.00 11.62           O  
ANISOU 1273  O   TYR A 199     1336   1661   1418    -32     15    119       O  
ATOM   1274  CB  TYR A 199      63.189  31.732  83.017  1.00 12.01           C  
ANISOU 1274  CB  TYR A 199     1286   1731   1548    -26     -2    160       C  
ATOM   1275  CG  TYR A 199      63.796  31.817  81.627  1.00 12.32           C  
ANISOU 1275  CG  TYR A 199     1333   1803   1546    -54    -43    146       C  
ATOM   1276  CD1 TYR A 199      63.598  32.925  80.817  1.00 12.09           C  
ANISOU 1276  CD1 TYR A 199     1301   1792   1500    -49    -69    176       C  
ATOM   1277  CD2 TYR A 199      64.547  30.769  81.117  1.00 12.45           C  
ANISOU 1277  CD2 TYR A 199     1358   1831   1540    -83    -51    106       C  
ATOM   1278  CE1 TYR A 199      64.142  33.003  79.530  1.00 12.34           C  
ANISOU 1278  CE1 TYR A 199     1343   1862   1483    -77   -103    169       C  
ATOM   1279  CE2 TYR A 199      65.086  30.822  79.833  1.00 12.49           C  
ANISOU 1279  CE2 TYR A 199     1374   1871   1500   -108    -79     89       C  
ATOM   1280  CZ  TYR A 199      64.881  31.942  79.042  1.00 13.50           C  
ANISOU 1280  CZ  TYR A 199     1504   2027   1601   -107   -105    122       C  
ATOM   1281  OH  TYR A 199      65.434  31.961  77.780  1.00 13.45           O  
ANISOU 1281  OH  TYR A 199     1511   2061   1537   -135   -129    109       O  
ATOM   1282  N   HIS A 200      65.462  30.693  85.124  1.00 10.56           N  
ANISOU 1282  N   HIS A 200     1180   1501   1329    -23     52    120       N  
ATOM   1283  CA  HIS A 200      66.755  30.055  85.364  1.00 10.70           C  
ANISOU 1283  CA  HIS A 200     1221   1513   1330    -34     50    100       C  
ATOM   1284  C   HIS A 200      66.544  28.673  85.960  1.00 12.85           C  
ANISOU 1284  C   HIS A 200     1479   1769   1635    -39     65     99       C  
ATOM   1285  O   HIS A 200      65.469  28.331  86.465  1.00 12.20           O  
ANISOU 1285  O   HIS A 200     1376   1677   1582    -34     84    117       O  
ATOM   1286  CB  HIS A 200      67.637  30.912  86.291  1.00 11.38           C  
ANISOU 1286  CB  HIS A 200     1350   1588   1386    -21     59    105       C  
ATOM   1287  CG  HIS A 200      67.064  31.130  87.657  1.00 11.92           C  
ANISOU 1287  CG  HIS A 200     1437   1639   1453      0     89    122       C  
ATOM   1288  CD2 HIS A 200      66.435  32.204  88.182  1.00 11.33           C  
ANISOU 1288  CD2 HIS A 200     1380   1553   1371     21    110    131       C  
ATOM   1289  ND1 HIS A 200      67.124  30.185  88.667  1.00 14.20           N  
ANISOU 1289  ND1 HIS A 200     1732   1919   1746      1    107    131       N  
ATOM   1290  CE1 HIS A 200      66.543  30.674  89.756  1.00 17.19           C  
ANISOU 1290  CE1 HIS A 200     2133   2289   2109     20    139    144       C  
ATOM   1291  NE2 HIS A 200      66.126  31.903  89.494  1.00 14.30           N  
ANISOU 1291  NE2 HIS A 200     1776   1920   1738     34    145    139       N  
ATOM   1292  N   ASP A 201      67.609  27.889  85.939  1.00 11.86           N  
ANISOU 1292  N   ASP A 201     1361   1635   1510    -48     60     82       N  
ATOM   1293  CA  ASP A 201      67.492  26.555  86.486  1.00 10.85           C  
ANISOU 1293  CA  ASP A 201     1220   1482   1420    -52     73     87       C  
ATOM   1294  C   ASP A 201      67.347  26.590  88.009  1.00 12.13           C  
ANISOU 1294  C   ASP A 201     1402   1631   1576    -35     97    124       C  
ATOM   1295  O   ASP A 201      67.841  27.496  88.692  1.00 13.34           O  
ANISOU 1295  O   ASP A 201     1588   1791   1688    -22     98    133       O  
ATOM   1296  CB  ASP A 201      68.719  25.735  86.128  1.00 12.38           C  
ANISOU 1296  CB  ASP A 201     1415   1665   1626    -58     64     64       C  
ATOM   1297  CG  ASP A 201      68.518  24.262  86.468  1.00 11.76           C  
ANISOU 1297  CG  ASP A 201     1318   1549   1602    -63     75     68       C  
ATOM   1298  OD1 ASP A 201      67.881  23.580  85.647  1.00 13.60           O  
ANISOU 1298  OD1 ASP A 201     1529   1773   1867    -82     72     41       O  
ATOM   1299  OD2 ASP A 201      68.936  23.829  87.549  1.00 13.51           O1-
ANISOU 1299  OD2 ASP A 201     1549   1749   1834    -51     85    100       O1-
ATOM   1300  N   HIS A 202      66.657  25.573  88.548  1.00 12.48           N  
ANISOU 1300  N   HIS A 202     1428   1654   1659    -39    116    144       N  
ATOM   1301  CA  HIS A 202      66.378  25.504  89.980  1.00 12.68           C  
ANISOU 1301  CA  HIS A 202     1473   1673   1673    -25    146    185       C  
ATOM   1302  C   HIS A 202      66.472  24.062  90.494  1.00 12.72           C  
ANISOU 1302  C   HIS A 202     1466   1647   1721    -34    155    211       C  
ATOM   1303  O   HIS A 202      65.854  23.736  91.515  1.00 13.45           O  
ANISOU 1303  O   HIS A 202     1561   1733   1816    -30    186    252       O  
ATOM   1304  CB  HIS A 202      64.980  26.112  90.257  1.00 14.49           C  
ANISOU 1304  CB  HIS A 202     1688   1912   1904    -16    178    201       C  
ATOM   1305  CG  HIS A 202      64.834  26.800  91.580  1.00 15.19           C  
ANISOU 1305  CG  HIS A 202     1816   2009   1947      5    214    225       C  
ATOM   1306  CD2 HIS A 202      64.249  27.986  91.889  1.00 23.60           C  
ANISOU 1306  CD2 HIS A 202     2896   3086   2985     26    239    222       C  
ATOM   1307  ND1 HIS A 202      65.261  26.267  92.774  1.00 27.35           N  
ANISOU 1307  ND1 HIS A 202     3387   3545   3461      7    229    255       N  
ATOM   1308  CE1 HIS A 202      64.955  27.098  93.760  1.00 19.08           C  
ANISOU 1308  CE1 HIS A 202     2377   2511   2362     25    263    264       C  
ATOM   1309  NE2 HIS A 202      64.347  28.147  93.250  1.00 23.69           N  
ANISOU 1309  NE2 HIS A 202     2952   3100   2948     38    273    241       N  
ATOM   1310  N   ALA A 203      67.212  23.170  89.821  1.00 12.36           N  
ANISOU 1310  N   ALA A 203     1405   1578   1712    -44    133    190       N  
ATOM   1311  CA  ALA A 203      67.209  21.769  90.238  1.00 12.95           C  
ANISOU 1311  CA  ALA A 203     1466   1612   1844    -51    143    217       C  
ATOM   1312  C   ALA A 203      67.885  21.573  91.595  1.00 13.07           C  
ANISOU 1312  C   ALA A 203     1509   1623   1834    -35    147    270       C  
ATOM   1313  O   ALA A 203      68.985  22.082  91.844  1.00 13.12           O  
ANISOU 1313  O   ALA A 203     1539   1646   1800    -23    125    270       O  
ATOM   1314  CB  ALA A 203      67.910  20.913  89.196  1.00 14.14           C  
ANISOU 1314  CB  ALA A 203     1597   1732   2042    -60    124    175       C  
ATOM   1315  N   ILE A 204      67.246  20.790  92.465  1.00 13.17           N  
ANISOU 1315  N   ILE A 204     1517   1614   1873    -39    173    322       N  
ATOM   1316  CA  ILE A 204      67.742  20.689  93.831  1.00 12.48           C  
ANISOU 1316  CA  ILE A 204     1463   1534   1745    -27    177    382       C  
ATOM   1317  C   ILE A 204      69.150  20.103  93.837  1.00 12.85           C  
ANISOU 1317  C   ILE A 204     1511   1560   1813    -18    141    392       C  
ATOM   1318  O   ILE A 204      69.465  19.164  93.088  1.00 14.37           O  
ANISOU 1318  O   ILE A 204     1671   1707   2080    -20    133    374       O  
ATOM   1319  CB  ILE A 204      66.770  19.915  94.739  1.00 13.14           C  
ANISOU 1319  CB  ILE A 204     1540   1601   1852    -36    218    444       C  
ATOM   1320  CG1 ILE A 204      67.073  20.233  96.203  1.00 13.86           C  
ANISOU 1320  CG1 ILE A 204     1680   1723   1863    -24    227    502       C  
ATOM   1321  CG2 ILE A 204      66.793  18.406  94.424  1.00 13.17           C  
ANISOU 1321  CG2 ILE A 204     1509   1541   1955    -49    215    464       C  
ATOM   1322  CD1 ILE A 204      66.005  19.668  97.172  1.00 17.22           C  
ANISOU 1322  CD1 ILE A 204     2105   2145   2292    -32    281    568       C  
ATOM   1323  N   GLY A 205      70.005  20.660  94.702  1.00 12.06           N  
ANISOU 1323  N   GLY A 205     1444   1490   1647     -7    118    419       N  
ATOM   1324  CA  GLY A 205      71.354  20.154  94.917  1.00 13.41           C  
ANISOU 1324  CA  GLY A 205     1610   1647   1837      4     78    444       C  
ATOM   1325  C   GLY A 205      72.416  20.696  93.973  1.00 13.23           C  
ANISOU 1325  C   GLY A 205     1572   1635   1820     10     48    391       C  
ATOM   1326  O   GLY A 205      73.613  20.583  94.281  1.00 13.93           O  
ANISOU 1326  O   GLY A 205     1654   1726   1912     20     12    415       O  
ATOM   1327  N   ILE A 206      72.025  21.236  92.822  1.00 12.37           N  
ANISOU 1327  N   ILE A 206     1451   1532   1715      2     60    326       N  
ATOM   1328  CA  ILE A 206      72.971  21.629  91.788  1.00 12.58           C  
ANISOU 1328  CA  ILE A 206     1460   1568   1753      5     41    277       C  
ATOM   1329  C   ILE A 206      72.591  22.950  91.137  1.00 13.26           C  
ANISOU 1329  C   ILE A 206     1562   1691   1786     -6     44    231       C  
ATOM   1330  O   ILE A 206      73.066  23.250  90.041  1.00 12.22           O  
ANISOU 1330  O   ILE A 206     1413   1567   1663     -9     40    187       O  
ATOM   1331  CB  ILE A 206      73.171  20.535  90.728  1.00 11.47           C  
ANISOU 1331  CB  ILE A 206     1280   1382   1696      9     54    244       C  
ATOM   1332  CG1 ILE A 206      71.846  20.215  90.011  1.00 13.57           C  
ANISOU 1332  CG1 ILE A 206     1540   1632   1985     -9     81    209       C  
ATOM   1333  CG2 ILE A 206      73.858  19.295  91.336  1.00 15.43           C  
ANISOU 1333  CG2 ILE A 206     1762   1837   2265     26     47    294       C  
ATOM   1334  CD1 ILE A 206      72.040  19.267  88.828  1.00 14.53           C  
ANISOU 1334  CD1 ILE A 206     1633   1712   2175    -12     91    157       C  
ATOM   1335  N   THR A 207      71.707  23.729  91.778  1.00 12.77           N  
ANISOU 1335  N   THR A 207     1530   1651   1670    -10     57    242       N  
ATOM   1336  CA  THR A 207      71.254  24.966  91.163  1.00 11.10           C  
ANISOU 1336  CA  THR A 207     1330   1465   1420    -15     61    204       C  
ATOM   1337  C   THR A 207      72.435  25.889  90.880  1.00 10.59           C  
ANISOU 1337  C   THR A 207     1275   1422   1326    -18     31    186       C  
ATOM   1338  O   THR A 207      72.488  26.537  89.828  1.00 11.53           O  
ANISOU 1338  O   THR A 207     1386   1553   1443    -25     29    151       O  
ATOM   1339  CB  THR A 207      70.226  25.642  92.065  1.00 12.82           C  
ANISOU 1339  CB  THR A 207     1580   1697   1593    -11     85    222       C  
ATOM   1340  CG2 THR A 207      69.875  27.023  91.528  1.00 12.86           C  
ANISOU 1340  CG2 THR A 207     1599   1722   1566    -11     88    188       C  
ATOM   1341  OG1 THR A 207      69.031  24.850  92.048  1.00 14.43           O  
ANISOU 1341  OG1 THR A 207     1761   1884   1837    -13    117    236       O  
ATOM   1342  N   ARG A 208      73.383  25.969  91.816  1.00 11.78           N  
ANISOU 1342  N   ARG A 208     1442   1580   1453    -17      4    214       N  
ATOM   1343  CA  ARG A 208      74.540  26.846  91.620  1.00 11.87           C  
ANISOU 1343  CA  ARG A 208     1457   1610   1444    -27    -28    201       C  
ATOM   1344  C   ARG A 208      75.329  26.458  90.369  1.00 12.57           C  
ANISOU 1344  C   ARG A 208     1499   1693   1583    -26    -29    177       C  
ATOM   1345  O   ARG A 208      75.874  27.330  89.663  1.00 12.74           O  
ANISOU 1345  O   ARG A 208     1517   1732   1593    -37    -37    154       O  
ATOM   1346  CB  ARG A 208      75.449  26.816  92.863  1.00 12.55           C  
ANISOU 1346  CB  ARG A 208     1560   1705   1502    -31    -67    240       C  
ATOM   1347  CG  ARG A 208      76.286  25.513  93.002  1.00 12.61           C  
ANISOU 1347  CG  ARG A 208     1526   1696   1568    -19    -84    277       C  
ATOM   1348  CD  ARG A 208      76.776  25.297  94.424  1.00 12.32           C  
ANISOU 1348  CD  ARG A 208     1513   1672   1498    -21   -122    333       C  
ATOM   1349  NE  ARG A 208      77.533  24.049  94.552  1.00 12.95           N  
ANISOU 1349  NE  ARG A 208     1548   1730   1644     -4   -140    378       N  
ATOM   1350  CZ  ARG A 208      76.966  22.842  94.557  1.00 11.99           C  
ANISOU 1350  CZ  ARG A 208     1410   1572   1573     13   -112    402       C  
ATOM   1351  NH1 ARG A 208      75.638  22.691  94.488  1.00 12.65           N1+
ANISOU 1351  NH1 ARG A 208     1515   1643   1647     11    -67    389       N1+
ATOM   1352  NH2 ARG A 208      77.740  21.762  94.663  1.00 13.68           N  
ANISOU 1352  NH2 ARG A 208     1582   1757   1858     31   -129    445       N  
ATOM   1353  N   LEU A 209      75.394  25.158  90.077  1.00 11.48           N  
ANISOU 1353  N   LEU A 209     1329   1530   1504    -14    -16    182       N  
ATOM   1354  CA  LEU A 209      76.166  24.686  88.925  1.00 11.36           C  
ANISOU 1354  CA  LEU A 209     1273   1507   1537    -10     -7    153       C  
ATOM   1355  C   LEU A 209      75.406  24.926  87.632  1.00 11.08           C  
ANISOU 1355  C   LEU A 209     1238   1479   1494    -19     19    104       C  
ATOM   1356  O   LEU A 209      75.995  25.315  86.621  1.00 13.32           O  
ANISOU 1356  O   LEU A 209     1506   1780   1774    -25     25     75       O  
ATOM   1357  CB  LEU A 209      76.415  23.182  89.068  1.00 12.86           C  
ANISOU 1357  CB  LEU A 209     1433   1655   1798      9      3    169       C  
ATOM   1358  CG  LEU A 209      77.077  22.694  90.369  1.00 12.22           C  
ANISOU 1358  CG  LEU A 209     1348   1563   1732     21    -27    232       C  
ATOM   1359  CD1 LEU A 209      77.241  21.168  90.368  1.00 12.36           C  
ANISOU 1359  CD1 LEU A 209     1332   1528   1835     44    -13    251       C  
ATOM   1360  CD2 LEU A 209      78.422  23.395  90.624  1.00 15.42           C  
ANISOU 1360  CD2 LEU A 209     1736   1997   2124     19    -65    250       C  
ATOM   1361  N   ASN A 210      74.097  24.686  87.640  1.00 10.63           N  
ANISOU 1361  N   ASN A 210     1194   1413   1434    -23     33     98       N  
ATOM   1362  CA  ASN A 210      73.340  24.806  86.405  1.00 11.25           C  
ANISOU 1362  CA  ASN A 210     1267   1501   1507    -35     48     56       C  
ATOM   1363  C   ASN A 210      73.202  26.267  85.989  1.00 11.39           C  
ANISOU 1363  C   ASN A 210     1303   1555   1469    -45     38     50       C  
ATOM   1364  O   ASN A 210      73.314  26.586  84.798  1.00 12.81           O  
ANISOU 1364  O   ASN A 210     1476   1755   1635    -56     42     21       O  
ATOM   1365  CB  ASN A 210      71.963  24.147  86.600  1.00 11.76           C  
ANISOU 1365  CB  ASN A 210     1331   1544   1592    -40     59     60       C  
ATOM   1366  CG  ASN A 210      72.056  22.629  86.650  1.00 12.39           C  
ANISOU 1366  CG  ASN A 210     1390   1578   1738    -36     71     56       C  
ATOM   1367  ND2 ASN A 210      70.954  21.967  86.935  1.00 12.80           N  
ANISOU 1367  ND2 ASN A 210     1438   1606   1821    -44     81     67       N  
ATOM   1368  OD1 ASN A 210      73.131  22.066  86.445  1.00 14.45           O  
ANISOU 1368  OD1 ASN A 210     1637   1822   2032    -25     73     47       O  
ATOM   1369  N   VAL A 211      72.994  27.171  86.954  1.00 10.50           N  
ANISOU 1369  N   VAL A 211     1217   1448   1323    -43     28     78       N  
ATOM   1370  CA  VAL A 211      72.975  28.597  86.611  1.00 11.45           C  
ANISOU 1370  CA  VAL A 211     1356   1591   1403    -51     20     75       C  
ATOM   1371  C   VAL A 211      74.360  29.070  86.168  1.00 11.90           C  
ANISOU 1371  C   VAL A 211     1405   1662   1455    -60      7     70       C  
ATOM   1372  O   VAL A 211      74.485  29.775  85.154  1.00 11.79           O  
ANISOU 1372  O   VAL A 211     1388   1667   1424    -72      9     58       O  
ATOM   1373  CB  VAL A 211      72.367  29.440  87.751  1.00 10.89           C  
ANISOU 1373  CB  VAL A 211     1320   1515   1303    -44     19     95       C  
ATOM   1374  CG1 VAL A 211      72.421  30.959  87.415  1.00 13.43           C  
ANISOU 1374  CG1 VAL A 211     1663   1846   1594    -50     11     91       C  
ATOM   1375  CG2 VAL A 211      70.922  28.983  88.008  1.00 11.55           C  
ANISOU 1375  CG2 VAL A 211     1400   1589   1399    -34     42    102       C  
ATOM   1376  N   TYR A 212      75.424  28.686  86.887  1.00 10.91           N  
ANISOU 1376  N   TYR A 212     1270   1530   1346    -57     -6     86       N  
ATOM   1377  CA  TYR A 212      76.746  29.146  86.467  1.00 11.48           C  
ANISOU 1377  CA  TYR A 212     1323   1617   1423    -69    -17     86       C  
ATOM   1378  C   TYR A 212      77.077  28.662  85.058  1.00 11.96           C  
ANISOU 1378  C   TYR A 212     1352   1690   1502    -69     10     57       C  
ATOM   1379  O   TYR A 212      77.704  29.389  84.276  1.00 12.39           O  
ANISOU 1379  O   TYR A 212     1397   1766   1543    -84     15     53       O  
ATOM   1380  CB  TYR A 212      77.787  28.609  87.450  1.00 10.96           C  
ANISOU 1380  CB  TYR A 212     1240   1543   1383    -63    -40    113       C  
ATOM   1381  CG  TYR A 212      79.170  29.213  87.307  1.00 10.93           C  
ANISOU 1381  CG  TYR A 212     1209   1554   1388    -79    -60    123       C  
ATOM   1382  CD1 TYR A 212      79.443  30.504  87.774  1.00 13.36           C  
ANISOU 1382  CD1 TYR A 212     1544   1870   1661   -103    -90    132       C  
ATOM   1383  CD2 TYR A 212      80.181  28.526  86.654  1.00 12.26           C  
ANISOU 1383  CD2 TYR A 212     1325   1726   1605    -70    -45    120       C  
ATOM   1384  CE1 TYR A 212      80.723  31.070  87.642  1.00 12.49           C  
ANISOU 1384  CE1 TYR A 212     1403   1773   1568   -125   -111    144       C  
ATOM   1385  CE2 TYR A 212      81.461  29.084  86.521  1.00 11.83           C  
ANISOU 1385  CE2 TYR A 212     1236   1689   1569    -86    -60    135       C  
ATOM   1386  CZ  TYR A 212      81.712  30.357  87.005  1.00 11.39           C  
ANISOU 1386  CZ  TYR A 212     1204   1644   1481   -116    -96    149       C  
ATOM   1387  OH  TYR A 212      82.962  30.913  86.889  1.00 14.16           O  
ANISOU 1387  OH  TYR A 212     1516   2009   1856   -139   -114    167       O  
ATOM   1388  N   SER A 213      76.619  27.458  84.698  1.00 11.60           N  
ANISOU 1388  N   SER A 213     1293   1629   1485    -57     30     36       N  
ATOM   1389  CA  SER A 213      76.907  26.919  83.373  1.00 11.58           C  
ANISOU 1389  CA  SER A 213     1269   1637   1493    -58     60     -3       C  
ATOM   1390  C   SER A 213      76.251  27.693  82.240  1.00 11.34           C  
ANISOU 1390  C   SER A 213     1257   1639   1413    -77     66    -22       C  
ATOM   1391  O   SER A 213      76.650  27.499  81.090  1.00 12.61           O  
ANISOU 1391  O   SER A 213     1407   1821   1563    -84     90    -52       O  
ATOM   1392  CB  SER A 213      76.484  25.451  83.288  1.00 13.29           C  
ANISOU 1392  CB  SER A 213     1475   1820   1754    -45     78    -28       C  
ATOM   1393  OG  SER A 213      77.243  24.658  84.187  1.00 16.21           O  
ANISOU 1393  OG  SER A 213     1822   2158   2179    -24     75     -3       O  
ATOM   1394  N   GLY A 214      75.263  28.544  82.531  1.00 11.49           N  
ANISOU 1394  N   GLY A 214     1303   1663   1401    -84     46     -3       N  
ATOM   1395  CA  GLY A 214      74.688  29.415  81.526  1.00 12.37           C  
ANISOU 1395  CA  GLY A 214     1427   1804   1468   -100     44     -6       C  
ATOM   1396  C   GLY A 214      73.175  29.424  81.456  1.00 11.57           C  
ANISOU 1396  C   GLY A 214     1337   1701   1358   -100     32     -5       C  
ATOM   1397  O   GLY A 214      72.621  30.134  80.611  1.00 13.08           O  
ANISOU 1397  O   GLY A 214     1536   1919   1516   -112     22      0       O  
ATOM   1398  N   LEU A 215      72.483  28.668  82.318  1.00 11.58           N  
ANISOU 1398  N   LEU A 215     1336   1674   1391    -88     31     -4       N  
ATOM   1399  CA  LEU A 215      71.029  28.499  82.172  1.00 12.42           C  
ANISOU 1399  CA  LEU A 215     1439   1780   1501    -91     23     -4       C  
ATOM   1400  C   LEU A 215      70.244  29.627  82.872  1.00 10.41           C  
ANISOU 1400  C   LEU A 215     1197   1521   1236    -80     15     33       C  
ATOM   1401  O   LEU A 215      69.725  29.471  83.986  1.00 12.82           O  
ANISOU 1401  O   LEU A 215     1506   1803   1562    -66     24     49       O  
ATOM   1402  CB  LEU A 215      70.623  27.117  82.673  1.00 11.64           C  
ANISOU 1402  CB  LEU A 215     1325   1649   1447    -88     33    -17       C  
ATOM   1403  CG  LEU A 215      71.168  25.966  81.821  1.00 11.96           C  
ANISOU 1403  CG  LEU A 215     1355   1684   1506    -98     44    -63       C  
ATOM   1404  CD1 LEU A 215      70.802  24.651  82.517  1.00 15.09           C  
ANISOU 1404  CD1 LEU A 215     1739   2034   1962    -93     53    -66       C  
ATOM   1405  CD2 LEU A 215      70.625  25.991  80.399  1.00 14.54           C  
ANISOU 1405  CD2 LEU A 215     1682   2043   1799   -122     33    -98       C  
ATOM   1406  N   SER A 216      70.132  30.774  82.183  1.00 11.54           N  
ANISOU 1406  N   SER A 216     1348   1686   1350    -85      3     46       N  
ATOM   1407  CA  SER A 216      69.280  31.890  82.616  1.00 11.83           C  
ANISOU 1407  CA  SER A 216     1394   1714   1387    -71     -1     77       C  
ATOM   1408  C   SER A 216      68.927  32.729  81.395  1.00 12.47           C  
ANISOU 1408  C   SER A 216     1472   1823   1445    -80    -21     93       C  
ATOM   1409  O   SER A 216      69.678  32.749  80.418  1.00 13.04           O  
ANISOU 1409  O   SER A 216     1545   1922   1486   -100    -26     84       O  
ATOM   1410  CB  SER A 216      69.986  32.785  83.644  1.00 13.27           C  
ANISOU 1410  CB  SER A 216     1606   1872   1563    -60      6     90       C  
ATOM   1411  OG  SER A 216      71.197  33.259  83.111  1.00 14.43           O  
ANISOU 1411  OG  SER A 216     1761   2031   1691    -77     -2     89       O  
ATOM   1412  N   GLY A 217      67.802  33.440  81.470  1.00 10.67           N  
ANISOU 1412  N   GLY A 217     1235   1588   1230    -65    -28    122       N  
ATOM   1413  CA  GLY A 217      67.377  34.339  80.402  1.00 11.64           C  
ANISOU 1413  CA  GLY A 217     1352   1734   1337    -70    -53    152       C  
ATOM   1414  C   GLY A 217      66.338  35.301  80.940  1.00 11.12           C  
ANISOU 1414  C   GLY A 217     1279   1640   1305    -40    -50    188       C  
ATOM   1415  O   GLY A 217      65.860  35.163  82.068  1.00 12.43           O  
ANISOU 1415  O   GLY A 217     1444   1776   1501    -17    -24    183       O  
ATOM   1416  N   PHE A 218      65.972  36.277  80.121  1.00 11.00           N  
ANISOU 1416  N   PHE A 218     1258   1635   1285    -37    -73    228       N  
ATOM   1417  CA  PHE A 218      64.977  37.275  80.539  1.00 11.66           C  
ANISOU 1417  CA  PHE A 218     1330   1686   1414     -2    -68    266       C  
ATOM   1418  C   PHE A 218      63.569  36.881  80.114  1.00 12.32           C  
ANISOU 1418  C   PHE A 218     1361   1793   1528      6    -90    289       C  
ATOM   1419  O   PHE A 218      63.363  36.216  79.083  1.00 12.86           O  
ANISOU 1419  O   PHE A 218     1408   1909   1570    -23   -127    288       O  
ATOM   1420  CB  PHE A 218      65.271  38.632  79.889  1.00 12.15           C  
ANISOU 1420  CB  PHE A 218     1409   1738   1470      1    -84    310       C  
ATOM   1421  CG  PHE A 218      66.393  39.389  80.523  1.00 12.15           C  
ANISOU 1421  CG  PHE A 218     1455   1697   1465     -1    -61    297       C  
ATOM   1422  CD1 PHE A 218      66.165  40.209  81.617  1.00 12.52           C  
ANISOU 1422  CD1 PHE A 218     1523   1683   1550     30    -33    295       C  
ATOM   1423  CD2 PHE A 218      67.668  39.334  79.970  1.00 12.36           C  
ANISOU 1423  CD2 PHE A 218     1502   1746   1449    -36    -69    289       C  
ATOM   1424  CE1 PHE A 218      67.192  40.947  82.189  1.00 13.76           C  
ANISOU 1424  CE1 PHE A 218     1726   1801   1703     21    -21    279       C  
ATOM   1425  CE2 PHE A 218      68.720  40.054  80.544  1.00 13.21           C  
ANISOU 1425  CE2 PHE A 218     1645   1817   1559    -45    -55    281       C  
ATOM   1426  CZ  PHE A 218      68.475  40.877  81.652  1.00 12.60           C  
ANISOU 1426  CZ  PHE A 218     1592   1676   1519    -19    -36    275       C  
ATOM   1427  N   TYR A 219      62.580  37.352  80.891  1.00 11.17           N  
ANISOU 1427  N   TYR A 219     1193   1613   1438     46    -66    310       N  
ATOM   1428  CA  TYR A 219      61.174  37.112  80.575  1.00 12.19           C  
ANISOU 1428  CA  TYR A 219     1259   1759   1613     57    -86    342       C  
ATOM   1429  C   TYR A 219      60.448  38.398  80.924  1.00 12.84           C  
ANISOU 1429  C   TYR A 219     1327   1800   1752    107    -67    387       C  
ATOM   1430  O   TYR A 219      60.451  38.816  82.084  1.00 14.17           O  
ANISOU 1430  O   TYR A 219     1518   1919   1946    140    -12    371       O  
ATOM   1431  CB  TYR A 219      60.654  35.963  81.429  1.00 11.24           C  
ANISOU 1431  CB  TYR A 219     1114   1636   1519     57    -56    312       C  
ATOM   1432  CG  TYR A 219      59.221  35.517  81.236  1.00 12.01           C  
ANISOU 1432  CG  TYR A 219     1139   1752   1673     61    -71    341       C  
ATOM   1433  CD1 TYR A 219      58.159  36.262  81.734  1.00 14.76           C  
ANISOU 1433  CD1 TYR A 219     1445   2074   2089    107    -45    382       C  
ATOM   1434  CD2 TYR A 219      58.940  34.279  80.647  1.00 13.43           C  
ANISOU 1434  CD2 TYR A 219     1288   1970   1846     18   -107    322       C  
ATOM   1435  CE1 TYR A 219      56.833  35.804  81.611  1.00 14.12           C  
ANISOU 1435  CE1 TYR A 219     1284   2012   2071    110    -58    412       C  
ATOM   1436  CE2 TYR A 219      57.639  33.811  80.518  1.00 14.19           C  
ANISOU 1436  CE2 TYR A 219     1311   2081   2000     13   -126    348       C  
ATOM   1437  CZ  TYR A 219      56.597  34.566  81.003  1.00 13.23           C  
ANISOU 1437  CZ  TYR A 219     1140   1939   1948     59   -102    396       C  
ATOM   1438  OH  TYR A 219      55.311  34.079  80.899  1.00 16.08           O  
ANISOU 1438  OH  TYR A 219     1417   2317   2376     53   -119    425       O  
ATOM   1439  N   LEU A 220      59.851  39.050  79.935  1.00 13.43           N  
ANISOU 1439  N   LEU A 220     1367   1891   1845    113   -112    445       N  
ATOM   1440  CA  LEU A 220      59.305  40.386  80.112  1.00 15.45           C  
ANISOU 1440  CA  LEU A 220     1611   2098   2160    164    -98    494       C  
ATOM   1441  C   LEU A 220      57.791  40.349  79.988  1.00 15.77           C  
ANISOU 1441  C   LEU A 220     1568   2149   2276    194   -111    542       C  
ATOM   1442  O   LEU A 220      57.260  39.908  78.958  1.00 16.27           O  
ANISOU 1442  O   LEU A 220     1583   2267   2330    167   -176    575       O  
ATOM   1443  CB  LEU A 220      59.889  41.355  79.080  1.00 15.18           C  
ANISOU 1443  CB  LEU A 220     1602   2067   2098    152   -140    540       C  
ATOM   1444  CG  LEU A 220      61.404  41.273  78.909  1.00 14.17           C  
ANISOU 1444  CG  LEU A 220     1542   1948   1896    111   -138    502       C  
ATOM   1445  CD1 LEU A 220      61.845  42.299  77.875  1.00 16.33           C  
ANISOU 1445  CD1 LEU A 220     1832   2223   2150    100   -174    561       C  
ATOM   1446  CD2 LEU A 220      62.146  41.465  80.250  1.00 15.27           C  
ANISOU 1446  CD2 LEU A 220     1733   2029   2040    124    -77    446       C  
ATOM   1447  N   ILE A 221      57.093  40.838  81.013  1.00 14.12           N  
ANISOU 1447  N   ILE A 221     1339   1886   2139    249    -51    546       N  
ATOM   1448  CA  ILE A 221      55.640  40.971  80.976  1.00 15.54           C  
ANISOU 1448  CA  ILE A 221     1429   2067   2408    288    -52    599       C  
ATOM   1449  C   ILE A 221      55.326  42.439  80.732  1.00 14.91           C  
ANISOU 1449  C   ILE A 221     1340   1937   2390    340    -52    658       C  
ATOM   1450  O   ILE A 221      55.671  43.294  81.558  1.00 17.86           O  
ANISOU 1450  O   ILE A 221     1762   2239   2783    379     10    635       O  
ATOM   1451  CB  ILE A 221      54.987  40.490  82.285  1.00 14.33           C  
ANISOU 1451  CB  ILE A 221     1253   1890   2303    318     28    566       C  
ATOM   1452  CG1 ILE A 221      55.373  39.035  82.589  1.00 14.66           C  
ANISOU 1452  CG1 ILE A 221     1310   1972   2289    266     31    512       C  
ATOM   1453  CG2 ILE A 221      53.463  40.701  82.221  1.00 18.01           C  
ANISOU 1453  CG2 ILE A 221     1613   2356   2875    362     32    628       C  
ATOM   1454  CD1 ILE A 221      54.833  38.540  83.943  1.00 16.59           C  
ANISOU 1454  CD1 ILE A 221     1540   2195   2568    291    115    486       C  
ATOM   1455  N   GLU A 222      54.682  42.747  79.600  1.00 16.31           N  
ANISOU 1455  N   GLU A 222     1457   2145   2595    340   -125    736       N  
ATOM   1456  CA  GLU A 222      54.352  44.127  79.288  1.00 16.91           C  
ANISOU 1456  CA  GLU A 222     1517   2170   2738    392   -132    806       C  
ATOM   1457  C   GLU A 222      53.076  44.543  80.014  1.00 24.02           C  
ANISOU 1457  C   GLU A 222     2341   3023   3761    467    -77    835       C  
ATOM   1458  O   GLU A 222      52.046  43.866  79.918  1.00 24.18           O  
ANISOU 1458  O   GLU A 222     2274   3087   3828    468    -95    861       O  
ATOM   1459  CB  GLU A 222      54.181  44.312  77.783  1.00 23.76           C  
ANISOU 1459  CB  GLU A 222     2351   3095   3584    364   -236    888       C  
ATOM   1460  CG  GLU A 222      53.871  45.761  77.418  1.00 22.32           C  
ANISOU 1460  CG  GLU A 222     2152   2854   3476    418   -247    975       C  
ATOM   1461  CD  GLU A 222      53.674  45.977  75.922  1.00 29.51           C  
ANISOU 1461  CD  GLU A 222     3029   3826   4357    389   -355   1070       C  
ATOM   1462  OE1 GLU A 222      54.035  45.089  75.124  1.00 29.40           O  
ANISOU 1462  OE1 GLU A 222     3029   3900   4243    320   -417   1054       O  
ATOM   1463  OE2 GLU A 222      53.128  47.037  75.552  1.00 36.14           O1-
ANISOU 1463  OE2 GLU A 222     3840   4626   5267    430   -371   1146       O1-
ATOM   1464  N   ASP A 223      53.141  45.670  80.743  1.00 20.54           N  
ANISOU 1464  N   ASP A 223     1932   2491   3379    528     -8    830       N  
ATOM   1465  CA  ASP A 223      51.943  46.164  81.416  1.00 23.64           C  
ANISOU 1465  CA  ASP A 223     2253   2833   3895    608     56    856       C  
ATOM   1466  C   ASP A 223      51.060  46.930  80.436  1.00 26.76           C  
ANISOU 1466  C   ASP A 223     2563   3223   4381    645     -6    968       C  
ATOM   1467  O   ASP A 223      51.568  47.627  79.553  1.00 23.94           O  
ANISOU 1467  O   ASP A 223     2239   2859   3999    629    -67   1014       O  
ATOM   1468  CB  ASP A 223      52.336  47.075  82.579  1.00 25.47           C  
ANISOU 1468  CB  ASP A 223     2559   2963   4154    660    159    798       C  
ATOM   1469  CG  ASP A 223      51.211  47.272  83.574  1.00 29.97           C  
ANISOU 1469  CG  ASP A 223     3071   3489   4828    736    256    791       C  
ATOM   1470  OD1 ASP A 223      50.317  48.120  83.321  1.00 28.00           O  
ANISOU 1470  OD1 ASP A 223     2765   3201   4674    785    259    845       O  
ATOM   1471  OD2 ASP A 223      51.181  46.513  84.574  1.00 28.18           O1-
ANISOU 1471  OD2 ASP A 223     2862   3279   4567    728    324    723       O1-
ATOM   1472  N   PRO A 224      49.733  46.836  80.582  1.00 27.31           N  
ANISOU 1472  N   PRO A 224     2549   3303   4525    667     12    988       N  
ATOM   1473  CA  PRO A 224      48.845  47.572  79.666  1.00 26.73           C  
ANISOU 1473  CA  PRO A 224     2418   3231   4508    677    -47   1068       C  
ATOM   1474  C   PRO A 224      49.040  49.079  79.710  1.00 29.25           C  
ANISOU 1474  C   PRO A 224     2778   3455   4880    729    -16   1090       C  
ATOM   1475  O   PRO A 224      48.710  49.770  78.739  1.00 30.01           O  
ANISOU 1475  O   PRO A 224     2849   3553   4999    727    -81   1165       O  
ATOM   1476  CB  PRO A 224      47.436  47.169  80.130  1.00 33.08           C  
ANISOU 1476  CB  PRO A 224     3129   4048   5391    699     -9   1073       C  
ATOM   1477  CG  PRO A 224      47.633  46.586  81.514  1.00 32.78           C  
ANISOU 1477  CG  PRO A 224     3118   3988   5348    718     99    989       C  
ATOM   1478  CD  PRO A 224      48.977  45.929  81.460  1.00 29.10           C  
ANISOU 1478  CD  PRO A 224     2725   3552   4779    673     74    947       C  
ATOM   1479  N   VAL A 225      49.587  49.604  80.805  1.00 24.86           N  
ANISOU 1479  N   VAL A 225     2291   2815   4342    772     81   1025       N  
ATOM   1480  CA  VAL A 225      49.808  51.040  80.925  1.00 30.04           C  
ANISOU 1480  CA  VAL A 225     2994   3370   5051    818    115   1034       C  
ATOM   1481  C   VAL A 225      50.836  51.531  79.906  1.00 28.31           C  
ANISOU 1481  C   VAL A 225     2831   3151   4775    777     34   1079       C  
ATOM   1482  O   VAL A 225      50.758  52.669  79.419  1.00 35.03           O  
ANISOU 1482  O   VAL A 225     3689   3947   5674    797     16   1130       O  
ATOM   1483  CB  VAL A 225      50.194  51.335  82.389  1.00 35.91           C  
ANISOU 1483  CB  VAL A 225     3807   4028   5808    861    236    936       C  
ATOM   1484  CG1 VAL A 225      51.701  51.113  82.642  1.00 28.08           C  
ANISOU 1484  CG1 VAL A 225     2919   3022   4728    826    238    882       C  
ATOM   1485  CG2 VAL A 225      49.750  52.691  82.794  1.00 46.42           C  
ANISOU 1485  CG2 VAL A 225     5150   5256   7230    923    297    933       C  
ATOM   1486  N   GLU A 226      51.779  50.675  79.524  1.00 26.99           N  
ANISOU 1486  N   GLU A 226     2700   3048   4505    717    -16   1067       N  
ATOM   1487  CA  GLU A 226      52.916  51.137  78.737  1.00 26.86           C  
ANISOU 1487  CA  GLU A 226     2753   3028   4426    675    -73   1098       C  
ATOM   1488  C   GLU A 226      52.504  51.614  77.351  1.00 32.27           C  
ANISOU 1488  C   GLU A 226     3399   3755   5109    652   -164   1195       C  
ATOM   1489  O   GLU A 226      53.160  52.492  76.786  1.00 29.55           O  
ANISOU 1489  O   GLU A 226     3104   3374   4751    639   -189   1233       O  
ATOM   1490  CB  GLU A 226      53.949  50.026  78.632  1.00 27.99           C  
ANISOU 1490  CB  GLU A 226     2939   3242   4453    612   -103   1061       C  
ATOM   1491  CG  GLU A 226      54.596  49.717  79.968  1.00 28.83           C  
ANISOU 1491  CG  GLU A 226     3122   3310   4523    607    -11    937       C  
ATOM   1492  CD  GLU A 226      55.533  48.559  79.883  1.00 28.21           C  
ANISOU 1492  CD  GLU A 226     3091   3313   4313    525    -36    872       C  
ATOM   1493  OE1 GLU A 226      56.555  48.710  79.183  1.00 25.31           O  
ANISOU 1493  OE1 GLU A 226     2778   2966   3873    474    -81    882       O  
ATOM   1494  OE2 GLU A 226      55.238  47.498  80.492  1.00 26.23           O1-
ANISOU 1494  OE2 GLU A 226     2821   3107   4037    514     -7    815       O1-
ATOM   1495  N   LYS A 227      51.428  51.049  76.794  1.00 35.07           N  
ANISOU 1495  N   LYS A 227     3667   4184   5474    642   -214   1235       N  
ATOM   1496  CA  LYS A 227      50.960  51.466  75.478  1.00 43.79           C  
ANISOU 1496  CA  LYS A 227     4733   5332   6572    620   -302   1327       C  
ATOM   1497  C   LYS A 227      50.634  52.948  75.440  1.00 40.85           C  
ANISOU 1497  C   LYS A 227     4360   4865   6297    674   -278   1377       C  
ATOM   1498  O   LYS A 227      50.675  53.561  74.366  1.00 46.65           O  
ANISOU 1498  O   LYS A 227     5094   5615   7015    654   -344   1455       O  
ATOM   1499  CB  LYS A 227      49.725  50.662  75.074  1.00 39.54           C  
ANISOU 1499  CB  LYS A 227     4099   4875   6049    606   -350   1354       C  
ATOM   1500  CG  LYS A 227      49.839  50.019  73.706  1.00 48.06           C  
ANISOU 1500  CG  LYS A 227     5173   6065   7024    530   -461   1396       C  
ATOM   1501  CD  LYS A 227      48.535  49.340  73.282  1.00 51.28           C  
ANISOU 1501  CD  LYS A 227     5486   6541   7458    516   -514   1425       C  
ATOM   1502  CE  LYS A 227      47.552  49.210  74.445  1.00 45.23           C  
ANISOU 1502  CE  LYS A 227     4653   5726   6807    574   -435   1395       C  
ATOM   1503  NZ  LYS A 227      47.758  47.907  75.155  1.00 53.74           N1+
ANISOU 1503  NZ  LYS A 227     5732   6842   7842    546   -404   1314       N1+
ATOM   1504  N   HIS A 228      50.301  53.548  76.585  1.00 36.87           N  
ANISOU 1504  N   HIS A 228     3856   4262   5890    742   -183   1334       N  
ATOM   1505  CA  HIS A 228      49.942  54.960  76.597  1.00 39.78           C  
ANISOU 1505  CA  HIS A 228     4223   4534   6359    797   -156   1375       C  
ATOM   1506  C   HIS A 228      50.949  55.828  77.351  1.00 36.16           C  
ANISOU 1506  C   HIS A 228     3861   3963   5916    818    -86   1319       C  
ATOM   1507  O   HIS A 228      50.687  57.009  77.602  1.00 43.78           O  
ANISOU 1507  O   HIS A 228     4834   4829   6973    869    -46   1331       O  
ATOM   1508  CB  HIS A 228      48.505  55.131  77.090  1.00 46.89           C  
ANISOU 1508  CB  HIS A 228     5034   5410   7374    859   -112   1385       C  
ATOM   1509  CG  HIS A 228      47.486  54.479  76.201  1.00 56.25           C  
ANISOU 1509  CG  HIS A 228     6122   6695   8556    834   -193   1455       C  
ATOM   1510  CD2 HIS A 228      46.487  53.606  76.477  1.00 54.16           C  
ANISOU 1510  CD2 HIS A 228     5778   6485   8317    837   -187   1445       C  
ATOM   1511  ND1 HIS A 228      47.448  54.683  74.836  1.00 54.58           N  
ANISOU 1511  ND1 HIS A 228     5893   6539   8306    794   -297   1547       N  
ATOM   1512  CE1 HIS A 228      46.457  53.979  74.315  1.00 54.29           C  
ANISOU 1512  CE1 HIS A 228     5771   6585   8272    775   -355   1587       C  
ATOM   1513  NE2 HIS A 228      45.860  53.314  75.289  1.00 56.33           N  
ANISOU 1513  NE2 HIS A 228     5988   6842   8573    799   -291   1528       N  
ATOM   1514  N   LEU A 229      52.094  55.264  77.710  1.00 29.96           N  
ANISOU 1514  N   LEU A 229     3150   3189   5045    778    -74   1256       N  
ATOM   1515  CA  LEU A 229      53.264  56.001  78.150  1.00 28.25           C  
ANISOU 1515  CA  LEU A 229     3033   2881   4819    772    -35   1213       C  
ATOM   1516  C   LEU A 229      54.208  56.128  76.958  1.00 33.89           C  
ANISOU 1516  C   LEU A 229     3785   3640   5451    705   -118   1278       C  
ATOM   1517  O   LEU A 229      53.993  55.536  75.895  1.00 31.97           O  
ANISOU 1517  O   LEU A 229     3499   3503   5145    663   -197   1339       O  
ATOM   1518  CB  LEU A 229      53.979  55.223  79.266  1.00 30.35           C  
ANISOU 1518  CB  LEU A 229     3356   3139   5036    763     27   1109       C  
ATOM   1519  CG  LEU A 229      53.407  55.247  80.691  1.00 34.53           C  
ANISOU 1519  CG  LEU A 229     3887   3604   5628    824    135   1019       C  
ATOM   1520  CD1 LEU A 229      54.217  54.339  81.589  1.00 31.80           C  
ANISOU 1520  CD1 LEU A 229     3601   3273   5211    802    179    928       C  
ATOM   1521  CD2 LEU A 229      53.363  56.662  81.252  1.00 38.21           C  
ANISOU 1521  CD2 LEU A 229     4398   3938   6182    873    197    992       C  
ATOM   1522  N   LYS A 230      55.280  56.893  77.150  1.00 25.46           N  
ANISOU 1522  N   LYS A 230     2802   2493   4380    689    -95   1258       N  
ATOM   1523  CA  LYS A 230      56.259  57.098  76.092  1.00 24.71           C  
ANISOU 1523  CA  LYS A 230     2748   2433   4208    622   -160   1316       C  
ATOM   1524  C   LYS A 230      57.638  56.707  76.607  1.00 22.33           C  
ANISOU 1524  C   LYS A 230     2530   2119   3835    574   -135   1248       C  
ATOM   1525  O   LYS A 230      58.607  57.453  76.437  1.00 25.78           O  
ANISOU 1525  O   LYS A 230     3030   2499   4265    541   -135   1257       O  
ATOM   1526  CB  LYS A 230      56.242  58.550  75.616  1.00 25.65           C  
ANISOU 1526  CB  LYS A 230     2881   2468   4399    640   -166   1380       C  
ATOM   1527  CG  LYS A 230      54.893  58.992  75.063  1.00 25.86           C  
ANISOU 1527  CG  LYS A 230     2822   2504   4501    688   -194   1457       C  
ATOM   1528  CD  LYS A 230      54.987  60.382  74.467  1.00 31.59           C  
ANISOU 1528  CD  LYS A 230     3563   3152   5289    699   -209   1532       C  
ATOM   1529  CE  LYS A 230      53.781  60.677  73.582  1.00 32.58           C  
ANISOU 1529  CE  LYS A 230     3601   3317   5463    728   -263   1633       C  
ATOM   1530  NZ  LYS A 230      53.897  62.014  72.929  1.00 43.66           N1+
ANISOU 1530  NZ  LYS A 230     5018   4648   6924    737   -282   1716       N1+
ATOM   1531  N   LEU A 231      57.729  55.551  77.259  1.00 20.65           N  
ANISOU 1531  N   LEU A 231     2315   1954   3575    568   -114   1183       N  
ATOM   1532  CA  LEU A 231      59.021  55.072  77.717  1.00 20.43           C  
ANISOU 1532  CA  LEU A 231     2360   1923   3477    519    -96   1125       C  
ATOM   1533  C   LEU A 231      59.876  54.694  76.508  1.00 24.82           C  
ANISOU 1533  C   LEU A 231     2930   2576   3923    439   -168   1181       C  
ATOM   1534  O   LEU A 231      59.344  54.346  75.455  1.00 24.39           O  
ANISOU 1534  O   LEU A 231     2825   2617   3826    424   -229   1245       O  
ATOM   1535  CB  LEU A 231      58.836  53.837  78.588  1.00 21.31           C  
ANISOU 1535  CB  LEU A 231     2466   2100   3532    513    -60   1018       C  
ATOM   1536  CG  LEU A 231      58.011  54.052  79.862  1.00 22.64           C  
ANISOU 1536  CG  LEU A 231     2624   2188   3789    588     23    953       C  
ATOM   1537  CD1 LEU A 231      57.799  52.751  80.576  1.00 23.43           C  
ANISOU 1537  CD1 LEU A 231     2711   2367   3824    575     52    868       C  
ATOM   1538  CD2 LEU A 231      58.683  55.052  80.784  1.00 24.26           C  
ANISOU 1538  CD2 LEU A 231     2915   2267   4037    599     87    886       C  
ATOM   1539  N   PRO A 232      61.202  54.766  76.621  1.00 21.37           N  
ANISOU 1539  N   PRO A 232     2565   2130   3422    377   -155   1133       N  
ATOM   1540  CA  PRO A 232      62.040  54.293  75.513  1.00 18.28           C  
ANISOU 1540  CA  PRO A 232     2186   1841   2919    302   -209   1175       C  
ATOM   1541  C   PRO A 232      61.709  52.842  75.210  1.00 19.01           C  
ANISOU 1541  C   PRO A 232     2240   2067   2917    278   -237   1142       C  
ATOM   1542  O   PRO A 232      61.524  52.032  76.114  1.00 20.37           O  
ANISOU 1542  O   PRO A 232     2409   2253   3077    288   -201   1047       O  
ATOM   1543  CB  PRO A 232      63.474  54.433  76.054  1.00 20.23           C  
ANISOU 1543  CB  PRO A 232     2507   2052   3127    246   -173   1100       C  
ATOM   1544  CG  PRO A 232      63.369  55.495  77.139  1.00 20.03           C  
ANISOU 1544  CG  PRO A 232     2517   1879   3215    291   -119   1060       C  
ATOM   1545  CD  PRO A 232      61.986  55.376  77.714  1.00 24.41           C  
ANISOU 1545  CD  PRO A 232     3023   2409   3842    372    -94   1046       C  
ATOM   1546  N   LYS A 233      61.634  52.512  73.925  1.00 18.84           N  
ANISOU 1546  N   LYS A 233     2192   2142   2824    245   -302   1221       N  
ATOM   1547  CA  LYS A 233      61.149  51.207  73.507  1.00 22.08           C  
ANISOU 1547  CA  LYS A 233     2562   2673   3155    224   -339   1198       C  
ATOM   1548  C   LYS A 233      61.990  50.666  72.359  1.00 22.12           C  
ANISOU 1548  C   LYS A 233     2592   2784   3030    150   -380   1219       C  
ATOM   1549  O   LYS A 233      62.888  51.334  71.837  1.00 20.92           O  
ANISOU 1549  O   LYS A 233     2480   2618   2851    117   -380   1264       O  
ATOM   1550  CB  LYS A 233      59.667  51.235  73.097  1.00 24.86           C  
ANISOU 1550  CB  LYS A 233     2834   3047   3565    271   -385   1268       C  
ATOM   1551  CG  LYS A 233      59.349  52.238  72.047  1.00 29.85           C  
ANISOU 1551  CG  LYS A 233     3455   3674   4211    270   -423   1352       C  
ATOM   1552  CD  LYS A 233      57.832  52.346  71.885  1.00 37.20           C  
ANISOU 1552  CD  LYS A 233     4306   4611   5216    318   -452   1390       C  
ATOM   1553  CE  LYS A 233      57.106  52.226  73.235  1.00 42.95           C  
ANISOU 1553  CE  LYS A 233     5000   5269   6051    385   -394   1338       C  
ATOM   1554  NZ  LYS A 233      57.044  53.541  73.978  1.00 35.81           N1+
ANISOU 1554  NZ  LYS A 233     4114   4226   5265    445   -334   1342       N1+
ATOM   1555  N   ASP A 234      61.702  49.412  72.001  1.00 22.87           N  
ANISOU 1555  N   ASP A 234     2656   3326   2707     41   -505    787       N  
ATOM   1556  CA  ASP A 234      62.301  48.743  70.841  1.00 25.13           C  
ANISOU 1556  CA  ASP A 234     3005   3669   2876     23   -567    743       C  
ATOM   1557  C   ASP A 234      63.810  48.696  71.031  1.00 22.38           C  
ANISOU 1557  C   ASP A 234     2721   3326   2456     17   -485    692       C  
ATOM   1558  O   ASP A 234      64.253  48.193  72.077  1.00 20.41           O  
ANISOU 1558  O   ASP A 234     2463   3045   2246      3   -432    643       O  
ATOM   1559  CB  ASP A 234      61.781  49.342  69.537  1.00 25.99           C  
ANISOU 1559  CB  ASP A 234     3128   3818   2929     41   -646    805       C  
ATOM   1560  CG  ASP A 234      60.282  49.191  69.400  1.00 31.79           C  
ANISOU 1560  CG  ASP A 234     3784   4542   3753     40   -745    853       C  
ATOM   1561  OD1 ASP A 234      59.747  48.155  69.863  1.00 39.77           O  
ANISOU 1561  OD1 ASP A 234     4746   5532   4832     13   -788    814       O  
ATOM   1562  OD2 ASP A 234      59.651  50.105  68.849  1.00 39.06           O1-
ANISOU 1562  OD2 ASP A 234     4684   5472   4687     64   -780    935       O1-
ATOM   1563  N   GLY A 235      64.617  49.229  70.117  1.00 20.63           N  
ANISOU 1563  N   GLY A 235     2558   3141   2140     30   -467    713       N  
ATOM   1564  CA  GLY A 235      66.057  49.156  70.265  1.00 18.98           C  
ANISOU 1564  CA  GLY A 235     2395   2935   1883     24   -388    679       C  
ATOM   1565  C   GLY A 235      66.618  50.030  71.364  1.00 17.56           C  
ANISOU 1565  C   GLY A 235     2195   2699   1778     21   -304    698       C  
ATOM   1566  O   GLY A 235      67.805  49.905  71.681  1.00 22.60           O  
ANISOU 1566  O   GLY A 235     2856   3329   2403      8   -248    669       O  
ATOM   1567  N   TYR A 236      65.792  50.890  71.959  1.00 17.85           N  
ANISOU 1567  N   TYR A 236     2194   2692   1897     35   -300    745       N  
ATOM   1568  CA  TYR A 236      66.187  51.735  73.075  1.00 17.15           C  
ANISOU 1568  CA  TYR A 236     2102   2537   1878     38   -233    753       C  
ATOM   1569  C   TYR A 236      65.742  51.158  74.414  1.00 18.37           C  
ANISOU 1569  C   TYR A 236     2233   2649   2097     37   -217    705       C  
ATOM   1570  O   TYR A 236      65.804  51.852  75.433  1.00 17.54           O  
ANISOU 1570  O   TYR A 236     2136   2483   2046     51   -171    708       O  
ATOM   1571  CB  TYR A 236      65.663  53.154  72.853  1.00 18.71           C  
ANISOU 1571  CB  TYR A 236     2289   2704   2115     66   -224    837       C  
ATOM   1572  CG  TYR A 236      66.102  53.653  71.496  1.00 17.85           C  
ANISOU 1572  CG  TYR A 236     2205   2643   1935     71   -236    894       C  
ATOM   1573  CD1 TYR A 236      67.399  54.105  71.300  1.00 19.11           C  
ANISOU 1573  CD1 TYR A 236     2394   2795   2072     59   -185    907       C  
ATOM   1574  CD2 TYR A 236      65.242  53.600  70.399  1.00 18.88           C  
ANISOU 1574  CD2 TYR A 236     2328   2825   2020     89   -301    939       C  
ATOM   1575  CE1 TYR A 236      67.829  54.533  70.062  1.00 19.32           C  
ANISOU 1575  CE1 TYR A 236     2443   2867   2031     72   -179    972       C  
ATOM   1576  CE2 TYR A 236      65.657  54.028  69.153  1.00 21.18           C  
ANISOU 1576  CE2 TYR A 236     2656   3164   2228    104   -307    995       C  
ATOM   1577  CZ  TYR A 236      66.954  54.483  69.001  1.00 19.41           C  
ANISOU 1577  CZ  TYR A 236     2461   2933   1980     98   -236   1013       C  
ATOM   1578  OH  TYR A 236      67.382  54.904  67.761  1.00 22.07           O  
ANISOU 1578  OH  TYR A 236     2834   3314   2238    120   -224   1072       O  
ATOM   1579  N   ASP A 237      65.315  49.897  74.427  1.00 15.72           N  
ANISOU 1579  N   ASP A 237     1876   2341   1756     24   -255    661       N  
ATOM   1580  CA  ASP A 237      64.914  49.163  75.632  1.00 14.93           C  
ANISOU 1580  CA  ASP A 237     1751   2207   1714     24   -235    623       C  
ATOM   1581  C   ASP A 237      65.784  47.909  75.662  1.00 15.17           C  
ANISOU 1581  C   ASP A 237     1803   2262   1700     -7   -241    550       C  
ATOM   1582  O   ASP A 237      65.561  46.963  74.900  1.00 17.87           O  
ANISOU 1582  O   ASP A 237     2137   2642   2010    -23   -297    525       O  
ATOM   1583  CB  ASP A 237      63.408  48.877  75.545  1.00 15.32           C  
ANISOU 1583  CB  ASP A 237     1735   2258   1828     39   -278    664       C  
ATOM   1584  CG  ASP A 237      62.889  47.981  76.631  1.00 17.63           C  
ANISOU 1584  CG  ASP A 237     1989   2522   2187     41   -255    641       C  
ATOM   1585  OD1 ASP A 237      63.643  47.661  77.573  1.00 17.63           O  
ANISOU 1585  OD1 ASP A 237     2023   2499   2176     39   -203    593       O  
ATOM   1586  OD2 ASP A 237      61.667  47.664  76.549  1.00 19.40           O1-
ANISOU 1586  OD2 ASP A 237     2144   2744   2483     49   -291    684       O1-
ATOM   1587  N   ILE A 238      66.786  47.913  76.535  1.00 13.24           N  
ANISOU 1587  N   ILE A 238     1588   1988   1454    -13   -190    513       N  
ATOM   1588  CA  ILE A 238      67.902  46.973  76.447  1.00 13.87           C  
ANISOU 1588  CA  ILE A 238     1691   2090   1489    -39   -186    456       C  
ATOM   1589  C   ILE A 238      68.055  46.246  77.778  1.00 12.75           C  
ANISOU 1589  C   ILE A 238     1547   1914   1385    -42   -159    412       C  
ATOM   1590  O   ILE A 238      68.245  46.902  78.815  1.00 14.85           O  
ANISOU 1590  O   ILE A 238     1831   2133   1679    -27   -123    417       O  
ATOM   1591  CB  ILE A 238      69.199  47.724  76.098  1.00 15.37           C  
ANISOU 1591  CB  ILE A 238     1913   2281   1645    -48   -155    468       C  
ATOM   1592  CG1 ILE A 238      69.131  48.275  74.669  1.00 15.51           C  
ANISOU 1592  CG1 ILE A 238     1940   2343   1610    -39   -174    517       C  
ATOM   1593  CG2 ILE A 238      70.438  46.803  76.285  1.00 14.56           C  
ANISOU 1593  CG2 ILE A 238     1824   2189   1519    -68   -136    416       C  
ATOM   1594  CD1 ILE A 238      70.337  49.140  74.277  1.00 16.53           C  
ANISOU 1594  CD1 ILE A 238     2088   2469   1724    -44   -132    554       C  
ATOM   1595  N   PRO A 239      68.056  44.913  77.802  1.00 13.55           N  
ANISOU 1595  N   PRO A 239     1635   2032   1483    -57   -177    368       N  
ATOM   1596  CA  PRO A 239      68.279  44.185  79.057  1.00 13.23           C  
ANISOU 1596  CA  PRO A 239     1594   1960   1474    -56   -148    335       C  
ATOM   1597  C   PRO A 239      69.772  44.051  79.301  1.00 13.90           C  
ANISOU 1597  C   PRO A 239     1712   2043   1527    -72   -127    299       C  
ATOM   1598  O   PRO A 239      70.577  43.926  78.373  1.00 13.89           O  
ANISOU 1598  O   PRO A 239     1721   2073   1483    -86   -133    290       O  
ATOM   1599  CB  PRO A 239      67.686  42.792  78.791  1.00 15.87           C  
ANISOU 1599  CB  PRO A 239     1894   2308   1826    -70   -184    309       C  
ATOM   1600  CG  PRO A 239      67.121  42.795  77.415  1.00 23.36           C  
ANISOU 1600  CG  PRO A 239     2834   3293   2751    -79   -245    321       C  
ATOM   1601  CD  PRO A 239      67.451  44.095  76.742  1.00 18.27           C  
ANISOU 1601  CD  PRO A 239     2215   2666   2061    -68   -236    358       C  
ATOM   1602  N   LEU A 240      70.144  44.109  80.582  1.00 11.83           N  
ANISOU 1602  N   LEU A 240     1468   1741   1286    -63   -100    286       N  
ATOM   1603  CA  LEU A 240      71.533  43.952  81.028  1.00 12.37           C  
ANISOU 1603  CA  LEU A 240     1559   1798   1343    -80    -91    258       C  
ATOM   1604  C   LEU A 240      71.593  42.864  82.096  1.00 12.26           C  
ANISOU 1604  C   LEU A 240     1546   1768   1344    -74    -82    226       C  
ATOM   1605  O   LEU A 240      71.245  43.124  83.253  1.00 13.39           O  
ANISOU 1605  O   LEU A 240     1714   1874   1499    -49    -66    231       O  
ATOM   1606  CB  LEU A 240      72.113  45.258  81.593  1.00 12.64           C  
ANISOU 1606  CB  LEU A 240     1628   1790   1387    -77    -88    275       C  
ATOM   1607  CG  LEU A 240      72.032  46.513  80.728  1.00 13.06           C  
ANISOU 1607  CG  LEU A 240     1681   1842   1438    -79    -91    319       C  
ATOM   1608  CD1 LEU A 240      72.594  47.692  81.500  1.00 15.61           C  
ANISOU 1608  CD1 LEU A 240     2042   2102   1786    -79    -96    327       C  
ATOM   1609  CD2 LEU A 240      72.823  46.347  79.410  1.00 14.67           C  
ANISOU 1609  CD2 LEU A 240     1863   2094   1617   -101    -91    333       C  
ATOM   1610  N   MET A 241      72.056  41.671  81.731  1.00 11.96           N  
ANISOU 1610  N   MET A 241     1490   1754   1301    -91    -88    197       N  
ATOM   1611  CA  MET A 241      72.274  40.582  82.689  1.00 12.65           C  
ANISOU 1611  CA  MET A 241     1576   1825   1406    -87    -79    172       C  
ATOM   1612  C   MET A 241      73.726  40.629  83.159  1.00 11.36           C  
ANISOU 1612  C   MET A 241     1430   1649   1236    -99    -80    157       C  
ATOM   1613  O   MET A 241      74.638  40.247  82.401  1.00 11.88           O  
ANISOU 1613  O   MET A 241     1480   1737   1296   -116    -81    146       O  
ATOM   1614  CB  MET A 241      72.147  39.235  81.985  1.00 12.13           C  
ANISOU 1614  CB  MET A 241     1482   1782   1347   -100    -91    145       C  
ATOM   1615  CG  MET A 241      72.205  38.067  82.993  1.00 13.35           C  
ANISOU 1615  CG  MET A 241     1627   1912   1533    -95    -78    129       C  
ATOM   1616  SD  MET A 241      71.938  36.462  82.224  1.00 14.23           S  
ANISOU 1616  SD  MET A 241     1708   2029   1668   -110    -99     94       S  
ATOM   1617  CE  MET A 241      70.169  36.268  82.350  1.00 17.83           C  
ANISOU 1617  CE  MET A 241     2124   2468   2182   -107   -115    127       C  
ATOM   1618  N   ILE A 242      73.962  41.027  84.416  1.00 10.03           N  
ANISOU 1618  N   ILE A 242     1297   1443   1072    -85    -82    159       N  
ATOM   1619  CA  ILE A 242      75.309  41.171  84.965  1.00 10.94           C  
ANISOU 1619  CA  ILE A 242     1426   1537   1192   -100   -104    150       C  
ATOM   1620  C   ILE A 242      75.674  39.907  85.738  1.00 12.32           C  
ANISOU 1620  C   ILE A 242     1597   1709   1375    -93   -102    131       C  
ATOM   1621  O   ILE A 242      74.916  39.478  86.619  1.00 12.26           O  
ANISOU 1621  O   ILE A 242     1611   1687   1360    -65    -87    132       O  
ATOM   1622  CB  ILE A 242      75.415  42.407  85.870  1.00 11.16           C  
ANISOU 1622  CB  ILE A 242     1511   1517   1212    -89   -128    155       C  
ATOM   1623  CG1 ILE A 242      74.961  43.680  85.139  1.00 12.41           C  
ANISOU 1623  CG1 ILE A 242     1673   1671   1371    -91   -126    179       C  
ATOM   1624  CG2 ILE A 242      76.836  42.485  86.442  1.00 12.73           C  
ANISOU 1624  CG2 ILE A 242     1718   1688   1429   -112   -174    147       C  
ATOM   1625  CD1 ILE A 242      74.737  44.826  86.084  1.00 14.99           C  
ANISOU 1625  CD1 ILE A 242     2068   1939   1689    -68   -144    178       C  
ATOM   1626  N   GLN A 243      76.837  39.315  85.429  1.00 11.82           N  
ANISOU 1626  N   GLN A 243     1504   1657   1331   -114   -111    124       N  
ATOM   1627  CA  GLN A 243      77.278  38.087  86.091  1.00 12.20           C  
ANISOU 1627  CA  GLN A 243     1542   1699   1394   -107   -110    112       C  
ATOM   1628  C   GLN A 243      78.784  38.080  86.217  1.00 13.91           C  
ANISOU 1628  C   GLN A 243     1737   1906   1640   -127   -137    119       C  
ATOM   1629  O   GLN A 243      79.486  38.442  85.269  1.00 15.89           O  
ANISOU 1629  O   GLN A 243     1954   2173   1911   -146   -130    133       O  
ATOM   1630  CB  GLN A 243      76.935  36.853  85.247  1.00 11.40           C  
ANISOU 1630  CB  GLN A 243     1404   1625   1305   -108    -81     95       C  
ATOM   1631  CG  GLN A 243      75.438  36.721  85.057  1.00 13.51           C  
ANISOU 1631  CG  GLN A 243     1672   1896   1565    -96    -67     95       C  
ATOM   1632  CD  GLN A 243      75.079  35.505  84.244  1.00 13.07           C  
ANISOU 1632  CD  GLN A 243     1587   1852   1528   -102    -60     72       C  
ATOM   1633  NE2 GLN A 243      74.288  34.612  84.836  1.00 13.16           N  
ANISOU 1633  NE2 GLN A 243     1586   1842   1570    -92    -53     76       N  
ATOM   1634  OE1 GLN A 243      75.511  35.363  83.084  1.00 15.51           O  
ANISOU 1634  OE1 GLN A 243     1888   2184   1822   -112    -60     53       O  
ATOM   1635  N   ASP A 244      79.293  37.591  87.343  1.00 11.75           N  
ANISOU 1635  N   ASP A 244     1479   1610   1375   -118   -164    118       N  
ATOM   1636  CA  ASP A 244      80.740  37.427  87.467  1.00 11.91           C  
ANISOU 1636  CA  ASP A 244     1463   1620   1441   -137   -196    133       C  
ATOM   1637  C   ASP A 244      81.143  35.994  87.133  1.00 13.47           C  
ANISOU 1637  C   ASP A 244     1614   1836   1669   -129   -160    129       C  
ATOM   1638  O   ASP A 244      80.403  35.042  87.390  1.00 12.96           O  
ANISOU 1638  O   ASP A 244     1560   1774   1589   -108   -135    113       O  
ATOM   1639  CB  ASP A 244      81.285  37.903  88.818  1.00 13.48           C  
ANISOU 1639  CB  ASP A 244     1708   1777   1638   -137   -269    137       C  
ATOM   1640  CG  ASP A 244      80.697  37.185  90.007  1.00 15.00           C  
ANISOU 1640  CG  ASP A 244     1955   1959   1788   -100   -271    126       C  
ATOM   1641  OD1 ASP A 244      79.549  36.716  89.952  1.00 14.50           O  
ANISOU 1641  OD1 ASP A 244     1905   1910   1695    -74   -216    119       O  
ATOM   1642  OD2 ASP A 244      81.392  37.174  91.045  1.00 15.79           O1-
ANISOU 1642  OD2 ASP A 244     2086   2030   1884    -95   -334    131       O1-
ATOM   1643  N   ARG A 245      82.318  35.855  86.518  1.00 12.70           N  
ANISOU 1643  N   ARG A 245     1459   1746   1621   -142   -153    150       N  
ATOM   1644  CA  ARG A 245      82.754  34.558  86.016  1.00 11.41           C  
ANISOU 1644  CA  ARG A 245     1254   1596   1485   -126   -108    145       C  
ATOM   1645  C   ARG A 245      84.254  34.447  86.180  1.00 12.85           C  
ANISOU 1645  C   ARG A 245     1377   1766   1740   -134   -124    185       C  
ATOM   1646  O   ARG A 245      84.968  35.446  86.255  1.00 13.89           O  
ANISOU 1646  O   ARG A 245     1486   1885   1907   -159   -163    219       O  
ATOM   1647  CB  ARG A 245      82.434  34.403  84.525  1.00 13.15           C  
ANISOU 1647  CB  ARG A 245     1464   1849   1683   -118    -46    129       C  
ATOM   1648  CG  ARG A 245      80.928  34.317  84.228  1.00 12.88           C  
ANISOU 1648  CG  ARG A 245     1475   1826   1594   -112    -38     93       C  
ATOM   1649  CD  ARG A 245      80.403  32.943  84.634  1.00 13.32           C  
ANISOU 1649  CD  ARG A 245     1535   1865   1659    -96    -29     66       C  
ATOM   1650  NE  ARG A 245      78.981  32.710  84.389  1.00 15.12           N  
ANISOU 1650  NE  ARG A 245     1787   2094   1862    -94    -28     41       N  
ATOM   1651  CZ  ARG A 245      78.004  32.902  85.269  1.00 11.46           C  
ANISOU 1651  CZ  ARG A 245     1344   1616   1393    -92    -43     51       C  
ATOM   1652  NH1 ARG A 245      78.211  33.554  86.406  1.00 13.24           N1+
ANISOU 1652  NH1 ARG A 245     1590   1829   1611    -88    -64     76       N1+
ATOM   1653  NH2 ARG A 245      76.787  32.415  85.007  1.00 13.31           N  
ANISOU 1653  NH2 ARG A 245     1578   1845   1633    -91    -39     38       N  
ATOM   1654  N   SER A 246      84.715  33.207  86.240  1.00 13.71           N  
ANISOU 1654  N   SER A 246     1455   1872   1881   -113    -98    185       N  
ATOM   1655  CA  SER A 246      86.140  32.932  86.168  1.00 12.54           C  
ANISOU 1655  CA  SER A 246     1234   1716   1815   -111    -95    230       C  
ATOM   1656  C   SER A 246      86.389  31.794  85.189  1.00 13.57           C  
ANISOU 1656  C   SER A 246     1336   1861   1959    -75     -7    220       C  
ATOM   1657  O   SER A 246      85.507  30.964  84.948  1.00 13.37           O  
ANISOU 1657  O   SER A 246     1351   1838   1889    -55     23    171       O  
ATOM   1658  CB  SER A 246      86.677  32.491  87.528  1.00 13.73           C  
ANISOU 1658  CB  SER A 246     1377   1836   2003   -113   -164    251       C  
ATOM   1659  OG  SER A 246      86.567  33.558  88.461  1.00 16.16           O  
ANISOU 1659  OG  SER A 246     1726   2123   2289   -140   -254    255       O  
ATOM   1660  N   PHE A 247      87.615  31.763  84.637  1.00 12.93           N  
ANISOU 1660  N   PHE A 247     1182   1782   1947    -64     32    269       N  
ATOM   1661  CA  PHE A 247      87.932  30.848  83.548  1.00 12.12           C  
ANISOU 1661  CA  PHE A 247     1064   1693   1849    -16    130    260       C  
ATOM   1662  C   PHE A 247      89.272  30.180  83.803  1.00 13.73           C  
ANISOU 1662  C   PHE A 247     1184   1878   2155      7    152    317       C  
ATOM   1663  O   PHE A 247      90.151  30.750  84.452  1.00 14.97           O  
ANISOU 1663  O   PHE A 247     1277   2020   2393    -21     96    380       O  
ATOM   1664  CB  PHE A 247      88.012  31.614  82.215  1.00 14.62           C  
ANISOU 1664  CB  PHE A 247     1380   2042   2132     -5    197    275       C  
ATOM   1665  CG  PHE A 247      86.720  32.301  81.872  1.00 12.87           C  
ANISOU 1665  CG  PHE A 247     1233   1840   1815    -25    175    228       C  
ATOM   1666  CD1 PHE A 247      86.451  33.583  82.348  1.00 14.19           C  
ANISOU 1666  CD1 PHE A 247     1405   2005   1980    -70    111    249       C  
ATOM   1667  CD2 PHE A 247      85.769  31.659  81.120  1.00 14.64           C  
ANISOU 1667  CD2 PHE A 247     1524   2078   1960      1    207    162       C  
ATOM   1668  CE1 PHE A 247      85.248  34.217  82.076  1.00 13.65           C  
ANISOU 1668  CE1 PHE A 247     1400   1953   1835    -83     93    213       C  
ATOM   1669  CE2 PHE A 247      84.550  32.269  80.852  1.00 15.10           C  
ANISOU 1669  CE2 PHE A 247     1641   2153   1945    -19    177    127       C  
ATOM   1670  CZ  PHE A 247      84.291  33.551  81.318  1.00 13.76           C  
ANISOU 1670  CZ  PHE A 247     1468   1985   1775    -58    127    155       C  
ATOM   1671  N   ARG A 248      89.427  28.979  83.251  1.00 14.94           N  
ANISOU 1671  N   ARG A 248     1340   2025   2311     59    228    294       N  
ATOM   1672  CA  ARG A 248      90.737  28.362  83.195  1.00 15.24           C  
ANISOU 1672  CA  ARG A 248     1293   2047   2449     96    278    355       C  
ATOM   1673  C   ARG A 248      91.520  28.931  82.009  1.00 14.25           C  
ANISOU 1673  C   ARG A 248     1121   1948   2347    125    373    409       C  
ATOM   1674  O   ARG A 248      90.963  29.589  81.123  1.00 16.75           O  
ANISOU 1674  O   ARG A 248     1488   2294   2583    126    408    386       O  
ATOM   1675  CB  ARG A 248      90.602  26.838  83.091  1.00 15.76           C  
ANISOU 1675  CB  ARG A 248     1386   2088   2513    147    328    309       C  
ATOM   1676  CG  ARG A 248      89.757  26.211  84.213  1.00 17.05           C  
ANISOU 1676  CG  ARG A 248     1595   2225   2658    123    249    266       C  
ATOM   1677  CD  ARG A 248      89.874  24.680  84.217  1.00 16.99           C  
ANISOU 1677  CD  ARG A 248     1592   2180   2685    173    295    242       C  
ATOM   1678  NE  ARG A 248      88.974  24.087  85.207  1.00 17.49           N  
ANISOU 1678  NE  ARG A 248     1698   2217   2732    151    231    210       N  
ATOM   1679  CZ  ARG A 248      87.773  23.589  84.941  1.00 19.95           C  
ANISOU 1679  CZ  ARG A 248     2081   2514   2985    149    233    139       C  
ATOM   1680  NH1 ARG A 248      87.295  23.550  83.702  1.00 19.84           N1+
ANISOU 1680  NH1 ARG A 248     2119   2508   2912    166    283     79       N1+
ATOM   1681  NH2 ARG A 248      87.045  23.080  85.939  1.00 22.97           N  
ANISOU 1681  NH2 ARG A 248     2486   2871   3373    132    183    133       N  
ATOM   1682  N   SER A 249      92.830  28.666  81.974  1.00 15.57           N  
ANISOU 1682  N   SER A 249     1187   2102   2629    155    421    492       N  
ATOM   1683  CA  SER A 249      93.669  29.176  80.897  1.00 16.74           C  
ANISOU 1683  CA  SER A 249     1275   2270   2814    192    528    565       C  
ATOM   1684  C   SER A 249      93.236  28.713  79.508  1.00 18.76           C  
ANISOU 1684  C   SER A 249     1617   2552   2958    266    654    510       C  
ATOM   1685  O   SER A 249      93.552  29.388  78.521  1.00 19.90           O  
ANISOU 1685  O   SER A 249     1751   2726   3084    294    739    558       O  
ATOM   1686  CB  SER A 249      95.141  28.835  81.153  1.00 19.12           C  
ANISOU 1686  CB  SER A 249     1441   2548   3276    218    563    673       C  
ATOM   1687  OG  SER A 249      95.332  27.433  81.029  1.00 20.46           O  
ANISOU 1687  OG  SER A 249     1624   2699   3450    288    634    644       O  
ATOM   1688  N   ASP A 250      92.506  27.602  79.400  1.00 17.10           N  
ANISOU 1688  N   ASP A 250     1498   2327   2671    299    664    413       N  
ATOM   1689  CA  ASP A 250      92.031  27.105  78.115  1.00 16.42           C  
ANISOU 1689  CA  ASP A 250     1516   2256   2468    368    760    345       C  
ATOM   1690  C   ASP A 250      90.655  27.662  77.763  1.00 16.74           C  
ANISOU 1690  C   ASP A 250     1662   2321   2378    330    700    264       C  
ATOM   1691  O   ASP A 250      90.062  27.241  76.766  1.00 19.83           O  
ANISOU 1691  O   ASP A 250     2156   2719   2659    377    745    192       O  
ATOM   1692  CB  ASP A 250      92.038  25.567  78.094  1.00 17.26           C  
ANISOU 1692  CB  ASP A 250     1665   2319   2576    428    799    282       C  
ATOM   1693  CG  ASP A 250      91.043  24.943  79.068  1.00 19.54           C  
ANISOU 1693  CG  ASP A 250     1997   2573   2853    375    684    206       C  
ATOM   1694  OD1 ASP A 250      90.319  25.661  79.786  1.00 17.48           O  
ANISOU 1694  OD1 ASP A 250     1740   2326   2576    300    582    199       O  
ATOM   1695  OD2 ASP A 250      91.034  23.685  79.151  1.00 21.49           O1-
ANISOU 1695  OD2 ASP A 250     2272   2776   3118    416    705    161       O1-
ATOM   1696  N   GLY A 251      90.156  28.611  78.544  1.00 15.97           N  
ANISOU 1696  N   GLY A 251     1544   2232   2291    249    596    278       N  
ATOM   1697  CA  GLY A 251      88.876  29.233  78.299  1.00 15.60           C  
ANISOU 1697  CA  GLY A 251     1580   2207   2139    211    538    218       C  
ATOM   1698  C   GLY A 251      87.699  28.512  78.909  1.00 16.34           C  
ANISOU 1698  C   GLY A 251     1738   2274   2195    183    458    130       C  
ATOM   1699  O   GLY A 251      86.589  29.046  78.866  1.00 15.67           O  
ANISOU 1699  O   GLY A 251     1706   2203   2043    147    400     90       O  
ATOM   1700  N   SER A 252      87.901  27.344  79.506  1.00 15.59           N  
ANISOU 1700  N   SER A 252     1630   2139   2153    199    453    109       N  
ATOM   1701  CA  SER A 252      86.767  26.639  80.098  1.00 13.84           C  
ANISOU 1701  CA  SER A 252     1460   1887   1910    173    383     40       C  
ATOM   1702  C   SER A 252      86.264  27.380  81.342  1.00 16.10           C  
ANISOU 1702  C   SER A 252     1721   2176   2218    106    290     66       C  
ATOM   1703  O   SER A 252      87.005  28.118  82.006  1.00 15.01           O  
ANISOU 1703  O   SER A 252     1523   2047   2135     83    266    132       O  
ATOM   1704  CB  SER A 252      87.130  25.179  80.413  1.00 16.28           C  
ANISOU 1704  CB  SER A 252     1763   2147   2278    210    406     18       C  
ATOM   1705  OG  SER A 252      88.164  25.080  81.368  1.00 16.60           O  
ANISOU 1705  OG  SER A 252     1714   2174   2418    207    402     92       O  
ATOM   1706  N   LEU A 253      84.973  27.231  81.625  1.00 14.79           N  
ANISOU 1706  N   LEU A 253     1608   2000   2011     79    236     15       N  
ATOM   1707  CA  LEU A 253      84.424  27.808  82.844  1.00 13.69           C  
ANISOU 1707  CA  LEU A 253     1459   1859   1883     33    163     37       C  
ATOM   1708  C   LEU A 253      85.113  27.203  84.056  1.00 12.91           C  
ANISOU 1708  C   LEU A 253     1315   1731   1859     35    141     76       C  
ATOM   1709  O   LEU A 253      85.211  25.976  84.183  1.00 15.57           O  
ANISOU 1709  O   LEU A 253     1650   2034   2233     61    161     60       O  
ATOM   1710  CB  LEU A 253      82.922  27.520  82.931  1.00 15.64           C  
ANISOU 1710  CB  LEU A 253     1759   2094   2092     15    126    -13       C  
ATOM   1711  CG  LEU A 253      81.991  28.312  82.022  1.00 18.84           C  
ANISOU 1711  CG  LEU A 253     2207   2527   2425      1    116    -42       C  
ATOM   1712  CD1 LEU A 253      80.574  27.772  82.210  1.00 20.76           C  
ANISOU 1712  CD1 LEU A 253     2479   2745   2663    -16     76    -81       C  
ATOM   1713  CD2 LEU A 253      82.036  29.772  82.346  1.00 17.87           C  
ANISOU 1713  CD2 LEU A 253     2072   2435   2283    -26     93      1       C  
ATOM   1714  N   SER A 254      85.539  28.059  84.975  1.00 13.22           N  
ANISOU 1714  N   SER A 254     1328   1778   1919      8     90    126       N  
ATOM   1715  CA  SER A 254      86.183  27.607  86.197  1.00 14.72           C  
ANISOU 1715  CA  SER A 254     1483   1942   2167     10     50    167       C  
ATOM   1716  C   SER A 254      85.213  27.769  87.356  1.00 13.79           C  
ANISOU 1716  C   SER A 254     1413   1814   2011     -8     -9    160       C  
ATOM   1717  O   SER A 254      84.685  28.863  87.569  1.00 15.02           O  
ANISOU 1717  O   SER A 254     1603   1986   2119    -33    -44    158       O  
ATOM   1718  CB  SER A 254      87.450  28.416  86.468  1.00 15.54           C  
ANISOU 1718  CB  SER A 254     1526   2052   2327     -4     19    230       C  
ATOM   1719  OG  SER A 254      88.097  27.890  87.627  1.00 16.08           O  
ANISOU 1719  OG  SER A 254     1564   2095   2452      0    -32    270       O  
ATOM   1720  N   TYR A 255      84.981  26.678  88.101  1.00 14.04           N  
ANISOU 1720  N   TYR A 255     1451   1818   2066     10    -11    164       N  
ATOM   1721  CA  TYR A 255      84.124  26.731  89.270  1.00 13.19           C  
ANISOU 1721  CA  TYR A 255     1388   1700   1922      6    -51    173       C  
ATOM   1722  C   TYR A 255      84.840  25.865  90.305  1.00 15.14           C  
ANISOU 1722  C   TYR A 255     1614   1922   2217     29    -73    217       C  
ATOM   1723  O   TYR A 255      85.432  24.842  89.935  1.00 15.93           O  
ANISOU 1723  O   TYR A 255     1670   2002   2379     49    -37    221       O  
ATOM   1724  CB  TYR A 255      82.715  26.173  88.941  1.00 12.27           C  
ANISOU 1724  CB  TYR A 255     1304   1573   1786      8    -16    136       C  
ATOM   1725  CG  TYR A 255      81.760  26.404  90.078  1.00 12.25           C  
ANISOU 1725  CG  TYR A 255     1344   1565   1746     12    -37    159       C  
ATOM   1726  CD1 TYR A 255      81.136  27.634  90.244  1.00 12.59           C  
ANISOU 1726  CD1 TYR A 255     1426   1630   1726     -1    -57    156       C  
ATOM   1727  CD2 TYR A 255      81.562  25.411  91.051  1.00 12.66           C  
ANISOU 1727  CD2 TYR A 255     1397   1587   1824     36    -31    193       C  
ATOM   1728  CE1 TYR A 255      80.302  27.875  91.353  1.00 15.33           C  
ANISOU 1728  CE1 TYR A 255     1821   1971   2032     18    -63    183       C  
ATOM   1729  CE2 TYR A 255      80.737  25.626  92.140  1.00 12.00           C  
ANISOU 1729  CE2 TYR A 255     1359   1502   1700     53    -35    227       C  
ATOM   1730  CZ  TYR A 255      80.107  26.858  92.281  1.00 13.02           C  
ANISOU 1730  CZ  TYR A 255     1533   1654   1761     46    -48    220       C  
ATOM   1731  OH  TYR A 255      79.310  27.082  93.386  1.00 13.41           O  
ANISOU 1731  OH  TYR A 255     1634   1699   1761     77    -38    256       O  
ATOM   1732  N   PRO A 256      84.832  26.240  91.588  1.00 13.73           N  
ANISOU 1732  N   PRO A 256     1470   1741   2006     32   -132    251       N  
ATOM   1733  CA  PRO A 256      85.682  25.540  92.575  1.00 15.36           C  
ANISOU 1733  CA  PRO A 256     1656   1928   2252     54   -170    301       C  
ATOM   1734  C   PRO A 256      85.362  24.059  92.728  1.00 15.67           C  
ANISOU 1734  C   PRO A 256     1682   1937   2336     84   -119    312       C  
ATOM   1735  O   PRO A 256      84.199  23.657  92.773  1.00 15.40           O  
ANISOU 1735  O   PRO A 256     1679   1891   2280     90    -81    297       O  
ATOM   1736  CB  PRO A 256      85.402  26.274  93.897  1.00 16.60           C  
ANISOU 1736  CB  PRO A 256     1887   2089   2333     59   -241    323       C  
ATOM   1737  CG  PRO A 256      84.534  27.427  93.576  1.00 24.57           C  
ANISOU 1737  CG  PRO A 256     2946   3116   3273     40   -237    285       C  
ATOM   1738  CD  PRO A 256      84.161  27.434  92.136  1.00 14.85           C  
ANISOU 1738  CD  PRO A 256     1677   1898   2068     20   -172    244       C  
ATOM   1739  N   GLU A 257      86.418  23.255  92.877  1.00 16.07           N  
ANISOU 1739  N   GLU A 257     1679   1968   2461    103   -124    348       N  
ATOM   1740  CA  GLU A 257      86.242  21.862  93.236  1.00 14.85           C  
ANISOU 1740  CA  GLU A 257     1512   1776   2355    135    -88    371       C  
ATOM   1741  C   GLU A 257      86.031  21.692  94.736  1.00 15.05           C  
ANISOU 1741  C   GLU A 257     1582   1796   2342    158   -133    427       C  
ATOM   1742  O   GLU A 257      85.516  20.657  95.166  1.00 15.40           O  
ANISOU 1742  O   GLU A 257     1631   1808   2410    184    -97    453       O  
ATOM   1743  CB  GLU A 257      87.449  21.057  92.728  1.00 17.38           C  
ANISOU 1743  CB  GLU A 257     1756   2074   2774    155    -64    389       C  
ATOM   1744  CG  GLU A 257      88.685  21.153  93.609  1.00 19.27           C  
ANISOU 1744  CG  GLU A 257     1956   2315   3051    166   -135    459       C  
ATOM   1745  CD  GLU A 257      89.884  20.329  93.101  1.00 19.45           C  
ANISOU 1745  CD  GLU A 257     1890   2313   3187    194   -100    490       C  
ATOM   1746  OE1 GLU A 257      90.356  20.579  91.976  1.00 20.59           O  
ANISOU 1746  OE1 GLU A 257     1993   2466   3366    191    -51    465       O  
ATOM   1747  OE2 GLU A 257      90.305  19.390  93.823  1.00 22.59           O1-
ANISOU 1747  OE2 GLU A 257     2263   2681   3638    225   -112    543       O1-
ATOM   1748  N   ASN A 258      86.431  22.675  95.541  1.00 15.10           N  
ANISOU 1748  N   ASN A 258     1625   1826   2287    152   -215    449       N  
ATOM   1749  CA  ASN A 258      86.474  22.540  96.996  1.00 15.36           C  
ANISOU 1749  CA  ASN A 258     1713   1854   2267    185   -271    505       C  
ATOM   1750  C   ASN A 258      86.833  23.929  97.508  1.00 15.29           C  
ANISOU 1750  C   ASN A 258     1759   1869   2182    167   -369    496       C  
ATOM   1751  O   ASN A 258      87.161  24.830  96.728  1.00 17.37           O  
ANISOU 1751  O   ASN A 258     1996   2146   2459    128   -387    459       O  
ATOM   1752  CB  ASN A 258      87.522  21.487  97.389  1.00 16.53           C  
ANISOU 1752  CB  ASN A 258     1803   1978   2499    210   -292    564       C  
ATOM   1753  CG  ASN A 258      87.325  20.906  98.795  1.00 17.86           C  
ANISOU 1753  CG  ASN A 258     2029   2136   2621    257   -320    630       C  
ATOM   1754  ND2 ASN A 258      87.737  19.650  98.968  1.00 19.19           N  
ANISOU 1754  ND2 ASN A 258     2146   2273   2872    286   -294    680       N  
ATOM   1755  OD1 ASN A 258      86.803  21.558  99.699  1.00 16.93           O  
ANISOU 1755  OD1 ASN A 258     2006   2035   2391    274   -359    638       O  
ATOM   1756  N   THR A 259      86.761  24.096  98.824  1.00 17.33           N  
ANISOU 1756  N   THR A 259     2101   2128   2357    200   -432    531       N  
ATOM   1757  CA  THR A 259      87.203  25.321  99.470  1.00 18.51           C  
ANISOU 1757  CA  THR A 259     2318   2284   2431    189   -548    521       C  
ATOM   1758  C   THR A 259      88.729  25.356  99.565  1.00 17.11           C  
ANISOU 1758  C   THR A 259     2072   2095   2336    166   -656    554       C  
ATOM   1759  O   THR A 259      89.426  24.369  99.285  1.00 18.78           O  
ANISOU 1759  O   THR A 259     2189   2295   2651    172   -633    594       O  
ATOM   1760  CB  THR A 259      86.572  25.426 100.862  1.00 17.39           C  
ANISOU 1760  CB  THR A 259     2308   2142   2156    245   -576    545       C  
ATOM   1761  CG2 THR A 259      85.066  25.524 100.732  1.00 17.25           C  
ANISOU 1761  CG2 THR A 259     2345   2135   2075    267   -463    524       C  
ATOM   1762  OG1 THR A 259      86.866  24.237 101.601  1.00 18.74           O  
ANISOU 1762  OG1 THR A 259     2471   2303   2347    288   -573    612       O  
ATOM   1763  N   ASN A 260      89.250  26.516  99.944  1.00 20.35           N  
ANISOU 1763  N   ASN A 260     2522   2500   2708    140   -776    539       N  
ATOM   1764  CA  ASN A 260      90.674  26.677 100.249  1.00 20.68           C  
ANISOU 1764  CA  ASN A 260     2505   2523   2829    115   -909    580       C  
ATOM   1765  C   ASN A 260      90.771  27.371 101.595  1.00 23.16           C  
ANISOU 1765  C   ASN A 260     2951   2823   3027    133  -1057    579       C  
ATOM   1766  O   ASN A 260      90.432  28.571 101.686  1.00 27.83           O  
ANISOU 1766  O   ASN A 260     3624   3407   3543    113  -1108    527       O  
ATOM   1767  CB  ASN A 260      91.382  27.509  99.183  1.00 26.21           C  
ANISOU 1767  CB  ASN A 260     3107   3219   3633     53   -928    565       C  
ATOM   1768  CG  ASN A 260      91.664  26.727  97.903  1.00 36.27           C  
ANISOU 1768  CG  ASN A 260     4247   4503   5030     46   -801    579       C  
ATOM   1769  ND2 ASN A 260      90.839  26.941  96.876  1.00 36.37           N  
ANISOU 1769  ND2 ASN A 260     4262   4535   5024     36   -687    528       N  
ATOM   1770  OD1 ASN A 260      92.613  25.939  97.841  1.00 38.56           O  
ANISOU 1770  OD1 ASN A 260     4440   4782   5429     55   -807    636       O  
ATOM   1771  N   PRO A 261      91.227  26.685 102.651  1.00 24.44           N  
ANISOU 1771  N   PRO A 261     3145   2976   3164    174  -1132    634       N  
ATOM   1772  CA  PRO A 261      91.664  25.278 102.693  1.00 21.32           C  
ANISOU 1772  CA  PRO A 261     2662   2582   2856    203  -1084    703       C  
ATOM   1773  C   PRO A 261      90.519  24.299 102.446  1.00 22.83           C  
ANISOU 1773  C   PRO A 261     2865   2788   3019    246   -912    703       C  
ATOM   1774  O   PRO A 261      89.360  24.607 102.715  1.00 21.87           O  
ANISOU 1774  O   PRO A 261     2849   2679   2782    272   -852    670       O  
ATOM   1775  CB  PRO A 261      92.220  25.108 104.118  1.00 27.07           C  
ANISOU 1775  CB  PRO A 261     3471   3304   3510    238  -1199    734       C  
ATOM   1776  CG  PRO A 261      92.045  26.413 104.825  1.00 33.43           C  
ANISOU 1776  CG  PRO A 261     4411   4105   4185    227  -1284    664       C  
ATOM   1777  CD  PRO A 261      91.173  27.291 103.993  1.00 29.17           C  
ANISOU 1777  CD  PRO A 261     3897   3569   3618    202  -1231    608       C  
ATOM   1778  N   PRO A 262      90.845  23.110 101.944  1.00 19.67           N  
ANISOU 1778  N   PRO A 262     2355   2380   2737    255   -834    744       N  
ATOM   1779  CA  PRO A 262      89.810  22.189 101.461  1.00 20.27           C  
ANISOU 1779  CA  PRO A 262     2421   2456   2824    280   -675    736       C  
ATOM   1780  C   PRO A 262      89.114  21.441 102.584  1.00 18.81           C  
ANISOU 1780  C   PRO A 262     2324   2268   2554    345   -648    787       C  
ATOM   1781  O   PRO A 262      89.712  21.101 103.610  1.00 22.35           O  
ANISOU 1781  O   PRO A 262     2805   2711   2976    381   -733    849       O  
ATOM   1782  CB  PRO A 262      90.606  21.193 100.600  1.00 20.74           C  
ANISOU 1782  CB  PRO A 262     2339   2496   3045    272   -621    763       C  
ATOM   1783  CG  PRO A 262      92.021  21.230 101.191  1.00 21.25           C  
ANISOU 1783  CG  PRO A 262     2354   2551   3169    271   -756    825       C  
ATOM   1784  CD  PRO A 262      92.215  22.648 101.640  1.00 22.91           C  
ANISOU 1784  CD  PRO A 262     2635   2774   3296    238   -886    796       C  
ATOM   1785  N   ALA A 263      87.833  21.159 102.346  1.00 19.59           N  
ANISOU 1785  N   ALA A 263     2455   2369   2619    360   -525    769       N  
ATOM   1786  CA  ALA A 263      87.089  20.231 103.165  1.00 19.38           C  
ANISOU 1786  CA  ALA A 263     2477   2332   2553    421   -458    831       C  
ATOM   1787  C   ALA A 263      87.549  18.817 102.833  1.00 19.34           C  
ANISOU 1787  C   ALA A 263     2366   2293   2689    429   -408    880       C  
ATOM   1788  O   ALA A 263      88.154  18.588 101.780  1.00 20.45           O  
ANISOU 1788  O   ALA A 263     2404   2420   2947    390   -393    848       O  
ATOM   1789  CB  ALA A 263      85.599  20.363 102.848  1.00 21.41           C  
ANISOU 1789  CB  ALA A 263     2771   2593   2771    425   -340    803       C  
ATOM   1790  N   PRO A 264      87.297  17.852 103.722  1.00 22.47           N  
ANISOU 1790  N   PRO A 264     2790   2672   3075    485   -377    962       N  
ATOM   1791  CA  PRO A 264      87.654  16.458 103.405  1.00 22.77           C  
ANISOU 1791  CA  PRO A 264     2730   2667   3255    496   -322   1009       C  
ATOM   1792  C   PRO A 264      86.752  15.825 102.351  1.00 20.60           C  
ANISOU 1792  C   PRO A 264     2396   2356   3074    471   -196    969       C  
ATOM   1793  O   PRO A 264      87.083  14.740 101.846  1.00 23.00           O  
ANISOU 1793  O   PRO A 264     2618   2613   3507    473   -152    985       O  
ATOM   1794  CB  PRO A 264      87.525  15.739 104.761  1.00 26.83           C  
ANISOU 1794  CB  PRO A 264     3307   3173   3714    567   -327   1116       C  
ATOM   1795  CG  PRO A 264      86.590  16.573 105.532  1.00 29.42           C  
ANISOU 1795  CG  PRO A 264     3765   3536   3877    597   -321   1114       C  
ATOM   1796  CD  PRO A 264      86.825  18.004 105.107  1.00 24.82           C  
ANISOU 1796  CD  PRO A 264     3215   2988   3228    550   -399   1022       C  
ATOM   1797  N   VAL A 265      85.626  16.452 102.040  1.00 20.80           N  
ANISOU 1797  N   VAL A 265     2465   2397   3040    452   -144    921       N  
ATOM   1798  CA  VAL A 265      84.717  16.005 100.985  1.00 19.71           C  
ANISOU 1798  CA  VAL A 265     2276   2226   2986    420    -49    874       C  
ATOM   1799  C   VAL A 265      85.278  16.483  99.653  1.00 16.72           C  
ANISOU 1799  C   VAL A 265     1840   1854   2657    367    -66    781       C  
ATOM   1800  O   VAL A 265      85.645  17.652  99.522  1.00 17.68           O  
ANISOU 1800  O   VAL A 265     1989   2021   2709    344   -126    739       O  
ATOM   1801  CB  VAL A 265      83.320  16.607 101.231  1.00 21.23           C  
ANISOU 1801  CB  VAL A 265     2533   2437   3095    423      3    870       C  
ATOM   1802  CG1 VAL A 265      82.342  16.272 100.101  1.00 20.40           C  
ANISOU 1802  CG1 VAL A 265     2374   2297   3079    381     78    819       C  
ATOM   1803  CG2 VAL A 265      82.771  16.165 102.586  1.00 22.04           C  
ANISOU 1803  CG2 VAL A 265     2698   2535   3139    490     37    976       C  
ATOM   1804  N   ASN A 266      85.303  15.597  98.646  1.00 17.19           N  
ANISOU 1804  N   ASN A 266     1830   1867   2835    351    -11    748       N  
ATOM   1805  CA  ASN A 266      85.786  15.994  97.317  1.00 17.04           C  
ANISOU 1805  CA  ASN A 266     1767   1854   2852    313    -10    663       C  
ATOM   1806  C   ASN A 266      84.904  15.436  96.210  1.00 15.86           C  
ANISOU 1806  C   ASN A 266     1599   1661   2764    290     60    599       C  
ATOM   1807  O   ASN A 266      84.680  14.219  96.174  1.00 16.94           O  
ANISOU 1807  O   ASN A 266     1709   1733   2993    306    102    620       O  
ATOM   1808  CB  ASN A 266      87.203  15.467  97.094  1.00 17.96           C  
ANISOU 1808  CB  ASN A 266     1817   1953   3053    331    -30    683       C  
ATOM   1809  CG  ASN A 266      88.229  16.186  97.929  1.00 19.72           C  
ANISOU 1809  CG  ASN A 266     2044   2219   3231    339   -125    732       C  
ATOM   1810  ND2 ASN A 266      88.679  15.532  98.998  1.00 19.33           N  
ANISOU 1810  ND2 ASN A 266     1994   2154   3197    379   -160    817       N  
ATOM   1811  OD1 ASN A 266      88.594  17.330  97.633  1.00 19.59           O  
ANISOU 1811  OD1 ASN A 266     2033   2244   3167    309   -173    697       O  
ATOM   1812  N   PRO A 267      84.415  16.285  95.283  1.00 16.18           N  
ANISOU 1812  N   PRO A 267     1655   1730   2762    252     65    522       N  
ATOM   1813  CA  PRO A 267      84.377  17.753  95.351  1.00 15.95           C  
ANISOU 1813  CA  PRO A 267     1665   1767   2628    230     22    499       C  
ATOM   1814  C   PRO A 267      83.489  18.201  96.496  1.00 14.22           C  
ANISOU 1814  C   PRO A 267     1508   1568   2326    244     13    548       C  
ATOM   1815  O   PRO A 267      82.666  17.409  96.979  1.00 16.58           O  
ANISOU 1815  O   PRO A 267     1812   1833   2656    263     58    593       O  
ATOM   1816  CB  PRO A 267      83.755  18.179  94.003  1.00 16.96           C  
ANISOU 1816  CB  PRO A 267     1792   1900   2751    192     51    413       C  
ATOM   1817  CG  PRO A 267      83.858  16.953  93.105  1.00 16.24           C  
ANISOU 1817  CG  PRO A 267     1662   1747   2761    198     96    378       C  
ATOM   1818  CD  PRO A 267      83.837  15.766  94.026  1.00 17.45           C  
ANISOU 1818  CD  PRO A 267     1800   1848   2983    230    110    449       C  
ATOM   1819  N   SER A 268      83.643  19.442  96.950  1.00 14.56           N  
ANISOU 1819  N   SER A 268     1602   1662   2268    240    -39    544       N  
ATOM   1820  CA  SER A 268      82.809  20.008  98.001  1.00 15.16           C  
ANISOU 1820  CA  SER A 268     1755   1759   2245    265    -40    582       C  
ATOM   1821  C   SER A 268      82.241  21.353  97.573  1.00 14.96           C  
ANISOU 1821  C   SER A 268     1770   1770   2143    238    -50    526       C  
ATOM   1822  O   SER A 268      82.934  22.177  96.948  1.00 15.91           O  
ANISOU 1822  O   SER A 268     1879   1914   2253    206    -97    477       O  
ATOM   1823  CB  SER A 268      83.629  20.207  99.287  1.00 17.64           C  
ANISOU 1823  CB  SER A 268     2121   2089   2492    304   -111    640       C  
ATOM   1824  OG  SER A 268      82.853  20.857 100.300  1.00 16.95           O  
ANISOU 1824  OG  SER A 268     2132   2023   2284    341   -110    668       O  
ATOM   1825  N   VAL A 269      80.979  21.582  97.947  1.00 14.43           N  
ANISOU 1825  N   VAL A 269     1746   1706   2032    254     -1    544       N  
ATOM   1826  CA  VAL A 269      80.397  22.915  97.912  1.00 14.23           C  
ANISOU 1826  CA  VAL A 269     1778   1713   1917    247    -10    511       C  
ATOM   1827  C   VAL A 269      81.288  23.902  98.673  1.00 14.20           C  
ANISOU 1827  C   VAL A 269     1846   1736   1815    262    -97    507       C  
ATOM   1828  O   VAL A 269      81.957  23.547  99.660  1.00 15.10           O  
ANISOU 1828  O   VAL A 269     1993   1845   1900    297   -140    554       O  
ATOM   1829  CB  VAL A 269      78.956  22.870  98.472  1.00 14.38           C  
ANISOU 1829  CB  VAL A 269     1831   1726   1908    283     67    558       C  
ATOM   1830  CG1 VAL A 269      78.961  22.524  99.970  1.00 16.50           C  
ANISOU 1830  CG1 VAL A 269     2168   1991   2109    354     80    642       C  
ATOM   1831  CG2 VAL A 269      78.188  24.176  98.188  1.00 14.90           C  
ANISOU 1831  CG2 VAL A 269     1938   1818   1905    274     75    520       C  
ATOM   1832  N   GLN A 270      81.298  25.154  98.215  1.00 15.06           N  
ANISOU 1832  N   GLN A 270     1980   1866   1877    233   -132    453       N  
ATOM   1833  CA  GLN A 270      81.887  26.276  98.900  1.00 15.16           C  
ANISOU 1833  CA  GLN A 270     2072   1891   1796    242   -220    440       C  
ATOM   1834  C   GLN A 270      80.778  27.285  99.115  1.00 14.63           C  
ANISOU 1834  C   GLN A 270     2084   1834   1640    263   -186    423       C  
ATOM   1835  O   GLN A 270      79.986  27.494  98.187  1.00 15.92           O  
ANISOU 1835  O   GLN A 270     2206   2004   1841    236   -128    396       O  
ATOM   1836  CB  GLN A 270      82.949  26.902  97.983  1.00 15.71           C  
ANISOU 1836  CB  GLN A 270     2084   1967   1917    183   -287    394       C  
ATOM   1837  CG  GLN A 270      83.579  28.185  98.520  1.00 18.26           C  
ANISOU 1837  CG  GLN A 270     2477   2291   2170    175   -394    374       C  
ATOM   1838  CD  GLN A 270      84.746  28.633  97.656  1.00 14.76           C  
ANISOU 1838  CD  GLN A 270     1953   1847   1808    117   -456    352       C  
ATOM   1839  NE2 GLN A 270      84.475  29.375  96.589  1.00 16.15           N  
ANISOU 1839  NE2 GLN A 270     2098   2034   2005     79   -426    312       N  
ATOM   1840  OE1 GLN A 270      85.901  28.328  97.990  1.00 17.93           O  
ANISOU 1840  OE1 GLN A 270     2318   2237   2257    110   -531    382       O  
ATOM   1841  N   PRO A 271      80.662  27.912 100.294  1.00 15.66           N  
ANISOU 1841  N   PRO A 271     2334   1964   1652    316   -220    437       N  
ATOM   1842  CA  PRO A 271      79.491  28.775 100.537  1.00 16.36           C  
ANISOU 1842  CA  PRO A 271     2501   2057   1658    352   -163    429       C  
ATOM   1843  C   PRO A 271      79.587  30.173  99.935  1.00 15.76           C  
ANISOU 1843  C   PRO A 271     2447   1983   1558    314   -213    362       C  
ATOM   1844  O   PRO A 271      79.010  31.112 100.479  1.00 17.84           O  
ANISOU 1844  O   PRO A 271     2813   2240   1725    355   -207    350       O  
ATOM   1845  CB  PRO A 271      79.414  28.827 102.070  1.00 16.95           C  
ANISOU 1845  CB  PRO A 271     2711   2126   1602    438   -175    471       C  
ATOM   1846  CG  PRO A 271      80.893  28.728 102.483  1.00 17.51           C  
ANISOU 1846  CG  PRO A 271     2795   2189   1668    419   -310    462       C  
ATOM   1847  CD  PRO A 271      81.535  27.801 101.480  1.00 17.05           C  
ANISOU 1847  CD  PRO A 271     2586   2133   1759    354   -307    466       C  
ATOM   1848  N   PHE A 272      80.181  30.298  98.752  1.00 15.46           N  
ANISOU 1848  N   PHE A 272     2313   1950   1611    241   -244    325       N  
ATOM   1849  CA  PHE A 272      80.229  31.543  97.991  1.00 15.61           C  
ANISOU 1849  CA  PHE A 272     2332   1971   1629    199   -277    273       C  
ATOM   1850  C   PHE A 272      80.964  31.233  96.701  1.00 16.05           C  
ANISOU 1850  C   PHE A 272     2267   2037   1795    132   -288    255       C  
ATOM   1851  O   PHE A 272      81.737  30.272  96.617  1.00 15.59           O  
ANISOU 1851  O   PHE A 272     2147   1978   1799    121   -299    275       O  
ATOM   1852  CB  PHE A 272      80.985  32.653  98.759  1.00 15.81           C  
ANISOU 1852  CB  PHE A 272     2454   1973   1578    204   -392    247       C  
ATOM   1853  CG  PHE A 272      82.348  32.231  99.242  1.00 18.86           C  
ANISOU 1853  CG  PHE A 272     2827   2348   1991    188   -497    262       C  
ATOM   1854  CD1 PHE A 272      83.470  32.367  98.440  1.00 21.32           C  
ANISOU 1854  CD1 PHE A 272     3042   2657   2402    121   -560    252       C  
ATOM   1855  CD2 PHE A 272      82.496  31.679 100.501  1.00 19.81           C  
ANISOU 1855  CD2 PHE A 272     3027   2462   2040    245   -527    296       C  
ATOM   1856  CE1 PHE A 272      84.733  31.954  98.911  1.00 22.84           C  
ANISOU 1856  CE1 PHE A 272     3207   2836   2636    109   -658    279       C  
ATOM   1857  CE2 PHE A 272      83.741  31.285 100.972  1.00 23.27           C  
ANISOU 1857  CE2 PHE A 272     3449   2888   2507    232   -634    316       C  
ATOM   1858  CZ  PHE A 272      84.848  31.413 100.154  1.00 20.81           C  
ANISOU 1858  CZ  PHE A 272     3027   2571   2310    161   -699    308       C  
ATOM   1859  N   PHE A 273      80.722  32.060  95.694  1.00 14.09           N  
ANISOU 1859  N   PHE A 273     1991   1798   1566     94   -277    221       N  
ATOM   1860  CA  PHE A 273      81.567  32.082  94.511  1.00 14.15           C  
ANISOU 1860  CA  PHE A 273     1907   1815   1655     39   -293    205       C  
ATOM   1861  C   PHE A 273      81.722  33.528  94.088  1.00 14.89           C  
ANISOU 1861  C   PHE A 273     2021   1905   1733      9   -336    179       C  
ATOM   1862  O   PHE A 273      80.718  34.192  93.792  1.00 15.72           O  
ANISOU 1862  O   PHE A 273     2158   2015   1801     16   -296    162       O  
ATOM   1863  CB  PHE A 273      80.973  31.311  93.328  1.00 18.89           C  
ANISOU 1863  CB  PHE A 273     2433   2434   2312     25   -210    197       C  
ATOM   1864  CG  PHE A 273      81.786  31.506  92.075  1.00 20.26           C  
ANISOU 1864  CG  PHE A 273     2534   2620   2544    -18   -215    179       C  
ATOM   1865  CD1 PHE A 273      82.947  30.792  91.890  1.00 20.32           C  
ANISOU 1865  CD1 PHE A 273     2481   2624   2617    -26   -229    195       C  
ATOM   1866  CD2 PHE A 273      81.459  32.495  91.158  1.00 17.35           C  
ANISOU 1866  CD2 PHE A 273     2162   2266   2165    -42   -205    157       C  
ATOM   1867  CE1 PHE A 273      83.741  31.004  90.769  1.00 19.00           C  
ANISOU 1867  CE1 PHE A 273     2248   2468   2502    -53   -218    191       C  
ATOM   1868  CE2 PHE A 273      82.259  32.721  90.036  1.00 21.00           C  
ANISOU 1868  CE2 PHE A 273     2563   2741   2673    -72   -200    153       C  
ATOM   1869  CZ  PHE A 273      83.397  31.978  89.863  1.00 19.43           C  
ANISOU 1869  CZ  PHE A 273     2305   2540   2538    -74   -203    172       C  
ATOM   1870  N   ILE A 274      82.964  33.999  94.023  1.00 14.95           N  
ANISOU 1870  N   ILE A 274     2001   1898   1781    -25   -416    182       N  
ATOM   1871  CA  ILE A 274      83.282  35.334  93.530  1.00 15.95           C  
ANISOU 1871  CA  ILE A 274     2128   2012   1920    -63   -461    167       C  
ATOM   1872  C   ILE A 274      84.193  35.170  92.324  1.00 14.38           C  
ANISOU 1872  C   ILE A 274     1816   1829   1818   -105   -444    185       C  
ATOM   1873  O   ILE A 274      85.296  34.618  92.442  1.00 16.44           O  
ANISOU 1873  O   ILE A 274     2018   2083   2145   -116   -479    214       O  
ATOM   1874  CB  ILE A 274      83.948  36.188  94.618  1.00 16.75           C  
ANISOU 1874  CB  ILE A 274     2304   2069   1992    -66   -583    163       C  
ATOM   1875  CG1 ILE A 274      83.028  36.308  95.849  1.00 16.84           C  
ANISOU 1875  CG1 ILE A 274     2448   2065   1884     -6   -586    145       C  
ATOM   1876  CG2 ILE A 274      84.293  37.560  94.054  1.00 20.45           C  
ANISOU 1876  CG2 ILE A 274     2763   2512   2494   -111   -632    152       C  
ATOM   1877  CD1 ILE A 274      81.721  37.048  95.569  1.00 21.20           C  
ANISOU 1877  CD1 ILE A 274     3054   2622   2380     18   -514    121       C  
ATOM   1878  N   GLY A 275      83.725  35.622  91.155  1.00 14.06           N  
ANISOU 1878  N   GLY A 275     1746   1810   1787   -121   -384    174       N  
ATOM   1879  CA  GLY A 275      84.515  35.529  89.943  1.00 14.55           C  
ANISOU 1879  CA  GLY A 275     1714   1891   1924   -148   -350    195       C  
ATOM   1880  C   GLY A 275      85.579  36.611  89.863  1.00 14.00           C  
ANISOU 1880  C   GLY A 275     1609   1793   1916   -188   -420    225       C  
ATOM   1881  O   GLY A 275      85.675  37.501  90.709  1.00 15.62           O  
ANISOU 1881  O   GLY A 275     1870   1959   2104   -201   -509    219       O  
ATOM   1882  N   ASN A 276      86.416  36.525  88.827  1.00 14.45           N  
ANISOU 1882  N   ASN A 276     1574   1867   2051   -205   -379    262       N  
ATOM   1883  CA  ASN A 276      87.455  37.535  88.634  1.00 13.47           C  
ANISOU 1883  CA  ASN A 276     1394   1713   2012   -246   -435    308       C  
ATOM   1884  C   ASN A 276      87.258  38.349  87.357  1.00 15.60           C  
ANISOU 1884  C   ASN A 276     1635   2002   2289   -259   -369    325       C  
ATOM   1885  O   ASN A 276      88.137  39.145  86.984  1.00 15.02           O  
ANISOU 1885  O   ASN A 276     1498   1907   2304   -292   -392    379       O  
ATOM   1886  CB  ASN A 276      88.870  36.946  88.713  1.00 15.25           C  
ANISOU 1886  CB  ASN A 276     1518   1926   2349   -256   -457    366       C  
ATOM   1887  CG  ASN A 276      89.115  35.883  87.685  1.00 14.05           C  
ANISOU 1887  CG  ASN A 276     1299   1816   2222   -223   -338    384       C  
ATOM   1888  ND2 ASN A 276      90.111  35.045  87.935  1.00 22.60           N  
ANISOU 1888  ND2 ASN A 276     2310   2891   3386   -213   -344    425       N  
ATOM   1889  OD1 ASN A 276      88.442  35.824  86.665  1.00 16.24           O  
ANISOU 1889  OD1 ASN A 276     1593   2130   2448   -204   -246    362       O  
ATOM   1890  N   THR A 277      86.121  38.167  86.690  1.00 12.95           N  
ANISOU 1890  N   THR A 277     1344   1705   1871   -233   -292    287       N  
ATOM   1891  CA  THR A 277      85.704  39.015  85.587  1.00 12.40           C  
ANISOU 1891  CA  THR A 277     1272   1655   1784   -239   -242    298       C  
ATOM   1892  C   THR A 277      84.223  39.298  85.779  1.00 12.83           C  
ANISOU 1892  C   THR A 277     1415   1717   1743   -224   -238    246       C  
ATOM   1893  O   THR A 277      83.513  38.548  86.455  1.00 12.80           O  
ANISOU 1893  O   THR A 277     1457   1717   1690   -201   -240    207       O  
ATOM   1894  CB  THR A 277      85.889  38.362  84.193  1.00 13.82           C  
ANISOU 1894  CB  THR A 277     1403   1885   1964   -213   -134    316       C  
ATOM   1895  CG2 THR A 277      87.338  37.904  83.967  1.00 15.32           C  
ANISOU 1895  CG2 THR A 277     1498   2069   2252   -212   -111    376       C  
ATOM   1896  OG1 THR A 277      84.999  37.242  84.048  1.00 14.54           O  
ANISOU 1896  OG1 THR A 277     1536   2004   1983   -179    -90    261       O  
ATOM   1897  N   ILE A 278      83.757  40.389  85.169  1.00 12.81           N  
ANISOU 1897  N   ILE A 278     1428   1715   1724   -235   -228    256       N  
ATOM   1898  CA  ILE A 278      82.328  40.681  85.087  1.00 12.21           C  
ANISOU 1898  CA  ILE A 278     1418   1652   1569   -216   -210    220       C  
ATOM   1899  C   ILE A 278      81.911  40.670  83.626  1.00 13.62           C  
ANISOU 1899  C   ILE A 278     1575   1879   1722   -205   -137    231       C  
ATOM   1900  O   ILE A 278      82.563  41.291  82.781  1.00 13.61           O  
ANISOU 1900  O   ILE A 278     1533   1885   1754   -218   -115    277       O  
ATOM   1901  CB  ILE A 278      81.983  42.022  85.753  1.00 11.93           C  
ANISOU 1901  CB  ILE A 278     1437   1567   1528   -228   -269    217       C  
ATOM   1902  CG1 ILE A 278      82.227  41.933  87.260  1.00 13.80           C  
ANISOU 1902  CG1 ILE A 278     1727   1758   1761   -226   -346    192       C  
ATOM   1903  CG2 ILE A 278      80.516  42.370  85.491  1.00 14.67           C  
ANISOU 1903  CG2 ILE A 278     1835   1931   1808   -203   -234    196       C  
ATOM   1904  CD1 ILE A 278      82.109  43.277  88.014  1.00 17.81           C  
ANISOU 1904  CD1 ILE A 278     2304   2200   2262   -235   -420    182       C  
ATOM   1905  N   ALA A 279      80.841  39.959  83.339  1.00 12.89           N  
ANISOU 1905  N   ALA A 279     1510   1817   1571   -180   -105    195       N  
ATOM   1906  CA  ALA A 279      80.237  39.911  82.023  1.00 12.18           C  
ANISOU 1906  CA  ALA A 279     1420   1770   1438   -167    -58    194       C  
ATOM   1907  C   ALA A 279      78.846  40.530  82.069  1.00 14.07           C  
ANISOU 1907  C   ALA A 279     1702   2008   1636   -161    -72    182       C  
ATOM   1908  O   ALA A 279      78.145  40.461  83.091  1.00 14.99           O  
ANISOU 1908  O   ALA A 279     1848   2100   1746   -153    -96    162       O  
ATOM   1909  CB  ALA A 279      80.107  38.465  81.555  1.00 13.28           C  
ANISOU 1909  CB  ALA A 279     1555   1936   1556   -145    -23    160       C  
ATOM   1910  N   VAL A 280      78.454  41.168  80.973  1.00 12.91           N  
ANISOU 1910  N   VAL A 280     1557   1888   1461   -157    -52    203       N  
ATOM   1911  CA  VAL A 280      77.079  41.614  80.776  1.00 12.37           C  
ANISOU 1911  CA  VAL A 280     1516   1826   1358   -147    -62    198       C  
ATOM   1912  C   VAL A 280      76.578  40.955  79.501  1.00 12.54           C  
ANISOU 1912  C   VAL A 280     1538   1895   1332   -133    -43    185       C  
ATOM   1913  O   VAL A 280      77.251  41.013  78.465  1.00 12.17           O  
ANISOU 1913  O   VAL A 280     1486   1877   1263   -127    -13    203       O  
ATOM   1914  CB  VAL A 280      76.956  43.152  80.710  1.00 11.98           C  
ANISOU 1914  CB  VAL A 280     1478   1755   1319   -155    -73    238       C  
ATOM   1915  CG1 VAL A 280      75.501  43.570  80.831  1.00 12.78           C  
ANISOU 1915  CG1 VAL A 280     1604   1852   1399   -138    -83    236       C  
ATOM   1916  CG2 VAL A 280      77.799  43.809  81.823  1.00 13.18           C  
ANISOU 1916  CG2 VAL A 280     1636   1850   1520   -173   -105    246       C  
ATOM   1917  N   ASN A 281      75.424  40.288  79.589  1.00 12.21           N  
ANISOU 1917  N   ASN A 281     1506   1856   1278   -125    -62    155       N  
ATOM   1918  CA  ASN A 281      74.879  39.559  78.436  1.00 11.40           C  
ANISOU 1918  CA  ASN A 281     1413   1787   1132   -115    -69    131       C  
ATOM   1919  C   ASN A 281      75.926  38.654  77.798  1.00 12.13           C  
ANISOU 1919  C   ASN A 281     1510   1897   1202   -104    -39    107       C  
ATOM   1920  O   ASN A 281      76.037  38.569  76.578  1.00 12.20           O  
ANISOU 1920  O   ASN A 281     1544   1939   1152    -86    -26    103       O  
ATOM   1921  CB  ASN A 281      74.250  40.493  77.392  1.00 12.10           C  
ANISOU 1921  CB  ASN A 281     1517   1904   1179   -108    -81    162       C  
ATOM   1922  CG  ASN A 281      73.052  41.238  77.942  1.00 12.86           C  
ANISOU 1922  CG  ASN A 281     1603   1979   1303   -111   -108    186       C  
ATOM   1923  ND2 ASN A 281      72.524  42.189  77.182  1.00 13.07           N  
ANISOU 1923  ND2 ASN A 281     1637   2024   1306   -104   -119    223       N  
ATOM   1924  OD1 ASN A 281      72.634  40.983  79.072  1.00 13.64           O  
ANISOU 1924  OD1 ASN A 281     1691   2046   1446   -112   -110    177       O  
ATOM   1925  N   GLY A 282      76.715  37.990  78.636  1.00 12.66           N  
ANISOU 1925  N   GLY A 282     1559   1942   1311   -108    -23     94       N  
ATOM   1926  CA  GLY A 282      77.642  36.990  78.139  1.00 12.42           C  
ANISOU 1926  CA  GLY A 282     1528   1920   1271    -90     11     71       C  
ATOM   1927  C   GLY A 282      78.923  37.514  77.538  1.00 13.16           C  
ANISOU 1927  C   GLY A 282     1607   2033   1360    -77     65    113       C  
ATOM   1928  O   GLY A 282      79.643  36.729  76.909  1.00 13.67           O  
ANISOU 1928  O   GLY A 282     1678   2111   1407    -49    109    100       O  
ATOM   1929  N   LYS A 283      79.237  38.801  77.709  1.00 12.19           N  
ANISOU 1929  N   LYS A 283     1464   1907   1261    -94     66    169       N  
ATOM   1930  CA  LYS A 283      80.505  39.346  77.227  1.00 11.73           C  
ANISOU 1930  CA  LYS A 283     1373   1858   1226    -87    118    228       C  
ATOM   1931  C   LYS A 283      81.220  40.067  78.362  1.00 13.41           C  
ANISOU 1931  C   LYS A 283     1540   2028   1528   -123     90    266       C  
ATOM   1932  O   LYS A 283      80.616  40.877  79.073  1.00 13.48           O  
ANISOU 1932  O   LYS A 283     1562   2010   1550   -146     40    266       O  
ATOM   1933  CB  LYS A 283      80.305  40.299  76.047  1.00 13.42           C  
ANISOU 1933  CB  LYS A 283     1606   2106   1387    -72    146    272       C  
ATOM   1934  CG  LYS A 283      79.640  39.628  74.831  1.00 14.40           C  
ANISOU 1934  CG  LYS A 283     1792   2273   1407    -32    160    233       C  
ATOM   1935  CD  LYS A 283      80.556  38.660  74.091  1.00 16.35           C  
ANISOU 1935  CD  LYS A 283     2051   2539   1620     14    230    222       C  
ATOM   1936  CE  LYS A 283      79.830  38.068  72.895  1.00 19.66           C  
ANISOU 1936  CE  LYS A 283     2554   2992   1922     57    226    172       C  
ATOM   1937  NZ  LYS A 283      80.600  37.010  72.205  1.00 19.80           N1+
ANISOU 1937  NZ  LYS A 283     2608   3022   1894    113    293    144       N1+
ATOM   1938  N   ILE A 284      82.510  39.773  78.515  1.00 13.45           N  
ANISOU 1938  N   ILE A 284     1494   2022   1594   -122    118    298       N  
ATOM   1939  CA  ILE A 284      83.313  40.338  79.597  1.00 12.83           C  
ANISOU 1939  CA  ILE A 284     1369   1896   1608   -159     72    332       C  
ATOM   1940  C   ILE A 284      83.586  41.808  79.332  1.00 13.69           C  
ANISOU 1940  C   ILE A 284     1458   1988   1757   -184     64    397       C  
ATOM   1941  O   ILE A 284      84.079  42.178  78.256  1.00 14.84           O  
ANISOU 1941  O   ILE A 284     1574   2158   1905   -168    128    456       O  
ATOM   1942  CB  ILE A 284      84.619  39.554  79.736  1.00 12.94           C  
ANISOU 1942  CB  ILE A 284     1321   1903   1690   -151    102    359       C  
ATOM   1943  CG1 ILE A 284      84.342  38.147  80.265  1.00 13.47           C  
ANISOU 1943  CG1 ILE A 284     1411   1972   1736   -132     95    295       C  
ATOM   1944  CG2 ILE A 284      85.626  40.294  80.620  1.00 13.87           C  
ANISOU 1944  CG2 ILE A 284     1379   1971   1919   -193     45    412       C  
ATOM   1945  CD1 ILE A 284      85.511  37.219  80.057  1.00 15.28           C  
ANISOU 1945  CD1 ILE A 284     1585   2204   2017   -106    149    320       C  
ATOM   1946  N   TRP A 285      83.321  42.646  80.337  1.00 12.93           N  
ANISOU 1946  N   TRP A 285     1377   1841   1693   -218    -13    390       N  
ATOM   1947  CA  TRP A 285      83.635  44.073  80.336  1.00 14.02           C  
ANISOU 1947  CA  TRP A 285     1498   1940   1891   -250    -42    446       C  
ATOM   1948  C   TRP A 285      83.338  44.728  78.977  1.00 13.99           C  
ANISOU 1948  C   TRP A 285     1492   1973   1851   -232     24    495       C  
ATOM   1949  O   TRP A 285      84.243  45.233  78.311  1.00 15.23           O  
ANISOU 1949  O   TRP A 285     1591   2129   2068   -237     66    575       O  
ATOM   1950  CB  TRP A 285      85.075  44.325  80.779  1.00 13.84           C  
ANISOU 1950  CB  TRP A 285     1399   1871   1990   -284    -72    503       C  
ATOM   1951  CG  TRP A 285      85.273  44.016  82.238  1.00 13.49           C  
ANISOU 1951  CG  TRP A 285     1372   1777   1975   -306   -166    457       C  
ATOM   1952  CD1 TRP A 285      84.486  44.437  83.274  1.00 13.41           C  
ANISOU 1952  CD1 TRP A 285     1441   1728   1927   -313   -241    401       C  
ATOM   1953  CD2 TRP A 285      86.300  43.184  82.823  1.00 13.55           C  
ANISOU 1953  CD2 TRP A 285     1328   1773   2047   -314   -190    466       C  
ATOM   1954  CE2 TRP A 285      86.090  43.184  84.217  1.00 13.52           C  
ANISOU 1954  CE2 TRP A 285     1379   1723   2035   -328   -290    414       C  
ATOM   1955  CE3 TRP A 285      87.409  42.488  82.306  1.00 14.44           C  
ANISOU 1955  CE3 TRP A 285     1351   1906   2228   -304   -134    521       C  
ATOM   1956  NE1 TRP A 285      84.975  43.941  84.470  1.00 14.26           N  
ANISOU 1956  NE1 TRP A 285     1557   1801   2060   -324   -314    373       N  
ATOM   1957  CZ2 TRP A 285      86.916  42.476  85.110  1.00 13.08           C  
ANISOU 1957  CZ2 TRP A 285     1296   1645   2031   -338   -347    413       C  
ATOM   1958  CZ3 TRP A 285      88.247  41.785  83.201  1.00 15.06           C  
ANISOU 1958  CZ3 TRP A 285     1390   1959   2373   -315   -187    523       C  
ATOM   1959  CH2 TRP A 285      87.970  41.769  84.583  1.00 14.81           C  
ANISOU 1959  CH2 TRP A 285     1417   1885   2324   -333   -298    468       C  
ATOM   1960  N   PRO A 286      82.092  44.684  78.535  1.00 12.58           N  
ANISOU 1960  N   PRO A 286     1373   1829   1579   -207     34    457       N  
ATOM   1961  CA  PRO A 286      81.765  45.157  77.186  1.00 12.76           C  
ANISOU 1961  CA  PRO A 286     1405   1896   1549   -182     91    502       C  
ATOM   1962  C   PRO A 286      81.521  46.666  77.146  1.00 14.83           C  
ANISOU 1962  C   PRO A 286     1667   2119   1847   -204     67    554       C  
ATOM   1963  O   PRO A 286      81.480  47.369  78.167  1.00 15.04           O  
ANISOU 1963  O   PRO A 286     1700   2082   1934   -236      1    544       O  
ATOM   1964  CB  PRO A 286      80.483  44.386  76.877  1.00 12.58           C  
ANISOU 1964  CB  PRO A 286     1442   1915   1422   -152     87    434       C  
ATOM   1965  CG  PRO A 286      79.766  44.294  78.232  1.00 14.01           C  
ANISOU 1965  CG  PRO A 286     1648   2055   1621   -172     18    376       C  
ATOM   1966  CD  PRO A 286      80.897  44.231  79.278  1.00 12.47           C  
ANISOU 1966  CD  PRO A 286     1416   1811   1510   -200    -10    381       C  
ATOM   1967  N   LYS A 287      81.404  47.171  75.915  1.00 13.60           N  
ANISOU 1967  N   LYS A 287     1512   2001   1653   -180    122    613       N  
ATOM   1968  CA  LYS A 287      80.950  48.527  75.665  1.00 15.32           C  
ANISOU 1968  CA  LYS A 287     1739   2193   1890   -190    108    665       C  
ATOM   1969  C   LYS A 287      79.614  48.465  74.945  1.00 15.70           C  
ANISOU 1969  C   LYS A 287     1845   2291   1829   -155    111    641       C  
ATOM   1970  O   LYS A 287      79.276  47.470  74.295  1.00 15.92           O  
ANISOU 1970  O   LYS A 287     1901   2381   1767   -121    136    605       O  
ATOM   1971  CB  LYS A 287      81.959  49.285  74.800  1.00 18.17           C  
ANISOU 1971  CB  LYS A 287     2043   2551   2309   -191    170    777       C  
ATOM   1972  CG  LYS A 287      82.151  48.602  73.444  1.00 20.82           C  
ANISOU 1972  CG  LYS A 287     2389   2972   2552   -135    265    809       C  
ATOM   1973  CD  LYS A 287      82.865  49.410  72.412  1.00 30.22           C  
ANISOU 1973  CD  LYS A 287     3538   4173   3771   -117    347    933       C  
ATOM   1974  CE  LYS A 287      83.200  48.501  71.242  1.00 27.15           C  
ANISOU 1974  CE  LYS A 287     3173   3865   3278    -48    447    950       C  
ATOM   1975  NZ  LYS A 287      82.115  48.411  70.227  1.00 32.01           N1+
ANISOU 1975  NZ  LYS A 287     3878   4545   3738      3    456    928       N1+
ATOM   1976  N   LEU A 288      78.830  49.522  75.109  1.00 14.53           N  
ANISOU 1976  N   LEU A 288     1716   2110   1694   -162     76    658       N  
ATOM   1977  CA  LEU A 288      77.587  49.687  74.362  1.00 15.24           C  
ANISOU 1977  CA  LEU A 288     1847   2242   1701   -131     72    658       C  
ATOM   1978  C   LEU A 288      77.634  51.049  73.699  1.00 15.14           C  
ANISOU 1978  C   LEU A 288     1824   2212   1716   -129     92    751       C  
ATOM   1979  O   LEU A 288      77.763  52.072  74.377  1.00 16.58           O  
ANISOU 1979  O   LEU A 288     1994   2321   1987   -157     64    775       O  
ATOM   1980  CB  LEU A 288      76.366  49.567  75.282  1.00 14.68           C  
ANISOU 1980  CB  LEU A 288     1807   2147   1624   -132     14    591       C  
ATOM   1981  CG  LEU A 288      75.014  49.798  74.584  1.00 14.84           C  
ANISOU 1981  CG  LEU A 288     1854   2202   1583   -103     -2    601       C  
ATOM   1982  CD1 LEU A 288      74.684  48.698  73.586  1.00 16.50           C  
ANISOU 1982  CD1 LEU A 288     2084   2488   1697    -77      3    575       C  
ATOM   1983  CD2 LEU A 288      73.875  49.934  75.619  1.00 17.78           C  
ANISOU 1983  CD2 LEU A 288     2240   2533   1982   -102    -45    559       C  
ATOM   1984  N   THR A 289      77.522  51.071  72.382  1.00 15.49           N  
ANISOU 1984  N   THR A 289     1883   2320   1684    -92    137    804       N  
ATOM   1985  CA  THR A 289      77.551  52.320  71.640  1.00 16.19           C  
ANISOU 1985  CA  THR A 289     1961   2399   1791    -83    165    906       C  
ATOM   1986  C   THR A 289      76.125  52.851  71.553  1.00 17.61           C  
ANISOU 1986  C   THR A 289     2177   2579   1935    -68    115    898       C  
ATOM   1987  O   THR A 289      75.230  52.170  71.042  1.00 21.30           O  
ANISOU 1987  O   THR A 289     2682   3106   2306    -39     92    860       O  
ATOM   1988  CB  THR A 289      78.116  52.063  70.249  1.00 18.73           C  
ANISOU 1988  CB  THR A 289     2291   2794   2032    -39    244    974       C  
ATOM   1989  CG2 THR A 289      78.370  53.370  69.528  1.00 20.06           C  
ANISOU 1989  CG2 THR A 289     2438   2947   2237    -30    287   1100       C  
ATOM   1990  OG1 THR A 289      79.366  51.368  70.367  1.00 21.37           O  
ANISOU 1990  OG1 THR A 289     2588   3132   2399    -44    298    975       O  
ATOM   1991  N   VAL A 290      75.913  54.052  72.075  1.00 15.56           N  
ANISOU 1991  N   VAL A 290     1904   2246   1761    -88     92    935       N  
ATOM   1992  CA  VAL A 290      74.584  54.626  72.232  1.00 17.49           C  
ANISOU 1992  CA  VAL A 290     2173   2473   1998    -72     49    929       C  
ATOM   1993  C   VAL A 290      74.520  55.987  71.548  1.00 17.22           C  
ANISOU 1993  C   VAL A 290     2131   2414   1999    -61     68   1036       C  
ATOM   1994  O   VAL A 290      75.531  56.668  71.330  1.00 19.44           O  
ANISOU 1994  O   VAL A 290     2381   2659   2346    -79    106   1109       O  
ATOM   1995  CB  VAL A 290      74.169  54.757  73.714  1.00 15.67           C  
ANISOU 1995  CB  VAL A 290     1952   2165   1837    -92      2    857       C  
ATOM   1996  CG1 VAL A 290      74.086  53.384  74.373  1.00 15.98           C  
ANISOU 1996  CG1 VAL A 290     2000   2233   1838    -96    -15    761       C  
ATOM   1997  CG2 VAL A 290      75.145  55.691  74.493  1.00 16.93           C  
ANISOU 1997  CG2 VAL A 290     2096   2226   2111   -130     -3    878       C  
ATOM   1998  N   GLU A 291      73.281  56.364  71.194  1.00 17.77           N  
ANISOU 1998  N   GLU A 291     2221   2499   2032    -30     40   1053       N  
ATOM   1999  CA  GLU A 291      72.943  57.701  70.736  1.00 17.72           C  
ANISOU 1999  CA  GLU A 291     2210   2457   2068    -15     47   1148       C  
ATOM   2000  C   GLU A 291      72.738  58.622  71.934  1.00 19.31           C  
ANISOU 2000  C   GLU A 291     2409   2544   2384    -35     21   1128       C  
ATOM   2001  O   GLU A 291      72.455  58.155  73.043  1.00 17.77           O  
ANISOU 2001  O   GLU A 291     2228   2316   2206    -44     -8   1037       O  
ATOM   2002  CB  GLU A 291      71.635  57.665  69.943  1.00 22.47           C  
ANISOU 2002  CB  GLU A 291     2830   3119   2588     28     17   1171       C  
ATOM   2003  CG  GLU A 291      71.618  56.701  68.773  1.00 22.60           C  
ANISOU 2003  CG  GLU A 291     2873   3243   2471     55     20   1167       C  
ATOM   2004  CD  GLU A 291      70.240  56.585  68.128  1.00 22.06           C  
ANISOU 2004  CD  GLU A 291     2824   3219   2339     89    -40   1161       C  
ATOM   2005  OE1 GLU A 291      69.498  57.598  68.084  1.00 23.51           O  
ANISOU 2005  OE1 GLU A 291     2994   3363   2574    104    -57   1208       O  
ATOM   2006  OE2 GLU A 291      69.908  55.472  67.683  1.00 24.08           O1-
ANISOU 2006  OE2 GLU A 291     3107   3542   2500    101    -76   1109       O1-
ATOM   2007  N   PRO A 292      72.869  59.943  71.739  1.00 17.73           N  
ANISOU 2007  N   PRO A 292     2199   2276   2261    -36     33   1213       N  
ATOM   2008  CA  PRO A 292      72.671  60.925  72.829  1.00 21.27           C  
ANISOU 2008  CA  PRO A 292     2663   2602   2817    -47      5   1192       C  
ATOM   2009  C   PRO A 292      71.186  61.199  73.066  1.00 20.47           C  
ANISOU 2009  C   PRO A 292     2585   2493   2700     -1    -16   1177       C  
ATOM   2010  O   PRO A 292      70.620  62.237  72.688  1.00 21.73           O  
ANISOU 2010  O   PRO A 292     2744   2615   2898     26    -11   1250       O  
ATOM   2011  CB  PRO A 292      73.407  62.160  72.303  1.00 21.19           C  
ANISOU 2011  CB  PRO A 292     2627   2527   2896    -65     28   1302       C  
ATOM   2012  CG  PRO A 292      73.263  62.068  70.809  1.00 22.51           C  
ANISOU 2012  CG  PRO A 292     2777   2799   2978    -31     70   1364       C  
ATOM   2013  CD  PRO A 292      73.363  60.591  70.501  1.00 20.90           C  
ANISOU 2013  CD  PRO A 292     2579   2704   2657    -25     78   1319       C  
ATOM   2014  N   ARG A 293      70.532  60.229  73.694  1.00 20.89           N  
ANISOU 2014  N   ARG A 293     2653   2580   2705     12    -34   1089       N  
ATOM   2015  CA  ARG A 293      69.096  60.258  73.952  1.00 18.01           C  
ANISOU 2015  CA  ARG A 293     2294   2218   2331     59    -47   1078       C  
ATOM   2016  C   ARG A 293      68.816  59.289  75.097  1.00 18.01           C  
ANISOU 2016  C   ARG A 293     2312   2215   2316     60    -57    974       C  
ATOM   2017  O   ARG A 293      69.739  58.737  75.708  1.00 17.54           O  
ANISOU 2017  O   ARG A 293     2266   2144   2253     25    -60    911       O  
ATOM   2018  CB  ARG A 293      68.305  59.885  72.700  1.00 19.70           C  
ANISOU 2018  CB  ARG A 293     2481   2533   2471     85    -59   1135       C  
ATOM   2019  CG  ARG A 293      68.675  58.504  72.187  1.00 19.60           C  
ANISOU 2019  CG  ARG A 293     2464   2620   2365     66    -69   1090       C  
ATOM   2020  CD  ARG A 293      67.567  57.945  71.334  1.00 25.44           C  
ANISOU 2020  CD  ARG A 293     3189   3441   3035     94   -109   1110       C  
ATOM   2021  NE  ARG A 293      66.539  57.435  72.230  1.00 24.09           N  
ANISOU 2021  NE  ARG A 293     3003   3253   2897    107   -132   1054       N  
ATOM   2022  CZ  ARG A 293      65.290  57.166  71.887  1.00 24.84           C  
ANISOU 2022  CZ  ARG A 293     3068   3383   2986    133   -174   1076       C  
ATOM   2023  NH1 ARG A 293      64.843  57.379  70.654  1.00 27.54           N1+
ANISOU 2023  NH1 ARG A 293     3402   3780   3280    150   -213   1147       N1+
ATOM   2024  NH2 ARG A 293      64.460  56.699  72.811  1.00 20.59           N  
ANISOU 2024  NH2 ARG A 293     2506   2821   2497    145   -179   1035       N  
ATOM   2025  N   LYS A 294      67.537  59.072  75.381  1.00 17.66           N  
ANISOU 2025  N   LYS A 294     2260   2182   2267    102    -59    965       N  
ATOM   2026  CA  LYS A 294      67.140  58.275  76.532  1.00 15.95           C  
ANISOU 2026  CA  LYS A 294     2060   1954   2048    115    -55    884       C  
ATOM   2027  C   LYS A 294      66.962  56.814  76.154  1.00 16.03           C  
ANISOU 2027  C   LYS A 294     2037   2060   1994     98    -73    850       C  
ATOM   2028  O   LYS A 294      66.465  56.482  75.068  1.00 16.90           O  
ANISOU 2028  O   LYS A 294     2111   2242   2066    100    -98    892       O  
ATOM   2029  CB  LYS A 294      65.851  58.816  77.155  1.00 18.74           C  
ANISOU 2029  CB  LYS A 294     2417   2257   2448    177    -32    901       C  
ATOM   2030  CG  LYS A 294      65.984  60.232  77.691  1.00 19.57           C  
ANISOU 2030  CG  LYS A 294     2572   2249   2615    202    -12    918       C  
ATOM   2031  CD  LYS A 294      64.747  60.646  78.486  1.00 19.60           C  
ANISOU 2031  CD  LYS A 294     2590   2198   2659    278     27    925       C  
ATOM   2032  CE  LYS A 294      63.502  60.927  77.645  1.00 21.54           C  
ANISOU 2032  CE  LYS A 294     2768   2482   2934    318     32   1017       C  
ATOM   2033  NZ  LYS A 294      63.726  61.674  76.365  1.00 19.99           N1+
ANISOU 2033  NZ  LYS A 294     2543   2305   2745    298      4   1101       N1+
ATOM   2034  N   TYR A 295      67.420  55.948  77.044  1.00 15.20           N  
ANISOU 2034  N   TYR A 295     1950   1951   1875     81    -69    773       N  
ATOM   2035  CA  TYR A 295      67.295  54.510  76.913  1.00 15.40           C  
ANISOU 2035  CA  TYR A 295     1950   2047   1854     66    -85    730       C  
ATOM   2036  C   TYR A 295      66.692  53.967  78.194  1.00 16.59           C  
ANISOU 2036  C   TYR A 295     2110   2166   2027     91    -65    681       C  
ATOM   2037  O   TYR A 295      66.903  54.519  79.282  1.00 16.10           O  
ANISOU 2037  O   TYR A 295     2095   2031   1990    111    -40    655       O  
ATOM   2038  CB  TYR A 295      68.687  53.862  76.810  1.00 13.77           C  
ANISOU 2038  CB  TYR A 295     1757   1865   1611     20    -88    686       C  
ATOM   2039  CG  TYR A 295      69.349  53.981  75.441  1.00 14.80           C  
ANISOU 2039  CG  TYR A 295     1874   2049   1699      1    -93    734       C  
ATOM   2040  CD1 TYR A 295      69.804  55.215  74.974  1.00 13.63           C  
ANISOU 2040  CD1 TYR A 295     1731   1867   1580     -1    -79    800       C  
ATOM   2041  CD2 TYR A 295      69.533  52.865  74.622  1.00 14.98           C  
ANISOU 2041  CD2 TYR A 295     1888   2151   1653    -10   -106    714       C  
ATOM   2042  CE1 TYR A 295      70.406  55.333  73.735  1.00 17.19           C  
ANISOU 2042  CE1 TYR A 295     2173   2369   1989     -9    -68    857       C  
ATOM   2043  CE2 TYR A 295      70.147  52.977  73.380  1.00 16.45           C  
ANISOU 2043  CE2 TYR A 295     2077   2387   1785    -13    -97    760       C  
ATOM   2044  CZ  TYR A 295      70.581  54.212  72.953  1.00 16.54           C  
ANISOU 2044  CZ  TYR A 295     2090   2371   1824    -10    -73    836       C  
ATOM   2045  OH  TYR A 295      71.181  54.338  71.719  1.00 18.71           O  
ANISOU 2045  OH  TYR A 295     2369   2697   2042     -4    -50    894       O  
ATOM   2046  N   ARG A 296      65.985  52.849  78.055  1.00 14.46           N  
ANISOU 2046  N   ARG A 296     1799   1949   1746     92    -80    669       N  
ATOM   2047  CA  ARG A 296      65.530  52.051  79.186  1.00 12.71           C  
ANISOU 2047  CA  ARG A 296     1576   1710   1543    111    -55    630       C  
ATOM   2048  C   ARG A 296      66.451  50.853  79.285  1.00 13.93           C  
ANISOU 2048  C   ARG A 296     1738   1900   1656     69    -70    566       C  
ATOM   2049  O   ARG A 296      66.660  50.145  78.295  1.00 15.08           O  
ANISOU 2049  O   ARG A 296     1858   2104   1767     38   -107    561       O  
ATOM   2050  CB  ARG A 296      64.115  51.552  78.915  1.00 14.48           C  
ANISOU 2050  CB  ARG A 296     1731   1963   1806    134    -65    672       C  
ATOM   2051  CG  ARG A 296      63.604  50.542  79.948  1.00 15.00           C  
ANISOU 2051  CG  ARG A 296     1779   2020   1901    151    -35    647       C  
ATOM   2052  CD  ARG A 296      62.133  50.212  79.658  1.00 14.29           C  
ANISOU 2052  CD  ARG A 296     1603   1945   1881    173    -47    710       C  
ATOM   2053  NE  ARG A 296      61.555  49.353  80.685  1.00 15.99           N  
ANISOU 2053  NE  ARG A 296     1790   2144   2143    197     -2    708       N  
ATOM   2054  CZ  ARG A 296      60.263  49.055  80.767  1.00 15.85           C  
ANISOU 2054  CZ  ARG A 296     1689   2123   2213    224      7    773       C  
ATOM   2055  NH1 ARG A 296      59.380  49.547  79.913  1.00 19.26           N1+
ANISOU 2055  NH1 ARG A 296     2056   2566   2696    230    -33    842       N1+
ATOM   2056  NH2 ARG A 296      59.836  48.293  81.770  1.00 19.47           N  
ANISOU 2056  NH2 ARG A 296     2122   2561   2714    250     63    780       N  
ATOM   2057  N   PHE A 297      67.009  50.630  80.466  1.00 12.98           N  
ANISOU 2057  N   PHE A 297     1660   1740   1534     74    -45    518       N  
ATOM   2058  CA  PHE A 297      67.834  49.455  80.704  1.00 12.35           C  
ANISOU 2058  CA  PHE A 297     1583   1686   1424     41    -56    463       C  
ATOM   2059  C   PHE A 297      67.169  48.593  81.763  1.00 12.04           C  
ANISOU 2059  C   PHE A 297     1538   1635   1402     69    -28    444       C  
ATOM   2060  O   PHE A 297      66.778  49.096  82.828  1.00 13.16           O  
ANISOU 2060  O   PHE A 297     1718   1725   1556    115     12    448       O  
ATOM   2061  CB  PHE A 297      69.233  49.855  81.169  1.00 13.50           C  
ANISOU 2061  CB  PHE A 297     1777   1795   1555     17    -61    429       C  
ATOM   2062  CG  PHE A 297      70.031  50.511  80.104  1.00 13.44           C  
ANISOU 2062  CG  PHE A 297     1761   1803   1542    -15    -79    458       C  
ATOM   2063  CD1 PHE A 297      70.539  49.756  79.056  1.00 13.58           C  
ANISOU 2063  CD1 PHE A 297     1748   1886   1528    -43    -90    458       C  
ATOM   2064  CD2 PHE A 297      70.223  51.869  80.113  1.00 13.76           C  
ANISOU 2064  CD2 PHE A 297     1827   1790   1611     -9    -79    491       C  
ATOM   2065  CE1 PHE A 297      71.243  50.360  78.034  1.00 13.83           C  
ANISOU 2065  CE1 PHE A 297     1772   1934   1548    -61    -91    499       C  
ATOM   2066  CE2 PHE A 297      70.945  52.479  79.097  1.00 15.90           C  
ANISOU 2066  CE2 PHE A 297     2081   2073   1886    -36    -86    534       C  
ATOM   2067  CZ  PHE A 297      71.454  51.729  78.066  1.00 13.51           C  
ANISOU 2067  CZ  PHE A 297     1746   1842   1546    -59    -87    542       C  
ATOM   2068  N   ARG A 298      67.092  47.299  81.500  1.00 12.55           N  
ANISOU 2068  N   ARG A 298     1563   1741   1463     45    -45    424       N  
ATOM   2069  CA  ARG A 298      66.484  46.335  82.428  1.00 13.04           C  
ANISOU 2069  CA  ARG A 298     1608   1795   1553     67    -17    417       C  
ATOM   2070  C   ARG A 298      67.632  45.596  83.095  1.00 12.27           C  
ANISOU 2070  C   ARG A 298     1548   1693   1422     47    -16    361       C  
ATOM   2071  O   ARG A 298      68.195  44.655  82.525  1.00 12.97           O  
ANISOU 2071  O   ARG A 298     1615   1817   1498      8    -46    332       O  
ATOM   2072  CB  ARG A 298      65.569  45.377  81.667  1.00 12.06           C  
ANISOU 2072  CB  ARG A 298     1408   1708   1467     50    -49    438       C  
ATOM   2073  CG  ARG A 298      64.588  46.097  80.772  1.00 13.07           C  
ANISOU 2073  CG  ARG A 298     1494   1847   1625     59    -74    495       C  
ATOM   2074  CD  ARG A 298      63.565  45.158  80.216  1.00 14.57           C  
ANISOU 2074  CD  ARG A 298     1606   2059   1869     43   -119    519       C  
ATOM   2075  NE  ARG A 298      62.560  45.868  79.435  1.00 15.58           N  
ANISOU 2075  NE  ARG A 298     1689   2196   2036     55   -153    582       N  
ATOM   2076  CZ  ARG A 298      61.257  45.756  79.664  1.00 14.66           C  
ANISOU 2076  CZ  ARG A 298     1496   2062   2012     79   -148    646       C  
ATOM   2077  NH1 ARG A 298      60.806  45.058  80.690  1.00 17.34           N1+
ANISOU 2077  NH1 ARG A 298     1802   2374   2414     99    -97    660       N1+
ATOM   2078  NH2 ARG A 298      60.402  46.379  78.862  1.00 16.56           N  
ANISOU 2078  NH2 ARG A 298     1689   2312   2290     86   -192    707       N  
ATOM   2079  N   ILE A 299      67.990  46.008  84.302  1.00 11.86           N  
ANISOU 2079  N   ILE A 299     1557   1595   1353     77     13    345       N  
ATOM   2080  CA  ILE A 299      69.250  45.590  84.909  1.00 12.50           C  
ANISOU 2080  CA  ILE A 299     1681   1666   1402     56     -3    296       C  
ATOM   2081  C   ILE A 299      68.995  44.452  85.880  1.00 12.67           C  
ANISOU 2081  C   ILE A 299     1703   1686   1426     79     26    286       C  
ATOM   2082  O   ILE A 299      68.180  44.576  86.805  1.00 15.03           O  
ANISOU 2082  O   ILE A 299     2026   1957   1728    134     75    310       O  
ATOM   2083  CB  ILE A 299      69.944  46.771  85.599  1.00 12.72           C  
ANISOU 2083  CB  ILE A 299     1788   1638   1408     70    -13    280       C  
ATOM   2084  CG1 ILE A 299      70.000  47.992  84.650  1.00 13.48           C  
ANISOU 2084  CG1 ILE A 299     1877   1727   1520     54    -32    306       C  
ATOM   2085  CG2 ILE A 299      71.322  46.346  86.105  1.00 16.07           C  
ANISOU 2085  CG2 ILE A 299     2241   2052   1811     38    -51    237       C  
ATOM   2086  CD1 ILE A 299      70.866  49.133  85.174  1.00 16.70           C  
ANISOU 2086  CD1 ILE A 299     2354   2069   1923     50    -61    288       C  
ATOM   2087  N   LEU A 300      69.666  43.334  85.656  1.00 11.67           N  
ANISOU 2087  N   LEU A 300     1549   1586   1298     42      4    259       N  
ATOM   2088  CA  LEU A 300      69.495  42.141  86.473  1.00 11.01           C  
ANISOU 2088  CA  LEU A 300     1458   1502   1225     57     28    255       C  
ATOM   2089  C   LEU A 300      70.851  41.667  86.954  1.00 11.15           C  
ANISOU 2089  C   LEU A 300     1509   1515   1213     36      2    215       C  
ATOM   2090  O   LEU A 300      71.770  41.527  86.157  1.00 11.58           O  
ANISOU 2090  O   LEU A 300     1542   1591   1267     -7    -34    193       O  
ATOM   2091  CB  LEU A 300      68.860  41.037  85.618  1.00 11.06           C  
ANISOU 2091  CB  LEU A 300     1384   1540   1279     31     18    266       C  
ATOM   2092  CG  LEU A 300      68.994  39.583  86.102  1.00 12.03           C  
ANISOU 2092  CG  LEU A 300     1484   1662   1424     25     27    255       C  
ATOM   2093  CD1 LEU A 300      68.196  39.321  87.391  1.00 13.23           C  
ANISOU 2093  CD1 LEU A 300     1644   1785   1597     79     88    297       C  
ATOM   2094  CD2 LEU A 300      68.528  38.642  85.006  1.00 12.51           C  
ANISOU 2094  CD2 LEU A 300     1476   1744   1531    -13     -8    250       C  
ATOM   2095  N   ASN A 301      70.974  41.386  88.248  1.00 11.85           N  
ANISOU 2095  N   ASN A 301     1647   1577   1278     73     22    211       N  
ATOM   2096  CA  ASN A 301      72.142  40.671  88.757  1.00 10.89           C  
ANISOU 2096  CA  ASN A 301     1543   1453   1141     55     -7    182       C  
ATOM   2097  C   ASN A 301      71.807  39.183  88.727  1.00 11.57           C  
ANISOU 2097  C   ASN A 301     1574   1559   1263     51     17    192       C  
ATOM   2098  O   ASN A 301      70.977  38.713  89.512  1.00 11.84           O  
ANISOU 2098  O   ASN A 301     1611   1581   1305     93     64    223       O  
ATOM   2099  CB  ASN A 301      72.458  41.120  90.181  1.00 11.19           C  
ANISOU 2099  CB  ASN A 301     1677   1450   1125    100    -10    173       C  
ATOM   2100  CG  ASN A 301      73.685  40.418  90.751  1.00 13.19           C  
ANISOU 2100  CG  ASN A 301     1946   1699   1365     82    -54    149       C  
ATOM   2101  ND2 ASN A 301      74.176  40.869  91.898  1.00 13.74           N  
ANISOU 2101  ND2 ASN A 301     2108   1731   1381    113    -86    133       N  
ATOM   2102  OD1 ASN A 301      74.187  39.488  90.137  1.00 12.94           O  
ANISOU 2102  OD1 ASN A 301     1849   1696   1371     43    -64    145       O  
ATOM   2103  N   ALA A 302      72.415  38.447  87.797  1.00 10.83           N  
ANISOU 2103  N   ALA A 302     1429   1492   1195      5    -10    171       N  
ATOM   2104  CA  ALA A 302      72.223  37.008  87.707  1.00 10.47           C  
ANISOU 2104  CA  ALA A 302     1335   1452   1189     -4      1    171       C  
ATOM   2105  C   ALA A 302      73.464  36.234  88.150  1.00 11.83           C  
ANISOU 2105  C   ALA A 302     1517   1621   1357    -14    -16    149       C  
ATOM   2106  O   ALA A 302      73.704  35.105  87.696  1.00 12.04           O  
ANISOU 2106  O   ALA A 302     1502   1654   1418    -33    -19    136       O  
ATOM   2107  CB  ALA A 302      71.782  36.602  86.300  1.00 13.09           C  
ANISOU 2107  CB  ALA A 302     1611   1809   1555    -38    -16    160       C  
ATOM   2108  N   SER A 303      74.251  36.823  89.047  1.00 11.19           N  
ANISOU 2108  N   SER A 303     1491   1523   1237      0    -36    146       N  
ATOM   2109  CA  SER A 303      75.441  36.192  89.604  1.00 11.11           C  
ANISOU 2109  CA  SER A 303     1489   1506   1227     -6    -63    135       C  
ATOM   2110  C   SER A 303      75.040  35.145  90.635  1.00 11.54           C  
ANISOU 2110  C   SER A 303     1553   1546   1284     30    -32    158       C  
ATOM   2111  O   SER A 303      73.963  35.205  91.241  1.00 12.97           O  
ANISOU 2111  O   SER A 303     1757   1718   1454     70     12    188       O  
ATOM   2112  CB  SER A 303      76.306  37.231  90.324  1.00 11.85           C  
ANISOU 2112  CB  SER A 303     1644   1577   1281     -3   -113    127       C  
ATOM   2113  OG  SER A 303      76.684  38.258  89.395  1.00 12.99           O  
ANISOU 2113  OG  SER A 303     1773   1726   1435    -37   -138    118       O  
ATOM   2114  N   ASN A 304      75.951  34.202  90.872  1.00 11.74           N  
ANISOU 2114  N   ASN A 304     1561   1570   1331     21    -49    154       N  
ATOM   2115  CA  ASN A 304      75.684  33.178  91.869  1.00 12.09           C  
ANISOU 2115  CA  ASN A 304     1614   1599   1380     56    -21    185       C  
ATOM   2116  C   ASN A 304      75.658  33.757  93.281  1.00 12.37           C  
ANISOU 2116  C   ASN A 304     1741   1617   1342    108    -25    204       C  
ATOM   2117  O   ASN A 304      74.807  33.370  94.097  1.00 12.70           O  
ANISOU 2117  O   ASN A 304     1808   1649   1368    157     29    244       O  
ATOM   2118  CB  ASN A 304      76.772  32.105  91.799  1.00 13.44           C  
ANISOU 2118  CB  ASN A 304     1747   1768   1591     38    -43    178       C  
ATOM   2119  CG  ASN A 304      76.468  31.011  90.780  1.00 12.95           C  
ANISOU 2119  CG  ASN A 304     1613   1708   1599     14    -16    166       C  
ATOM   2120  ND2 ASN A 304      76.832  29.779  91.110  1.00 12.97           N  
ANISOU 2120  ND2 ASN A 304     1591   1693   1643     21     -7    179       N  
ATOM   2121  OD1 ASN A 304      75.903  31.266  89.710  1.00 15.29           O  
ANISOU 2121  OD1 ASN A 304     1883   2016   1910    -10    -10    145       O  
ATOM   2122  N   THR A 305      76.638  34.619  93.619  1.00 12.60           N  
ANISOU 2122  N   THR A 305     1823   1637   1327    100    -93    180       N  
ATOM   2123  CA  THR A 305      76.814  35.179  94.968  1.00 12.61           C  
ANISOU 2123  CA  THR A 305     1933   1613   1245    149   -123    184       C  
ATOM   2124  C   THR A 305      76.993  36.689  94.957  1.00 12.13           C  
ANISOU 2124  C   THR A 305     1936   1533   1141    143   -174    152       C  
ATOM   2125  O   THR A 305      76.490  37.369  95.851  1.00 14.33           O  
ANISOU 2125  O   THR A 305     2316   1787   1341    198   -166    150       O  
ATOM   2126  CB  THR A 305      78.112  34.605  95.617  1.00 14.26           C  
ANISOU 2126  CB  THR A 305     2153   1814   1452    142   -194    185       C  
ATOM   2127  CG2 THR A 305      78.386  35.258  96.980  1.00 16.28           C  
ANISOU 2127  CG2 THR A 305     2537   2040   1608    190   -252    179       C  
ATOM   2128  OG1 THR A 305      78.024  33.194  95.791  1.00 14.81           O  
ANISOU 2128  OG1 THR A 305     2174   1893   1560    154   -151    219       O  
ATOM   2129  N   ASN A 306      77.741  37.218  93.992  1.00 13.38           N  
ANISOU 2129  N   ASN A 306     2041   1694   1349     82   -223    129       N  
ATOM   2130  CA  ASN A 306      78.271  38.574  94.095  1.00 13.23           C  
ANISOU 2130  CA  ASN A 306     2077   1642   1307     65   -296    102       C  
ATOM   2131  C   ASN A 306      77.175  39.626  93.972  1.00 12.10           C  
ANISOU 2131  C   ASN A 306     1983   1486   1127     94   -254     96       C  
ATOM   2132  O   ASN A 306      76.221  39.483  93.198  1.00 14.42           O  
ANISOU 2132  O   ASN A 306     2223   1807   1448     95   -181    112       O  
ATOM   2133  CB  ASN A 306      79.303  38.787  92.987  1.00 13.78           C  
ANISOU 2133  CB  ASN A 306     2057   1720   1457     -5   -339     99       C  
ATOM   2134  CG  ASN A 306      80.436  39.718  93.394  1.00 18.17           C  
ANISOU 2134  CG  ASN A 306     2648   2232   2025    -35   -449     86       C  
ATOM   2135  ND2 ASN A 306      81.479  39.757  92.569  1.00 19.90           N  
ANISOU 2135  ND2 ASN A 306     2777   2456   2329    -92   -481    101       N  
ATOM   2136  OD1 ASN A 306      80.367  40.417  94.404  1.00 18.46           O  
ANISOU 2136  OD1 ASN A 306     2792   2224   1998     -6   -504     64       O  
ATOM   2137  N   ALA A 307      77.327  40.698  94.737  1.00 14.28           N  
ANISOU 2137  N   ALA A 307     2366   1715   1347    118   -309     71       N  
ATOM   2138  CA  ALA A 307      76.438  41.845  94.671  1.00 14.38           C  
ANISOU 2138  CA  ALA A 307     2435   1701   1326    149   -277     61       C  
ATOM   2139  C   ALA A 307      77.187  43.047  94.112  1.00 15.13           C  
ANISOU 2139  C   ALA A 307     2528   1760   1462     95   -358     38       C  
ATOM   2140  O   ALA A 307      78.404  43.170  94.284  1.00 17.96           O  
ANISOU 2140  O   ALA A 307     2884   2092   1847     51   -456     23       O  
ATOM   2141  CB  ALA A 307      75.899  42.183  96.067  1.00 16.01           C  
ANISOU 2141  CB  ALA A 307     2788   1868   1425    238   -264     50       C  
ATOM   2142  N   TYR A 308      76.459  43.950  93.445  1.00 14.25           N  
ANISOU 2142  N   TYR A 308     2410   1641   1364     97   -319     42       N  
ATOM   2143  CA  TYR A 308      77.081  45.114  92.815  1.00 14.54           C  
ANISOU 2143  CA  TYR A 308     2434   1640   1451     45   -384     32       C  
ATOM   2144  C   TYR A 308      76.386  46.372  93.296  1.00 15.70           C  
ANISOU 2144  C   TYR A 308     2689   1725   1549     94   -382     10       C  
ATOM   2145  O   TYR A 308      75.211  46.350  93.651  1.00 18.25           O  
ANISOU 2145  O   TYR A 308     3057   2055   1820    164   -298     19       O  
ATOM   2146  CB  TYR A 308      76.998  45.041  91.268  1.00 14.14           C  
ANISOU 2146  CB  TYR A 308     2258   1640   1475     -6   -339     66       C  
ATOM   2147  CG  TYR A 308      77.496  43.711  90.768  1.00 13.35           C  
ANISOU 2147  CG  TYR A 308     2063   1599   1410    -37   -320     83       C  
ATOM   2148  CD1 TYR A 308      78.842  43.399  90.795  1.00 18.79           C  
ANISOU 2148  CD1 TYR A 308     2714   2281   2144    -82   -386     83       C  
ATOM   2149  CD2 TYR A 308      76.617  42.745  90.364  1.00 15.17           C  
ANISOU 2149  CD2 TYR A 308     2246   1882   1635    -17   -242     98       C  
ATOM   2150  CE1 TYR A 308      79.300  42.137  90.406  1.00 18.20           C  
ANISOU 2150  CE1 TYR A 308     2560   2254   2100    -98   -361     98       C  
ATOM   2151  CE2 TYR A 308      77.056  41.495  89.952  1.00 15.00           C  
ANISOU 2151  CE2 TYR A 308     2152   1902   1644    -39   -227    105       C  
ATOM   2152  CZ  TYR A 308      78.402  41.203  89.975  1.00 15.05           C  
ANISOU 2152  CZ  TYR A 308     2128   1904   1687    -76   -281    104       C  
ATOM   2153  OH  TYR A 308      78.841  39.959  89.604  1.00 13.88           O  
ANISOU 2153  OH  TYR A 308     1914   1791   1571    -89   -260    111       O  
ATOM   2154  N   THR A 309      77.117  47.471  93.329  1.00 14.88           N  
ANISOU 2154  N   THR A 309     2626   1554   1472     60   -474    -13       N  
ATOM   2155  CA  THR A 309      76.489  48.777  93.493  1.00 15.70           C  
ANISOU 2155  CA  THR A 309     2818   1593   1553     97   -471    -32       C  
ATOM   2156  C   THR A 309      76.800  49.615  92.262  1.00 14.90           C  
ANISOU 2156  C   THR A 309     2629   1482   1548     31   -487     -3       C  
ATOM   2157  O   THR A 309      77.939  50.044  92.076  1.00 16.36           O  
ANISOU 2157  O   THR A 309     2788   1628   1801    -35   -582     -5       O  
ATOM   2158  CB  THR A 309      76.951  49.458  94.773  1.00 16.68           C  
ANISOU 2158  CB  THR A 309     3100   1625   1614    129   -571    -91       C  
ATOM   2159  CG2 THR A 309      76.315  50.810  94.867  1.00 19.87           C  
ANISOU 2159  CG2 THR A 309     3596   1953   2000    170   -564   -114       C  
ATOM   2160  OG1 THR A 309      76.517  48.676  95.897  1.00 20.02           O  
ANISOU 2160  OG1 THR A 309     3614   2064   1928    207   -534   -108       O  
ATOM   2161  N   LEU A 310      75.792  49.835  91.422  1.00 13.93           N  
ANISOU 2161  N   LEU A 310     2457   1396   1440     49   -396     32       N  
ATOM   2162  CA  LEU A 310      76.006  50.510  90.151  1.00 14.19           C  
ANISOU 2162  CA  LEU A 310     2403   1435   1555     -6   -397     72       C  
ATOM   2163  C   LEU A 310      76.121  52.015  90.333  1.00 15.19           C  
ANISOU 2163  C   LEU A 310     2603   1463   1706     -6   -452     57       C  
ATOM   2164  O   LEU A 310      75.370  52.634  91.099  1.00 16.91           O  
ANISOU 2164  O   LEU A 310     2932   1624   1868     62   -437     26       O  
ATOM   2165  CB  LEU A 310      74.840  50.197  89.215  1.00 15.05           C  
ANISOU 2165  CB  LEU A 310     2440   1616   1663     18   -294    115       C  
ATOM   2166  CG  LEU A 310      74.991  48.906  88.407  1.00 16.93           C  
ANISOU 2166  CG  LEU A 310     2570   1947   1917    -16   -258    140       C  
ATOM   2167  CD1 LEU A 310      75.084  47.679  89.309  1.00 16.70           C  
ANISOU 2167  CD1 LEU A 310     2560   1941   1844      6   -253    115       C  
ATOM   2168  CD2 LEU A 310      73.784  48.732  87.483  1.00 18.58           C  
ANISOU 2168  CD2 LEU A 310     2720   2213   2128      5   -181    179       C  
ATOM   2169  N   ARG A 311      77.064  52.598  89.600  1.00 15.27           N  
ANISOU 2169  N   ARG A 311     2548   1447   1807    -79   -510     85       N  
ATOM   2170  CA  ARG A 311      77.228  54.045  89.523  1.00 15.21           C  
ANISOU 2170  CA  ARG A 311     2583   1342   1853    -94   -563     86       C  
ATOM   2171  C   ARG A 311      77.587  54.398  88.086  1.00 17.91           C  
ANISOU 2171  C   ARG A 311     2799   1716   2289   -153   -539    162       C  
ATOM   2172  O   ARG A 311      78.377  53.697  87.454  1.00 17.11           O  
ANISOU 2172  O   ARG A 311     2598   1674   2230   -203   -537    198       O  
ATOM   2173  CB  ARG A 311      78.343  54.475  90.477  1.00 17.05           C  
ANISOU 2173  CB  ARG A 311     2889   1475   2114   -129   -701     38       C  
ATOM   2174  CG  ARG A 311      78.480  55.970  90.629  1.00 19.79           C  
ANISOU 2174  CG  ARG A 311     3307   1697   2515   -140   -774     23       C  
ATOM   2175  CD  ARG A 311      79.409  56.274  91.787  1.00 22.20           C  
ANISOU 2175  CD  ARG A 311     3714   1897   2824   -161   -926    -42       C  
ATOM   2176  NE  ARG A 311      79.516  57.703  92.054  1.00 29.92           N  
ANISOU 2176  NE  ARG A 311     4781   2736   3852   -169  -1012    -71       N  
ATOM   2177  CZ  ARG A 311      80.534  58.438  91.645  1.00 28.60           C  
ANISOU 2177  CZ  ARG A 311     4550   2491   3826   -257  -1113    -37       C  
ATOM   2178  NH1 ARG A 311      81.487  57.923  90.881  1.00 32.24           N1+
ANISOU 2178  NH1 ARG A 311     4852   3007   4391   -337  -1122     36       N1+
ATOM   2179  NH2 ARG A 311      80.602  59.719  92.010  1.00 27.19           N  
ANISOU 2179  NH2 ARG A 311     4469   2170   3694   -262  -1203    -73       N  
ATOM   2180  N   LEU A 312      76.978  55.460  87.557  1.00 16.63           N  
ANISOU 2180  N   LEU A 312     2647   1518   2155   -139   -510    191       N  
ATOM   2181  CA  LEU A 312      77.118  55.821  86.144  1.00 16.99           C  
ANISOU 2181  CA  LEU A 312     2584   1602   2271   -178   -469    273       C  
ATOM   2182  C   LEU A 312      78.063  57.014  86.015  1.00 16.37           C  
ANISOU 2182  C   LEU A 312     2497   1418   2303   -235   -550    301       C  
ATOM   2183  O   LEU A 312      77.719  58.133  86.421  1.00 18.24           O  
ANISOU 2183  O   LEU A 312     2815   1556   2559   -215   -583    282       O  
ATOM   2184  CB  LEU A 312      75.751  56.188  85.589  1.00 18.12           C  
ANISOU 2184  CB  LEU A 312     2733   1776   2377   -122   -385    300       C  
ATOM   2185  CG  LEU A 312      75.793  56.710  84.154  1.00 16.78           C  
ANISOU 2185  CG  LEU A 312     2472   1639   2266   -151   -348    388       C  
ATOM   2186  CD1 LEU A 312      76.255  55.601  83.194  1.00 20.45           C  
ANISOU 2186  CD1 LEU A 312     2835   2216   2718   -183   -308    426       C  
ATOM   2187  CD2 LEU A 312      74.420  57.273  83.759  1.00 19.86           C  
ANISOU 2187  CD2 LEU A 312     2880   2038   2629    -93   -285    415       C  
ATOM   2188  N   GLY A 313      79.243  56.799  85.431  1.00 18.06           N  
ANISOU 2188  N   GLY A 313     2612   1650   2601   -303   -576    353       N  
ATOM   2189  CA  GLY A 313      80.165  57.923  85.293  1.00 18.21           C  
ANISOU 2189  CA  GLY A 313     2605   1563   2751   -364   -653    395       C  
ATOM   2190  C   GLY A 313      80.465  58.564  86.640  1.00 21.26           C  
ANISOU 2190  C   GLY A 313     3108   1815   3153   -370   -781    315       C  
ATOM   2191  O   GLY A 313      80.558  57.874  87.663  1.00 22.91           O  
ANISOU 2191  O   GLY A 313     3386   2026   3293   -351   -828    241       O  
ATOM   2192  N   ASP A 314      80.572  59.902  86.660  1.00 23.43           N  
ANISOU 2192  N   ASP A 314     3419   1968   3515   -391   -840    328       N  
ATOM   2193  CA  ASP A 314      80.822  60.639  87.904  1.00 27.01           C  
ANISOU 2193  CA  ASP A 314     4004   2275   3981   -393   -974    243       C  
ATOM   2194  C   ASP A 314      79.528  60.900  88.679  1.00 25.54           C  
ANISOU 2194  C   ASP A 314     3976   2063   3663   -294   -937    159       C  
ATOM   2195  O   ASP A 314      79.097  62.038  88.890  1.00 28.34           O  
ANISOU 2195  O   ASP A 314     4419   2310   4040   -268   -962    138       O  
ATOM   2196  CB  ASP A 314      81.609  61.922  87.658  1.00 31.64           C  
ANISOU 2196  CB  ASP A 314     4562   2725   4735   -464  -1070    289       C  
ATOM   2197  CG  ASP A 314      82.951  61.657  87.016  1.00 40.32           C  
ANISOU 2197  CG  ASP A 314     5500   3840   5978   -557  -1105    381       C  
ATOM   2198  OD1 ASP A 314      83.546  60.600  87.329  1.00 41.90           O  
ANISOU 2198  OD1 ASP A 314     5660   4104   6154   -574  -1126    367       O  
ATOM   2199  OD2 ASP A 314      83.436  62.533  86.258  1.00 43.00           O1-
ANISOU 2199  OD2 ASP A 314     5745   4149   6444   -597  -1097    465       O1-
ATOM   2200  N   GLY A 315      78.908  59.801  89.104  1.00 22.41           N  
ANISOU 2200  N   GLY A 315     3612   1766   3135   -234   -871    118       N  
ATOM   2201  CA  GLY A 315      77.686  59.913  89.880  1.00 24.45           C  
ANISOU 2201  CA  GLY A 315     4010   2009   3270   -131   -818     52       C  
ATOM   2202  C   GLY A 315      76.564  60.594  89.128  1.00 20.37           C  
ANISOU 2202  C   GLY A 315     3478   1503   2757    -83   -711    100       C  
ATOM   2203  O   GLY A 315      75.817  61.387  89.716  1.00 25.57           O  
ANISOU 2203  O   GLY A 315     4260   2078   3378    -13   -702     57       O  
ATOM   2204  N   ARG A 316      76.436  60.303  87.839  1.00 22.63           N  
ANISOU 2204  N   ARG A 316     3622   1888   3087   -113   -632    190       N  
ATOM   2205  CA  ARG A 316      75.378  60.878  87.029  1.00 21.98           C  
ANISOU 2205  CA  ARG A 316     3512   1827   3011    -70   -538    247       C  
ATOM   2206  C   ARG A 316      74.031  60.289  87.423  1.00 18.67           C  
ANISOU 2206  C   ARG A 316     3141   1474   2480     25   -441    221       C  
ATOM   2207  O   ARG A 316      73.925  59.125  87.825  1.00 19.74           O  
ANISOU 2207  O   ARG A 316     3271   1687   2541     42   -416    193       O  
ATOM   2208  CB  ARG A 316      75.634  60.604  85.547  1.00 21.73           C  
ANISOU 2208  CB  ARG A 316     3327   1894   3036   -123   -486    349       C  
ATOM   2209  CG  ARG A 316      76.900  61.229  84.977  1.00 23.15           C  
ANISOU 2209  CG  ARG A 316     3435   2018   3345   -211   -554    406       C  
ATOM   2210  CD  ARG A 316      77.027  62.708  85.317  1.00 23.92           C  
ANISOU 2210  CD  ARG A 316     3603   1957   3529   -218   -623    399       C  
ATOM   2211  NE  ARG A 316      78.316  63.220  84.875  1.00 23.48           N  
ANISOU 2211  NE  ARG A 316     3467   1838   3614   -310   -696    460       N  
ATOM   2212  CZ  ARG A 316      78.594  64.509  84.745  1.00 29.88           C  
ANISOU 2212  CZ  ARG A 316     4290   2520   4542   -339   -749    494       C  
ATOM   2213  NH1 ARG A 316      77.704  65.438  85.045  1.00 39.24           N1+
ANISOU 2213  NH1 ARG A 316     5574   3621   5713   -281   -740    465       N1+
ATOM   2214  NH2 ARG A 316      79.793  64.873  84.304  1.00 33.78           N  
ANISOU 2214  NH2 ARG A 316     4690   2965   5182   -426   -808    565       N  
ATOM   2215  N   LYS A 317      72.994  61.105  87.283  1.00 20.28           N  
ANISOU 2215  N   LYS A 317     3380   1639   2684     89   -382    242       N  
ATOM   2216  CA  LYS A 317      71.646  60.705  87.648  1.00 21.07           C  
ANISOU 2216  CA  LYS A 317     3515   1786   2703    186   -283    236       C  
ATOM   2217  C   LYS A 317      71.049  59.764  86.609  1.00 21.09           C  
ANISOU 2217  C   LYS A 317     3384   1933   2698    176   -207    306       C  
ATOM   2218  O   LYS A 317      71.305  59.874  85.403  1.00 21.86           O  
ANISOU 2218  O   LYS A 317     3379   2078   2851    122   -207    374       O  
ATOM   2219  CB  LYS A 317      70.765  61.952  87.749  1.00 23.16           C  
ANISOU 2219  CB  LYS A 317     3850   1959   2992    258   -245    248       C  
ATOM   2220  CG  LYS A 317      71.137  62.867  88.911  1.00 29.29           C  
ANISOU 2220  CG  LYS A 317     4793   2581   3756    290   -316    161       C  
ATOM   2221  CD  LYS A 317      70.432  64.225  88.808  1.00 38.11           C  
ANISOU 2221  CD  LYS A 317     5968   3592   4920    350   -285    181       C  
ATOM   2222  CE  LYS A 317      71.114  65.309  89.658  1.00 42.07           C  
ANISOU 2222  CE  LYS A 317     6621   3918   5444    349   -392     99       C  
ATOM   2223  NZ  LYS A 317      72.146  64.772  90.602  1.00 44.84           N1+
ANISOU 2223  NZ  LYS A 317     7052   4242   5745    309   -501     10       N1+
ATOM   2224  N   PHE A 318      70.233  58.830  87.095  1.00 18.94           N  
ANISOU 2224  N   PHE A 318     3118   1725   2356    234   -142    291       N  
ATOM   2225  CA  PHE A 318      69.390  58.006  86.238  1.00 17.39           C  
ANISOU 2225  CA  PHE A 318     2809   1644   2154    240    -74    352       C  
ATOM   2226  C   PHE A 318      68.074  57.777  86.976  1.00 19.81           C  
ANISOU 2226  C   PHE A 318     3155   1953   2420    339     12    352       C  
ATOM   2227  O   PHE A 318      67.933  58.139  88.144  1.00 19.87           O  
ANISOU 2227  O   PHE A 318     3282   1882   2385    405     26    301       O  
ATOM   2228  CB  PHE A 318      70.062  56.689  85.829  1.00 18.68           C  
ANISOU 2228  CB  PHE A 318     2893   1905   2298    175    -96    347       C  
ATOM   2229  CG  PHE A 318      70.700  55.923  86.973  1.00 16.48           C  
ANISOU 2229  CG  PHE A 318     2679   1615   1968    174   -126    276       C  
ATOM   2230  CD1 PHE A 318      71.980  56.233  87.446  1.00 18.38           C  
ANISOU 2230  CD1 PHE A 318     2970   1791   2221    126   -214    230       C  
ATOM   2231  CD2 PHE A 318      70.009  54.886  87.585  1.00 17.09           C  
ANISOU 2231  CD2 PHE A 318     2761   1742   1990    223    -72    262       C  
ATOM   2232  CE1 PHE A 318      72.563  55.495  88.506  1.00 16.70           C  
ANISOU 2232  CE1 PHE A 318     2818   1571   1956    127   -252    168       C  
ATOM   2233  CE2 PHE A 318      70.590  54.152  88.625  1.00 18.35           C  
ANISOU 2233  CE2 PHE A 318     2981   1894   2096    227    -98    205       C  
ATOM   2234  CZ  PHE A 318      71.863  54.458  89.089  1.00 17.97           C  
ANISOU 2234  CZ  PHE A 318     2990   1788   2050    181   -191    156       C  
ATOM   2235  N   TYR A 319      67.073  57.243  86.273  1.00 16.00           N  
ANISOU 2235  N   TYR A 319     2573   1552   1954    356     70    416       N  
ATOM   2236  CA  TYR A 319      65.694  57.288  86.773  1.00 15.30           C  
ANISOU 2236  CA  TYR A 319     2495   1456   1864    454    161    448       C  
ATOM   2237  C   TYR A 319      65.114  55.889  86.866  1.00 16.30           C  
ANISOU 2237  C   TYR A 319     2548   1670   1974    461    203    467       C  
ATOM   2238  O   TYR A 319      64.830  55.260  85.846  1.00 18.56           O  
ANISOU 2238  O   TYR A 319     2721   2038   2294    415    190    513       O  
ATOM   2239  CB  TYR A 319      64.834  58.216  85.917  1.00 16.36           C  
ANISOU 2239  CB  TYR A 319     2574   1577   2064    480    189    526       C  
ATOM   2240  CG  TYR A 319      65.349  59.613  86.073  1.00 19.35           C  
ANISOU 2240  CG  TYR A 319     3043   1847   2463    487    157    504       C  
ATOM   2241  CD1 TYR A 319      66.402  60.065  85.295  1.00 18.91           C  
ANISOU 2241  CD1 TYR A 319     2965   1781   2438    401     79    505       C  
ATOM   2242  CD2 TYR A 319      64.872  60.436  87.092  1.00 22.78           C  
ANISOU 2242  CD2 TYR A 319     3595   2179   2883    582    205    476       C  
ATOM   2243  CE1 TYR A 319      66.932  61.330  85.486  1.00 22.11           C  
ANISOU 2243  CE1 TYR A 319     3450   2073   2879    399     40    486       C  
ATOM   2244  CE2 TYR A 319      65.394  61.711  87.293  1.00 27.41           C  
ANISOU 2244  CE2 TYR A 319     4276   2648   3491    586    163    444       C  
ATOM   2245  CZ  TYR A 319      66.423  62.142  86.488  1.00 26.16           C  
ANISOU 2245  CZ  TYR A 319     4081   2477   3380    489     75    451       C  
ATOM   2246  OH  TYR A 319      66.959  63.391  86.669  1.00 33.46           O  
ANISOU 2246  OH  TYR A 319     5091   3276   4346    484     25    425       O  
ATOM   2247  N   GLN A 320      64.931  55.411  88.087  1.00 15.54           N  
ANISOU 2247  N   GLN A 320     2525   1554   1827    521    250    432       N  
ATOM   2248  CA  GLN A 320      64.358  54.091  88.287  1.00 15.81           C  
ANISOU 2248  CA  GLN A 320     2490   1659   1857    532    297    457       C  
ATOM   2249  C   GLN A 320      62.871  54.122  87.963  1.00 16.84           C  
ANISOU 2249  C   GLN A 320     2533   1810   2055    591    376    547       C  
ATOM   2250  O   GLN A 320      62.137  55.014  88.420  1.00 16.91           O  
ANISOU 2250  O   GLN A 320     2590   1758   2076    680    445    575       O  
ATOM   2251  CB  GLN A 320      64.544  53.692  89.744  1.00 17.94           C  
ANISOU 2251  CB  GLN A 320     2872   1893   2050    594    336    407       C  
ATOM   2252  CG  GLN A 320      64.146  52.261  90.020  1.00 17.44           C  
ANISOU 2252  CG  GLN A 320     2741   1897   1986    598    379    432       C  
ATOM   2253  CD  GLN A 320      64.328  51.908  91.489  1.00 17.09           C  
ANISOU 2253  CD  GLN A 320     2818   1819   1855    669    424    392       C  
ATOM   2254  NE2 GLN A 320      65.065  50.837  91.769  1.00 17.42           N  
ANISOU 2254  NE2 GLN A 320     2856   1900   1862    623    384    359       N  
ATOM   2255  OE1 GLN A 320      63.777  52.586  92.360  1.00 19.08           O  
ANISOU 2255  OE1 GLN A 320     3171   2010   2067    774    498    395       O  
ATOM   2256  N   ILE A 321      62.421  53.137  87.187  1.00 15.27           N  
ANISOU 2256  N   ILE A 321     2206   1690   1905    545    364    594       N  
ATOM   2257  CA  ILE A 321      61.005  52.995  86.869  1.00 16.50           C  
ANISOU 2257  CA  ILE A 321     2257   1869   2144    590    422    687       C  
ATOM   2258  C   ILE A 321      60.409  51.688  87.355  1.00 16.91           C  
ANISOU 2258  C   ILE A 321     2244   1959   2222    605    470    718       C  
ATOM   2259  O   ILE A 321      59.170  51.579  87.414  1.00 17.16           O  
ANISOU 2259  O   ILE A 321     2194   1992   2334    660    538    805       O  
ATOM   2260  CB  ILE A 321      60.711  53.211  85.368  1.00 14.78           C  
ANISOU 2260  CB  ILE A 321     1932   1696   1986    529    354    737       C  
ATOM   2261  CG1 ILE A 321      61.371  52.127  84.519  1.00 15.90           C  
ANISOU 2261  CG1 ILE A 321     2016   1912   2113    429    266    706       C  
ATOM   2262  CG2 ILE A 321      61.129  54.637  84.949  1.00 16.40           C  
ANISOU 2262  CG2 ILE A 321     2196   1853   2183    531    328    730       C  
ATOM   2263  CD1 ILE A 321      60.904  52.164  83.057  1.00 18.82           C  
ANISOU 2263  CD1 ILE A 321     2286   2334   2530    383    199    760       C  
ATOM   2264  N   SER A 322      61.230  50.708  87.737  1.00 15.18           N  
ANISOU 2264  N   SER A 322     2053   1765   1949    562    441    659       N  
ATOM   2265  CA  SER A 322      60.645  49.477  88.270  1.00 15.07           C  
ANISOU 2265  CA  SER A 322     1980   1779   1969    581    493    697       C  
ATOM   2266  C   SER A 322      61.641  48.797  89.185  1.00 13.87           C  
ANISOU 2266  C   SER A 322     1917   1623   1730    573    489    625       C  
ATOM   2267  O   SER A 322      62.857  48.980  89.039  1.00 16.20           O  
ANISOU 2267  O   SER A 322     2278   1916   1960    518    413    548       O  
ATOM   2268  CB  SER A 322      60.213  48.516  87.153  1.00 18.46           C  
ANISOU 2268  CB  SER A 322     2263   2269   2483    503    430    736       C  
ATOM   2269  OG  SER A 322      61.350  48.006  86.470  1.00 17.69           O  
ANISOU 2269  OG  SER A 322     2176   2209   2337    410    331    663       O  
ATOM   2270  N   THR A 323      61.097  47.993  90.100  1.00 15.35           N  
ANISOU 2270  N   THR A 323     2096   1810   1926    630    572    664       N  
ATOM   2271  CA  THR A 323      61.808  47.020  90.931  1.00 14.99           C  
ANISOU 2271  CA  THR A 323     2103   1773   1818    624    575    622       C  
ATOM   2272  C   THR A 323      61.369  45.627  90.478  1.00 15.37           C  
ANISOU 2272  C   THR A 323     2015   1868   1955    571    564    668       C  
ATOM   2273  O   THR A 323      60.639  45.501  89.490  1.00 16.67           O  
ANISOU 2273  O   THR A 323     2060   2056   2218    533    535    719       O  
ATOM   2274  CB  THR A 323      61.498  47.272  92.413  1.00 18.55           C  
ANISOU 2274  CB  THR A 323     2669   2178   2201    746    688    636       C  
ATOM   2275  CG2 THR A 323      62.127  48.588  92.857  1.00 20.40           C  
ANISOU 2275  CG2 THR A 323     3060   2354   2338    787    669    565       C  
ATOM   2276  OG1 THR A 323      60.078  47.369  92.600  1.00 17.09           O  
ANISOU 2276  OG1 THR A 323     2412   1982   2098    829    805    743       O  
ATOM   2277  N   ASP A 324      61.788  44.585  91.222  1.00 14.57           N  
ANISOU 2277  N   ASP A 324     1937   1776   1824    573    581    654       N  
ATOM   2278  CA  ASP A 324      61.572  43.195  90.798  1.00 15.02           C  
ANISOU 2278  CA  ASP A 324     1877   1867   1964    512    555    684       C  
ATOM   2279  C   ASP A 324      60.157  42.968  90.282  1.00 16.98           C  
ANISOU 2279  C   ASP A 324     1983   2118   2352    519    589    785       C  
ATOM   2280  O   ASP A 324      59.954  42.286  89.271  1.00 17.64           O  
ANISOU 2280  O   ASP A 324     1959   2227   2518    439    510    792       O  
ATOM   2281  CB  ASP A 324      61.740  42.223  91.978  1.00 15.70           C  
ANISOU 2281  CB  ASP A 324     2000   1946   2021    554    620    699       C  
ATOM   2282  CG  ASP A 324      63.057  42.353  92.726  1.00 15.01           C  
ANISOU 2282  CG  ASP A 324     2055   1850   1798    561    589    612       C  
ATOM   2283  OD1 ASP A 324      64.080  42.762  92.159  1.00 15.64           O  
ANISOU 2283  OD1 ASP A 324     2174   1937   1831    498    493    532       O  
ATOM   2284  OD2 ASP A 324      63.020  42.004  93.941  1.00 15.88           O1-
ANISOU 2284  OD2 ASP A 324     2236   1944   1856    636    667    635       O1-
ATOM   2285  N   GLY A 325      59.159  43.448  91.021  1.00 16.05           N  
ANISOU 2285  N   GLY A 325     1862   1971   2266    619    708    869       N  
ATOM   2286  CA  GLY A 325      57.778  43.109  90.779  1.00 17.62           C  
ANISOU 2286  CA  GLY A 325     1912   2164   2617    637    758    988       C  
ATOM   2287  C   GLY A 325      57.005  44.001  89.862  1.00 17.33           C  
ANISOU 2287  C   GLY A 325     1802   2127   2656    632    729   1031       C  
ATOM   2288  O   GLY A 325      55.853  43.674  89.561  1.00 19.86           O  
ANISOU 2288  O   GLY A 325     1981   2442   3122    636    750   1136       O  
ATOM   2289  N   GLY A 326      57.538  45.135  89.461  1.00 17.76           N  
ANISOU 2289  N   GLY A 326     1940   2178   2628    629    686    968       N  
ATOM   2290  CA  GLY A 326      56.811  45.950  88.511  1.00 23.05           C  
ANISOU 2290  CA  GLY A 326     2535   2849   3373    621    651   1016       C  
ATOM   2291  C   GLY A 326      57.079  47.429  88.679  1.00 21.13           C  
ANISOU 2291  C   GLY A 326     2405   2575   3049    680    681    984       C  
ATOM   2292  O   GLY A 326      57.982  47.851  89.399  1.00 17.72           O  
ANISOU 2292  O   GLY A 326     2117   2120   2495    709    701    906       O  
ATOM   2293  N   LEU A 327      56.284  48.201  87.953  1.00 18.93           N  
ANISOU 2293  N   LEU A 327     2054   2290   2848    691    671   1046       N  
ATOM   2294  CA  LEU A 327      56.513  49.631  87.844  1.00 19.54           C  
ANISOU 2294  CA  LEU A 327     2220   2335   2869    731    678   1020       C  
ATOM   2295  C   LEU A 327      56.234  50.341  89.158  1.00 21.48           C  
ANISOU 2295  C   LEU A 327     2573   2519   3068    862    822   1036       C  
ATOM   2296  O   LEU A 327      55.329  49.972  89.913  1.00 22.66           O  
ANISOU 2296  O   LEU A 327     2678   2657   3273    939    938   1116       O  
ATOM   2297  CB  LEU A 327      55.601  50.247  86.787  1.00 22.13           C  
ANISOU 2297  CB  LEU A 327     2435   2670   3303    722    640   1100       C  
ATOM   2298  CG  LEU A 327      55.918  49.865  85.337  1.00 19.86           C  
ANISOU 2298  CG  LEU A 327     2075   2438   3033    603    485   1076       C  
ATOM   2299  CD1 LEU A 327      54.696  50.201  84.439  1.00 21.20           C  
ANISOU 2299  CD1 LEU A 327     2106   2614   3333    606    452   1184       C  
ATOM   2300  CD2 LEU A 327      57.199  50.511  84.819  1.00 20.84           C  
ANISOU 2300  CD2 LEU A 327     2309   2569   3041    551    410    977       C  
ATOM   2301  N   LEU A 328      57.011  51.391  89.411  1.00 20.27           N  
ANISOU 2301  N   LEU A 328     2566   2325   2812    886    811    957       N  
ATOM   2302  CA  LEU A 328      56.807  52.258  90.560  1.00 22.21           C  
ANISOU 2302  CA  LEU A 328     2943   2500   2996   1015    931    954       C  
ATOM   2303  C   LEU A 328      55.648  53.216  90.319  1.00 24.58           C  
ANISOU 2303  C   LEU A 328     3182   2782   3376   1066    997   1028       C  
ATOM   2304  O   LEU A 328      55.104  53.316  89.217  1.00 24.05           O  
ANISOU 2304  O   LEU A 328     2980   2745   3412   1013    939   1087       O  
ATOM   2305  CB  LEU A 328      58.074  53.044  90.899  1.00 21.66           C  
ANISOU 2305  CB  LEU A 328     3050   2385   2794   1003    871    830       C  
ATOM   2306  CG  LEU A 328      59.370  52.237  91.005  1.00 19.17           C  
ANISOU 2306  CG  LEU A 328     2786   2103   2395    912    775    735       C  
ATOM   2307  CD1 LEU A 328      60.566  53.164  91.186  1.00 21.62           C  
ANISOU 2307  CD1 LEU A 328     3246   2359   2609    890    698    629       C  
ATOM   2308  CD2 LEU A 328      59.272  51.273  92.194  1.00 20.03           C  
ANISOU 2308  CD2 LEU A 328     2939   2218   2455    972    858    741       C  
ATOM   2309  N   THR A 329      55.268  53.934  91.375  1.00 26.28           N  
ANISOU 2309  N   THR A 329     3503   2953   3530   1164   1112   1019       N  
ATOM   2310  CA  THR A 329      54.241  54.961  91.192  1.00 25.71           C  
ANISOU 2310  CA  THR A 329     3390   2860   3519   1208   1176   1080       C  
ATOM   2311  C   THR A 329      54.735  56.067  90.277  1.00 24.44           C  
ANISOU 2311  C   THR A 329     3256   2664   3366   1175   1079   1041       C  
ATOM   2312  O   THR A 329      53.967  56.608  89.480  1.00 25.45           O  
ANISOU 2312  O   THR A 329     3277   2801   3589   1162   1071   1108       O  
ATOM   2313  CB  THR A 329      53.795  55.546  92.530  1.00 30.59           C  
ANISOU 2313  CB  THR A 329     4139   3432   4053   1322   1318   1080       C  
ATOM   2314  CG2 THR A 329      53.015  54.503  93.317  1.00 35.73           C  
ANISOU 2314  CG2 THR A 329     4734   4120   4722   1353   1429   1165       C  
ATOM   2315  OG1 THR A 329      54.946  55.939  93.286  1.00 39.87           O  
ANISOU 2315  OG1 THR A 329     5517   4554   5077   1355   1289    960       O  
ATOM   2316  N   GLU A 330      56.011  56.411  90.389  1.00 22.67           N  
ANISOU 2316  N   GLU A 330     3172   2396   3044   1159   1005    940       N  
ATOM   2317  CA  GLU A 330      56.613  57.501  89.642  1.00 22.12           C  
ANISOU 2317  CA  GLU A 330     3148   2280   2975   1126    918    903       C  
ATOM   2318  C   GLU A 330      58.115  57.257  89.586  1.00 23.83           C  
ANISOU 2318  C   GLU A 330     3465   2482   3108   1058    809    809       C  
ATOM   2319  O   GLU A 330      58.656  56.520  90.421  1.00 21.06           O  
ANISOU 2319  O   GLU A 330     3186   2139   2675   1059    816    750       O  
ATOM   2320  CB  GLU A 330      56.258  58.847  90.297  1.00 25.31           C  
ANISOU 2320  CB  GLU A 330     3665   2606   3347   1214    992    880       C  
ATOM   2321  CG  GLU A 330      57.178  59.298  91.414  1.00 32.21           C  
ANISOU 2321  CG  GLU A 330     4752   3401   4086   1261    992    765       C  
ATOM   2322  CD  GLU A 330      56.796  60.668  91.926  1.00 40.77           C  
ANISOU 2322  CD  GLU A 330     5942   4403   5145   1340   1049    743       C  
ATOM   2323  OE1 GLU A 330      55.877  60.727  92.766  1.00 39.99           O  
ANISOU 2323  OE1 GLU A 330     5865   4308   5023   1429   1175    780       O  
ATOM   2324  OE2 GLU A 330      57.381  61.681  91.475  1.00 48.17           O1-
ANISOU 2324  OE2 GLU A 330     6936   5273   6092   1313    971    699       O1-
ATOM   2325  N   PRO A 331      58.805  57.790  88.581  1.00 20.63           N  
ANISOU 2325  N   PRO A 331     3041   2081   2716    965    697    783       N  
ATOM   2326  CA  PRO A 331      60.252  57.565  88.502  1.00 19.38           C  
ANISOU 2326  CA  PRO A 331     2949   1930   2483    866    587    683       C  
ATOM   2327  C   PRO A 331      60.966  58.141  89.716  1.00 19.43           C  
ANISOU 2327  C   PRO A 331     3145   1844   2394    920    595    588       C  
ATOM   2328  O   PRO A 331      60.556  59.160  90.281  1.00 24.12           O  
ANISOU 2328  O   PRO A 331     3837   2347   2978   1017    656    584       O  
ATOM   2329  CB  PRO A 331      60.668  58.281  87.205  1.00 20.21           C  
ANISOU 2329  CB  PRO A 331     3000   2044   2637    784    495    700       C  
ATOM   2330  CG  PRO A 331      59.387  58.392  86.408  1.00 19.13           C  
ANISOU 2330  CG  PRO A 331     2729   1943   2599    813    536    813       C  
ATOM   2331  CD  PRO A 331      58.291  58.552  87.429  1.00 20.04           C  
ANISOU 2331  CD  PRO A 331     2872   2010   2732    945    668    856       C  
ATOM   2332  N   VAL A 332      62.048  57.471  90.108  1.00 18.16           N  
ANISOU 2332  N   VAL A 332     2881   1652   2368    768    183    412       N  
ATOM   2333  CA  VAL A 332      62.860  57.854  91.259  1.00 22.92           C  
ANISOU 2333  CA  VAL A 332     3630   2137   2942    773    177    303       C  
ATOM   2334  C   VAL A 332      64.257  58.214  90.765  1.00 19.18           C  
ANISOU 2334  C   VAL A 332     3185   1615   2488    682     85    283       C  
ATOM   2335  O   VAL A 332      64.924  57.393  90.126  1.00 18.20           O  
ANISOU 2335  O   VAL A 332     3005   1576   2334    595     29    294       O  
ATOM   2336  CB  VAL A 332      62.928  56.711  92.285  1.00 23.87           C  
ANISOU 2336  CB  VAL A 332     3797   2304   2968    764    195    227       C  
ATOM   2337  CG1 VAL A 332      63.854  57.067  93.434  1.00 27.03           C  
ANISOU 2337  CG1 VAL A 332     4349   2600   3322    763    168    113       C  
ATOM   2338  CG2 VAL A 332      61.520  56.391  92.797  1.00 24.25           C  
ANISOU 2338  CG2 VAL A 332     3810   2397   3008    855    299    258       C  
ATOM   2339  N   GLU A 333      64.709  59.425  91.070  1.00 20.10           N  
ANISOU 2339  N   GLU A 333     3387   1591   2660    702     74    253       N  
ATOM   2340  CA  GLU A 333      66.077  59.817  90.746  1.00 19.61           C  
ANISOU 2340  CA  GLU A 333     3353   1467   2629    612    -11    231       C  
ATOM   2341  C   GLU A 333      67.067  59.052  91.613  1.00 19.75           C  
ANISOU 2341  C   GLU A 333     3443   1493   2569    551    -65    124       C  
ATOM   2342  O   GLU A 333      66.995  59.121  92.842  1.00 23.80           O  
ANISOU 2342  O   GLU A 333     4063   1946   3032    595    -48     30       O  
ATOM   2343  CB  GLU A 333      66.261  61.305  91.005  1.00 25.33           C  
ANISOU 2343  CB  GLU A 333     4161   2020   3443    646     -8    213       C  
ATOM   2344  CG  GLU A 333      67.465  61.893  90.304  1.00 24.86           C  
ANISOU 2344  CG  GLU A 333     4088   1900   3456    554    -84    240       C  
ATOM   2345  CD  GLU A 333      67.518  63.403  90.440  1.00 33.99           C  
ANISOU 2345  CD  GLU A 333     5315   2874   4725    588    -74    239       C  
ATOM   2346  OE1 GLU A 333      66.973  64.097  89.558  1.00 37.38           O  
ANISOU 2346  OE1 GLU A 333     5681   3285   5236    628    -38    354       O  
ATOM   2347  OE2 GLU A 333      68.097  63.884  91.437  1.00 37.12           O1-
ANISOU 2347  OE2 GLU A 333     5818   3159   5127    571   -104    122       O1-
ATOM   2348  N   LEU A 334      68.011  58.356  90.983  1.00 17.51           N  
ANISOU 2348  N   LEU A 334     3101   1281   2272    457   -129    140       N  
ATOM   2349  CA  LEU A 334      69.074  57.637  91.675  1.00 18.19           C  
ANISOU 2349  CA  LEU A 334     3236   1378   2298    396   -191     56       C  
ATOM   2350  C   LEU A 334      70.426  58.092  91.158  1.00 18.35           C  
ANISOU 2350  C   LEU A 334     3241   1350   2379    305   -272     62       C  
ATOM   2351  O   LEU A 334      70.562  58.510  90.000  1.00 19.46           O  
ANISOU 2351  O   LEU A 334     3303   1503   2587    275   -274    151       O  
ATOM   2352  CB  LEU A 334      69.002  56.124  91.456  1.00 18.91           C  
ANISOU 2352  CB  LEU A 334     3258   1609   2316    368   -185     69       C  
ATOM   2353  CG  LEU A 334      67.678  55.448  91.794  1.00 17.24           C  
ANISOU 2353  CG  LEU A 334     3030   1466   2056    438   -104     82       C  
ATOM   2354  CD1 LEU A 334      67.782  53.979  91.474  1.00 18.19           C  
ANISOU 2354  CD1 LEU A 334     3081   1705   2126    391   -110     94       C  
ATOM   2355  CD2 LEU A 334      67.348  55.629  93.273  1.00 22.39           C  
ANISOU 2355  CD2 LEU A 334     3801   2053   2654    508    -68      1       C  
ATOM   2356  N   THR A 335      71.436  57.999  92.025  1.00 19.92           N  
ANISOU 2356  N   THR A 335     3512   1503   2554    262   -338    -27       N  
ATOM   2357  CA  THR A 335      72.827  58.037  91.586  1.00 19.84           C  
ANISOU 2357  CA  THR A 335     3463   1482   2592    164   -420    -19       C  
ATOM   2358  C   THR A 335      73.592  56.761  91.896  1.00 19.87           C  
ANISOU 2358  C   THR A 335     3445   1578   2525    119   -462    -53       C  
ATOM   2359  O   THR A 335      74.735  56.627  91.458  1.00 21.52           O  
ANISOU 2359  O   THR A 335     3602   1800   2775     42   -521    -36       O  
ATOM   2360  CB  THR A 335      73.576  59.235  92.182  1.00 23.68           C  
ANISOU 2360  CB  THR A 335     4032   1816   3150    132   -483    -82       C  
ATOM   2361  CG2 THR A 335      72.913  60.558  91.758  1.00 21.32           C  
ANISOU 2361  CG2 THR A 335     3749   1407   2946    174   -437    -36       C  
ATOM   2362  OG1 THR A 335      73.571  59.134  93.609  1.00 28.02           O  
ANISOU 2362  OG1 THR A 335     4701   2324   3621    164   -509   -201       O  
ATOM   2363  N   THR A 336      72.998  55.827  92.637  1.00 17.75           N  
ANISOU 2363  N   THR A 336     3213   1372   2161    168   -429    -93       N  
ATOM   2364  CA ATHR A 336      73.589  54.534  92.906  0.30 20.09           C  
ANISOU 2364  CA ATHR A 336     3486   1754   2393    138   -457   -112       C  
ATOM   2365  CA BTHR A 336      73.594  54.520  92.891  0.70 19.93           C  
ANISOU 2365  CA BTHR A 336     3464   1736   2373    138   -457   -111       C  
ATOM   2366  C   THR A 336      72.484  53.483  92.914  1.00 20.33           C  
ANISOU 2366  C   THR A 336     3491   1876   2356    192   -377    -89       C  
ATOM   2367  O   THR A 336      71.350  53.764  93.305  1.00 18.77           O  
ANISOU 2367  O   THR A 336     3333   1662   2137    263   -313    -92       O  
ATOM   2368  CB ATHR A 336      74.279  54.637  94.262  0.30 24.23           C  
ANISOU 2368  CB ATHR A 336     4114   2222   2869    136   -525   -207       C  
ATOM   2369  CB BTHR A 336      74.376  54.418  94.226  0.70 22.17           C  
ANISOU 2369  CB BTHR A 336     3843   1979   2603    130   -528   -203       C  
ATOM   2370  CG2ATHR A 336      74.391  53.335  94.892  0.30 20.36           C  
ANISOU 2370  CG2ATHR A 336     3632   1814   2290    149   -526   -226       C  
ATOM   2371  CG2BTHR A 336      75.515  55.439  94.280  0.70 29.33           C  
ANISOU 2371  CG2BTHR A 336     4767   2790   3586     64   -622   -234       C  
ATOM   2372  OG1ATHR A 336      75.575  55.235  94.104  0.30 29.01           O  
ANISOU 2372  OG1ATHR A 336     4705   2770   3547     57   -619   -220       O  
ATOM   2373  OG1BTHR A 336      73.495  54.666  95.324  0.70 22.79           O  
ANISOU 2373  OG1BTHR A 336     4031   2019   2611    210   -488   -262       O  
ATOM   2374  N   LEU A 337      72.815  52.268  92.485  1.00 16.46           N  
ANISOU 2374  N   LEU A 337     2934   1478   1843    158   -378    -65       N  
ATOM   2375  CA  LEU A 337      71.831  51.189  92.456  1.00 16.41           C  
ANISOU 2375  CA  LEU A 337     2897   1550   1787    194   -309    -44       C  
ATOM   2376  C   LEU A 337      72.451  49.883  92.953  1.00 15.03           C  
ANISOU 2376  C   LEU A 337     2724   1424   1563    175   -328    -68       C  
ATOM   2377  O   LEU A 337      73.103  49.172  92.174  1.00 16.20           O  
ANISOU 2377  O   LEU A 337     2800   1623   1732    125   -346    -44       O  
ATOM   2378  CB  LEU A 337      71.262  51.033  91.049  1.00 15.50           C  
ANISOU 2378  CB  LEU A 337     2677   1501   1710    176   -273     27       C  
ATOM   2379  CG  LEU A 337      70.286  49.880  90.841  1.00 16.91           C  
ANISOU 2379  CG  LEU A 337     2806   1763   1856    194   -214     47       C  
ATOM   2380  CD1 LEU A 337      69.114  49.980  91.837  1.00 18.35           C  
ANISOU 2380  CD1 LEU A 337     3041   1922   2007    268   -152     35       C  
ATOM   2381  CD2 LEU A 337      69.800  49.850  89.388  1.00 17.85           C  
ANISOU 2381  CD2 LEU A 337     2825   1950   2005    169   -199    108       C  
ATOM   2382  N   PRO A 338      72.293  49.550  94.238  1.00 15.49           N  
ANISOU 2382  N   PRO A 338     2866   1467   1553    219   -321   -111       N  
ATOM   2383  CA  PRO A 338      72.720  48.220  94.719  1.00 14.72           C  
ANISOU 2383  CA  PRO A 338     2767   1417   1409    213   -326   -115       C  
ATOM   2384  C   PRO A 338      71.797  47.091  94.245  1.00 13.65           C  
ANISOU 2384  C   PRO A 338     2567   1346   1273    222   -248    -73       C  
ATOM   2385  O   PRO A 338      70.568  47.221  94.228  1.00 17.10           O  
ANISOU 2385  O   PRO A 338     2997   1791   1707    261   -179    -53       O  
ATOM   2386  CB  PRO A 338      72.763  48.373  96.247  1.00 18.61           C  
ANISOU 2386  CB  PRO A 338     3377   1874   1819    264   -341   -166       C  
ATOM   2387  CG  PRO A 338      71.940  49.554  96.552  1.00 24.52           C  
ANISOU 2387  CG  PRO A 338     4187   2567   2564    313   -308   -190       C  
ATOM   2388  CD  PRO A 338      71.783  50.410  95.317  1.00 17.87           C  
ANISOU 2388  CD  PRO A 338     3274   1703   1813    281   -307   -157       C  
ATOM   2389  N   LEU A 339      72.410  45.983  93.820  1.00 13.00           N  
ANISOU 2389  N   LEU A 339     2431   1306   1202    183   -260    -60       N  
ATOM   2390  CA  LEU A 339      71.673  44.805  93.372  1.00 13.38           C  
ANISOU 2390  CA  LEU A 339     2422   1404   1259    179   -197    -32       C  
ATOM   2391  C   LEU A 339      72.374  43.548  93.872  1.00 15.05           C  
ANISOU 2391  C   LEU A 339     2641   1625   1452    173   -205    -35       C  
ATOM   2392  O   LEU A 339      73.519  43.260  93.474  1.00 15.34           O  
ANISOU 2392  O   LEU A 339     2648   1667   1513    137   -255    -40       O  
ATOM   2393  CB  LEU A 339      71.578  44.736  91.842  1.00 14.74           C  
ANISOU 2393  CB  LEU A 339     2498   1618   1483    129   -194    -10       C  
ATOM   2394  CG  LEU A 339      70.774  45.836  91.154  1.00 16.23           C  
ANISOU 2394  CG  LEU A 339     2660   1811   1696    137   -180     13       C  
ATOM   2395  CD1 LEU A 339      71.088  45.762  89.657  1.00 17.18           C  
ANISOU 2395  CD1 LEU A 339     2696   1982   1848     85   -197     34       C  
ATOM   2396  CD2 LEU A 339      69.274  45.709  91.408  1.00 15.63           C  
ANISOU 2396  CD2 LEU A 339     2574   1750   1614    178   -112     34       C  
ATOM   2397  N   GLU A 340      71.670  42.786  94.711  1.00 13.48           N  
ANISOU 2397  N   GLU A 340     2474   1427   1219    212   -149    -21       N  
ATOM   2398  CA  GLU A 340      72.090  41.446  95.105  1.00 13.64           C  
ANISOU 2398  CA  GLU A 340     2494   1454   1234    212   -137     -6       C  
ATOM   2399  C   GLU A 340      71.700  40.454  94.018  1.00 12.37           C  
ANISOU 2399  C   GLU A 340     2247   1317   1135    169    -95      6       C  
ATOM   2400  O   GLU A 340      70.887  40.757  93.133  1.00 13.26           O  
ANISOU 2400  O   GLU A 340     2307   1453   1278    146    -70      8       O  
ATOM   2401  CB  GLU A 340      71.365  41.042  96.388  1.00 16.14           C  
ANISOU 2401  CB  GLU A 340     2878   1762   1493    271    -79     16       C  
ATOM   2402  CG  GLU A 340      71.721  41.873  97.626  1.00 16.43           C  
ANISOU 2402  CG  GLU A 340     3020   1780   1445    323   -118     -7       C  
ATOM   2403  CD  GLU A 340      73.068  41.490  98.199  1.00 17.21           C  
ANISOU 2403  CD  GLU A 340     3152   1876   1512    321   -196    -13       C  
ATOM   2404  OE1 GLU A 340      73.409  40.275  98.177  1.00 20.86           O  
ANISOU 2404  OE1 GLU A 340     3582   2348   1997    315   -181     21       O  
ATOM   2405  OE2 GLU A 340      73.772  42.406  98.679  1.00 20.10           O1-
ANISOU 2405  OE2 GLU A 340     3573   2227   1837    326   -275    -53       O1-
ATOM   2406  N   PRO A 341      72.221  39.231  94.074  1.00 13.24           N  
ANISOU 2406  N   PRO A 341     2344   1422   1266    159    -86     15       N  
ATOM   2407  CA  PRO A 341      71.730  38.192  93.160  1.00 12.61           C  
ANISOU 2407  CA  PRO A 341     2196   1351   1243    119    -40     15       C  
ATOM   2408  C   PRO A 341      70.211  38.128  93.143  1.00 13.43           C  
ANISOU 2408  C   PRO A 341     2277   1465   1359    119     24     33       C  
ATOM   2409  O   PRO A 341      69.540  38.134  94.188  1.00 13.85           O  
ANISOU 2409  O   PRO A 341     2373   1505   1384    163     69     64       O  
ATOM   2410  CB  PRO A 341      72.338  36.903  93.716  1.00 13.53           C  
ANISOU 2410  CB  PRO A 341     2328   1437   1375    132    -24     32       C  
ATOM   2411  CG  PRO A 341      73.633  37.362  94.388  1.00 14.78           C  
ANISOU 2411  CG  PRO A 341     2531   1590   1494    161    -94     34       C  
ATOM   2412  CD  PRO A 341      73.379  38.786  94.892  1.00 13.40           C  
ANISOU 2412  CD  PRO A 341     2405   1424   1262    182   -127     23       C  
ATOM   2413  N   ALA A 342      69.672  38.081  91.926  1.00 12.10           N  
ANISOU 2413  N   ALA A 342     2038   1328   1232     71     28     16       N  
ATOM   2414  CA  ALA A 342      68.276  37.947  91.525  1.00 12.43           C  
ANISOU 2414  CA  ALA A 342     2026   1393   1306     51     72     29       C  
ATOM   2415  C   ALA A 342      67.498  39.249  91.603  1.00 11.92           C  
ANISOU 2415  C   ALA A 342     1959   1352   1218     82     74     49       C  
ATOM   2416  O   ALA A 342      66.380  39.305  91.072  1.00 14.01           O  
ANISOU 2416  O   ALA A 342     2160   1648   1513     64     97     64       O  
ATOM   2417  CB  ALA A 342      67.519  36.839  92.291  1.00 13.38           C  
ANISOU 2417  CB  ALA A 342     2145   1481   1458     57    143     60       C  
ATOM   2418  N   GLU A 343      68.051  40.302  92.188  1.00 12.23           N  
ANISOU 2418  N   GLU A 343     2061   1375   1211    125     45     48       N  
ATOM   2419  CA  GLU A 343      67.382  41.590  92.174  1.00 12.41           C  
ANISOU 2419  CA  GLU A 343     2085   1406   1222    158     48     62       C  
ATOM   2420  C   GLU A 343      67.491  42.202  90.783  1.00 15.31           C  
ANISOU 2420  C   GLU A 343     2391   1812   1612    117      2     56       C  
ATOM   2421  O   GLU A 343      68.479  42.008  90.056  1.00 14.12           O  
ANISOU 2421  O   GLU A 343     2227   1672   1464     77    -43     33       O  
ATOM   2422  CB  GLU A 343      68.054  42.532  93.169  1.00 13.83           C  
ANISOU 2422  CB  GLU A 343     2360   1544   1350    208     23     48       C  
ATOM   2423  CG  GLU A 343      67.674  42.242  94.628  1.00 14.66           C  
ANISOU 2423  CG  GLU A 343     2539   1624   1407    269     77     61       C  
ATOM   2424  CD  GLU A 343      68.059  43.373  95.535  1.00 15.46           C  
ANISOU 2424  CD  GLU A 343     2737   1689   1448    323     52     36       C  
ATOM   2425  OE1 GLU A 343      69.275  43.609  95.728  1.00 19.28           O  
ANISOU 2425  OE1 GLU A 343     3266   2153   1908    309    -22      3       O  
ATOM   2426  OE2 GLU A 343      67.149  44.101  96.000  1.00 16.77           O1-
ANISOU 2426  OE2 GLU A 343     2930   1845   1596    378    103     45       O1-
ATOM   2427  N   ARG A 344      66.460  42.952  90.409  1.00 14.47           N  
ANISOU 2427  N   ARG A 344     2244   1731   1522    134     20     85       N  
ATOM   2428  CA  ARG A 344      66.519  43.678  89.152  1.00 14.41           C  
ANISOU 2428  CA  ARG A 344     2183   1764   1526    107    -23     95       C  
ATOM   2429  C   ARG A 344      65.772  44.994  89.269  1.00 12.70           C  
ANISOU 2429  C   ARG A 344     1969   1538   1319    159     -9    133       C  
ATOM   2430  O   ARG A 344      64.908  45.193  90.137  1.00 13.72           O  
ANISOU 2430  O   ARG A 344     2116   1645   1451    213     45    152       O  
ATOM   2431  CB  ARG A 344      66.009  42.832  87.998  1.00 18.93           C  
ANISOU 2431  CB  ARG A 344     2669   2404   2120     49    -30     93       C  
ATOM   2432  CG  ARG A 344      64.646  42.334  88.203  1.00 19.56           C  
ANISOU 2432  CG  ARG A 344     2696   2505   2233     52     15    117       C  
ATOM   2433  CD  ARG A 344      64.634  40.798  88.269  1.00 18.71           C  
ANISOU 2433  CD  ARG A 344     2571   2392   2147      4     34     86       C  
ATOM   2434  NE  ARG A 344      63.265  40.343  88.459  1.00 14.51           N  
ANISOU 2434  NE  ARG A 344     1974   1878   1662     -2     79    117       N  
ATOM   2435  CZ  ARG A 344      62.762  39.852  89.577  1.00 13.84           C  
ANISOU 2435  CZ  ARG A 344     1907   1753   1599     26    145    142       C  
ATOM   2436  NH1 ARG A 344      63.540  39.526  90.607  1.00 14.38           N1+
ANISOU 2436  NH1 ARG A 344     2062   1763   1639     57    171    132       N1+
ATOM   2437  NH2 ARG A 344      61.453  39.609  89.635  1.00 13.93           N  
ANISOU 2437  NH2 ARG A 344     1840   1788   1664     21    187    182       N  
ATOM   2438  N   SER A 345      66.133  45.906  88.375  1.00 13.14           N  
ANISOU 2438  N   SER A 345     2005   1608   1381    149    -52    150       N  
ATOM   2439  CA  SER A 345      65.494  47.202  88.329  1.00 12.37           C  
ANISOU 2439  CA  SER A 345     1903   1493   1303    199    -41    194       C  
ATOM   2440  C   SER A 345      65.614  47.746  86.924  1.00 13.03           C  
ANISOU 2440  C   SER A 345     1924   1629   1398    169    -84    233       C  
ATOM   2441  O   SER A 345      66.668  47.621  86.286  1.00 13.65           O  
ANISOU 2441  O   SER A 345     2004   1721   1461    123   -125    218       O  
ATOM   2442  CB  SER A 345      66.187  48.154  89.294  1.00 14.34           C  
ANISOU 2442  CB  SER A 345     2253   1651   1544    241    -47    170       C  
ATOM   2443  OG  SER A 345      65.532  49.396  89.274  1.00 14.93           O  
ANISOU 2443  OG  SER A 345     2330   1694   1648    296    -28    208       O  
ATOM   2444  N   ASP A 346      64.556  48.389  86.457  1.00 12.43           N  
ANISOU 2444  N   ASP A 346     1791   1585   1347    202    -71    291       N  
ATOM   2445  CA  ASP A 346      64.608  49.045  85.153  1.00 12.45           C  
ANISOU 2445  CA  ASP A 346     1738   1640   1352    186   -110    346       C  
ATOM   2446  C   ASP A 346      64.826  50.521  85.431  1.00 14.02           C  
ANISOU 2446  C   ASP A 346     1985   1758   1585    239   -106    382       C  
ATOM   2447  O   ASP A 346      64.166  51.098  86.313  1.00 13.71           O  
ANISOU 2447  O   ASP A 346     1978   1657   1574    305    -62    389       O  
ATOM   2448  CB  ASP A 346      63.273  48.889  84.425  1.00 14.76           C  
ANISOU 2448  CB  ASP A 346     1929   2023   1656    193   -109    399       C  
ATOM   2449  CG  ASP A 346      63.139  47.570  83.681  1.00 15.65           C  
ANISOU 2449  CG  ASP A 346     1982   2227   1736    122   -137    365       C  
ATOM   2450  OD1 ASP A 346      63.544  46.512  84.239  1.00 16.68           O  
ANISOU 2450  OD1 ASP A 346     2146   2335   1857     88   -123    298       O  
ATOM   2451  OD2 ASP A 346      62.417  47.540  82.659  1.00 18.06           O1-
ANISOU 2451  OD2 ASP A 346     2203   2627   2033    105   -169    405       O1-
ATOM   2452  N   VAL A 347      65.752  51.119  84.681  1.00 14.05           N  
ANISOU 2452  N   VAL A 347     1994   1756   1590    211   -144    406       N  
ATOM   2453  CA  VAL A 347      66.076  52.534  84.825  1.00 13.07           C  
ANISOU 2453  CA  VAL A 347     1912   1541   1512    248   -144    444       C  
ATOM   2454  C   VAL A 347      66.066  53.203  83.454  1.00 15.57           C  
ANISOU 2454  C   VAL A 347     2164   1913   1838    239   -168    537       C  
ATOM   2455  O   VAL A 347      66.244  52.567  82.414  1.00 15.56           O  
ANISOU 2455  O   VAL A 347     2106   2016   1790    193   -194    553       O  
ATOM   2456  CB  VAL A 347      67.450  52.774  85.500  1.00 15.56           C  
ANISOU 2456  CB  VAL A 347     2311   1764   1837    219   -168    387       C  
ATOM   2457  CG1 VAL A 347      67.522  52.097  86.873  1.00 14.01           C  
ANISOU 2457  CG1 VAL A 347     2186   1523   1615    231   -151    301       C  
ATOM   2458  CG2 VAL A 347      68.596  52.283  84.607  1.00 16.72           C  
ANISOU 2458  CG2 VAL A 347     2426   1965   1960    147   -207    389       C  
ATOM   2459  N   ILE A 348      65.860  54.513  83.451  1.00 13.77           N  
ANISOU 2459  N   ILE A 348     1951   1612   1669    289   -156    599       N  
ATOM   2460  CA  ILE A 348      66.048  55.304  82.241  1.00 15.70           C  
ANISOU 2460  CA  ILE A 348     2147   1888   1929    285   -176    700       C  
ATOM   2461  C   ILE A 348      67.323  56.104  82.426  1.00 16.92           C  
ANISOU 2461  C   ILE A 348     2363   1933   2131    257   -189    696       C  
ATOM   2462  O   ILE A 348      67.504  56.767  83.456  1.00 17.03           O  
ANISOU 2462  O   ILE A 348     2454   1817   2201    283   -177    654       O  
ATOM   2463  CB  ILE A 348      64.850  56.217  81.965  1.00 16.39           C  
ANISOU 2463  CB  ILE A 348     2192   1973   2062    363   -153    795       C  
ATOM   2464  CG1 ILE A 348      63.647  55.344  81.566  1.00 17.77           C  
ANISOU 2464  CG1 ILE A 348     2279   2280   2191    373   -155    810       C  
ATOM   2465  CG2 ILE A 348      65.183  57.204  80.842  1.00 18.60           C  
ANISOU 2465  CG2 ILE A 348     2440   2260   2368    365   -169    912       C  
ATOM   2466  CD1 ILE A 348      62.338  56.103  81.478  1.00 22.80           C  
ANISOU 2466  CD1 ILE A 348     2862   2922   2881    459   -129    900       C  
ATOM   2467  N   ILE A 349      68.216  56.019  81.443  1.00 15.55           N  
ANISOU 2467  N   ILE A 349     2157   1816   1937    202   -213    736       N  
ATOM   2468  CA  ILE A 349      69.422  56.837  81.402  1.00 16.43           C  
ANISOU 2468  CA  ILE A 349     2301   1835   2109    168   -224    759       C  
ATOM   2469  C   ILE A 349      69.296  57.772  80.215  1.00 17.45           C
[truncated: 270,546 more chars]
