# Supplementary material for: Hydrophobic tuning with non-canonical amino acids in a copper metalloenzyme
Source: Nat Chem. 2026 Apr 13;18(7):1269–77. doi: 10.1038/s41557-026-02116-7 (PMC13323077; doi:10.1038/s41557-026-02116-7)
Supplement: Supplementary file 4 — Code related to logP prediction, PDB analysis and redox deconvolution. [file 41557_2026_2116_MOESM4_ESM.zip › Code_lite/PDB_analysis_lite/inputs/starting_pdbs/3kw7.pdb]

CRYST1   98.778   98.778  149.960  90.00  90.00  90.00 P 41          1
ATOM      1  N   ALA A   1      20.376  22.649   3.902  1.00 59.19           N  
ATOM      2  CA  ALA A   1      20.034  24.002   4.431  1.00 59.75           C  
ATOM      3  C   ALA A   1      19.452  24.807   3.291  1.00 60.17           C  
ATOM      4  O   ALA A   1      18.341  24.523   2.858  1.00 60.70           O  
ATOM      5  CB  ALA A   1      21.253  24.687   5.029  1.00 20.00           C  
ATOM      6  N   ILE A   2      20.210  25.784   2.787  1.00 60.26           N  
ATOM      7  CA  ILE A   2      19.780  26.633   1.658  1.00 60.49           C  
ATOM      8  C   ILE A   2      20.510  26.314   0.340  1.00 60.38           C  
ATOM      9  O   ILE A   2      21.367  25.432   0.282  1.00 60.14           O  
ATOM     10  CB  ILE A   2      19.905  28.166   1.971  1.00 60.66           C  
ATOM     11  CG1 ILE A   2      21.170  28.456   2.800  1.00 62.12           C  
ATOM     12  CG2 ILE A   2      18.618  28.726   2.631  1.00 60.42           C  
ATOM     13  CD1 ILE A   2      21.641  29.939   2.776  1.00 64.21           C  
ATOM     14  N   GLY A   3      20.163  27.042  -0.720  1.00 60.55           N  
ATOM     15  CA  GLY A   3      20.796  26.847  -2.017  1.00 60.79           C  
ATOM     16  C   GLY A   3      20.053  25.841  -2.872  1.00 61.09           C  
ATOM     17  O   GLY A   3      19.050  25.265  -2.416  1.00 61.56           O  
ATOM     18  N   PRO A   4      20.536  25.611  -4.112  1.00 60.96           N  
ATOM     19  CA  PRO A   4      21.701  26.284  -4.669  1.00 60.53           C  
ATOM     20  C   PRO A   4      21.400  27.715  -5.070  1.00 60.36           C  
ATOM     21  O   PRO A   4      22.334  28.478  -5.301  1.00 60.58           O  
ATOM     22  CB  PRO A   4      22.051  25.445  -5.902  1.00 60.55           C  
ATOM     23  CG  PRO A   4      21.178  24.210  -5.827  1.00 61.05           C  
ATOM     24  CD  PRO A   4      19.974  24.632  -5.060  1.00 61.16           C  
ATOM     25  N   VAL A   5      20.127  28.087  -5.156  1.00 60.30           N  
ATOM     26  CA  VAL A   5      19.790  29.504  -5.341  1.00 60.66           C  
ATOM     27  C   VAL A   5      19.079  30.024  -4.115  1.00 60.42           C  
ATOM     28  O   VAL A   5      18.113  29.441  -3.640  1.00 60.37           O  
ATOM     29  CB  VAL A   5      18.955  29.829  -6.632  1.00 60.86           C  
ATOM     30  CG1 VAL A   5      19.676  29.369  -7.907  1.00 60.79           C  
ATOM     31  CG2 VAL A   5      17.513  29.290  -6.553  1.00 62.06           C  
ATOM     32  N   THR A   6      19.576  31.124  -3.587  1.00 60.53           N  
ATOM     33  CA  THR A   6      19.014  31.669  -2.369  1.00 60.74           C  
ATOM     34  C   THR A   6      19.572  33.049  -2.059  1.00 60.90           C  
ATOM     35  O   THR A   6      20.365  33.613  -2.815  1.00 60.93           O  
ATOM     36  CB  THR A   6      19.259  30.723  -1.169  1.00 60.73           C  
ATOM     37  CG2 THR A   6      20.755  30.545  -0.892  1.00 60.35           C  
ATOM     38  OG1 THR A   6      18.617  31.264  -0.013  1.00 61.10           O  
ATOM     39  N   ASP A   7      19.152  33.600  -0.936  1.00 61.08           N  
ATOM     40  CA  ASP A   7      19.685  34.878  -0.530  1.00 61.83           C  
ATOM     41  C   ASP A   7      20.479  34.715   0.759  1.00 61.83           C  
ATOM     42  O   ASP A   7      20.093  33.935   1.637  1.00 61.97           O  
ATOM     43  CB  ASP A   7      18.564  35.906  -0.322  1.00 62.26           C  
ATOM     44  CG  ASP A   7      17.529  35.898  -1.437  1.00 63.44           C  
ATOM     45  OD1 ASP A   7      17.892  35.741  -2.635  1.00 65.10           O  
ATOM     46  OD2 ASP A   7      16.339  36.071  -1.093  1.00 64.38           O1-
ATOM     47  N   LEU A   8      21.601  35.427   0.862  1.00 61.41           N  
ATOM     48  CA  LEU A   8      22.291  35.548   2.130  1.00 60.84           C  
ATOM     49  C   LEU A   8      21.984  36.919   2.630  1.00 61.11           C  
ATOM     50  O   LEU A   8      22.303  37.904   1.958  1.00 61.43           O  
ATOM     51  CB  LEU A   8      23.787  35.370   1.984  1.00 60.25           C  
ATOM     52  CG  LEU A   8      24.233  33.945   2.250  1.00 59.82           C  
ATOM     53  CD1 LEU A   8      25.690  33.842   1.968  1.00 60.09           C  
ATOM     54  CD2 LEU A   8      23.967  33.582   3.679  1.00 59.14           C  
ATOM     55  N   THR A   9      21.295  36.979   3.769  1.00 61.12           N  
ATOM     56  CA  THR A   9      21.004  38.244   4.417  1.00 60.71           C  
ATOM     57  C   THR A   9      22.078  38.443   5.500  1.00 60.66           C  
ATOM     58  O   THR A   9      22.235  37.603   6.394  1.00 60.28           O  
ATOM     59  CB  THR A   9      19.554  38.266   4.934  1.00 60.69           C  
ATOM     60  CG2 THR A   9      19.167  39.656   5.378  1.00 61.11           C  
ATOM     61  OG1 THR A   9      18.673  37.871   3.871  1.00 59.87           O  
ATOM     62  N   ILE A  10      22.861  39.516   5.354  1.00 60.71           N  
ATOM     63  CA  ILE A  10      23.967  39.818   6.263  1.00 60.85           C  
ATOM     64  C   ILE A  10      23.624  41.029   7.114  1.00 61.29           C  
ATOM     65  O   ILE A  10      23.409  42.121   6.569  1.00 61.55           O  
ATOM     66  CB  ILE A  10      25.269  40.158   5.515  1.00 60.78           C  
ATOM     67  CG1 ILE A  10      25.468  39.277   4.270  1.00 60.10           C  
ATOM     68  CG2 ILE A  10      26.468  40.128   6.486  1.00 60.67           C  
ATOM     69  CD1 ILE A  10      25.951  37.866   4.528  1.00 59.50           C  
ATOM     70  N   SER A  11      23.606  40.830   8.436  1.00 61.46           N  
ATOM     71  CA  SER A  11      23.136  41.836   9.395  1.00 61.69           C  
ATOM     72  C   SER A  11      23.917  41.835  10.707  1.00 61.91           C  
ATOM     73  O   SER A  11      24.479  40.815  11.104  1.00 61.79           O  
ATOM     74  CB  SER A  11      21.624  41.674   9.666  1.00 61.95           C  
ATOM     75  OG  SER A  11      21.209  40.297   9.667  1.00 61.15           O  
ATOM     76  N   ASN A  12      23.963  42.989  11.365  1.00 62.20           N  
ATOM     77  CA  ASN A  12      24.562  43.078  12.688  1.00 62.81           C  
ATOM     78  C   ASN A  12      23.558  42.616  13.748  1.00 63.04           C  
ATOM     79  O   ASN A  12      22.436  43.110  13.777  1.00 63.86           O  
ATOM     80  CB  ASN A  12      25.039  44.511  12.951  1.00 62.85           C  
ATOM     81  CG  ASN A  12      26.364  44.825  12.251  1.00 63.59           C  
ATOM     82  ND2 ASN A  12      27.378  43.992  12.494  1.00 64.80           N  
ATOM     83  OD1 ASN A  12      26.478  45.802  11.510  1.00 63.42           O  
ATOM     84  N   ALA A  13      23.932  41.639  14.577  1.00 62.85           N  
ATOM     85  CA  ALA A  13      23.071  41.178  15.684  1.00 62.43           C  
ATOM     86  C   ALA A  13      23.895  40.567  16.822  1.00 61.98           C  
ATOM     87  O   ALA A  13      24.961  39.997  16.588  1.00 61.99           O  
ATOM     88  CB  ALA A  13      22.001  40.190  15.181  1.00 62.38           C  
ATOM     89  N   ASP A  14      23.411  40.696  18.051  1.00 61.18           N  
ATOM     90  CA  ASP A  14      24.119  40.122  19.182  1.00 60.16           C  
ATOM     91  C   ASP A  14      23.908  38.618  19.205  1.00 59.57           C  
ATOM     92  O   ASP A  14      22.776  38.141  19.095  1.00 59.50           O  
ATOM     93  CB  ASP A  14      23.655  40.775  20.484  1.00 60.27           C  
ATOM     94  CG  ASP A  14      23.968  42.268  20.538  1.00 60.01           C  
ATOM     95  OD1 ASP A  14      23.941  42.931  19.470  1.00 59.47           O  
ATOM     96  OD2 ASP A  14      24.236  42.774  21.655  1.00 59.75           O1-
ATOM     97  N   VAL A  15      25.008  37.876  19.309  1.00 59.01           N  
ATOM     98  CA  VAL A  15      24.949  36.405  19.426  1.00 58.58           C  
ATOM     99  C   VAL A  15      25.785  35.816  20.587  1.00 58.21           C  
ATOM    100  O   VAL A  15      26.858  36.315  20.917  1.00 58.04           O  
ATOM    101  CB  VAL A  15      25.298  35.700  18.098  1.00 58.35           C  
ATOM    102  CG1 VAL A  15      26.770  35.793  17.815  1.00 57.56           C  
ATOM    103  CG2 VAL A  15      24.840  34.240  18.135  1.00 58.75           C  
ATOM    104  N   THR A  16      25.280  34.748  21.193  1.00 57.59           N  
ATOM    105  CA  THR A  16      25.925  34.186  22.368  1.00 57.02           C  
ATOM    106  C   THR A  16      26.162  32.669  22.235  1.00 56.59           C  
ATOM    107  O   THR A  16      25.331  31.847  22.655  1.00 56.86           O  
ATOM    108  CB  THR A  16      25.198  34.621  23.691  1.00 56.98           C  
ATOM    109  CG2 THR A  16      23.664  34.676  23.529  1.00 57.04           C  
ATOM    110  OG1 THR A  16      25.583  33.763  24.774  1.00 56.92           O  
ATOM    111  N   PRO A  17      27.311  32.295  21.640  1.00 55.79           N  
ATOM    112  CA  PRO A  17      27.639  30.903  21.339  1.00 55.49           C  
ATOM    113  C   PRO A  17      28.402  30.164  22.445  1.00 55.19           C  
ATOM    114  O   PRO A  17      28.420  28.929  22.478  1.00 55.19           O  
ATOM    115  CB  PRO A  17      28.513  31.030  20.093  1.00 55.39           C  
ATOM    116  CG  PRO A  17      29.186  32.336  20.254  1.00 55.28           C  
ATOM    117  CD  PRO A  17      28.369  33.205  21.183  1.00 55.31           C  
ATOM    118  N   ASP A  18      29.039  30.920  23.331  1.00 55.02           N  
ATOM    119  CA  ASP A  18      29.896  30.352  24.379  1.00 54.73           C  
ATOM    120  C   ASP A  18      29.476  30.728  25.799  1.00 54.71           C  
ATOM    121  O   ASP A  18      30.242  30.578  26.755  1.00 54.67           O  
ATOM    122  CB  ASP A  18      31.380  30.703  24.132  1.00 54.61           C  
ATOM    123  CG  ASP A  18      31.644  32.212  23.933  1.00 54.28           C  
ATOM    124  OD1 ASP A  18      30.731  33.014  23.640  1.00 54.75           O  
ATOM    125  OD2 ASP A  18      32.817  32.603  24.048  1.00 53.75           O1-
ATOM    126  N   GLY A  19      28.247  31.205  25.932  1.00 54.66           N  
ATOM    127  CA  GLY A  19      27.790  31.743  27.188  1.00 54.64           C  
ATOM    128  C   GLY A  19      28.008  33.237  27.295  1.00 54.61           C  
ATOM    129  O   GLY A  19      27.482  33.862  28.199  1.00 55.22           O  
ATOM    130  N   PHE A  20      28.771  33.810  26.375  1.00 54.32           N  
ATOM    131  CA  PHE A  20      29.084  35.230  26.403  1.00 54.41           C  
ATOM    132  C   PHE A  20      28.398  35.917  25.216  1.00 54.06           C  
ATOM    133  O   PHE A  20      28.651  35.553  24.067  1.00 54.30           O  
ATOM    134  CB  PHE A  20      30.607  35.395  26.338  1.00 55.01           C  
ATOM    135  CG  PHE A  20      31.093  36.791  26.582  1.00 56.09           C  
ATOM    136  CD1 PHE A  20      31.728  37.112  27.768  1.00 57.92           C  
ATOM    137  CD2 PHE A  20      30.949  37.781  25.603  1.00 57.77           C  
ATOM    138  CE1 PHE A  20      32.195  38.419  27.990  1.00 59.94           C  
ATOM    139  CE2 PHE A  20      31.397  39.101  25.819  1.00 58.48           C  
ATOM    140  CZ  PHE A  20      32.020  39.418  27.005  1.00 59.11           C  
ATOM    141  N   THR A  21      27.531  36.897  25.496  1.00 53.60           N  
ATOM    142  CA  THR A  21      26.820  37.675  24.458  1.00 52.75           C  
ATOM    143  C   THR A  21      27.670  38.857  23.951  1.00 52.44           C  
ATOM    144  O   THR A  21      28.176  39.666  24.733  1.00 52.80           O  
ATOM    145  CB  THR A  21      25.407  38.141  24.940  1.00 52.51           C  
ATOM    146  CG2 THR A  21      25.479  38.863  26.289  0.01 52.65           C  
ATOM    147  OG1 THR A  21      24.820  39.011  23.964  0.01 52.64           O  
ATOM    148  N   ARG A  22      27.866  38.924  22.638  1.00 51.92           N  
ATOM    149  CA  ARG A  22      28.553  40.064  22.005  1.00 51.29           C  
ATOM    150  C   ARG A  22      28.041  40.273  20.586  1.00 51.13           C  
ATOM    151  O   ARG A  22      27.686  39.319  19.886  1.00 50.90           O  
ATOM    152  CB  ARG A  22      30.078  39.892  22.030  1.00 51.24           C  
ATOM    153  CG  ARG A  22      30.667  38.817  21.087  1.00 49.95           C  
ATOM    154  CD  ARG A  22      31.287  39.481  19.863  1.00 49.03           C  
ATOM    155  NE  ARG A  22      32.243  38.642  19.151  1.00 48.29           N  
ATOM    156  CZ  ARG A  22      33.125  39.083  18.253  1.00 46.84           C  
ATOM    157  NH1 ARG A  22      33.960  38.248  17.649  1.00 47.82           N1+
ATOM    158  NH2 ARG A  22      33.180  40.361  17.943  1.00 44.62           N  
ATOM    159  N   ALA A  23      27.988  41.524  20.164  1.00 51.11           N  
ATOM    160  CA  ALA A  23      27.454  41.829  18.840  1.00 51.29           C  
ATOM    161  C   ALA A  23      28.373  41.275  17.735  1.00 51.02           C  
ATOM    162  O   ALA A  23      29.590  41.303  17.862  1.00 51.15           O  
ATOM    163  CB  ALA A  23      27.203  43.367  18.689  1.00 51.49           C  
ATOM    164  N   ALA A  24      27.800  40.732  16.672  1.00 50.71           N  
ATOM    165  CA  ALA A  24      28.628  40.216  15.595  1.00 50.72           C  
ATOM    166  C   ALA A  24      28.040  40.462  14.210  1.00 50.97           C  
ATOM    167  O   ALA A  24      26.906  40.929  14.068  1.00 51.45           O  
ATOM    168  CB  ALA A  24      28.937  38.747  15.817  1.00 50.30           C  
ATOM    169  N   VAL A  25      28.841  40.174  13.188  1.00 51.15           N  
ATOM    170  CA  VAL A  25      28.371  40.221  11.819  1.00 51.39           C  
ATOM    171  C   VAL A  25      27.992  38.815  11.430  1.00 51.23           C  
ATOM    172  O   VAL A  25      28.828  37.921  11.494  1.00 50.47           O  
ATOM    173  CB  VAL A  25      29.472  40.695  10.863  1.00 51.63           C  
ATOM    174  CG1 VAL A  25      28.983  40.618   9.418  1.00 51.90           C  
ATOM    175  CG2 VAL A  25      29.939  42.124  11.225  1.00 51.72           C  
ATOM    176  N   VAL A  26      26.750  38.634  10.987  1.00 51.84           N  
ATOM    177  CA  VAL A  26      26.203  37.281  10.764  1.00 52.76           C  
ATOM    178  C   VAL A  26      25.360  37.112   9.463  1.00 53.01           C  
ATOM    179  O   VAL A  26      24.726  38.069   8.991  1.00 53.38           O  
ATOM    180  CB  VAL A  26      25.446  36.757  12.058  1.00 52.91           C  
ATOM    181  CG1 VAL A  26      24.041  37.390  12.198  1.00 52.98           C  
ATOM    182  CG2 VAL A  26      25.397  35.230  12.099  1.00 52.23           C  
ATOM    183  N   ALA A  27      25.380  35.903   8.890  1.00 52.88           N  
ATOM    184  CA  ALA A  27      24.606  35.602   7.697  1.00 53.25           C  
ATOM    185  C   ALA A  27      23.319  34.911   8.099  1.00 53.87           C  
ATOM    186  O   ALA A  27      23.366  33.927   8.840  1.00 54.09           O  
ATOM    187  CB  ALA A  27      25.395  34.712   6.804  1.00 53.13           C  
ATOM    188  N   ASN A  28      22.182  35.409   7.603  1.00 54.44           N  
ATOM    189  CA  ASN A  28      20.850  34.869   7.956  1.00 55.05           C  
ATOM    190  C   ASN A  28      20.581  34.707   9.461  1.00 55.14           C  
ATOM    191  O   ASN A  28      19.941  33.717   9.884  1.00 55.41           O  
ATOM    192  CB  ASN A  28      20.605  33.526   7.264  1.00 54.98           C  
ATOM    193  CG  ASN A  28      20.080  33.674   5.856  1.00 56.07           C  
ATOM    194  ND2 ASN A  28      20.094  32.559   5.135  1.00 56.97           N  
ATOM    195  OD1 ASN A  28      19.659  34.762   5.413  1.00 57.24           O  
ATOM    196  N   GLY A  29      21.099  35.654  10.257  1.00 54.84           N  
ATOM    197  CA  GLY A  29      20.871  35.676  11.698  1.00 54.19           C  
ATOM    198  C   GLY A  29      21.660  34.701  12.557  1.00 53.82           C  
ATOM    199  O   GLY A  29      22.107  35.087  13.616  1.00 53.84           O  
ATOM    200  N   VAL A  30      21.812  33.442  12.130  1.00 53.48           N  
ATOM    201  CA  VAL A  30      22.500  32.421  12.947  1.00 53.29           C  
ATOM    202  C   VAL A  30      24.014  32.373  12.648  1.00 53.27           C  
ATOM    203  O   VAL A  30      24.424  32.519  11.487  1.00 53.54           O  
ATOM    204  CB  VAL A  30      21.832  30.999  12.818  1.00 53.06           C  
ATOM    205  CG1 VAL A  30      21.984  30.421  11.408  0.01 53.21           C  
ATOM    206  CG2 VAL A  30      22.371  30.036  13.879  0.01 53.22           C  
ATOM    207  N   PHE A  31      24.834  32.214  13.698  1.00 52.98           N  
ATOM    208  CA  PHE A  31      26.284  31.934  13.570  1.00 52.15           C  
ATOM    209  C   PHE A  31      26.667  30.515  14.047  1.00 51.64           C  
ATOM    210  O   PHE A  31      26.261  30.088  15.131  1.00 52.21           O  
ATOM    211  CB  PHE A  31      27.119  32.955  14.351  1.00 52.33           C  
ATOM    212  CG  PHE A  31      28.582  32.596  14.440  1.00 51.94           C  
ATOM    213  CD1 PHE A  31      29.472  33.049  13.493  1.00 51.67           C  
ATOM    214  CD2 PHE A  31      29.061  31.795  15.453  1.00 52.67           C  
ATOM    215  CE1 PHE A  31      30.803  32.719  13.551  1.00 51.19           C  
ATOM    216  CE2 PHE A  31      30.402  31.456  15.509  1.00 52.56           C  
ATOM    217  CZ  PHE A  31      31.270  31.918  14.557  1.00 51.41           C  
ATOM    218  N   PRO A  32      27.465  29.787  13.255  1.00 50.75           N  
ATOM    219  CA  PRO A  32      28.009  30.154  11.959  1.00 50.51           C  
ATOM    220  C   PRO A  32      26.916  30.173  10.868  1.00 50.70           C  
ATOM    221  O   PRO A  32      25.908  29.457  11.007  1.00 51.25           O  
ATOM    222  CB  PRO A  32      29.006  29.036  11.677  1.00 50.26           C  
ATOM    223  CG  PRO A  32      29.106  28.241  12.912  1.00 50.26           C  
ATOM    224  CD  PRO A  32      27.869  28.432  13.651  1.00 50.59           C  
ATOM    225  N   GLY A  33      27.118  30.973   9.806  1.00 50.33           N  
ATOM    226  CA  GLY A  33      26.146  31.138   8.705  1.00 49.30           C  
ATOM    227  C   GLY A  33      25.565  29.826   8.212  1.00 48.88           C  
ATOM    228  O   GLY A  33      26.198  28.780   8.319  1.00 49.32           O  
ATOM    229  N   PRO A  34      24.358  29.870   7.646  1.00 48.53           N  
ATOM    230  CA  PRO A  34      23.613  28.661   7.234  1.00 48.61           C  
ATOM    231  C   PRO A  34      24.337  27.800   6.178  1.00 48.54           C  
ATOM    232  O   PRO A  34      24.996  28.332   5.289  1.00 49.12           O  
ATOM    233  CB  PRO A  34      22.307  29.231   6.654  1.00 48.74           C  
ATOM    234  CG  PRO A  34      22.610  30.680   6.331  1.00 48.25           C  
ATOM    235  CD  PRO A  34      23.639  31.116   7.335  1.00 48.36           C  
ATOM    236  N   LEU A  35      24.221  26.481   6.272  1.00 48.14           N  
ATOM    237  CA  LEU A  35      24.799  25.600   5.258  1.00 47.79           C  
ATOM    238  C   LEU A  35      24.210  25.824   3.844  1.00 47.96           C  
ATOM    239  O   LEU A  35      23.018  25.668   3.630  1.00 48.50           O  
ATOM    240  CB  LEU A  35      24.633  24.152   5.692  1.00 47.20           C  
ATOM    241  CG  LEU A  35      25.169  23.111   4.735  1.00 46.17           C  
ATOM    242  CD1 LEU A  35      26.667  23.065   4.799  1.00 45.22           C  
ATOM    243  CD2 LEU A  35      24.595  21.792   5.132  1.00 46.36           C  
ATOM    244  N   ILE A  36      25.047  26.218   2.897  1.00 47.80           N  
ATOM    245  CA  ILE A  36      24.625  26.321   1.520  1.00 47.87           C  
ATOM    246  C   ILE A  36      24.861  24.985   0.801  1.00 48.72           C  
ATOM    247  O   ILE A  36      25.994  24.485   0.772  1.00 49.14           O  
ATOM    248  CB  ILE A  36      25.432  27.368   0.824  1.00 47.33           C  
ATOM    249  CG1 ILE A  36      25.285  28.700   1.540  1.00 46.73           C  
ATOM    250  CG2 ILE A  36      25.001  27.462  -0.605  1.00 47.89           C  
ATOM    251  CD1 ILE A  36      26.311  29.727   1.091  1.00 45.39           C  
ATOM    252  N   THR A  37      23.806  24.409   0.216  1.00 49.32           N  
ATOM    253  CA  THR A  37      23.927  23.108  -0.474  1.00 49.91           C  
ATOM    254  C   THR A  37      23.692  23.193  -1.984  1.00 49.76           C  
ATOM    255  O   THR A  37      22.911  24.028  -2.468  1.00 49.59           O  
ATOM    256  CB  THR A  37      23.067  21.952   0.179  1.00 50.12           C  
ATOM    257  CG2 THR A  37      23.739  21.412   1.416  1.00 50.74           C  
ATOM    258  OG1 THR A  37      21.752  22.418   0.541  1.00 51.69           O  
ATOM    259  N   GLY A  38      24.408  22.338  -2.710  1.00 49.65           N  
ATOM    260  CA  GLY A  38      24.258  22.194  -4.149  1.00 49.91           C  
ATOM    261  C   GLY A  38      24.836  20.874  -4.636  1.00 50.44           C  
ATOM    262  O   GLY A  38      25.561  20.195  -3.892  1.00 50.42           O  
ATOM    263  N   ASN A  39      24.519  20.516  -5.887  1.00 50.79           N  
ATOM    264  CA  ASN A  39      25.061  19.311  -6.530  1.00 51.15           C  
ATOM    265  C   ASN A  39      26.065  19.635  -7.632  1.00 50.76           C  
ATOM    266  O   ASN A  39      26.024  20.702  -8.227  1.00 49.72           O  
ATOM    267  CB  ASN A  39      23.944  18.437  -7.130  1.00 51.88           C  
ATOM    268  CG  ASN A  39      22.858  18.047  -6.118  1.00 53.56           C  
ATOM    269  ND2 ASN A  39      21.606  18.474  -6.388  1.00 53.98           N  
ATOM    270  OD1 ASN A  39      23.132  17.342  -5.134  1.00 55.78           O  
ATOM    271  N   LYS A  40      26.949  18.683  -7.917  1.00 51.47           N  
ATOM    272  CA  LYS A  40      27.963  18.847  -8.965  1.00 52.46           C  
ATOM    273  C   LYS A  40      27.324  19.223 -10.295  1.00 53.68           C  
ATOM    274  O   LYS A  40      26.483  18.496 -10.812  1.00 54.79           O  
ATOM    275  CB  LYS A  40      28.797  17.579  -9.136  1.00 52.03           C  
ATOM    276  CG  LYS A  40      29.911  17.696 -10.161  1.00 51.02           C  
ATOM    277  CD  LYS A  40      30.526  16.324 -10.362  1.00 52.40           C  
ATOM    278  CE  LYS A  40      31.914  16.386 -10.997  1.00 53.33           C  
ATOM    279  NZ  LYS A  40      32.611  15.063 -10.817  1.00 53.85           N1+
ATOM    280  N   GLY A  41      27.728  20.362 -10.846  1.00 54.41           N  
ATOM    281  CA  GLY A  41      27.106  20.890 -12.061  1.00 55.24           C  
ATOM    282  C   GLY A  41      25.954  21.870 -11.801  1.00 55.72           C  
ATOM    283  O   GLY A  41      25.392  22.450 -12.749  1.00 56.39           O  
ATOM    284  N   ASP A  42      25.590  22.071 -10.534  1.00 55.41           N  
ATOM    285  CA  ASP A  42      24.515  23.010 -10.223  1.00 55.40           C  
ATOM    286  C   ASP A  42      24.995  24.445 -10.422  1.00 55.06           C  
ATOM    287  O   ASP A  42      26.170  24.737 -10.198  1.00 54.80           O  
ATOM    288  CB  ASP A  42      23.980  22.793  -8.799  1.00 55.58           C  
ATOM    289  CG  ASP A  42      23.069  21.569  -8.683  1.00 56.64           C  
ATOM    290  OD1 ASP A  42      23.334  20.568  -9.381  1.00 59.86           O  
ATOM    291  OD2 ASP A  42      22.092  21.602  -7.892  1.00 55.54           O1-
ATOM    292  N   ASN A  43      24.095  25.326 -10.868  1.00 55.01           N  
ATOM    293  CA  ASN A  43      24.398  26.762 -11.020  1.00 54.45           C  
ATOM    294  C   ASN A  43      24.007  27.575  -9.783  1.00 54.03           C  
ATOM    295  O   ASN A  43      22.818  27.915  -9.644  1.00 54.52           O  
ATOM    296  CB  ASN A  43      23.638  27.345 -12.217  1.00 54.41           C  
ATOM    297  CG  ASN A  43      23.712  28.861 -12.264  1.00 54.24           C  
ATOM    298  ND2 ASN A  43      22.560  29.535 -12.295  1.00 50.63           N  
ATOM    299  OD1 ASN A  43      24.805  29.416 -12.253  1.00 56.96           O  
ATOM    300  N   PHE A  44      24.981  27.915  -8.920  1.00 52.92           N  
ATOM    301  CA  PHE A  44      24.709  28.717  -7.703  1.00 51.68           C  
ATOM    302  C   PHE A  44      24.383  30.184  -7.974  1.00 51.69           C  
ATOM    303  O   PHE A  44      25.098  30.858  -8.707  1.00 51.96           O  
ATOM    304  CB  PHE A  44      25.891  28.656  -6.757  1.00 51.09           C  
ATOM    305  CG  PHE A  44      26.075  27.344  -6.125  1.00 48.47           C  
ATOM    306  CD1 PHE A  44      26.905  26.403  -6.695  1.00 46.93           C  
ATOM    307  CD2 PHE A  44      25.431  27.051  -4.952  1.00 46.90           C  
ATOM    308  CE1 PHE A  44      27.093  25.171  -6.099  1.00 46.64           C  
ATOM    309  CE2 PHE A  44      25.604  25.829  -4.348  1.00 47.51           C  
ATOM    310  CZ  PHE A  44      26.436  24.881  -4.923  1.00 47.27           C  
ATOM    311  N   GLN A  45      23.299  30.677  -7.394  1.00 51.54           N  
ATOM    312  CA  GLN A  45      22.987  32.098  -7.475  1.00 51.98           C  
ATOM    313  C   GLN A  45      22.651  32.532  -6.072  1.00 51.19           C  
ATOM    314  O   GLN A  45      21.603  32.160  -5.532  1.00 51.44           O  
ATOM    315  CB  GLN A  45      21.804  32.386  -8.407  1.00 52.76           C  
ATOM    316  CG  GLN A  45      21.865  31.708  -9.803  1.00 55.84           C  
ATOM    317  CD  GLN A  45      20.820  32.296 -10.768  1.00 58.80           C  
ATOM    318  NE2 GLN A  45      19.598  32.554 -10.260  1.00 58.04           N  
ATOM    319  OE1 GLN A  45      21.121  32.537 -11.943  1.00 61.30           O  
ATOM    320  N   ILE A  46      23.564  33.286  -5.465  1.00 50.11           N  
ATOM    321  CA  ILE A  46      23.420  33.697  -4.069  1.00 48.69           C  
ATOM    322  C   ILE A  46      23.301  35.210  -3.988  1.00 48.20           C  
ATOM    323  O   ILE A  46      24.244  35.923  -4.302  1.00 48.52           O  
ATOM    324  CB  ILE A  46      24.590  33.173  -3.222  1.00 48.30           C  
ATOM    325  CG1 ILE A  46      24.494  31.648  -3.094  1.00 48.14           C  
ATOM    326  CG2 ILE A  46      24.571  33.786  -1.860  1.00 47.63           C  
ATOM    327  CD1 ILE A  46      25.831  30.961  -2.758  1.00 46.57           C  
ATOM    328  N   ASN A  47      22.129  35.700  -3.609  1.00 47.31           N  
ATOM    329  CA  ASN A  47      21.909  37.131  -3.570  1.00 47.07           C  
ATOM    330  C   ASN A  47      22.339  37.605  -2.197  1.00 46.99           C  
ATOM    331  O   ASN A  47      21.628  37.425  -1.201  1.00 46.99           O  
ATOM    332  CB  ASN A  47      20.432  37.461  -3.890  1.00 47.40           C  
ATOM    333  CG  ASN A  47      20.150  38.985  -4.079  1.00 47.37           C  
ATOM    334  ND2 ASN A  47      18.960  39.413  -3.655  1.00 46.28           N  
ATOM    335  OD1 ASN A  47      20.973  39.746  -4.612  1.00 48.35           O  
ATOM    336  N   VAL A  48      23.540  38.166  -2.133  1.00 46.96           N  
ATOM    337  CA  VAL A  48      24.061  38.648  -0.862  1.00 47.23           C  
ATOM    338  C   VAL A  48      23.463  40.032  -0.621  1.00 48.13           C  
ATOM    339  O   VAL A  48      23.718  40.966  -1.383  1.00 47.85           O  
ATOM    340  CB  VAL A  48      25.640  38.620  -0.784  1.00 46.86           C  
ATOM    341  CG1 VAL A  48      26.153  39.218   0.522  1.00 46.11           C  
ATOM    342  CG2 VAL A  48      26.172  37.214  -0.904  1.00 45.32           C  
ATOM    343  N   ILE A  49      22.622  40.134   0.410  1.00 49.63           N  
ATOM    344  CA  ILE A  49      22.016  41.415   0.806  1.00 51.43           C  
ATOM    345  C   ILE A  49      22.713  42.042   2.019  1.00 51.98           C  
ATOM    346  O   ILE A  49      22.723  41.484   3.133  1.00 52.20           O  
ATOM    347  CB  ILE A  49      20.493  41.328   1.106  1.00 51.78           C  
ATOM    348  CG1 ILE A  49      19.730  40.559   0.008  1.00 53.18           C  
ATOM    349  CG2 ILE A  49      19.925  42.750   1.281  1.00 52.32           C  
ATOM    350  CD1 ILE A  49      18.406  39.902   0.472  1.00 54.81           C  
ATOM    351  N   ASP A  50      23.274  43.224   1.799  1.00 52.62           N  
ATOM    352  CA  ASP A  50      24.068  43.870   2.819  1.00 52.95           C  
ATOM    353  C   ASP A  50      23.257  44.847   3.630  1.00 54.02           C  
ATOM    354  O   ASP A  50      22.899  45.929   3.134  1.00 54.40           O  
ATOM    355  CB  ASP A  50      25.233  44.610   2.199  1.00 52.53           C  
ATOM    356  CG  ASP A  50      26.156  45.146   3.232  1.00 51.10           C  
ATOM    357  OD1 ASP A  50      26.961  46.039   2.935  1.00 50.25           O  
ATOM    358  OD2 ASP A  50      26.060  44.662   4.367  1.00 49.65           O1-
ATOM    359  N   ASN A  51      23.005  44.464   4.885  1.00 54.79           N  
ATOM    360  CA  ASN A  51      22.237  45.266   5.840  1.00 55.52           C  
ATOM    361  C   ASN A  51      23.042  45.471   7.114  1.00 55.60           C  
ATOM    362  O   ASN A  51      22.677  45.010   8.191  1.00 55.81           O  
ATOM    363  CB  ASN A  51      20.909  44.572   6.169  1.00 55.77           C  
ATOM    364  CG  ASN A  51      19.927  44.599   5.016  1.00 57.73           C  
ATOM    365  ND2 ASN A  51      19.360  43.434   4.682  1.00 57.98           N  
ATOM    366  OD1 ASN A  51      19.662  45.661   4.444  1.00 61.79           O  
ATOM    367  N   LEU A  52      24.165  46.152   7.000  1.00 55.96           N  
ATOM    368  CA  LEU A  52      25.014  46.299   8.166  1.00 56.68           C  
ATOM    369  C   LEU A  52      25.055  47.736   8.693  1.00 56.77           C  
ATOM    370  O   LEU A  52      25.168  48.709   7.945  1.00 56.81           O  
ATOM    371  CB  LEU A  52      26.429  45.737   7.914  1.00 57.11           C  
ATOM    372  CG  LEU A  52      26.719  44.242   7.668  1.00 57.63           C  
ATOM    373  CD1 LEU A  52      28.175  44.090   7.280  1.00 58.67           C  
ATOM    374  CD2 LEU A  52      26.409  43.335   8.857  1.00 58.20           C  
ATOM    375  N   THR A  53      24.992  47.853  10.005  1.00 56.76           N  
ATOM    376  CA  THR A  53      24.852  49.139  10.645  1.00 56.57           C  
ATOM    377  C   THR A  53      26.056  49.476  11.535  1.00 56.29           C  
ATOM    378  O   THR A  53      26.199  50.620  11.977  1.00 56.70           O  
ATOM    379  CB  THR A  53      23.598  49.089  11.499  1.00 56.71           C  
ATOM    380  CG2 THR A  53      22.377  48.879  10.607  1.00 57.14           C  
ATOM    381  OG1 THR A  53      23.691  47.958  12.382  1.00 57.02           O  
ATOM    382  N   ASN A  54      26.901  48.477  11.815  1.00 55.48           N  
ATOM    383  CA  ASN A  54      28.002  48.637  12.752  1.00 54.56           C  
ATOM    384  C   ASN A  54      29.265  48.892  11.981  1.00 53.67           C  
ATOM    385  O   ASN A  54      29.757  48.009  11.275  1.00 53.67           O  
ATOM    386  CB  ASN A  54      28.150  47.408  13.647  1.00 54.85           C  
ATOM    387  CG  ASN A  54      28.889  47.706  14.941  1.00 56.60           C  
ATOM    388  ND2 ASN A  54      28.230  47.444  16.070  1.00 60.01           N  
ATOM    389  OD1 ASN A  54      30.043  48.143  14.928  1.00 56.69           O  
ATOM    390  N   ALA A  55      29.772  50.114  12.123  1.00 52.76           N  
ATOM    391  CA  ALA A  55      30.912  50.602  11.354  1.00 52.00           C  
ATOM    392  C   ALA A  55      32.192  49.921  11.786  1.00 51.48           C  
ATOM    393  O   ALA A  55      33.086  49.694  10.974  1.00 51.52           O  
ATOM    394  CB  ALA A  55      31.038  52.125  11.491  1.00 52.00           C  
ATOM    395  N   THR A  56      32.251  49.589  13.071  1.00 50.97           N  
ATOM    396  CA  THR A  56      33.432  49.023  13.718  1.00 50.63           C  
ATOM    397  C   THR A  56      33.717  47.604  13.203  1.00 50.13           C  
ATOM    398  O   THR A  56      34.881  47.158  13.203  1.00 50.42           O  
ATOM    399  CB  THR A  56      33.263  49.052  15.275  1.00 50.86           C  
ATOM    400  CG2 THR A  56      34.534  48.680  16.004  1.00 51.04           C  
ATOM    401  OG1 THR A  56      32.905  50.381  15.682  1.00 51.20           O  
ATOM    402  N   MET A  57      32.663  46.903  12.763  1.00 49.14           N  
ATOM    403  CA  MET A  57      32.820  45.588  12.105  1.00 47.93           C  
ATOM    404  C   MET A  57      32.695  45.624  10.586  1.00 47.42           C  
ATOM    405  O   MET A  57      32.709  44.558   9.954  1.00 47.29           O  
ATOM    406  CB  MET A  57      31.840  44.583  12.662  1.00 47.67           C  
ATOM    407  CG  MET A  57      32.106  44.275  14.095  1.00 47.17           C  
ATOM    408  SD  MET A  57      30.782  43.267  14.767  1.00 46.79           S  
ATOM    409  CE  MET A  57      31.768  42.309  15.916  1.00 47.44           C  
ATOM    410  N   LEU A  58      32.616  46.850  10.039  1.00 46.69           N  
ATOM    411  CA  LEU A  58      32.527  47.198   8.599  1.00 45.74           C  
ATOM    412  C   LEU A  58      31.132  46.979   8.081  1.00 45.03           C  
ATOM    413  O   LEU A  58      30.543  45.910   8.221  1.00 44.11           O  
ATOM    414  CB  LEU A  58      33.562  46.510   7.696  1.00 45.68           C  
ATOM    415  CG  LEU A  58      35.037  46.469   8.159  1.00 47.50           C  
ATOM    416  CD1 LEU A  58      35.782  45.530   7.194  1.00 49.80           C  
ATOM    417  CD2 LEU A  58      35.796  47.906   8.211  1.00 49.50           C  
ATOM    418  N   LYS A  59      30.593  48.031   7.503  1.00 45.12           N  
ATOM    419  CA  LYS A  59      29.257  47.976   6.962  1.00 45.01           C  
ATOM    420  C   LYS A  59      29.314  47.341   5.583  1.00 44.17           C  
ATOM    421  O   LYS A  59      28.352  46.737   5.149  1.00 44.00           O  
ATOM    422  CB  LYS A  59      28.632  49.379   6.890  1.00 45.85           C  
ATOM    423  CG  LYS A  59      28.072  49.944   8.214  1.00 47.50           C  
ATOM    424  CD  LYS A  59      27.777  51.462   8.079  1.00 52.67           C  
ATOM    425  CE  LYS A  59      27.180  52.016   9.406  1.00 55.83           C  
ATOM    426  NZ  LYS A  59      27.269  53.549   9.425  1.00 58.90           N1+
ATOM    427  N   THR A  60      30.439  47.482   4.891  1.00 43.48           N  
ATOM    428  CA  THR A  60      30.588  46.861   3.578  1.00 42.88           C  
ATOM    429  C   THR A  60      31.098  45.441   3.685  1.00 42.59           C  
ATOM    430  O   THR A  60      31.792  45.092   4.628  1.00 43.20           O  
ATOM    431  CB  THR A  60      31.507  47.653   2.670  1.00 42.85           C  
ATOM    432  CG2 THR A  60      30.782  48.940   2.247  1.00 43.72           C  
ATOM    433  OG1 THR A  60      32.737  47.947   3.355  1.00 42.13           O  
ATOM    434  N   THR A  61      30.758  44.610   2.717  1.00 41.90           N  
ATOM    435  CA  THR A  61      31.101  43.204   2.820  1.00 41.22           C  
ATOM    436  C   THR A  61      31.379  42.594   1.451  1.00 41.13           C  
ATOM    437  O   THR A  61      31.070  43.203   0.415  1.00 42.11           O  
ATOM    438  CB  THR A  61      29.964  42.429   3.466  1.00 40.99           C  
ATOM    439  CG2 THR A  61      28.738  42.423   2.549  1.00 39.90           C  
ATOM    440  OG1 THR A  61      30.401  41.089   3.688  1.00 41.88           O  
ATOM    441  N   THR A  62      31.986  41.410   1.454  1.00 40.11           N  
ATOM    442  CA  THR A  62      32.165  40.614   0.245  1.00 39.34           C  
ATOM    443  C   THR A  62      32.377  39.166   0.665  1.00 38.78           C  
ATOM    444  O   THR A  62      33.079  38.905   1.648  1.00 39.50           O  
ATOM    445  CB  THR A  62      33.331  41.120  -0.660  1.00 39.28           C  
ATOM    446  CG2 THR A  62      34.666  41.120   0.057  1.00 38.77           C  
ATOM    447  OG1 THR A  62      33.421  40.281  -1.813  1.00 40.48           O  
ATOM    448  N   ILE A  63      31.763  38.219  -0.037  1.00 37.33           N  
ATOM    449  CA  ILE A  63      31.925  36.837   0.380  1.00 36.08           C  
ATOM    450  C   ILE A  63      32.690  36.001  -0.637  1.00 35.34           C  
ATOM    451  O   ILE A  63      32.367  36.011  -1.818  1.00 35.29           O  
ATOM    452  CB  ILE A  63      30.599  36.193   0.743  1.00 36.00           C  
ATOM    453  CG1 ILE A  63      29.997  36.950   1.920  1.00 36.10           C  
ATOM    454  CG2 ILE A  63      30.785  34.690   1.069  1.00 35.72           C  
ATOM    455  CD1 ILE A  63      28.545  36.555   2.267  1.00 37.06           C  
ATOM    456  N   HIS A  64      33.708  35.288  -0.149  1.00 34.22           N  
ATOM    457  CA  HIS A  64      34.478  34.321  -0.924  1.00 32.61           C  
ATOM    458  C   HIS A  64      33.938  32.903  -0.690  1.00 32.44           C  
ATOM    459  O   HIS A  64      33.382  32.610   0.383  1.00 32.28           O  
ATOM    460  CB  HIS A  64      35.950  34.425  -0.552  1.00 32.03           C  
ATOM    461  CG  HIS A  64      36.788  33.312  -1.078  1.00 30.36           C  
ATOM    462  CD2 HIS A  64      37.507  32.361  -0.439  1.00 30.99           C  
ATOM    463  ND1 HIS A  64      36.970  33.087  -2.422  1.00 30.17           N  
ATOM    464  CE1 HIS A  64      37.757  32.039  -2.596  1.00 29.48           C  
ATOM    465  NE2 HIS A  64      38.105  31.584  -1.407  1.00 30.02           N  
ATOM    466  N   TRP A  65      34.067  32.048  -1.713  1.00 32.09           N  
ATOM    467  CA  TRP A  65      33.519  30.685  -1.707  1.00 31.35           C  
ATOM    468  C   TRP A  65      34.695  29.776  -1.794  1.00 31.03           C  
ATOM    469  O   TRP A  65      35.130  29.445  -2.891  1.00 31.21           O  
ATOM    470  CB  TRP A  65      32.615  30.465  -2.922  1.00 31.32           C  
ATOM    471  CG  TRP A  65      31.771  31.661  -3.206  1.00 31.93           C  
ATOM    472  CD1 TRP A  65      31.993  32.619  -4.164  1.00 31.54           C  
ATOM    473  CD2 TRP A  65      30.597  32.079  -2.478  1.00 32.16           C  
ATOM    474  CE2 TRP A  65      30.155  33.287  -3.055  1.00 33.08           C  
ATOM    475  CE3 TRP A  65      29.885  31.556  -1.389  1.00 31.60           C  
ATOM    476  NE1 TRP A  65      31.020  33.597  -4.083  1.00 32.45           N  
ATOM    477  CZ2 TRP A  65      29.020  33.974  -2.569  1.00 32.83           C  
ATOM    478  CZ3 TRP A  65      28.762  32.239  -0.919  1.00 30.30           C  
ATOM    479  CH2 TRP A  65      28.345  33.424  -1.505  1.00 30.86           C  
ATOM    480  N   HIS A  66      35.199  29.376  -0.630  1.00 30.67           N  
ATOM    481  CA  HIS A  66      36.516  28.753  -0.506  1.00 30.85           C  
ATOM    482  C   HIS A  66      36.624  27.460  -1.265  1.00 30.46           C  
ATOM    483  O   HIS A  66      35.834  26.564  -1.077  1.00 29.90           O  
ATOM    484  CB  HIS A  66      36.878  28.528   0.975  1.00 30.97           C  
ATOM    485  CG  HIS A  66      38.326  28.198   1.216  1.00 32.46           C  
ATOM    486  CD2 HIS A  66      39.034  27.063   0.982  1.00 33.74           C  
ATOM    487  ND1 HIS A  66      39.219  29.096   1.774  1.00 32.16           N  
ATOM    488  CE1 HIS A  66      40.412  28.526   1.870  1.00 33.22           C  
ATOM    489  NE2 HIS A  66      40.330  27.298   1.389  1.00 34.04           N  
ATOM    490  N   GLY A  67      37.609  27.376  -2.138  1.00 30.97           N  
ATOM    491  CA  GLY A  67      37.900  26.106  -2.768  1.00 32.28           C  
ATOM    492  C   GLY A  67      37.224  25.930  -4.117  1.00 32.84           C  
ATOM    493  O   GLY A  67      37.542  24.977  -4.845  1.00 33.14           O  
ATOM    494  N   LEU A  68      36.290  26.831  -4.444  1.00 32.97           N  
ATOM    495  CA  LEU A  68      35.614  26.837  -5.738  1.00 33.23           C  
ATOM    496  C   LEU A  68      36.429  27.514  -6.823  1.00 34.59           C  
ATOM    497  O   LEU A  68      36.746  28.673  -6.715  1.00 35.27           O  
ATOM    498  CB  LEU A  68      34.306  27.576  -5.622  1.00 32.57           C  
ATOM    499  CG  LEU A  68      33.034  26.897  -5.139  1.00 31.08           C  
ATOM    500  CD1 LEU A  68      33.096  25.445  -5.479  1.00 29.67           C  
ATOM    501  CD2 LEU A  68      32.902  27.063  -3.678  1.00 32.33           C  
ATOM    502  N   PHE A  69      36.722  26.809  -7.899  1.00 36.44           N  
ATOM    503  CA  PHE A  69      37.635  27.309  -8.901  1.00 38.58           C  
ATOM    504  C   PHE A  69      37.178  28.598  -9.579  1.00 39.37           C  
ATOM    505  O   PHE A  69      38.014  29.383 -10.026  1.00 40.02           O  
ATOM    506  CB  PHE A  69      37.843  26.246  -9.956  1.00 39.48           C  
ATOM    507  CG  PHE A  69      38.727  25.095  -9.513  1.00 43.15           C  
ATOM    508  CD1 PHE A  69      40.074  25.030  -9.932  1.00 47.90           C  
ATOM    509  CD2 PHE A  69      38.210  24.046  -8.739  1.00 44.33           C  
ATOM    510  CE1 PHE A  69      40.904  23.939  -9.559  1.00 49.49           C  
ATOM    511  CE2 PHE A  69      39.007  22.963  -8.354  1.00 46.40           C  
ATOM    512  CZ  PHE A  69      40.364  22.904  -8.762  1.00 48.99           C  
ATOM    513  N   GLN A  70      35.867  28.816  -9.665  1.00 40.02           N  
ATOM    514  CA  GLN A  70      35.311  30.007 -10.318  1.00 40.73           C  
ATOM    515  C   GLN A  70      35.832  30.293 -11.711  1.00 41.25           C  
ATOM    516  O   GLN A  70      36.248  31.415 -11.950  1.00 41.37           O  
ATOM    517  CB  GLN A  70      35.592  31.237  -9.496  1.00 40.46           C  
ATOM    518  CG  GLN A  70      35.019  31.164  -8.132  1.00 43.53           C  
ATOM    519  CD  GLN A  70      33.550  31.514  -8.098  1.00 46.65           C  
ATOM    520  NE2 GLN A  70      33.159  32.530  -8.863  1.00 47.09           N  
ATOM    521  OE1 GLN A  70      32.776  30.891  -7.381  1.00 48.75           O  
ATOM    522  N   HIS A  71      35.819  29.294 -12.608  1.00 42.23           N  
ATOM    523  CA  HIS A  71      36.108  29.469 -14.049  1.00 42.78           C  
ATOM    524  C   HIS A  71      35.063  30.318 -14.751  1.00 42.65           C  
ATOM    525  O   HIS A  71      33.853  30.067 -14.629  1.00 42.87           O  
ATOM    526  CB  HIS A  71      36.155  28.119 -14.738  1.00 43.21           C  
ATOM    527  CG  HIS A  71      37.382  27.344 -14.426  1.00 46.24           C  
ATOM    528  CD2 HIS A  71      38.642  27.446 -14.916  1.00 49.44           C  
ATOM    529  ND1 HIS A  71      37.410  26.338 -13.480  1.00 49.55           N  
ATOM    530  CE1 HIS A  71      38.638  25.844 -13.410  1.00 51.46           C  
ATOM    531  NE2 HIS A  71      39.407  26.508 -14.261  1.00 52.13           N  
ATOM    532  N   GLY A  72      35.528  31.315 -15.501  1.00 42.39           N  
ATOM    533  CA  GLY A  72      34.628  32.263 -16.181  1.00 42.02           C  
ATOM    534  C   GLY A  72      33.916  33.232 -15.236  1.00 41.65           C  
ATOM    535  O   GLY A  72      33.207  34.158 -15.675  1.00 41.76           O  
ATOM    536  N   THR A  73      34.105  33.038 -13.937  1.00 40.88           N  
ATOM    537  CA  THR A  73      33.402  33.845 -12.970  1.00 40.48           C  
ATOM    538  C   THR A  73      34.355  34.429 -11.959  1.00 39.58           C  
ATOM    539  O   THR A  73      34.059  34.444 -10.768  1.00 40.00           O  
ATOM    540  CB  THR A  73      32.349  33.002 -12.256  1.00 40.93           C  
ATOM    541  CG2 THR A  73      31.257  32.547 -13.250  1.00 41.86           C  
ATOM    542  OG1 THR A  73      32.988  31.834 -11.705  1.00 41.61           O  
ATOM    543  N   ASN A  74      35.486  34.932 -12.442  1.00 38.28           N  
ATOM    544  CA  ASN A  74      36.510  35.429 -11.564  1.00 37.66           C  
ATOM    545  C   ASN A  74      36.001  36.590 -10.734  1.00 37.49           C  
ATOM    546  O   ASN A  74      36.431  36.745  -9.611  1.00 37.25           O  
ATOM    547  CB  ASN A  74      37.741  35.797 -12.369  1.00 37.67           C  
ATOM    548  CG  ASN A  74      38.944  36.168 -11.496  1.00 38.75           C  
ATOM    549  ND2 ASN A  74      39.943  35.294 -11.443  1.00 38.92           N  
ATOM    550  OD1 ASN A  74      38.990  37.246 -10.922  1.00 41.02           O  
ATOM    551  N   TRP A  75      35.059  37.367 -11.274  1.00 37.78           N  
ATOM    552  CA  TRP A  75      34.414  38.497 -10.557  1.00 38.26           C  
ATOM    553  C   TRP A  75      33.754  38.029  -9.272  1.00 38.60           C  
ATOM    554  O   TRP A  75      33.785  38.728  -8.260  1.00 39.01           O  
ATOM    555  CB  TRP A  75      33.375  39.211 -11.437  1.00 38.04           C  
ATOM    556  CG  TRP A  75      32.399  38.255 -12.042  1.00 38.51           C  
ATOM    557  CD1 TRP A  75      32.572  37.507 -13.181  1.00 39.30           C  
ATOM    558  CD2 TRP A  75      31.121  37.903 -11.522  1.00 37.94           C  
ATOM    559  CE2 TRP A  75      30.563  36.943 -12.396  1.00 38.78           C  
ATOM    560  CE3 TRP A  75      30.390  38.307 -10.404  1.00 37.23           C  
ATOM    561  NE1 TRP A  75      31.470  36.720 -13.402  1.00 39.92           N  
ATOM    562  CZ2 TRP A  75      29.304  36.386 -12.181  1.00 38.83           C  
ATOM    563  CZ3 TRP A  75      29.147  37.753 -10.186  1.00 37.53           C  
ATOM    564  CH2 TRP A  75      28.614  36.800 -11.071  1.00 38.74           C  
ATOM    565  N   ALA A  76      33.214  36.818  -9.313  1.00 38.80           N  
ATOM    566  CA  ALA A  76      32.450  36.261  -8.221  1.00 39.01           C  
ATOM    567  C   ALA A  76      33.277  35.562  -7.160  1.00 39.32           C  
ATOM    568  O   ALA A  76      32.704  34.842  -6.332  1.00 39.53           O  
ATOM    569  CB  ALA A  76      31.476  35.303  -8.785  1.00 39.25           C  
ATOM    570  N   ASP A  77      34.600  35.768  -7.172  1.00 39.42           N  
ATOM    571  CA  ASP A  77      35.491  34.993  -6.315  1.00 39.51           C  
ATOM    572  C   ASP A  77      35.474  35.473  -4.895  1.00 39.30           C  
ATOM    573  O   ASP A  77      35.518  34.649  -3.992  1.00 39.87           O  
ATOM    574  CB  ASP A  77      36.930  34.974  -6.797  1.00 39.78           C  
ATOM    575  CG  ASP A  77      37.812  33.968  -5.999  1.00 42.33           C  
ATOM    576  OD1 ASP A  77      37.390  32.783  -5.867  1.00 41.79           O  
ATOM    577  OD2 ASP A  77      38.937  34.339  -5.526  1.00 46.18           O1-
ATOM    578  N   GLY A  78      35.441  36.791  -4.681  1.00 38.90           N  
ATOM    579  CA  GLY A  78      35.288  37.320  -3.305  1.00 38.34           C  
ATOM    580  C   GLY A  78      36.260  38.383  -2.788  1.00 37.63           C  
ATOM    581  O   GLY A  78      35.848  39.483  -2.396  1.00 38.15           O  
ATOM    582  N   PRO A  79      37.556  38.044  -2.713  1.00 36.82           N  
ATOM    583  CA  PRO A  79      38.619  38.920  -2.252  1.00 36.07           C  
ATOM    584  C   PRO A  79      38.427  40.372  -2.615  1.00 35.19           C  
ATOM    585  O   PRO A  79      38.355  40.664  -3.788  1.00 35.81           O  
ATOM    586  CB  PRO A  79      39.824  38.384  -3.012  1.00 36.11           C  
ATOM    587  CG  PRO A  79      39.579  36.928  -3.095  1.00 36.60           C  
ATOM    588  CD  PRO A  79      38.086  36.710  -3.035  1.00 36.82           C  
ATOM    589  N   ALA A  80      38.382  41.254  -1.618  1.00 34.01           N  
ATOM    590  CA  ALA A  80      38.257  42.696  -1.817  1.00 33.35           C  
ATOM    591  C   ALA A  80      39.449  43.374  -2.487  1.00 32.90           C  
ATOM    592  O   ALA A  80      40.567  43.262  -2.035  1.00 32.65           O  
ATOM    593  CB  ALA A  80      38.001  43.362  -0.496  1.00 33.51           C  
ATOM    594  N   PHE A  81      39.197  44.138  -3.537  1.00 32.74           N  
ATOM    595  CA  PHE A  81      40.265  44.839  -4.209  1.00 32.84           C  
ATOM    596  C   PHE A  81      41.213  43.907  -4.953  1.00 32.74           C  
ATOM    597  O   PHE A  81      42.291  44.299  -5.380  1.00 32.62           O  
ATOM    598  CB  PHE A  81      41.026  45.687  -3.214  1.00 32.73           C  
ATOM    599  CG  PHE A  81      40.145  46.506  -2.362  1.00 33.69           C  
ATOM    600  CD1 PHE A  81      39.361  47.502  -2.916  1.00 34.69           C  
ATOM    601  CD2 PHE A  81      40.088  46.282  -0.999  1.00 34.21           C  
ATOM    602  CE1 PHE A  81      38.552  48.277  -2.113  1.00 35.95           C  
ATOM    603  CE2 PHE A  81      39.287  47.049  -0.191  1.00 34.08           C  
ATOM    604  CZ  PHE A  81      38.520  48.046  -0.744  1.00 35.36           C  
ATOM    605  N   VAL A  82      40.807  42.669  -5.115  1.00 32.84           N  
ATOM    606  CA  VAL A  82      41.522  41.773  -5.984  1.00 33.73           C  
ATOM    607  C   VAL A  82      40.539  41.347  -7.052  1.00 34.73           C  
ATOM    608  O   VAL A  82      40.832  41.422  -8.240  1.00 35.52           O  
ATOM    609  CB  VAL A  82      42.090  40.545  -5.234  1.00 33.59           C  
ATOM    610  CG1 VAL A  82      42.444  39.420  -6.184  1.00 32.51           C  
ATOM    611  CG2 VAL A  82      43.314  40.926  -4.415  1.00 34.44           C  
ATOM    612  N   ASN A  83      39.348  40.944  -6.626  1.00 35.31           N  
ATOM    613  CA  ASN A  83      38.342  40.422  -7.523  1.00 35.69           C  
ATOM    614  C   ASN A  83      37.090  41.255  -7.636  1.00 36.61           C  
ATOM    615  O   ASN A  83      36.363  41.135  -8.608  1.00 37.42           O  
ATOM    616  CB  ASN A  83      38.011  39.043  -7.063  1.00 35.15           C  
ATOM    617  CG  ASN A  83      39.227  38.204  -7.006  1.00 35.69           C  
ATOM    618  ND2 ASN A  83      39.797  37.930  -8.172  1.00 37.89           N  
ATOM    619  OD1 ASN A  83      39.716  37.871  -5.931  1.00 35.53           O  
ATOM    620  N   GLN A  84      36.831  42.103  -6.647  1.00 37.47           N  
ATOM    621  CA  GLN A  84      35.660  42.972  -6.671  1.00 37.91           C  
ATOM    622  C   GLN A  84      35.773  44.085  -5.642  1.00 39.10           C  
ATOM    623  O   GLN A  84      36.584  43.985  -4.730  1.00 39.30           O  
ATOM    624  CB  GLN A  84      34.423  42.151  -6.370  1.00 37.54           C  
ATOM    625  CG  GLN A  84      34.215  41.859  -4.914  1.00 34.52           C  
ATOM    626  CD  GLN A  84      33.041  40.961  -4.735  1.00 32.28           C  
ATOM    627  NE2 GLN A  84      33.122  39.757  -5.297  1.00 33.70           N  
ATOM    628  OE1 GLN A  84      32.060  41.347  -4.113  1.00 30.73           O  
ATOM    629  N   CYS A  85      34.963  45.139  -5.803  1.00 40.25           N  
ATOM    630  CA  CYS A  85      34.775  46.169  -4.770  1.00 41.30           C  
ATOM    631  C   CYS A  85      33.708  45.685  -3.808  1.00 41.75           C  
ATOM    632  O   CYS A  85      32.813  44.934  -4.202  1.00 42.27           O  
ATOM    633  CB  CYS A  85      34.362  47.479  -5.393  1.00 41.19           C  
ATOM    634  SG  CYS A  85      35.756  48.264  -6.165  1.00 44.00           S  
ATOM    635  N   PRO A  86      33.822  46.056  -2.526  1.00 42.08           N  
ATOM    636  CA  PRO A  86      32.892  45.534  -1.513  1.00 42.19           C  
ATOM    637  C   PRO A  86      31.491  46.047  -1.729  1.00 42.66           C  
ATOM    638  O   PRO A  86      31.300  47.130  -2.314  1.00 42.77           O  
ATOM    639  CB  PRO A  86      33.443  46.087  -0.210  1.00 42.18           C  
ATOM    640  CG  PRO A  86      34.877  46.482  -0.539  1.00 42.37           C  
ATOM    641  CD  PRO A  86      34.848  46.935  -1.948  1.00 41.91           C  
ATOM    642  N   ILE A  87      30.517  45.268  -1.275  1.00 43.19           N  
ATOM    643  CA  ILE A  87      29.104  45.604  -1.464  1.00 44.03           C  
ATOM    644  C   ILE A  87      28.706  46.619  -0.426  1.00 45.66           C  
ATOM    645  O   ILE A  87      29.067  46.471   0.747  1.00 45.97           O  
ATOM    646  CB  ILE A  87      28.205  44.365  -1.334  1.00 43.31           C  
ATOM    647  CG1 ILE A  87      28.816  43.208  -2.120  1.00 41.84           C  
ATOM    648  CG2 ILE A  87      26.786  44.677  -1.817  1.00 42.76           C  
ATOM    649  CD1 ILE A  87      28.409  41.876  -1.643  1.00 39.32           C  
ATOM    650  N   ALA A  88      27.974  47.649  -0.850  1.00 47.60           N  
ATOM    651  CA  ALA A  88      27.545  48.718   0.078  1.00 49.45           C  
ATOM    652  C   ALA A  88      26.335  48.351   0.951  1.00 50.58           C  
ATOM    653  O   ALA A  88      25.488  47.550   0.557  1.00 50.96           O  
ATOM    654  CB  ALA A  88      27.267  49.998  -0.681  1.00 49.51           C  
ATOM    655  N   SER A  89      26.247  48.935   2.140  1.00 51.86           N  
ATOM    656  CA  SER A  89      25.097  48.662   2.986  1.00 52.78           C  
ATOM    657  C   SER A  89      23.836  49.257   2.369  1.00 52.97           C  
ATOM    658  O   SER A  89      23.839  50.399   1.892  1.00 52.88           O  
ATOM    659  CB  SER A  89      25.314  49.195   4.397  1.00 53.14           C  
ATOM    660  OG  SER A  89      24.223  48.804   5.222  1.00 54.46           O  
ATOM    661  N   GLY A  90      22.774  48.461   2.361  1.00 53.35           N  
ATOM    662  CA  GLY A  90      21.515  48.887   1.777  1.00 53.95           C  
ATOM    663  C   GLY A  90      21.326  48.343   0.380  1.00 54.22           C  
ATOM    664  O   GLY A  90      20.225  48.381  -0.162  1.00 54.77           O  
ATOM    665  N   ASN A  91      22.407  47.842  -0.208  1.00 54.45           N  
ATOM    666  CA  ASN A  91      22.374  47.289  -1.564  1.00 54.34           C  
ATOM    667  C   ASN A  91      22.420  45.749  -1.515  1.00 54.95           C  
ATOM    668  O   ASN A  91      22.585  45.143  -0.429  1.00 54.91           O  
ATOM    669  CB  ASN A  91      23.488  47.907  -2.435  1.00 53.60           C  
ATOM    670  CG  ASN A  91      23.402  49.426  -2.487  1.00 52.32           C  
ATOM    671  ND2 ASN A  91      24.539  50.090  -2.644  1.00 50.18           N  
ATOM    672  OD1 ASN A  91      22.318  49.992  -2.371  1.00 52.43           O  
ATOM    673  N   SER A  92      22.203  45.122  -2.672  1.00 55.36           N  
ATOM    674  CA  SER A  92      22.352  43.670  -2.797  1.00 55.42           C  
ATOM    675  C   SER A  92      23.176  43.291  -4.034  1.00 54.89           C  
ATOM    676  O   SER A  92      23.313  44.072  -4.985  1.00 54.91           O  
ATOM    677  CB  SER A  92      20.988  42.931  -2.709  1.00 55.61           C  
ATOM    678  OG  SER A  92      20.102  43.238  -3.780  1.00 57.56           O  
ATOM    679  N   PHE A  93      23.770  42.108  -3.981  1.00 54.43           N  
ATOM    680  CA  PHE A  93      24.623  41.656  -5.063  1.00 54.45           C  
ATOM    681  C   PHE A  93      24.552  40.163  -5.259  1.00 54.02           C  
ATOM    682  O   PHE A  93      24.655  39.393  -4.298  1.00 54.07           O  
ATOM    683  CB  PHE A  93      26.067  42.037  -4.787  1.00 54.69           C  
ATOM    684  CG  PHE A  93      27.031  41.581  -5.848  1.00 55.38           C  
ATOM    685  CD1 PHE A  93      27.213  42.338  -7.006  1.00 56.10           C  
ATOM    686  CD2 PHE A  93      27.771  40.411  -5.676  1.00 56.27           C  
ATOM    687  CE1 PHE A  93      28.113  41.943  -7.983  1.00 57.14           C  
ATOM    688  CE2 PHE A  93      28.680  39.998  -6.643  1.00 57.27           C  
ATOM    689  CZ  PHE A  93      28.852  40.769  -7.806  1.00 57.94           C  
ATOM    690  N   LEU A  94      24.430  39.756  -6.519  1.00 53.28           N  
ATOM    691  CA  LEU A  94      24.218  38.357  -6.836  1.00 52.41           C  
ATOM    692  C   LEU A  94      25.492  37.673  -7.280  1.00 51.27           C  
ATOM    693  O   LEU A  94      26.191  38.162  -8.140  1.00 50.98           O  
ATOM    694  CB  LEU A  94      23.144  38.241  -7.908  1.00 52.83           C  
ATOM    695  CG  LEU A  94      22.790  36.850  -8.435  1.00 54.31           C  
ATOM    696  CD1 LEU A  94      21.835  36.030  -7.530  1.00 55.69           C  
ATOM    697  CD2 LEU A  94      22.179  37.070  -9.806  1.00 56.71           C  
ATOM    698  N   TYR A  95      25.796  36.535  -6.684  1.00 50.46           N  
ATOM    699  CA  TYR A  95      26.987  35.794  -7.059  1.00 49.93           C  
ATOM    700  C   TYR A  95      26.531  34.646  -7.910  1.00 50.34           C  
ATOM    701  O   TYR A  95      26.005  33.673  -7.378  1.00 50.85           O  
ATOM    702  CB  TYR A  95      27.727  35.259  -5.820  1.00 49.31           C  
ATOM    703  CG  TYR A  95      28.553  36.296  -5.060  1.00 47.14           C  
ATOM    704  CD1 TYR A  95      27.972  37.095  -4.073  1.00 45.35           C  
ATOM    705  CD2 TYR A  95      29.907  36.476  -5.316  1.00 43.94           C  
ATOM    706  CE1 TYR A  95      28.710  38.051  -3.369  1.00 41.80           C  
ATOM    707  CE2 TYR A  95      30.641  37.438  -4.614  1.00 41.88           C  
ATOM    708  CZ  TYR A  95      30.029  38.217  -3.640  1.00 39.63           C  
ATOM    709  OH  TYR A  95      30.721  39.153  -2.918  1.00 35.15           O  
ATOM    710  N   ASP A  96      26.723  34.753  -9.221  1.00 50.42           N  
ATOM    711  CA  ASP A  96      26.146  33.792 -10.162  1.00 50.61           C  
ATOM    712  C   ASP A  96      27.229  32.958 -10.768  1.00 50.44           C  
ATOM    713  O   ASP A  96      27.808  33.374 -11.755  1.00 51.00           O  
ATOM    714  CB  ASP A  96      25.425  34.538 -11.294  1.00 50.86           C  
ATOM    715  CG  ASP A  96      24.456  33.657 -12.086  1.00 51.59           C  
ATOM    716  OD1 ASP A  96      24.577  32.406 -12.093  1.00 52.00           O  
ATOM    717  OD2 ASP A  96      23.552  34.250 -12.716  1.00 51.93           O1-
ATOM    718  N   PHE A  97      27.483  31.779 -10.212  1.00 50.29           N  
ATOM    719  CA  PHE A  97      28.513  30.880 -10.752  1.00 50.80           C  
ATOM    720  C   PHE A  97      28.073  29.402 -10.802  1.00 51.78           C  
ATOM    721  O   PHE A  97      27.355  28.897  -9.926  1.00 51.46           O  
ATOM    722  CB  PHE A  97      29.813  31.017  -9.961  1.00 50.02           C  
ATOM    723  CG  PHE A  97      29.630  30.781  -8.502  1.00 49.03           C  
ATOM    724  CD1 PHE A  97      29.985  29.555  -7.933  1.00 47.38           C  
ATOM    725  CD2 PHE A  97      29.049  31.758  -7.694  1.00 47.45           C  
ATOM    726  CE1 PHE A  97      29.790  29.314  -6.575  1.00 45.35           C  
ATOM    727  CE2 PHE A  97      28.849  31.524  -6.339  1.00 46.34           C  
ATOM    728  CZ  PHE A  97      29.225  30.299  -5.778  1.00 45.48           C  
ATOM    729  N   THR A  98      28.509  28.709 -11.846  1.00 53.06           N  
ATOM    730  CA  THR A  98      28.258  27.284 -11.951  1.00 54.10           C  
ATOM    731  C   THR A  98      29.511  26.523 -11.452  1.00 54.95           C  
ATOM    732  O   THR A  98      30.629  27.049 -11.522  1.00 55.33           O  
ATOM    733  CB  THR A  98      27.822  26.890 -13.388  1.00 53.96           C  
ATOM    734  CG2 THR A  98      28.874  27.296 -14.424  0.01 54.04           C  
ATOM    735  OG1 THR A  98      27.607  25.475 -13.458  0.01 54.05           O  
ATOM    736  N   VAL A  99      29.304  25.323 -10.900  1.00 55.70           N  
ATOM    737  CA  VAL A  99      30.373  24.468 -10.378  1.00 56.37           C  
ATOM    738  C   VAL A  99      30.309  23.117 -11.048  1.00 57.20           C  
ATOM    739  O   VAL A  99      29.623  22.221 -10.571  1.00 57.59           O  
ATOM    740  CB  VAL A  99      30.172  24.183  -8.914  1.00 56.17           C  
ATOM    741  CG1 VAL A  99      31.360  23.425  -8.383  1.00 56.51           C  
ATOM    742  CG2 VAL A  99      29.963  25.448  -8.171  1.00 56.91           C  
ATOM    743  N   PRO A 100      31.036  22.946 -12.146  1.00 58.08           N  
ATOM    744  CA  PRO A 100      30.810  21.775 -12.998  1.00 58.67           C  
ATOM    745  C   PRO A 100      31.750  20.613 -12.717  1.00 58.95           C  
ATOM    746  O   PRO A 100      31.372  19.466 -12.953  1.00 59.33           O  
ATOM    747  CB  PRO A 100      31.083  22.322 -14.395  1.00 58.98           C  
ATOM    748  CG  PRO A 100      32.106  23.500 -14.145  1.00 59.01           C  
ATOM    749  CD  PRO A 100      32.101  23.822 -12.664  1.00 58.15           C  
ATOM    750  N   ASP A 101      32.949  20.908 -12.214  1.00 58.87           N  
ATOM    751  CA  ASP A 101      33.981  19.891 -12.056  1.00 58.92           C  
ATOM    752  C   ASP A 101      34.340  19.554 -10.586  1.00 58.89           C  
ATOM    753  O   ASP A 101      35.370  18.910 -10.314  1.00 58.88           O  
ATOM    754  CB  ASP A 101      35.217  20.297 -12.873  1.00 59.03           C  
ATOM    755  CG  ASP A 101      34.937  20.353 -14.369  0.01 58.92           C  
ATOM    756  OD1 ASP A 101      34.119  19.546 -14.864  0.01 58.90           O  
ATOM    757  OD2 ASP A 101      35.542  21.204 -15.053  0.01 58.94           O1-
ATOM    758  N   GLN A 102      33.462  19.940  -9.653  1.00 58.68           N  
ATOM    759  CA  GLN A 102      33.778  19.903  -8.215  1.00 58.58           C  
ATOM    760  C   GLN A 102      32.738  19.241  -7.305  1.00 58.05           C  
ATOM    761  O   GLN A 102      31.541  19.538  -7.412  1.00 58.13           O  
ATOM    762  CB  GLN A 102      34.006  21.319  -7.702  1.00 58.94           C  
ATOM    763  CG  GLN A 102      35.369  21.922  -7.993  1.00 60.20           C  
ATOM    764  CD  GLN A 102      35.445  23.357  -7.515  1.00 61.37           C  
ATOM    765  NE2 GLN A 102      36.288  23.594  -6.519  1.00 62.29           N  
ATOM    766  OE1 GLN A 102      34.753  24.248  -8.037  1.00 61.51           O  
ATOM    767  N   ALA A 103      33.230  18.411  -6.367  1.00 57.26           N  
ATOM    768  CA  ALA A 103      32.417  17.501  -5.525  1.00 56.16           C  
ATOM    769  C   ALA A 103      33.012  17.331  -4.137  1.00 55.24           C  
ATOM    770  O   ALA A 103      34.040  16.664  -3.977  1.00 55.25           O  
ATOM    771  CB  ALA A 103      32.312  16.101  -6.185  1.00 56.31           C  
ATOM    772  N   GLY A 104      32.345  17.891  -3.132  1.00 54.01           N  
ATOM    773  CA  GLY A 104      32.842  17.816  -1.761  1.00 52.27           C  
ATOM    774  C   GLY A 104      32.599  19.038  -0.868  1.00 50.96           C  
ATOM    775  O   GLY A 104      31.616  19.797  -1.048  1.00 50.60           O  
ATOM    776  N   THR A 105      33.512  19.227   0.090  1.00 49.22           N  
ATOM    777  CA  THR A 105      33.304  20.131   1.204  1.00 47.50           C  
ATOM    778  C   THR A 105      34.070  21.434   1.068  1.00 46.52           C  
ATOM    779  O   THR A 105      35.277  21.462   0.808  1.00 45.74           O  
ATOM    780  CB  THR A 105      33.676  19.465   2.518  1.00 47.39           C  
ATOM    781  CG2 THR A 105      32.972  20.167   3.653  1.00 47.65           C  
ATOM    782  OG1 THR A 105      33.286  18.089   2.475  1.00 46.64           O  
ATOM    783  N   PHE A 106      33.335  22.521   1.247  1.00 45.62           N  
ATOM    784  CA  PHE A 106      33.884  23.869   1.150  1.00 44.72           C  
ATOM    785  C   PHE A 106      33.287  24.715   2.254  1.00 43.97           C  
ATOM    786  O   PHE A 106      32.529  24.209   3.097  1.00 44.38           O  
ATOM    787  CB  PHE A 106      33.547  24.512  -0.210  1.00 44.55           C  
ATOM    788  CG  PHE A 106      33.907  23.662  -1.378  1.00 44.42           C  
ATOM    789  CD1 PHE A 106      35.219  23.572  -1.808  1.00 44.60           C  
ATOM    790  CD2 PHE A 106      32.936  22.918  -2.025  1.00 44.85           C  
ATOM    791  CE1 PHE A 106      35.557  22.763  -2.866  1.00 45.09           C  
ATOM    792  CE2 PHE A 106      33.262  22.106  -3.084  1.00 45.03           C  
ATOM    793  CZ  PHE A 106      34.577  22.026  -3.507  1.00 45.16           C  
ATOM    794  N   TRP A 107      33.621  26.004   2.236  1.00 42.41           N  
ATOM    795  CA  TRP A 107      33.018  26.969   3.138  1.00 40.86           C  
ATOM    796  C   TRP A 107      33.068  28.377   2.567  1.00 40.25           C  
ATOM    797  O   TRP A 107      33.842  28.650   1.661  1.00 40.56           O  
ATOM    798  CB  TRP A 107      33.654  26.887   4.523  1.00 40.56           C  
ATOM    799  CG  TRP A 107      35.072  27.296   4.609  1.00 38.54           C  
ATOM    800  CD1 TRP A 107      36.142  26.714   4.003  1.00 35.87           C  
ATOM    801  CD2 TRP A 107      35.588  28.363   5.407  1.00 37.40           C  
ATOM    802  CE2 TRP A 107      36.985  28.389   5.218  1.00 36.38           C  
ATOM    803  CE3 TRP A 107      34.999  29.318   6.252  1.00 37.26           C  
ATOM    804  NE1 TRP A 107      37.298  27.357   4.368  1.00 35.31           N  
ATOM    805  CZ2 TRP A 107      37.803  29.334   5.842  1.00 35.06           C  
ATOM    806  CZ3 TRP A 107      35.803  30.239   6.869  1.00 35.59           C  
ATOM    807  CH2 TRP A 107      37.194  30.239   6.668  1.00 34.57           C  
ATOM    808  N   TYR A 108      32.217  29.262   3.073  1.00 39.08           N  
ATOM    809  CA  TYR A 108      32.166  30.623   2.567  1.00 38.00           C  
ATOM    810  C   TYR A 108      32.408  31.609   3.686  1.00 37.49           C  
ATOM    811  O   TYR A 108      31.866  31.453   4.767  1.00 38.14           O  
ATOM    812  CB  TYR A 108      30.823  30.893   1.932  1.00 37.88           C  
ATOM    813  CG  TYR A 108      29.645  30.828   2.883  1.00 37.92           C  
ATOM    814  CD1 TYR A 108      28.948  29.625   3.118  1.00 37.22           C  
ATOM    815  CD2 TYR A 108      29.211  31.970   3.532  1.00 38.76           C  
ATOM    816  CE1 TYR A 108      27.858  29.572   3.987  1.00 36.24           C  
ATOM    817  CE2 TYR A 108      28.128  31.924   4.394  1.00 39.63           C  
ATOM    818  CZ  TYR A 108      27.456  30.736   4.613  1.00 37.99           C  
ATOM    819  OH  TYR A 108      26.403  30.791   5.485  1.00 38.64           O  
ATOM    820  N   HIS A 109      33.215  32.633   3.429  1.00 36.39           N  
ATOM    821  CA  HIS A 109      33.595  33.595   4.474  1.00 35.02           C  
ATOM    822  C   HIS A 109      33.866  34.969   3.880  1.00 34.24           C  
ATOM    823  O   HIS A 109      34.265  35.076   2.732  1.00 34.12           O  
ATOM    824  CB  HIS A 109      34.823  33.101   5.236  1.00 34.54           C  
ATOM    825  CG  HIS A 109      36.017  32.911   4.368  1.00 33.46           C  
ATOM    826  CD2 HIS A 109      36.427  31.848   3.640  1.00 34.15           C  
ATOM    827  ND1 HIS A 109      36.939  33.904   4.144  1.00 32.91           N  
ATOM    828  CE1 HIS A 109      37.874  33.459   3.322  1.00 33.15           C  
ATOM    829  NE2 HIS A 109      37.590  32.211   3.004  1.00 33.06           N  
ATOM    830  N   SER A 110      33.641  36.016   4.662  1.00 33.45           N  
ATOM    831  CA  SER A 110      33.844  37.367   4.180  1.00 33.14           C  
ATOM    832  C   SER A 110      35.317  37.564   3.995  1.00 33.57           C  
ATOM    833  O   SER A 110      36.099  37.161   4.861  1.00 33.94           O  
ATOM    834  CB  SER A 110      33.297  38.404   5.167  1.00 33.10           C  
ATOM    835  OG  SER A 110      33.941  39.672   5.036  1.00 31.42           O  
ATOM    836  N   HIS A 111      35.678  38.198   2.875  1.00 33.77           N  
ATOM    837  CA  HIS A 111      37.082  38.375   2.466  1.00 34.17           C  
ATOM    838  C   HIS A 111      37.580  39.832   2.539  1.00 34.86           C  
ATOM    839  O   HIS A 111      38.735  40.138   2.084  1.00 35.27           O  
ATOM    840  CB  HIS A 111      37.290  37.824   1.064  1.00 33.84           C  
ATOM    841  CG  HIS A 111      38.628  37.210   0.848  1.00 32.33           C  
ATOM    842  CD2 HIS A 111      39.006  35.914   0.757  1.00 32.61           C  
ATOM    843  ND1 HIS A 111      39.765  37.962   0.673  1.00 32.32           N  
ATOM    844  CE1 HIS A 111      40.791  37.146   0.484  1.00 36.43           C  
ATOM    845  NE2 HIS A 111      40.356  35.899   0.528  1.00 36.24           N  
ATOM    846  N   LEU A 112      36.711  40.704   3.100  1.00 34.78           N  
ATOM    847  CA  LEU A 112      37.053  42.101   3.420  1.00 34.92           C  
ATOM    848  C   LEU A 112      37.777  42.118   4.741  1.00 35.08           C  
ATOM    849  O   LEU A 112      37.159  41.921   5.767  1.00 34.79           O  
ATOM    850  CB  LEU A 112      35.804  43.018   3.506  1.00 34.60           C  
ATOM    851  CG  LEU A 112      35.930  44.525   3.152  1.00 33.96           C  
ATOM    852  CD1 LEU A 112      34.612  45.237   3.339  0.01 34.16           C  
ATOM    853  CD2 LEU A 112      37.052  45.264   3.889  0.01 34.16           C  
ATOM    854  N   SER A 113      39.086  42.340   4.713  1.00 36.03           N  
ATOM    855  CA  SER A 113      39.856  42.481   5.946  1.00 37.57           C  
ATOM    856  C   SER A 113      39.640  41.291   6.873  1.00 37.71           C  
ATOM    857  O   SER A 113      39.716  40.137   6.427  1.00 38.00           O  
ATOM    858  CB  SER A 113      39.441  43.771   6.668  1.00 38.23           C  
ATOM    859  OG  SER A 113      40.216  44.008   7.840  1.00 40.80           O  
ATOM    860  N   THR A 114      39.330  41.581   8.143  1.00 37.65           N  
ATOM    861  CA  THR A 114      39.104  40.546   9.150  1.00 37.62           C  
ATOM    862  C   THR A 114      37.620  40.310   9.494  1.00 37.58           C  
ATOM    863  O   THR A 114      37.294  39.714  10.537  1.00 38.05           O  
ATOM    864  CB  THR A 114      39.906  40.825  10.446  1.00 37.52           C  
ATOM    865  CG2 THR A 114      41.351  40.551  10.244  1.00 37.32           C  
ATOM    866  OG1 THR A 114      39.746  42.194  10.813  1.00 37.49           O  
ATOM    867  N   GLN A 115      36.722  40.730   8.604  1.00 37.03           N  
ATOM    868  CA  GLN A 115      35.306  40.613   8.888  1.00 36.27           C  
ATOM    869  C   GLN A 115      34.866  39.200   9.255  1.00 36.23           C  
ATOM    870  O   GLN A 115      33.974  39.012  10.066  1.00 36.07           O  
ATOM    871  CB  GLN A 115      34.498  41.083   7.709  1.00 35.79           C  
ATOM    872  CG  GLN A 115      33.206  41.667   8.133  1.00 36.32           C  
ATOM    873  CD  GLN A 115      32.367  42.167   6.975  1.00 37.16           C  
ATOM    874  NE2 GLN A 115      32.296  41.375   5.909  1.00 35.82           N  
ATOM    875  OE1 GLN A 115      31.785  43.255   7.038  1.00 39.31           O  
ATOM    876  N   TYR A 116      35.493  38.185   8.693  1.00 36.63           N  
ATOM    877  CA  TYR A 116      34.924  36.853   8.905  1.00 36.95           C  
ATOM    878  C   TYR A 116      35.137  36.303  10.309  1.00 38.00           C  
ATOM    879  O   TYR A 116      34.436  35.412  10.763  1.00 37.43           O  
ATOM    880  CB  TYR A 116      35.347  35.887   7.783  1.00 36.50           C  
ATOM    881  CG  TYR A 116      36.598  35.060   7.982  1.00 33.04           C  
ATOM    882  CD1 TYR A 116      36.598  34.001   8.870  1.00 29.58           C  
ATOM    883  CD2 TYR A 116      37.758  35.296   7.230  1.00 29.92           C  
ATOM    884  CE1 TYR A 116      37.723  33.213   9.049  1.00 27.42           C  
ATOM    885  CE2 TYR A 116      38.900  34.491   7.396  1.00 26.74           C  
ATOM    886  CZ  TYR A 116      38.865  33.444   8.317  1.00 25.68           C  
ATOM    887  OH  TYR A 116      39.932  32.590   8.540  1.00 21.72           O  
ATOM    888  N   CYS A 117      36.101  36.878  11.001  1.00 39.70           N  
ATOM    889  CA  CYS A 117      36.356  36.496  12.365  1.00 41.79           C  
ATOM    890  C   CYS A 117      35.248  37.049  13.226  1.00 42.46           C  
ATOM    891  O   CYS A 117      34.902  36.461  14.248  1.00 42.96           O  
ATOM    892  CB  CYS A 117      37.696  37.053  12.818  1.00 42.17           C  
ATOM    893  SG  CYS A 117      39.097  36.417  11.841  1.00 46.03           S  
ATOM    894  N   ASP A 118      34.679  38.178  12.798  1.00 43.02           N  
ATOM    895  CA  ASP A 118      33.553  38.792  13.502  1.00 43.37           C  
ATOM    896  C   ASP A 118      32.238  38.045  13.291  1.00 43.29           C  
ATOM    897  O   ASP A 118      31.194  38.462  13.799  1.00 43.67           O  
ATOM    898  CB  ASP A 118      33.385  40.241  13.078  1.00 43.39           C  
ATOM    899  CG  ASP A 118      34.455  41.137  13.641  1.00 44.91           C  
ATOM    900  OD1 ASP A 118      34.967  40.852  14.763  1.00 44.55           O  
ATOM    901  OD2 ASP A 118      34.757  42.148  12.958  1.00 49.07           O1-
ATOM    902  N   GLY A 119      32.287  36.962  12.513  1.00 43.06           N  
ATOM    903  CA  GLY A 119      31.146  36.061  12.371  1.00 42.23           C  
ATOM    904  C   GLY A 119      30.746  35.615  10.972  1.00 41.56           C  
ATOM    905  O   GLY A 119      30.269  34.499  10.788  1.00 41.44           O  
ATOM    906  N   LEU A 120      30.923  36.467   9.972  1.00 40.73           N  
ATOM    907  CA  LEU A 120      30.473  36.101   8.640  1.00 39.66           C  
ATOM    908  C   LEU A 120      31.214  34.911   8.040  1.00 39.65           C  
ATOM    909  O   LEU A 120      31.976  35.036   7.101  1.00 39.28           O  
ATOM    910  CB  LEU A 120      30.530  37.295   7.717  1.00 39.33           C  
ATOM    911  CG  LEU A 120      29.823  37.097   6.392  1.00 38.03           C  
ATOM    912  CD1 LEU A 120      28.515  36.414   6.625  1.00 38.06           C  
ATOM    913  CD2 LEU A 120      29.597  38.431   5.734  1.00 38.22           C  
ATOM    914  N   ARG A 121      30.959  33.742   8.596  1.00 39.95           N  
ATOM    915  CA  ARG A 121      31.522  32.501   8.090  1.00 40.48           C  
ATOM    916  C   ARG A 121      30.484  31.369   8.249  1.00 40.76           C  
ATOM    917  O   ARG A 121      29.749  31.321   9.242  1.00 40.35           O  
ATOM    918  CB  ARG A 121      32.827  32.184   8.812  1.00 40.36           C  
ATOM    919  CG  ARG A 121      32.856  32.770  10.241  1.00 41.71           C  
ATOM    920  CD  ARG A 121      34.009  32.226  11.116  1.00 43.20           C  
ATOM    921  NE  ARG A 121      34.284  33.103  12.266  1.00 41.49           N  
ATOM    922  CZ  ARG A 121      35.212  32.846  13.183  1.00 40.04           C  
ATOM    923  NH1 ARG A 121      35.952  31.737  13.101  1.00 39.05           N1+
ATOM    924  NH2 ARG A 121      35.401  33.692  14.179  1.00 39.93           N  
ATOM    925  N   GLY A 122      30.409  30.497   7.241  1.00 41.28           N  
ATOM    926  CA  GLY A 122      29.485  29.366   7.198  1.00 41.80           C  
ATOM    927  C   GLY A 122      30.054  28.296   6.284  1.00 42.60           C  
ATOM    928  O   GLY A 122      30.922  28.593   5.464  1.00 42.61           O  
ATOM    929  N   PRO A 123      29.601  27.035   6.443  1.00 43.30           N  
ATOM    930  CA  PRO A 123      29.977  25.907   5.562  1.00 43.83           C  
ATOM    931  C   PRO A 123      29.227  25.896   4.228  1.00 44.40           C  
ATOM    932  O   PRO A 123      28.133  26.470   4.133  1.00 44.47           O  
ATOM    933  CB  PRO A 123      29.579  24.685   6.382  1.00 43.72           C  
ATOM    934  CG  PRO A 123      28.410  25.165   7.189  1.00 43.60           C  
ATOM    935  CD  PRO A 123      28.704  26.601   7.532  1.00 43.13           C  
ATOM    936  N   LEU A 124      29.821  25.259   3.215  1.00 45.16           N  
ATOM    937  CA  LEU A 124      29.224  25.170   1.869  1.00 46.16           C  
ATOM    938  C   LEU A 124      29.494  23.804   1.306  1.00 47.11           C  
ATOM    939  O   LEU A 124      30.646  23.451   1.099  1.00 47.14           O  
ATOM    940  CB  LEU A 124      29.795  26.236   0.913  1.00 45.72           C  
ATOM    941  CG  LEU A 124      29.036  26.469  -0.400  1.00 44.27           C  
ATOM    942  CD1 LEU A 124      28.957  27.935  -0.658  1.00 43.49           C  
ATOM    943  CD2 LEU A 124      29.653  25.740  -1.579  1.00 41.74           C  
ATOM    944  N   VAL A 125      28.449  23.025   1.061  1.00 48.52           N  
ATOM    945  CA  VAL A 125      28.701  21.683   0.565  1.00 50.39           C  
ATOM    946  C   VAL A 125      28.130  21.427  -0.805  1.00 51.48           C  
ATOM    947  O   VAL A 125      26.954  21.703  -1.066  1.00 51.88           O  
ATOM    948  CB  VAL A 125      28.239  20.560   1.518  1.00 50.45           C  
ATOM    949  CG1 VAL A 125      28.696  19.194   0.941  1.00 50.38           C  
ATOM    950  CG2 VAL A 125      28.846  20.757   2.903  1.00 50.76           C  
ATOM    951  N   VAL A 126      28.981  20.892  -1.674  1.00 52.86           N  
ATOM    952  CA  VAL A 126      28.534  20.388  -2.964  1.00 54.54           C  
ATOM    953  C   VAL A 126      28.491  18.873  -2.864  1.00 55.50           C  
ATOM    954  O   VAL A 126      29.459  18.235  -2.400  1.00 56.02           O  
ATOM    955  CB  VAL A 126      29.450  20.835  -4.146  1.00 54.69           C  
ATOM    956  CG1 VAL A 126      29.108  20.069  -5.414  1.00 54.58           C  
ATOM    957  CG2 VAL A 126      29.309  22.335  -4.420  1.00 55.34           C  
ATOM    958  N   TYR A 127      27.359  18.299  -3.269  1.00 56.47           N  
ATOM    959  CA  TYR A 127      27.204  16.851  -3.221  1.00 57.47           C  
ATOM    960  C   TYR A 127      27.345  16.233  -4.604  1.00 58.41           C  
ATOM    961  O   TYR A 127      26.960  16.840  -5.615  1.00 58.39           O  
ATOM    962  CB  TYR A 127      25.851  16.463  -2.653  1.00 57.34           C  
ATOM    963  CG  TYR A 127      25.570  16.891  -1.227  1.00 56.81           C  
ATOM    964  CD1 TYR A 127      26.023  16.133  -0.147  1.00 55.80           C  
ATOM    965  CD2 TYR A 127      24.793  18.029  -0.967  1.00 56.10           C  
ATOM    966  CE1 TYR A 127      25.731  16.509   1.159  1.00 56.64           C  
ATOM    967  CE2 TYR A 127      24.486  18.414   0.317  1.00 56.39           C  
ATOM    968  CZ  TYR A 127      24.951  17.658   1.388  1.00 57.89           C  
ATOM    969  OH  TYR A 127      24.636  18.069   2.683  1.00 59.15           O  
ATOM    970  N   ASP A 128      27.881  15.010  -4.625  1.00 59.68           N  
ATOM    971  CA  ASP A 128      28.072  14.239  -5.857  1.00 60.67           C  
ATOM    972  C   ASP A 128      27.039  13.104  -6.009  1.00 61.98           C  
ATOM    973  O   ASP A 128      27.135  12.076  -5.317  1.00 62.12           O  
ATOM    974  CB  ASP A 128      29.477  13.653  -5.877  1.00 60.28           C  
ATOM    975  CG  ASP A 128      29.845  13.098  -7.216  1.00 59.62           C  
ATOM    976  OD1 ASP A 128      29.091  13.330  -8.184  1.00 59.57           O  
ATOM    977  OD2 ASP A 128      30.894  12.435  -7.306  1.00 59.28           O1-
ATOM    978  N   PRO A 129      26.060  13.280  -6.928  1.00 63.17           N  
ATOM    979  CA  PRO A 129      25.008  12.283  -7.186  1.00 64.12           C  
ATOM    980  C   PRO A 129      25.558  10.916  -7.601  1.00 65.26           C  
ATOM    981  O   PRO A 129      24.822   9.922  -7.622  1.00 65.72           O  
ATOM    982  CB  PRO A 129      24.206  12.911  -8.336  1.00 64.03           C  
ATOM    983  CG  PRO A 129      24.440  14.387  -8.192  1.00 63.57           C  
ATOM    984  CD  PRO A 129      25.884  14.478  -7.775  1.00 63.36           C  
ATOM    985  N   SER A 130      26.836  10.875  -7.956  1.00 66.51           N  
ATOM    986  CA  SER A 130      27.502   9.609  -8.186  1.00 67.93           C  
ATOM    987  C   SER A 130      28.853   9.645  -7.464  1.00 68.90           C  
ATOM    988  O   SER A 130      29.940   9.606  -8.084  1.00 69.35           O  
ATOM    989  CB  SER A 130      27.635   9.350  -9.683  1.00 68.05           C  
ATOM    990  OG  SER A 130      26.349   9.380 -10.275  1.00 68.30           O  
ATOM    991  N   ASP A 131      28.762   9.726  -6.137  1.00 69.55           N  
ATOM    992  CA  ASP A 131      29.924   9.860  -5.265  1.00 70.22           C  
ATOM    993  C   ASP A 131      30.624   8.507  -5.082  1.00 70.23           C  
ATOM    994  O   ASP A 131      30.066   7.612  -4.457  1.00 70.39           O  
ATOM    995  CB  ASP A 131      29.479  10.424  -3.905  1.00 70.52           C  
ATOM    996  CG  ASP A 131      30.613  11.126  -3.142  1.00 71.54           C  
ATOM    997  OD1 ASP A 131      31.552  10.426  -2.665  1.00 72.98           O  
ATOM    998  OD2 ASP A 131      30.535  12.377  -2.992  1.00 70.77           O1-
ATOM    999  N   PRO A 132      31.855   8.360  -5.613  1.00 70.36           N  
ATOM   1000  CA  PRO A 132      32.586   7.095  -5.551  1.00 70.72           C  
ATOM   1001  C   PRO A 132      32.679   6.453  -4.169  1.00 71.12           C  
ATOM   1002  O   PRO A 132      33.239   5.356  -4.037  1.00 71.15           O  
ATOM   1003  CB  PRO A 132      33.985   7.480  -6.044  1.00 70.79           C  
ATOM   1004  CG  PRO A 132      33.725   8.574  -7.019  1.00 70.99           C  
ATOM   1005  CD  PRO A 132      32.632   9.386  -6.342  1.00 70.75           C  
ATOM   1006  N   TYR A 133      32.134   7.126  -3.159  1.00 71.63           N  
ATOM   1007  CA  TYR A 133      32.185   6.630  -1.788  1.00 72.21           C  
ATOM   1008  C   TYR A 133      30.809   6.484  -1.151  1.00 72.53           C  
ATOM   1009  O   TYR A 133      30.715   6.278   0.066  1.00 72.87           O  
ATOM   1010  CB  TYR A 133      33.079   7.524  -0.907  1.00 72.19           C  
ATOM   1011  CG  TYR A 133      34.572   7.433  -1.192  1.00 72.03           C  
ATOM   1012  CD1 TYR A 133      35.257   6.218  -1.065  1.00 72.68           C  
ATOM   1013  CD2 TYR A 133      35.301   8.561  -1.559  1.00 71.35           C  
ATOM   1014  CE1 TYR A 133      36.618   6.126  -1.327  1.00 72.10           C  
ATOM   1015  CE2 TYR A 133      36.667   8.478  -1.812  1.00 71.88           C  
ATOM   1016  CZ  TYR A 133      37.314   7.252  -1.694  1.00 71.87           C  
ATOM   1017  OH  TYR A 133      38.660   7.129  -1.936  1.00 72.08           O  
ATOM   1018  N   ALA A 134      29.749   6.578  -1.960  1.00 72.74           N  
ATOM   1019  CA  ALA A 134      28.363   6.435  -1.452  1.00 72.85           C  
ATOM   1020  C   ALA A 134      28.052   5.042  -0.869  1.00 72.86           C  
ATOM   1021  O   ALA A 134      27.139   4.893  -0.057  1.00 72.77           O  
ATOM   1022  CB  ALA A 134      27.330   6.837  -2.514  1.00 72.86           C  
ATOM   1023  N   SER A 135      28.830   4.043  -1.281  1.00 72.96           N  
ATOM   1024  CA  SER A 135      28.757   2.694  -0.731  1.00 72.80           C  
ATOM   1025  C   SER A 135      29.743   2.551   0.445  1.00 72.62           C  
ATOM   1026  O   SER A 135      30.358   1.496   0.630  1.00 72.83           O  
ATOM   1027  CB  SER A 135      29.047   1.657  -1.839  1.00 72.94           C  
ATOM   1028  OG  SER A 135      30.409   1.691  -2.276  1.00 72.68           O  
ATOM   1029  N   MET A 136      29.911   3.625   1.215  1.00 72.19           N  
ATOM   1030  CA  MET A 136      30.766   3.608   2.409  1.00 72.18           C  
ATOM   1031  C   MET A 136      29.956   4.050   3.628  1.00 71.52           C  
ATOM   1032  O   MET A 136      30.206   3.619   4.762  1.00 71.41           O  
ATOM   1033  CB  MET A 136      32.021   4.506   2.264  1.00 72.48           C  
ATOM   1034  CG  MET A 136      33.054   4.087   1.215  1.00 74.79           C  
ATOM   1035  SD  MET A 136      33.483   2.298   1.165  1.00 82.46           S  
ATOM   1036  CE  MET A 136      34.716   2.209  -0.169  1.00 79.57           C  
ATOM   1037  N   TYR A 137      28.969   4.903   3.391  1.00 70.73           N  
ATOM   1038  CA  TYR A 137      28.252   5.527   4.489  1.00 70.36           C  
ATOM   1039  C   TYR A 137      26.747   5.530   4.292  1.00 69.49           C  
ATOM   1040  O   TYR A 137      26.280   5.386   3.168  1.00 69.84           O  
ATOM   1041  CB  TYR A 137      28.748   6.958   4.677  1.00 71.01           C  
ATOM   1042  CG  TYR A 137      28.534   7.888   3.491  1.00 73.08           C  
ATOM   1043  CD1 TYR A 137      27.293   8.517   3.280  1.00 75.02           C  
ATOM   1044  CD2 TYR A 137      29.581   8.171   2.601  1.00 74.47           C  
ATOM   1045  CE1 TYR A 137      27.090   9.390   2.196  1.00 76.58           C  
ATOM   1046  CE2 TYR A 137      29.392   9.048   1.508  1.00 76.07           C  
ATOM   1047  CZ  TYR A 137      28.139   9.660   1.314  1.00 77.00           C  
ATOM   1048  OH  TYR A 137      27.919  10.532   0.256  1.00 77.33           O  
ATOM   1049  N   ASP A 138      25.993   5.740   5.373  1.00 68.23           N  
ATOM   1050  CA  ASP A 138      24.537   5.736   5.292  1.00 67.12           C  
ATOM   1051  C   ASP A 138      23.941   7.124   5.390  1.00 66.22           C  
ATOM   1052  O   ASP A 138      22.888   7.377   4.811  1.00 65.97           O  
ATOM   1053  CB  ASP A 138      23.919   4.848   6.382  1.00 67.48           C  
ATOM   1054  CG  ASP A 138      24.355   3.381   6.287  1.00 68.03           C  
ATOM   1055  OD1 ASP A 138      24.887   2.961   5.234  1.00 68.62           O  
ATOM   1056  OD2 ASP A 138      24.167   2.638   7.282  1.00 68.10           O1-
ATOM   1057  N   VAL A 139      24.581   8.004   6.161  1.00 65.36           N  
ATOM   1058  CA  VAL A 139      24.065   9.379   6.354  1.00 64.97           C  
ATOM   1059  C   VAL A 139      25.074  10.460   5.924  1.00 64.69           C  
ATOM   1060  O   VAL A 139      26.285  10.386   6.240  1.00 64.64           O  
ATOM   1061  CB  VAL A 139      23.490   9.647   7.811  1.00 64.91           C  
ATOM   1062  CG1 VAL A 139      23.200  11.130   8.090  1.00 63.75           C  
ATOM   1063  CG2 VAL A 139      22.239   8.822   8.066  1.00 65.79           C  
ATOM   1064  N   ASP A 140      24.554  11.434   5.172  1.00 63.96           N  
ATOM   1065  CA  ASP A 140      25.286  12.606   4.773  1.00 63.28           C  
ATOM   1066  C   ASP A 140      24.263  13.702   4.550  1.00 62.91           C  
ATOM   1067  O   ASP A 140      23.525  13.644   3.579  1.00 63.47           O  
ATOM   1068  CB  ASP A 140      26.030  12.314   3.480  1.00 63.13           C  
ATOM   1069  CG  ASP A 140      26.903  13.463   3.037  1.00 64.41           C  
ATOM   1070  OD1 ASP A 140      27.007  14.511   3.760  1.00 65.60           O  
ATOM   1071  OD2 ASP A 140      27.481  13.312   1.933  1.00 65.33           O1-
ATOM   1072  N   ASP A 141      24.188  14.678   5.450  1.00 62.44           N  
ATOM   1073  CA  ASP A 141      23.248  15.786   5.294  1.00 62.46           C  
ATOM   1074  C   ASP A 141      23.654  16.919   6.183  1.00 62.02           C  
ATOM   1075  O   ASP A 141      24.820  17.028   6.564  1.00 62.01           O  
ATOM   1076  CB  ASP A 141      21.815  15.370   5.647  1.00 63.04           C  
ATOM   1077  CG  ASP A 141      21.726  14.615   6.970  1.00 65.18           C  
ATOM   1078  OD1 ASP A 141      22.475  14.943   7.932  1.00 67.66           O  
ATOM   1079  OD2 ASP A 141      20.895  13.681   7.035  1.00 67.10           O1-
ATOM   1080  N   ASP A 142      22.664  17.718   6.558  1.00 61.73           N  
ATOM   1081  CA  ASP A 142      22.872  18.919   7.357  1.00 61.82           C  
ATOM   1082  C   ASP A 142      23.446  18.682   8.759  1.00 61.17           C  
ATOM   1083  O   ASP A 142      24.240  19.481   9.276  1.00 60.79           O  
ATOM   1084  CB  ASP A 142      21.547  19.690   7.450  1.00 62.41           C  
ATOM   1085  CG  ASP A 142      21.106  20.268   6.105  1.00 63.65           C  
ATOM   1086  OD1 ASP A 142      21.623  19.791   5.050  1.00 64.92           O  
ATOM   1087  OD2 ASP A 142      20.246  21.197   6.125  1.00 64.46           O1-
ATOM   1088  N   THR A 143      23.035  17.576   9.358  1.00 60.71           N  
ATOM   1089  CA  THR A 143      23.407  17.260  10.729  1.00 60.32           C  
ATOM   1090  C   THR A 143      24.685  16.415  10.776  1.00 59.70           C  
ATOM   1091  O   THR A 143      25.023  15.812  11.808  1.00 59.45           O  
ATOM   1092  CB  THR A 143      22.245  16.565  11.466  1.00 60.58           C  
ATOM   1093  CG2 THR A 143      21.027  17.529  11.576  1.00 59.94           C  
ATOM   1094  OG1 THR A 143      21.885  15.365  10.759  1.00 60.96           O  
ATOM   1095  N   THR A 144      25.398  16.401   9.649  1.00 58.86           N  
ATOM   1096  CA  THR A 144      26.688  15.708   9.549  1.00 58.26           C  
ATOM   1097  C   THR A 144      27.861  16.656   9.227  1.00 57.29           C  
ATOM   1098  O   THR A 144      29.042  16.237   9.158  1.00 56.92           O  
ATOM   1099  CB  THR A 144      26.626  14.590   8.526  1.00 58.32           C  
ATOM   1100  CG2 THR A 144      25.721  13.485   9.038  1.00 58.14           C  
ATOM   1101  OG1 THR A 144      26.093  15.118   7.296  1.00 59.07           O  
ATOM   1102  N   VAL A 145      27.529  17.932   9.047  1.00 55.71           N  
ATOM   1103  CA  VAL A 145      28.555  18.945   8.909  1.00 54.63           C  
ATOM   1104  C   VAL A 145      29.023  19.452  10.276  1.00 53.58           C  
ATOM   1105  O   VAL A 145      28.284  20.110  11.028  1.00 53.38           O  
ATOM   1106  CB  VAL A 145      28.107  20.108   8.007  1.00 54.90           C  
ATOM   1107  CG1 VAL A 145      29.233  21.133   7.844  1.00 54.84           C  
ATOM   1108  CG2 VAL A 145      27.699  19.579   6.656  1.00 55.31           C  
ATOM   1109  N   ILE A 146      30.275  19.136  10.579  1.00 52.18           N  
ATOM   1110  CA  ILE A 146      30.911  19.578  11.812  1.00 50.36           C  
ATOM   1111  C   ILE A 146      31.797  20.820  11.610  1.00 48.89           C  
ATOM   1112  O   ILE A 146      32.880  20.750  11.013  1.00 48.12           O  
ATOM   1113  CB  ILE A 146      31.753  18.453  12.438  1.00 50.45           C  
ATOM   1114  CG1 ILE A 146      30.983  17.126  12.467  1.00 48.95           C  
ATOM   1115  CG2 ILE A 146      32.183  18.865  13.833  1.00 51.48           C  
ATOM   1116  CD1 ILE A 146      31.855  15.946  12.826  1.00 45.94           C  
ATOM   1117  N   THR A 147      31.335  21.943  12.149  1.00 47.36           N  
ATOM   1118  CA  THR A 147      32.041  23.197  11.980  1.00 46.18           C  
ATOM   1119  C   THR A 147      32.904  23.596  13.186  1.00 45.67           C  
ATOM   1120  O   THR A 147      32.384  23.913  14.261  1.00 45.90           O  
ATOM   1121  CB  THR A 147      31.086  24.344  11.564  1.00 45.90           C  
ATOM   1122  CG2 THR A 147      30.245  23.888  10.427  1.00 46.31           C  
ATOM   1123  OG1 THR A 147      30.226  24.719  12.647  1.00 45.19           O  
ATOM   1124  N   LEU A 148      34.223  23.591  12.979  1.00 44.45           N  
ATOM   1125  CA  LEU A 148      35.199  24.119  13.943  1.00 43.16           C  
ATOM   1126  C   LEU A 148      35.507  25.599  13.714  1.00 42.83           C  
ATOM   1127  O   LEU A 148      35.945  25.968  12.625  1.00 42.42           O  
ATOM   1128  CB  LEU A 148      36.509  23.362  13.831  1.00 42.72           C  
ATOM   1129  CG  LEU A 148      36.364  21.871  13.848  1.00 41.34           C  
ATOM   1130  CD1 LEU A 148      37.736  21.298  14.024  1.00 39.70           C  
ATOM   1131  CD2 LEU A 148      35.435  21.525  14.993  1.00 41.70           C  
ATOM   1132  N   SER A 149      35.296  26.423  14.750  1.00 42.51           N  
ATOM   1133  CA  SER A 149      35.472  27.885  14.694  1.00 41.98           C  
ATOM   1134  C   SER A 149      36.059  28.415  15.972  1.00 41.22           C  
ATOM   1135  O   SER A 149      35.699  27.989  17.056  1.00 40.58           O  
ATOM   1136  CB  SER A 149      34.141  28.607  14.471  1.00 42.22           C  
ATOM   1137  OG  SER A 149      33.474  28.141  13.318  1.00 44.04           O  
ATOM   1138  N   ASP A 150      36.965  29.361  15.830  1.00 41.33           N  
ATOM   1139  CA  ASP A 150      37.512  30.056  16.971  1.00 41.97           C  
ATOM   1140  C   ASP A 150      36.679  31.300  17.227  1.00 41.92           C  
ATOM   1141  O   ASP A 150      36.153  31.935  16.305  1.00 42.23           O  
ATOM   1142  CB  ASP A 150      38.989  30.392  16.759  1.00 42.44           C  
ATOM   1143  CG  ASP A 150      39.249  31.181  15.484  1.00 44.39           C  
ATOM   1144  OD1 ASP A 150      38.506  31.038  14.490  1.00 46.31           O  
ATOM   1145  OD2 ASP A 150      40.228  31.946  15.474  1.00 47.42           O1-
ATOM   1146  N   TRP A 151      36.525  31.636  18.493  1.00 41.62           N  
ATOM   1147  CA  TRP A 151      35.629  32.704  18.825  1.00 41.50           C  
ATOM   1148  C   TRP A 151      36.338  33.694  19.733  1.00 41.44           C  
ATOM   1149  O   TRP A 151      37.216  33.317  20.520  1.00 41.30           O  
ATOM   1150  CB  TRP A 151      34.361  32.140  19.455  1.00 41.49           C  
ATOM   1151  CG  TRP A 151      33.308  33.164  19.647  1.00 42.33           C  
ATOM   1152  CD1 TRP A 151      32.776  33.596  20.836  1.00 43.30           C  
ATOM   1153  CD2 TRP A 151      32.664  33.917  18.622  1.00 42.48           C  
ATOM   1154  CE2 TRP A 151      31.741  34.788  19.257  1.00 42.28           C  
ATOM   1155  CE3 TRP A 151      32.770  33.942  17.226  1.00 42.35           C  
ATOM   1156  NE1 TRP A 151      31.836  34.575  20.611  1.00 42.89           N  
ATOM   1157  CZ2 TRP A 151      30.931  35.683  18.535  1.00 41.66           C  
ATOM   1158  CZ3 TRP A 151      31.954  34.832  16.510  1.00 42.83           C  
ATOM   1159  CH2 TRP A 151      31.050  35.687  17.170  1.00 41.68           C  
ATOM   1160  N   TYR A 152      35.966  34.962  19.604  1.00 41.11           N  
ATOM   1161  CA  TYR A 152      36.671  35.998  20.303  1.00 41.37           C  
ATOM   1162  C   TYR A 152      35.695  36.855  21.028  1.00 41.88           C  
ATOM   1163  O   TYR A 152      34.713  37.267  20.435  1.00 41.63           O  
ATOM   1164  CB  TYR A 152      37.471  36.839  19.303  1.00 41.15           C  
ATOM   1165  CG  TYR A 152      38.591  36.059  18.689  1.00 39.77           C  
ATOM   1166  CD1 TYR A 152      38.419  35.397  17.479  1.00 38.79           C  
ATOM   1167  CD2 TYR A 152      39.819  35.935  19.339  1.00 38.96           C  
ATOM   1168  CE1 TYR A 152      39.461  34.638  16.926  1.00 38.05           C  
ATOM   1169  CE2 TYR A 152      40.865  35.188  18.790  1.00 37.25           C  
ATOM   1170  CZ  TYR A 152      40.677  34.549  17.599  1.00 36.56           C  
ATOM   1171  OH  TYR A 152      41.716  33.828  17.100  1.00 35.66           O  
ATOM   1172  N   HIS A 153      35.971  37.152  22.293  1.00 42.76           N  
ATOM   1173  CA  HIS A 153      35.117  38.074  23.018  1.00 44.17           C  
ATOM   1174  C   HIS A 153      35.303  39.526  22.619  1.00 44.49           C  
ATOM   1175  O   HIS A 153      34.352  40.295  22.596  1.00 45.18           O  
ATOM   1176  CB  HIS A 153      35.266  37.897  24.511  1.00 44.59           C  
ATOM   1177  CG  HIS A 153      34.743  36.586  24.996  1.00 47.00           C  
ATOM   1178  CD2 HIS A 153      33.769  35.773  24.512  1.00 48.02           C  
ATOM   1179  ND1 HIS A 153      35.262  35.953  26.101  1.00 50.29           N  
ATOM   1180  CE1 HIS A 153      34.627  34.806  26.281  1.00 51.23           C  
ATOM   1181  NE2 HIS A 153      33.721  34.671  25.326  1.00 49.10           N  
ATOM   1182  N   THR A 154      36.526  39.907  22.294  1.00 44.61           N  
ATOM   1183  CA  THR A 154      36.764  41.240  21.766  1.00 44.37           C  
ATOM   1184  C   THR A 154      36.684  41.226  20.225  1.00 44.31           C  
ATOM   1185  O   THR A 154      37.008  40.228  19.597  1.00 44.39           O  
ATOM   1186  CB  THR A 154      38.089  41.795  22.298  1.00 44.39           C  
ATOM   1187  CG2 THR A 154      39.289  40.833  22.000  1.00 45.64           C  
ATOM   1188  OG1 THR A 154      38.316  43.086  21.733  1.00 43.75           O  
ATOM   1189  N   ALA A 155      36.228  42.318  19.622  1.00 44.34           N  
ATOM   1190  CA  ALA A 155      36.012  42.372  18.161  1.00 44.27           C  
ATOM   1191  C   ALA A 155      37.300  42.474  17.379  1.00 44.08           C  
ATOM   1192  O   ALA A 155      38.331  42.848  17.916  1.00 44.26           O  
ATOM   1193  CB  ALA A 155      35.116  43.533  17.802  1.00 44.64           C  
ATOM   1194  N   ALA A 156      37.225  42.188  16.091  1.00 43.87           N  
ATOM   1195  CA  ALA A 156      38.441  42.060  15.296  1.00 43.73           C  
ATOM   1196  C   ALA A 156      39.186  43.367  15.245  1.00 43.11           C  
ATOM   1197  O   ALA A 156      40.404  43.414  15.380  1.00 42.63           O  
ATOM   1198  CB  ALA A 156      38.110  41.606  13.896  1.00 43.97           C  
ATOM   1199  N   LYS A 157      38.437  44.438  15.048  1.00 42.62           N  
ATOM   1200  CA  LYS A 157      39.079  45.728  14.894  1.00 42.58           C  
ATOM   1201  C   LYS A 157      39.480  46.322  16.248  1.00 42.11           C  
ATOM   1202  O   LYS A 157      40.392  47.179  16.320  1.00 41.87           O  
ATOM   1203  CB  LYS A 157      38.181  46.698  14.110  1.00 42.73           C  
ATOM   1204  CG  LYS A 157      38.150  46.493  12.600  1.00 43.14           C  
ATOM   1205  CD  LYS A 157      39.508  46.733  11.907  1.00 42.54           C  
ATOM   1206  CE  LYS A 157      39.315  46.650  10.402  1.00 43.23           C  
ATOM   1207  NZ  LYS A 157      38.458  45.415  10.046  1.00 42.10           N1+
ATOM   1208  N   LEU A 158      38.805  45.845  17.300  1.00 41.21           N  
ATOM   1209  CA  LEU A 158      38.937  46.400  18.640  1.00 40.25           C  
ATOM   1210  C   LEU A 158      40.076  45.813  19.449  1.00 39.85           C  
ATOM   1211  O   LEU A 158      40.664  46.511  20.261  1.00 40.10           O  
ATOM   1212  CB  LEU A 158      37.636  46.260  19.401  1.00 39.96           C  
ATOM   1213  CG  LEU A 158      36.627  47.296  18.965  1.00 39.53           C  
ATOM   1214  CD1 LEU A 158      35.285  47.052  19.655  1.00 40.12           C  
ATOM   1215  CD2 LEU A 158      37.229  48.671  19.270  1.00 41.03           C  
ATOM   1216  N   GLY A 159      40.384  44.536  19.236  1.00 39.19           N  
ATOM   1217  CA  GLY A 159      41.529  43.887  19.890  1.00 37.97           C  
ATOM   1218  C   GLY A 159      42.843  44.084  19.157  1.00 36.93           C  
ATOM   1219  O   GLY A 159      42.946  44.871  18.240  1.00 37.21           O  
ATOM   1220  N   PRO A 160      43.860  43.339  19.527  1.00 36.10           N  
ATOM   1221  CA  PRO A 160      45.151  43.606  18.968  1.00 35.96           C  
ATOM   1222  C   PRO A 160      45.215  43.096  17.541  1.00 35.96           C  
ATOM   1223  O   PRO A 160      44.392  42.270  17.166  1.00 35.78           O  
ATOM   1224  CB  PRO A 160      46.068  42.759  19.837  1.00 35.76           C  
ATOM   1225  CG  PRO A 160      45.259  41.604  20.155  1.00 36.15           C  
ATOM   1226  CD  PRO A 160      43.883  42.180  20.416  1.00 36.51           C  
ATOM   1227  N   ALA A 161      46.211  43.573  16.786  1.00 36.12           N  
ATOM   1228  CA  ALA A 161      46.500  43.127  15.424  1.00 35.54           C  
ATOM   1229  C   ALA A 161      46.687  41.638  15.363  1.00 35.38           C  
ATOM   1230  O   ALA A 161      46.142  40.998  14.470  1.00 35.98           O  
ATOM   1231  CB  ALA A 161      47.730  43.812  14.881  1.00 35.61           C  
ATOM   1232  N   PHE A 162      47.450  41.078  16.293  1.00 34.99           N  
ATOM   1233  CA  PHE A 162      47.620  39.634  16.309  1.00 35.41           C  
ATOM   1234  C   PHE A 162      47.181  39.039  17.649  1.00 36.33           C  
ATOM   1235  O   PHE A 162      47.984  38.952  18.594  1.00 36.76           O  
ATOM   1236  CB  PHE A 162      49.063  39.211  15.948  1.00 35.07           C  
ATOM   1237  CG  PHE A 162      49.630  39.913  14.742  1.00 32.84           C  
ATOM   1238  CD1 PHE A 162      49.211  39.583  13.469  1.00 32.19           C  
ATOM   1239  CD2 PHE A 162      50.579  40.899  14.889  1.00 30.51           C  
ATOM   1240  CE1 PHE A 162      49.719  40.240  12.368  1.00 31.28           C  
ATOM   1241  CE2 PHE A 162      51.095  41.548  13.806  1.00 29.22           C  
ATOM   1242  CZ  PHE A 162      50.667  41.224  12.543  1.00 30.65           C  
ATOM   1243  N   PRO A 163      45.899  38.635  17.745  1.00 36.75           N  
ATOM   1244  CA  PRO A 163      45.369  37.957  18.923  1.00 37.13           C  
ATOM   1245  C   PRO A 163      46.131  36.681  19.207  1.00 37.95           C  
ATOM   1246  O   PRO A 163      46.236  35.856  18.302  1.00 37.83           O  
ATOM   1247  CB  PRO A 163      43.957  37.592  18.494  1.00 36.66           C  
ATOM   1248  CG  PRO A 163      43.616  38.625  17.523  1.00 36.72           C  
ATOM   1249  CD  PRO A 163      44.851  38.828  16.734  1.00 36.73           C  
ATOM   1250  N   PRO A 164      46.643  36.513  20.455  1.00 38.86           N  
ATOM   1251  CA  PRO A 164      47.439  35.361  20.885  1.00 39.29           C  
ATOM   1252  C   PRO A 164      46.601  34.087  20.921  1.00 39.72           C  
ATOM   1253  O   PRO A 164      47.064  33.024  20.518  1.00 40.43           O  
ATOM   1254  CB  PRO A 164      47.848  35.717  22.317  1.00 39.30           C  
ATOM   1255  CG  PRO A 164      47.589  37.151  22.454  1.00 39.70           C  
ATOM   1256  CD  PRO A 164      46.427  37.445  21.574  1.00 39.14           C  
ATOM   1257  N   ASN A 165      45.367  34.179  21.386  1.00 39.88           N  
ATOM   1258  CA  ASN A 165      44.526  32.990  21.433  1.00 40.09           C  
ATOM   1259  C   ASN A 165      43.059  33.335  21.207  1.00 39.94           C  
ATOM   1260  O   ASN A 165      42.672  34.505  21.244  1.00 39.73           O  
ATOM   1261  CB  ASN A 165      44.705  32.290  22.779  1.00 39.89           C  
ATOM   1262  CG  ASN A 165      44.804  33.282  23.915  1.00 40.68           C  
ATOM   1263  ND2 ASN A 165      45.987  33.387  24.483  1.00 43.04           N  
ATOM   1264  OD1 ASN A 165      43.849  33.992  24.244  1.00 40.50           O  
ATOM   1265  N   ALA A 166      42.257  32.304  20.960  1.00 39.81           N  
ATOM   1266  CA  ALA A 166      40.824  32.454  20.902  1.00 40.09           C  
ATOM   1267  C   ALA A 166      40.305  32.354  22.312  1.00 40.17           C  
ATOM   1268  O   ALA A 166      40.890  31.646  23.111  1.00 39.90           O  
ATOM   1269  CB  ALA A 166      40.219  31.354  20.055  1.00 40.41           C  
ATOM   1270  N   ASP A 167      39.212  33.052  22.612  1.00 40.60           N  
ATOM   1271  CA  ASP A 167      38.575  32.954  23.921  1.00 41.22           C  
ATOM   1272  C   ASP A 167      37.879  31.593  24.095  1.00 40.87           C  
ATOM   1273  O   ASP A 167      37.868  31.031  25.199  1.00 41.61           O  
ATOM   1274  CB  ASP A 167      37.579  34.100  24.137  1.00 41.93           C  
ATOM   1275  CG  ASP A 167      38.225  35.483  24.006  1.00 44.60           C  
ATOM   1276  OD1 ASP A 167      38.764  35.809  22.926  1.00 47.16           O  
ATOM   1277  OD2 ASP A 167      38.180  36.271  24.973  1.00 47.86           O1-
ATOM   1278  N   SER A 168      37.304  31.063  23.019  1.00 39.97           N  
ATOM   1279  CA  SER A 168      36.620  29.780  23.078  1.00 39.24           C  
ATOM   1280  C   SER A 168      36.765  29.111  21.740  1.00 39.58           C  
ATOM   1281  O   SER A 168      36.980  29.795  20.730  1.00 40.08           O  
ATOM   1282  CB  SER A 168      35.137  29.974  23.401  1.00 39.14           C  
ATOM   1283  OG  SER A 168      34.433  30.612  22.338  1.00 36.75           O  
ATOM   1284  N   VAL A 169      36.683  27.782  21.737  1.00 39.76           N  
ATOM   1285  CA  VAL A 169      36.633  27.001  20.501  1.00 39.92           C  
ATOM   1286  C   VAL A 169      35.196  26.484  20.294  1.00 40.64           C  
ATOM   1287  O   VAL A 169      34.655  25.762  21.127  1.00 41.13           O  
ATOM   1288  CB  VAL A 169      37.661  25.859  20.550  1.00 39.53           C  
ATOM   1289  CG1 VAL A 169      37.398  24.824  19.458  1.00 39.38           C  
ATOM   1290  CG2 VAL A 169      39.064  26.431  20.459  1.00 38.65           C  
ATOM   1291  N   LEU A 170      34.562  26.880  19.208  1.00 41.28           N  
ATOM   1292  CA  LEU A 170      33.174  26.534  19.031  1.00 42.70           C  
ATOM   1293  C   LEU A 170      33.008  25.368  18.064  1.00 43.99           C  
ATOM   1294  O   LEU A 170      33.429  25.464  16.905  1.00 44.47           O  
ATOM   1295  CB  LEU A 170      32.408  27.739  18.493  1.00 42.64           C  
ATOM   1296  CG  LEU A 170      32.277  29.037  19.285  1.00 42.30           C  
ATOM   1297  CD1 LEU A 170      31.614  30.100  18.444  1.00 40.98           C  
ATOM   1298  CD2 LEU A 170      31.405  28.770  20.457  1.00 44.45           C  
ATOM   1299  N   ILE A 171      32.381  24.279  18.519  1.00 45.14           N  
ATOM   1300  CA  ILE A 171      32.020  23.169  17.608  1.00 46.15           C  
ATOM   1301  C   ILE A 171      30.552  23.310  17.257  1.00 46.94           C  
ATOM   1302  O   ILE A 171      29.750  23.562  18.143  1.00 47.81           O  
ATOM   1303  CB  ILE A 171      32.356  21.774  18.189  1.00 45.77           C  
ATOM   1304  CG1 ILE A 171      33.845  21.733  18.529  1.00 45.48           C  
ATOM   1305  CG2 ILE A 171      32.014  20.677  17.174  1.00 44.67           C  
ATOM   1306  CD1 ILE A 171      34.262  20.631  19.434  1.00 46.92           C  
ATOM   1307  N   ASN A 172      30.215  23.195  15.971  1.00 47.52           N  
ATOM   1308  CA  ASN A 172      28.868  23.527  15.490  1.00 48.23           C  
ATOM   1309  C   ASN A 172      28.291  24.833  16.076  1.00 48.33           C  
ATOM   1310  O   ASN A 172      27.077  25.044  16.093  1.00 48.55           O  
ATOM   1311  CB  ASN A 172      27.919  22.354  15.705  1.00 48.59           C  
ATOM   1312  CG  ASN A 172      28.062  21.292  14.643  1.00 49.96           C  
ATOM   1313  ND2 ASN A 172      26.960  20.600  14.371  1.00 52.93           N  
ATOM   1314  OD1 ASN A 172      29.141  21.093  14.061  1.00 49.31           O  
ATOM   1315  N   GLY A 173      29.179  25.699  16.554  1.00 48.24           N  
ATOM   1316  CA  GLY A 173      28.784  27.014  16.990  1.00 48.66           C  
ATOM   1317  C   GLY A 173      28.495  27.061  18.464  1.00 49.08           C  
ATOM   1318  O   GLY A 173      27.860  27.994  18.941  1.00 49.48           O  
ATOM   1319  N   LEU A 174      28.976  26.070  19.196  1.00 49.39           N  
ATOM   1320  CA  LEU A 174      28.687  25.986  20.619  1.00 50.26           C  
ATOM   1321  C   LEU A 174      29.914  25.468  21.349  1.00 51.39           C  
ATOM   1322  O   LEU A 174      30.428  24.384  21.031  1.00 51.36           O  
ATOM   1323  CB  LEU A 174      27.487  25.056  20.882  1.00 49.97           C  
ATOM   1324  CG  LEU A 174      26.069  25.440  20.433  1.00 48.81           C  
ATOM   1325  CD1 LEU A 174      25.245  24.201  20.057  1.00 48.40           C  
ATOM   1326  CD2 LEU A 174      25.369  26.265  21.518  1.00 47.69           C  
ATOM   1327  N   GLY A 175      30.375  26.235  22.335  1.00 52.64           N  
ATOM   1328  CA  GLY A 175      31.573  25.874  23.105  1.00 54.35           C  
ATOM   1329  C   GLY A 175      31.553  26.628  24.413  1.00 55.83           C  
ATOM   1330  O   GLY A 175      30.510  27.210  24.781  1.00 56.15           O  
ATOM   1331  N   ARG A 176      32.691  26.630  25.113  1.00 56.96           N  
ATOM   1332  CA  ARG A 176      32.812  27.402  26.375  1.00 58.01           C  
ATOM   1333  C   ARG A 176      34.194  28.039  26.543  1.00 58.42           C  
ATOM   1334  O   ARG A 176      35.161  27.659  25.859  1.00 58.48           O  
ATOM   1335  CB  ARG A 176      32.515  26.520  27.603  1.00 58.42           C  
ATOM   1336  CG  ARG A 176      31.078  26.025  27.768  1.00 58.49           C  
ATOM   1337  CD  ARG A 176      31.061  24.697  28.555  1.00 59.11           C  
ATOM   1338  NE  ARG A 176      29.701  24.253  28.860  1.00 57.44           N  
ATOM   1339  CZ  ARG A 176      29.404  23.177  29.570  1.00 55.76           C  
ATOM   1340  NH1 ARG A 176      28.133  22.883  29.782  1.00 54.43           N1+
ATOM   1341  NH2 ARG A 176      30.371  22.410  30.056  1.00 56.19           N  
ATOM   1342  N   PHE A 177      34.282  29.000  27.459  1.00 58.86           N  
ATOM   1343  CA  PHE A 177      35.572  29.581  27.794  1.00 59.64           C  
ATOM   1344  C   PHE A 177      36.092  29.226  29.192  1.00 60.82           C  
ATOM   1345  O   PHE A 177      35.587  28.298  29.816  1.00 61.11           O  
ATOM   1346  CB  PHE A 177      35.558  31.071  27.567  1.00 58.98           C  
ATOM   1347  CG  PHE A 177      34.482  31.797  28.288  1.00 58.08           C  
ATOM   1348  CD1 PHE A 177      33.195  31.862  27.770  1.00 57.65           C  
ATOM   1349  CD2 PHE A 177      34.778  32.506  29.442  1.00 57.93           C  
ATOM   1350  CE1 PHE A 177      32.200  32.602  28.411  1.00 58.21           C  
ATOM   1351  CE2 PHE A 177      33.798  33.252  30.096  1.00 58.53           C  
ATOM   1352  CZ  PHE A 177      32.502  33.300  29.579  1.00 58.77           C  
ATOM   1353  N   ALA A 178      37.119  29.942  29.658  1.00 62.00           N  
ATOM   1354  CA  ALA A 178      37.817  29.635  30.919  1.00 63.07           C  
ATOM   1355  C   ALA A 178      36.919  29.724  32.140  1.00 64.05           C  
ATOM   1356  O   ALA A 178      36.519  28.692  32.691  1.00 64.58           O  
ATOM   1357  CB  ALA A 178      39.011  30.562  31.086  1.00 20.00           C  
ATOM   1358  N   GLY A 179      36.588  30.947  32.567  1.00 64.65           N  
ATOM   1359  CA  GLY A 179      35.624  31.161  33.664  1.00 65.16           C  
ATOM   1360  C   GLY A 179      34.196  31.055  33.149  1.00 65.57           C  
ATOM   1361  O   GLY A 179      33.393  31.963  33.355  1.00 65.40           O  
ATOM   1362  N   GLY A 180      33.887  29.919  32.515  1.00 66.09           N  
ATOM   1363  CA  GLY A 180      32.734  29.760  31.619  1.00 66.45           C  
ATOM   1364  C   GLY A 180      31.385  29.630  32.266  1.00 66.49           C  
ATOM   1365  O   GLY A 180      31.283  29.165  33.383  1.00 66.31           O  
ATOM   1366  N   ASN A 181      30.351  30.045  31.545  1.00 67.01           N  
ATOM   1367  CA  ASN A 181      28.989  29.916  32.017  1.00 67.75           C  
ATOM   1368  C   ASN A 181      28.569  28.449  32.174  1.00 68.02           C  
ATOM   1369  O   ASN A 181      27.484  28.163  32.697  1.00 68.40           O  
ATOM   1370  CB  ASN A 181      28.025  30.634  31.059  1.00 68.09           C  
ATOM   1371  CG  ASN A 181      26.586  30.698  31.601  1.00 68.57           C  
ATOM   1372  ND2 ASN A 181      25.601  30.223  30.808  1.00 67.44           N  
ATOM   1373  OD1 ASN A 181      26.374  31.168  32.725  1.00 69.33           O  
ATOM   1374  N   ALA A 182      29.429  27.527  31.730  1.00 68.09           N  
ATOM   1375  CA  ALA A 182      29.092  26.093  31.635  1.00 68.07           C  
ATOM   1376  C   ALA A 182      27.758  25.837  30.892  1.00 67.95           C  
ATOM   1377  O   ALA A 182      26.993  24.954  31.246  1.00 67.91           O  
ATOM   1378  CB  ALA A 182      29.111  25.425  33.022  1.00 67.98           C  
ATOM   1379  N   SER A 183      27.512  26.611  29.842  1.00 67.85           N  
ATOM   1380  CA  SER A 183      26.264  26.544  29.110  1.00 68.02           C  
ATOM   1381  C   SER A 183      26.350  25.516  27.992  1.00 67.99           C  
ATOM   1382  O   SER A 183      27.360  24.811  27.883  1.00 67.86           O  
ATOM   1383  CB  SER A 183      25.934  27.909  28.532  1.00 68.14           C  
ATOM   1384  OG  SER A 183      26.986  28.337  27.685  1.00 69.04           O  
ATOM   1385  N   ASP A 184      25.300  25.480  27.154  1.00 67.89           N  
ATOM   1386  CA  ASP A 184      25.024  24.388  26.198  1.00 67.75           C  
ATOM   1387  C   ASP A 184      26.226  23.954  25.381  1.00 67.25           C  
ATOM   1388  O   ASP A 184      27.028  24.785  24.957  1.00 67.19           O  
ATOM   1389  CB  ASP A 184      23.904  24.787  25.244  1.00 67.99           C  
ATOM   1390  CG  ASP A 184      22.545  24.885  25.927  1.00 69.38           C  
ATOM   1391  OD1 ASP A 184      22.108  23.884  26.553  1.00 71.25           O  
ATOM   1392  OD2 ASP A 184      21.901  25.955  25.795  1.00 69.78           O1-
ATOM   1393  N   LEU A 185      26.356  22.647  25.181  1.00 66.70           N  
ATOM   1394  CA  LEU A 185      27.394  22.096  24.311  1.00 66.07           C  
ATOM   1395  C   LEU A 185      26.769  21.605  22.977  1.00 66.17           C  
ATOM   1396  O   LEU A 185      25.529  21.571  22.813  1.00 66.60           O  
ATOM   1397  CB  LEU A 185      28.192  20.984  25.029  1.00 65.58           C  
ATOM   1398  CG  LEU A 185      29.058  21.259  26.275  1.00 64.44           C  
ATOM   1399  CD1 LEU A 185      29.647  19.962  26.869  1.00 61.49           C  
ATOM   1400  CD2 LEU A 185      30.200  22.218  25.953  1.00 64.92           C  
ATOM   1401  N   ALA A 186      27.607  21.254  22.009  1.00 65.63           N  
ATOM   1402  CA  ALA A 186      27.075  20.788  20.752  1.00 65.33           C  
ATOM   1403  C   ALA A 186      26.764  19.301  20.843  1.00 65.46           C  
ATOM   1404  O   ALA A 186      27.563  18.520  21.370  1.00 65.08           O  
ATOM   1405  CB  ALA A 186      28.038  21.067  19.657  1.00 65.23           C  
ATOM   1406  N   VAL A 187      25.606  18.918  20.311  1.00 65.91           N  
ATOM   1407  CA  VAL A 187      25.108  17.531  20.386  1.00 66.23           C  
ATOM   1408  C   VAL A 187      24.928  16.822  19.042  1.00 65.91           C  
ATOM   1409  O   VAL A 187      23.943  17.054  18.334  1.00 66.09           O  
ATOM   1410  CB  VAL A 187      23.747  17.476  21.134  1.00 66.69           C  
ATOM   1411  CG1 VAL A 187      23.986  17.275  22.622  1.00 67.58           C  
ATOM   1412  CG2 VAL A 187      22.873  18.755  20.851  1.00 66.36           C  
ATOM   1413  N   ILE A 188      25.857  15.934  18.706  1.00 65.52           N  
ATOM   1414  CA  ILE A 188      25.765  15.203  17.438  1.00 65.37           C  
ATOM   1415  C   ILE A 188      25.243  13.820  17.720  1.00 65.02           C  
ATOM   1416  O   ILE A 188      25.874  13.053  18.460  1.00 65.17           O  
ATOM   1417  CB  ILE A 188      27.126  15.123  16.692  1.00 65.58           C  
ATOM   1418  CG1 ILE A 188      27.443  16.472  16.034  1.00 66.47           C  
ATOM   1419  CG2 ILE A 188      27.132  14.009  15.631  1.00 65.03           C  
ATOM   1420  CD1 ILE A 188      28.895  16.599  15.597  1.00 68.29           C  
ATOM   1421  N   THR A 189      24.095  13.512  17.125  1.00 64.44           N  
ATOM   1422  CA  THR A 189      23.388  12.262  17.386  1.00 63.89           C  
ATOM   1423  C   THR A 189      23.715  11.210  16.325  1.00 63.60           C  
ATOM   1424  O   THR A 189      23.916  11.530  15.150  1.00 63.78           O  
ATOM   1425  CB  THR A 189      21.869  12.508  17.495  1.00 63.78           C  
ATOM   1426  CG2 THR A 189      21.523  13.152  18.838  1.00 63.63           C  
ATOM   1427  OG1 THR A 189      21.464  13.409  16.455  1.00 63.86           O  
ATOM   1428  N   VAL A 190      23.805   9.959  16.748  1.00 63.14           N  
ATOM   1429  CA  VAL A 190      24.073   8.872  15.817  1.00 63.01           C  
ATOM   1430  C   VAL A 190      23.203   7.662  16.183  1.00 63.52           C  
ATOM   1431  O   VAL A 190      22.868   7.487  17.368  1.00 64.15           O  
ATOM   1432  CB  VAL A 190      25.570   8.476  15.803  1.00 62.63           C  
ATOM   1433  CG1 VAL A 190      26.336   9.368  14.889  1.00 62.01           C  
ATOM   1434  CG2 VAL A 190      26.154   8.528  17.200  1.00 62.69           C  
ATOM   1435  N   GLU A 191      22.823   6.854  15.174  1.00 63.49           N  
ATOM   1436  CA  GLU A 191      22.145   5.540  15.363  1.00 62.95           C  
ATOM   1437  C   GLU A 191      23.148   4.359  15.296  1.00 63.25           C  
ATOM   1438  O   GLU A 191      24.103   4.376  14.512  1.00 63.06           O  
ATOM   1439  CB  GLU A 191      20.981   5.362  14.362  1.00 62.45           C  
ATOM   1440  CG  GLU A 191      19.891   6.425  14.490  1.00 61.23           C  
ATOM   1441  CD  GLU A 191      18.783   6.284  13.482  0.01 61.20           C  
ATOM   1442  OE1 GLU A 191      18.279   5.153  13.301  0.01 61.07           O  
ATOM   1443  OE2 GLU A 191      18.395   7.314  12.883  0.01 61.06           O1-
ATOM   1444  N   GLN A 192      22.938   3.355  16.145  1.00 63.79           N  
ATOM   1445  CA  GLN A 192      23.775   2.145  16.162  1.00 64.65           C  
ATOM   1446  C   GLN A 192      23.896   1.440  14.784  1.00 64.98           C  
ATOM   1447  O   GLN A 192      22.920   1.411  14.007  1.00 65.29           O  
ATOM   1448  CB  GLN A 192      23.254   1.164  17.233  1.00 64.67           C  
ATOM   1449  CG  GLN A 192      24.031   1.199  18.564  1.00 66.21           C  
ATOM   1450  CD  GLN A 192      25.354   0.352  18.575  1.00 68.55           C  
ATOM   1451  NE2 GLN A 192      25.643  -0.259  19.736  1.00 68.43           N  
ATOM   1452  OE1 GLN A 192      26.094   0.258  17.569  1.00 69.35           O  
ATOM   1453  N   ASN A 193      25.090   0.896  14.488  1.00 65.24           N  
ATOM   1454  CA  ASN A 193      25.353   0.114  13.252  1.00 65.92           C  
ATOM   1455  C   ASN A 193      25.410   0.951  11.934  1.00 65.77           C  
ATOM   1456  O   ASN A 193      26.063   0.550  10.946  1.00 65.88           O  
ATOM   1457  CB  ASN A 193      24.362  -1.078  13.101  1.00 66.64           C  
ATOM   1458  CG  ASN A 193      24.300  -1.974  14.346  1.00 68.72           C  
ATOM   1459  ND2 ASN A 193      23.117  -2.581  14.590  1.00 70.55           N  
ATOM   1460  OD1 ASN A 193      25.300  -2.119  15.081  1.00 71.44           O  
ATOM   1461  N   LYS A 194      24.740   2.116  11.942  1.00 65.52           N  
ATOM   1462  CA  LYS A 194      24.689   3.039  10.790  1.00 65.38           C  
ATOM   1463  C   LYS A 194      25.996   3.821  10.540  1.00 64.99           C  
ATOM   1464  O   LYS A 194      26.547   4.467  11.450  1.00 65.35           O  
ATOM   1465  CB  LYS A 194      23.519   4.025  10.950  1.00 65.46           C  
ATOM   1466  CG  LYS A 194      22.131   3.359  10.909  1.00 67.16           C  
ATOM   1467  CD  LYS A 194      20.992   4.404  10.864  1.00 69.16           C  
ATOM   1468  CE  LYS A 194      19.620   3.765  10.535  1.00 69.25           C  
ATOM   1469  NZ  LYS A 194      18.426   4.655  10.853  1.00 68.43           N1+
ATOM   1470  N   ARG A 195      26.486   3.778   9.300  1.00 64.37           N  
ATOM   1471  CA  ARG A 195      27.664   4.584   8.939  1.00 63.75           C  
ATOM   1472  C   ARG A 195      27.292   6.070   8.809  1.00 62.76           C  
ATOM   1473  O   ARG A 195      26.181   6.420   8.344  1.00 62.40           O  
ATOM   1474  CB  ARG A 195      28.340   4.099   7.640  1.00 64.09           C  
ATOM   1475  CG  ARG A 195      28.618   2.605   7.527  1.00 65.92           C  
ATOM   1476  CD  ARG A 195      27.351   1.841   7.088  1.00 69.24           C  
ATOM   1477  NE  ARG A 195      27.651   0.801   6.103  1.00 71.15           N  
ATOM   1478  CZ  ARG A 195      27.590   0.973   4.783  1.00 72.18           C  
ATOM   1479  NH1 ARG A 195      27.227   2.143   4.257  1.00 72.08           N1+
ATOM   1480  NH2 ARG A 195      27.898  -0.032   3.976  1.00 73.38           N  
ATOM   1481  N   TYR A 196      28.233   6.929   9.215  1.00 61.51           N  
ATOM   1482  CA  TYR A 196      28.066   8.377   9.089  1.00 60.33           C  
ATOM   1483  C   TYR A 196      29.194   9.023   8.273  1.00 58.96           C  
ATOM   1484  O   TYR A 196      30.377   8.749   8.522  1.00 58.89           O  
ATOM   1485  CB  TYR A 196      27.918   9.001  10.482  1.00 60.52           C  
ATOM   1486  CG  TYR A 196      26.547   8.743  11.104  1.00 62.81           C  
ATOM   1487  CD1 TYR A 196      26.276   7.568  11.838  1.00 64.18           C  
ATOM   1488  CD2 TYR A 196      25.505   9.682  10.941  1.00 65.24           C  
ATOM   1489  CE1 TYR A 196      24.994   7.344  12.387  1.00 66.18           C  
ATOM   1490  CE2 TYR A 196      24.224   9.477  11.490  1.00 66.30           C  
ATOM   1491  CZ  TYR A 196      23.973   8.319  12.207  1.00 67.54           C  
ATOM   1492  OH  TYR A 196      22.695   8.186  12.716  1.00 68.89           O  
ATOM   1493  N   ARG A 197      28.816   9.823   7.267  1.00 57.19           N  
ATOM   1494  CA  ARG A 197      29.761  10.715   6.593  1.00 55.68           C  
ATOM   1495  C   ARG A 197      29.732  12.118   7.233  1.00 55.22           C  
ATOM   1496  O   ARG A 197      28.736  12.864   7.120  1.00 54.40           O  
ATOM   1497  CB  ARG A 197      29.510  10.807   5.089  1.00 55.28           C  
ATOM   1498  CG  ARG A 197      30.491  11.760   4.404  1.00 53.92           C  
ATOM   1499  CD  ARG A 197      30.271  11.950   2.922  0.01 52.01           C  
ATOM   1500  NE  ARG A 197      31.260  12.872   2.366  1.00 49.69           N  
ATOM   1501  CZ  ARG A 197      31.581  12.952   1.080  1.00 49.53           C  
ATOM   1502  NH1 ARG A 197      30.988  12.186   0.174  1.00 49.35           N1+
ATOM   1503  NH2 ARG A 197      32.496  13.815   0.695  1.00 49.71           N  
ATOM   1504  N   PHE A 198      30.834  12.448   7.915  1.00 54.66           N  
ATOM   1505  CA  PHE A 198      30.984  13.726   8.607  1.00 53.96           C  
ATOM   1506  C   PHE A 198      31.861  14.669   7.795  1.00 53.28           C  
ATOM   1507  O   PHE A 198      32.981  14.315   7.382  1.00 53.20           O  
ATOM   1508  CB  PHE A 198      31.568  13.519  10.012  1.00 54.24           C  
ATOM   1509  CG  PHE A 198      30.580  12.971  11.012  1.00 53.69           C  
ATOM   1510  CD1 PHE A 198      29.420  13.699  11.350  1.00 52.89           C  
ATOM   1511  CD2 PHE A 198      30.810  11.728  11.613  1.00 52.18           C  
ATOM   1512  CE1 PHE A 198      28.512  13.191  12.272  1.00 52.70           C  
ATOM   1513  CE2 PHE A 198      29.909  11.208  12.539  1.00 52.04           C  
ATOM   1514  CZ  PHE A 198      28.764  11.939  12.877  1.00 52.80           C  
ATOM   1515  N   ARG A 199      31.332  15.860   7.551  1.00 52.00           N  
ATOM   1516  CA  ARG A 199      32.039  16.839   6.774  1.00 51.00           C  
ATOM   1517  C   ARG A 199      32.598  17.877   7.738  1.00 50.41           C  
ATOM   1518  O   ARG A 199      31.838  18.692   8.270  1.00 50.39           O  
ATOM   1519  CB  ARG A 199      31.085  17.460   5.766  1.00 50.99           C  
ATOM   1520  CG  ARG A 199      30.876  16.607   4.540  1.00 51.56           C  
ATOM   1521  CD  ARG A 199      29.710  17.099   3.703  0.01 53.17           C  
ATOM   1522  NE  ARG A 199      29.352  16.143   2.655  1.00 54.91           N  
ATOM   1523  CZ  ARG A 199      29.998  16.011   1.502  1.00 54.68           C  
ATOM   1524  NH1 ARG A 199      31.035  16.779   1.245  1.00 55.07           N1+
ATOM   1525  NH2 ARG A 199      29.607  15.122   0.612  1.00 55.11           N  
ATOM   1526  N   LEU A 200      33.918  17.813   7.975  1.00 49.56           N  
ATOM   1527  CA  LEU A 200      34.622  18.637   8.986  1.00 48.36           C  
ATOM   1528  C   LEU A 200      35.214  19.893   8.358  1.00 47.07           C  
ATOM   1529  O   LEU A 200      36.051  19.812   7.452  1.00 46.99           O  
ATOM   1530  CB  LEU A 200      35.743  17.821   9.664  1.00 48.70           C  
ATOM   1531  CG  LEU A 200      36.601  18.390  10.811  1.00 48.80           C  
ATOM   1532  CD1 LEU A 200      35.843  18.419  12.131  1.00 48.35           C  
ATOM   1533  CD2 LEU A 200      37.886  17.575  10.941  1.00 47.69           C  
ATOM   1534  N   VAL A 201      34.792  21.050   8.858  1.00 45.32           N  
ATOM   1535  CA  VAL A 201      35.173  22.316   8.253  1.00 44.06           C  
ATOM   1536  C   VAL A 201      35.903  23.146   9.282  1.00 43.13           C  
ATOM   1537  O   VAL A 201      35.432  23.275  10.405  1.00 43.29           O  
ATOM   1538  CB  VAL A 201      33.933  23.155   7.773  1.00 44.35           C  
ATOM   1539  CG1 VAL A 201      34.354  24.237   6.790  1.00 43.74           C  
ATOM   1540  CG2 VAL A 201      32.830  22.285   7.147  1.00 44.44           C  
ATOM   1541  N   SER A 202      37.045  23.714   8.900  1.00 41.82           N  
ATOM   1542  CA  SER A 202      37.780  24.647   9.756  1.00 40.48           C  
ATOM   1543  C   SER A 202      37.498  26.095   9.380  1.00 39.41           C  
ATOM   1544  O   SER A 202      38.147  26.617   8.505  1.00 39.85           O  
ATOM   1545  CB  SER A 202      39.295  24.389   9.662  1.00 40.45           C  
ATOM   1546  OG  SER A 202      40.088  25.491  10.146  1.00 40.91           O  
ATOM   1547  N   LEU A 203      36.564  26.754  10.050  1.00 38.11           N  
ATOM   1548  CA  LEU A 203      36.333  28.187   9.823  1.00 37.11           C  
ATOM   1549  C   LEU A 203      37.169  29.054  10.757  1.00 36.84           C  
ATOM   1550  O   LEU A 203      36.714  30.137  11.170  1.00 36.29           O  
ATOM   1551  CB  LEU A 203      34.865  28.545  10.019  1.00 36.85           C  
ATOM   1552  CG  LEU A 203      33.873  27.609   9.343  1.00 36.58           C  
ATOM   1553  CD1 LEU A 203      33.760  26.256  10.039  1.00 35.77           C  
ATOM   1554  CD2 LEU A 203      32.576  28.297   9.376  1.00 37.15           C  
ATOM   1555  N   SER A 204      38.374  28.571  11.084  1.00 36.59           N  
ATOM   1556  CA  SER A 204      39.269  29.227  12.035  1.00 36.59           C  
ATOM   1557  C   SER A 204      39.925  30.519  11.490  1.00 37.12           C  
ATOM   1558  O   SER A 204      40.052  30.714  10.274  1.00 37.20           O  
ATOM   1559  CB  SER A 204      40.326  28.240  12.520  1.00 36.36           C  
ATOM   1560  OG  SER A 204      41.005  28.799  13.623  1.00 36.20           O  
ATOM   1561  N   CYS A 205      40.317  31.418  12.390  1.00 37.50           N  
ATOM   1562  CA  CYS A 205      41.013  32.616  11.973  1.00 38.80           C  
ATOM   1563  C   CYS A 205      42.475  32.499  12.194  1.00 39.15           C  
ATOM   1564  O   CYS A 205      43.234  33.234  11.580  1.00 39.48           O  
ATOM   1565  CB  CYS A 205      40.582  33.832  12.755  1.00 38.54           C  
ATOM   1566  SG  CYS A 205      39.009  34.382  12.250  1.00 45.33           S  
ATOM   1567  N   ASP A 206      42.887  31.624  13.099  1.00 40.09           N  
ATOM   1568  CA  ASP A 206      44.267  31.629  13.561  1.00 41.69           C  
ATOM   1569  C   ASP A 206      44.671  30.227  13.955  1.00 42.62           C  
ATOM   1570  O   ASP A 206      45.594  29.659  13.371  1.00 42.36           O  
ATOM   1571  CB  ASP A 206      44.444  32.608  14.756  1.00 42.03           C  
ATOM   1572  CG  ASP A 206      45.946  32.849  15.185  1.00 44.54           C  
ATOM   1573  OD1 ASP A 206      46.675  31.928  15.704  1.00 46.25           O  
ATOM   1574  OD2 ASP A 206      46.371  34.026  15.065  1.00 46.96           O1-
ATOM   1575  N   PRO A 207      43.996  29.654  14.967  1.00 44.12           N  
ATOM   1576  CA  PRO A 207      44.535  28.398  15.510  1.00 45.29           C  
ATOM   1577  C   PRO A 207      44.221  27.135  14.710  1.00 46.16           C  
ATOM   1578  O   PRO A 207      43.198  27.036  14.016  1.00 45.72           O  
ATOM   1579  CB  PRO A 207      43.917  28.325  16.908  1.00 45.55           C  
ATOM   1580  CG  PRO A 207      42.647  29.125  16.798  1.00 44.97           C  
ATOM   1581  CD  PRO A 207      42.778  30.100  15.674  1.00 43.91           C  
ATOM   1582  N   ASN A 208      45.131  26.182  14.805  1.00 47.69           N  
ATOM   1583  CA  ASN A 208      44.902  24.897  14.209  1.00 49.72           C  
ATOM   1584  C   ASN A 208      44.533  23.870  15.280  1.00 51.12           C  
ATOM   1585  O   ASN A 208      45.111  23.872  16.377  1.00 51.89           O  
ATOM   1586  CB  ASN A 208      46.114  24.456  13.399  1.00 49.72           C  
ATOM   1587  CG  ASN A 208      47.321  24.171  14.258  1.00 50.46           C  
ATOM   1588  ND2 ASN A 208      47.422  22.938  14.750  1.00 50.90           N  
ATOM   1589  OD1 ASN A 208      48.165  25.043  14.468  1.00 52.56           O  
ATOM   1590  N   PHE A 209      43.624  22.978  14.944  1.00 52.14           N  
ATOM   1591  CA  PHE A 209      43.066  22.065  15.898  1.00 52.71           C  
ATOM   1592  C   PHE A 209      43.629  20.679  15.756  1.00 53.43           C  
ATOM   1593  O   PHE A 209      43.915  20.251  14.666  1.00 53.70           O  
ATOM   1594  CB  PHE A 209      41.598  22.011  15.611  1.00 20.00           C  
ATOM   1595  CG  PHE A 209      40.918  23.308  15.788  1.00 20.00           C  
ATOM   1596  CD1 PHE A 209      41.295  24.154  16.768  1.00 20.00           C  
ATOM   1597  CD2 PHE A 209      39.889  23.677  15.004  1.00 20.00           C  
ATOM   1598  CE1 PHE A 209      40.659  25.337  16.945  1.00 20.00           C  
ATOM   1599  CE2 PHE A 209      39.269  24.868  15.197  1.00 20.00           C  
ATOM   1600  CZ  PHE A 209      39.651  25.680  16.167  1.00 20.00           C  
ATOM   1601  N   THR A 210      43.774  19.963  16.852  1.00 53.98           N  
ATOM   1602  CA  THR A 210      43.974  18.525  16.798  1.00 54.96           C  
ATOM   1603  C   THR A 210      42.647  17.828  17.138  1.00 55.73           C  
ATOM   1604  O   THR A 210      42.368  17.549  18.308  1.00 55.99           O  
ATOM   1605  CB  THR A 210      45.116  18.087  17.709  1.00 54.80           C  
ATOM   1606  CG2 THR A 210      45.708  16.751  17.253  1.00 55.18           C  
ATOM   1607  OG1 THR A 210      46.139  19.079  17.648  1.00 55.33           O  
ATOM   1608  N   PHE A 211      41.841  17.570  16.090  1.00 56.77           N  
ATOM   1609  CA  PHE A 211      40.468  17.007  16.167  1.00 57.08           C  
ATOM   1610  C   PHE A 211      40.450  15.511  16.339  1.00 57.92           C  
ATOM   1611  O   PHE A 211      41.042  14.763  15.545  1.00 57.50           O  
ATOM   1612  CB  PHE A 211      39.676  17.344  14.910  1.00 56.66           C  
ATOM   1613  CG  PHE A 211      38.237  16.927  14.958  1.00 55.41           C  
ATOM   1614  CD1 PHE A 211      37.285  17.747  15.522  1.00 55.26           C  
ATOM   1615  CD2 PHE A 211      37.826  15.738  14.398  1.00 54.71           C  
ATOM   1616  CE1 PHE A 211      35.942  17.377  15.547  1.00 54.39           C  
ATOM   1617  CE2 PHE A 211      36.485  15.362  14.415  1.00 54.21           C  
ATOM   1618  CZ  PHE A 211      35.546  16.183  14.990  1.00 54.13           C  
ATOM   1619  N   SER A 212      39.742  15.090  17.376  1.00 59.09           N  
ATOM   1620  CA  SER A 212      39.725  13.694  17.758  1.00 60.57           C  
ATOM   1621  C   SER A 212      38.372  13.409  18.342  1.00 61.27           C  
ATOM   1622  O   SER A 212      37.698  14.344  18.807  1.00 61.11           O  
ATOM   1623  CB  SER A 212      40.832  13.375  18.782  1.00 60.75           C  
ATOM   1624  OG  SER A 212      40.727  14.203  19.932  1.00 60.71           O  
ATOM   1625  N   ILE A 213      37.975  12.129  18.266  1.00 62.27           N  
ATOM   1626  CA  ILE A 213      36.749  11.614  18.908  1.00 63.11           C  
ATOM   1627  C   ILE A 213      37.117  10.450  19.846  1.00 63.81           C  
ATOM   1628  O   ILE A 213      37.997   9.623  19.530  1.00 63.71           O  
ATOM   1629  CB  ILE A 213      35.604  11.264  17.881  1.00 62.99           C  
ATOM   1630  CG1 ILE A 213      35.097  12.534  17.174  1.00 63.09           C  
ATOM   1631  CG2 ILE A 213      34.397  10.630  18.580  1.00 62.52           C  
ATOM   1632  CD1 ILE A 213      34.593  12.339  15.735  1.00 62.54           C  
ATOM   1633  N   ASP A 214      36.473  10.449  21.018  1.00 64.52           N  
ATOM   1634  CA  ASP A 214      36.699   9.454  22.043  1.00 65.35           C  
ATOM   1635  C   ASP A 214      36.139   8.094  21.631  1.00 65.68           C  
ATOM   1636  O   ASP A 214      34.966   7.969  21.229  1.00 65.34           O  
ATOM   1637  CB  ASP A 214      36.085   9.908  23.371  1.00 65.57           C  
ATOM   1638  CG  ASP A 214      37.014  10.813  24.177  1.00 67.14           C  
ATOM   1639  OD1 ASP A 214      38.152  11.107  23.707  1.00 68.67           O  
ATOM   1640  OD2 ASP A 214      36.589  11.223  25.292  1.00 68.25           O1-
ATOM   1641  N   GLY A 215      37.013   7.088  21.721  1.00 66.18           N  
ATOM   1642  CA  GLY A 215      36.673   5.683  21.489  1.00 66.40           C  
ATOM   1643  C   GLY A 215      36.146   5.398  20.101  1.00 66.58           C  
ATOM   1644  O   GLY A 215      35.357   4.480  19.909  1.00 66.78           O  
ATOM   1645  N   HIS A 216      36.569   6.188  19.126  1.00 66.78           N  
ATOM   1646  CA  HIS A 216      36.107   6.000  17.761  1.00 66.91           C  
ATOM   1647  C   HIS A 216      37.231   6.197  16.752  1.00 66.82           C  
ATOM   1648  O   HIS A 216      38.370   6.494  17.108  1.00 66.97           O  
ATOM   1649  CB  HIS A 216      34.972   6.966  17.456  1.00 67.00           C  
ATOM   1650  CG  HIS A 216      33.692   6.647  18.159  1.00 67.53           C  
ATOM   1651  CD2 HIS A 216      32.603   5.953  17.747  1.00 67.65           C  
ATOM   1652  ND1 HIS A 216      33.407   7.098  19.431  1.00 68.21           N  
ATOM   1653  CE1 HIS A 216      32.200   6.684  19.777  1.00 69.13           C  
ATOM   1654  NE2 HIS A 216      31.688   5.993  18.771  1.00 68.54           N  
ATOM   1655  N   ASN A 217      36.901   6.023  15.483  1.00 66.59           N  
ATOM   1656  CA  ASN A 217      37.871   6.254  14.431  1.00 66.34           C  
ATOM   1657  C   ASN A 217      37.302   7.065  13.276  1.00 66.08           C  
ATOM   1658  O   ASN A 217      36.061   7.116  13.070  1.00 66.36           O  
ATOM   1659  CB  ASN A 217      38.406   4.934  13.897  1.00 66.44           C  
ATOM   1660  CG  ASN A 217      39.377   4.303  14.824  1.00 66.14           C  
ATOM   1661  ND2 ASN A 217      39.411   2.980  14.798  1.00 68.87           N  
ATOM   1662  OD1 ASN A 217      40.099   4.987  15.567  1.00 62.60           O  
ATOM   1663  N   MET A 218      38.226   7.664  12.515  1.00 64.96           N  
ATOM   1664  CA  MET A 218      37.869   8.439  11.351  1.00 63.57           C  
ATOM   1665  C   MET A 218      38.564   7.891  10.116  1.00 62.90           C  
ATOM   1666  O   MET A 218      39.769   7.575  10.128  1.00 62.44           O  
ATOM   1667  CB  MET A 218      38.111   9.916  11.613  1.00 63.52           C  
ATOM   1668  CG  MET A 218      37.263  10.369  12.781  1.00 62.90           C  
ATOM   1669  SD  MET A 218      37.646  11.982  13.390  1.00 64.08           S  
ATOM   1670  CE  MET A 218      39.421  11.821  13.665  1.00 64.99           C  
ATOM   1671  N   THR A 219      37.746   7.718   9.078  1.00 62.12           N  
ATOM   1672  CA  THR A 219      38.195   7.235   7.780  1.00 60.83           C  
ATOM   1673  C   THR A 219      38.066   8.373   6.752  1.00 59.75           C  
ATOM   1674  O   THR A 219      36.982   8.626   6.215  1.00 59.61           O  
ATOM   1675  CB  THR A 219      37.409   5.969   7.342  1.00 60.92           C  
ATOM   1676  CG2 THR A 219      38.343   5.019   6.602  1.00 61.39           C  
ATOM   1677  OG1 THR A 219      36.861   5.291   8.501  1.00 60.14           O  
ATOM   1678  N   ILE A 220      39.179   9.068   6.518  1.00 58.21           N  
ATOM   1679  CA  ILE A 220      39.210  10.245   5.664  1.00 56.89           C  
ATOM   1680  C   ILE A 220      39.094   9.787   4.247  1.00 55.87           C  
ATOM   1681  O   ILE A 220      39.802   8.879   3.829  1.00 55.85           O  
ATOM   1682  CB  ILE A 220      40.534  10.996   5.813  1.00 57.04           C  
ATOM   1683  CG1 ILE A 220      40.561  11.737   7.152  1.00 58.03           C  
ATOM   1684  CG2 ILE A 220      40.717  12.009   4.699  1.00 57.27           C  
ATOM   1685  CD1 ILE A 220      41.954  12.167   7.608  1.00 58.64           C  
ATOM   1686  N   ILE A 221      38.186  10.402   3.512  1.00 54.68           N  
ATOM   1687  CA  ILE A 221      38.041  10.086   2.097  1.00 54.02           C  
ATOM   1688  C   ILE A 221      38.278  11.331   1.257  1.00 53.53           C  
ATOM   1689  O   ILE A 221      38.684  11.233   0.090  1.00 53.61           O  
ATOM   1690  CB  ILE A 221      36.670   9.445   1.778  1.00 53.87           C  
ATOM   1691  CG1 ILE A 221      35.551  10.199   2.497  1.00 53.45           C  
ATOM   1692  CG2 ILE A 221      36.684   8.006   2.217  1.00 54.26           C  
ATOM   1693  CD1 ILE A 221      34.167   9.858   2.054  1.00 53.01           C  
ATOM   1694  N   GLU A 222      38.046  12.491   1.889  1.00 52.72           N  
ATOM   1695  CA  GLU A 222      38.121  13.806   1.255  1.00 51.82           C  
ATOM   1696  C   GLU A 222      38.977  14.820   2.016  1.00 51.58           C  
ATOM   1697  O   GLU A 222      38.765  15.043   3.209  1.00 51.86           O  
ATOM   1698  CB  GLU A 222      36.731  14.373   1.133  1.00 51.13           C  
ATOM   1699  CG  GLU A 222      36.739  15.693   0.448  1.00 51.95           C  
ATOM   1700  CD  GLU A 222      35.511  16.487   0.764  1.00 53.71           C  
ATOM   1701  OE1 GLU A 222      34.530  15.875   1.309  1.00 55.90           O  
ATOM   1702  OE2 GLU A 222      35.513  17.727   0.478  1.00 53.55           O1-
ATOM   1703  N   VAL A 223      39.929  15.450   1.320  1.00 51.36           N  
ATOM   1704  CA  VAL A 223      40.703  16.585   1.874  1.00 50.70           C  
ATOM   1705  C   VAL A 223      40.618  17.831   0.984  1.00 50.87           C  
ATOM   1706  O   VAL A 223      41.005  17.794  -0.168  1.00 50.88           O  
ATOM   1707  CB  VAL A 223      42.186  16.219   2.223  1.00 50.40           C  
ATOM   1708  CG1 VAL A 223      42.912  15.538   1.073  1.00 49.40           C  
ATOM   1709  CG2 VAL A 223      42.931  17.444   2.660  1.00 49.57           C  
ATOM   1710  N   ASP A 224      40.095  18.916   1.547  1.00 51.34           N  
ATOM   1711  CA  ASP A 224      39.862  20.212   0.860  1.00 52.16           C  
ATOM   1712  C   ASP A 224      39.110  20.135  -0.481  1.00 52.14           C  
ATOM   1713  O   ASP A 224      39.451  20.797  -1.456  1.00 52.24           O  
ATOM   1714  CB  ASP A 224      41.156  21.047   0.726  1.00 52.63           C  
ATOM   1715  CG  ASP A 224      41.960  21.159   2.046  1.00 54.26           C  
ATOM   1716  OD1 ASP A 224      41.493  20.721   3.134  1.00 55.73           O  
ATOM   1717  OD2 ASP A 224      43.097  21.690   1.963  1.00 54.63           O1-
ATOM   1718  N   GLY A 225      38.065  19.337  -0.523  1.00 52.53           N  
ATOM   1719  CA  GLY A 225      37.259  19.269  -1.718  1.00 53.61           C  
ATOM   1720  C   GLY A 225      37.631  18.054  -2.528  1.00 54.25           C  
ATOM   1721  O   GLY A 225      36.756  17.358  -3.034  1.00 54.34           O  
ATOM   1722  N   VAL A 226      38.927  17.783  -2.616  1.00 54.81           N  
ATOM   1723  CA  VAL A 226      39.451  16.723  -3.477  1.00 55.85           C  
ATOM   1724  C   VAL A 226      39.276  15.298  -2.878  1.00 56.55           C  
ATOM   1725  O   VAL A 226      39.593  15.067  -1.715  1.00 56.56           O  
ATOM   1726  CB  VAL A 226      40.932  17.041  -3.878  1.00 55.78           C  
ATOM   1727  CG1 VAL A 226      41.360  16.310  -5.180  1.00 55.70           C  
ATOM   1728  CG2 VAL A 226      41.111  18.561  -4.041  1.00 56.32           C  
ATOM   1729  N   ASN A 227      38.750  14.366  -3.687  1.00 57.58           N  
ATOM   1730  CA  ASN A 227      38.558  12.957  -3.320  1.00 58.59           C  
ATOM   1731  C   ASN A 227      39.871  12.202  -3.187  1.00 59.89           C  
ATOM   1732  O   ASN A 227      40.677  12.173  -4.119  1.00 60.26           O  
ATOM   1733  CB  ASN A 227      37.711  12.234  -4.374  1.00 58.29           C  
ATOM   1734  CG  ASN A 227      36.249  12.624  -4.335  1.00 58.04           C  
ATOM   1735  ND2 ASN A 227      35.565  12.495  -5.464  1.00 56.95           N  
ATOM   1736  OD1 ASN A 227      35.733  13.008  -3.299  1.00 58.39           O  
ATOM   1737  N   HIS A 228      40.065  11.553  -2.045  1.00 61.48           N  
ATOM   1738  CA  HIS A 228      41.289  10.800  -1.785  1.00 62.85           C  
ATOM   1739  C   HIS A 228      41.056   9.370  -1.341  1.00 63.91           C  
ATOM   1740  O   HIS A 228      39.990   9.035  -0.822  1.00 63.75           O  
ATOM   1741  CB  HIS A 228      42.088  11.514  -0.728  1.00 62.75           C  
ATOM   1742  CG  HIS A 228      42.904  12.630  -1.265  1.00 63.31           C  
ATOM   1743  CD2 HIS A 228      44.238  12.851  -1.234  1.00 64.66           C  
ATOM   1744  ND1 HIS A 228      42.348  13.702  -1.924  1.00 64.22           N  
ATOM   1745  CE1 HIS A 228      43.308  14.533  -2.288  1.00 65.72           C  
ATOM   1746  NE2 HIS A 228      44.465  14.039  -1.882  1.00 66.04           N  
ATOM   1747  N   GLU A 229      42.074   8.539  -1.548  1.00 65.53           N  
ATOM   1748  CA  GLU A 229      42.058   7.138  -1.124  1.00 67.65           C  
ATOM   1749  C   GLU A 229      41.795   7.027   0.394  1.00 68.37           C  
ATOM   1750  O   GLU A 229      42.455   7.739   1.160  1.00 68.57           O  
ATOM   1751  CB  GLU A 229      43.411   6.488  -1.458  1.00 68.05           C  
ATOM   1752  CG  GLU A 229      43.633   6.086  -2.924  1.00 71.32           C  
ATOM   1753  CD  GLU A 229      42.727   4.924  -3.387  1.00 76.58           C  
ATOM   1754  OE1 GLU A 229      42.547   3.950  -2.614  1.00 79.68           O  
ATOM   1755  OE2 GLU A 229      42.192   4.976  -4.526  1.00 78.23           O1-
ATOM   1756  N   PRO A 230      40.864   6.128   0.836  1.00 68.91           N  
ATOM   1757  CA  PRO A 230      40.477   6.014   2.262  1.00 69.14           C  
ATOM   1758  C   PRO A 230      41.651   5.788   3.228  1.00 69.54           C  
ATOM   1759  O   PRO A 230      42.527   4.944   2.960  1.00 69.68           O  
ATOM   1760  CB  PRO A 230      39.531   4.813   2.275  1.00 69.15           C  
ATOM   1761  CG  PRO A 230      38.970   4.784   0.906  1.00 69.25           C  
ATOM   1762  CD  PRO A 230      40.120   5.158   0.013  1.00 68.85           C  
ATOM   1763  N   LEU A 231      41.645   6.561   4.327  1.00 69.79           N  
ATOM   1764  CA  LEU A 231      42.707   6.569   5.353  1.00 69.80           C  
ATOM   1765  C   LEU A 231      42.196   6.315   6.781  1.00 70.11           C  
ATOM   1766  O   LEU A 231      41.241   6.953   7.272  1.00 69.61           O  
ATOM   1767  CB  LEU A 231      43.503   7.885   5.327  1.00 69.51           C  
ATOM   1768  CG  LEU A 231      44.901   7.844   5.958  1.00 69.00           C  
ATOM   1769  CD1 LEU A 231      45.826   7.036   5.084  1.00 69.63           C  
ATOM   1770  CD2 LEU A 231      45.473   9.224   6.166  1.00 68.52           C  
ATOM   1771  N   GLU A 232      42.871   5.368   7.429  1.00 70.60           N  
ATOM   1772  CA  GLU A 232      42.646   5.031   8.828  1.00 70.83           C  
ATOM   1773  C   GLU A 232      43.282   6.110   9.726  1.00 70.70           C  
ATOM   1774  O   GLU A 232      44.512   6.334   9.706  1.00 70.48           O  
ATOM   1775  CB  GLU A 232      43.223   3.633   9.128  1.00 71.18           C  
ATOM   1776  CG  GLU A 232      42.495   2.493   8.421  0.01 70.84           C  
ATOM   1777  CD  GLU A 232      43.185   1.152   8.594  0.01 70.78           C  
ATOM   1778  OE1 GLU A 232      44.432   1.120   8.689  0.01 70.72           O  
ATOM   1779  OE2 GLU A 232      42.478   0.123   8.627  0.01 70.73           O1-
ATOM   1780  N   VAL A 233      42.431   6.780  10.501  1.00 70.42           N  
ATOM   1781  CA  VAL A 233      42.880   7.890  11.318  1.00 70.03           C  
ATOM   1782  C   VAL A 233      42.227   7.938  12.712  1.00 69.74           C  
ATOM   1783  O   VAL A 233      41.017   7.687  12.865  1.00 69.48           O  
ATOM   1784  CB  VAL A 233      42.717   9.202  10.519  1.00 70.00           C  
ATOM   1785  CG1 VAL A 233      42.316  10.388  11.419  1.00 70.33           C  
ATOM   1786  CG2 VAL A 233      44.022   9.471   9.747  1.00 70.04           C  
ATOM   1787  N   ASP A 234      43.073   8.222  13.714  1.00 69.42           N  
ATOM   1788  CA  ASP A 234      42.675   8.502  15.110  1.00 68.79           C  
ATOM   1789  C   ASP A 234      42.373   9.987  15.360  1.00 67.42           C  
ATOM   1790  O   ASP A 234      41.272  10.334  15.806  1.00 67.19           O  
ATOM   1791  CB  ASP A 234      43.772   8.041  16.079  1.00 69.45           C  
ATOM   1792  CG  ASP A 234      43.717   6.553  16.348  1.00 72.20           C  
ATOM   1793  OD1 ASP A 234      42.782   5.895  15.819  1.00 76.25           O  
ATOM   1794  OD2 ASP A 234      44.601   6.047  17.093  1.00 74.38           O1-
ATOM   1795  N   SER A 235      43.355  10.854  15.074  1.00 65.82           N  
ATOM   1796  CA  SER A 235      43.202  12.318  15.224  1.00 63.91           C  
ATOM   1797  C   SER A 235      43.632  13.137  14.007  1.00 62.03           C  
ATOM   1798  O   SER A 235      44.661  12.857  13.366  1.00 61.51           O  
ATOM   1799  CB  SER A 235      43.989  12.822  16.433  1.00 64.45           C  
ATOM   1800  OG  SER A 235      45.385  12.579  16.261  1.00 66.00           O  
ATOM   1801  N   ILE A 236      42.866  14.193  13.747  1.00 59.62           N  
ATOM   1802  CA  ILE A 236      43.070  15.025  12.578  1.00 57.35           C  
ATOM   1803  C   ILE A 236      43.578  16.400  12.953  1.00 56.11           C  
ATOM   1804  O   ILE A 236      42.859  17.167  13.581  1.00 55.61           O  
ATOM   1805  CB  ILE A 236      41.754  15.212  11.812  1.00 57.23           C  
ATOM   1806  CG1 ILE A 236      41.296  13.883  11.192  1.00 56.73           C  
ATOM   1807  CG2 ILE A 236      41.899  16.309  10.754  1.00 57.29           C  
ATOM   1808  CD1 ILE A 236      39.892  13.907  10.617  1.00 55.38           C  
ATOM   1809  N   GLN A 237      44.811  16.713  12.552  1.00 54.89           N  
ATOM   1810  CA  GLN A 237      45.333  18.098  12.614  1.00 53.28           C  
ATOM   1811  C   GLN A 237      44.862  18.983  11.438  1.00 51.97           C  
ATOM   1812  O   GLN A 237      45.414  18.990  10.317  1.00 51.40           O  
ATOM   1813  CB  GLN A 237      46.857  18.144  12.761  1.00 53.38           C  
ATOM   1814  CG  GLN A 237      47.335  19.505  13.234  1.00 53.58           C  
ATOM   1815  CD  GLN A 237      48.817  19.545  13.568  1.00 55.81           C  
ATOM   1816  NE2 GLN A 237      49.572  18.525  13.105  1.00 58.45           N  
ATOM   1817  OE1 GLN A 237      49.286  20.497  14.225  1.00 54.84           O  
ATOM   1818  N   ILE A 238      43.822  19.744  11.718  1.00 50.30           N  
ATOM   1819  CA  ILE A 238      43.198  20.524  10.690  1.00 48.51           C  
ATOM   1820  C   ILE A 238      43.523  22.000  10.870  1.00 47.72           C  
ATOM   1821  O   ILE A 238      43.038  22.641  11.811  1.00 47.66           O  
ATOM   1822  CB  ILE A 238      41.696  20.272  10.687  1.00 48.28           C  
ATOM   1823  CG1 ILE A 238      41.057  20.973   9.502  1.00 47.45           C  
ATOM   1824  CG2 ILE A 238      41.081  20.696  12.011  1.00 48.26           C  
ATOM   1825  CD1 ILE A 238      39.750  20.403   9.127  1.00 47.77           C  
ATOM   1826  N   PHE A 239      44.349  22.524   9.958  1.00 46.57           N  
ATOM   1827  CA  PHE A 239      44.744  23.947   9.938  1.00 45.54           C  
ATOM   1828  C   PHE A 239      43.649  24.853   9.376  1.00 45.09           C  
ATOM   1829  O   PHE A 239      42.695  24.361   8.789  1.00 45.36           O  
ATOM   1830  CB  PHE A 239      46.036  24.138   9.158  1.00 45.08           C  
ATOM   1831  CG  PHE A 239      47.211  23.375   9.722  1.00 44.60           C  
ATOM   1832  CD1 PHE A 239      47.411  22.044   9.419  1.00 45.39           C  
ATOM   1833  CD2 PHE A 239      48.140  24.005  10.539  1.00 43.91           C  
ATOM   1834  CE1 PHE A 239      48.517  21.355   9.931  1.00 45.79           C  
ATOM   1835  CE2 PHE A 239      49.251  23.324  11.059  1.00 42.55           C  
ATOM   1836  CZ  PHE A 239      49.440  22.011  10.756  1.00 44.17           C  
ATOM   1837  N   ALA A 240      43.773  26.168   9.555  1.00 44.56           N  
ATOM   1838  CA  ALA A 240      42.689  27.084   9.144  1.00 43.99           C  
ATOM   1839  C   ALA A 240      42.208  26.874   7.693  1.00 43.70           C  
ATOM   1840  O   ALA A 240      43.011  26.718   6.780  1.00 44.37           O  
ATOM   1841  CB  ALA A 240      43.093  28.530   9.365  1.00 43.68           C  
ATOM   1842  N   SER A 241      40.894  26.849   7.497  1.00 42.78           N  
ATOM   1843  CA  SER A 241      40.258  26.769   6.172  1.00 42.06           C  
ATOM   1844  C   SER A 241      40.312  25.422   5.498  1.00 42.53           C  
ATOM   1845  O   SER A 241      39.683  25.244   4.469  1.00 42.34           O  
ATOM   1846  CB  SER A 241      40.762  27.847   5.219  1.00 41.58           C  
ATOM   1847  OG  SER A 241      42.061  27.597   4.757  1.00 40.24           O  
ATOM   1848  N   GLN A 242      41.053  24.476   6.064  1.00 43.42           N  
ATOM   1849  CA  GLN A 242      41.093  23.119   5.517  1.00 44.20           C  
ATOM   1850  C   GLN A 242      39.762  22.390   5.794  1.00 45.43           C  
ATOM   1851  O   GLN A 242      39.011  22.773   6.711  1.00 45.87           O  
ATOM   1852  CB  GLN A 242      42.251  22.321   6.108  1.00 43.75           C  
ATOM   1853  CG  GLN A 242      43.621  22.899   5.890  1.00 42.86           C  
ATOM   1854  CD  GLN A 242      44.742  22.021   6.467  1.00 43.49           C  
ATOM   1855  NE2 GLN A 242      45.921  22.144   5.872  1.00 43.17           N  
ATOM   1856  OE1 GLN A 242      44.557  21.242   7.422  1.00 43.97           O  
ATOM   1857  N   ARG A 243      39.461  21.364   4.989  1.00 46.17           N  
ATOM   1858  CA  ARG A 243      38.303  20.491   5.228  1.00 46.54           C  
ATOM   1859  C   ARG A 243      38.647  19.011   5.102  1.00 47.02           C  
ATOM   1860  O   ARG A 243      39.511  18.622   4.315  1.00 46.80           O  
ATOM   1861  CB  ARG A 243      37.173  20.798   4.258  1.00 46.41           C  
ATOM   1862  CG  ARG A 243      36.505  22.125   4.426  1.00 46.84           C  
ATOM   1863  CD  ARG A 243      37.254  23.186   3.654  1.00 48.96           C  
ATOM   1864  NE  ARG A 243      37.173  23.060   2.196  1.00 48.56           N  
ATOM   1865  CZ  ARG A 243      38.169  23.373   1.364  1.00 47.54           C  
ATOM   1866  NH1 ARG A 243      39.348  23.781   1.829  1.00 44.74           N1+
ATOM   1867  NH2 ARG A 243      37.999  23.241   0.062  1.00 47.96           N  
ATOM   1868  N   TYR A 244      37.959  18.189   5.882  1.00 47.90           N  
ATOM   1869  CA  TYR A 244      38.114  16.753   5.789  1.00 48.89           C  
ATOM   1870  C   TYR A 244      36.762  16.108   5.922  1.00 50.19           C  
ATOM   1871  O   TYR A 244      35.937  16.562   6.712  1.00 50.14           O  
ATOM   1872  CB  TYR A 244      39.025  16.227   6.892  1.00 48.69           C  
ATOM   1873  CG  TYR A 244      40.495  16.504   6.691  1.00 46.85           C  
ATOM   1874  CD1 TYR A 244      41.287  15.654   5.933  1.00 44.56           C  
ATOM   1875  CD2 TYR A 244      41.090  17.599   7.287  1.00 44.89           C  
ATOM   1876  CE1 TYR A 244      42.620  15.904   5.769  1.00 43.88           C  
ATOM   1877  CE2 TYR A 244      42.408  17.850   7.126  1.00 44.87           C  
ATOM   1878  CZ  TYR A 244      43.172  17.013   6.358  1.00 44.11           C  
ATOM   1879  OH  TYR A 244      44.506  17.306   6.209  1.00 44.82           O  
ATOM   1880  N   SER A 245      36.532  15.070   5.123  1.00 51.79           N  
ATOM   1881  CA  SER A 245      35.365  14.233   5.262  1.00 53.22           C  
ATOM   1882  C   SER A 245      35.848  12.887   5.722  1.00 54.50           C  
ATOM   1883  O   SER A 245      36.750  12.288   5.115  1.00 54.26           O  
ATOM   1884  CB  SER A 245      34.629  14.124   3.949  1.00 53.22           C  
ATOM   1885  OG  SER A 245      33.905  15.326   3.732  1.00 53.82           O  
ATOM   1886  N   PHE A 246      35.282  12.451   6.845  1.00 56.53           N  
ATOM   1887  CA  PHE A 246      35.573  11.138   7.417  1.00 58.47           C  
ATOM   1888  C   PHE A 246      34.284  10.351   7.652  1.00 60.18           C  
ATOM   1889  O   PHE A 246      33.246  10.905   8.074  1.00 60.07           O  
ATOM   1890  CB  PHE A 246      36.404  11.242   8.706  1.00 57.89           C  
ATOM   1891  CG  PHE A 246      35.689  11.912   9.830  1.00 57.48           C  
ATOM   1892  CD1 PHE A 246      34.952  11.177  10.737  1.00 57.48           C  
ATOM   1893  CD2 PHE A 246      35.731  13.284   9.966  1.00 57.72           C  
ATOM   1894  CE1 PHE A 246      34.278  11.791  11.770  1.00 58.04           C  
ATOM   1895  CE2 PHE A 246      35.057  13.915  10.993  1.00 58.79           C  
ATOM   1896  CZ  PHE A 246      34.333  13.162  11.907  1.00 58.96           C  
ATOM   1897  N   VAL A 247      34.363   9.061   7.348  1.00 62.36           N  
ATOM   1898  CA  VAL A 247      33.265   8.170   7.616  1.00 64.88           C  
ATOM   1899  C   VAL A 247      33.523   7.426   8.920  1.00 66.31           C  
ATOM   1900  O   VAL A 247      34.533   6.717   9.074  1.00 66.52           O  
ATOM   1901  CB  VAL A 247      33.019   7.197   6.474  1.00 65.01           C  
ATOM   1902  CG1 VAL A 247      31.847   6.279   6.836  1.00 65.85           C  
ATOM   1903  CG2 VAL A 247      32.735   7.966   5.182  1.00 65.48           C  
ATOM   1904  N   LEU A 248      32.601   7.633   9.858  1.00 68.00           N  
ATOM   1905  CA  LEU A 248      32.672   7.043  11.177  1.00 69.49           C  
ATOM   1906  C   LEU A 248      31.675   5.872  11.243  1.00 71.12           C  
ATOM   1907  O   LEU A 248      30.455   6.037  10.972  1.00 71.27           O  
ATOM   1908  CB  LEU A 248      32.390   8.120  12.228  1.00 69.01           C  
ATOM   1909  CG  LEU A 248      32.485   7.805  13.716  1.00 68.33           C  
ATOM   1910  CD1 LEU A 248      33.280   8.874  14.418  1.00 67.81           C  
ATOM   1911  CD2 LEU A 248      31.097   7.671  14.325  1.00 67.28           C  
ATOM   1912  N   ASN A 249      32.220   4.688  11.558  1.00 72.68           N  
ATOM   1913  CA  ASN A 249      31.435   3.459  11.744  1.00 74.12           C  
ATOM   1914  C   ASN A 249      30.909   3.329  13.175  1.00 74.89           C  
ATOM   1915  O   ASN A 249      31.640   2.832  14.057  1.00 75.10           O  
ATOM   1916  CB  ASN A 249      32.277   2.219  11.402  1.00 74.19           C  
ATOM   1917  CG  ASN A 249      32.179   1.825   9.935  1.00 75.02           C  
ATOM   1918  ND2 ASN A 249      33.104   0.957   9.502  1.00 75.54           N  
ATOM   1919  OD1 ASN A 249      31.270   2.267   9.203  1.00 75.54           O  
ATOM   1920  N   ALA A 250      29.657   3.764  13.394  1.00 75.59           N  
ATOM   1921  CA  ALA A 250      28.998   3.719  14.727  1.00 76.30           C  
ATOM   1922  C   ALA A 250      28.790   2.292  15.325  1.00 76.72           C  
ATOM   1923  O   ALA A 250      27.695   1.685  15.253  1.00 76.59           O  
ATOM   1924  CB  ALA A 250      27.694   4.543  14.718  1.00 76.28           C  
ATOM   1925  N   THR A 251      29.870   1.786  15.927  1.00 77.28           N  
ATOM   1926  CA  THR A 251      29.994   0.379  16.339  1.00 77.82           C  
ATOM   1927  C   THR A 251      30.131   0.200  17.870  1.00 77.97           C  
ATOM   1928  O   THR A 251      30.214  -0.935  18.375  1.00 77.96           O  
ATOM   1929  CB  THR A 251      31.190  -0.367  15.582  1.00 77.91           C  
ATOM   1930  CG2 THR A 251      30.871  -0.613  14.110  1.00 77.71           C  
ATOM   1931  OG1 THR A 251      32.401   0.399  15.657  1.00 77.74           O  
ATOM   1932  N   GLN A 252      30.146   1.320  18.605  1.00 78.18           N  
ATOM   1933  CA  GLN A 252      30.352   1.288  20.074  1.00 78.23           C  
ATOM   1934  C   GLN A 252      29.036   1.292  20.879  1.00 77.75           C  
ATOM   1935  O   GLN A 252      28.006   1.780  20.399  1.00 78.00           O  
ATOM   1936  CB  GLN A 252      31.250   2.455  20.534  1.00 78.41           C  
ATOM   1937  CG  GLN A 252      32.475   2.731  19.655  1.00 79.03           C  
ATOM   1938  CD  GLN A 252      33.450   1.575  19.619  1.00 79.96           C  
ATOM   1939  NE2 GLN A 252      34.055   1.335  18.458  1.00 79.86           N  
ATOM   1940  OE1 GLN A 252      33.659   0.907  20.625  1.00 81.94           O  
ATOM   1941  N   SER A 253      29.084   0.773  22.109  1.00 76.83           N  
ATOM   1942  CA  SER A 253      27.895   0.706  22.969  1.00 76.12           C  
ATOM   1943  C   SER A 253      27.204   2.059  23.139  1.00 75.64           C  
ATOM   1944  O   SER A 253      27.871   3.094  23.151  1.00 75.34           O  
ATOM   1945  CB  SER A 253      28.263   0.131  24.338  0.01 76.16           C  
ATOM   1946  OG  SER A 253      29.227   0.941  24.989  0.01 76.12           O  
ATOM   1947  N   VAL A 254      25.876   2.035  23.278  1.00 75.45           N  
ATOM   1948  CA  VAL A 254      25.048   3.268  23.323  1.00 75.70           C  
ATOM   1949  C   VAL A 254      25.433   4.169  24.488  1.00 75.56           C  
ATOM   1950  O   VAL A 254      24.918   4.008  25.598  1.00 76.08           O  
ATOM   1951  CB  VAL A 254      23.493   3.002  23.408  1.00 75.83           C  
ATOM   1952  CG1 VAL A 254      22.697   4.311  23.257  1.00 74.83           C  
ATOM   1953  CG2 VAL A 254      23.026   1.967  22.373  1.00 76.89           C  
ATOM   1954  N   ASP A 255      26.316   5.133  24.222  1.00 75.10           N  
ATOM   1955  CA  ASP A 255      26.930   5.962  25.275  1.00 74.38           C  
ATOM   1956  C   ASP A 255      27.201   7.384  24.738  1.00 73.88           C  
ATOM   1957  O   ASP A 255      27.129   7.652  23.525  1.00 73.95           O  
ATOM   1958  CB  ASP A 255      28.238   5.290  25.805  1.00 74.12           C  
ATOM   1959  CG  ASP A 255      28.540   5.571  27.313  1.00 72.90           C  
ATOM   1960  OD1 ASP A 255      28.462   6.716  27.813  1.00 71.25           O  
ATOM   1961  OD2 ASP A 255      28.930   4.611  27.997  1.00 71.75           O1-
ATOM   1962  N   ASN A 256      27.491   8.289  25.660  1.00 72.94           N  
ATOM   1963  CA  ASN A 256      27.873   9.627  25.317  1.00 72.05           C  
ATOM   1964  C   ASN A 256      29.398   9.681  25.217  1.00 71.84           C  
ATOM   1965  O   ASN A 256      30.096   9.295  26.155  1.00 71.90           O  
ATOM   1966  CB  ASN A 256      27.346  10.592  26.383  1.00 71.99           C  
ATOM   1967  CG  ASN A 256      25.822  10.606  26.473  1.00 71.05           C  
ATOM   1968  ND2 ASN A 256      25.301  10.417  27.687  1.00 69.65           N  
ATOM   1969  OD1 ASN A 256      25.125  10.804  25.471  1.00 69.61           O  
ATOM   1970  N   TYR A 257      29.910  10.131  24.070  1.00 71.49           N  
ATOM   1971  CA  TYR A 257      31.358  10.291  23.852  1.00 70.94           C  
ATOM   1972  C   TYR A 257      31.704  11.761  23.595  1.00 70.52           C  
ATOM   1973  O   TYR A 257      30.847  12.534  23.120  1.00 70.72           O  
ATOM   1974  CB  TYR A 257      31.838   9.418  22.683  1.00 70.88           C  
ATOM   1975  CG  TYR A 257      31.623   7.943  22.909  1.00 71.37           C  
ATOM   1976  CD1 TYR A 257      30.336   7.375  22.778  1.00 72.20           C  
ATOM   1977  CD2 TYR A 257      32.695   7.108  23.255  1.00 71.66           C  
ATOM   1978  CE1 TYR A 257      30.115   6.010  22.992  1.00 73.15           C  
ATOM   1979  CE2 TYR A 257      32.499   5.730  23.467  1.00 72.91           C  
ATOM   1980  CZ  TYR A 257      31.196   5.188  23.339  1.00 74.46           C  
ATOM   1981  OH  TYR A 257      30.954   3.836  23.554  1.00 76.24           O  
ATOM   1982  N   TRP A 258      32.949  12.135  23.919  1.00 69.58           N  
ATOM   1983  CA  TRP A 258      33.469  13.489  23.689  1.00 68.31           C  
ATOM   1984  C   TRP A 258      33.994  13.705  22.272  1.00 67.31           C  
ATOM   1985  O   TRP A 258      34.768  12.899  21.746  1.00 67.07           O  
ATOM   1986  CB  TRP A 258      34.592  13.809  24.669  1.00 68.48           C  
ATOM   1987  CG  TRP A 258      34.143  14.125  26.054  1.00 69.16           C  
ATOM   1988  CD1 TRP A 258      34.504  13.470  27.194  1.00 70.43           C  
ATOM   1989  CD2 TRP A 258      33.262  15.186  26.461  1.00 68.43           C  
ATOM   1990  CE2 TRP A 258      33.136  15.112  27.859  1.00 68.36           C  
ATOM   1991  CE3 TRP A 258      32.566  16.183  25.777  1.00 67.68           C  
ATOM   1992  NE1 TRP A 258      33.899  14.056  28.284  1.00 70.57           N  
ATOM   1993  CZ2 TRP A 258      32.343  15.994  28.586  1.00 67.38           C  
ATOM   1994  CZ3 TRP A 258      31.779  17.066  26.506  1.00 66.98           C  
ATOM   1995  CH2 TRP A 258      31.675  16.964  27.889  1.00 67.22           C  
ATOM   1996  N   ILE A 259      33.569  14.801  21.661  1.00 66.00           N  
ATOM   1997  CA  ILE A 259      34.139  15.214  20.411  1.00 64.97           C  
ATOM   1998  C   ILE A 259      35.073  16.342  20.777  1.00 64.61           C  
ATOM   1999  O   ILE A 259      34.630  17.382  21.280  1.00 64.45           O  
ATOM   2000  CB  ILE A 259      33.081  15.684  19.445  1.00 64.85           C  
ATOM   2001  CG1 ILE A 259      32.113  14.545  19.144  1.00 64.89           C  
ATOM   2002  CG2 ILE A 259      33.728  16.121  18.165  1.00 65.10           C  
ATOM   2003  CD1 ILE A 259      30.959  14.928  18.204  1.00 65.71           C  
ATOM   2004  N   ARG A 260      36.364  16.110  20.539  1.00 64.13           N  
ATOM   2005  CA  ARG A 260      37.429  16.974  21.033  1.00 63.66           C  
ATOM   2006  C   ARG A 260      38.125  17.722  19.913  1.00 63.06           C  
ATOM   2007  O   ARG A 260      38.458  17.138  18.870  1.00 63.17           O  
ATOM   2008  CB  ARG A 260      38.450  16.144  21.811  1.00 63.75           C  
ATOM   2009  CG  ARG A 260      37.870  15.474  23.050  1.00 65.18           C  
ATOM   2010  CD  ARG A 260      38.829  14.449  23.657  1.00 68.23           C  
ATOM   2011  NE  ARG A 260      38.224  13.729  24.782  1.00 70.99           N  
ATOM   2012  CZ  ARG A 260      38.520  13.907  26.071  1.00 72.59           C  
ATOM   2013  NH1 ARG A 260      39.448  14.781  26.455  1.00 73.60           N1+
ATOM   2014  NH2 ARG A 260      37.888  13.182  26.980  1.00 73.55           N  
ATOM   2015  N   ALA A 261      38.363  19.009  20.158  1.00 62.24           N  
ATOM   2016  CA  ALA A 261      39.070  19.879  19.219  1.00 61.31           C  
ATOM   2017  C   ALA A 261      40.121  20.817  19.899  1.00 60.67           C  
ATOM   2018  O   ALA A 261      39.961  22.043  19.976  1.00 60.06           O  
ATOM   2019  CB  ALA A 261      38.053  20.654  18.376  1.00 61.19           C  
ATOM   2020  N   ILE A 262      41.196  20.210  20.390  1.00 60.15           N  
ATOM   2021  CA  ILE A 262      42.289  20.951  21.010  1.00 59.92           C  
ATOM   2022  C   ILE A 262      43.005  21.882  19.988  1.00 59.89           C  
ATOM   2023  O   ILE A 262      43.476  21.450  18.936  1.00 60.11           O  
ATOM   2024  CB  ILE A 262      43.256  19.986  21.820  1.00 59.56           C  
ATOM   2025  CG1 ILE A 262      44.423  20.762  22.445  0.01 59.74           C  
ATOM   2026  CG2 ILE A 262      43.732  18.816  20.962  0.01 59.77           C  
ATOM   2027  CD1 ILE A 262      45.218  19.965  23.470  0.01 59.63           C  
ATOM   2028  N   PRO A 263      43.032  23.182  20.269  1.00 59.90           N  
ATOM   2029  CA  PRO A 263      43.800  24.093  19.441  1.00 60.71           C  
ATOM   2030  C   PRO A 263      45.294  24.049  19.778  1.00 61.57           C  
ATOM   2031  O   PRO A 263      45.645  23.584  20.852  1.00 62.43           O  
ATOM   2032  CB  PRO A 263      43.218  25.448  19.821  1.00 60.78           C  
ATOM   2033  CG  PRO A 263      42.785  25.285  21.216  1.00 60.03           C  
ATOM   2034  CD  PRO A 263      42.321  23.881  21.346  1.00 59.78           C  
ATOM   2035  N   ASN A 264      46.161  24.532  18.888  1.00 62.09           N  
ATOM   2036  CA  ASN A 264      47.606  24.500  19.133  1.00 62.37           C  
ATOM   2037  C   ASN A 264      48.020  25.601  20.100  1.00 62.80           C  
ATOM   2038  O   ASN A 264      48.948  25.451  20.895  1.00 62.60           O  
ATOM   2039  CB  ASN A 264      48.362  24.660  17.822  1.00 62.31           C  
ATOM   2040  CG  ASN A 264      48.187  26.034  17.227  1.00 61.18           C  
ATOM   2041  ND2 ASN A 264      49.290  26.602  16.756  1.00 60.66           N  
ATOM   2042  OD1 ASN A 264      47.080  26.593  17.209  1.00 58.38           O  
ATOM   2043  N   THR A 265      47.321  26.717  20.021  1.00 63.49           N  
ATOM   2044  CA  THR A 265      47.584  27.795  20.933  1.00 64.73           C  
ATOM   2045  C   THR A 265      46.349  27.999  21.770  1.00 65.15           C  
ATOM   2046  O   THR A 265      45.251  27.606  21.372  1.00 65.13           O  
ATOM   2047  CB  THR A 265      47.985  29.115  20.196  1.00 65.21           C  
ATOM   2048  CG2 THR A 265      46.749  29.812  19.457  1.00 65.51           C  
ATOM   2049  OG1 THR A 265      48.622  30.016  21.129  1.00 65.33           O  
ATOM   2050  N   GLY A 266      46.544  28.597  22.939  1.00 65.89           N  
ATOM   2051  CA  GLY A 266      45.440  28.927  23.824  1.00 66.63           C  
ATOM   2052  C   GLY A 266      45.334  28.004  25.015  1.00 67.16           C  
ATOM   2053  O   GLY A 266      46.304  27.337  25.407  1.00 67.00           O  
ATOM   2054  N   THR A 267      44.140  27.975  25.593  1.00 67.88           N  
ATOM   2055  CA  THR A 267      43.872  27.119  26.740  1.00 68.72           C  
ATOM   2056  C   THR A 267      43.619  25.637  26.344  1.00 69.32           C  
ATOM   2057  O   THR A 267      42.509  25.247  25.945  1.00 68.95           O  
ATOM   2058  CB  THR A 267      42.794  27.741  27.667  1.00 68.56           C  
ATOM   2059  CG2 THR A 267      41.451  28.020  26.905  1.00 67.85           C  
ATOM   2060  OG1 THR A 267      42.607  26.885  28.805  1.00 68.80           O  
ATOM   2061  N   ILE A 268      44.689  24.837  26.426  1.00 70.08           N  
ATOM   2062  CA  ILE A 268      44.661  23.402  26.114  1.00 70.59           C  
ATOM   2063  C   ILE A 268      44.320  22.590  27.389  1.00 71.15           C  
ATOM   2064  O   ILE A 268      45.167  22.474  28.307  1.00 71.89           O  
ATOM   2065  CB  ILE A 268      46.010  22.926  25.452  1.00 70.44           C  
ATOM   2066  CG1 ILE A 268      47.228  23.398  26.261  0.01 70.51           C  
ATOM   2067  CG2 ILE A 268      46.100  23.422  24.020  0.01 70.51           C  
ATOM   2068  CD1 ILE A 268      48.431  22.474  26.169  0.01 70.47           C  
ATOM   2069  N   ASP A 269      43.074  22.078  27.466  1.00 71.13           N  
ATOM   2070  CA  ASP A 269      42.575  21.309  28.648  1.00 70.89           C  
ATOM   2071  C   ASP A 269      41.065  20.992  28.592  1.00 71.00           C  
ATOM   2072  O   ASP A 269      40.231  21.907  28.606  1.00 71.14           O  
ATOM   2073  CB  ASP A 269      42.896  22.033  29.967  0.50 70.54           C  
ATOM   2074  CG  ASP A 269      42.961  21.095  31.141  0.50 69.68           C  
ATOM   2075  OD1 ASP A 269      43.628  20.039  31.036  0.50 68.61           O  
ATOM   2076  OD2 ASP A 269      42.353  21.433  32.172  0.50 68.90           O1-
ATOM   2077  N   THR A 270      40.718  19.698  28.565  1.00 71.05           N  
ATOM   2078  CA  THR A 270      39.302  19.259  28.509  1.00 70.69           C  
ATOM   2079  C   THR A 270      38.460  19.543  29.783  1.00 70.52           C  
ATOM   2080  O   THR A 270      37.227  19.666  29.685  1.00 70.23           O  
ATOM   2081  CB  THR A 270      39.177  17.753  28.133  1.00 70.62           C  
ATOM   2082  CG2 THR A 270      37.822  17.460  27.494  0.01 70.66           C  
ATOM   2083  OG1 THR A 270      40.223  17.390  27.223  0.01 70.66           O  
ATOM   2084  N   THR A 271      39.116  19.623  30.956  1.00 70.34           N  
ATOM   2085  CA  THR A 271      38.460  19.963  32.241  1.00 70.04           C  
ATOM   2086  C   THR A 271      37.624  21.247  32.116  1.00 70.52           C  
ATOM   2087  O   THR A 271      38.114  22.296  31.673  1.00 70.80           O  
ATOM   2088  CB  THR A 271      39.478  20.083  33.408  1.00 69.51           C  
ATOM   2089  CG2 THR A 271      38.798  20.437  34.725  0.50 68.71           C  
ATOM   2090  OG1 THR A 271      40.150  18.836  33.563  0.50 69.18           O  
ATOM   2091  N   GLY A 272      36.349  21.144  32.482  1.00 70.54           N  
ATOM   2092  CA  GLY A 272      35.432  22.278  32.399  1.00 70.48           C  
ATOM   2093  C   GLY A 272      34.393  22.117  31.303  1.00 70.52           C  
ATOM   2094  O   GLY A 272      33.398  22.856  31.263  1.00 70.43           O  
ATOM   2095  N   GLY A 273      34.626  21.141  30.420  1.00 70.51           N  
ATOM   2096  CA  GLY A 273      33.832  20.958  29.191  1.00 70.26           C  
ATOM   2097  C   GLY A 273      34.177  21.939  28.065  1.00 70.01           C  
ATOM   2098  O   GLY A 273      33.355  22.175  27.164  1.00 70.02           O  
ATOM   2099  N   LEU A 274      35.382  22.526  28.146  1.00 69.56           N  
ATOM   2100  CA  LEU A 274      35.933  23.458  27.148  1.00 68.40           C  
ATOM   2101  C   LEU A 274      36.505  22.676  25.934  1.00 68.28           C  
ATOM   2102  O   LEU A 274      37.038  21.566  26.103  1.00 68.44           O  
ATOM   2103  CB  LEU A 274      37.008  24.358  27.792  1.00 67.93           C  
ATOM   2104  CG  LEU A 274      36.622  25.394  28.840  1.00 65.75           C  
ATOM   2105  CD1 LEU A 274      35.051  25.114  29.191  0.00 20.00           C  
ATOM   2106  CD2 LEU A 274      37.422  25.699  29.743  0.00 20.00           C  
ATOM   2107  N   ASN A 275      36.379  23.249  24.726  1.00 67.52           N  
ATOM   2108  CA  ASN A 275      36.892  22.645  23.478  1.00 66.46           C  
ATOM   2109  C   ASN A 275      36.305  21.274  23.235  1.00 65.95           C  
ATOM   2110  O   ASN A 275      37.016  20.346  22.849  1.00 65.65           O  
ATOM   2111  CB  ASN A 275      38.427  22.525  23.482  1.00 66.22           C  
ATOM   2112  CG  ASN A 275      39.129  23.798  23.930  1.00 65.76           C  
ATOM   2113  ND2 ASN A 275      38.444  24.954  23.849  1.00 65.37           N  
ATOM   2114  OD1 ASN A 275      40.288  23.740  24.336  1.00 64.85           O  
ATOM   2115  N   SER A 276      35.007  21.150  23.474  1.00 65.58           N  
ATOM   2116  CA  SER A 276      34.353  19.856  23.433  1.00 65.48           C  
ATOM   2117  C   SER A 276      32.928  19.885  22.832  1.00 65.30           C  
ATOM   2118  O   SER A 276      32.207  20.887  22.912  1.00 64.61           O  
ATOM   2119  CB  SER A 276      34.341  19.236  24.843  1.00 65.67           C  
ATOM   2120  OG  SER A 276      35.639  19.069  25.401  1.00 65.59           O  
ATOM   2121  N   ALA A 277      32.537  18.771  22.222  1.00 65.57           N  
ATOM   2122  CA  ALA A 277      31.157  18.565  21.796  1.00 66.19           C  
ATOM   2123  C   ALA A 277      30.691  17.138  22.115  1.00 66.70           C  
ATOM   2124  O   ALA A 277      31.525  16.254  22.339  1.00 66.92           O  
ATOM   2125  CB  ALA A 277      31.035  18.842  20.347  1.00 66.24           C  
ATOM   2126  N   ILE A 278      29.375  16.912  22.138  1.00 67.13           N  
ATOM   2127  CA  ILE A 278      28.843  15.598  22.522  1.00 68.02           C  
ATOM   2128  C   ILE A 278      28.426  14.720  21.332  1.00 68.31           C  
ATOM   2129  O   ILE A 278      27.580  15.110  20.508  1.00 68.04           O  
ATOM   2130  CB  ILE A 278      27.648  15.681  23.521  1.00 68.20           C  
ATOM   2131  CG1 ILE A 278      27.980  16.510  24.762  1.00 68.74           C  
ATOM   2132  CG2 ILE A 278      27.250  14.292  23.988  1.00 68.30           C  
ATOM   2133  CD1 ILE A 278      26.728  16.857  25.644  1.00 69.78           C  
ATOM   2134  N   LEU A 279      29.029  13.531  21.279  1.00 68.65           N  
ATOM   2135  CA  LEU A 279      28.631  12.483  20.369  1.00 69.33           C  
ATOM   2136  C   LEU A 279      27.717  11.517  21.106  1.00 70.23           C  
ATOM   2137  O   LEU A 279      28.171  10.736  21.944  1.00 70.29           O  
ATOM   2138  CB  LEU A 279      29.857  11.745  19.853  1.00 69.15           C  
ATOM   2139  CG  LEU A 279      29.568  10.657  18.810  1.00 69.22           C  
ATOM   2140  CD1 LEU A 279      28.730  11.207  17.604  1.00 69.24           C  
ATOM   2141  CD2 LEU A 279      30.887   9.993  18.360  1.00 68.20           C  
ATOM   2142  N   ARG A 280      26.428  11.573  20.777  1.00 71.38           N  
ATOM   2143  CA  ARG A 280      25.386  10.834  21.504  1.00 72.25           C  
ATOM   2144  C   ARG A 280      24.689   9.780  20.643  1.00 73.06           C  
ATOM   2145  O   ARG A 280      23.900  10.108  19.739  1.00 73.14           O  
ATOM   2146  CB  ARG A 280      24.352  11.816  22.084  1.00 72.01           C  
ATOM   2147  CG  ARG A 280      23.200  11.165  22.832  1.00 71.70           C  
ATOM   2148  CD  ARG A 280      22.344  12.186  23.532  1.00 71.00           C  
ATOM   2149  NE  ARG A 280      23.090  12.872  24.583  1.00 70.77           N  
ATOM   2150  CZ  ARG A 280      22.754  14.059  25.080  1.00 70.83           C  
ATOM   2151  NH1 ARG A 280      21.683  14.700  24.615  1.00 69.88           N1+
ATOM   2152  NH2 ARG A 280      23.498  14.613  26.034  1.00 70.84           N  
ATOM   2153  N   TYR A 281      24.975   8.514  20.925  1.00 73.98           N  
ATOM   2154  CA  TYR A 281      24.200   7.445  20.323  1.00 74.96           C  
ATOM   2155  C   TYR A 281      22.720   7.532  20.754  1.00 75.98           C  
ATOM   2156  O   TYR A 281      22.410   7.647  21.948  1.00 76.48           O  
ATOM   2157  CB  TYR A 281      24.768   6.102  20.731  1.00 74.82           C  
ATOM   2158  CG  TYR A 281      26.023   5.675  20.024  1.00 73.79           C  
ATOM   2159  CD1 TYR A 281      27.279   6.030  20.510  1.00 73.77           C  
ATOM   2160  CD2 TYR A 281      25.961   4.858  18.906  1.00 73.16           C  
ATOM   2161  CE1 TYR A 281      28.448   5.597  19.874  1.00 72.69           C  
ATOM   2162  CE2 TYR A 281      27.121   4.422  18.266  1.00 72.64           C  
ATOM   2163  CZ  TYR A 281      28.355   4.798  18.756  1.00 71.87           C  
ATOM   2164  OH  TYR A 281      29.494   4.379  18.128  1.00 70.40           O  
ATOM   2165  N   SER A 282      21.819   7.477  19.777  1.00 76.78           N  
ATOM   2166  CA  SER A 282      20.390   7.512  20.045  1.00 77.74           C  
ATOM   2167  C   SER A 282      19.954   6.471  21.064  1.00 78.62           C  
ATOM   2168  O   SER A 282      20.112   5.258  20.842  1.00 78.93           O  
ATOM   2169  CB  SER A 282      19.609   7.299  18.767  1.00 77.67           C  
ATOM   2170  OG  SER A 282      18.249   7.548  19.027  1.00 77.90           O  
ATOM   2171  N   GLY A 283      19.415   6.975  22.178  1.00 79.40           N  
ATOM   2172  CA  GLY A 283      18.882   6.145  23.252  1.00 80.30           C  
ATOM   2173  C   GLY A 283      19.660   6.216  24.558  1.00 80.84           C  
ATOM   2174  O   GLY A 283      19.191   5.697  25.578  1.00 81.19           O  
ATOM   2175  N   ALA A 284      20.852   6.825  24.531  1.00 81.09           N  
ATOM   2176  CA  ALA A 284      21.656   7.006  25.755  1.00 81.36           C  
ATOM   2177  C   ALA A 284      21.187   8.272  26.495  1.00 81.56           C  
ATOM   2178  O   ALA A 284      20.570   9.166  25.879  1.00 81.72           O  
ATOM   2179  CB  ALA A 284      23.182   7.041  25.445  1.00 81.12           C  
ATOM   2180  N   ASP A 285      21.472   8.333  27.802  1.00 81.63           N  
ATOM   2181  CA  ASP A 285      20.943   9.391  28.684  1.00 81.59           C  
ATOM   2182  C   ASP A 285      21.456  10.785  28.325  1.00 81.24           C  
ATOM   2183  O   ASP A 285      22.628  10.956  27.960  1.00 81.01           O  
ATOM   2184  CB  ASP A 285      21.240   9.095  30.163  1.00 81.71           C  
ATOM   2185  CG  ASP A 285      20.738   7.743  30.598  1.00 82.07           C  
ATOM   2186  OD1 ASP A 285      19.649   7.685  31.225  1.00 82.92           O  
ATOM   2187  OD2 ASP A 285      21.432   6.740  30.299  1.00 82.82           O1-
ATOM   2188  N   ILE A 286      20.561  11.767  28.445  1.00 80.83           N  
ATOM   2189  CA  ILE A 286      20.883  13.164  28.205  1.00 80.42           C  
ATOM   2190  C   ILE A 286      21.891  13.745  29.245  1.00 80.43           C  
ATOM   2191  O   ILE A 286      21.606  14.741  29.916  1.00 80.46           O  
ATOM   2192  CB  ILE A 286      19.587  14.023  28.076  1.00 80.23           C  
ATOM   2193  CG1 ILE A 286      18.648  13.792  29.271  0.01 80.31           C  
ATOM   2194  CG2 ILE A 286      18.885  13.733  26.749  0.01 80.31           C  
ATOM   2195  CD1 ILE A 286      17.669  14.927  29.529  0.01 80.26           C  
ATOM   2196  N   VAL A 287      23.071  13.122  29.346  1.00 80.45           N  
ATOM   2197  CA  VAL A 287      24.153  13.554  30.265  1.00 80.43           C  
ATOM   2198  C   VAL A 287      25.459  13.946  29.547  1.00 80.34           C  
ATOM   2199  O   VAL A 287      25.619  13.714  28.343  1.00 80.55           O  
ATOM   2200  CB  VAL A 287      24.486  12.461  31.344  1.00 80.48           C  
ATOM   2201  CG1 VAL A 287      23.317  12.303  32.335  1.00 80.63           C  
ATOM   2202  CG2 VAL A 287      24.930  11.104  30.700  1.00 79.68           C  
ATOM   2203  N   ASP A 288      26.393  14.535  30.289  1.00 79.85           N  
ATOM   2204  CA  ASP A 288      27.700  14.803  29.722  1.00 79.32           C  
ATOM   2205  C   ASP A 288      28.536  13.527  29.683  1.00 78.89           C  
ATOM   2206  O   ASP A 288      28.518  12.745  30.638  1.00 78.93           O  
ATOM   2207  CB  ASP A 288      28.398  15.935  30.473  1.00 79.35           C  
ATOM   2208  CG  ASP A 288      27.870  17.307  30.067  1.00 79.65           C  
ATOM   2209  OD1 ASP A 288      26.652  17.425  29.779  1.00 80.94           O  
ATOM   2210  OD2 ASP A 288      28.674  18.264  30.016  1.00 78.97           O1-
ATOM   2211  N   PRO A 289      29.232  13.295  28.550  1.00 78.45           N  
ATOM   2212  CA  PRO A 289      30.129  12.162  28.340  1.00 78.12           C  
ATOM   2213  C   PRO A 289      31.137  12.006  29.469  1.00 77.93           C  
ATOM   2214  O   PRO A 289      31.613  12.995  30.011  1.00 78.25           O  
ATOM   2215  CB  PRO A 289      30.869  12.531  27.045  1.00 78.11           C  
ATOM   2216  CG  PRO A 289      29.976  13.453  26.319  1.00 78.09           C  
ATOM   2217  CD  PRO A 289      29.153  14.168  27.358  1.00 78.54           C  
ATOM   2218  N   THR A 290      31.450  10.769  29.825  1.00 77.63           N  
ATOM   2219  CA  THR A 290      32.438  10.502  30.862  1.00 77.26           C  
ATOM   2220  C   THR A 290      33.668   9.845  30.220  1.00 77.03           C  
ATOM   2221  O   THR A 290      34.585   9.399  30.915  1.00 77.02           O  
ATOM   2222  CB  THR A 290      31.817   9.681  32.066  1.00 77.32           C  
ATOM   2223  CG2 THR A 290      30.595  10.409  32.643  1.00 76.92           C  
ATOM   2224  OG1 THR A 290      31.389   8.377  31.638  1.00 77.62           O  
ATOM   2225  N   ALA A 291      33.673   9.834  28.882  1.00 76.72           N  
ATOM   2226  CA  ALA A 291      34.686   9.159  28.061  1.00 76.57           C  
ATOM   2227  C   ALA A 291      36.035   9.842  28.217  1.00 76.49           C  
ATOM   2228  O   ALA A 291      36.082  11.057  28.452  1.00 76.29           O  
ATOM   2229  CB  ALA A 291      34.261   9.167  26.607  1.00 76.31           C  
ATOM   2230  N   ASN A 292      37.117   9.067  28.102  1.00 76.37           N  
ATOM   2231  CA  ASN A 292      38.479   9.599  28.273  1.00 76.37           C  
ATOM   2232  C   ASN A 292      39.268   9.590  26.966  1.00 75.49           C  
ATOM   2233  O   ASN A 292      39.065   8.719  26.126  1.00 75.64           O  
ATOM   2234  CB  ASN A 292      39.245   8.819  29.359  1.00 77.08           C  
ATOM   2235  CG  ASN A 292      38.737   9.115  30.787  1.00 79.01           C  
ATOM   2236  ND2 ASN A 292      38.969   8.160  31.703  1.00 80.56           N  
ATOM   2237  OD1 ASN A 292      38.167  10.190  31.066  1.00 80.38           O  
ATOM   2238  N   ALA A 293      40.169  10.552  26.796  1.00 74.44           N  
ATOM   2239  CA  ALA A 293      40.924  10.660  25.555  1.00 73.59           C  
ATOM   2240  C   ALA A 293      42.216   9.849  25.591  1.00 73.01           C  
ATOM   2241  O   ALA A 293      43.110  10.155  26.364  1.00 72.97           O  
ATOM   2242  CB  ALA A 293      41.223  12.107  25.263  1.00 73.54           C  
ATOM   2243  N   THR A 294      42.320   8.831  24.740  1.00 72.39           N  
ATOM   2244  CA  THR A 294      43.542   8.010  24.664  1.00 71.91           C  
ATOM   2245  C   THR A 294      44.621   8.660  23.782  1.00 71.43           C  
ATOM   2246  O   THR A 294      44.332   9.608  23.046  1.00 71.37           O  
ATOM   2247  CB  THR A 294      43.233   6.544  24.201  1.00 71.92           C  
ATOM   2248  CG2 THR A 294      42.356   6.525  22.937  1.00 72.01           C  
ATOM   2249  OG1 THR A 294      44.459   5.847  23.927  1.00 72.00           O  
ATOM   2250  N   THR A 295      45.854   8.163  23.864  1.00 70.84           N  
ATOM   2251  CA  THR A 295      46.925   8.653  23.001  1.00 70.66           C  
ATOM   2252  C   THR A 295      46.670   8.290  21.518  1.00 70.70           C  
ATOM   2253  O   THR A 295      46.013   7.262  21.242  1.00 70.87           O  
ATOM   2254  CB  THR A 295      48.313   8.170  23.485  1.00 70.58           C  
ATOM   2255  CG2 THR A 295      48.501   6.637  23.286  1.00 70.57           C  
ATOM   2256  OG1 THR A 295      49.336   8.903  22.796  1.00 70.34           O  
ATOM   2257  N   SER A 296      47.150   9.134  20.582  1.00 70.32           N  
ATOM   2258  CA  SER A 296      46.982   8.860  19.132  1.00 69.62           C  
ATOM   2259  C   SER A 296      48.173   8.103  18.528  1.00 69.88           C  
ATOM   2260  O   SER A 296      49.313   8.598  18.479  1.00 69.62           O  
ATOM   2261  CB  SER A 296      46.611  10.100  18.293  1.00 69.35           C  
ATOM   2262  OG  SER A 296      46.142   9.667  17.000  1.00 66.55           O  
ATOM   2263  N   VAL A 297      47.864   6.893  18.077  1.00 70.02           N  
ATOM   2264  CA  VAL A 297      48.831   5.990  17.471  1.00 70.04           C  
ATOM   2265  C   VAL A 297      48.677   5.968  15.949  1.00 69.78           C  
ATOM   2266  O   VAL A 297      49.675   5.773  15.233  1.00 70.04           O  
ATOM   2267  CB  VAL A 297      48.736   4.552  18.068  1.00 70.32           C  
ATOM   2268  CG1 VAL A 297      49.873   4.343  19.127  1.00 70.87           C  
ATOM   2269  CG2 VAL A 297      47.278   4.249  18.653  1.00 69.79           C  
ATOM   2270  N   ILE A 298      47.471   6.225  15.458  1.00 69.01           N  
ATOM   2271  CA  ILE A 298      47.251   6.367  14.025  1.00 68.08           C  
ATOM   2272  C   ILE A 298      46.701   7.755  13.709  1.00 67.61           C  
ATOM   2273  O   ILE A 298      45.512   7.906  13.428  1.00 67.28           O  
ATOM   2274  CB  ILE A 298      46.273   5.302  13.494  1.00 67.42           C  
ATOM   2275  CG1 ILE A 298      44.847   5.611  13.955  0.00 20.00           C  
ATOM   2276  CG2 ILE A 298      46.697   3.915  13.952  0.00 20.00           C  
ATOM   2277  CD1 ILE A 298      43.887   4.454  13.786  0.00 20.00           C  
ATOM   2278  N   PRO A 299      47.562   8.770  13.759  1.00 67.17           N  
ATOM   2279  CA  PRO A 299      47.111  10.141  13.528  1.00 66.42           C  
ATOM   2280  C   PRO A 299      47.214  10.562  12.054  1.00 65.63           C  
ATOM   2281  O   PRO A 299      47.850   9.884  11.246  1.00 65.57           O  
ATOM   2282  CB  PRO A 299      48.083  10.960  14.388  1.00 66.41           C  
ATOM   2283  CG  PRO A 299      49.358  10.158  14.423  1.00 66.29           C  
ATOM   2284  CD  PRO A 299      49.028   8.738  13.994  1.00 67.12           C  
ATOM   2285  N   LEU A 300      46.601  11.685  11.711  1.00 64.69           N  
ATOM   2286  CA  LEU A 300      46.684  12.172  10.356  1.00 63.83           C  
ATOM   2287  C   LEU A 300      48.086  12.652  10.047  1.00 63.78           C  
ATOM   2288  O   LEU A 300      48.596  13.558  10.702  1.00 63.62           O  
ATOM   2289  CB  LEU A 300      45.673  13.289  10.134  1.00 63.46           C  
ATOM   2290  CG  LEU A 300      45.574  13.876   8.726  1.00 62.64           C  
ATOM   2291  CD1 LEU A 300      45.104  12.867   7.729  1.00 61.79           C  
ATOM   2292  CD2 LEU A 300      44.608  14.998   8.731  1.00 63.03           C  
ATOM   2293  N   VAL A 301      48.708  12.012   9.061  1.00 63.88           N  
ATOM   2294  CA  VAL A 301      49.962  12.502   8.464  1.00 64.15           C  
ATOM   2295  C   VAL A 301      49.705  12.960   7.001  1.00 64.14           C  
ATOM   2296  O   VAL A 301      49.131  12.209   6.206  1.00 64.30           O  
ATOM   2297  CB  VAL A 301      51.098  11.422   8.514  1.00 64.25           C  
ATOM   2298  CG1 VAL A 301      52.486  12.074   8.370  1.00 63.98           C  
ATOM   2299  CG2 VAL A 301      51.016  10.566   9.794  1.00 63.79           C  
ATOM   2300  N   GLU A 302      50.105  14.185   6.654  1.00 63.85           N  
ATOM   2301  CA  GLU A 302      49.839  14.716   5.312  1.00 63.61           C  
ATOM   2302  C   GLU A 302      50.482  13.862   4.213  1.00 63.63           C  
ATOM   2303  O   GLU A 302      49.851  13.525   3.197  1.00 63.39           O  
ATOM   2304  CB  GLU A 302      50.287  16.182   5.206  1.00 63.88           C  
ATOM   2305  CG  GLU A 302      49.794  16.920   3.938  1.00 62.37           C  
ATOM   2306  CD  GLU A 302      49.936  18.426   4.030  1.00 61.21           C  
ATOM   2307  OE1 GLU A 302      48.904  19.096   3.851  1.00 60.28           O  
ATOM   2308  OE2 GLU A 302      51.057  18.938   4.282  1.00 61.28           O1-
ATOM   2309  N   THR A 303      51.724  13.479   4.441  1.00 63.45           N  
ATOM   2310  CA  THR A 303      52.443  12.747   3.438  1.00 64.03           C  
ATOM   2311  C   THR A 303      51.821  11.371   3.097  1.00 63.54           C  
ATOM   2312  O   THR A 303      52.114  10.766   2.062  1.00 63.29           O  
ATOM   2313  CB  THR A 303      53.901  12.640   3.845  1.00 64.39           C  
ATOM   2314  CG2 THR A 303      54.059  11.827   5.168  1.00 64.76           C  
ATOM   2315  OG1 THR A 303      54.637  12.055   2.762  1.00 66.74           O  
ATOM   2316  N   ASP A 304      50.948  10.899   3.976  1.00 63.31           N  
ATOM   2317  CA  ASP A 304      50.297   9.598   3.810  1.00 63.20           C  
ATOM   2318  C   ASP A 304      49.044   9.683   2.915  1.00 62.98           C  
ATOM   2319  O   ASP A 304      48.562   8.657   2.401  1.00 63.14           O  
ATOM   2320  CB  ASP A 304      49.922   9.018   5.175  1.00 20.00           C  
ATOM   2321  CG  ASP A 304      51.133   8.578   5.973  1.00 20.00           C  
ATOM   2322  OD1 ASP A 304      52.225   8.453   5.380  1.00 20.00           O  
ATOM   2323  OD2 ASP A 304      51.089   8.334   7.198  1.00 20.00           O1-
ATOM   2324  N   LEU A 305      48.519  10.901   2.738  1.00 62.44           N  
ATOM   2325  CA  LEU A 305      47.281  11.121   1.977  1.00 61.56           C  
ATOM   2326  C   LEU A 305      47.579  11.026   0.500  1.00 61.23           C  
ATOM   2327  O   LEU A 305      48.482  11.726   0.006  1.00 61.73           O  
ATOM   2328  CB  LEU A 305      46.698  12.509   2.250  1.00 61.50           C  
ATOM   2329  CG  LEU A 305      45.954  12.867   3.531  1.00 60.83           C  
ATOM   2330  CD1 LEU A 305      46.054  14.351   3.734  1.00 60.57           C  
ATOM   2331  CD2 LEU A 305      44.504  12.446   3.475  1.00 59.22           C  
ATOM   2332  N   VAL A 306      46.827  10.164  -0.193  1.00 60.35           N  
ATOM   2333  CA  VAL A 306      46.971   9.965  -1.648  1.00 59.48           C  
ATOM   2334  C   VAL A 306      45.662  10.242  -2.372  1.00 58.46           C  
ATOM   2335  O   VAL A 306      44.590   9.793  -1.945  1.00 58.27           O  
ATOM   2336  CB  VAL A 306      47.591   8.559  -2.079  1.00 59.69           C  
ATOM   2337  CG1 VAL A 306      49.066   8.406  -1.600  1.00 59.51           C  
ATOM   2338  CG2 VAL A 306      46.732   7.366  -1.622  1.00 59.83           C  
ATOM   2339  N   PRO A 307      45.749  10.999  -3.469  1.00 57.62           N  
ATOM   2340  CA  PRO A 307      44.581  11.404  -4.250  1.00 57.31           C  
ATOM   2341  C   PRO A 307      43.877  10.220  -4.900  1.00 57.13           C  
ATOM   2342  O   PRO A 307      44.542   9.283  -5.346  1.00 57.12           O  
ATOM   2343  CB  PRO A 307      45.187  12.304  -5.320  1.00 57.30           C  
ATOM   2344  CG  PRO A 307      46.546  12.666  -4.790  1.00 56.91           C  
ATOM   2345  CD  PRO A 307      47.003  11.516  -4.036  1.00 56.98           C  
ATOM   2346  N   LEU A 308      42.551  10.275  -4.959  1.00 56.87           N  
ATOM   2347  CA  LEU A 308      41.787   9.160  -5.486  1.00 57.16           C  
ATOM   2348  C   LEU A 308      41.931   9.022  -6.989  1.00 57.57           C  
ATOM   2349  O   LEU A 308      42.194   7.926  -7.497  1.00 58.00           O  
ATOM   2350  CB  LEU A 308      40.324   9.287  -5.119  1.00 56.99           C  
ATOM   2351  CG  LEU A 308      39.407   8.305  -5.839  1.00 57.54           C  
ATOM   2352  CD1 LEU A 308      39.738   6.827  -5.521  1.00 57.98           C  
ATOM   2353  CD2 LEU A 308      37.969   8.658  -5.461  1.00 59.47           C  
ATOM   2354  N   ASP A 309      41.753  10.141  -7.687  1.00 57.86           N  
ATOM   2355  CA  ASP A 309      41.935  10.186  -9.132  1.00 58.31           C  
ATOM   2356  C   ASP A 309      43.095  11.089  -9.542  1.00 58.11           C  
ATOM   2357  O   ASP A 309      43.447  12.007  -8.802  1.00 58.38           O  
ATOM   2358  CB  ASP A 309      40.645  10.623  -9.812  1.00 58.57           C  
ATOM   2359  CG  ASP A 309      40.514  10.043 -11.189  1.00 59.95           C  
ATOM   2360  OD1 ASP A 309      41.109  10.660 -12.124  1.00 60.24           O  
ATOM   2361  OD2 ASP A 309      39.842   8.968 -11.304  1.00 61.57           O1-
ATOM   2362  N   SER A 310      43.699  10.814 -10.699  1.00 58.13           N  
ATOM   2363  CA  SER A 310      44.798  11.638 -11.246  1.00 58.49           C  
ATOM   2364  C   SER A 310      45.796  12.091 -10.167  1.00 58.04           C  
ATOM   2365  O   SER A 310      45.924  13.290  -9.862  1.00 58.28           O  
ATOM   2366  CB  SER A 310      44.241  12.838 -12.049  1.00 59.00           C  
ATOM   2367  OG  SER A 310      43.389  13.689 -11.269  1.00 61.58           O  
ATOM   2368  N   PRO A 311      46.505  11.125  -9.583  1.00 57.69           N  
ATOM   2369  CA  PRO A 311      47.326  11.417  -8.400  1.00 57.40           C  
ATOM   2370  C   PRO A 311      48.657  12.103  -8.725  1.00 56.95           C  
ATOM   2371  O   PRO A 311      49.192  12.835  -7.883  1.00 56.95           O  
ATOM   2372  CB  PRO A 311      47.566  10.035  -7.794  1.00 57.56           C  
ATOM   2373  CG  PRO A 311      47.503   9.089  -8.995  1.00 58.10           C  
ATOM   2374  CD  PRO A 311      46.589   9.719 -10.016  1.00 57.66           C  
ATOM   2375  N   ALA A 312      49.178  11.890  -9.934  1.00 56.53           N  
ATOM   2376  CA  ALA A 312      50.504  12.412 -10.272  1.00 55.95           C  
ATOM   2377  C   ALA A 312      50.485  13.930 -10.300  1.00 55.41           C  
ATOM   2378  O   ALA A 312      49.531  14.521 -10.796  1.00 55.53           O  
ATOM   2379  CB  ALA A 312      51.006  11.833 -11.610  1.00 56.30           C  
ATOM   2380  N   ALA A 313      51.516  14.556  -9.746  1.00 54.83           N  
ATOM   2381  CA  ALA A 313      51.611  16.004  -9.798  1.00 55.07           C  
ATOM   2382  C   ALA A 313      52.126  16.461 -11.144  1.00 55.73           C  
ATOM   2383  O   ALA A 313      52.944  15.782 -11.745  1.00 55.66           O  
ATOM   2384  CB  ALA A 313      52.494  16.500  -8.742  1.00 54.89           C  
ATOM   2385  N   PRO A 314      51.642  17.617 -11.628  1.00 56.60           N  
ATOM   2386  CA  PRO A 314      52.115  18.190 -12.898  1.00 57.48           C  
ATOM   2387  C   PRO A 314      53.616  18.519 -12.841  1.00 58.26           C  
ATOM   2388  O   PRO A 314      54.166  18.673 -11.737  1.00 58.32           O  
ATOM   2389  CB  PRO A 314      51.266  19.457 -13.063  1.00 57.50           C  
ATOM   2390  CG  PRO A 314      50.702  19.732 -11.715  1.00 57.20           C  
ATOM   2391  CD  PRO A 314      50.596  18.438 -10.995  1.00 56.57           C  
ATOM   2392  N   GLY A 315      54.276  18.595 -14.005  1.00 59.02           N  
ATOM   2393  CA  GLY A 315      55.736  18.726 -14.045  1.00 59.77           C  
ATOM   2394  C   GLY A 315      56.413  17.371 -13.919  1.00 60.66           C  
ATOM   2395  O   GLY A 315      55.885  16.447 -13.305  1.00 60.65           O  
ATOM   2396  N   ASP A 316      57.573  17.240 -14.546  1.00 61.71           N  
ATOM   2397  CA  ASP A 316      58.427  16.066 -14.366  1.00 62.83           C  
ATOM   2398  C   ASP A 316      59.048  16.025 -12.923  1.00 63.12           C  
ATOM   2399  O   ASP A 316      59.422  17.075 -12.371  1.00 63.13           O  
ATOM   2400  CB  ASP A 316      59.494  15.983 -15.501  1.00 63.16           C  
ATOM   2401  CG  ASP A 316      60.001  17.390 -15.997  1.00 64.28           C  
ATOM   2402  OD1 ASP A 316      59.174  18.222 -16.453  1.00 64.41           O  
ATOM   2403  OD2 ASP A 316      61.237  17.652 -15.978  1.00 65.90           O1-
ATOM   2404  N   PRO A 317      59.110  14.824 -12.295  1.00 63.24           N  
ATOM   2405  CA  PRO A 317      59.677  14.629 -10.940  1.00 63.25           C  
ATOM   2406  C   PRO A 317      61.119  15.114 -10.740  1.00 63.09           C  
ATOM   2407  O   PRO A 317      62.043  14.311 -10.646  1.00 63.23           O  
ATOM   2408  CB  PRO A 317      59.592  13.105 -10.743  1.00 63.36           C  
ATOM   2409  CG  PRO A 317      58.457  12.672 -11.647  1.00 63.39           C  
ATOM   2410  CD  PRO A 317      58.567  13.565 -12.846  1.00 63.28           C  
ATOM   2411  N   VAL A 318      61.293  16.426 -10.662  1.00 62.97           N  
ATOM   2412  CA  VAL A 318      62.594  17.033 -10.409  1.00 63.11           C  
ATOM   2413  C   VAL A 318      62.361  18.311  -9.598  1.00 63.15           C  
ATOM   2414  O   VAL A 318      61.340  18.981  -9.763  1.00 63.12           O  
ATOM   2415  CB  VAL A 318      63.352  17.366 -11.742  1.00 63.21           C  
ATOM   2416  CG1 VAL A 318      64.670  18.184 -11.508  1.00 62.44           C  
ATOM   2417  CG2 VAL A 318      63.616  16.085 -12.562  1.00 63.57           C  
ATOM   2418  N   VAL A 319      63.294  18.627  -8.699  1.00 63.02           N  
ATOM   2419  CA  VAL A 319      63.295  19.902  -7.989  1.00 62.28           C  
ATOM   2420  C   VAL A 319      63.601  20.972  -9.035  1.00 61.91           C  
ATOM   2421  O   VAL A 319      64.732  21.104  -9.483  1.00 62.53           O  
ATOM   2422  CB  VAL A 319      64.335  19.926  -6.840  0.01 62.35           C  
ATOM   2423  CG1 VAL A 319      64.212  21.209  -6.028  0.01 62.28           C  
ATOM   2424  CG2 VAL A 319      64.171  18.708  -5.935  0.01 62.28           C  
ATOM   2425  N   GLY A 320      62.578  21.704  -9.456  1.00 61.21           N  
ATOM   2426  CA  GLY A 320      62.753  22.763 -10.430  1.00 60.51           C  
ATOM   2427  C   GLY A 320      62.140  22.364 -11.749  1.00 60.35           C  
ATOM   2428  O   GLY A 320      61.890  23.228 -12.597  1.00 60.51           O  
ATOM   2429  N   GLY A 321      61.876  21.062 -11.903  1.00 60.11           N  
ATOM   2430  CA  GLY A 321      61.319  20.486 -13.146  1.00 59.49           C  
ATOM   2431  C   GLY A 321      59.893  20.900 -13.475  1.00 58.84           C  
ATOM   2432  O   GLY A 321      58.958  20.098 -13.398  1.00 58.91           O  
ATOM   2433  N   VAL A 322      59.739  22.152 -13.882  1.00 58.18           N  
ATOM   2434  CA  VAL A 322      58.436  22.774 -13.988  1.00 57.72           C  
ATOM   2435  C   VAL A 322      58.566  23.966 -14.920  1.00 57.35           C  
ATOM   2436  O   VAL A 322      59.668  24.461 -15.123  1.00 57.52           O  
ATOM   2437  CB  VAL A 322      57.967  23.227 -12.581  1.00 57.82           C  
ATOM   2438  CG1 VAL A 322      58.534  24.607 -12.211  1.00 58.31           C  
ATOM   2439  CG2 VAL A 322      56.470  23.216 -12.483  1.00 57.35           C  
ATOM   2440  N   ASP A 323      57.453  24.448 -15.465  1.00 56.78           N  
ATOM   2441  CA  ASP A 323      57.506  25.563 -16.410  1.00 56.49           C  
ATOM   2442  C   ASP A 323      57.904  26.874 -15.794  1.00 55.97           C  
ATOM   2443  O   ASP A 323      58.763  27.559 -16.328  1.00 56.12           O  
ATOM   2444  CB  ASP A 323      56.196  25.719 -17.147  1.00 56.77           C  
ATOM   2445  CG  ASP A 323      55.991  24.641 -18.164  1.00 58.30           C  
ATOM   2446  OD1 ASP A 323      56.886  24.446 -19.020  1.00 60.13           O  
ATOM   2447  OD2 ASP A 323      54.937  23.978 -18.104  1.00 60.52           O1-
ATOM   2448  N   LEU A 324      57.280  27.225 -14.673  1.00 55.42           N  
ATOM   2449  CA  LEU A 324      57.676  28.419 -13.933  1.00 54.97           C  
ATOM   2450  C   LEU A 324      57.843  28.111 -12.425  1.00 54.51           C  
ATOM   2451  O   LEU A 324      56.852  27.887 -11.723  1.00 54.47           O  
ATOM   2452  CB  LEU A 324      56.672  29.550 -14.185  1.00 54.80           C  
ATOM   2453  CG  LEU A 324      57.071  30.997 -13.847  1.00 56.16           C  
ATOM   2454  CD1 LEU A 324      56.496  32.012 -14.819  1.00 58.39           C  
ATOM   2455  CD2 LEU A 324      56.627  31.376 -12.449  1.00 57.45           C  
ATOM   2456  N   ALA A 325      59.101  28.073 -11.955  1.00 53.82           N  
ATOM   2457  CA  ALA A 325      59.456  27.942 -10.519  1.00 52.63           C  
ATOM   2458  C   ALA A 325      59.577  29.295  -9.800  1.00 51.68           C  
ATOM   2459  O   ALA A 325      60.246  30.219 -10.259  1.00 51.64           O  
ATOM   2460  CB  ALA A 325      60.759  27.144 -10.352  1.00 52.87           C  
ATOM   2461  N   MET A 326      58.928  29.410  -8.662  1.00 50.50           N  
ATOM   2462  CA  MET A 326      58.990  30.642  -7.930  1.00 49.96           C  
ATOM   2463  C   MET A 326      59.088  30.315  -6.458  1.00 48.89           C  
ATOM   2464  O   MET A 326      58.331  29.470  -5.940  1.00 48.38           O  
ATOM   2465  CB  MET A 326      57.755  31.486  -8.225  1.00 50.37           C  
ATOM   2466  CG  MET A 326      57.745  32.867  -7.580  1.00 52.66           C  
ATOM   2467  SD  MET A 326      56.889  34.049  -8.644  1.00 57.19           S  
ATOM   2468  CE  MET A 326      55.226  33.444  -8.543  1.00 53.59           C  
ATOM   2469  N   ASN A 327      60.052  30.967  -5.805  1.00 47.72           N  
ATOM   2470  CA  ASN A 327      60.274  30.807  -4.366  1.00 46.21           C  
ATOM   2471  C   ASN A 327      59.887  32.091  -3.642  1.00 45.72           C  
ATOM   2472  O   ASN A 327      60.232  33.188  -4.121  1.00 46.37           O  
ATOM   2473  CB  ASN A 327      61.737  30.475  -4.097  1.00 45.70           C  
ATOM   2474  CG  ASN A 327      62.007  30.164  -2.657  1.00 43.39           C  
ATOM   2475  ND2 ASN A 327      61.330  29.172  -2.121  1.00 41.12           N  
ATOM   2476  OD1 ASN A 327      62.831  30.797  -2.040  1.00 42.50           O  
ATOM   2477  N   LEU A 328      59.185  31.958  -2.507  1.00 44.01           N  
ATOM   2478  CA  LEU A 328      58.708  33.118  -1.755  1.00 42.49           C  
ATOM   2479  C   LEU A 328      59.580  33.431  -0.562  1.00 41.91           C  
ATOM   2480  O   LEU A 328      59.613  32.661   0.388  1.00 42.15           O  
ATOM   2481  CB  LEU A 328      57.292  32.888  -1.284  1.00 42.11           C  
ATOM   2482  CG  LEU A 328      56.329  32.856  -2.448  1.00 42.49           C  
ATOM   2483  CD1 LEU A 328      56.147  31.419  -2.848  1.00 43.91           C  
ATOM   2484  CD2 LEU A 328      55.007  33.481  -2.063  1.00 42.82           C  
ATOM   2485  N   ASP A 329      60.293  34.555  -0.602  1.00 41.00           N  
ATOM   2486  CA  ASP A 329      61.164  34.963   0.522  1.00 40.31           C  
ATOM   2487  C   ASP A 329      60.320  35.674   1.582  1.00 40.09           C  
ATOM   2488  O   ASP A 329      59.789  36.764   1.344  1.00 40.51           O  
ATOM   2489  CB  ASP A 329      62.321  35.871   0.043  1.00 40.09           C  
ATOM   2490  CG  ASP A 329      63.477  35.938   1.030  1.00 38.78           C  
ATOM   2491  OD1 ASP A 329      63.306  36.537   2.113  0.01 39.18           O  
ATOM   2492  OD2 ASP A 329      64.561  35.407   0.711  0.01 39.13           O1-
ATOM   2493  N   PHE A 330      60.183  35.063   2.751  1.00 39.11           N  
ATOM   2494  CA  PHE A 330      59.375  35.675   3.793  1.00 38.19           C  
ATOM   2495  C   PHE A 330      60.156  36.547   4.774  1.00 37.96           C  
ATOM   2496  O   PHE A 330      61.377  36.427   4.908  1.00 37.59           O  
ATOM   2497  CB  PHE A 330      58.659  34.610   4.586  1.00 38.17           C  
ATOM   2498  CG  PHE A 330      57.772  33.751   3.786  1.00 37.10           C  
ATOM   2499  CD1 PHE A 330      56.944  34.292   2.829  1.00 37.04           C  
ATOM   2500  CD2 PHE A 330      57.720  32.395   4.042  1.00 38.54           C  
ATOM   2501  CE1 PHE A 330      56.087  33.493   2.106  1.00 38.81           C  
ATOM   2502  CE2 PHE A 330      56.869  31.569   3.330  1.00 40.38           C  
ATOM   2503  CZ  PHE A 330      56.049  32.120   2.348  1.00 40.34           C  
ATOM   2504  N   SER A 331      59.425  37.415   5.466  1.00 37.70           N  
ATOM   2505  CA  SER A 331      59.988  38.305   6.461  1.00 37.96           C  
ATOM   2506  C   SER A 331      58.867  39.057   7.151  1.00 37.78           C  
ATOM   2507  O   SER A 331      57.729  39.095   6.676  1.00 37.24           O  
ATOM   2508  CB  SER A 331      61.014  39.288   5.855  1.00 38.32           C  
ATOM   2509  OG  SER A 331      60.444  40.164   4.883  1.00 39.87           O  
ATOM   2510  N   PHE A 332      59.217  39.665   8.279  1.00 38.09           N  
ATOM   2511  CA  PHE A 332      58.268  40.350   9.144  1.00 38.08           C  
ATOM   2512  C   PHE A 332      58.957  41.556   9.839  1.00 38.31           C  
ATOM   2513  O   PHE A 332      60.042  41.405  10.406  1.00 38.52           O  
ATOM   2514  CB  PHE A 332      57.743  39.325  10.141  1.00 37.79           C  
ATOM   2515  CG  PHE A 332      56.704  39.841  11.038  1.00 37.55           C  
ATOM   2516  CD1 PHE A 332      55.436  40.047  10.569  1.00 37.76           C  
ATOM   2517  CD2 PHE A 332      56.991  40.114  12.368  1.00 37.23           C  
ATOM   2518  CE1 PHE A 332      54.467  40.535  11.408  1.00 38.76           C  
ATOM   2519  CE2 PHE A 332      56.032  40.606  13.205  1.00 37.29           C  
ATOM   2520  CZ  PHE A 332      54.767  40.819  12.731  1.00 38.10           C  
ATOM   2521  N   ASN A 333      58.348  42.742   9.768  1.00 38.24           N  
ATOM   2522  CA  ASN A 333      58.990  43.947  10.277  1.00 38.72           C  
ATOM   2523  C   ASN A 333      58.384  44.456  11.597  1.00 38.80           C  
ATOM   2524  O   ASN A 333      58.742  45.541  12.086  1.00 39.63           O  
ATOM   2525  CB  ASN A 333      59.006  45.053   9.205  1.00 39.03           C  
ATOM   2526  CG  ASN A 333      57.716  45.918   9.206  1.00 40.33           C  
ATOM   2527  ND2 ASN A 333      57.879  47.226   8.941  1.00 42.29           N  
ATOM   2528  OD1 ASN A 333      56.603  45.415   9.452  1.00 39.79           O  
ATOM   2529  N   GLY A 334      57.474  43.682  12.185  1.00 38.34           N  
ATOM   2530  CA  GLY A 334      56.919  44.061  13.486  1.00 37.75           C  
ATOM   2531  C   GLY A 334      55.432  44.235  13.423  1.00 37.12           C  
ATOM   2532  O   GLY A 334      54.713  43.738  14.293  1.00 37.19           O  
ATOM   2533  N   THR A 335      54.994  44.931  12.377  1.00 36.45           N  
ATOM   2534  CA  THR A 335      53.573  45.102  12.061  1.00 36.17           C  
ATOM   2535  C   THR A 335      53.098  44.367  10.801  1.00 34.40           C  
ATOM   2536  O   THR A 335      51.978  43.860  10.740  1.00 34.03           O  
ATOM   2537  CB  THR A 335      53.235  46.587  11.915  1.00 36.80           C  
ATOM   2538  CG2 THR A 335      53.119  47.213  13.294  1.00 38.59           C  
ATOM   2539  OG1 THR A 335      54.295  47.239  11.189  1.00 38.74           O  
ATOM   2540  N   ASN A 336      53.959  44.309   9.799  1.00 32.76           N  
ATOM   2541  CA  ASN A 336      53.567  43.741   8.540  1.00 31.56           C  
ATOM   2542  C   ASN A 336      54.427  42.588   8.082  1.00 31.37           C  
ATOM   2543  O   ASN A 336      55.620  42.546   8.374  1.00 30.73           O  
ATOM   2544  CB  ASN A 336      53.561  44.821   7.488  1.00 31.34           C  
ATOM   2545  CG  ASN A 336      52.376  45.711   7.596  1.00 30.08           C  
ATOM   2546  ND2 ASN A 336      52.307  46.520   8.662  1.00 28.23           N  
ATOM   2547  OD1 ASN A 336      51.511  45.663   6.736  1.00 29.48           O  
ATOM   2548  N   PHE A 337      53.798  41.654   7.367  1.00 31.51           N  
ATOM   2549  CA  PHE A 337      54.465  40.494   6.802  1.00 31.73           C  
ATOM   2550  C   PHE A 337      54.890  40.848   5.414  1.00 32.00           C  
ATOM   2551  O   PHE A 337      54.281  41.713   4.806  1.00 31.94           O  
ATOM   2552  CB  PHE A 337      53.518  39.304   6.751  1.00 31.48           C  
ATOM   2553  CG  PHE A 337      53.497  38.486   8.022  1.00 32.23           C  
ATOM   2554  CD1 PHE A 337      54.432  37.460   8.236  1.00 31.80           C  
ATOM   2555  CD2 PHE A 337      52.549  38.741   9.014  1.00 31.76           C  
ATOM   2556  CE1 PHE A 337      54.418  36.701   9.422  1.00 30.44           C  
ATOM   2557  CE2 PHE A 337      52.535  37.987  10.196  1.00 31.34           C  
ATOM   2558  CZ  PHE A 337      53.471  36.963  10.394  1.00 30.54           C  
ATOM   2559  N   PHE A 338      55.935  40.186   4.917  1.00 32.65           N  
ATOM   2560  CA  PHE A 338      56.483  40.468   3.583  1.00 33.30           C  
ATOM   2561  C   PHE A 338      56.793  39.230   2.734  1.00 33.30           C  
ATOM   2562  O   PHE A 338      57.501  38.318   3.179  1.00 33.00           O  
ATOM   2563  CB  PHE A 338      57.771  41.277   3.696  1.00 33.66           C  
ATOM   2564  CG  PHE A 338      57.587  42.661   4.230  1.00 35.20           C  
ATOM   2565  CD1 PHE A 338      57.089  43.679   3.415  1.00 37.40           C  
ATOM   2566  CD2 PHE A 338      57.949  42.965   5.534  1.00 35.58           C  
ATOM   2567  CE1 PHE A 338      56.931  44.986   3.906  1.00 37.82           C  
ATOM   2568  CE2 PHE A 338      57.797  44.262   6.027  1.00 36.86           C  
ATOM   2569  CZ  PHE A 338      57.279  45.276   5.212  1.00 37.01           C  
ATOM   2570  N   ILE A 339      56.291  39.225   1.497  1.00 33.44           N  
ATOM   2571  CA  ILE A 339      56.662  38.220   0.498  1.00 33.49           C  
ATOM   2572  C   ILE A 339      57.476  38.884  -0.611  1.00 34.20           C  
ATOM   2573  O   ILE A 339      56.994  39.755  -1.315  1.00 34.41           O  
ATOM   2574  CB  ILE A 339      55.446  37.536  -0.120  1.00 32.97           C  
ATOM   2575  CG1 ILE A 339      54.545  36.946   0.968  1.00 33.86           C  
ATOM   2576  CG2 ILE A 339      55.889  36.442  -1.030  1.00 32.09           C  
ATOM   2577  CD1 ILE A 339      53.376  36.123   0.423  1.00 33.87           C  
ATOM   2578  N   ASN A 340      58.718  38.453  -0.758  1.00 35.14           N  
ATOM   2579  CA  ASN A 340      59.661  39.047  -1.690  1.00 36.01           C  
ATOM   2580  C   ASN A 340      59.801  40.515  -1.487  1.00 36.61           C  
ATOM   2581  O   ASN A 340      59.664  41.278  -2.406  1.00 36.99           O  
ATOM   2582  CB  ASN A 340      59.286  38.744  -3.126  1.00 35.87           C  
ATOM   2583  CG  ASN A 340      59.469  37.288  -3.463  1.00 37.49           C  
ATOM   2584  ND2 ASN A 340      60.331  36.593  -2.696  1.00 38.27           N  
ATOM   2585  OD1 ASN A 340      58.847  36.780  -4.407  1.00 39.89           O  
ATOM   2586  N   ASN A 341      60.075  40.900  -0.255  1.00 37.91           N  
ATOM   2587  CA  ASN A 341      60.378  42.274   0.095  1.00 39.47           C  
ATOM   2588  C   ASN A 341      59.141  43.131  -0.135  1.00 40.01           C  
ATOM   2589  O   ASN A 341      59.208  44.359  -0.106  1.00 41.04           O  
ATOM   2590  CB  ASN A 341      61.640  42.799  -0.656  1.00 39.78           C  
ATOM   2591  CG  ASN A 341      62.073  44.241  -0.227  1.00 41.71           C  
ATOM   2592  ND2 ASN A 341      62.203  45.138  -1.224  1.00 41.98           N  
ATOM   2593  OD1 ASN A 341      62.292  44.531   0.966  1.00 45.65           O  
ATOM   2594  N   GLU A 342      57.993  42.500  -0.334  1.00 39.99           N  
ATOM   2595  CA  GLU A 342      56.801  43.304  -0.549  1.00 40.34           C  
ATOM   2596  C   GLU A 342      55.636  42.831   0.303  1.00 39.79           C  
ATOM   2597  O   GLU A 342      55.588  41.660   0.688  1.00 39.62           O  
ATOM   2598  CB  GLU A 342      56.444  43.349  -2.030  1.00 40.63           C  
ATOM   2599  CG  GLU A 342      55.839  44.673  -2.441  1.00 43.39           C  
ATOM   2600  CD  GLU A 342      56.870  45.726  -2.806  1.00 47.29           C  
ATOM   2601  OE1 GLU A 342      56.666  46.440  -3.817  1.00 50.78           O  
ATOM   2602  OE2 GLU A 342      57.876  45.860  -2.087  1.00 47.94           O1-
ATOM   2603  N   THR A 343      54.724  43.758   0.627  1.00 39.25           N  
ATOM   2604  CA  THR A 343      53.515  43.441   1.434  1.00 38.22           C  
ATOM   2605  C   THR A 343      52.208  43.772   0.676  1.00 37.54           C  
ATOM   2606  O   THR A 343      52.178  44.713  -0.139  1.00 38.44           O  
ATOM   2607  CB  THR A 343      53.566  44.115   2.853  1.00 38.11           C  
ATOM   2608  CG2 THR A 343      53.907  45.605   2.766  1.00 38.15           C  
ATOM   2609  OG1 THR A 343      52.323  43.927   3.534  1.00 37.39           O  
ATOM   2610  N   LEU A 344      51.132  43.020   0.897  1.00 35.80           N  
ATOM   2611  CA  LEU A 344      49.930  43.370   0.148  1.00 35.00           C  
ATOM   2612  C   LEU A 344      49.153  44.472   0.846  1.00 35.51           C  
ATOM   2613  O   LEU A 344      48.432  44.179   1.796  1.00 35.75           O  
ATOM   2614  CB  LEU A 344      49.023  42.162  -0.202  1.00 34.01           C  
ATOM   2615  CG  LEU A 344      48.009  42.511  -1.332  1.00 31.59           C  
ATOM   2616  CD1 LEU A 344      47.945  41.583  -2.511  1.00 30.26           C  
ATOM   2617  CD2 LEU A 344      46.627  42.747  -0.862  1.00 28.33           C  
ATOM   2618  N   ILE A 345      49.314  45.729   0.399  1.00 35.94           N  
ATOM   2619  CA  ILE A 345      48.395  46.841   0.786  1.00 36.02           C  
ATOM   2620  C   ILE A 345      47.333  47.145  -0.350  1.00 36.17           C  
ATOM   2621  O   ILE A 345      47.656  47.763  -1.396  1.00 36.05           O  
ATOM   2622  CB  ILE A 345      49.162  48.099   1.302  1.00 35.63           C  
ATOM   2623  CG1 ILE A 345      50.221  48.539   0.276  0.01 35.87           C  
ATOM   2624  CG2 ILE A 345      49.781  47.825   2.672  0.01 35.86           C  
ATOM   2625  CD1 ILE A 345      50.628  50.002   0.376  0.01 35.78           C  
ATOM   2626  N   PRO A 346      46.068  46.689  -0.140  1.00 36.21           N  
ATOM   2627  CA  PRO A 346      45.050  46.551  -1.194  1.00 36.29           C  
ATOM   2628  C   PRO A 346      44.763  47.834  -1.962  1.00 36.16           C  
ATOM   2629  O   PRO A 346      44.384  48.852  -1.353  1.00 37.28           O  
ATOM   2630  CB  PRO A 346      43.781  46.087  -0.430  1.00 36.49           C  
ATOM   2631  CG  PRO A 346      44.304  45.436   0.798  1.00 36.66           C  
ATOM   2632  CD  PRO A 346      45.523  46.286   1.173  1.00 36.55           C  
ATOM   2633  N   PRO A 347      44.882  47.768  -3.295  1.00 35.34           N  
ATOM   2634  CA  PRO A 347      44.759  48.878  -4.235  1.00 34.95           C  
ATOM   2635  C   PRO A 347      43.338  49.453  -4.293  1.00 34.36           C  
ATOM   2636  O   PRO A 347      42.396  48.783  -3.862  1.00 34.25           O  
ATOM   2637  CB  PRO A 347      45.074  48.205  -5.558  1.00 35.21           C  
ATOM   2638  CG  PRO A 347      44.634  46.786  -5.348  1.00 34.87           C  
ATOM   2639  CD  PRO A 347      45.109  46.493  -3.991  1.00 34.93           C  
ATOM   2640  N   THR A 348      43.190  50.661  -4.842  1.00 33.44           N  
ATOM   2641  CA  THR A 348      41.881  51.332  -4.911  1.00 32.85           C  
ATOM   2642  C   THR A 348      40.999  50.649  -5.942  1.00 31.99           C  
ATOM   2643  O   THR A 348      39.760  50.554  -5.794  1.00 31.71           O  
ATOM   2644  CB  THR A 348      42.053  52.828  -5.279  1.00 32.94           C  
ATOM   2645  CG2 THR A 348      40.750  53.632  -5.169  1.00 33.06           C  
ATOM   2646  OG1 THR A 348      43.003  53.406  -4.391  1.00 34.02           O  
ATOM   2647  N   VAL A 349      41.661  50.178  -6.991  1.00 30.90           N  
ATOM   2648  CA  VAL A 349      40.988  49.553  -8.106  1.00 29.80           C  
ATOM   2649  C   VAL A 349      41.342  48.083  -8.028  1.00 29.01           C  
ATOM   2650  O   VAL A 349      42.536  47.739  -7.915  1.00 29.18           O  
ATOM   2651  CB  VAL A 349      41.513  50.115  -9.437  1.00 30.01           C  
ATOM   2652  CG1 VAL A 349      40.626  49.636 -10.629  1.00 29.92           C  
ATOM   2653  CG2 VAL A 349      41.745  51.680  -9.357  1.00 29.62           C  
ATOM   2654  N   PRO A 350      40.321  47.200  -8.037  1.00 28.07           N  
ATOM   2655  CA  PRO A 350      40.601  45.758  -7.957  1.00 27.63           C  
ATOM   2656  C   PRO A 350      41.556  45.231  -9.013  1.00 27.32           C  
ATOM   2657  O   PRO A 350      41.527  45.684 -10.144  1.00 27.87           O  
ATOM   2658  CB  PRO A 350      39.204  45.129  -8.038  1.00 27.36           C  
ATOM   2659  CG  PRO A 350      38.306  46.178  -7.433  1.00 26.59           C  
ATOM   2660  CD  PRO A 350      38.869  47.464  -8.003  1.00 27.58           C  
ATOM   2661  N   VAL A 351      42.426  44.315  -8.621  1.00 27.21           N  
ATOM   2662  CA  VAL A 351      43.316  43.646  -9.565  1.00 27.59           C  
ATOM   2663  C   VAL A 351      42.567  43.252 -10.865  1.00 28.05           C  
ATOM   2664  O   VAL A 351      43.047  43.555 -11.974  1.00 28.71           O  
ATOM   2665  CB  VAL A 351      43.971  42.393  -8.921  1.00 27.36           C  
ATOM   2666  CG1 VAL A 351      44.820  41.649  -9.913  1.00 27.74           C  
ATOM   2667  CG2 VAL A 351      44.810  42.777  -7.743  1.00 27.16           C  
ATOM   2668  N   LEU A 352      41.387  42.615 -10.720  1.00 27.80           N  
ATOM   2669  CA  LEU A 352      40.530  42.224 -11.866  1.00 27.10           C  
ATOM   2670  C   LEU A 352      40.233  43.423 -12.737  1.00 27.90           C  
ATOM   2671  O   LEU A 352      40.592  43.444 -13.916  1.00 28.88           O  
ATOM   2672  CB  LEU A 352      39.204  41.593 -11.414  1.00 25.76           C  
ATOM   2673  CG  LEU A 352      38.645  40.461 -12.280  1.00 22.58           C  
ATOM   2674  CD1 LEU A 352      37.299  40.065 -11.809  1.00 18.23           C  
ATOM   2675  CD2 LEU A 352      38.614  40.796 -13.739  1.00 18.38           C  
ATOM   2676  N   LEU A 353      39.618  44.436 -12.130  1.00 28.36           N  
ATOM   2677  CA  LEU A 353      39.202  45.612 -12.857  1.00 28.96           C  
ATOM   2678  C   LEU A 353      40.358  46.193 -13.619  1.00 29.62           C  
ATOM   2679  O   LEU A 353      40.168  46.682 -14.727  1.00 30.46           O  
ATOM   2680  CB  LEU A 353      38.571  46.671 -11.956  1.00 28.59           C  
ATOM   2681  CG  LEU A 353      37.702  47.692 -12.717  1.00 28.94           C  
ATOM   2682  CD1 LEU A 353      36.637  47.036 -13.624  1.00 29.17           C  
ATOM   2683  CD2 LEU A 353      37.011  48.661 -11.782  1.00 29.63           C  
ATOM   2684  N   GLN A 354      41.557  46.093 -13.054  1.00 29.97           N  
ATOM   2685  CA  GLN A 354      42.747  46.718 -13.645  1.00 30.38           C  
ATOM   2686  C   GLN A 354      43.090  46.118 -15.017  1.00 30.86           C  
ATOM   2687  O   GLN A 354      43.618  46.803 -15.943  1.00 30.85           O  
ATOM   2688  CB  GLN A 354      43.931  46.584 -12.684  1.00 30.03           C  
ATOM   2689  CG  GLN A 354      43.924  47.572 -11.576  1.00 28.13           C  
ATOM   2690  CD  GLN A 354      45.130  47.454 -10.739  1.00 26.37           C  
ATOM   2691  NE2 GLN A 354      44.940  47.031  -9.513  1.00 26.76           N  
ATOM   2692  OE1 GLN A 354      46.236  47.727 -11.182  1.00 26.65           O  
ATOM   2693  N   ILE A 355      42.778  44.832 -15.116  1.00 30.77           N  
ATOM   2694  CA  ILE A 355      43.076  44.074 -16.288  1.00 31.35           C  
ATOM   2695  C   ILE A 355      41.952  44.373 -17.295  1.00 32.04           C  
ATOM   2696  O   ILE A 355      42.180  44.623 -18.485  1.00 33.00           O  
ATOM   2697  CB  ILE A 355      43.224  42.588 -15.919  1.00 30.87           C  
ATOM   2698  CG1 ILE A 355      44.253  42.433 -14.805  1.00 29.43           C  
ATOM   2699  CG2 ILE A 355      43.713  41.814 -17.081  1.00 31.59           C  
ATOM   2700  CD1 ILE A 355      44.173  41.139 -14.066  1.00 28.08           C  
ATOM   2701  N   LEU A 356      40.732  44.413 -16.811  1.00 32.04           N  
ATOM   2702  CA  LEU A 356      39.687  44.812 -17.681  1.00 33.03           C  
ATOM   2703  C   LEU A 356      39.842  46.270 -18.122  1.00 34.23           C  
ATOM   2704  O   LEU A 356      39.186  46.716 -19.057  1.00 34.78           O  
ATOM   2705  CB  LEU A 356      38.368  44.592 -16.992  1.00 32.91           C  
ATOM   2706  CG  LEU A 356      37.997  43.114 -16.904  1.00 33.28           C  
ATOM   2707  CD1 LEU A 356      37.385  42.921 -15.560  1.00 34.13           C  
ATOM   2708  CD2 LEU A 356      37.036  42.608 -18.037  1.00 35.31           C  
ATOM   2709  N   SER A 357      40.712  47.012 -17.449  1.00 35.58           N  
ATOM   2710  CA  SER A 357      40.968  48.420 -17.793  1.00 36.65           C  
ATOM   2711  C   SER A 357      42.095  48.509 -18.807  1.00 36.73           C  
ATOM   2712  O   SER A 357      42.328  49.563 -19.397  1.00 36.96           O  
ATOM   2713  CB  SER A 357      41.301  49.256 -16.543  1.00 37.00           C  
ATOM   2714  OG  SER A 357      40.237  49.224 -15.599  1.00 37.84           O  
ATOM   2715  N   GLY A 358      42.795  47.399 -18.988  1.00 36.72           N  
ATOM   2716  CA  GLY A 358      43.695  47.279 -20.096  1.00 38.21           C  
ATOM   2717  C   GLY A 358      45.106  47.026 -19.669  1.00 39.41           C  
ATOM   2718  O   GLY A 358      46.022  46.997 -20.529  1.00 39.47           O  
ATOM   2719  N   ALA A 359      45.263  46.847 -18.349  1.00 40.17           N  
ATOM   2720  CA  ALA A 359      46.550  46.506 -17.728  1.00 41.05           C  
ATOM   2721  C   ALA A 359      46.925  45.063 -18.047  1.00 41.54           C  
ATOM   2722  O   ALA A 359      46.053  44.187 -18.085  1.00 41.52           O  
ATOM   2723  CB  ALA A 359      46.474  46.703 -16.248  1.00 40.96           C  
ATOM   2724  N   GLN A 360      48.213  44.809 -18.282  1.00 41.94           N  
ATOM   2725  CA  GLN A 360      48.623  43.485 -18.729  1.00 41.88           C  
ATOM   2726  C   GLN A 360      49.854  42.995 -18.012  1.00 41.81           C  
ATOM   2727  O   GLN A 360      49.870  41.868 -17.535  1.00 41.30           O  
ATOM   2728  CB  GLN A 360      48.850  43.469 -20.239  1.00 42.12           C  
ATOM   2729  CG  GLN A 360      47.576  43.502 -21.051  1.00 42.54           C  
ATOM   2730  CD  GLN A 360      46.905  42.173 -21.134  1.00 43.26           C  
ATOM   2731  NE2 GLN A 360      45.694  42.112 -20.637  1.00 43.16           N  
ATOM   2732  OE1 GLN A 360      47.453  41.217 -21.658  1.00 46.00           O  
ATOM   2733  N   SER A 361      50.888  43.829 -17.947  1.00 42.07           N  
ATOM   2734  CA  SER A 361      52.160  43.362 -17.422  1.00 42.69           C  
ATOM   2735  C   SER A 361      52.209  43.557 -15.941  1.00 42.76           C  
ATOM   2736  O   SER A 361      51.476  44.381 -15.396  1.00 42.92           O  
ATOM   2737  CB  SER A 361      53.333  44.104 -18.056  1.00 43.26           C  
ATOM   2738  OG  SER A 361      53.282  45.501 -17.796  1.00 44.87           O  
ATOM   2739  N   ALA A 362      53.101  42.821 -15.289  1.00 42.98           N  
ATOM   2740  CA  ALA A 362      53.250  42.920 -13.849  1.00 43.52           C  
ATOM   2741  C   ALA A 362      53.657  44.333 -13.424  1.00 44.26           C  
ATOM   2742  O   ALA A 362      53.287  44.791 -12.350  1.00 45.00           O  
ATOM   2743  CB  ALA A 362      54.236  41.897 -13.355  1.00 43.18           C  
ATOM   2744  N   SER A 363      54.398  45.033 -14.279  1.00 44.73           N  
ATOM   2745  CA  SER A 363      54.746  46.426 -14.024  1.00 45.06           C  
ATOM   2746  C   SER A 363      53.512  47.378 -14.000  1.00 45.27           C  
ATOM   2747  O   SER A 363      53.545  48.446 -13.397  1.00 45.15           O  
ATOM   2748  CB  SER A 363      55.795  46.880 -15.049  1.00 45.00           C  
ATOM   2749  OG  SER A 363      55.281  46.811 -16.366  0.01 45.03           O  
ATOM   2750  N   ASP A 364      52.422  46.974 -14.639  1.00 45.65           N  
ATOM   2751  CA  ASP A 364      51.269  47.859 -14.821  1.00 46.35           C  
ATOM   2752  C   ASP A 364      50.173  47.514 -13.844  1.00 45.53           C  
ATOM   2753  O   ASP A 364      49.147  48.215 -13.776  1.00 45.41           O  
ATOM   2754  CB  ASP A 364      50.684  47.773 -16.251  1.00 47.33           C  
ATOM   2755  CG  ASP A 364      51.687  48.181 -17.350  1.00 50.16           C  
ATOM   2756  OD1 ASP A 364      52.596  49.033 -17.080  1.00 52.15           O  
ATOM   2757  OD2 ASP A 364      51.537  47.620 -18.488  1.00 52.20           O1-
ATOM   2758  N   LEU A 365      50.362  46.418 -13.114  1.00 44.49           N  
ATOM   2759  CA  LEU A 365      49.362  46.022 -12.119  1.00 43.86           C  
ATOM   2760  C   LEU A 365      49.667  46.541 -10.698  1.00 43.86           C  
ATOM   2761  O   LEU A 365      50.841  46.719 -10.300  1.00 43.89           O  
ATOM   2762  CB  LEU A 365      49.108  44.507 -12.136  1.00 43.30           C  
ATOM   2763  CG  LEU A 365      48.395  43.912 -13.360  1.00 41.84           C  
ATOM   2764  CD1 LEU A 365      48.419  42.430 -13.246  1.00 39.51           C  
ATOM   2765  CD2 LEU A 365      46.968  44.385 -13.554  1.00 40.45           C  
ATOM   2766  N   LEU A 366      48.590  46.828  -9.966  1.00 43.38           N  
ATOM   2767  CA  LEU A 366      48.688  47.294  -8.595  1.00 42.85           C  
ATOM   2768  C   LEU A 366      48.016  46.299  -7.620  1.00 42.76           C  
ATOM   2769  O   LEU A 366      47.011  45.654  -7.974  1.00 42.96           O  
ATOM   2770  CB  LEU A 366      48.091  48.684  -8.479  1.00 42.66           C  
ATOM   2771  CG  LEU A 366      48.888  49.799  -9.137  1.00 42.31           C  
ATOM   2772  CD1 LEU A 366      47.921  50.931  -9.496  1.00 43.96           C  
ATOM   2773  CD2 LEU A 366      50.016  50.291  -8.218  1.00 42.07           C  
ATOM   2774  N   PRO A 367      48.572  46.154  -6.398  1.00 42.20           N  
ATOM   2775  CA  PRO A 367      49.723  46.873  -5.851  1.00 41.65           C  
ATOM   2776  C   PRO A 367      50.986  46.404  -6.495  1.00 41.10           C  
ATOM   2777  O   PRO A 367      51.103  45.242  -6.904  1.00 41.36           O  
ATOM   2778  CB  PRO A 367      49.741  46.459  -4.387  1.00 41.93           C  
ATOM   2779  CG  PRO A 367      49.140  45.098  -4.407  1.00 42.72           C  
ATOM   2780  CD  PRO A 367      48.051  45.162  -5.447  1.00 42.22           C  
ATOM   2781  N   THR A 368      51.937  47.311  -6.578  1.00 40.52           N  
ATOM   2782  CA  THR A 368      53.154  47.003  -7.285  1.00 40.02           C  
ATOM   2783  C   THR A 368      54.085  46.093  -6.469  1.00 39.49           C  
ATOM   2784  O   THR A 368      54.187  46.217  -5.249  1.00 39.07           O  
ATOM   2785  CB  THR A 368      53.869  48.255  -7.706  1.00 39.83           C  
ATOM   2786  CG2 THR A 368      53.727  49.357  -6.607  1.00 39.73           C  
ATOM   2787  OG1 THR A 368      55.238  47.899  -7.915  1.00 39.96           O  
ATOM   2788  N   GLY A 369      54.736  45.171  -7.166  1.00 39.08           N  
ATOM   2789  CA  GLY A 369      55.662  44.245  -6.546  1.00 38.80           C  
ATOM   2790  C   GLY A 369      54.972  43.052  -5.917  1.00 38.58           C  
ATOM   2791  O   GLY A 369      55.639  42.192  -5.295  1.00 39.01           O  
ATOM   2792  N   SER A 370      53.646  42.987  -6.081  1.00 37.66           N  
ATOM   2793  CA  SER A 370      52.842  41.960  -5.414  1.00 36.88           C  
ATOM   2794  C   SER A 370      51.933  41.173  -6.368  1.00 36.62           C  
ATOM   2795  O   SER A 370      51.348  40.146  -6.001  1.00 36.20           O  
ATOM   2796  CB  SER A 370      52.017  42.590  -4.293  1.00 36.84           C  
ATOM   2797  OG  SER A 370      52.829  42.990  -3.209  1.00 36.12           O  
ATOM   2798  N   VAL A 371      51.785  41.673  -7.587  1.00 36.47           N  
ATOM   2799  CA  VAL A 371      50.985  40.971  -8.568  1.00 36.20           C  
ATOM   2800  C   VAL A 371      51.938  40.293  -9.515  1.00 36.73           C  
ATOM   2801  O   VAL A 371      52.668  40.966 -10.232  1.00 36.87           O  
ATOM   2802  CB  VAL A 371      50.103  41.927  -9.364  1.00 35.86           C  
ATOM   2803  CG1 VAL A 371      49.151  41.143 -10.243  1.00 35.27           C  
ATOM   2804  CG2 VAL A 371      49.334  42.806  -8.443  1.00 35.13           C  
ATOM   2805  N   TYR A 372      51.956  38.965  -9.499  1.00 37.36           N  
ATOM   2806  CA  TYR A 372      52.789  38.194 -10.430  1.00 38.56           C  
ATOM   2807  C   TYR A 372      51.955  37.721 -11.644  1.00 39.20           C  
ATOM   2808  O   TYR A 372      50.755  37.409 -11.498  1.00 39.40           O  
ATOM   2809  CB  TYR A 372      53.532  37.047  -9.706  1.00 38.35           C  
ATOM   2810  CG  TYR A 372      54.486  37.559  -8.657  1.00 39.10           C  
ATOM   2811  CD1 TYR A 372      54.136  37.560  -7.323  1.00 41.13           C  
ATOM   2812  CD2 TYR A 372      55.714  38.095  -9.003  1.00 41.31           C  
ATOM   2813  CE1 TYR A 372      54.998  38.053  -6.336  1.00 43.08           C  
ATOM   2814  CE2 TYR A 372      56.591  38.605  -8.036  1.00 43.90           C  
ATOM   2815  CZ  TYR A 372      56.224  38.580  -6.696  1.00 45.15           C  
ATOM   2816  OH  TYR A 372      57.080  39.084  -5.718  1.00 47.36           O  
ATOM   2817  N   THR A 373      52.560  37.727 -12.841  1.00 39.50           N  
ATOM   2818  CA  THR A 373      51.865  37.275 -14.042  1.00 39.59           C  
ATOM   2819  C   THR A 373      52.257  35.843 -14.301  1.00 39.92           C  
ATOM   2820  O   THR A 373      53.437  35.482 -14.230  1.00 40.39           O  
ATOM   2821  CB  THR A 373      52.216  38.094 -15.276  1.00 39.47           C  
ATOM   2822  CG2 THR A 373      51.152  37.922 -16.334  1.00 40.13           C  
ATOM   2823  OG1 THR A 373      52.292  39.474 -14.929  1.00 40.14           O  
ATOM   2824  N   LEU A 374      51.256  35.024 -14.586  1.00 40.12           N  
ATOM   2825  CA  LEU A 374      51.467  33.618 -14.879  1.00 40.39           C  
ATOM   2826  C   LEU A 374      50.863  33.330 -16.246  1.00 40.70           C  
ATOM   2827  O   LEU A 374      49.741  33.741 -16.488  1.00 41.25           O  
ATOM   2828  CB  LEU A 374      50.771  32.788 -13.804  1.00 40.18           C  
ATOM   2829  CG  LEU A 374      51.558  32.247 -12.602  1.00 39.92           C  
ATOM   2830  CD1 LEU A 374      52.686  33.178 -12.144  1.00 39.94           C  
ATOM   2831  CD2 LEU A 374      50.595  31.892 -11.439  1.00 37.48           C  
ATOM   2832  N   PRO A 375      51.616  32.698 -17.162  1.00 40.84           N  
ATOM   2833  CA  PRO A 375      51.084  32.290 -18.450  1.00 41.08           C  
ATOM   2834  C   PRO A 375      50.248  31.041 -18.336  1.00 41.24           C  
ATOM   2835  O   PRO A 375      50.494  30.221 -17.453  1.00 40.96           O  
ATOM   2836  CB  PRO A 375      52.337  31.963 -19.243  1.00 41.53           C  
ATOM   2837  CG  PRO A 375      53.297  31.488 -18.232  1.00 41.44           C  
ATOM   2838  CD  PRO A 375      53.047  32.382 -17.053  1.00 41.20           C  
ATOM   2839  N   LEU A 376      49.329  30.820 -19.242  1.00 41.80           N  
ATOM   2840  CA  LEU A 376      48.462  29.682 -19.108  1.00 42.57           C  
ATOM   2841  C   LEU A 376      49.121  28.362 -19.380  1.00 43.57           C  
ATOM   2842  O   LEU A 376      50.300  28.231 -19.590  1.00 44.15           O  
ATOM   2843  CB  LEU A 376      47.303  29.817 -20.057  1.00 20.00           C  
ATOM   2844  CG  LEU A 376      45.930  29.727 -19.450  1.00 20.00           C  
ATOM   2845  CD1 LEU A 376      45.153  30.906 -19.856  1.00 20.00           C  
ATOM   2846  CD2 LEU A 376      45.264  28.522 -19.932  1.00 20.00           C  
ATOM   2847  N   ASN A 377      48.313  27.344 -19.379  1.00 44.54           N  
ATOM   2848  CA  ASN A 377      48.843  26.033 -19.773  1.00 45.62           C  
ATOM   2849  C   ASN A 377      50.344  25.829 -19.475  1.00 45.83           C  
ATOM   2850  O   ASN A 377      50.999  24.996 -20.099  1.00 46.36           O  
ATOM   2851  CB  ASN A 377      48.525  25.733 -21.252  1.00 46.20           C  
ATOM   2852  CG  ASN A 377      48.397  24.229 -21.534  1.00 47.85           C  
ATOM   2853  ND2 ASN A 377      49.272  23.679 -22.410  1.00 47.60           N  
ATOM   2854  OD1 ASN A 377      47.524  23.570 -20.957  1.00 49.47           O  
ATOM   2855  N   SER A 378      50.886  26.612 -18.545  1.00 45.87           N  
ATOM   2856  CA  SER A 378      52.233  26.385 -18.031  1.00 45.96           C  
ATOM   2857  C   SER A 378      52.085  25.811 -16.619  1.00 46.48           C  
ATOM   2858  O   SER A 378      51.062  26.059 -15.938  1.00 47.00           O  
ATOM   2859  CB  SER A 378      53.052  27.677 -18.040  1.00 45.33           C  
ATOM   2860  OG  SER A 378      52.506  28.627 -17.141  0.01 45.75           O  
ATOM   2861  N   THR A 379      53.069  25.006 -16.204  1.00 46.70           N  
ATOM   2862  CA  THR A 379      53.077  24.401 -14.868  1.00 46.58           C  
ATOM   2863  C   THR A 379      53.925  25.210 -13.893  1.00 46.04           C  
ATOM   2864  O   THR A 379      55.075  25.579 -14.183  1.00 45.53           O  
ATOM   2865  CB  THR A 379      53.557  22.936 -14.890  1.00 46.94           C  
ATOM   2866  CG2 THR A 379      52.469  22.011 -15.503  1.00 47.08           C  
ATOM   2867  OG1 THR A 379      54.804  22.834 -15.618  1.00 48.18           O  
ATOM   2868  N   ILE A 380      53.333  25.468 -12.730  1.00 45.81           N  
ATOM   2869  CA  ILE A 380      53.950  26.292 -11.700  1.00 45.41           C  
ATOM   2870  C   ILE A 380      54.280  25.546 -10.387  1.00 45.66           C  
ATOM   2871  O   ILE A 380      53.465  24.741  -9.870  1.00 45.02           O  
ATOM   2872  CB  ILE A 380      53.112  27.565 -11.460  1.00 44.96           C  
ATOM   2873  CG1 ILE A 380      53.623  28.679 -12.363  1.00 44.22           C  
ATOM   2874  CG2 ILE A 380      53.211  28.018 -10.038  1.00 44.43           C  
ATOM   2875  CD1 ILE A 380      53.138  28.565 -13.752  1.00 43.66           C  
ATOM   2876  N   GLU A 381      55.500  25.802  -9.894  1.00 46.02           N  
ATOM   2877  CA  GLU A 381      55.988  25.260  -8.630  1.00 46.35           C  
ATOM   2878  C   GLU A 381      56.321  26.346  -7.621  1.00 46.29           C  
ATOM   2879  O   GLU A 381      57.228  27.146  -7.815  1.00 46.50           O  
ATOM   2880  CB  GLU A 381      57.217  24.409  -8.857  1.00 46.45           C  
ATOM   2881  CG  GLU A 381      57.637  23.721  -7.607  1.00 48.26           C  
ATOM   2882  CD  GLU A 381      58.910  22.919  -7.758  1.00 51.23           C  
ATOM   2883  OE1 GLU A 381      58.848  21.695  -7.446  1.00 52.27           O  
ATOM   2884  OE2 GLU A 381      59.954  23.524  -8.153  1.00 51.90           O1-
ATOM   2885  N   LEU A 382      55.584  26.367  -6.529  1.00 46.46           N  
ATOM   2886  CA  LEU A 382      55.824  27.352  -5.504  1.00 46.48           C  
ATOM   2887  C   LEU A 382      56.429  26.666  -4.295  1.00 47.04           C  
ATOM   2888  O   LEU A 382      56.187  25.470  -4.041  1.00 47.25           O  
ATOM   2889  CB  LEU A 382      54.524  28.041  -5.137  1.00 46.13           C  
ATOM   2890  CG  LEU A 382      53.953  28.899  -6.255  1.00 45.25           C  
ATOM   2891  CD1 LEU A 382      52.465  28.899  -6.142  1.00 45.25           C  
ATOM   2892  CD2 LEU A 382      54.475  30.313  -6.105  1.00 45.77           C  
ATOM   2893  N   SER A 383      57.242  27.421  -3.566  1.00 47.29           N  
ATOM   2894  CA  SER A 383      57.907  26.908  -2.372  1.00 47.44           C  
ATOM   2895  C   SER A 383      57.899  27.955  -1.243  1.00 47.50           C  
ATOM   2896  O   SER A 383      58.237  29.136  -1.455  1.00 47.88           O  
ATOM   2897  CB  SER A 383      59.326  26.537  -2.731  1.00 47.37           C  
ATOM   2898  OG  SER A 383      59.840  27.554  -3.579  1.00 47.50           O  
ATOM   2899  N   PHE A 384      57.507  27.510  -0.048  1.00 47.24           N  
ATOM   2900  CA  PHE A 384      57.340  28.385   1.127  1.00 46.87           C  
ATOM   2901  C   PHE A 384      58.324  28.032   2.266  1.00 47.05           C  
ATOM   2902  O   PHE A 384      57.947  27.418   3.278  1.00 47.16           O  
ATOM   2903  CB  PHE A 384      55.895  28.350   1.669  1.00 46.32           C  
ATOM   2904  CG  PHE A 384      54.819  28.491   0.620  1.00 45.32           C  
ATOM   2905  CD1 PHE A 384      54.369  29.734   0.221  1.00 44.74           C  
ATOM   2906  CD2 PHE A 384      54.216  27.380   0.073  1.00 44.54           C  
ATOM   2907  CE1 PHE A 384      53.356  29.856  -0.719  1.00 43.75           C  
ATOM   2908  CE2 PHE A 384      53.204  27.509  -0.878  1.00 43.64           C  
ATOM   2909  CZ  PHE A 384      52.778  28.743  -1.264  1.00 43.16           C  
ATOM   2910  N   PRO A 385      59.577  28.462   2.139  1.00 47.12           N  
ATOM   2911  CA  PRO A 385      60.485  28.064   3.171  1.00 47.84           C  
ATOM   2912  C   PRO A 385      60.287  28.900   4.447  1.00 49.01           C  
ATOM   2913  O   PRO A 385      60.367  30.131   4.404  1.00 48.97           O  
ATOM   2914  CB  PRO A 385      61.851  28.314   2.534  1.00 47.84           C  
ATOM   2915  CG  PRO A 385      61.635  29.424   1.595  1.00 47.38           C  
ATOM   2916  CD  PRO A 385      60.208  29.339   1.138  1.00 47.09           C  
ATOM   2917  N   ILE A 386      59.979  28.227   5.560  1.00 50.62           N  
ATOM   2918  CA  ILE A 386      60.085  28.798   6.924  1.00 51.87           C  
ATOM   2919  C   ILE A 386      61.514  28.542   7.476  1.00 53.04           C  
ATOM   2920  O   ILE A 386      61.812  27.443   7.948  1.00 53.14           O  
ATOM   2921  CB  ILE A 386      58.982  28.233   7.898  1.00 51.09           C  
ATOM   2922  CG1 ILE A 386      57.592  28.247   7.239  0.01 51.54           C  
ATOM   2923  CG2 ILE A 386      59.004  28.967   9.242  0.01 51.59           C  
ATOM   2924  CD1 ILE A 386      57.054  29.629   6.857  0.01 51.35           C  
ATOM   2925  N   THR A 387      62.389  29.550   7.388  1.00 54.53           N  
ANISOU 2925  N   THR A 387     6453   7582   6683    285   -405    210       N  
ATOM   2926  CA  THR A 387      63.792  29.394   7.795  1.00 56.53           C  
ANISOU 2926  CA  THR A 387     6357   8318   6802    497   -751    369       C  
ATOM   2927  C   THR A 387      64.072  30.037   9.127  1.00 57.53           C  
ANISOU 2927  C   THR A 387     6294   8712   6852    591   -840    438       C  
ATOM   2928  O   THR A 387      63.496  31.071   9.452  1.00 57.44           O  
ANISOU 2928  O   THR A 387     6227   8776   6820    669   -830    431       O  
ATOM   2929  CB  THR A 387      64.774  30.113   6.868  1.00 56.41           C  
ANISOU 2929  CB  THR A 387     6340   8325   6766    514   -809    394       C  
ATOM   2930  CG2 THR A 387      64.966  29.393   5.540  1.00 57.17           C  
ANISOU 2930  CG2 THR A 387     6391   8419   6909    516   -890    368       C  
ATOM   2931  OG1 THR A 387      64.332  31.459   6.678  1.00 57.12           O  
ANISOU 2931  OG1 THR A 387     6397   8331   6975    618   -924    380       O  
ATOM   2932  N   THR A 388      65.022  29.444   9.848  1.00 58.96           N  
ANISOU 2932  N   THR A 388     6317   9113   6970    612   -982    540       N  
ATOM   2933  CA  THR A 388      65.531  29.949  11.112  1.00 59.87           C  
ANISOU 2933  CA  THR A 388     6400   9349   6996    612  -1077    597       C  
ATOM   2934  C   THR A 388      66.569  31.101  10.993  1.00 59.88           C  
ANISOU 2934  C   THR A 388     6381   9336   7035    539  -1031    581       C  
ATOM   2935  O   THR A 388      66.893  31.741  11.998  1.00 59.96           O  
ANISOU 2935  O   THR A 388     6350   9408   7023    577  -1032    616       O  
ATOM   2936  CB  THR A 388      66.154  28.800  11.893  1.00 60.26           C  
ANISOU 2936  CB  THR A 388     6463   9431   7001    605  -1130    638       C  
ATOM   2937  CG2 THR A 388      67.527  28.375  11.265  1.00 60.50           C  
ANISOU 2937  CG2 THR A 388     6496   9513   6977    693  -1152    619       C  
ATOM   2938  OG1 THR A 388      66.321  29.206  13.255  1.00 61.63           O  
ANISOU 2938  OG1 THR A 388     6845   9485   7086    561   -988    584       O  
ATOM   2939  N   VAL A 389      67.076  31.349   9.774  1.00 60.20           N  
ANISOU 2939  N   VAL A 389     6540   9151   7182    367   -864    458       N  
ATOM   2940  CA  VAL A 389      68.053  32.435   9.444  1.00 60.40           C  
ANISOU 2940  CA  VAL A 389     6681   8915   7351    208   -694    362       C  
ATOM   2941  C   VAL A 389      69.292  32.324  10.336  1.00 62.13           C  
ANISOU 2941  C   VAL A 389     6379   9744   7483    218   -992    524       C  
ATOM   2942  O   VAL A 389      69.518  31.238  10.912  1.00 62.20           O  
ANISOU 2942  O   VAL A 389     6211   9898   7523    237  -1038    565       O  
ATOM   2943  CB  VAL A 389      67.416  33.860   9.494  0.01 60.16           C  
ATOM   2944  CG1 VAL A 389      68.254  34.860   8.701  0.01 59.84           C  
ATOM   2945  CG2 VAL A 389      65.997  33.841   8.939  0.01 59.84           C  
ATOM   2946  N   ASN A 390      70.074  33.416  10.449  1.00 64.50           N  
ANISOU 2946  N   ASN A 390     6239  10613   7655    187  -1299    710       N  
ATOM   2947  CA  ASN A 390      71.286  33.463  11.324  1.00 67.07           C  
ANISOU 2947  CA  ASN A 390     6265  11354   7863    117  -1558    829       C  
ATOM   2948  C   ASN A 390      70.972  33.374  12.845  1.00 67.32           C  
ANISOU 2948  C   ASN A 390     6251  11500   7826     85  -1681    840       C  
ATOM   2949  O   ASN A 390      71.721  32.776  13.642  1.00 67.79           O  
ANISOU 2949  O   ASN A 390     6294  11647   7814     66  -1761    872       O  
ATOM   2950  CB  ASN A 390      72.164  34.689  11.007  1.00 67.69           C  
ANISOU 2950  CB  ASN A 390     6286  11509   7924    113  -1566    879       C  
ATOM   2951  CG  ASN A 390      73.613  34.545  11.539  1.00 69.96           C  
ANISOU 2951  CG  ASN A 390     6496  11949   8135    113  -1537    891       C  
ATOM   2952  ND2 ASN A 390      74.367  35.649  11.495  1.00 71.32           N  
ANISOU 2952  ND2 ASN A 390     6826  12077   8193    -20  -1452    857       N  
ATOM   2953  OD1 ASN A 390      74.051  33.459  11.963  1.00 71.01           O  
ANISOU 2953  OD1 ASN A 390     6545  12199   8236    325  -1513    982       O  
ATOM   2954  N   GLY A 391      69.846  33.970  13.218  1.00 66.82           N  
ANISOU 2954  N   GLY A 391     6232  11441   7716     52  -1728    790       N  
ATOM   2955  CA  GLY A 391      69.267  33.783  14.525  1.00 65.19           C  
ANISOU 2955  CA  GLY A 391     6201  11129   7440    -32  -1760    721       C  
ATOM   2956  C   GLY A 391      68.011  34.616  14.544  1.00 64.12           C  
ANISOU 2956  C   GLY A 391     6200  10861   7299    -95  -1757    666       C  
ATOM   2957  O   GLY A 391      67.551  35.007  15.616  1.00 64.21           O  
ANISOU 2957  O   GLY A 391     6222  10884   7289   -100  -1823    689       O  
ATOM   2958  N   VAL A 392      67.439  34.861  13.352  1.00 62.73           N  
ANISOU 2958  N   VAL A 392     6169  10500   7163   -170  -1684    594       N  
ATOM   2959  CA  VAL A 392      66.295  35.791  13.194  1.00 61.11           C  
ANISOU 2959  CA  VAL A 392     6141  10119   6957   -251  -1613    533       C  
ATOM   2960  C   VAL A 392      64.925  35.100  13.088  1.00 59.98           C  
ANISOU 2960  C   VAL A 392     6133   9805   6851   -242  -1538    468       C  
ATOM   2961  O   VAL A 392      63.959  35.543  13.726  1.00 60.34           O  
ANISOU 2961  O   VAL A 392     6170   9865   6890   -269  -1513    441       O  
ATOM   2962  CB  VAL A 392      66.486  36.795  11.994  1.00 61.02           C  
ANISOU 2962  CB  VAL A 392     6131  10179   6874   -292  -1647    568       C  
ATOM   2963  CG1 VAL A 392      65.302  37.752  11.876  0.01 60.98           C  
ANISOU 2963  CG1 VAL A 392     6133  10126   6907   -276  -1622    554       C  
ATOM   2964  CG2 VAL A 392      67.780  37.584  12.151  0.01 60.99           C  
ANISOU 2964  CG2 VAL A 392     6136  10127   6910   -277  -1621    553       C  
ATOM   2965  N   THR A 393      64.860  34.024  12.294  1.00 58.22           N  
ANISOU 2965  N   THR A 393     6094   9360   6666   -209  -1430    403       N  
ATOM   2966  CA  THR A 393      63.598  33.290  11.948  1.00 56.31           C  
ANISOU 2966  CA  THR A 393     5998   8974   6423   -207  -1317    338       C  
ATOM   2967  C   THR A 393      62.489  34.142  11.301  1.00 54.67           C  
ANISOU 2967  C   THR A 393     5825   8676   6268   -133  -1275    291       C  
ATOM   2968  O   THR A 393      61.652  34.708  11.983  1.00 54.63           O  
ANISOU 2968  O   THR A 393     5721   8748   6287   -103  -1296    228       O  
ATOM   2969  CB  THR A 393      63.043  32.305  13.105  1.00 56.49           C  
ANISOU 2969  CB  THR A 393     6052   8998   6413   -244  -1290    344       C  
ATOM   2970  CG2 THR A 393      62.643  33.028  14.388  1.00 55.77           C  
ANISOU 2970  CG2 THR A 393     6080   8818   6291   -170  -1119    376       C  
ATOM   2971  OG1 THR A 393      61.881  31.600  12.645  1.00 56.08           O  
ANISOU 2971  OG1 THR A 393     6010   8991   6307   -506  -1382    293       O  
ATOM   2972  N   ASN A 394      62.507  34.219   9.974  1.00 53.21           N  
ANISOU 2972  N   ASN A 394     5763   8345   6110   -131  -1170    299       N  
ATOM   2973  CA  ASN A 394      61.472  34.920   9.213  1.00 52.13           C  
ANISOU 2973  CA  ASN A 394     5753   8047   6006    -94  -1015    302       C  
ATOM   2974  C   ASN A 394      60.066  34.318   9.347  1.00 51.27           C  
ANISOU 2974  C   ASN A 394     5773   7769   5937    -59   -952    273       C  
ATOM   2975  O   ASN A 394      59.923  33.120   9.552  1.00 51.84           O  
ANISOU 2975  O   ASN A 394     5907   7742   6046    -70   -915    275       O  
ATOM   2976  CB  ASN A 394      61.861  34.951   7.731  1.00 52.40           C  
ANISOU 2976  CB  ASN A 394     5776   8114   6017    -82  -1004    308       C  
ATOM   2977  CG  ASN A 394      61.946  33.528   7.064  1.00 51.95           C  
ANISOU 2977  CG  ASN A 394     5687   8166   5883    -55   -917    290       C  
ATOM   2978  ND2 ASN A 394      62.342  33.530   5.791  1.00 53.94           N  
ANISOU 2978  ND2 ASN A 394     5912   8412   6171    160  -1132    121       N  
ATOM   2979  OD1 ASN A 394      61.663  32.475   7.658  1.00 48.24           O  
ANISOU 2979  OD1 ASN A 394     5215   7752   5361   -357   -521    434       O  
ATOM   2980  N   ALA A 395      59.032  35.139   9.209  1.00 49.49           N  
ANISOU 2980  N   ALA A 395     5681   7389   5731    -20   -920    209       N  
ATOM   2981  CA  ALA A 395      57.635  34.674   9.343  1.00 47.68           C  
ANISOU 2981  CA  ALA A 395     5560   7038   5519    -68   -909    141       C  
ATOM   2982  C   ALA A 395      57.256  34.040  10.684  1.00 46.55           C  
ANISOU 2982  C   ALA A 395     5484   6808   5393    -87   -845    124       C  
ATOM   2983  O   ALA A 395      56.805  32.905  10.702  1.00 46.18           O  
ANISOU 2983  O   ALA A 395     5389   6742   5412    -67   -893     93       O  
ATOM   2984  CB  ALA A 395      57.289  33.724   8.219  1.00 47.50           C  
ANISOU 2984  CB  ALA A 395     5552   6986   5506    -62   -906    125       C  
ATOM   2985  N   PRO A 396      57.409  34.770  11.805  1.00 45.59           N  
ANISOU 2985  N   PRO A 396     5468   6607   5245   -101   -762     98       N  
ATOM   2986  CA  PRO A 396      56.945  34.191  13.047  1.00 44.97           C  
ANISOU 2986  CA  PRO A 396     5514   6354   5215    -99   -619     62       C  
ATOM   2987  C   PRO A 396      55.429  34.093  13.058  1.00 44.47           C  
ANISOU 2987  C   PRO A 396     5569   6028   5298    -76   -403     26       C  
ATOM   2988  O   PRO A 396      54.757  34.662  12.199  1.00 44.19           O  
ANISOU 2988  O   PRO A 396     5609   5873   5308    -91   -363    -23       O  
ATOM   2989  CB  PRO A 396      57.418  35.189  14.080  1.00 44.85           C  
ANISOU 2989  CB  PRO A 396     5497   6356   5185   -117   -673     80       C  
ATOM   2990  CG  PRO A 396      57.487  36.455  13.351  1.00 45.37           C  
ANISOU 2990  CG  PRO A 396     5450   6680   5107   -111   -778     86       C  
ATOM   2991  CD  PRO A 396      57.982  36.106  12.017  1.00 45.48           C  
ANISOU 2991  CD  PRO A 396     5453   6665   5159    -71   -787     65       C  
ATOM   2992  N   GLY A 397      54.884  33.356  14.006  1.00 43.81           N  
ATOM   2993  CA  GLY A 397      53.451  33.137  13.997  1.00 42.80           C  
ATOM   2994  C   GLY A 397      53.128  31.823  13.321  1.00 42.07           C  
ATOM   2995  O   GLY A 397      51.947  31.507  13.073  1.00 41.54           O  
ATOM   2996  N   ALA A 398      54.189  31.064  13.037  1.00 41.37           N  
ATOM   2997  CA  ALA A 398      54.081  29.723  12.483  1.00 40.95           C  
ATOM   2998  C   ALA A 398      53.221  28.725  13.346  1.00 40.47           C  
ATOM   2999  O   ALA A 398      52.993  28.940  14.547  1.00 40.72           O  
ATOM   3000  CB  ALA A 398      55.471  29.191  12.208  1.00 40.94           C  
ATOM   3001  N   PRO A 399      52.682  27.668  12.722  1.00 39.67           N  
ATOM   3002  CA  PRO A 399      52.729  27.340  11.304  1.00 39.17           C  
ATOM   3003  C   PRO A 399      51.696  28.163  10.525  1.00 38.52           C  
ATOM   3004  O   PRO A 399      50.657  28.508  11.088  1.00 38.25           O  
ATOM   3005  CB  PRO A 399      52.363  25.860  11.294  1.00 39.44           C  
ATOM   3006  CG  PRO A 399      51.485  25.683  12.501  1.00 39.64           C  
ATOM   3007  CD  PRO A 399      51.920  26.680  13.507  1.00 39.54           C  
ATOM   3008  N   HIS A 400      51.988  28.472   9.257  1.00 37.65           N  
ATOM   3009  CA  HIS A 400      51.090  29.284   8.412  1.00 36.85           C  
ATOM   3010  C   HIS A 400      50.408  28.475   7.318  1.00 36.41           C  
ATOM   3011  O   HIS A 400      51.083  27.915   6.458  1.00 37.14           O  
ATOM   3012  CB  HIS A 400      51.873  30.420   7.744  1.00 36.87           C  
ATOM   3013  CG  HIS A 400      52.619  31.282   8.704  1.00 35.76           C  
ATOM   3014  CD2 HIS A 400      53.845  31.146   9.253  1.00 35.18           C  
ATOM   3015  ND1 HIS A 400      52.080  32.435   9.233  1.00 34.65           N  
ATOM   3016  CE1 HIS A 400      52.946  32.975  10.069  1.00 36.30           C  
ATOM   3017  NE2 HIS A 400      54.027  32.214  10.097  1.00 36.86           N  
ATOM   3018  N   PRO A 401      49.074  28.426   7.314  1.00 35.52           N  
ATOM   3019  CA  PRO A 401      48.398  27.662   6.297  1.00 35.15           C  
ATOM   3020  C   PRO A 401      48.087  28.538   5.096  1.00 34.97           C  
ATOM   3021  O   PRO A 401      47.210  29.396   5.181  1.00 34.91           O  
ATOM   3022  CB  PRO A 401      47.103  27.248   6.980  1.00 34.96           C  
ATOM   3023  CG  PRO A 401      47.022  28.024   8.226  1.00 35.52           C  
ATOM   3024  CD  PRO A 401      48.108  29.040   8.214  1.00 35.51           C  
ATOM   3025  N   PHE A 402      48.827  28.322   4.002  1.00 34.74           N  
ATOM   3026  CA  PHE A 402      48.730  29.107   2.767  1.00 33.59           C  
ATOM   3027  C   PHE A 402      47.670  28.534   1.873  1.00 33.43           C  
ATOM   3028  O   PHE A 402      47.591  27.314   1.674  1.00 33.67           O  
ATOM   3029  CB  PHE A 402      50.072  29.133   2.038  1.00 33.31           C  
ATOM   3030  CG  PHE A 402      50.830  30.354   2.283  1.00 32.80           C  
ATOM   3031  CD1 PHE A 402      51.389  30.599   3.520  1.00 32.62           C  
ATOM   3032  CD2 PHE A 402      50.942  31.297   1.312  1.00 33.91           C  
ATOM   3033  CE1 PHE A 402      52.075  31.779   3.775  1.00 33.95           C  
ATOM   3034  CE2 PHE A 402      51.638  32.477   1.566  1.00 36.18           C  
ATOM   3035  CZ  PHE A 402      52.208  32.718   2.800  1.00 34.36           C  
ATOM   3036  N   HIS A 403      46.840  29.418   1.340  1.00 33.00           N  
ATOM   3037  CA  HIS A 403      45.734  29.014   0.483  1.00 32.52           C  
ATOM   3038  C   HIS A 403      45.902  29.649  -0.893  1.00 31.61           C  
ATOM   3039  O   HIS A 403      46.285  30.813  -0.994  1.00 31.86           O  
ATOM   3040  CB  HIS A 403      44.413  29.428   1.142  1.00 32.75           C  
ATOM   3041  CG  HIS A 403      43.242  29.454   0.207  1.00 34.32           C  
ATOM   3042  CD2 HIS A 403      42.429  30.472  -0.184  1.00 35.45           C  
ATOM   3043  ND1 HIS A 403      42.770  28.322  -0.426  1.00 34.46           N  
ATOM   3044  CE1 HIS A 403      41.737  28.643  -1.188  1.00 33.60           C  
ATOM   3045  NE2 HIS A 403      41.502  29.938  -1.053  1.00 33.79           N  
ATOM   3046  N   LEU A 404      45.639  28.889  -1.947  1.00 30.57           N  
ATOM   3047  CA  LEU A 404      45.705  29.438  -3.289  1.00 30.29           C  
ATOM   3048  C   LEU A 404      44.325  29.449  -3.851  1.00 31.27           C  
ATOM   3049  O   LEU A 404      43.736  28.375  -3.988  1.00 31.77           O  
ATOM   3050  CB  LEU A 404      46.510  28.536  -4.187  1.00 29.36           C  
ATOM   3051  CG  LEU A 404      47.260  29.173  -5.331  1.00 27.10           C  
ATOM   3052  CD1 LEU A 404      47.604  28.122  -6.311  1.00 26.81           C  
ATOM   3053  CD2 LEU A 404      46.440  30.165  -5.991  1.00 25.89           C  
ATOM   3054  N   HIS A 405      43.838  30.642  -4.214  1.00 32.01           N  
ATOM   3055  CA  HIS A 405      42.508  30.830  -4.799  1.00 33.19           C  
ATOM   3056  C   HIS A 405      42.417  30.327  -6.239  1.00 33.56           C  
ATOM   3057  O   HIS A 405      43.339  30.551  -7.024  1.00 33.33           O  
ATOM   3058  CB  HIS A 405      42.134  32.311  -4.808  1.00 33.74           C  
ATOM   3059  CG  HIS A 405      41.738  32.851  -3.474  1.00 35.92           C  
ATOM   3060  CD2 HIS A 405      42.455  33.050  -2.340  1.00 38.59           C  
ATOM   3061  ND1 HIS A 405      40.461  33.288  -3.205  1.00 37.59           N  
ATOM   3062  CE1 HIS A 405      40.409  33.733  -1.959  1.00 39.57           C  
ATOM   3063  NE2 HIS A 405      41.605  33.602  -1.411  1.00 39.19           N  
ATOM   3064  N   GLY A 406      41.293  29.683  -6.584  1.00 33.99           N  
ATOM   3065  CA  GLY A 406      41.026  29.266  -7.967  1.00 34.63           C  
ATOM   3066  C   GLY A 406      41.857  28.091  -8.464  1.00 35.23           C  
ATOM   3067  O   GLY A 406      41.908  27.808  -9.662  1.00 35.22           O  
ATOM   3068  N   HIS A 407      42.522  27.402  -7.545  1.00 35.96           N  
ATOM   3069  CA  HIS A 407      43.299  26.226  -7.890  1.00 36.33           C  
ATOM   3070  C   HIS A 407      43.363  25.210  -6.773  1.00 36.62           C  
ATOM   3071  O   HIS A 407      43.336  25.549  -5.585  1.00 36.52           O  
ATOM   3072  CB  HIS A 407      44.704  26.635  -8.257  1.00 36.39           C  
ATOM   3073  CG  HIS A 407      44.788  27.399  -9.533  1.00 36.90           C  
ATOM   3074  CD2 HIS A 407      44.892  28.727  -9.768  1.00 38.15           C  
ATOM   3075  ND1 HIS A 407      44.785  26.784 -10.766  1.00 36.98           N  
ATOM   3076  CE1 HIS A 407      44.889  27.704 -11.707  1.00 39.37           C  
ATOM   3077  NE2 HIS A 407      44.940  28.893 -11.128  1.00 39.56           N  
ATOM   3078  N   ALA A 408      43.440  23.956  -7.173  1.00 37.23           N  
ATOM   3079  CA  ALA A 408      43.753  22.901  -6.245  1.00 38.67           C  
ATOM   3080  C   ALA A 408      45.181  22.453  -6.541  1.00 39.17           C  
ATOM   3081  O   ALA A 408      45.471  22.058  -7.671  1.00 39.96           O  
ATOM   3082  CB  ALA A 408      42.761  21.736  -6.409  1.00 39.01           C  
ATOM   3083  N   PHE A 409      46.079  22.518  -5.561  1.00 39.44           N  
ATOM   3084  CA  PHE A 409      47.466  22.203  -5.863  1.00 40.48           C  
ATOM   3085  C   PHE A 409      47.903  20.870  -5.284  1.00 40.94           C  
ATOM   3086  O   PHE A 409      47.347  20.408  -4.288  1.00 40.89           O  
ATOM   3087  CB  PHE A 409      48.385  23.306  -5.362  1.00 40.94           C  
ATOM   3088  CG  PHE A 409      48.107  23.712  -3.954  1.00 42.13           C  
ATOM   3089  CD1 PHE A 409      48.581  22.969  -2.899  1.00 44.22           C  
ATOM   3090  CD2 PHE A 409      47.357  24.819  -3.680  1.00 42.97           C  
ATOM   3091  CE1 PHE A 409      48.303  23.335  -1.595  1.00 44.28           C  
ATOM   3092  CE2 PHE A 409      47.082  25.185  -2.391  1.00 43.82           C  
ATOM   3093  CZ  PHE A 409      47.556  24.446  -1.347  1.00 43.86           C  
ATOM   3094  N   SER A 410      48.896  20.257  -5.932  1.00 41.64           N  
ATOM   3095  CA  SER A 410      49.553  19.052  -5.423  1.00 41.97           C  
ATOM   3096  C   SER A 410      50.635  19.528  -4.475  1.00 42.20           C  
ATOM   3097  O   SER A 410      51.502  20.331  -4.855  1.00 42.33           O  
ATOM   3098  CB  SER A 410      50.175  18.227  -6.561  1.00 41.56           C  
ATOM   3099  OG  SER A 410      49.192  17.810  -7.484  0.50 42.03           O  
ATOM   3100  N   VAL A 411      50.562  19.062  -3.232  1.00 42.38           N  
ATOM   3101  CA  VAL A 411      51.592  19.369  -2.244  1.00 42.47           C  
ATOM   3102  C   VAL A 411      52.731  18.350  -2.386  1.00 43.04           C  
ATOM   3103  O   VAL A 411      52.683  17.279  -1.794  1.00 43.33           O  
ATOM   3104  CB  VAL A 411      51.017  19.415  -0.794  1.00 42.00           C  
ATOM   3105  CG1 VAL A 411      52.082  19.783   0.177  1.00 42.12           C  
ATOM   3106  CG2 VAL A 411      49.912  20.431  -0.677  1.00 40.96           C  
ATOM   3107  N   VAL A 412      53.739  18.671  -3.190  1.00 43.70           N  
ATOM   3108  CA  VAL A 412      54.827  17.724  -3.415  1.00 44.91           C  
ATOM   3109  C   VAL A 412      55.716  17.542  -2.185  1.00 45.55           C  
ATOM   3110  O   VAL A 412      56.224  16.454  -1.949  1.00 45.78           O  
ATOM   3111  CB  VAL A 412      55.704  18.032  -4.681  1.00 45.05           C  
ATOM   3112  CG1 VAL A 412      54.943  17.756  -5.951  1.00 45.00           C  
ATOM   3113  CG2 VAL A 412      56.269  19.461  -4.668  1.00 45.92           C  
ATOM   3114  N   ARG A 413      55.919  18.595  -1.403  1.00 46.54           N  
ATOM   3115  CA  ARG A 413      56.700  18.457  -0.165  1.00 47.42           C  
ATOM   3116  C   ARG A 413      55.925  19.038   1.003  1.00 47.79           C  
ATOM   3117  O   ARG A 413      55.638  20.237   1.010  1.00 47.91           O  
ATOM   3118  CB  ARG A 413      58.080  19.115  -0.296  1.00 47.40           C  
ATOM   3119  CG  ARG A 413      59.064  18.772   0.829  1.00 47.62           C  
ATOM   3120  CD  ARG A 413      59.316  19.996   1.722  1.00 49.01           C  
ATOM   3121  NE  ARG A 413      60.577  19.941   2.481  1.00 49.48           N  
ATOM   3122  CZ  ARG A 413      61.784  20.284   2.013  1.00 48.42           C  
ATOM   3123  NH1 ARG A 413      61.953  20.697   0.776  1.00 47.98           N1+
ATOM   3124  NH2 ARG A 413      62.850  20.201   2.779  1.00 48.68           N  
ATOM   3125  N   SER A 414      55.579  18.187   1.971  1.00 48.07           N  
ATOM   3126  CA  SER A 414      54.776  18.602   3.123  1.00 48.49           C  
ATOM   3127  C   SER A 414      55.593  19.060   4.335  1.00 49.41           C  
ATOM   3128  O   SER A 414      56.814  18.852   4.412  1.00 49.45           O  
ATOM   3129  CB  SER A 414      53.821  17.497   3.543  1.00 48.20           C  
ATOM   3130  OG  SER A 414      52.859  17.277   2.550  1.00 47.14           O  
ATOM   3131  N   ALA A 415      54.906  19.697   5.284  1.00 50.35           N  
ATOM   3132  CA  ALA A 415      55.561  20.156   6.502  1.00 50.89           C  
ATOM   3133  C   ALA A 415      55.993  18.947   7.302  1.00 51.41           C  
ATOM   3134  O   ALA A 415      55.335  17.893   7.295  1.00 51.41           O  
ATOM   3135  CB  ALA A 415      54.638  21.031   7.316  1.00 50.75           C  
ATOM   3136  N   GLY A 416      57.137  19.094   7.946  1.00 51.92           N  
ATOM   3137  CA  GLY A 416      57.637  18.066   8.831  1.00 52.83           C  
ATOM   3138  C   GLY A 416      58.440  16.996   8.132  1.00 53.43           C  
ATOM   3139  O   GLY A 416      59.033  16.126   8.780  1.00 53.57           O  
ATOM   3140  N   SER A 417      58.477  17.058   6.806  1.00 54.12           N  
ATOM   3141  CA  SER A 417      59.243  16.082   6.025  1.00 54.48           C  
ATOM   3142  C   SER A 417      60.065  16.786   4.973  1.00 54.60           C  
ATOM   3143  O   SER A 417      59.746  17.909   4.584  1.00 55.25           O  
ATOM   3144  CB  SER A 417      58.301  15.086   5.357  1.00 54.44           C  
ATOM   3145  OG  SER A 417      59.035  14.303   4.300  1.00 54.91           O  
ATOM   3146  N   SER A 418      61.120  16.136   4.508  1.00 54.44           N  
ATOM   3147  CA  SER A 418      61.922  16.738   3.454  1.00 54.63           C  
ATOM   3148  C   SER A 418      61.868  15.934   2.186  1.00 54.46           C  
ATOM   3149  O   SER A 418      62.335  16.377   1.129  1.00 55.01           O  
ATOM   3150  CB  SER A 418      63.357  16.949   3.909  1.00 54.59           C  
ATOM   3151  OG  SER A 418      63.737  15.899   4.774  1.00 56.00           O  
ATOM   3152  N   ASP A 419      61.289  14.756   2.276  1.00 54.06           N  
ATOM   3153  CA  ASP A 419      61.084  14.016   1.069  1.00 53.18           C  
ATOM   3154  C   ASP A 419      60.089  14.734   0.167  1.00 53.34           C  
ATOM   3155  O   ASP A 419      59.167  15.423   0.644  1.00 53.08           O  
ATOM   3156  CB  ASP A 419      60.699  12.593   1.412  1.00 52.53           C  
ATOM   3157  CG  ASP A 419      61.876  11.839   2.039  1.00 37.26           C  
ATOM   3158  OD1 ASP A 419      62.999  12.441   2.224  1.00 47.43           O  
ATOM   3159  OD2 ASP A 419      61.686  10.634   2.358  1.00 37.26           O1-
ATOM   3160  N   TYR A 420      60.362  14.614  -1.137  1.00 53.05           N  
ATOM   3161  CA  TYR A 420      59.486  15.050  -2.226  1.00 52.41           C  
ATOM   3162  C   TYR A 420      58.684  13.903  -2.852  1.00 51.72           C  
ATOM   3163  O   TYR A 420      59.221  12.829  -3.145  1.00 52.00           O  
ATOM   3164  CB  TYR A 420      60.331  15.681  -3.310  1.00 52.52           C  
ATOM   3165  CG  TYR A 420      60.896  16.986  -2.905  1.00 53.67           C  
ATOM   3166  CD1 TYR A 420      62.069  17.054  -2.152  1.00 55.70           C  
ATOM   3167  CD2 TYR A 420      60.259  18.174  -3.274  1.00 54.95           C  
ATOM   3168  CE1 TYR A 420      62.599  18.299  -1.764  1.00 57.89           C  
ATOM   3169  CE2 TYR A 420      60.766  19.423  -2.904  1.00 56.42           C  
ATOM   3170  CZ  TYR A 420      61.934  19.488  -2.147  1.00 57.41           C  
ATOM   3171  OH  TYR A 420      62.435  20.729  -1.784  1.00 56.69           O  
ATOM   3172  N   ASN A 421      57.405  14.144  -3.078  1.00 50.71           N  
ATOM   3173  CA  ASN A 421      56.552  13.149  -3.694  1.00 50.13           C  
ATOM   3174  C   ASN A 421      55.921  13.700  -4.956  1.00 49.78           C  
ATOM   3175  O   ASN A 421      55.148  14.667  -4.905  1.00 49.99           O  
ATOM   3176  CB  ASN A 421      55.463  12.692  -2.718  1.00 50.26           C  
ATOM   3177  CG  ASN A 421      54.457  11.726  -3.361  1.00 50.78           C  
ATOM   3178  ND2 ASN A 421      53.419  11.396  -2.602  1.00 52.23           N  
ATOM   3179  OD1 ASN A 421      54.607  11.287  -4.518  1.00 50.65           O  
ATOM   3180  N   TYR A 422      56.220  13.064  -6.084  1.00 48.86           N  
ATOM   3181  CA  TYR A 422      55.691  13.541  -7.347  1.00 47.69           C  
ATOM   3182  C   TYR A 422      54.748  12.539  -7.976  1.00 47.14           C  
ATOM   3183  O   TYR A 422      54.006  12.848  -8.906  1.00 47.00           O  
ATOM   3184  CB  TYR A 422      56.835  13.824  -8.288  1.00 47.59           C  
ATOM   3185  CG  TYR A 422      57.845  14.839  -7.813  1.00 47.42           C  
ATOM   3186  CD1 TYR A 422      57.552  16.192  -7.797  1.00 48.48           C  
ATOM   3187  CD2 TYR A 422      59.107  14.453  -7.439  1.00 48.00           C  
ATOM   3188  CE1 TYR A 422      58.493  17.131  -7.404  1.00 49.11           C  
ATOM   3189  CE2 TYR A 422      60.054  15.386  -7.051  1.00 49.29           C  
ATOM   3190  CZ  TYR A 422      59.746  16.719  -7.037  1.00 48.99           C  
ATOM   3191  OH  TYR A 422      60.703  17.623  -6.635  1.00 49.78           O  
ATOM   3192  N   VAL A 423      54.785  11.329  -7.452  1.00 46.84           N  
ATOM   3193  CA  VAL A 423      54.039  10.224  -8.038  1.00 46.73           C  
ATOM   3194  C   VAL A 423      52.558  10.277  -7.618  1.00 45.67           C  
ATOM   3195  O   VAL A 423      51.652  10.120  -8.444  1.00 45.30           O  
ATOM   3196  CB  VAL A 423      54.746   8.829  -7.732  1.00 47.20           C  
ATOM   3197  CG1 VAL A 423      55.997   8.592  -8.648  1.00 47.58           C  
ATOM   3198  CG2 VAL A 423      55.165   8.732  -6.264  1.00 47.91           C  
ATOM   3199  N   ASN A 424      52.326  10.531  -6.335  1.00 44.89           N  
ATOM   3200  CA  ASN A 424      50.959  10.600  -5.805  1.00 44.64           C  
ATOM   3201  C   ASN A 424      50.806  11.476  -4.526  1.00 44.20           C  
ATOM   3202  O   ASN A 424      50.245  11.006  -3.508  1.00 44.28           O  
ATOM   3203  CB  ASN A 424      50.439   9.189  -5.523  1.00 20.00           C  
ATOM   3204  CG  ASN A 424      51.230   8.482  -4.441  1.00 20.00           C  
ATOM   3205  ND2 ASN A 424      51.374   7.168  -4.575  1.00 20.00           N  
ATOM   3206  OD1 ASN A 424      51.706   9.108  -3.494  1.00 20.00           O  
ATOM   3207  N   PRO A 425      51.282  12.757  -4.578  1.00 43.42           N  
ATOM   3208  CA  PRO A 425      51.141  13.682  -3.437  1.00 42.34           C  
ATOM   3209  C   PRO A 425      49.716  14.146  -3.232  1.00 41.25           C  
ATOM   3210  O   PRO A 425      48.926  14.130  -4.177  1.00 41.60           O  
ATOM   3211  CB  PRO A 425      51.987  14.876  -3.864  1.00 42.49           C  
ATOM   3212  CG  PRO A 425      51.864  14.875  -5.333  1.00 43.55           C  
ATOM   3213  CD  PRO A 425      51.974  13.418  -5.707  1.00 43.56           C  
ATOM   3214  N   VAL A 426      49.410  14.575  -2.010  1.00 40.07           N  
ATOM   3215  CA  VAL A 426      48.063  15.064  -1.666  1.00 39.13           C  
ATOM   3216  C   VAL A 426      47.670  16.331  -2.401  1.00 38.42           C  
ATOM   3217  O   VAL A 426      48.505  17.190  -2.673  1.00 38.54           O  
ATOM   3218  CB  VAL A 426      47.939  15.359  -0.175  1.00 39.34           C  
ATOM   3219  CG1 VAL A 426      49.000  16.367   0.265  1.00 39.86           C  
ATOM   3220  CG2 VAL A 426      46.530  15.870   0.155  1.00 38.82           C  
ATOM   3221  N   ARG A 427      46.391  16.453  -2.707  1.00 37.80           N  
ATOM   3222  CA  ARG A 427      45.920  17.584  -3.504  1.00 37.70           C  
ATOM   3223  C   ARG A 427      44.903  18.435  -2.725  1.00 37.42           C  
ATOM   3224  O   ARG A 427      43.810  17.985  -2.394  1.00 37.94           O  
ATOM   3225  CB  ARG A 427      45.332  17.079  -4.829  1.00 37.76           C  
ATOM   3226  CG  ARG A 427      44.993  18.144  -5.828  1.00 37.30           C  
ATOM   3227  CD  ARG A 427      44.338  17.519  -7.058  1.00 38.85           C  
ATOM   3228  NE  ARG A 427      45.110  16.453  -7.707  1.00 37.90           N  
ATOM   3229  CZ  ARG A 427      46.205  16.651  -8.429  1.00 38.03           C  
ATOM   3230  NH1 ARG A 427      46.725  17.883  -8.600  1.00 37.43           N1+
ATOM   3231  NH2 ARG A 427      46.781  15.586  -8.957  1.00 38.23           N  
ATOM   3232  N   ARG A 428      45.259  19.668  -2.429  1.00 36.60           N  
ATOM   3233  CA  ARG A 428      44.395  20.465  -1.608  1.00 36.38           C  
ATOM   3234  C   ARG A 428      44.555  21.938  -1.913  1.00 36.84           C  
ATOM   3235  O   ARG A 428      45.452  22.343  -2.700  1.00 36.56           O  
ATOM   3236  CB  ARG A 428      44.667  20.176  -0.137  1.00 36.32           C  
ATOM   3237  CG  ARG A 428      46.052  20.561   0.361  1.00 36.97           C  
ATOM   3238  CD  ARG A 428      46.360  19.961   1.735  1.00 37.39           C  
ATOM   3239  NE  ARG A 428      45.237  20.087   2.668  1.00 37.23           N  
ATOM   3240  CZ  ARG A 428      45.164  19.494   3.860  1.00 37.20           C  
ATOM   3241  NH1 ARG A 428      46.147  18.718   4.304  1.00 37.95           N1+
ATOM   3242  NH2 ARG A 428      44.090  19.673   4.608  1.00 36.52           N  
ATOM   3243  N   ASP A 429      43.681  22.739  -1.283  1.00 37.09           N  
ATOM   3244  CA  ASP A 429      43.604  24.201  -1.549  1.00 37.21           C  
ATOM   3245  C   ASP A 429      44.220  25.051  -0.421  1.00 36.73           C  
ATOM   3246  O   ASP A 429      44.360  26.279  -0.523  1.00 36.79           O  
ATOM   3247  CB  ASP A 429      42.166  24.658  -1.917  1.00 37.05           C  
ATOM   3248  CG  ASP A 429      41.165  24.412  -0.800  1.00 37.29           C  
ATOM   3249  OD1 ASP A 429      41.360  24.899   0.341  1.00 36.44           O  
ATOM   3250  OD2 ASP A 429      40.155  23.744  -1.087  1.00 38.02           O1-
ATOM   3251  N   THR A 430      44.598  24.386   0.656  1.00 36.10           N  
ATOM   3252  CA  THR A 430      45.379  25.064   1.671  1.00 35.96           C  
ATOM   3253  C   THR A 430      46.309  24.132   2.472  1.00 35.52           C  
ATOM   3254  O   THR A 430      45.899  23.121   3.050  1.00 35.47           O  
ATOM   3255  CB  THR A 430      44.525  26.025   2.567  1.00 35.93           C  
ATOM   3256  CG2 THR A 430      43.102  25.520   2.766  1.00 37.48           C  
ATOM   3257  OG1 THR A 430      45.160  26.154   3.845  1.00 36.40           O  
ATOM   3258  N   VAL A 431      47.581  24.472   2.485  1.00 34.96           N  
ATOM   3259  CA  VAL A 431      48.519  23.629   3.159  1.00 35.05           C  
ATOM   3260  C   VAL A 431      49.278  24.426   4.229  1.00 34.94           C  
ATOM   3261  O   VAL A 431      49.558  25.617   4.053  1.00 34.43           O  
ATOM   3262  CB  VAL A 431      49.468  22.954   2.136  1.00 35.31           C  
ATOM   3263  CG1 VAL A 431      50.356  23.995   1.446  1.00 36.28           C  
ATOM   3264  CG2 VAL A 431      50.333  21.874   2.805  1.00 36.05           C  
ATOM   3265  N   SER A 432      49.584  23.756   5.344  1.00 34.94           N  
ATOM   3266  CA  SER A 432      50.448  24.303   6.370  1.00 34.93           C  
ATOM   3267  C   SER A 432      51.891  24.367   5.878  1.00 35.29           C  
ATOM   3268  O   SER A 432      52.431  23.357   5.384  1.00 35.63           O  
ATOM   3269  CB  SER A 432      50.370  23.417   7.600  1.00 34.79           C  
ATOM   3270  OG  SER A 432      51.367  23.765   8.559  1.00 35.29           O  
ATOM   3271  N   THR A 433      52.500  25.544   6.019  1.00 35.54           N  
ATOM   3272  CA  THR A 433      53.910  25.758   5.701  1.00 36.02           C  
ATOM   3273  C   THR A 433      54.873  25.246   6.771  1.00 37.16           C  
ATOM   3274  O   THR A 433      56.090  25.254   6.545  1.00 37.12           O  
ATOM   3275  CB  THR A 433      54.202  27.227   5.510  1.00 35.75           C  
ATOM   3276  CG2 THR A 433      53.345  27.760   4.403  1.00 35.15           C  
ATOM   3277  OG1 THR A 433      53.937  27.931   6.738  1.00 35.11           O  
ATOM   3278  N   GLY A 434      54.326  24.854   7.930  1.00 38.48           N  
ATOM   3279  CA  GLY A 434      55.077  24.211   9.021  1.00 40.36           C  
ATOM   3280  C   GLY A 434      55.987  25.070   9.889  1.00 41.60           C  
ATOM   3281  O   GLY A 434      55.775  26.282  10.033  1.00 42.07           O  
ATOM   3282  N   ASN A 435      57.006  24.430  10.460  1.00 42.57           N  
ATOM   3283  CA  ASN A 435      57.941  25.103  11.332  1.00 44.06           C  
ATOM   3284  C   ASN A 435      59.301  25.254  10.696  1.00 44.72           C  
ATOM   3285  O   ASN A 435      59.544  24.618   9.688  1.00 44.98           O  
ATOM   3286  CB  ASN A 435      57.966  24.363  12.638  1.00 44.33           C  
ATOM   3287  CG  ASN A 435      56.667  24.558  13.379  1.00 47.05           C  
ATOM   3288  ND2 ASN A 435      55.630  23.796  12.963  1.00 48.66           N  
ATOM   3289  OD1 ASN A 435      56.557  25.456  14.254  1.00 48.69           O  
ATOM   3290  N   PRO A 436      60.172  26.134  11.231  1.00 45.43           N  
ATOM   3291  CA  PRO A 436      61.489  26.376  10.635  1.00 46.03           C  
ATOM   3292  C   PRO A 436      62.186  25.085  10.235  1.00 47.01           C  
ATOM   3293  O   PRO A 436      62.124  24.096  10.977  1.00 47.56           O  
ATOM   3294  CB  PRO A 436      62.266  27.053  11.747  1.00 45.87           C  
ATOM   3295  CG  PRO A 436      61.249  27.757  12.499  1.00 46.51           C  
ATOM   3296  CD  PRO A 436      59.962  26.975  12.414  1.00 45.79           C  
ATOM   3297  N   GLY A 437      62.825  25.099   9.056  1.00 47.83           N  
ATOM   3298  CA  GLY A 437      63.346  23.877   8.398  1.00 48.25           C  
ATOM   3299  C   GLY A 437      62.400  23.171   7.397  1.00 48.29           C  
ATOM   3300  O   GLY A 437      62.770  22.161   6.768  1.00 48.57           O  
ATOM   3301  N   ASP A 438      61.177  23.669   7.249  1.00 47.59           N  
ATOM   3302  CA  ASP A 438      60.258  23.064   6.315  1.00 47.12           C  
ATOM   3303  C   ASP A 438      60.260  23.923   5.080  1.00 46.19           C  
ATOM   3304  O   ASP A 438      59.946  25.100   5.156  1.00 46.86           O  
ATOM   3305  CB  ASP A 438      58.851  22.983   6.914  1.00 47.89           C  
ATOM   3306  CG  ASP A 438      58.734  21.942   8.037  1.00 50.41           C  
ATOM   3307  OD1 ASP A 438      59.434  20.901   7.942  1.00 55.15           O  
ATOM   3308  OD2 ASP A 438      57.936  22.150   9.001  1.00 51.63           O1-
ATOM   3309  N   ASN A 439      60.630  23.346   3.943  1.00 44.77           N  
ATOM   3310  CA  ASN A 439      60.554  24.066   2.674  1.00 43.42           C  
ATOM   3311  C   ASN A 439      59.312  23.620   1.866  1.00 41.89           C  
ATOM   3312  O   ASN A 439      59.414  23.354   0.668  1.00 41.96           O  
ATOM   3313  CB  ASN A 439      61.882  23.928   1.890  1.00 43.70           C  
ATOM   3314  CG  ASN A 439      62.075  25.005   0.786  1.00 45.33           C  
ATOM   3315  ND2 ASN A 439      63.329  25.149   0.321  1.00 48.05           N  
ATOM   3316  OD1 ASN A 439      61.125  25.665   0.350  1.00 46.34           O  
ATOM   3317  N   VAL A 440      58.148  23.562   2.527  1.00 39.98           N  
ATOM   3318  CA  VAL A 440      56.869  23.205   1.877  1.00 38.59           C  
ATOM   3319  C   VAL A 440      56.761  23.678   0.401  1.00 38.08           C  
ATOM   3320  O   VAL A 440      56.814  24.871   0.111  1.00 37.77           O  
ATOM   3321  CB  VAL A 440      55.639  23.659   2.741  1.00 38.44           C  
ATOM   3322  CG1 VAL A 440      54.295  23.326   2.061  1.00 38.06           C  
ATOM   3323  CG2 VAL A 440      55.689  23.000   4.084  1.00 37.89           C  
ATOM   3324  N   THR A 441      56.648  22.732  -0.528  1.00 37.63           N  
ATOM   3325  CA  THR A 441      56.664  23.068  -1.952  1.00 37.01           C  
ATOM   3326  C   THR A 441      55.394  22.521  -2.548  1.00 36.45           C  
ATOM   3327  O   THR A 441      55.047  21.364  -2.278  1.00 36.59           O  
ATOM   3328  CB  THR A 441      57.883  22.444  -2.705  1.00 37.24           C  
ATOM   3329  CG2 THR A 441      57.880  22.881  -4.144  1.00 37.11           C  
ATOM   3330  OG1 THR A 441      59.130  22.848  -2.100  1.00 37.39           O  
ATOM   3331  N   ILE A 442      54.704  23.350  -3.342  1.00 35.72           N  
ATOM   3332  CA  ILE A 442      53.449  22.954  -4.015  1.00 35.00           C  
ATOM   3333  C   ILE A 442      53.513  23.214  -5.494  1.00 34.83           C  
ATOM   3334  O   ILE A 442      54.231  24.121  -5.932  1.00 34.46           O  
ATOM   3335  CB  ILE A 442      52.209  23.688  -3.479  1.00 34.72           C  
ATOM   3336  CG1 ILE A 442      52.242  25.178  -3.842  1.00 34.38           C  
ATOM   3337  CG2 ILE A 442      52.082  23.500  -1.974  1.00 35.10           C  
ATOM   3338  CD1 ILE A 442      50.900  25.902  -3.595  1.00 34.05           C  
ATOM   3339  N   ARG A 443      52.745  22.421  -6.249  1.00 35.11           N  
ATOM   3340  CA  ARG A 443      52.687  22.498  -7.728  1.00 35.01           C  
ATOM   3341  C   ARG A 443      51.243  22.495  -8.215  1.00 35.33           C  
ATOM   3342  O   ARG A 443      50.376  21.792  -7.666  1.00 35.45           O  
ATOM   3343  CB  ARG A 443      53.404  21.307  -8.363  1.00 35.04           C  
ATOM   3344  CG  ARG A 443      54.906  21.314  -8.269  1.00 34.31           C  
ATOM   3345  CD  ARG A 443      55.471  20.180  -9.057  1.00 33.71           C  
ATOM   3346  NE  ARG A 443      56.881  20.408  -9.312  1.00 35.72           N  
ATOM   3347  CZ  ARG A 443      57.636  19.628 -10.082  1.00 38.32           C  
ATOM   3348  NH1 ARG A 443      57.100  18.565 -10.700  1.00 38.42           N1+
ATOM   3349  NH2 ARG A 443      58.930  19.913 -10.240  1.00 39.51           N  
ATOM   3350  N   PHE A 444      50.981  23.288  -9.243  1.00 35.73           N  
ATOM   3351  CA  PHE A 444      49.632  23.373  -9.808  1.00 36.82           C  
ATOM   3352  C   PHE A 444      49.786  23.893 -11.211  1.00 37.29           C  
ATOM   3353  O   PHE A 444      50.748  24.621 -11.522  1.00 37.34           O  
ATOM   3354  CB  PHE A 444      48.701  24.292  -8.989  1.00 36.69           C  
ATOM   3355  CG  PHE A 444      49.026  25.755  -9.118  1.00 38.76           C  
ATOM   3356  CD1 PHE A 444      50.136  26.303  -8.477  1.00 40.82           C  
ATOM   3357  CD2 PHE A 444      48.237  26.592  -9.891  1.00 41.53           C  
ATOM   3358  CE1 PHE A 444      50.463  27.648  -8.604  1.00 40.78           C  
ATOM   3359  CE2 PHE A 444      48.556  27.972 -10.018  1.00 42.72           C  
ATOM   3360  CZ  PHE A 444      49.673  28.486  -9.373  1.00 42.20           C  
ATOM   3361  N   THR A 445      48.835  23.513 -12.055  1.00 38.01           N  
ATOM   3362  CA  THR A 445      48.855  23.919 -13.457  1.00 38.82           C  
ATOM   3363  C   THR A 445      47.944  25.138 -13.760  1.00 38.34           C  
ATOM   3364  O   THR A 445      46.884  25.309 -13.129  1.00 38.29           O  
ATOM   3365  CB  THR A 445      48.483  22.749 -14.350  1.00 39.30           C  
ATOM   3366  CG2 THR A 445      47.139  22.064 -13.872  1.00 39.84           C  
ATOM   3367  OG1 THR A 445      48.372  23.247 -15.686  1.00 41.87           O  
ATOM   3368  N   THR A 446      48.349  25.991 -14.703  1.00 37.73           N  
ATOM   3369  CA  THR A 446      47.623  27.248 -14.886  1.00 37.32           C  
ATOM   3370  C   THR A 446      46.485  27.034 -15.833  1.00 38.11           C  
ATOM   3371  O   THR A 446      46.647  27.240 -17.018  1.00 39.27           O  
ATOM   3372  CB  THR A 446      48.498  28.374 -15.430  1.00 36.59           C  
ATOM   3373  CG2 THR A 446      49.492  28.780 -14.412  1.00 35.88           C  
ATOM   3374  OG1 THR A 446      49.185  27.929 -16.596  1.00 35.53           O  
ATOM   3375  N   ASP A 447      45.338  26.623 -15.315  1.00 38.38           N  
ATOM   3376  CA  ASP A 447      44.230  26.236 -16.159  1.00 39.18           C  
ATOM   3377  C   ASP A 447      43.090  27.174 -15.895  1.00 39.08           C  
ATOM   3378  O   ASP A 447      41.936  26.881 -16.185  1.00 39.97           O  
ATOM   3379  CB  ASP A 447      43.810  24.791 -15.871  1.00 39.97           C  
ATOM   3380  CG  ASP A 447      43.365  24.573 -14.406  1.00 43.15           C  
ATOM   3381  OD1 ASP A 447      44.062  25.031 -13.472  1.00 47.52           O  
ATOM   3382  OD2 ASP A 447      42.318  23.934 -14.157  1.00 46.18           O1-
ATOM   3383  N   ASN A 448      43.410  28.327 -15.344  1.00 38.75           N  
ATOM   3384  CA  ASN A 448      42.360  29.250 -14.974  1.00 38.41           C  
ATOM   3385  C   ASN A 448      42.721  30.715 -15.228  1.00 38.53           C  
ATOM   3386  O   ASN A 448      43.654  31.284 -14.614  1.00 38.50           O  
ATOM   3387  CB  ASN A 448      41.982  29.028 -13.519  1.00 37.92           C  
ATOM   3388  CG  ASN A 448      40.598  29.502 -13.213  1.00 37.41           C  
ATOM   3389  ND2 ASN A 448      40.077  29.070 -12.068  1.00 36.79           N  
ATOM   3390  OD1 ASN A 448      39.985  30.247 -13.995  1.00 36.93           O  
ATOM   3391  N   ALA A 449      41.968  31.331 -16.126  1.00 38.02           N  
ATOM   3392  CA  ALA A 449      42.264  32.697 -16.485  1.00 37.13           C  
ATOM   3393  C   ALA A 449      41.676  33.662 -15.468  1.00 36.20           C  
ATOM   3394  O   ALA A 449      40.605  33.422 -14.951  1.00 35.00           O  
ATOM   3395  CB  ALA A 449      41.752  32.975 -17.859  1.00 38.00           C  
ATOM   3396  N   GLY A 450      42.422  34.732 -15.190  1.00 36.10           N  
ATOM   3397  CA  GLY A 450      42.065  35.756 -14.211  1.00 35.79           C  
ATOM   3398  C   GLY A 450      43.050  35.910 -13.053  1.00 35.62           C  
ATOM   3399  O   GLY A 450      44.033  35.155 -12.935  1.00 35.96           O  
ATOM   3400  N   PRO A 451      42.801  36.903 -12.179  1.00 35.09           N  
ATOM   3401  CA  PRO A 451      43.637  37.150 -11.007  1.00 34.92           C  
ATOM   3402  C   PRO A 451      43.269  36.275  -9.832  1.00 35.11           C  
ATOM   3403  O   PRO A 451      42.088  36.155  -9.490  1.00 35.48           O  
ATOM   3404  CB  PRO A 451      43.299  38.589 -10.660  1.00 34.65           C  
ATOM   3405  CG  PRO A 451      41.932  38.751 -11.096  1.00 33.72           C  
ATOM   3406  CD  PRO A 451      41.721  37.893 -12.286  1.00 34.27           C  
ATOM   3407  N   TRP A 452      44.267  35.674  -9.198  1.00 35.10           N  
ATOM   3408  CA  TRP A 452      43.994  34.845  -8.018  1.00 35.12           C  
ATOM   3409  C   TRP A 452      44.876  35.200  -6.835  1.00 34.62           C  
ATOM   3410  O   TRP A 452      46.027  35.625  -6.993  1.00 34.62           O  
ATOM   3411  CB  TRP A 452      44.132  33.378  -8.357  1.00 35.16           C  
ATOM   3412  CG  TRP A 452      43.244  32.954  -9.512  1.00 37.45           C  
ATOM   3413  CD1 TRP A 452      43.640  32.566 -10.776  1.00 38.17           C  
ATOM   3414  CD2 TRP A 452      41.816  32.881  -9.506  1.00 38.66           C  
ATOM   3415  CE2 TRP A 452      41.413  32.429 -10.778  1.00 38.77           C  
ATOM   3416  CE3 TRP A 452      40.837  33.147  -8.544  1.00 40.21           C  
ATOM   3417  NE1 TRP A 452      42.547  32.244 -11.530  1.00 38.57           N  
ATOM   3418  CZ2 TRP A 452      40.067  32.235 -11.113  1.00 39.67           C  
ATOM   3419  CZ3 TRP A 452      39.497  32.940  -8.879  1.00 40.99           C  
ATOM   3420  CH2 TRP A 452      39.127  32.497 -10.155  1.00 39.87           C  
ATOM   3421  N   PHE A 453      44.310  35.056  -5.647  1.00 34.00           N  
ATOM   3422  CA  PHE A 453      44.983  35.446  -4.422  1.00 33.11           C  
ATOM   3423  C   PHE A 453      45.813  34.291  -3.848  1.00 32.99           C  
ATOM   3424  O   PHE A 453      45.378  33.147  -3.848  1.00 33.57           O  
ATOM   3425  CB  PHE A 453      43.913  35.836  -3.413  1.00 32.94           C  
ATOM   3426  CG  PHE A 453      44.234  37.062  -2.632  1.00 32.03           C  
ATOM   3427  CD1 PHE A 453      45.500  37.589  -2.642  1.00 31.24           C  
ATOM   3428  CD2 PHE A 453      43.261  37.677  -1.863  1.00 30.38           C  
ATOM   3429  CE1 PHE A 453      45.770  38.715  -1.915  1.00 31.70           C  
ATOM   3430  CE2 PHE A 453      43.535  38.797  -1.127  1.00 29.45           C  
ATOM   3431  CZ  PHE A 453      44.782  39.321  -1.155  1.00 30.85           C  
ATOM   3432  N   LEU A 454      47.010  34.562  -3.363  1.00 32.48           N  
ATOM   3433  CA  LEU A 454      47.693  33.555  -2.576  1.00 32.48           C  
ATOM   3434  C   LEU A 454      48.052  34.223  -1.264  1.00 33.59           C  
ATOM   3435  O   LEU A 454      48.784  35.215  -1.253  1.00 33.45           O  
ATOM   3436  CB  LEU A 454      48.918  33.016  -3.303  1.00 31.81           C  
ATOM   3437  CG  LEU A 454      49.867  32.106  -2.523  1.00 30.11           C  
ATOM   3438  CD1 LEU A 454      49.275  30.771  -2.358  1.00 31.08           C  
ATOM   3439  CD2 LEU A 454      51.142  31.927  -3.244  1.00 28.09           C  
ATOM   3440  N   HIS A 455      47.481  33.735  -0.164  1.00 35.05           N  
ATOM   3441  CA  HIS A 455      47.707  34.355   1.158  1.00 36.56           C  
ATOM   3442  C   HIS A 455      47.704  33.337   2.240  1.00 37.24           C  
ATOM   3443  O   HIS A 455      47.111  32.280   2.067  1.00 37.93           O  
ATOM   3444  CB  HIS A 455      46.645  35.390   1.505  1.00 36.51           C  
ATOM   3445  CG  HIS A 455      45.247  34.864   1.496  1.00 38.39           C  
ATOM   3446  CD2 HIS A 455      44.257  34.967   0.571  1.00 40.90           C  
ATOM   3447  ND1 HIS A 455      44.707  34.176   2.558  1.00 40.49           N  
ATOM   3448  CE1 HIS A 455      43.449  33.862   2.285  1.00 42.28           C  
ATOM   3449  NE2 HIS A 455      43.152  34.327   1.081  1.00 42.21           N  
ATOM   3450  N   CYS A 456      48.362  33.643   3.358  1.00 37.88           N  
ATOM   3451  CA  CYS A 456      48.224  32.784   4.537  1.00 38.91           C  
ATOM   3452  C   CYS A 456      46.785  32.925   5.025  1.00 38.55           C  
ATOM   3453  O   CYS A 456      46.273  34.033   5.037  1.00 38.87           O  
ATOM   3454  CB  CYS A 456      49.224  33.150   5.640  1.00 39.02           C  
ATOM   3455  SG  CYS A 456      48.843  32.361   7.271  1.00 41.67           S  
ATOM   3456  N   HIS A 457      46.117  31.828   5.385  1.00 38.41           N  
ATOM   3457  CA  HIS A 457      44.693  31.937   5.678  1.00 38.48           C  
ATOM   3458  C   HIS A 457      44.413  32.311   7.112  1.00 38.10           C  
ATOM   3459  O   HIS A 457      43.245  32.441   7.483  1.00 37.93           O  
ATOM   3460  CB  HIS A 457      43.916  30.688   5.316  1.00 38.80           C  
ATOM   3461  CG  HIS A 457      42.511  30.969   4.878  1.00 41.75           C  
ATOM   3462  CD2 HIS A 457      41.883  30.753   3.692  1.00 44.68           C  
ATOM   3463  ND1 HIS A 457      41.570  31.552   5.705  1.00 44.96           N  
ATOM   3464  CE1 HIS A 457      40.420  31.669   5.054  1.00 45.97           C  
ATOM   3465  NE2 HIS A 457      40.583  31.196   3.827  1.00 45.41           N  
ATOM   3466  N   ILE A 458      45.470  32.498   7.911  1.00 37.61           N  
ATOM   3467  CA  ILE A 458      45.323  33.128   9.227  1.00 36.93           C  
ATOM   3468  C   ILE A 458      44.975  34.591   9.028  1.00 37.48           C  
ATOM   3469  O   ILE A 458      45.845  35.407   8.674  1.00 37.72           O  
ATOM   3470  CB  ILE A 458      46.586  33.044  10.052  1.00 36.37           C  
ATOM   3471  CG1 ILE A 458      46.898  31.610  10.378  1.00 33.95           C  
ATOM   3472  CG2 ILE A 458      46.415  33.811  11.357  1.00 36.44           C  
ATOM   3473  CD1 ILE A 458      48.284  31.473  10.754  1.00 33.03           C  
ATOM   3474  N   ASP A 459      43.708  34.912   9.265  1.00 37.76           N  
ATOM   3475  CA  ASP A 459      43.130  36.177   8.808  1.00 38.75           C  
ATOM   3476  C   ASP A 459      43.869  37.422   9.317  1.00 38.58           C  
ATOM   3477  O   ASP A 459      43.957  38.454   8.610  1.00 38.53           O  
ATOM   3478  CB  ASP A 459      41.653  36.255   9.190  1.00 39.38           C  
ATOM   3479  CG  ASP A 459      40.858  37.158   8.263  1.00 41.28           C  
ATOM   3480  OD1 ASP A 459      39.696  37.542   8.612  1.00 43.30           O  
ATOM   3481  OD2 ASP A 459      41.410  37.461   7.175  1.00 42.74           O1-
ATOM   3482  N   PHE A 460      44.409  37.310  10.532  1.00 38.01           N  
ATOM   3483  CA  PHE A 460      45.212  38.386  11.106  1.00 37.65           C  
ATOM   3484  C   PHE A 460      46.549  38.565  10.369  1.00 37.68           C  
ATOM   3485  O   PHE A 460      47.123  39.656  10.383  1.00 38.62           O  
ATOM   3486  CB  PHE A 460      45.408  38.224  12.631  1.00 37.36           C  
ATOM   3487  CG  PHE A 460      44.133  38.016  13.384  1.00 35.39           C  
ATOM   3488  CD1 PHE A 460      43.228  39.048  13.533  1.00 33.95           C  
ATOM   3489  CD2 PHE A 460      43.832  36.776  13.931  1.00 33.75           C  
ATOM   3490  CE1 PHE A 460      42.037  38.840  14.217  1.00 33.70           C  
ATOM   3491  CE2 PHE A 460      42.645  36.562  14.605  1.00 31.99           C  
ATOM   3492  CZ  PHE A 460      41.750  37.589  14.751  1.00 32.09           C  
ATOM   3493  N   HIS A 461      47.034  37.523   9.712  1.00 36.57           N  
ATOM   3494  CA  HIS A 461      48.235  37.686   8.945  1.00 35.89           C  
ATOM   3495  C   HIS A 461      47.897  38.301   7.615  1.00 35.74           C  
ATOM   3496  O   HIS A 461      48.634  39.127   7.069  1.00 35.12           O  
ATOM   3497  CB  HIS A 461      48.914  36.353   8.802  1.00 35.87           C  
ATOM   3498  CG  HIS A 461      49.342  35.784  10.107  1.00 35.18           C  
ATOM   3499  CD2 HIS A 461      49.372  36.336  11.341  1.00 34.61           C  
ATOM   3500  ND1 HIS A 461      49.777  34.482  10.248  1.00 35.80           N  
ATOM   3501  CE1 HIS A 461      50.076  34.262  11.516  1.00 36.73           C  
ATOM   3502  NE2 HIS A 461      49.835  35.371  12.200  1.00 36.64           N  
ATOM   3503  N   LEU A 462      46.738  37.904   7.119  1.00 35.98           N  
ATOM   3504  CA  LEU A 462      46.232  38.445   5.879  1.00 36.45           C  
ATOM   3505  C   LEU A 462      46.172  39.947   6.003  1.00 36.44           C  
ATOM   3506  O   LEU A 462      46.597  40.653   5.089  1.00 36.46           O  
ATOM   3507  CB  LEU A 462      44.833  37.909   5.580  1.00 36.57           C  
ATOM   3508  CG  LEU A 462      44.505  37.545   4.130  1.00 37.10           C  
ATOM   3509  CD1 LEU A 462      43.048  36.990   4.012  1.00 37.82           C  
ATOM   3510  CD2 LEU A 462      44.760  38.709   3.178  1.00 36.16           C  
ATOM   3511  N   GLU A 463      45.665  40.433   7.139  1.00 35.96           N  
ATOM   3512  CA  GLU A 463      45.543  41.860   7.293  1.00 36.25           C  
ATOM   3513  C   GLU A 463      46.894  42.551   7.400  1.00 36.23           C  
ATOM   3514  O   GLU A 463      46.985  43.777   7.147  1.00 36.78           O  
ATOM   3515  CB  GLU A 463      44.609  42.238   8.428  1.00 36.37           C  
ATOM   3516  CG  GLU A 463      43.287  42.868   7.897  1.00 38.19           C  
ATOM   3517  CD  GLU A 463      43.351  44.409   7.787  1.00 39.93           C  
ATOM   3518  OE1 GLU A 463      44.302  44.978   8.376  1.00 40.75           O  
ATOM   3519  OE2 GLU A 463      42.453  45.051   7.147  1.00 39.11           O1-
ATOM   3520  N   ALA A 464      47.932  41.756   7.728  1.00 35.38           N  
ATOM   3521  CA  ALA A 464      49.319  42.245   7.864  1.00 33.92           C  
ATOM   3522  C   ALA A 464      49.972  42.245   6.495  1.00 33.11           C  
ATOM   3523  O   ALA A 464      51.106  42.721   6.341  1.00 33.58           O  
ATOM   3524  CB  ALA A 464      50.122  41.399   8.864  1.00 33.58           C  
ATOM   3525  N   GLY A 465      49.252  41.717   5.503  1.00 31.45           N  
ATOM   3526  CA  GLY A 465      49.681  41.823   4.120  1.00 30.03           C  
ATOM   3527  C   GLY A 465      50.554  40.660   3.685  1.00 29.15           C  
ATOM   3528  O   GLY A 465      51.366  40.786   2.765  1.00 29.43           O  
ATOM   3529  N   PHE A 466      50.351  39.515   4.326  1.00 27.75           N  
ATOM   3530  CA  PHE A 466      51.069  38.316   3.995  1.00 26.53           C  
ATOM   3531  C   PHE A 466      50.400  37.656   2.798  1.00 25.57           C  
ATOM   3532  O   PHE A 466      49.738  36.626   2.936  1.00 25.99           O  
ATOM   3533  CB  PHE A 466      51.062  37.411   5.235  1.00 26.79           C  
ATOM   3534  CG  PHE A 466      52.212  36.424   5.299  1.00 27.75           C  
ATOM   3535  CD1 PHE A 466      53.411  36.658   4.611  1.00 27.25           C  
ATOM   3536  CD2 PHE A 466      52.102  35.268   6.066  1.00 28.50           C  
ATOM   3537  CE1 PHE A 466      54.453  35.758   4.659  1.00 25.55           C  
ATOM   3538  CE2 PHE A 466      53.159  34.364   6.120  1.00 28.49           C  
ATOM   3539  CZ  PHE A 466      54.339  34.619   5.405  1.00 26.51           C  
ATOM   3540  N   ALA A 467      50.565  38.253   1.624  1.00 24.52           N  
ATOM   3541  CA  ALA A 467      49.806  37.833   0.438  1.00 24.17           C  
ATOM   3542  C   ALA A 467      50.371  38.333  -0.918  1.00 24.28           C  
ATOM   3543  O   ALA A 467      51.020  39.400  -1.010  1.00 24.53           O  
ATOM   3544  CB  ALA A 467      48.366  38.277   0.582  1.00 23.98           C  
ATOM   3545  N   ILE A 468      50.113  37.575  -1.979  1.00 23.67           N  
ATOM   3546  CA  ILE A 468      50.423  38.046  -3.315  1.00 23.50           C  
ATOM   3547  C   ILE A 468      49.331  37.638  -4.249  1.00 23.85           C  
ATOM   3548  O   ILE A 468      48.541  36.759  -3.922  1.00 24.09           O  
ATOM   3549  CB  ILE A 468      51.728  37.484  -3.809  1.00 23.60           C  
ATOM   3550  CG1 ILE A 468      51.721  35.936  -3.809  1.00 23.22           C  
ATOM   3551  CG2 ILE A 468      52.873  38.079  -2.987  1.00 25.20           C  
ATOM   3552  CD1 ILE A 468      52.996  35.284  -4.360  1.00 20.58           C  
ATOM   3553  N   VAL A 469      49.258  38.275  -5.404  1.00 24.52           N  
ATOM   3554  CA  VAL A 469      48.195  37.948  -6.330  1.00 25.82           C  
ATOM   3555  C   VAL A 469      48.761  37.385  -7.594  1.00 26.80           C  
ATOM   3556  O   VAL A 469      49.753  37.898  -8.093  1.00 27.66           O  
ATOM   3557  CB  VAL A 469      47.418  39.177  -6.695  1.00 25.79           C  
ATOM   3558  CG1 VAL A 469      46.511  38.883  -7.873  1.00 26.13           C  
ATOM   3559  CG2 VAL A 469      46.620  39.662  -5.494  1.00 27.22           C  
ATOM   3560  N   PHE A 470      48.147  36.335  -8.123  1.00 28.20           N  
ATOM   3561  CA  PHE A 470      48.585  35.773  -9.405  1.00 30.05           C  
ATOM   3562  C   PHE A 470      47.674  36.223 -10.545  1.00 31.62           C  
ATOM   3563  O   PHE A 470      46.505  35.772 -10.654  1.00 32.21           O  
ATOM   3564  CB  PHE A 470      48.611  34.245  -9.384  1.00 29.81           C  
ATOM   3565  CG  PHE A 470      49.715  33.652  -8.546  1.00 30.55           C  
ATOM   3566  CD1 PHE A 470      51.050  33.988  -8.773  1.00 30.09           C  
ATOM   3567  CD2 PHE A 470      49.408  32.726  -7.541  1.00 30.15           C  
ATOM   3568  CE1 PHE A 470      52.037  33.432  -8.009  1.00 30.10           C  
ATOM   3569  CE2 PHE A 470      50.394  32.168  -6.768  1.00 30.05           C  
ATOM   3570  CZ  PHE A 470      51.716  32.519  -7.000  1.00 30.83           C  
ATOM   3571  N   ALA A 471      48.198  37.111 -11.391  1.00 32.83           N  
ATOM   3572  CA  ALA A 471      47.489  37.506 -12.593  1.00 33.80           C  
ATOM   3573  C   ALA A 471      47.763  36.447 -13.652  1.00 34.58           C  
ATOM   3574  O   ALA A 471      48.737  36.504 -14.435  1.00 34.40           O  
ATOM   3575  CB  ALA A 471      47.914  38.849 -13.029  1.00 34.44           C  
ATOM   3576  N   GLU A 472      46.891  35.444 -13.614  1.00 35.61           N  
ATOM   3577  CA  GLU A 472      47.017  34.254 -14.432  1.00 36.71           C  
ATOM   3578  C   GLU A 472      46.393  34.475 -15.815  1.00 36.90           C  
ATOM   3579  O   GLU A 472      45.167  34.622 -15.941  1.00 37.24           O  
ATOM   3580  CB  GLU A 472      46.348  33.084 -13.738  1.00 36.62           C  
ATOM   3581  CG  GLU A 472      46.610  31.812 -14.439  1.00 39.54           C  
ATOM   3582  CD  GLU A 472      46.183  30.608 -13.641  1.00 45.10           C  
ATOM   3583  OE1 GLU A 472      46.094  30.716 -12.401  1.00 49.57           O  
ATOM   3584  OE2 GLU A 472      45.959  29.534 -14.246  1.00 46.30           O1-
ATOM   3585  N   ASP A 473      47.249  34.502 -16.839  1.00 36.91           N  
ATOM   3586  CA  ASP A 473      46.834  34.678 -18.222  1.00 37.17           C  
ATOM   3587  C   ASP A 473      46.081  35.971 -18.348  1.00 37.64           C  
ATOM   3588  O   ASP A 473      44.858  36.009 -18.526  1.00 37.70           O  
ATOM   3589  CB  ASP A 473      45.989  33.506 -18.721  1.00 37.36           C  
ATOM   3590  CG  ASP A 473      45.731  33.556 -20.227  1.00 37.71           C  
ATOM   3591  OD1 ASP A 473      46.523  34.130 -21.004  1.00 37.33           O  
ATOM   3592  OD2 ASP A 473      44.706  32.998 -20.634  1.00 39.31           O1-
ATOM   3593  N   THR A 474      46.846  37.042 -18.249  1.00 38.16           N  
ATOM   3594  CA  THR A 474      46.299  38.377 -18.363  1.00 38.81           C  
ATOM   3595  C   THR A 474      45.617  38.691 -19.735  1.00 39.10           C  
ATOM   3596  O   THR A 474      44.577  39.336 -19.759  1.00 38.91           O  
ATOM   3597  CB  THR A 474      47.365  39.415 -17.933  1.00 38.92           C  
ATOM   3598  CG2 THR A 474      48.761  39.084 -18.559  1.00 39.84           C  
ATOM   3599  OG1 THR A 474      46.958  40.736 -18.307  1.00 39.26           O  
ATOM   3600  N   PRO A 475      46.158  38.195 -20.869  1.00 39.80           N  
ATOM   3601  CA  PRO A 475      45.517  38.576 -22.130  1.00 40.29           C  
ATOM   3602  C   PRO A 475      44.093  38.059 -22.238  1.00 40.82           C  
ATOM   3603  O   PRO A 475      43.207  38.745 -22.759  1.00 41.20           O  
ATOM   3604  CB  PRO A 475      46.403  37.909 -23.185  1.00 40.42           C  
ATOM   3605  CG  PRO A 475      47.725  37.688 -22.493  1.00 40.32           C  
ATOM   3606  CD  PRO A 475      47.316  37.315 -21.110  1.00 40.09           C  
ATOM   3607  N   ASP A 476      43.850  36.869 -21.718  1.00 40.99           N  
ATOM   3608  CA  ASP A 476      42.518  36.320 -21.863  1.00 41.53           C  
ATOM   3609  C   ASP A 476      41.597  36.612 -20.697  1.00 40.98           C  
ATOM   3610  O   ASP A 476      40.437  36.188 -20.688  1.00 41.16           O  
ATOM   3611  CB  ASP A 476      42.623  34.838 -22.143  1.00 42.10           C  
ATOM   3612  CG  ASP A 476      43.445  34.569 -23.375  1.00 44.71           C  
ATOM   3613  OD1 ASP A 476      43.439  35.451 -24.267  1.00 48.24           O  
ATOM   3614  OD2 ASP A 476      44.120  33.521 -23.460  1.00 46.75           O1-
ATOM   3615  N   THR A 477      42.099  37.356 -19.723  1.00 40.11           N  
ATOM   3616  CA  THR A 477      41.328  37.577 -18.531  1.00 39.22           C  
ATOM   3617  C   THR A 477      40.022  38.241 -18.951  1.00 39.43           C  
ATOM   3618  O   THR A 477      38.933  37.752 -18.633  1.00 38.70           O  
ATOM   3619  CB  THR A 477      42.139  38.374 -17.530  1.00 38.85           C  
ATOM   3620  CG2 THR A 477      41.284  38.777 -16.379  1.00 38.64           C  
ATOM   3621  OG1 THR A 477      43.215  37.558 -17.046  1.00 38.14           O  
ATOM   3622  N   ALA A 478      40.163  39.288 -19.768  1.00 40.16           N  
ATOM   3623  CA  ALA A 478      39.054  40.163 -20.172  1.00 40.39           C  
ATOM   3624  C   ALA A 478      37.944  39.363 -20.782  1.00 40.37           C  
ATOM   3625  O   ALA A 478      36.801  39.439 -20.319  1.00 40.88           O  
ATOM   3626  CB  ALA A 478      39.533  41.236 -21.159  1.00 40.38           C  
ATOM   3627  N   SER A 479      38.302  38.578 -21.804  1.00 40.13           N  
ATOM   3628  CA  SER A 479      37.341  37.824 -22.585  1.00 39.64           C  
ATOM   3629  C   SER A 479      36.791  36.631 -21.826  1.00 39.47           C  
ATOM   3630  O   SER A 479      35.593  36.592 -21.621  1.00 39.94           O  
ATOM   3631  CB  SER A 479      37.928  37.421 -23.920  1.00 39.30           C  
ATOM   3632  OG  SER A 479      39.135  36.736 -23.708  1.00 41.64           O  
ATOM   3633  N   VAL A 480      37.642  35.697 -21.387  1.00 39.23           N  
ATOM   3634  CA  VAL A 480      37.256  34.497 -20.610  1.00 39.11           C  
ATOM   3635  C   VAL A 480      36.376  34.715 -19.370  1.00 40.10           C  
ATOM   3636  O   VAL A 480      35.706  33.767 -18.896  1.00 40.57           O  
ATOM   3637  CB  VAL A 480      38.492  33.803 -20.122  1.00 38.63           C  
ATOM   3638  CG1 VAL A 480      38.166  32.587 -19.245  1.00 38.13           C  
ATOM   3639  CG2 VAL A 480      39.306  33.414 -21.295  1.00 39.33           C  
ATOM   3640  N   ASN A 481      36.388  35.947 -18.841  1.00 40.56           N  
ATOM   3641  CA  ASN A 481      35.559  36.326 -17.691  1.00 40.57           C  
ATOM   3642  C   ASN A 481      34.565  37.433 -17.978  1.00 41.09           C  
ATOM   3643  O   ASN A 481      34.836  38.614 -17.780  1.00 41.01           O  
ATOM   3644  CB  ASN A 481      36.429  36.704 -16.514  1.00 40.42           C  
ATOM   3645  CG  ASN A 481      37.366  35.597 -16.122  1.00 40.10           C  
ATOM   3646  ND2 ASN A 481      36.809  34.518 -15.581  1.00 38.66           N  
ATOM   3647  OD1 ASN A 481      38.582  35.696 -16.326  1.00 40.43           O  
ATOM   3648  N   PRO A 482      33.378  37.045 -18.418  1.00 41.95           N  
ATOM   3649  CA  PRO A 482      32.385  38.041 -18.713  1.00 42.69           C  
ATOM   3650  C   PRO A 482      31.878  38.617 -17.402  1.00 43.17           C  
ATOM   3651  O   PRO A 482      31.433  37.864 -16.525  1.00 43.40           O  
ATOM   3652  CB  PRO A 482      31.273  37.239 -19.422  1.00 43.01           C  
ATOM   3653  CG  PRO A 482      31.829  35.855 -19.662  1.00 42.75           C  
ATOM   3654  CD  PRO A 482      32.872  35.677 -18.615  1.00 42.44           C  
ATOM   3655  N   VAL A 483      31.963  39.935 -17.270  1.00 43.58           N  
ATOM   3656  CA  VAL A 483      31.514  40.610 -16.050  1.00 44.55           C  
ATOM   3657  C   VAL A 483      30.103  41.191 -16.109  1.00 45.13           C  
ATOM   3658  O   VAL A 483      29.830  42.053 -16.939  1.00 46.09           O  
ATOM   3659  CB  VAL A 483      32.441  41.757 -15.672  1.00 44.29           C  
ATOM   3660  CG1 VAL A 483      33.690  41.209 -15.060  1.00 44.77           C  
ATOM   3661  CG2 VAL A 483      32.755  42.600 -16.899  1.00 45.03           C  
ATOM   3662  N   PRO A 484      29.217  40.773 -15.188  1.00 45.35           N  
ATOM   3663  CA  PRO A 484      27.861  41.311 -15.097  1.00 45.36           C  
ATOM   3664  C   PRO A 484      27.856  42.763 -14.660  1.00 45.36           C  
ATOM   3665  O   PRO A 484      28.846  43.253 -14.139  1.00 44.84           O  
ATOM   3666  CB  PRO A 484      27.228  40.453 -14.014  1.00 45.50           C  
ATOM   3667  CG  PRO A 484      28.388  40.053 -13.174  1.00 45.58           C  
ATOM   3668  CD  PRO A 484      29.462  39.764 -14.152  1.00 45.23           C  
ATOM   3669  N   THR A 485      26.722  43.417 -14.879  1.00 46.08           N  
ATOM   3670  CA  THR A 485      26.550  44.848 -14.653  1.00 46.53           C  
ATOM   3671  C   THR A 485      26.629  45.170 -13.153  1.00 46.43           C  
ATOM   3672  O   THR A 485      27.261  46.158 -12.733  1.00 45.84           O  
ATOM   3673  CB  THR A 485      25.208  45.360 -15.306  1.00 46.73           C  
ATOM   3674  CG2 THR A 485      23.911  44.772 -14.611  1.00 46.76           C  
ATOM   3675  OG1 THR A 485      25.190  46.799 -15.334  1.00 47.56           O  
ATOM   3676  N   ALA A 486      26.014  44.309 -12.345  1.00 46.50           N  
ATOM   3677  CA  ALA A 486      26.057  44.507 -10.908  1.00 46.81           C  
ATOM   3678  C   ALA A 486      27.499  44.643 -10.396  1.00 46.87           C  
ATOM   3679  O   ALA A 486      27.786  45.579  -9.645  1.00 47.01           O  
ATOM   3680  CB  ALA A 486      25.280  43.408 -10.167  1.00 46.99           C  
ATOM   3681  N   TRP A 487      28.396  43.756 -10.847  1.00 46.82           N  
ATOM   3682  CA  TRP A 487      29.823  43.802 -10.497  1.00 46.89           C  
ATOM   3683  C   TRP A 487      30.566  45.095 -10.886  1.00 47.16           C  
ATOM   3684  O   TRP A 487      31.431  45.564 -10.148  1.00 47.06           O  
ATOM   3685  CB  TRP A 487      30.549  42.598 -11.099  1.00 46.79           C  
ATOM   3686  CG  TRP A 487      32.026  42.567 -10.765  1.00 47.05           C  
ATOM   3687  CD1 TRP A 487      32.616  41.995  -9.664  1.00 46.46           C  
ATOM   3688  CD2 TRP A 487      33.093  43.142 -11.533  1.00 47.01           C  
ATOM   3689  CE2 TRP A 487      34.296  42.886 -10.836  1.00 46.89           C  
ATOM   3690  CE3 TRP A 487      33.151  43.850 -12.743  1.00 46.25           C  
ATOM   3691  NE1 TRP A 487      33.976  42.183  -9.701  1.00 45.88           N  
ATOM   3692  CZ2 TRP A 487      35.541  43.318 -11.313  1.00 46.41           C  
ATOM   3693  CZ3 TRP A 487      34.387  44.274 -13.211  1.00 45.47           C  
ATOM   3694  CH2 TRP A 487      35.563  44.004 -12.500  1.00 45.31           C  
ATOM   3695  N   SER A 488      30.248  45.653 -12.049  1.00 47.68           N  
ATOM   3696  CA  SER A 488      30.946  46.842 -12.536  1.00 48.34           C  
ATOM   3697  C   SER A 488      30.339  48.048 -11.891  1.00 48.38           C  
ATOM   3698  O   SER A 488      30.959  49.108 -11.819  1.00 48.59           O  
ATOM   3699  CB  SER A 488      30.892  46.970 -14.065  1.00 48.39           C  
ATOM   3700  OG  SER A 488      29.630  46.518 -14.579  1.00 50.61           O  
ATOM   3701  N   ASP A 489      29.132  47.877 -11.386  1.00 48.44           N  
ATOM   3702  CA  ASP A 489      28.484  48.956 -10.700  1.00 49.29           C  
ATOM   3703  C   ASP A 489      29.050  49.205  -9.294  1.00 48.66           C  
ATOM   3704  O   ASP A 489      28.871  50.288  -8.725  1.00 48.70           O  
ATOM   3705  CB  ASP A 489      26.990  48.677 -10.670  1.00 50.49           C  
ATOM   3706  CG  ASP A 489      26.299  49.010 -12.014  1.00 53.79           C  
ATOM   3707  OD1 ASP A 489      26.912  49.702 -12.877  1.00 56.71           O  
ATOM   3708  OD2 ASP A 489      25.124  48.584 -12.194  1.00 56.63           O1-
ATOM   3709  N   LEU A 490      29.773  48.207  -8.779  1.00 47.92           N  
ATOM   3710  CA  LEU A 490      30.304  48.166  -7.405  1.00 46.91           C  
ATOM   3711  C   LEU A 490      31.373  49.189  -7.071  1.00 46.67           C  
ATOM   3712  O   LEU A 490      31.344  49.814  -6.031  1.00 46.46           O  
ATOM   3713  CB  LEU A 490      30.833  46.763  -7.096  1.00 46.29           C  
ATOM   3714  CG  LEU A 490      29.938  45.835  -6.276  1.00 45.41           C  
ATOM   3715  CD1 LEU A 490      28.483  46.320  -6.202  1.00 46.32           C  
ATOM   3716  CD2 LEU A 490      30.039  44.394  -6.759  1.00 43.23           C  
ATOM   3717  N   CYS A 491      32.334  49.358  -7.951  1.00 47.01           N  
ATOM   3718  CA  CYS A 491      33.423  50.264  -7.634  1.00 47.88           C  
ATOM   3719  C   CYS A 491      33.073  51.743  -7.650  1.00 48.68           C  
ATOM   3720  O   CYS A 491      33.526  52.492  -6.774  1.00 49.29           O  
ATOM   3721  CB  CYS A 491      34.637  50.004  -8.504  1.00 47.49           C  
ATOM   3722  SG  CYS A 491      35.321  48.398  -8.180  1.00 47.97           S  
ATOM   3723  N   PRO A 492      32.295  52.187  -8.648  1.00 49.18           N  
ATOM   3724  CA  PRO A 492      31.822  53.567  -8.570  1.00 49.49           C  
ATOM   3725  C   PRO A 492      30.846  53.782  -7.384  1.00 49.72           C  
ATOM   3726  O   PRO A 492      30.837  54.863  -6.786  1.00 49.75           O  
ATOM   3727  CB  PRO A 492      31.121  53.761  -9.913  1.00 49.67           C  
ATOM   3728  CG  PRO A 492      30.710  52.359 -10.322  1.00 49.22           C  
ATOM   3729  CD  PRO A 492      31.833  51.508  -9.872  1.00 49.11           C  
ATOM   3730  N   THR A 493      30.069  52.756  -7.031  1.00 49.70           N  
ATOM   3731  CA  THR A 493      29.159  52.877  -5.906  1.00 50.43           C  
ATOM   3732  C   THR A 493      29.874  52.800  -4.552  1.00 51.04           C  
ATOM   3733  O   THR A 493      29.349  53.288  -3.546  1.00 51.53           O  
ATOM   3734  CB  THR A 493      27.944  51.899  -5.995  1.00 50.06           C  
ATOM   3735  CG2 THR A 493      28.308  50.523  -5.620  1.00 49.69           C  
ATOM   3736  OG1 THR A 493      26.930  52.301  -5.076  1.00 51.44           O  
ATOM   3737  N   TYR A 494      31.073  52.224  -4.530  1.00 51.59           N  
ATOM   3738  CA  TYR A 494      31.760  51.999  -3.269  1.00 52.14           C  
ATOM   3739  C   TYR A 494      32.669  53.124  -2.928  1.00 53.08           C  
ATOM   3740  O   TYR A 494      32.767  53.479  -1.763  1.00 52.83           O  
ATOM   3741  CB  TYR A 494      32.539  50.697  -3.293  1.00 51.94           C  
ATOM   3742  CG  TYR A 494      33.510  50.517  -2.141  1.00 51.82           C  
ATOM   3743  CD1 TYR A 494      33.105  49.913  -0.956  1.00 51.67           C  
ATOM   3744  CD2 TYR A 494      34.852  50.926  -2.247  1.00 51.60           C  
ATOM   3745  CE1 TYR A 494      34.005  49.729   0.098  1.00 50.46           C  
ATOM   3746  CE2 TYR A 494      35.753  50.751  -1.196  1.00 49.55           C  
ATOM   3747  CZ  TYR A 494      35.314  50.151  -0.038  1.00 49.56           C  
ATOM   3748  OH  TYR A 494      36.170  49.979   1.004  1.00 49.55           O  
ATOM   3749  N   ASP A 495      33.323  53.687  -3.943  1.00 54.97           N  
ATOM   3750  CA  ASP A 495      34.285  54.794  -3.749  1.00 57.41           C  
ATOM   3751  C   ASP A 495      33.642  56.128  -3.380  1.00 59.03           C  
ATOM   3752  O   ASP A 495      34.334  57.087  -2.964  1.00 58.89           O  
ATOM   3753  CB  ASP A 495      35.156  54.977  -4.982  1.00 57.19           C  
ATOM   3754  CG  ASP A 495      36.081  53.821  -5.200  1.00 57.98           C  
ATOM   3755  OD1 ASP A 495      36.465  53.155  -4.215  1.00 59.71           O  
ATOM   3756  OD2 ASP A 495      36.430  53.562  -6.360  1.00 58.93           O1-
ATOM   3757  N   ALA A 496      32.315  56.159  -3.561  1.00 61.15           N  
ATOM   3758  CA  ALA A 496      31.452  57.293  -3.230  1.00 62.92           C  
ATOM   3759  C   ALA A 496      31.142  57.335  -1.739  1.00 64.10           C  
ATOM   3760  O   ALA A 496      30.798  58.395  -1.209  1.00 64.93           O  
ATOM   3761  CB  ALA A 496      30.148  57.223  -4.030  1.00 62.70           C  
ATOM   3762  N   LEU A 497      31.259  56.182  -1.075  1.00 65.07           N  
ATOM   3763  CA  LEU A 497      30.988  56.062   0.356  1.00 65.91           C  
ATOM   3764  C   LEU A 497      32.042  56.739   1.201  1.00 66.68           C  
ATOM   3765  O   LEU A 497      33.217  56.765   0.830  1.00 66.77           O  
ATOM   3766  CB  LEU A 497      30.945  54.598   0.747  1.00 65.83           C  
ATOM   3767  CG  LEU A 497      29.799  53.765   0.204  1.00 65.79           C  
ATOM   3768  CD1 LEU A 497      30.057  52.312   0.536  1.00 65.34           C  
ATOM   3769  CD2 LEU A 497      28.479  54.228   0.799  1.00 66.73           C  
ATOM   3770  N   ASP A 498      31.608  57.278   2.337  1.00 67.76           N  
ATOM   3771  CA  ASP A 498      32.508  57.937   3.287  1.00 69.08           C  
ATOM   3772  C   ASP A 498      33.196  56.883   4.114  1.00 69.35           C  
ATOM   3773  O   ASP A 498      32.656  55.791   4.308  1.00 69.35           O  
ATOM   3774  CB  ASP A 498      31.745  58.878   4.229  1.00 69.46           C  
ATOM   3775  CG  ASP A 498      30.714  59.731   3.498  1.00 71.44           C  
ATOM   3776  OD1 ASP A 498      30.863  60.974   3.515  1.00 73.44           O  
ATOM   3777  OD2 ASP A 498      29.763  59.166   2.897  1.00 73.24           O1-
ATOM   3778  N   PRO A 499      34.390  57.200   4.616  1.00 69.77           N  
ATOM   3779  CA  PRO A 499      34.998  56.291   5.587  1.00 70.47           C  
ATOM   3780  C   PRO A 499      34.027  55.918   6.760  1.00 71.01           C  
ATOM   3781  O   PRO A 499      34.106  54.813   7.318  1.00 70.91           O  
ATOM   3782  CB  PRO A 499      36.242  57.071   6.051  1.00 70.49           C  
ATOM   3783  CG  PRO A 499      36.581  57.945   4.877  1.00 69.80           C  
ATOM   3784  CD  PRO A 499      35.248  58.360   4.317  1.00 69.59           C  
ATOM   3785  N   SER A 500      33.092  56.823   7.076  1.00 71.55           N  
ATOM   3786  CA  SER A 500      32.113  56.626   8.155  1.00 71.75           C  
ATOM   3787  C   SER A 500      31.170  55.489   7.805  1.00 71.66           C  
ATOM   3788  O   SER A 500      30.803  54.696   8.665  1.00 72.02           O  
ATOM   3789  CB  SER A 500      31.296  57.911   8.403  1.00 71.80           C  
ATOM   3790  OG  SER A 500      30.587  57.828   9.632  0.01 71.81           O  
ATOM   3791  N   ASP A 501      30.794  55.417   6.532  1.00 71.39           N  
ATOM   3792  CA  ASP A 501      29.859  54.404   6.039  1.00 71.01           C  
ATOM   3793  C   ASP A 501      30.599  53.148   5.498  1.00 70.66           C  
ATOM   3794  O   ASP A 501      29.996  52.267   4.861  1.00 70.41           O  
ATOM   3795  CB  ASP A 501      28.921  55.009   4.965  1.00 71.11           C  
ATOM   3796  CG  ASP A 501      28.073  56.175   5.486  1.00 70.51           C  
ATOM   3797  OD1 ASP A 501      26.920  56.311   5.024  0.01 70.74           O  
ATOM   3798  OD2 ASP A 501      28.553  56.954   6.339  0.01 70.74           O1-
ATOM   3799  N   HIS A 502      31.905  53.070   5.756  1.00 70.14           N  
ATOM   3800  CA  HIS A 502      32.729  51.949   5.286  1.00 69.44           C  
ATOM   3801  C   HIS A 502      32.333  50.633   5.893  1.00 69.07           C  
ATOM   3802  O   HIS A 502      32.044  49.712   5.156  1.00 68.53           O  
ATOM   3803  CB  HIS A 502      34.208  52.188   5.579  1.00 69.46           C  
ATOM   3804  CG  HIS A 502      35.028  52.469   4.361  1.00 69.15           C  
ATOM   3805  CD2 HIS A 502      36.259  52.040   4.001  1.00 68.64           C  
ATOM   3806  ND1 HIS A 502      34.604  53.304   3.349  1.00 69.06           N  
ATOM   3807  CE1 HIS A 502      35.529  53.362   2.410  1.00 67.67           C  
ATOM   3808  NE2 HIS A 502      36.544  52.605   2.782  1.00 67.81           N  
ATOM   3809  OXT HIS A 502      32.321  50.453   7.108  1.00 69.21           O1-
TER   
HETATM 3810 CU    CU A 601      50.190  33.261   8.659  1.00 46.91          CU  
HETATM 3811 CU    CU A 602      39.736  30.479  -1.269  1.00 58.35          CU  
HETATM 3812 CU    CU A 603      41.418  34.157   0.373  1.00 53.33          CU  
HETATM 3813 CU    CU A 604      38.965  30.637   2.848  1.00 61.12          CU  
CONECT  465 3811
CONECT  487 3813
CONECT  829 3813
CONECT  845 3812
CONECT 3015 3810
CONECT 3045 3811
CONECT 3063 3812
CONECT 3449 3812
CONECT 3455 3810
CONECT 3465 3813
CONECT 3500 3810
CONECT 3810 3015 3455 3500
CONECT 3811  465 3045
CONECT 3812  845 3063 3449
CONECT 3813  487  829 3465
END
