# Supplementary material for: Hydrophobic tuning with non-canonical amino acids in a copper metalloenzyme
Source: Nat Chem. 2026 Apr 13;18(7):1269–77. doi: 10.1038/s41557-026-02116-7 (PMC13323077; doi:10.1038/s41557-026-02116-7)
Supplement: Supplementary file 4 — Code related to logP prediction, PDB analysis and redox deconvolution. [file 41557_2026_2116_MOESM4_ESM.zip › Code_lite/PDB_analysis_lite/inputs/starting_pdbs/1gyc.pdb]

CRYST1   83.681   84.977   91.810  90.00  90.00  90.00 P 21 21 21    1
ATOM      1  N   ALA A   1      20.039 -10.070  25.413  1.00 31.50           N  
ATOM      2  CA  ALA A   1      20.656  -9.627  26.703  1.00 29.77           C  
ATOM      3  C   ALA A   1      22.138  -9.971  26.715  1.00 29.27           C  
ATOM      4  O   ALA A   1      22.577 -10.833  25.949  1.00 30.28           O  
ATOM      5  CB  ALA A   1      19.931 -10.214  27.901  1.00 29.84           C  
ATOM      6  N   ILE A   2      22.935  -9.262  27.500  1.00 25.45           N  
ATOM      7  CA  ILE A   2      24.372  -9.493  27.609  1.00 23.93           C  
ATOM      8  C   ILE A   2      24.694  -9.425  29.119  1.00 23.37           C  
ATOM      9  O   ILE A   2      23.800  -8.950  29.832  1.00 22.36           O  
ATOM     10  CB  ILE A   2      25.206  -8.434  26.888  1.00 23.48           C  
ATOM     11  CG1 ILE A   2      24.797  -7.014  27.296  1.00 22.65           C  
ATOM     12  CG2 ILE A   2      25.070  -8.571  25.356  1.00 26.13           C  
ATOM     13  CD1 ILE A   2      25.682  -5.960  26.652  1.00 23.72           C  
ATOM     14  N   GLY A   3      25.857  -9.876  29.525  1.00 22.43           N  
ATOM     15  CA  GLY A   3      26.224  -9.809  30.944  1.00 22.62           C  
ATOM     16  C   GLY A   3      26.178 -11.193  31.566  1.00 22.80           C  
ATOM     17  O   GLY A   3      25.607 -12.106  30.977  1.00 23.89           O  
ATOM     18  N   PRO A   4      26.745 -11.335  32.747  1.00 22.63           N  
ATOM     19  CA  PRO A   4      27.342 -10.225  33.504  1.00 21.25           C  
ATOM     20  C   PRO A   4      28.690  -9.766  33.070  1.00 21.95           C  
ATOM     21  O   PRO A   4      29.197  -8.722  33.535  1.00 22.49           O  
ATOM     22  CB  PRO A   4      27.309 -10.778  34.944  1.00 21.20           C  
ATOM     23  CG  PRO A   4      27.662 -12.228  34.710  1.00 21.59           C  
ATOM     24  CD  PRO A   4      26.759 -12.606  33.538  1.00 20.11           C  
ATOM     25  N   ALA A   5      29.362 -10.479  32.167  1.00 20.86           N  
ATOM     26  CA  ALA A   5      30.636 -10.035  31.631  1.00 22.89           C  
ATOM     27  C   ALA A   5      30.327  -9.633  30.180  1.00 22.94           C  
ATOM     28  O   ALA A   5      29.791 -10.485  29.462  1.00 23.84           O  
ATOM     29  CB  ALA A   5      31.731 -11.082  31.616  1.00 24.64           C  
ATOM     30  N   ALA A   6      30.625  -8.408  29.794  1.00 21.55           N  
ATOM     31  CA  ALA A   6      30.304  -8.024  28.405  1.00 21.62           C  
ATOM     32  C   ALA A   6      31.066  -6.766  28.041  1.00 21.40           C  
ATOM     33  O   ALA A   6      31.541  -6.063  28.926  1.00 20.92           O  
ATOM     34  CB  ALA A   6      28.811  -7.709  28.288  1.00 20.75           C  
ATOM     35  N   SER A   7      31.156  -6.507  26.745  1.00 20.21           N  
ATOM     36  CA  SER A   7      31.769  -5.283  26.255  1.00 20.92           C  
ATOM     37  C   SER A   7      30.630  -4.390  25.741  1.00 21.20           C  
ATOM     38  O   SER A   7      29.692  -4.917  25.140  1.00 21.12           O  
ATOM     39  CB  SER A   7      32.726  -5.528  25.093  1.00 22.01           C  
ATOM     40  OG  SER A   7      33.896  -6.133  25.613  1.00 26.88           O  
ATOM     41  N   LEU A   8      30.713  -3.098  25.977  1.00 18.58           N  
ATOM     42  CA  LEU A   8      29.690  -2.160  25.511  1.00 18.88           C  
ATOM     43  C   LEU A   8      30.417  -1.149  24.616  1.00 18.65           C  
ATOM     44  O   LEU A   8      31.181  -0.310  25.107  1.00 17.80           O  
ATOM     45  CB  LEU A   8      29.036  -1.439  26.681  1.00 19.94           C  
ATOM     46  CG  LEU A   8      28.296  -2.279  27.715  1.00 23.12           C  
ATOM     47  CD1 LEU A   8      28.019  -1.444  28.951  1.00 23.61           C  
ATOM     48  CD2 LEU A   8      26.981  -2.785  27.114  1.00 26.23           C  
ATOM     49  N   VAL A   9      30.236  -1.256  23.307  1.00 17.58           N  
ATOM     50  CA  VAL A   9      30.910  -0.351  22.369  1.00 16.74           C  
ATOM     51  C   VAL A   9      29.998   0.851  22.138  1.00 16.28           C  
ATOM     52  O   VAL A   9      28.898   0.701  21.622  1.00 15.60           O  
ATOM     53  CB  VAL A   9      31.192  -1.084  21.025  1.00 18.37           C  
ATOM     54  CG1 VAL A   9      31.954  -0.190  20.047  1.00 15.68           C  
ATOM     55  CG2 VAL A   9      31.977  -2.352  21.365  1.00 19.57           C  
ATOM     56  N   VAL A  10      30.439   2.013  22.605  1.00 15.40           N  
ATOM     57  CA  VAL A  10      29.637   3.240  22.500  1.00 15.27           C  
ATOM     58  C   VAL A  10      30.056   3.969  21.230  1.00 16.11           C  
ATOM     59  O   VAL A  10      31.276   4.104  21.001  1.00 17.15           O  
ATOM     60  CB  VAL A  10      29.943   4.123  23.742  1.00 15.83           C  
ATOM     61  CG1 VAL A  10      29.040   5.351  23.751  1.00 15.59           C  
ATOM     62  CG2 VAL A  10      29.723   3.268  25.012  1.00 14.65           C  
ATOM     63  N   ALA A  11      29.081   4.391  20.452  1.00 15.21           N  
ATOM     64  CA  ALA A  11      29.438   5.055  19.164  1.00 16.09           C  
ATOM     65  C   ALA A  11      28.298   5.952  18.737  1.00 16.73           C  
ATOM     66  O   ALA A  11      27.217   5.896  19.366  1.00 17.91           O  
ATOM     67  CB  ALA A  11      29.550   3.931  18.089  1.00 15.65           C  
ATOM     68  N   ASN A  12      28.470   6.744  17.706  1.00 15.94           N  
ATOM     69  CA  ASN A  12      27.422   7.590  17.178  1.00 15.55           C  
ATOM     70  C   ASN A  12      26.825   6.923  15.924  1.00 18.47           C  
ATOM     71  O   ASN A  12      27.534   6.225  15.172  1.00 18.19           O  
ATOM     72  CB  ASN A  12      28.023   8.923  16.702  1.00 17.89           C  
ATOM     73  CG  ASN A  12      28.484   9.765  17.903  1.00 18.74           C  
ATOM     74  ND2 ASN A  12      29.753  10.063  17.906  1.00 15.07           N  
ATOM     75  OD1 ASN A  12      27.667  10.135  18.773  1.00 21.12           O  
ATOM     76  N   ALA A  13      25.535   7.065  15.728  1.00 18.83           N  
ATOM     77  CA  ALA A  13      24.902   6.514  14.516  1.00 19.78           C  
ATOM     78  C   ALA A  13      23.574   7.247  14.381  1.00 21.89           C  
ATOM     79  O   ALA A  13      23.061   7.760  15.362  1.00 19.80           O  
ATOM     80  CB  ALA A  13      24.607   5.033  14.569  1.00 18.50           C  
ATOM     81  N   PRO A  14      23.056   7.285  13.159  1.00 23.55           N  
ATOM     82  CA  PRO A  14      21.754   7.899  12.904  1.00 22.55           C  
ATOM     83  C   PRO A  14      20.717   6.866  13.306  1.00 22.09           C  
ATOM     84  O   PRO A  14      20.903   5.664  13.055  1.00 23.62           O  
ATOM     85  CB  PRO A  14      21.783   8.199  11.418  1.00 22.68           C  
ATOM     86  CG  PRO A  14      22.975   7.520  10.840  1.00 24.81           C  
ATOM     87  CD  PRO A  14      23.656   6.707  11.931  1.00 24.62           C  
ATOM     88  N   VAL A  15      19.666   7.233  14.007  1.00 19.34           N  
ATOM     89  CA  VAL A  15      18.616   6.328  14.434  1.00 19.82           C  
ATOM     90  C   VAL A  15      17.274   6.983  14.109  1.00 18.15           C  
ATOM     91  O   VAL A  15      17.266   8.192  13.921  1.00 22.15           O  
ATOM     92  CB  VAL A  15      18.632   6.069  15.970  1.00 19.48           C  
ATOM     93  CG1 VAL A  15      19.870   5.281  16.346  1.00 22.07           C  
ATOM     94  CG2 VAL A  15      18.596   7.369  16.735  1.00 17.92           C  
ATOM     95  N   SER A  16      16.200   6.255  14.033  1.00 21.81           N  
ATOM     96  CA  SER A  16      14.884   6.821  13.789  1.00 24.96           C  
ATOM     97  C   SER A  16      13.844   5.957  14.506  1.00 24.59           C  
ATOM     98  O   SER A  16      13.005   5.317  13.881  1.00 26.69           O  
ATOM     99  CB  SER A  16      14.527   6.965  12.322  1.00 28.20           C  
ATOM    100  OG  SER A  16      14.623   5.729  11.661  1.00 36.94           O  
ATOM    101  N   PRO A  17      13.855   6.003  15.838  1.00 22.47           N  
ATOM    102  CA  PRO A  17      12.948   5.229  16.654  1.00 22.48           C  
ATOM    103  C   PRO A  17      11.509   5.663  16.490  1.00 21.80           C  
ATOM    104  O   PRO A  17      10.636   4.854  16.739  1.00 23.52           O  
ATOM    105  CB  PRO A  17      13.415   5.449  18.099  1.00 21.10           C  
ATOM    106  CG  PRO A  17      14.151   6.740  18.026  1.00 22.52           C  
ATOM    107  CD  PRO A  17      14.841   6.756  16.672  1.00 21.05           C  
ATOM    108  N   ASP A  18      11.256   6.920  16.137  1.00 22.91           N  
ATOM    109  CA  ASP A  18       9.927   7.426  15.902  1.00 22.62           C  
ATOM    110  C   ASP A  18       9.761   7.796  14.412  1.00 25.16           C  
ATOM    111  O   ASP A  18       8.924   8.641  14.079  1.00 23.87           O  
ATOM    112  CB  ASP A  18       9.590   8.628  16.752  1.00 23.14           C  
ATOM    113  CG  ASP A  18      10.450   9.842  16.520  1.00 22.53           C  
ATOM    114  OD1 ASP A  18      11.441   9.701  15.796  1.00 23.00           O  
ATOM    115  OD2 ASP A  18      10.117  10.939  17.027  1.00 22.31           O1-
ATOM    116  N   GLY A  19      10.565   7.210  13.549  1.00 26.35           N  
ATOM    117  CA  GLY A  19      10.511   7.466  12.114  1.00 29.09           C  
ATOM    118  C   GLY A  19      11.243   8.736  11.673  1.00 31.04           C  
ATOM    119  O   GLY A  19      11.310   9.011  10.464  1.00 29.78           O  
ATOM    120  N   PHE A  20      11.765   9.535  12.588  1.00 29.28           N  
ATOM    121  CA  PHE A  20      12.495  10.760  12.242  1.00 29.33           C  
ATOM    122  C   PHE A  20      13.984  10.469  12.377  1.00 29.47           C  
ATOM    123  O   PHE A  20      14.417  10.029  13.464  1.00 28.04           O  
ATOM    124  CB  PHE A  20      12.051  11.874  13.182  1.00 30.79           C  
ATOM    125  CG  PHE A  20      12.764  13.174  13.023  1.00 33.16           C  
ATOM    126  CD1 PHE A  20      12.195  14.184  12.249  1.00 34.60           C  
ATOM    127  CD2 PHE A  20      13.987  13.409  13.623  1.00 31.93           C  
ATOM    128  CE1 PHE A  20      12.851  15.390  12.089  1.00 34.03           C  
ATOM    129  CE2 PHE A  20      14.641  14.618  13.475  1.00 33.39           C  
ATOM    130  CZ  PHE A  20      14.070  15.608  12.693  1.00 34.44           C  
ATOM    131  N   LEU A  21      14.786  10.657  11.334  1.00 26.28           N  
ATOM    132  CA  LEU A  21      16.207  10.333  11.448  1.00 26.16           C  
ATOM    133  C   LEU A  21      17.043  11.395  12.113  1.00 25.19           C  
ATOM    134  O   LEU A  21      16.994  12.580  11.768  1.00 23.38           O  
ATOM    135  CB  LEU A  21      16.715  10.000  10.032  1.00 27.81           C  
ATOM    136  CG  LEU A  21      18.101   9.394   9.886  1.00 28.51           C  
ATOM    137  CD1 LEU A  21      18.166   7.956  10.376  1.00 28.42           C  
ATOM    138  CD2 LEU A  21      18.524   9.450   8.406  1.00 31.43           C  
ATOM    139  N   ARG A  22      17.851  11.004  13.130  1.00 22.55           N  
ATOM    140  CA  ARG A  22      18.734  11.967  13.782  1.00 20.34           C  
ATOM    141  C   ARG A  22      19.991  11.225  14.266  1.00 21.17           C  
ATOM    142  O   ARG A  22      19.923  10.033  14.581  1.00 21.32           O  
ATOM    143  CB  ARG A  22      18.123  12.728  14.949  1.00 21.69           C  
ATOM    144  CG  ARG A  22      17.538  11.845  16.077  1.00 19.29           C  
ATOM    145  CD  ARG A  22      17.575  12.639  17.394  1.00 17.70           C  
ATOM    146  NE  ARG A  22      18.954  12.729  17.914  1.00 19.13           N  
ATOM    147  CZ  ARG A  22      19.202  13.175  19.169  1.00 17.74           C  
ATOM    148  NH1 ARG A  22      18.230  13.547  19.970  1.00 17.49           N1+
ATOM    149  NH2 ARG A  22      20.460  13.224  19.576  1.00 18.02           N  
ATOM    150  N   ASP A  23      21.093  11.934  14.374  1.00 19.48           N  
ATOM    151  CA  ASP A  23      22.334  11.329  14.880  1.00 20.19           C  
ATOM    152  C   ASP A  23      22.151  11.176  16.404  1.00 18.19           C  
ATOM    153  O   ASP A  23      21.597  12.056  17.049  1.00 17.69           O  
ATOM    154  CB  ASP A  23      23.476  12.298  14.617  1.00 21.44           C  
ATOM    155  CG  ASP A  23      23.788  12.293  13.106  1.00 24.69           C  
ATOM    156  OD1 ASP A  23      24.078  11.208  12.569  1.00 24.09           O  
ATOM    157  OD2 ASP A  23      23.653  13.372  12.547  1.00 25.89           O1-
ATOM    158  N   ALA A  24      22.664  10.086  16.950  1.00 18.20           N  
ATOM    159  CA  ALA A  24      22.517   9.862  18.384  1.00 16.37           C  
ATOM    160  C   ALA A  24      23.661   8.986  18.873  1.00 18.12           C  
ATOM    161  O   ALA A  24      24.658   8.816  18.175  1.00 18.72           O  
ATOM    162  CB  ALA A  24      21.178   9.141  18.630  1.00 16.49           C  
ATOM    163  N   ILE A  25      23.480   8.467  20.088  1.00 15.48           N  
ATOM    164  CA  ILE A  25      24.515   7.603  20.667  1.00 16.17           C  
ATOM    165  C   ILE A  25      23.891   6.217  20.791  1.00 15.10           C  
ATOM    166  O   ILE A  25      22.775   6.087  21.295  1.00 16.51           O  
ATOM    167  CB  ILE A  25      24.962   8.089  22.059  1.00 15.54           C  
ATOM    168  CG1 ILE A  25      25.721   9.421  21.889  1.00 15.36           C  
ATOM    169  CG2 ILE A  25      25.861   7.036  22.735  1.00 16.77           C  
ATOM    170  CD1 ILE A  25      26.013  10.071  23.243  1.00 17.94           C  
ATOM    171  N   VAL A  26      24.617   5.236  20.297  1.00 15.48           N  
ATOM    172  CA  VAL A  26      24.140   3.851  20.356  1.00 15.64           C  
ATOM    173  C   VAL A  26      25.170   3.060  21.133  1.00 14.90           C  
ATOM    174  O   VAL A  26      26.319   3.467  21.273  1.00 15.29           O  
ATOM    175  CB  VAL A  26      23.973   3.258  18.937  1.00 17.08           C  
ATOM    176  CG1 VAL A  26      22.833   3.990  18.220  1.00 17.40           C  
ATOM    177  CG2 VAL A  26      25.236   3.362  18.102  1.00 17.19           C  
ATOM    178  N   VAL A  27      24.798   1.902  21.636  1.00 13.82           N  
ATOM    179  CA  VAL A  27      25.656   1.010  22.385  1.00 14.20           C  
ATOM    180  C   VAL A  27      25.520  -0.356  21.722  1.00 13.33           C  
ATOM    181  O   VAL A  27      24.381  -0.838  21.592  1.00 15.85           O  
ATOM    182  CB  VAL A  27      25.254   0.975  23.873  1.00 15.69           C  
ATOM    183  CG1 VAL A  27      26.113  -0.059  24.605  1.00 14.43           C  
ATOM    184  CG2 VAL A  27      25.523   2.357  24.517  1.00 13.54           C  
ATOM    185  N   ASN A  28      26.600  -0.933  21.232  1.00 14.60           N  
ATOM    186  CA  ASN A  28      26.493  -2.225  20.521  1.00 16.24           C  
ATOM    187  C   ASN A  28      25.528  -2.085  19.361  1.00 16.18           C  
ATOM    188  O   ASN A  28      24.702  -2.955  19.045  1.00 17.14           O  
ATOM    189  CB  ASN A  28      26.131  -3.362  21.483  1.00 16.13           C  
ATOM    190  CG  ASN A  28      27.344  -3.701  22.365  1.00 15.59           C  
ATOM    191  ND2 ASN A  28      27.160  -4.588  23.334  1.00 16.28           N  
ATOM    192  OD1 ASN A  28      28.437  -3.190  22.173  1.00 17.08           O  
ATOM    193  N   GLY A  29      25.586  -0.911  18.713  1.00 17.96           N  
ATOM    194  CA  GLY A  29      24.782  -0.571  17.566  1.00 18.34           C  
ATOM    195  C   GLY A  29      23.330  -0.281  17.772  1.00 19.41           C  
ATOM    196  O   GLY A  29      22.677   0.008  16.749  1.00 19.16           O  
ATOM    197  N   VAL A  30      22.751  -0.297  18.987  1.00 17.51           N  
ATOM    198  CA  VAL A  30      21.340  -0.078  19.157  1.00 18.01           C  
ATOM    199  C   VAL A  30      20.969   1.052  20.132  1.00 16.95           C  
ATOM    200  O   VAL A  30      21.766   1.465  20.950  1.00 16.46           O  
ATOM    201  CB  VAL A  30      20.615  -1.361  19.642  1.00 18.59           C  
ATOM    202  CG1 VAL A  30      20.786  -2.525  18.625  1.00 19.93           C  
ATOM    203  CG2 VAL A  30      21.072  -1.863  21.013  1.00 18.29           C  
ATOM    204  N   PHE A  31      19.698   1.437  20.085  1.00 18.10           N  
ATOM    205  CA  PHE A  31      19.118   2.417  21.011  1.00 20.78           C  
ATOM    206  C   PHE A  31      17.676   2.000  21.259  1.00 21.69           C  
ATOM    207  O   PHE A  31      17.012   1.685  20.261  1.00 21.13           O  
ATOM    208  CB  PHE A  31      19.143   3.834  20.378  1.00 22.37           C  
ATOM    209  CG  PHE A  31      18.265   4.724  21.222  1.00 25.29           C  
ATOM    210  CD1 PHE A  31      18.704   5.197  22.448  1.00 24.28           C  
ATOM    211  CD2 PHE A  31      16.970   4.999  20.803  1.00 27.48           C  
ATOM    212  CE1 PHE A  31      17.852   5.937  23.250  1.00 26.14           C  
ATOM    213  CE2 PHE A  31      16.121   5.735  21.603  1.00 27.33           C  
ATOM    214  CZ  PHE A  31      16.569   6.216  22.821  1.00 27.14           C  
ATOM    215  N   PRO A  32      17.182   1.941  22.479  1.00 20.29           N  
ATOM    216  CA  PRO A  32      17.907   2.207  23.705  1.00 19.30           C  
ATOM    217  C   PRO A  32      19.054   1.234  23.894  1.00 17.95           C  
ATOM    218  O   PRO A  32      19.135   0.228  23.158  1.00 18.27           O  
ATOM    219  CB  PRO A  32      16.863   1.903  24.819  1.00 20.24           C  
ATOM    220  CG  PRO A  32      15.556   2.181  24.131  1.00 20.80           C  
ATOM    221  CD  PRO A  32      15.765   1.546  22.752  1.00 20.84           C  
ATOM    222  N   SER A  33      19.911   1.446  24.888  1.00 15.87           N  
ATOM    223  CA  SER A  33      21.041   0.541  25.101  1.00 15.12           C  
ATOM    224  C   SER A  33      20.563  -0.845  25.474  1.00 15.18           C  
ATOM    225  O   SER A  33      19.469  -1.048  26.032  1.00 14.72           O  
ATOM    226  CB  SER A  33      22.021   1.129  26.145  1.00 14.09           C  
ATOM    227  OG  SER A  33      22.234   2.509  25.759  1.00 14.75           O  
ATOM    228  N   PRO A  34      21.375  -1.840  25.132  1.00 15.71           N  
ATOM    229  CA  PRO A  34      20.998  -3.218  25.375  1.00 16.81           C  
ATOM    230  C   PRO A  34      20.770  -3.573  26.838  1.00 16.74           C  
ATOM    231  O   PRO A  34      21.437  -3.043  27.750  1.00 15.24           O  
ATOM    232  CB  PRO A  34      22.128  -4.018  24.773  1.00 17.93           C  
ATOM    233  CG  PRO A  34      23.264  -3.077  24.563  1.00 19.65           C  
ATOM    234  CD  PRO A  34      22.687  -1.691  24.468  1.00 15.76           C  
ATOM    235  N   LEU A  35      19.839  -4.490  27.016  1.00 16.58           N  
ATOM    236  CA  LEU A  35      19.570  -5.029  28.341  1.00 16.23           C  
ATOM    237  C   LEU A  35      20.770  -5.855  28.812  1.00 16.95           C  
ATOM    238  O   LEU A  35      21.351  -6.750  28.162  1.00 16.30           O  
ATOM    239  CB  LEU A  35      18.312  -5.916  28.303  1.00 16.52           C  
ATOM    240  CG  LEU A  35      18.034  -6.735  29.570  1.00 14.49           C  
ATOM    241  CD1 LEU A  35      17.590  -5.816  30.713  1.00 16.14           C  
ATOM    242  CD2 LEU A  35      16.937  -7.772  29.287  1.00 16.19           C  
ATOM    243  N   ILE A  36      21.197  -5.518  30.026  1.00 15.25           N  
ATOM    244  CA  ILE A  36      22.297  -6.214  30.699  1.00 16.48           C  
ATOM    245  C   ILE A  36      21.615  -7.037  31.812  1.00 17.03           C  
ATOM    246  O   ILE A  36      20.701  -6.563  32.478  1.00 14.55           O  
ATOM    247  CB  ILE A  36      23.299  -5.251  31.328  1.00 16.89           C  
ATOM    248  CG1 ILE A  36      23.965  -4.401  30.204  1.00 15.74           C  
ATOM    249  CG2 ILE A  36      24.381  -5.998  32.114  1.00 16.87           C  
ATOM    250  CD1 ILE A  36      24.924  -3.357  30.773  1.00 17.16           C  
ATOM    251  N   THR A  37      22.016  -8.289  32.007  1.00 18.10           N  
ATOM    252  CA  THR A  37      21.407  -9.077  33.069  1.00 16.57           C  
ATOM    253  C   THR A  37      22.487  -9.848  33.828  1.00 18.60           C  
ATOM    254  O   THR A  37      23.590 -10.097  33.357  1.00 19.08           O  
ATOM    255  CB  THR A  37      20.374 -10.096  32.552  1.00 21.10           C  
ATOM    256  CG2 THR A  37      19.160  -9.546  31.817  1.00 20.72           C  
ATOM    257  OG1 THR A  37      21.060 -10.954  31.618  1.00 22.07           O  
ATOM    258  N   GLY A  38      22.136 -10.310  35.029  1.00 19.49           N  
ATOM    259  CA  GLY A  38      22.996 -11.116  35.865  1.00 19.25           C  
ATOM    260  C   GLY A  38      22.102 -11.676  36.978  1.00 21.37           C  
ATOM    261  O   GLY A  38      20.891 -11.464  36.950  1.00 20.42           O  
ATOM    262  N  ALYS A  39      22.701 -12.372  37.932  0.50 21.89           N  
ATOM    263  N  BLYS A  39      22.727 -12.362  37.918  0.50 21.38           N  
ATOM    264  CA ALYS A  39      21.950 -12.912  39.051  0.50 23.37           C  
ATOM    265  CA BLYS A  39      22.076 -12.974  39.054  0.50 22.53           C  
ATOM    266  C  ALYS A  39      22.547 -12.317  40.340  0.50 22.99           C  
ATOM    267  C  BLYS A  39      22.594 -12.389  40.367  0.50 22.43           C  
ATOM    268  O  ALYS A  39      23.722 -11.970  40.332  0.50 23.60           O  
ATOM    269  O  BLYS A  39      23.673 -11.789  40.336  0.50 23.09           O  
ATOM    270  CB ALYS A  39      22.049 -14.426  39.170  0.50 25.55           C  
ATOM    271  CB BLYS A  39      22.374 -14.494  39.040  0.50 23.52           C  
ATOM    272  CG ALYS A  39      21.352 -15.224  38.068  0.50 27.47           C  
ATOM    273  CG BLYS A  39      21.757 -15.174  37.805  0.50 25.15           C  
ATOM    274  CD ALYS A  39      22.318 -16.299  37.566  0.50 28.81           C  
ATOM    275  CD BLYS A  39      20.249 -15.027  37.853  0.50 24.27           C  
ATOM    276  CE ALYS A  39      22.900 -17.135  38.692  0.50 30.46           C  
ATOM    277  CE BLYS A  39      19.539 -15.992  36.918  0.50 27.96           C  
ATOM    278  NZ ALYS A  39      24.404 -17.092  38.654  0.50 31.50           N1+
ATOM    279  NZ BLYS A  39      18.225 -16.410  37.512  0.50 29.60           N1+
ATOM    280  N   LYS A  40      21.714 -12.238  41.351  1.00 22.75           N  
ATOM    281  CA  LYS A  40      22.151 -11.749  42.664  1.00 24.67           C  
ATOM    282  C   LYS A  40      23.441 -12.483  43.040  1.00 26.64           C  
ATOM    283  O   LYS A  40      23.547 -13.698  42.873  1.00 25.72           O  
ATOM    284  CB  LYS A  40      21.031 -12.062  43.664  1.00 24.50           C  
ATOM    285  CG  LYS A  40      21.307 -11.570  45.082  1.00 28.08           C  
ATOM    286  CD  LYS A  40      20.138 -11.924  45.999  1.00 30.13           C  
ATOM    287  CE  LYS A  40      20.290 -11.231  47.342  1.00 33.77           C  
ATOM    288  NZ  LYS A  40      19.098 -11.475  48.216  1.00 36.20           N1+
ATOM    289  N   GLY A  41      24.472 -11.776  43.449  1.00 27.42           N  
ATOM    290  CA  GLY A  41      25.734 -12.381  43.804  1.00 29.10           C  
ATOM    291  C   GLY A  41      26.780 -12.367  42.728  1.00 29.56           C  
ATOM    292  O   GLY A  41      27.975 -12.641  43.002  1.00 30.13           O  
ATOM    293  N   ASP A  42      26.394 -12.101  41.473  1.00 27.34           N  
ATOM    294  CA  ASP A  42      27.384 -12.096  40.401  1.00 25.93           C  
ATOM    295  C   ASP A  42      28.384 -10.946  40.460  1.00 25.50           C  
ATOM    296  O   ASP A  42      28.148  -9.873  41.022  1.00 25.18           O  
ATOM    297  CB  ASP A  42      26.694 -11.908  39.017  1.00 25.31           C  
ATOM    298  CG  ASP A  42      26.125 -13.183  38.469  1.00 26.97           C  
ATOM    299  OD1 ASP A  42      26.374 -14.236  39.126  1.00 30.22           O  
ATOM    300  OD2 ASP A  42      25.429 -13.183  37.439  1.00 24.86           O1-
ATOM    301  N   ARG A  43      29.507 -11.211  39.789  1.00 23.08           N  
ATOM    302  CA  ARG A  43      30.525 -10.183  39.623  1.00 24.77           C  
ATOM    303  C   ARG A  43      30.252  -9.592  38.231  1.00 23.59           C  
ATOM    304  O   ARG A  43      30.144 -10.363  37.260  1.00 23.71           O  
ATOM    305  CB  ARG A  43      31.935 -10.742  39.704  1.00 26.20           C  
ATOM    306  CG  ARG A  43      32.993  -9.817  39.114  1.00 28.75           C  
ATOM    307  CD  ARG A  43      34.368 -10.487  39.202  1.00 31.34           C  
ATOM    308  NE  ARG A  43      35.444  -9.501  39.066  1.00 34.32           N  
ATOM    309  CZ  ARG A  43      36.714  -9.911  38.917  1.00 38.72           C  
ATOM    310  NH1 ARG A  43      37.699  -9.037  38.792  1.00 38.91           N1+
ATOM    311  NH2 ARG A  43      36.980 -11.223  38.926  1.00 38.52           N  
ATOM    312  N   PHE A  44      30.106  -8.283  38.104  1.00 21.53           N  
ATOM    313  CA  PHE A  44      29.837  -7.696  36.787  1.00 19.10           C  
ATOM    314  C   PHE A  44      31.125  -7.094  36.241  1.00 21.59           C  
ATOM    315  O   PHE A  44      31.847  -6.350  36.907  1.00 22.60           O  
ATOM    316  CB  PHE A  44      28.723  -6.631  36.851  1.00 18.09           C  
ATOM    317  CG  PHE A  44      27.360  -7.243  37.023  1.00 17.77           C  
ATOM    318  CD1 PHE A  44      26.858  -7.583  38.269  1.00 18.52           C  
ATOM    319  CD2 PHE A  44      26.607  -7.555  35.901  1.00 18.57           C  
ATOM    320  CE1 PHE A  44      25.622  -8.184  38.400  1.00 20.01           C  
ATOM    321  CE2 PHE A  44      25.373  -8.150  36.038  1.00 18.74           C  
ATOM    322  CZ  PHE A  44      24.857  -8.463  37.272  1.00 19.07           C  
ATOM    323  N   GLN A  45      31.489  -7.437  35.012  1.00 20.69           N  
ATOM    324  CA  GLN A  45      32.693  -6.946  34.373  1.00 22.90           C  
ATOM    325  C   GLN A  45      32.255  -6.353  33.029  1.00 21.96           C  
ATOM    326  O   GLN A  45      32.119  -7.039  32.028  1.00 24.51           O  
ATOM    327  CB  GLN A  45      33.742  -8.033  34.159  1.00 23.99           C  
ATOM    328  CG  GLN A  45      34.215  -8.672  35.454  1.00 29.21           C  
ATOM    329  CD  GLN A  45      35.211  -9.792  35.171  1.00 33.30           C  
ATOM    330  NE2 GLN A  45      34.731 -11.022  35.196  1.00 35.41           N  
ATOM    331  OE1 GLN A  45      36.376  -9.484  34.931  1.00 35.96           O  
ATOM    332  N   LEU A  46      31.971  -5.070  33.085  1.00 20.41           N  
ATOM    333  CA  LEU A  46      31.448  -4.380  31.906  1.00 19.18           C  
ATOM    334  C   LEU A  46      32.519  -3.495  31.331  1.00 18.32           C  
ATOM    335  O   LEU A  46      32.878  -2.472  31.913  1.00 18.26           O  
ATOM    336  CB  LEU A  46      30.195  -3.619  32.384  1.00 18.45           C  
ATOM    337  CG  LEU A  46      29.154  -4.559  33.015  1.00 19.97           C  
ATOM    338  CD1 LEU A  46      28.131  -3.786  33.790  1.00 19.43           C  
ATOM    339  CD2 LEU A  46      28.510  -5.420  31.921  1.00 21.02           C  
ATOM    340  N   ASN A  47      33.039  -3.945  30.179  1.00 17.36           N  
ATOM    341  CA  ASN A  47      34.075  -3.193  29.506  1.00 18.59           C  
ATOM    342  C   ASN A  47      33.465  -2.153  28.566  1.00 18.63           C  
ATOM    343  O   ASN A  47      32.805  -2.468  27.560  1.00 17.60           O  
ATOM    344  CB  ASN A  47      35.019  -4.182  28.808  1.00 20.13           C  
ATOM    345  CG  ASN A  47      36.231  -3.479  28.237  1.00 23.62           C  
ATOM    346  ND2 ASN A  47      36.810  -2.545  28.950  1.00 23.38           N  
ATOM    347  OD1 ASN A  47      36.607  -3.736  27.074  1.00 28.55           O  
ATOM    348  N   VAL A  48      33.674  -0.882  28.892  1.00 16.72           N  
ATOM    349  CA  VAL A  48      33.120   0.215  28.106  1.00 17.15           C  
ATOM    350  C   VAL A  48      34.148   0.710  27.115  1.00 17.33           C  
ATOM    351  O   VAL A  48      35.221   1.217  27.509  1.00 18.83           O  
ATOM    352  CB  VAL A  48      32.619   1.356  29.041  1.00 17.74           C  
ATOM    353  CG1 VAL A  48      32.132   2.535  28.196  1.00 18.83           C  
ATOM    354  CG2 VAL A  48      31.444   0.836  29.873  1.00 17.64           C  
ATOM    355  N   VAL A  49      33.874   0.527  25.829  1.00 16.38           N  
ATOM    356  CA  VAL A  49      34.767   0.926  24.754  1.00 17.42           C  
ATOM    357  C   VAL A  49      34.239   2.184  24.112  1.00 17.71           C  
ATOM    358  O   VAL A  49      33.168   2.190  23.490  1.00 17.61           O  
ATOM    359  CB  VAL A  49      34.917  -0.199  23.694  1.00 19.33           C  
ATOM    360  CG1 VAL A  49      35.978   0.175  22.662  1.00 18.04           C  
ATOM    361  CG2 VAL A  49      35.280  -1.523  24.342  1.00 18.29           C  
ATOM    362  N   ASP A  50      34.971   3.301  24.214  1.00 16.37           N  
ATOM    363  CA  ASP A  50      34.436   4.556  23.688  1.00 17.04           C  
ATOM    364  C   ASP A  50      34.958   4.830  22.285  1.00 18.44           C  
ATOM    365  O   ASP A  50      36.138   5.138  22.160  1.00 18.77           O  
ATOM    366  CB  ASP A  50      34.810   5.690  24.671  1.00 17.96           C  
ATOM    367  CG  ASP A  50      34.318   7.049  24.259  1.00 18.00           C  
ATOM    368  OD1 ASP A  50      33.750   7.178  23.150  1.00 17.22           O  
ATOM    369  OD2 ASP A  50      34.537   8.074  24.983  1.00 18.97           O1-
ATOM    370  N   THR A  51      34.077   4.716  21.282  1.00 17.62           N  
ATOM    371  CA  THR A  51      34.439   4.953  19.892  1.00 18.48           C  
ATOM    372  C   THR A  51      33.670   6.150  19.340  1.00 20.22           C  
ATOM    373  O   THR A  51      33.507   6.351  18.119  1.00 21.54           O  
ATOM    374  CB  THR A  51      34.208   3.727  18.992  1.00 19.19           C  
ATOM    375  CG2 THR A  51      34.826   2.458  19.538  1.00 18.88           C  
ATOM    376  OG1 THR A  51      32.806   3.473  18.839  1.00 18.64           O  
ATOM    377  N   LEU A  52      33.181   7.010  20.242  1.00 18.27           N  
ATOM    378  CA  LEU A  52      32.425   8.200  19.895  1.00 17.61           C  
ATOM    379  C   LEU A  52      33.269   9.164  19.078  1.00 18.20           C  
ATOM    380  O   LEU A  52      34.452   9.398  19.370  1.00 20.31           O  
ATOM    381  CB  LEU A  52      31.939   8.940  21.181  1.00 17.30           C  
ATOM    382  CG  LEU A  52      30.833   8.179  21.936  1.00 17.29           C  
ATOM    383  CD1 LEU A  52      30.617   8.715  23.367  1.00 17.20           C  
ATOM    384  CD2 LEU A  52      29.510   8.246  21.152  1.00 16.05           C  
ATOM    385  N   THR A  53      32.639   9.777  18.079  1.00 19.90           N  
ATOM    386  CA  THR A  53      33.330  10.680  17.169  1.00 20.74           C  
ATOM    387  C   THR A  53      32.708  12.045  17.055  1.00 21.91           C  
ATOM    388  O   THR A  53      33.271  12.901  16.361  1.00 24.10           O  
ATOM    389  CB  THR A  53      33.331  10.071  15.723  1.00 20.66           C  
ATOM    390  CG2 THR A  53      34.284   8.890  15.692  1.00 22.53           C  
ATOM    391  OG1 THR A  53      32.025   9.583  15.389  1.00 21.98           O  
ATOM    392  N   ASN A  54      31.542  12.261  17.647  1.00 20.78           N  
ATOM    393  CA  ASN A  54      30.835  13.530  17.510  1.00 20.86           C  
ATOM    394  C   ASN A  54      30.925  14.370  18.782  1.00 22.18           C  
ATOM    395  O   ASN A  54      30.245  14.068  19.775  1.00 19.37           O  
ATOM    396  CB  ASN A  54      29.388  13.224  17.125  1.00 22.12           C  
ATOM    397  CG  ASN A  54      28.613  14.454  16.701  1.00 24.57           C  
ATOM    398  ND2 ASN A  54      27.714  14.349  15.725  1.00 24.08           N  
ATOM    399  OD1 ASN A  54      28.825  15.516  17.328  1.00 27.89           O  
ATOM    400  N   HIS A  55      31.715  15.458  18.706  1.00 20.30           N  
ATOM    401  CA  HIS A  55      31.891  16.331  19.860  1.00 21.88           C  
ATOM    402  C   HIS A  55      30.616  17.008  20.316  1.00 20.69           C  
ATOM    403  O   HIS A  55      30.513  17.336  21.508  1.00 19.58           O  
ATOM    404  CB  HIS A  55      32.990  17.393  19.577  1.00 23.78           C  
ATOM    405  CG  HIS A  55      33.162  18.367  20.689  1.00 24.74           C  
ATOM    406  CD2 HIS A  55      32.958  19.716  20.724  1.00 25.88           C  
ATOM    407  ND1 HIS A  55      33.546  17.990  21.963  1.00 25.23           N  
ATOM    408  CE1 HIS A  55      33.574  19.052  22.744  1.00 25.48           C  
ATOM    409  NE2 HIS A  55      33.229  20.109  22.017  1.00 26.36           N  
ATOM    410  N   THR A  56      29.647  17.243  19.440  1.00 18.66           N  
ATOM    411  CA  THR A  56      28.399  17.905  19.809  1.00 21.02           C  
ATOM    412  C   THR A  56      27.580  17.074  20.790  1.00 22.01           C  
ATOM    413  O   THR A  56      26.810  17.667  21.549  1.00 22.62           O  
ATOM    414  CB  THR A  56      27.551  18.213  18.560  1.00 23.07           C  
ATOM    415  CG2 THR A  56      26.283  18.944  18.908  1.00 24.73           C  
ATOM    416  OG1 THR A  56      28.361  19.076  17.705  1.00 24.65           O  
ATOM    417  N   MET A  57      27.791  15.757  20.851  1.00 18.54           N  
ATOM    418  CA  MET A  57      27.060  14.949  21.838  1.00 18.56           C  
ATOM    419  C   MET A  57      28.093  14.432  22.843  1.00 18.83           C  
ATOM    420  O   MET A  57      27.785  13.592  23.656  1.00 16.98           O  
ATOM    421  CB  MET A  57      26.359  13.765  21.124  1.00 19.38           C  
ATOM    422  CG  MET A  57      25.217  14.324  20.261  1.00 21.18           C  
ATOM    423  SD  MET A  57      24.203  13.109  19.402  1.00 20.09           S  
ATOM    424  CE  MET A  57      25.397  12.465  18.231  1.00 20.08           C  
ATOM    425  N   LEU A  58      29.296  14.981  22.807  1.00 17.86           N  
ATOM    426  CA  LEU A  58      30.460  14.676  23.588  1.00 19.32           C  
ATOM    427  C   LEU A  58      31.150  13.379  23.187  1.00 19.06           C  
ATOM    428  O   LEU A  58      30.524  12.321  23.174  1.00 17.98           O  
ATOM    429  CB  LEU A  58      30.240  14.678  25.108  1.00 18.69           C  
ATOM    430  CG  LEU A  58      29.616  15.968  25.681  1.00 20.77           C  
ATOM    431  CD1 LEU A  58      29.354  15.750  27.178  1.00 20.00           C  
ATOM    432  CD2 LEU A  58      30.536  17.166  25.474  1.00 21.44           C  
ATOM    433  N   LYS A  59      32.486  13.429  22.951  1.00 16.53           N  
ATOM    434  CA  LYS A  59      33.202  12.210  22.601  1.00 17.78           C  
ATOM    435  C   LYS A  59      33.597  11.378  23.817  1.00 16.91           C  
ATOM    436  O   LYS A  59      33.922  10.199  23.737  1.00 15.60           O  
ATOM    437  CB  LYS A  59      34.477  12.530  21.798  1.00 20.54           C  
ATOM    438  CG  LYS A  59      34.183  13.253  20.444  1.00 24.18           C  
ATOM    439  CD  LYS A  59      35.543  13.326  19.716  1.00 28.76           C  
ATOM    440  CE  LYS A  59      35.522  14.410  18.640  1.00 33.41           C  
ATOM    441  NZ  LYS A  59      36.801  14.271  17.835  1.00 35.73           N1+
ATOM    442  N   SER A  60      33.635  12.007  25.012  1.00 16.13           N  
ATOM    443  CA  SER A  60      33.988  11.314  26.235  1.00 15.48           C  
ATOM    444  C   SER A  60      32.698  10.697  26.813  1.00 15.89           C  
ATOM    445  O   SER A  60      31.606  11.114  26.438  1.00 16.23           O  
ATOM    446  CB  SER A  60      34.469  12.376  27.265  1.00 17.68           C  
ATOM    447  OG  SER A  60      35.575  13.108  26.671  1.00 22.05           O  
ATOM    448  N   THR A  61      32.811   9.826  27.803  1.00 13.39           N  
ATOM    449  CA  THR A  61      31.592   9.287  28.403  1.00 14.79           C  
ATOM    450  C   THR A  61      31.942   8.704  29.760  1.00 14.71           C  
ATOM    451  O   THR A  61      33.105   8.550  30.142  1.00 14.22           O  
ATOM    452  CB  THR A  61      30.953   8.183  27.483  1.00 16.83           C  
ATOM    453  CG2 THR A  61      31.722   6.876  27.535  1.00 16.57           C  
ATOM    454  OG1 THR A  61      29.623   7.929  27.977  1.00 16.72           O  
ATOM    455  N  ASER A  62      30.908   8.413  30.527  0.50 14.56           N  
ATOM    456  N  BSER A  62      30.932   8.400  30.573  0.50 15.00           N  
ATOM    457  CA ASER A  62      31.072   7.771  31.824  0.50 13.74           C  
ATOM    458  CA BSER A  62      31.104   7.780  31.878  0.50 14.73           C  
ATOM    459  C  ASER A  62      29.724   7.067  32.041  0.50 15.19           C  
ATOM    460  C  BSER A  62      29.739   7.173  32.256  0.50 16.03           C  
ATOM    461  O  ASER A  62      28.726   7.606  31.555  0.50 14.33           O  
ATOM    462  O  BSER A  62      28.761   7.932  32.246  0.50 15.32           O  
ATOM    463  CB ASER A  62      31.440   8.748  32.918  0.50 13.74           C  
ATOM    464  CB BSER A  62      31.559   8.771  32.945  0.50 15.09           C  
ATOM    465  OG ASER A  62      31.773   8.057  34.103  0.50 13.19           O  
ATOM    466  OG BSER A  62      30.416   9.473  33.423  0.50 16.22           O  
ATOM    467  N   ILE A  63      29.731   5.904  32.664  1.00 14.50           N  
ATOM    468  CA  ILE A  63      28.439   5.234  32.861  1.00 14.81           C  
ATOM    469  C   ILE A  63      28.176   4.971  34.340  1.00 14.01           C  
ATOM    470  O   ILE A  63      29.027   4.496  35.089  1.00 14.54           O  
ATOM    471  CB  ILE A  63      28.368   3.945  32.008  1.00 16.88           C  
ATOM    472  CG1 ILE A  63      28.438   4.344  30.513  1.00 19.68           C  
ATOM    473  CG2 ILE A  63      27.024   3.201  32.244  1.00 15.59           C  
ATOM    474  CD1 ILE A  63      28.445   3.182  29.534  1.00 24.31           C  
ATOM    475  N   HIS A  64      26.922   5.240  34.731  1.00 12.17           N  
ATOM    476  CA  HIS A  64      26.457   4.973  36.094  1.00 12.93           C  
ATOM    477  C   HIS A  64      25.490   3.781  36.028  1.00 13.82           C  
ATOM    478  O   HIS A  64      24.654   3.727  35.129  1.00 14.00           O  
ATOM    479  CB  HIS A  64      25.702   6.205  36.592  1.00 11.28           C  
ATOM    480  CG  HIS A  64      24.996   5.962  37.896  1.00 13.17           C  
ATOM    481  CD2 HIS A  64      23.723   6.182  38.261  1.00 13.72           C  
ATOM    482  ND1 HIS A  64      25.668   5.464  39.002  1.00 12.00           N  
ATOM    483  CE1 HIS A  64      24.817   5.385  40.000  1.00 12.45           C  
ATOM    484  NE2 HIS A  64      23.650   5.801  39.587  1.00 13.44           N  
ATOM    485  N   TRP A  65      25.583   2.869  36.952  1.00 12.48           N  
ATOM    486  CA  TRP A  65      24.718   1.649  37.033  1.00 13.74           C  
ATOM    487  C   TRP A  65      23.741   2.037  38.121  1.00 13.67           C  
ATOM    488  O   TRP A  65      23.972   2.020  39.325  1.00 14.75           O  
ATOM    489  CB  TRP A  65      25.638   0.461  37.413  1.00 14.43           C  
ATOM    490  CG  TRP A  65      26.935   0.601  36.625  1.00 14.50           C  
ATOM    491  CD1 TRP A  65      28.105   1.158  37.051  1.00 14.58           C  
ATOM    492  CD2 TRP A  65      27.129   0.245  35.260  1.00 15.47           C  
ATOM    493  CE2 TRP A  65      28.435   0.617  34.916  1.00 15.60           C  
ATOM    494  CE3 TRP A  65      26.299  -0.339  34.293  1.00 15.33           C  
ATOM    495  NE1 TRP A  65      29.016   1.149  36.029  1.00 15.51           N  
ATOM    496  CZ2 TRP A  65      28.955   0.398  33.638  1.00 15.88           C  
ATOM    497  CZ3 TRP A  65      26.800  -0.522  33.009  1.00 16.88           C  
ATOM    498  CH2 TRP A  65      28.130  -0.183  32.719  1.00 15.50           C  
ATOM    499  N   HIS A  66      22.577   2.544  37.676  1.00 13.60           N  
ATOM    500  CA  HIS A  66      21.635   3.131  38.584  1.00 13.58           C  
ATOM    501  C   HIS A  66      20.993   2.185  39.572  1.00 14.23           C  
ATOM    502  O   HIS A  66      20.293   1.320  39.117  1.00 15.71           O  
ATOM    503  CB  HIS A  66      20.570   3.898  37.734  1.00 14.69           C  
ATOM    504  CG  HIS A  66      19.572   4.608  38.614  1.00 15.88           C  
ATOM    505  CD2 HIS A  66      18.693   4.192  39.550  1.00 15.15           C  
ATOM    506  ND1 HIS A  66      19.465   5.968  38.550  1.00 15.92           N  
ATOM    507  CE1 HIS A  66      18.520   6.390  39.397  1.00 13.80           C  
ATOM    508  NE2 HIS A  66      18.031   5.326  40.009  1.00 15.04           N  
ATOM    509  N   GLY A  67      21.179   2.497  40.860  1.00 15.64           N  
ATOM    510  CA  GLY A  67      20.587   1.743  41.941  1.00 15.54           C  
ATOM    511  C   GLY A  67      21.534   0.809  42.681  1.00 15.86           C  
ATOM    512  O   GLY A  67      21.108   0.289  43.743  1.00 18.32           O  
ATOM    513  N   PHE A  68      22.695   0.549  42.109  1.00 14.13           N  
ATOM    514  CA  PHE A  68      23.619  -0.368  42.795  1.00 16.37           C  
ATOM    515  C   PHE A  68      24.362   0.368  43.899  1.00 17.36           C  
ATOM    516  O   PHE A  68      24.804   1.499  43.688  1.00 15.45           O  
ATOM    517  CB  PHE A  68      24.575  -1.002  41.762  1.00 17.81           C  
ATOM    518  CG  PHE A  68      23.783  -1.895  40.829  1.00 19.41           C  
ATOM    519  CD1 PHE A  68      23.012  -2.919  41.329  1.00 21.19           C  
ATOM    520  CD2 PHE A  68      23.742  -1.657  39.481  1.00 21.65           C  
ATOM    521  CE1 PHE A  68      22.279  -3.753  40.485  1.00 23.15           C  
ATOM    522  CE2 PHE A  68      22.969  -2.456  38.639  1.00 23.02           C  
ATOM    523  CZ  PHE A  68      22.240  -3.506  39.134  1.00 19.86           C  
ATOM    524  N   PHE A  69      24.526  -0.271  45.058  1.00 16.40           N  
ATOM    525  CA  PHE A  69      25.214   0.426  46.158  1.00 16.50           C  
ATOM    526  C   PHE A  69      26.677   0.636  45.943  1.00 16.28           C  
ATOM    527  O   PHE A  69      27.245   1.587  46.524  1.00 17.18           O  
ATOM    528  CB  PHE A  69      24.940  -0.313  47.484  1.00 16.97           C  
ATOM    529  CG  PHE A  69      23.469  -0.519  47.767  1.00 18.91           C  
ATOM    530  CD1 PHE A  69      22.521   0.416  47.407  1.00 18.82           C  
ATOM    531  CD2 PHE A  69      23.057  -1.652  48.451  1.00 20.26           C  
ATOM    532  CE1 PHE A  69      21.178   0.222  47.685  1.00 20.04           C  
ATOM    533  CE2 PHE A  69      21.724  -1.856  48.747  1.00 20.20           C  
ATOM    534  CZ  PHE A  69      20.776  -0.913  48.380  1.00 20.88           C  
ATOM    535  N   GLN A  70      27.375  -0.184  45.146  1.00 15.17           N  
ATOM    536  CA  GLN A  70      28.798  -0.023  44.900  1.00 14.42           C  
ATOM    537  C   GLN A  70      29.674   0.010  46.160  1.00 14.64           C  
ATOM    538  O   GLN A  70      30.661   0.736  46.196  1.00 13.60           O  
ATOM    539  CB  GLN A  70      29.067   1.243  44.032  1.00 16.03           C  
ATOM    540  CG  GLN A  70      28.312   1.156  42.686  1.00 18.38           C  
ATOM    541  CD  GLN A  70      28.922   0.224  41.662  1.00 19.18           C  
ATOM    542  NE2 GLN A  70      29.966  -0.514  41.982  1.00 14.43           N  
ATOM    543  OE1 GLN A  70      28.471   0.160  40.491  1.00 21.66           O  
ATOM    544  N   ALA A  71      29.331  -0.755  47.183  1.00 15.70           N  
ATOM    545  CA  ALA A  71      30.108  -0.745  48.436  1.00 18.17           C  
ATOM    546  C   ALA A  71      31.503  -1.293  48.173  1.00 19.56           C  
ATOM    547  O   ALA A  71      31.650  -2.407  47.661  1.00 21.62           O  
ATOM    548  CB  ALA A  71      29.352  -1.539  49.492  1.00 17.93           C  
ATOM    549  N   GLY A  72      32.532  -0.477  48.409  1.00 18.37           N  
ATOM    550  CA  GLY A  72      33.902  -0.968  48.133  1.00 19.03           C  
ATOM    551  C   GLY A  72      34.351  -0.677  46.715  1.00 19.58           C  
ATOM    552  O   GLY A  72      35.515  -0.809  46.365  1.00 20.60           O  
ATOM    553  N   THR A  73      33.433  -0.228  45.835  1.00 18.92           N  
ATOM    554  CA  THR A  73      33.762   0.090  44.453  1.00 16.34           C  
ATOM    555  C   THR A  73      33.180   1.450  44.097  1.00 17.39           C  
ATOM    556  O   THR A  73      32.610   1.653  43.017  1.00 16.68           O  
ATOM    557  CB  THR A  73      33.213  -0.970  43.448  1.00 16.64           C  
ATOM    558  CG2 THR A  73      33.985  -2.293  43.612  1.00 18.37           C  
ATOM    559  OG1 THR A  73      31.843  -1.247  43.756  1.00 16.83           O  
ATOM    560  N   ASN A  74      33.391   2.457  44.959  1.00 15.56           N  
ATOM    561  CA  ASN A  74      32.856   3.804  44.727  1.00 15.89           C  
ATOM    562  C   ASN A  74      33.418   4.405  43.455  1.00 15.99           C  
ATOM    563  O   ASN A  74      32.719   5.149  42.763  1.00 14.73           O  
ATOM    564  CB  ASN A  74      33.200   4.677  45.964  1.00 15.57           C  
ATOM    565  CG  ASN A  74      32.830   6.128  45.785  1.00 15.93           C  
ATOM    566  ND2 ASN A  74      31.641   6.524  46.234  1.00 13.27           N  
ATOM    567  OD1 ASN A  74      33.606   6.883  45.185  1.00 15.76           O  
ATOM    568  N   TRP A  75      34.639   4.015  43.054  1.00 16.17           N  
ATOM    569  CA  TRP A  75      35.294   4.440  41.844  1.00 14.35           C  
ATOM    570  C   TRP A  75      34.551   4.001  40.580  1.00 14.85           C  
ATOM    571  O   TRP A  75      34.813   4.543  39.501  1.00 15.44           O  
ATOM    572  CB  TRP A  75      36.766   3.923  41.738  1.00 16.60           C  
ATOM    573  CG  TRP A  75      36.840   2.419  41.826  1.00 17.63           C  
ATOM    574  CD1 TRP A  75      36.976   1.663  42.952  1.00 18.83           C  
ATOM    575  CD2 TRP A  75      36.707   1.488  40.734  1.00 19.61           C  
ATOM    576  CE2 TRP A  75      36.800   0.194  41.275  1.00 19.73           C  
ATOM    577  CE3 TRP A  75      36.519   1.649  39.362  1.00 19.64           C  
ATOM    578  NE1 TRP A  75      36.939   0.326  42.628  1.00 19.06           N  
ATOM    579  CZ2 TRP A  75      36.698  -0.954  40.476  1.00 19.55           C  
ATOM    580  CZ3 TRP A  75      36.447   0.517  38.558  1.00 19.40           C  
ATOM    581  CH2 TRP A  75      36.541  -0.766  39.125  1.00 18.75           C  
ATOM    582  N   ALA A  76      33.671   3.013  40.659  1.00 14.65           N  
ATOM    583  CA  ALA A  76      32.930   2.545  39.481  1.00 15.96           C  
ATOM    584  C   ALA A  76      31.513   3.093  39.411  1.00 14.36           C  
ATOM    585  O   ALA A  76      30.752   2.650  38.558  1.00 14.53           O  
ATOM    586  CB  ALA A  76      32.770   1.015  39.620  1.00 15.93           C  
ATOM    587  N   ASP A  77      31.146   4.017  40.289  1.00 14.21           N  
ATOM    588  CA  ASP A  77      29.755   4.503  40.301  1.00 12.64           C  
ATOM    589  C   ASP A  77      29.378   5.257  39.048  1.00 12.84           C  
ATOM    590  O   ASP A  77      28.198   5.260  38.699  1.00 14.81           O  
ATOM    591  CB  ASP A  77      29.499   5.331  41.562  1.00 13.04           C  
ATOM    592  CG  ASP A  77      28.020   5.584  41.818  1.00 13.39           C  
ATOM    593  OD1 ASP A  77      27.215   4.614  41.765  1.00 12.72           O  
ATOM    594  OD2 ASP A  77      27.665   6.750  42.075  1.00 14.36           O1-
ATOM    595  N   GLY A  78      30.264   5.996  38.402  1.00 14.45           N  
ATOM    596  CA  GLY A  78      29.970   6.725  37.204  1.00 15.38           C  
ATOM    597  C   GLY A  78      29.923   8.208  37.084  1.00 14.41           C  
ATOM    598  O   GLY A  78      30.396   8.724  36.072  1.00 15.87           O  
ATOM    599  N   PRO A  79      29.411   9.004  38.031  1.00 14.14           N  
ATOM    600  CA  PRO A  79      29.320  10.455  37.894  1.00 12.98           C  
ATOM    601  C   PRO A  79      30.641  11.103  37.554  1.00 13.98           C  
ATOM    602  O   PRO A  79      31.636  11.008  38.268  1.00 15.06           O  
ATOM    603  CB  PRO A  79      28.772  10.925  39.237  1.00 12.92           C  
ATOM    604  CG  PRO A  79      27.864   9.773  39.604  1.00 12.92           C  
ATOM    605  CD  PRO A  79      28.717   8.534  39.252  1.00 14.40           C  
ATOM    606  N   ALA A  80      30.676  11.768  36.407  1.00 13.79           N  
ATOM    607  CA  ALA A  80      31.856  12.452  35.931  1.00 14.62           C  
ATOM    608  C   ALA A  80      32.220  13.566  36.915  1.00 16.23           C  
ATOM    609  O   ALA A  80      31.342  14.362  37.328  1.00 15.02           O  
ATOM    610  CB  ALA A  80      31.587  13.114  34.568  1.00 13.56           C  
ATOM    611  N   PHE A  81      33.492  13.579  37.326  1.00 16.85           N  
ATOM    612  CA  PHE A  81      34.001  14.609  38.234  1.00 16.51           C  
ATOM    613  C   PHE A  81      33.560  14.476  39.670  1.00 17.42           C  
ATOM    614  O   PHE A  81      33.817  15.304  40.560  1.00 15.17           O  
ATOM    615  CB  PHE A  81      33.797  16.001  37.651  1.00 19.44           C  
ATOM    616  CG  PHE A  81      34.381  16.111  36.248  1.00 23.22           C  
ATOM    617  CD1 PHE A  81      33.511  16.259  35.175  1.00 22.23           C  
ATOM    618  CD2 PHE A  81      35.750  16.018  36.040  1.00 24.08           C  
ATOM    619  CE1 PHE A  81      34.021  16.309  33.885  1.00 24.97           C  
ATOM    620  CE2 PHE A  81      36.246  16.071  34.741  1.00 25.25           C  
ATOM    621  CZ  PHE A  81      35.388  16.214  33.677  1.00 22.57           C  
ATOM    622  N   VAL A  82      32.909  13.341  40.000  1.00 15.47           N  
ATOM    623  CA  VAL A  82      32.590  13.025  41.367  1.00 15.01           C  
ATOM    624  C   VAL A  82      33.356  11.713  41.658  1.00 17.39           C  
ATOM    625  O   VAL A  82      34.136  11.636  42.599  1.00 18.57           O  
ATOM    626  CB  VAL A  82      31.114  12.823  41.708  1.00 14.26           C  
ATOM    627  CG1 VAL A  82      30.889  12.507  43.181  1.00 14.15           C  
ATOM    628  CG2 VAL A  82      30.306  14.068  41.288  1.00 15.32           C  
ATOM    629  N   ASN A  83      33.063  10.680  40.843  1.00 15.46           N  
ATOM    630  CA  ASN A  83      33.685   9.364  41.057  1.00 13.75           C  
ATOM    631  C   ASN A  83      34.755   9.005  40.037  1.00 14.09           C  
ATOM    632  O   ASN A  83      35.538   8.089  40.300  1.00 16.10           O  
ATOM    633  CB  ASN A  83      32.577   8.292  41.111  1.00 14.63           C  
ATOM    634  CG  ASN A  83      31.520   8.725  42.132  1.00 15.37           C  
ATOM    635  ND2 ASN A  83      31.730   8.324  43.375  1.00 13.60           N  
ATOM    636  OD1 ASN A  83      30.586   9.435  41.796  1.00 14.64           O  
ATOM    637  N   GLN A  84      34.844   9.719  38.918  1.00 12.65           N  
ATOM    638  CA  GLN A  84      35.927   9.423  37.964  1.00 14.08           C  
ATOM    639  C   GLN A  84      36.047  10.566  36.979  1.00 15.16           C  
ATOM    640  O   GLN A  84      35.119  11.397  36.903  1.00 15.96           O  
ATOM    641  CB  GLN A  84      35.573   8.158  37.137  1.00 16.20           C  
ATOM    642  CG  GLN A  84      34.384   8.398  36.170  1.00 13.76           C  
ATOM    643  CD  GLN A  84      34.191   7.204  35.236  1.00 15.97           C  
ATOM    644  NE2 GLN A  84      33.353   6.277  35.638  1.00 11.56           N  
ATOM    645  OE1 GLN A  84      34.848   7.115  34.159  1.00 19.22           O  
ATOM    646  N   CYS A  85      37.170  10.626  36.249  1.00 15.15           N  
ATOM    647  CA  CYS A  85      37.215  11.563  35.127  1.00 16.24           C  
ATOM    648  C   CYS A  85      36.547  10.728  34.001  1.00 16.61           C  
ATOM    649  O   CYS A  85      36.597   9.482  34.056  1.00 16.28           O  
ATOM    650  CB  CYS A  85      38.671  11.848  34.655  1.00 17.78           C  
ATOM    651  SG  CYS A  85      39.369  13.164  35.718  1.00 18.48           S  
ATOM    652  N   PRO A  86      35.974  11.363  33.018  1.00 17.88           N  
ATOM    653  CA  PRO A  86      35.364  10.659  31.901  1.00 18.19           C  
ATOM    654  C   PRO A  86      36.370   9.810  31.115  1.00 18.64           C  
ATOM    655  O   PRO A  86      37.590  10.089  31.085  1.00 15.88           O  
ATOM    656  CB  PRO A  86      34.862  11.788  30.991  1.00 18.67           C  
ATOM    657  CG  PRO A  86      34.760  12.987  31.878  1.00 18.27           C  
ATOM    658  CD  PRO A  86      35.876  12.834  32.874  1.00 18.26           C  
ATOM    659  N   ILE A  87      35.841   8.781  30.477  1.00 16.49           N  
ATOM    660  CA  ILE A  87      36.593   7.881  29.585  1.00 17.17           C  
ATOM    661  C   ILE A  87      36.730   8.696  28.293  1.00 18.23           C  
ATOM    662  O   ILE A  87      35.802   9.422  27.897  1.00 18.41           O  
ATOM    663  CB  ILE A  87      35.803   6.585  29.243  1.00 18.03           C  
ATOM    664  CG1 ILE A  87      35.513   5.780  30.507  1.00 16.41           C  
ATOM    665  CG2 ILE A  87      36.601   5.711  28.253  1.00 17.65           C  
ATOM    666  CD1 ILE A  87      34.292   4.859  30.426  1.00 17.41           C  
ATOM    667  N   ALA A  88      37.889   8.594  27.638  1.00 19.54           N  
ATOM    668  CA  ALA A  88      38.109   9.370  26.413  1.00 18.65           C  
ATOM    669  C   ALA A  88      37.887   8.493  25.170  1.00 19.26           C  
ATOM    670  O   ALA A  88      38.073   7.284  25.234  1.00 16.49           O  
ATOM    671  CB  ALA A  88      39.535   9.912  26.387  1.00 19.33           C  
ATOM    672  N   SER A  89      37.546   9.153  24.070  1.00 18.18           N  
ATOM    673  CA  SER A  89      37.324   8.445  22.802  1.00 21.41           C  
ATOM    674  C   SER A  89      38.604   7.737  22.357  1.00 21.14           C  
ATOM    675  O   SER A  89      39.686   8.299  22.503  1.00 21.20           O  
ATOM    676  CB  SER A  89      36.885   9.421  21.705  1.00 21.82           C  
ATOM    677  OG  SER A  89      36.600   8.641  20.522  1.00 25.45           O  
ATOM    678  N   GLY A  90      38.502   6.526  21.881  1.00 21.67           N  
ATOM    679  CA  GLY A  90      39.627   5.712  21.465  1.00 21.29           C  
ATOM    680  C   GLY A  90      40.157   4.919  22.643  1.00 23.08           C  
ATOM    681  O   GLY A  90      41.177   4.221  22.538  1.00 25.10           O  
ATOM    682  N   HIS A  91      39.541   4.991  23.831  1.00 20.99           N  
ATOM    683  CA  HIS A  91      39.985   4.267  25.001  1.00 20.81           C  
ATOM    684  C   HIS A  91      38.866   3.409  25.588  1.00 21.35           C  
ATOM    685  O   HIS A  91      37.686   3.580  25.254  1.00 20.25           O  
ATOM    686  CB  HIS A  91      40.405   5.265  26.122  1.00 21.30           C  
ATOM    687  CG  HIS A  91      41.598   6.084  25.703  1.00 22.52           C  
ATOM    688  CD2 HIS A  91      41.691   7.151  24.860  1.00 23.19           C  
ATOM    689  ND1 HIS A  91      42.865   5.822  26.167  1.00 24.76           N  
ATOM    690  CE1 HIS A  91      43.701   6.717  25.646  1.00 24.23           C  
ATOM    691  NE2 HIS A  91      43.020   7.521  24.847  1.00 23.44           N  
ATOM    692  N   SER A  92      39.231   2.505  26.485  1.00 21.03           N  
ATOM    693  CA  SER A  92      38.223   1.675  27.138  1.00 22.57           C  
ATOM    694  C   SER A  92      38.446   1.722  28.645  1.00 22.48           C  
ATOM    695  O   SER A  92      39.521   2.132  29.100  1.00 22.56           O  
ATOM    696  CB  SER A  92      38.250   0.258  26.584  1.00 24.80           C  
ATOM    697  OG  SER A  92      39.443  -0.379  26.965  1.00 30.57           O  
ATOM    698  N   PHE A  93      37.474   1.267  29.410  1.00 20.35           N  
ATOM    699  CA  PHE A  93      37.582   1.275  30.863  1.00 19.53           C  
ATOM    700  C   PHE A  93      36.662   0.193  31.387  1.00 19.19           C  
ATOM    701  O   PHE A  93      35.487   0.119  31.003  1.00 18.73           O  
ATOM    702  CB  PHE A  93      37.175   2.628  31.460  1.00 19.64           C  
ATOM    703  CG  PHE A  93      37.269   2.635  32.966  1.00 19.39           C  
ATOM    704  CD1 PHE A  93      38.488   2.462  33.596  1.00 20.14           C  
ATOM    705  CD2 PHE A  93      36.138   2.825  33.742  1.00 20.25           C  
ATOM    706  CE1 PHE A  93      38.598   2.452  34.981  1.00 21.07           C  
ATOM    707  CE2 PHE A  93      36.244   2.843  35.129  1.00 21.66           C  
ATOM    708  CZ  PHE A  93      37.464   2.661  35.752  1.00 20.17           C  
ATOM    709  N   LEU A  94      37.219  -0.647  32.238  1.00 18.63           N  
ATOM    710  CA  LEU A  94      36.458  -1.741  32.791  1.00 18.93           C  
ATOM    711  C   LEU A  94      35.820  -1.435  34.130  1.00 20.35           C  
ATOM    712  O   LEU A  94      36.504  -1.175  35.140  1.00 20.58           O  
ATOM    713  CB  LEU A  94      37.412  -2.956  32.941  1.00 21.21           C  
ATOM    714  CG  LEU A  94      36.788  -4.181  33.626  1.00 22.06           C  
ATOM    715  CD1 LEU A  94      35.744  -4.801  32.696  1.00 22.11           C  
ATOM    716  CD2 LEU A  94      37.908  -5.202  33.936  1.00 25.12           C  
ATOM    717  N   TYR A  95      34.494  -1.490  34.170  1.00 19.14           N  
ATOM    718  CA  TYR A  95      33.768  -1.313  35.436  1.00 18.38           C  
ATOM    719  C   TYR A  95      33.666  -2.737  36.000  1.00 19.49           C  
ATOM    720  O   TYR A  95      33.100  -3.604  35.322  1.00 19.79           O  
ATOM    721  CB  TYR A  95      32.361  -0.751  35.202  1.00 16.30           C  
ATOM    722  CG  TYR A  95      32.407   0.698  34.754  1.00 17.09           C  
ATOM    723  CD1 TYR A  95      32.549   1.063  33.431  1.00 14.58           C  
ATOM    724  CD2 TYR A  95      32.279   1.692  35.736  1.00 16.19           C  
ATOM    725  CE1 TYR A  95      32.561   2.406  33.051  1.00 15.30           C  
ATOM    726  CE2 TYR A  95      32.274   3.022  35.365  1.00 14.13           C  
ATOM    727  CZ  TYR A  95      32.379   3.365  34.035  1.00 14.38           C  
ATOM    728  OH  TYR A  95      32.401   4.685  33.699  1.00 13.14           O  
ATOM    729  N   ASP A  96      34.185  -2.921  37.204  1.00 19.99           N  
ATOM    730  CA  ASP A  96      34.191  -4.284  37.793  1.00 20.78           C  
ATOM    731  C   ASP A  96      33.626  -4.199  39.186  1.00 19.13           C  
ATOM    732  O   ASP A  96      34.275  -3.610  40.049  1.00 20.33           O  
ATOM    733  CB  ASP A  96      35.648  -4.734  37.811  1.00 21.69           C  
ATOM    734  CG  ASP A  96      35.871  -6.186  38.199  1.00 24.03           C  
ATOM    735  OD1 ASP A  96      37.014  -6.600  37.905  1.00 26.82           O  
ATOM    736  OD2 ASP A  96      35.048  -6.904  38.773  1.00 24.75           O1-
ATOM    737  N   PHE A  97      32.440  -4.777  39.379  1.00 18.78           N  
ATOM    738  CA  PHE A  97      31.834  -4.675  40.699  1.00 19.72           C  
ATOM    739  C   PHE A  97      30.988  -5.901  40.973  1.00 22.23           C  
ATOM    740  O   PHE A  97      30.692  -6.706  40.082  1.00 22.99           O  
ATOM    741  CB  PHE A  97      31.015  -3.364  40.795  1.00 19.69           C  
ATOM    742  CG  PHE A  97      29.938  -3.214  39.740  1.00 19.94           C  
ATOM    743  CD1 PHE A  97      28.669  -3.717  39.961  1.00 21.13           C  
ATOM    744  CD2 PHE A  97      30.211  -2.600  38.535  1.00 19.75           C  
ATOM    745  CE1 PHE A  97      27.671  -3.591  39.001  1.00 21.18           C  
ATOM    746  CE2 PHE A  97      29.222  -2.472  37.562  1.00 19.58           C  
ATOM    747  CZ  PHE A  97      27.956  -2.962  37.805  1.00 20.08           C  
ATOM    748  N   HIS A  98      30.590  -6.056  42.220  1.00 23.28           N  
ATOM    749  CA  HIS A  98      29.749  -7.151  42.633  1.00 24.84           C  
ATOM    750  C   HIS A  98      28.411  -6.564  43.082  1.00 24.97           C  
ATOM    751  O   HIS A  98      28.308  -5.391  43.445  1.00 23.32           O  
ATOM    752  CB  HIS A  98      30.354  -7.882  43.848  1.00 28.50           C  
ATOM    753  CG  HIS A  98      31.665  -8.541  43.528  1.00 33.21           C  
ATOM    754  CD2 HIS A  98      32.918  -8.066  43.447  1.00 33.75           C  
ATOM    755  ND1 HIS A  98      31.757  -9.897  43.238  1.00 35.09           N  
ATOM    756  CE1 HIS A  98      33.012 -10.212  42.997  1.00 34.71           C  
ATOM    757  NE2 HIS A  98      33.751  -9.107  43.119  1.00 35.96           N  
ATOM    758  N   VAL A  99      27.400  -7.404  43.058  1.00 23.36           N  
ATOM    759  CA  VAL A  99      26.056  -7.114  43.509  1.00 23.96           C  
ATOM    760  C   VAL A  99      25.670  -8.299  44.396  1.00 26.59           C  
ATOM    761  O   VAL A  99      24.915  -9.197  44.024  1.00 26.77           O  
ATOM    762  CB  VAL A  99      25.085  -6.948  42.318  1.00 22.65           C  
ATOM    763  CG1 VAL A  99      23.667  -6.676  42.805  1.00 21.23           C  
ATOM    764  CG2 VAL A  99      25.547  -5.784  41.433  1.00 21.05           C  
ATOM    765  N   PRO A 100      26.194  -8.318  45.624  1.00 27.63           N  
ATOM    766  CA  PRO A 100      25.934  -9.450  46.499  1.00 27.61           C  
ATOM    767  C   PRO A 100      24.607  -9.483  47.201  1.00 26.88           C  
ATOM    768  O   PRO A 100      24.116 -10.560  47.525  1.00 28.23           O  
ATOM    769  CB  PRO A 100      27.067  -9.313  47.544  1.00 27.68           C  
ATOM    770  CG  PRO A 100      27.222  -7.835  47.664  1.00 29.03           C  
ATOM    771  CD  PRO A 100      27.125  -7.349  46.224  1.00 28.18           C  
ATOM    772  N   ASP A 101      23.993  -8.341  47.428  1.00 25.05           N  
ATOM    773  CA  ASP A 101      22.796  -8.205  48.211  1.00 25.69           C  
ATOM    774  C   ASP A 101      21.646  -7.450  47.593  1.00 25.55           C  
ATOM    775  O   ASP A 101      20.805  -6.857  48.322  1.00 26.84           O  
ATOM    776  CB  ASP A 101      23.235  -7.412  49.490  1.00 27.90           C  
ATOM    777  CG  ASP A 101      23.993  -6.143  49.137  1.00 31.00           C  
ATOM    778  OD1 ASP A 101      24.295  -5.872  47.936  1.00 29.89           O  
ATOM    779  OD2 ASP A 101      24.350  -5.361  50.053  1.00 31.25           O1-
ATOM    780  N   GLN A 102      21.599  -7.407  46.277  1.00 21.78           N  
ATOM    781  CA  GLN A 102      20.509  -6.698  45.606  1.00 19.67           C  
ATOM    782  C   GLN A 102      20.012  -7.553  44.453  1.00 19.25           C  
ATOM    783  O   GLN A 102      20.772  -8.326  43.876  1.00 18.71           O  
ATOM    784  CB  GLN A 102      20.995  -5.359  44.993  1.00 18.35           C  
ATOM    785  CG  GLN A 102      21.479  -4.358  46.047  1.00 18.47           C  
ATOM    786  CD  GLN A 102      21.851  -3.028  45.387  1.00 18.55           C  
ATOM    787  NE2 GLN A 102      20.824  -2.192  45.187  1.00 17.37           N  
ATOM    788  OE1 GLN A 102      23.014  -2.827  45.063  1.00 18.78           O  
ATOM    789  N   ALA A 103      18.742  -7.355  44.143  1.00 18.96           N  
ATOM    790  CA  ALA A 103      18.165  -8.039  42.977  1.00 19.44           C  
ATOM    791  C   ALA A 103      16.910  -7.262  42.608  1.00 17.81           C  
ATOM    792  O   ALA A 103      16.195  -6.777  43.479  1.00 20.57           O  
ATOM    793  CB  ALA A 103      17.894  -9.502  43.243  1.00 21.20           C  
ATOM    794  N   GLY A 104      16.643  -7.113  41.302  1.00 17.04           N  
ATOM    795  CA  GLY A 104      15.442  -6.340  40.960  1.00 16.70           C  
ATOM    796  C   GLY A 104      15.696  -5.641  39.615  1.00 14.68           C  
ATOM    797  O   GLY A 104      16.562  -6.082  38.873  1.00 14.69           O  
ATOM    798  N   THR A 105      14.969  -4.546  39.424  1.00 14.33           N  
ATOM    799  CA  THR A 105      15.022  -3.847  38.127  1.00 15.46           C  
ATOM    800  C   THR A 105      15.779  -2.511  38.239  1.00 14.80           C  
ATOM    801  O   THR A 105      15.443  -1.665  39.090  1.00 13.61           O  
ATOM    802  CB  THR A 105      13.578  -3.556  37.688  1.00 17.96           C  
ATOM    803  CG2 THR A 105      13.518  -3.055  36.264  1.00 16.18           C  
ATOM    804  OG1 THR A 105      12.824  -4.795  37.778  1.00 18.05           O  
ATOM    805  N   PHE A 106      16.829  -2.442  37.475  1.00 13.13           N  
ATOM    806  CA  PHE A 106      17.727  -1.263  37.501  1.00 14.93           C  
ATOM    807  C   PHE A 106      17.896  -0.710  36.106  1.00 12.86           C  
ATOM    808  O   PHE A 106      17.177  -1.112  35.196  1.00 13.48           O  
ATOM    809  CB  PHE A 106      19.092  -1.722  38.080  1.00 12.86           C  
ATOM    810  CG  PHE A 106      18.919  -2.244  39.507  1.00 16.43           C  
ATOM    811  CD1 PHE A 106      18.816  -3.601  39.730  1.00 17.23           C  
ATOM    812  CD2 PHE A 106      18.795  -1.351  40.570  1.00 16.49           C  
ATOM    813  CE1 PHE A 106      18.615  -4.081  41.043  1.00 18.07           C  
ATOM    814  CE2 PHE A 106      18.591  -1.814  41.869  1.00 18.86           C  
ATOM    815  CZ  PHE A 106      18.502  -3.183  42.098  1.00 19.10           C  
ATOM    816  N   TRP A 107      18.863   0.180  35.869  1.00 12.02           N  
ATOM    817  CA  TRP A 107      19.090   0.675  34.506  1.00 11.91           C  
ATOM    818  C   TRP A 107      20.507   1.297  34.494  1.00 11.30           C  
ATOM    819  O   TRP A 107      21.082   1.382  35.574  1.00 13.26           O  
ATOM    820  CB  TRP A 107      18.063   1.647  34.026  1.00 11.94           C  
ATOM    821  CG  TRP A 107      17.863   2.976  34.676  1.00 11.83           C  
ATOM    822  CD1 TRP A 107      17.416   3.199  35.945  1.00 12.84           C  
ATOM    823  CD2 TRP A 107      17.941   4.261  34.050  1.00 11.76           C  
ATOM    824  CE2 TRP A 107      17.579   5.216  35.020  1.00 13.74           C  
ATOM    825  CE3 TRP A 107      18.319   4.692  32.782  1.00 12.63           C  
ATOM    826  NE1 TRP A 107      17.253   4.538  36.181  1.00 14.55           N  
ATOM    827  CZ2 TRP A 107      17.545   6.585  34.765  1.00 11.65           C  
ATOM    828  CZ3 TRP A 107      18.260   6.074  32.511  1.00 12.09           C  
ATOM    829  CH2 TRP A 107      17.874   6.971  33.510  1.00 12.08           C  
ATOM    830  N   TYR A 108      21.002   1.673  33.344  1.00 10.72           N  
ATOM    831  CA  TYR A 108      22.349   2.268  33.312  1.00 11.03           C  
ATOM    832  C   TYR A 108      22.269   3.416  32.312  1.00 11.99           C  
ATOM    833  O   TYR A 108      21.466   3.390  31.390  1.00 12.50           O  
ATOM    834  CB  TYR A 108      23.416   1.248  32.960  1.00 11.54           C  
ATOM    835  CG  TYR A 108      23.323   0.639  31.586  1.00 13.02           C  
ATOM    836  CD1 TYR A 108      24.149   1.066  30.549  1.00 13.83           C  
ATOM    837  CD2 TYR A 108      22.424  -0.391  31.319  1.00 14.59           C  
ATOM    838  CE1 TYR A 108      24.084   0.451  29.308  1.00 14.64           C  
ATOM    839  CE2 TYR A 108      22.331  -0.984  30.065  1.00 13.56           C  
ATOM    840  CZ  TYR A 108      23.178  -0.550  29.068  1.00 14.22           C  
ATOM    841  OH  TYR A 108      23.163  -1.141  27.797  1.00 15.44           O  
ATOM    842  N   HIS A 109      23.106   4.443  32.526  1.00 12.34           N  
ATOM    843  CA  HIS A 109      23.043   5.590  31.641  1.00 12.72           C  
ATOM    844  C   HIS A 109      24.309   6.437  31.772  1.00 12.37           C  
ATOM    845  O   HIS A 109      25.005   6.325  32.794  1.00 14.13           O  
ATOM    846  CB  HIS A 109      21.815   6.457  32.079  1.00 13.02           C  
ATOM    847  CG  HIS A 109      21.795   6.963  33.492  1.00 14.36           C  
ATOM    848  CD2 HIS A 109      21.108   6.539  34.599  1.00 12.05           C  
ATOM    849  ND1 HIS A 109      22.517   8.065  33.908  1.00 13.32           N  
ATOM    850  CE1 HIS A 109      22.266   8.307  35.206  1.00 14.09           C  
ATOM    851  NE2 HIS A 109      21.435   7.393  35.634  1.00 15.00           N  
ATOM    852  N   SER A 110      24.586   7.227  30.739  1.00 10.29           N  
ATOM    853  CA  SER A 110      25.722   8.128  30.849  1.00 11.91           C  
ATOM    854  C   SER A 110      25.490   9.067  32.032  1.00 11.90           C  
ATOM    855  O   SER A 110      24.359   9.499  32.330  1.00 12.20           O  
ATOM    856  CB  SER A 110      25.867   8.972  29.551  1.00 12.77           C  
ATOM    857  OG  SER A 110      26.877   9.976  29.870  1.00 13.12           O  
ATOM    858  N   HIS A 111      26.572   9.394  32.734  1.00 11.16           N  
ATOM    859  CA  HIS A 111      26.482  10.302  33.880  1.00 12.03           C  
ATOM    860  C   HIS A 111      27.493  11.441  33.664  1.00 13.33           C  
ATOM    861  O   HIS A 111      28.160  11.966  34.548  1.00 14.63           O  
ATOM    862  CB  HIS A 111      26.732   9.549  35.202  1.00 12.52           C  
ATOM    863  CG  HIS A 111      25.876  10.105  36.309  1.00 13.45           C  
ATOM    864  CD2 HIS A 111      24.966   9.559  37.142  1.00 14.47           C  
ATOM    865  ND1 HIS A 111      25.995  11.448  36.674  1.00 13.86           N  
ATOM    866  CE1 HIS A 111      25.129  11.691  37.642  1.00 16.96           C  
ATOM    867  NE2 HIS A 111      24.505  10.578  37.944  1.00 15.46           N  
ATOM    868  N   LEU A 112      27.536  11.849  32.408  1.00 13.41           N  
ATOM    869  CA  LEU A 112      28.380  12.976  31.983  1.00 15.58           C  
ATOM    870  C   LEU A 112      27.427  14.024  31.387  1.00 16.06           C  
ATOM    871  O   LEU A 112      26.765  13.699  30.397  1.00 16.81           O  
ATOM    872  CB  LEU A 112      29.407  12.512  30.952  1.00 15.22           C  
ATOM    873  CG  LEU A 112      30.167  13.708  30.278  1.00 16.02           C  
ATOM    874  CD1 LEU A 112      30.990  14.409  31.369  1.00 18.06           C  
ATOM    875  CD2 LEU A 112      31.069  13.190  29.192  1.00 17.20           C  
ATOM    876  N   SER A 113      27.297  15.199  31.983  1.00 16.21           N  
ATOM    877  CA  SER A 113      26.409  16.261  31.464  1.00 17.34           C  
ATOM    878  C   SER A 113      25.052  15.746  31.049  1.00 17.54           C  
ATOM    879  O   SER A 113      24.454  14.944  31.822  1.00 17.54           O  
ATOM    880  CB  SER A 113      27.146  16.940  30.287  1.00 19.77           C  
ATOM    881  OG  SER A 113      26.433  18.082  29.818  1.00 21.83           O  
ATOM    882  N   THR A 114      24.499  16.132  29.880  1.00 14.93           N  
ATOM    883  CA  THR A 114      23.160  15.634  29.502  1.00 14.62           C  
ATOM    884  C   THR A 114      23.254  14.546  28.448  1.00 14.33           C  
ATOM    885  O   THR A 114      22.301  14.262  27.714  1.00 14.89           O  
ATOM    886  CB  THR A 114      22.339  16.828  28.925  1.00 17.76           C  
ATOM    887  CG2 THR A 114      22.021  17.813  30.066  1.00 16.95           C  
ATOM    888  OG1 THR A 114      23.103  17.509  27.920  1.00 17.25           O  
ATOM    889  N   GLN A 115      24.390  13.865  28.350  1.00 13.47           N  
ATOM    890  CA  GLN A 115      24.633  12.863  27.306  1.00 12.97           C  
ATOM    891  C   GLN A 115      23.646  11.721  27.300  1.00 13.43           C  
ATOM    892  O   GLN A 115      23.367  11.176  26.226  1.00 13.57           O  
ATOM    893  CB  GLN A 115      26.080  12.341  27.451  1.00 12.46           C  
ATOM    894  CG  GLN A 115      26.499  11.362  26.334  1.00 13.67           C  
ATOM    895  CD  GLN A 115      27.950  10.936  26.540  1.00 15.53           C  
ATOM    896  NE2 GLN A 115      28.874  11.354  25.665  1.00 14.69           N  
ATOM    897  OE1 GLN A 115      28.232  10.244  27.508  1.00 15.40           O  
ATOM    898  N   TYR A 116      23.123  11.297  28.463  1.00 12.85           N  
ATOM    899  CA  TYR A 116      22.199  10.147  28.408  1.00 13.29           C  
ATOM    900  C   TYR A 116      20.978  10.468  27.570  1.00 13.96           C  
ATOM    901  O   TYR A 116      20.427   9.567  26.921  1.00 13.51           O  
ATOM    902  CB  TYR A 116      21.874   9.567  29.737  1.00 13.51           C  
ATOM    903  CG  TYR A 116      20.717   9.911  30.610  1.00 15.68           C  
ATOM    904  CD1 TYR A 116      19.395   9.573  30.338  1.00 15.45           C  
ATOM    905  CD2 TYR A 116      20.980  10.524  31.837  1.00 15.79           C  
ATOM    906  CE1 TYR A 116      18.356   9.889  31.212  1.00 14.18           C  
ATOM    907  CE2 TYR A 116      19.975  10.827  32.739  1.00 16.31           C  
ATOM    908  CZ  TYR A 116      18.675  10.491  32.423  1.00 17.53           C  
ATOM    909  OH  TYR A 116      17.678  10.811  33.324  1.00 15.89           O  
ATOM    910  N   CYS A 117      20.521  11.720  27.531  1.00 14.58           N  
ATOM    911  CA  CYS A 117      19.372  12.068  26.710  1.00 14.54           C  
ATOM    912  C   CYS A 117      19.668  11.820  25.236  1.00 16.41           C  
ATOM    913  O   CYS A 117      18.728  11.477  24.500  1.00 18.57           O  
ATOM    914  CB  CYS A 117      19.015  13.551  26.921  1.00 18.27           C  
ATOM    915  SG  CYS A 117      18.901  14.021  28.667  1.00 20.74           S  
ATOM    916  N   ASP A 118      20.924  11.943  24.794  1.00 15.69           N  
ATOM    917  CA  ASP A 118      21.305  11.686  23.418  1.00 17.25           C  
ATOM    918  C   ASP A 118      21.370  10.193  23.067  1.00 18.34           C  
ATOM    919  O   ASP A 118      21.570   9.866  21.895  1.00 16.37           O  
ATOM    920  CB  ASP A 118      22.585  12.416  23.004  1.00 15.86           C  
ATOM    921  CG  ASP A 118      22.339  13.904  22.793  1.00 16.84           C  
ATOM    922  OD1 ASP A 118      21.259  14.334  22.336  1.00 17.50           O  
ATOM    923  OD2 ASP A 118      23.254  14.692  23.073  1.00 19.16           O1-
ATOM    924  N   GLY A 119      21.119   9.263  24.007  1.00 17.19           N  
ATOM    925  CA  GLY A 119      21.014   7.865  23.623  1.00 16.69           C  
ATOM    926  C   GLY A 119      21.620   6.821  24.524  1.00 15.86           C  
ATOM    927  O   GLY A 119      21.251   5.641  24.410  1.00 16.84           O  
ATOM    928  N   LEU A 120      22.517   7.212  25.433  1.00 12.70           N  
ATOM    929  CA  LEU A 120      23.182   6.202  26.264  1.00 13.00           C  
ATOM    930  C   LEU A 120      22.398   5.908  27.509  1.00 12.23           C  
ATOM    931  O   LEU A 120      22.598   6.507  28.566  1.00 12.41           O  
ATOM    932  CB  LEU A 120      24.611   6.657  26.614  1.00 14.63           C  
ATOM    933  CG  LEU A 120      25.613   5.482  26.627  1.00 16.71           C  
ATOM    934  CD1 LEU A 120      27.012   6.023  26.969  1.00 17.33           C  
ATOM    935  CD2 LEU A 120      25.203   4.447  27.675  1.00 13.91           C  
ATOM    936  N   ARG A 121      21.390   5.037  27.386  1.00 12.56           N  
ATOM    937  CA  ARG A 121      20.526   4.687  28.496  1.00 11.56           C  
ATOM    938  C   ARG A 121      19.851   3.350  28.185  1.00 12.85           C  
ATOM    939  O   ARG A 121      19.303   3.191  27.073  1.00 13.60           O  
ATOM    940  CB  ARG A 121      19.448   5.775  28.790  1.00 10.77           C  
ATOM    941  CG  ARG A 121      18.975   6.515  27.552  1.00 11.93           C  
ATOM    942  CD  ARG A 121      17.717   7.348  27.833  1.00 13.82           C  
ATOM    943  NE  ARG A 121      17.557   8.395  26.784  1.00 16.29           N  
ATOM    944  CZ  ARG A 121      16.540   9.257  26.743  1.00 16.08           C  
ATOM    945  NH1 ARG A 121      15.575   9.224  27.645  1.00 14.89           N1+
ATOM    946  NH2 ARG A 121      16.469  10.183  25.761  1.00 15.32           N  
ATOM    947  N   GLY A 122      19.846   2.420  29.137  1.00 14.35           N  
ATOM    948  CA  GLY A 122      19.206   1.108  28.824  1.00 15.34           C  
ATOM    949  C   GLY A 122      18.901   0.417  30.154  1.00 14.42           C  
ATOM    950  O   GLY A 122      19.349   0.908  31.177  1.00 13.24           O  
ATOM    951  N   PRO A 123      18.132  -0.669  30.112  1.00 15.08           N  
ATOM    952  CA  PRO A 123      17.720  -1.389  31.285  1.00 14.72           C  
ATOM    953  C   PRO A 123      18.767  -2.378  31.790  1.00 13.66           C  
ATOM    954  O   PRO A 123      19.665  -2.794  31.058  1.00 14.75           O  
ATOM    955  CB  PRO A 123      16.456  -2.148  30.797  1.00 14.96           C  
ATOM    956  CG  PRO A 123      16.693  -2.393  29.344  1.00 14.72           C  
ATOM    957  CD  PRO A 123      17.581  -1.253  28.858  1.00 15.25           C  
ATOM    958  N   PHE A 124      18.646  -2.730  33.065  1.00 12.64           N  
ATOM    959  CA  PHE A 124      19.618  -3.651  33.692  1.00 13.71           C  
ATOM    960  C   PHE A 124      18.814  -4.441  34.739  1.00 14.33           C  
ATOM    961  O   PHE A 124      18.254  -3.892  35.677  1.00 16.35           O  
ATOM    962  CB  PHE A 124      20.751  -2.883  34.313  1.00 14.77           C  
ATOM    963  CG  PHE A 124      22.013  -3.544  34.805  1.00 16.23           C  
ATOM    964  CD1 PHE A 124      22.011  -4.748  35.480  1.00 16.32           C  
ATOM    965  CD2 PHE A 124      23.241  -2.905  34.559  1.00 16.66           C  
ATOM    966  CE1 PHE A 124      23.203  -5.315  35.951  1.00 15.50           C  
ATOM    967  CE2 PHE A 124      24.412  -3.468  35.026  1.00 18.23           C  
ATOM    968  CZ  PHE A 124      24.390  -4.678  35.725  1.00 16.14           C  
ATOM    969  N   VAL A 125      18.778  -5.758  34.557  1.00 15.97           N  
ATOM    970  CA  VAL A 125      17.998  -6.611  35.464  1.00 16.34           C  
ATOM    971  C   VAL A 125      18.881  -7.615  36.181  1.00 17.41           C  
ATOM    972  O   VAL A 125      19.721  -8.259  35.541  1.00 18.07           O  
ATOM    973  CB  VAL A 125      16.862  -7.304  34.672  1.00 15.79           C  
ATOM    974  CG1 VAL A 125      16.136  -8.349  35.533  1.00 16.08           C  
ATOM    975  CG2 VAL A 125      15.860  -6.263  34.147  1.00 15.40           C  
ATOM    976  N   VAL A 126      18.734  -7.665  37.505  1.00 17.09           N  
ATOM    977  CA  VAL A 126      19.492  -8.615  38.324  1.00 18.37           C  
ATOM    978  C   VAL A 126      18.441  -9.601  38.881  1.00 18.52           C  
ATOM    979  O   VAL A 126      17.609  -9.187  39.694  1.00 20.45           O  
ATOM    980  CB  VAL A 126      20.273  -8.001  39.480  1.00 18.92           C  
ATOM    981  CG1 VAL A 126      20.987  -9.114  40.295  1.00 18.50           C  
ATOM    982  CG2 VAL A 126      21.330  -7.049  38.888  1.00 18.89           C  
ATOM    983  N   TYR A 127      18.439 -10.807  38.354  1.00 18.87           N  
ATOM    984  CA  TYR A 127      17.473 -11.837  38.767  1.00 21.15           C  
ATOM    985  C   TYR A 127      17.811 -12.443  40.126  1.00 23.23           C  
ATOM    986  O   TYR A 127      18.982 -12.548  40.518  1.00 23.03           O  
ATOM    987  CB  TYR A 127      17.459 -13.008  37.742  1.00 22.53           C  
ATOM    988  CG  TYR A 127      16.881 -12.496  36.418  1.00 23.42           C  
ATOM    989  CD1 TYR A 127      17.729 -12.172  35.379  1.00 24.41           C  
ATOM    990  CD2 TYR A 127      15.523 -12.277  36.263  1.00 22.83           C  
ATOM    991  CE1 TYR A 127      17.211 -11.694  34.185  1.00 25.69           C  
ATOM    992  CE2 TYR A 127      15.009 -11.786  35.082  1.00 23.61           C  
ATOM    993  CZ  TYR A 127      15.854 -11.498  34.042  1.00 24.28           C  
ATOM    994  OH  TYR A 127      15.378 -10.984  32.849  1.00 25.15           O  
ATOM    995  N   ASP A 128      16.767 -12.863  40.839  1.00 24.56           N  
ATOM    996  CA  ASP A 128      16.997 -13.507  42.142  1.00 26.54           C  
ATOM    997  C   ASP A 128      16.587 -14.974  41.963  1.00 28.63           C  
ATOM    998  O   ASP A 128      15.406 -15.265  41.799  1.00 25.75           O  
ATOM    999  CB  ASP A 128      16.132 -12.852  43.211  1.00 26.13           C  
ATOM   1000  CG  ASP A 128      16.355 -13.408  44.616  1.00 27.25           C  
ATOM   1001  OD1 ASP A 128      17.122 -14.369  44.768  1.00 26.83           O  
ATOM   1002  OD2 ASP A 128      15.739 -12.881  45.552  1.00 25.63           O1-
ATOM   1003  N   PRO A 129      17.540 -15.879  42.025  1.00 31.35           N  
ATOM   1004  CA  PRO A 129      17.262 -17.308  41.912  1.00 33.77           C  
ATOM   1005  C   PRO A 129      16.227 -17.778  42.931  1.00 33.70           C  
ATOM   1006  O   PRO A 129      15.492 -18.727  42.646  1.00 35.96           O  
ATOM   1007  CB  PRO A 129      18.618 -17.949  42.182  1.00 34.10           C  
ATOM   1008  CG  PRO A 129      19.623 -16.905  41.817  1.00 35.03           C  
ATOM   1009  CD  PRO A 129      18.981 -15.599  42.231  1.00 33.21           C  
ATOM   1010  N   LYS A 130      16.093 -17.145  44.081  1.00 33.30           N  
ATOM   1011  CA  LYS A 130      15.162 -17.464  45.135  1.00 34.04           C  
ATOM   1012  C   LYS A 130      14.175 -16.331  45.368  1.00 31.77           C  
ATOM   1013  O   LYS A 130      13.839 -15.958  46.486  1.00 30.99           O  
ATOM   1014  CB  LYS A 130      15.904 -17.724  46.473  1.00 37.49           C  
ATOM   1015  CG  LYS A 130      17.042 -18.728  46.293  1.00 41.74           C  
ATOM   1016  CD  LYS A 130      17.495 -19.348  47.599  1.00 44.77           C  
ATOM   1017  CE  LYS A 130      17.885 -20.810  47.355  1.00 47.42           C  
ATOM   1018  NZ  LYS A 130      19.100 -20.920  46.497  1.00 49.18           N1+
ATOM   1019  N   ASP A 131      13.708 -15.731  44.270  1.00 30.06           N  
ATOM   1020  CA  ASP A 131      12.770 -14.623  44.377  1.00 26.45           C  
ATOM   1021  C   ASP A 131      11.553 -14.970  45.205  1.00 27.63           C  
ATOM   1022  O   ASP A 131      10.741 -15.821  44.833  1.00 28.30           O  
ATOM   1023  CB  ASP A 131      12.345 -14.211  42.969  1.00 25.42           C  
ATOM   1024  CG  ASP A 131      11.831 -12.785  42.902  1.00 24.85           C  
ATOM   1025  OD1 ASP A 131      10.932 -12.432  43.676  1.00 22.77           O  
ATOM   1026  OD2 ASP A 131      12.366 -12.064  42.008  1.00 26.39           O1-
ATOM   1027  N   PRO A 132      11.275 -14.186  46.248  1.00 27.52           N  
ATOM   1028  CA  PRO A 132      10.125 -14.444  47.102  1.00 27.89           C  
ATOM   1029  C   PRO A 132       8.814 -14.292  46.377  1.00 27.78           C  
ATOM   1030  O   PRO A 132       7.765 -14.744  46.836  1.00 26.76           O  
ATOM   1031  CB  PRO A 132      10.265 -13.466  48.261  1.00 28.08           C  
ATOM   1032  CG  PRO A 132      11.299 -12.480  47.848  1.00 27.96           C  
ATOM   1033  CD  PRO A 132      12.152 -13.107  46.768  1.00 26.98           C  
ATOM   1034  N   HIS A 133       8.789 -13.603  45.235  1.00 25.69           N  
ATOM   1035  CA  HIS A 133       7.573 -13.392  44.485  1.00 26.13           C  
ATOM   1036  C   HIS A 133       7.465 -14.366  43.305  1.00 25.19           C  
ATOM   1037  O   HIS A 133       6.471 -14.289  42.565  1.00 26.77           O  
ATOM   1038  CB  HIS A 133       7.526 -11.953  43.925  1.00 24.25           C  
ATOM   1039  CG  HIS A 133       7.165 -10.884  44.900  1.00 24.60           C  
ATOM   1040  CD2 HIS A 133       7.771  -9.689  45.158  1.00 23.22           C  
ATOM   1041  ND1 HIS A 133       6.065 -10.941  45.732  1.00 23.19           N  
ATOM   1042  CE1 HIS A 133       6.003  -9.829  46.440  1.00 25.66           C  
ATOM   1043  NE2 HIS A 133       7.030  -9.032  46.099  1.00 24.15           N  
ATOM   1044  N   ALA A 134       8.386 -15.257  43.119  1.00 25.47           N  
ATOM   1045  CA  ALA A 134       8.420 -16.185  41.992  1.00 28.98           C  
ATOM   1046  C   ALA A 134       7.153 -16.984  41.755  1.00 31.24           C  
ATOM   1047  O   ALA A 134       6.811 -17.238  40.594  1.00 31.28           O  
ATOM   1048  CB  ALA A 134       9.607 -17.133  42.054  1.00 28.60           C  
ATOM   1049  N   SER A 135       6.416 -17.345  42.792  1.00 32.29           N  
ATOM   1050  CA  SER A 135       5.180 -18.106  42.616  1.00 34.73           C  
ATOM   1051  C   SER A 135       4.049 -17.275  42.054  1.00 35.28           C  
ATOM   1052  O   SER A 135       3.005 -17.802  41.642  1.00 36.10           O  
ATOM   1053  CB  SER A 135       4.833 -18.738  43.974  1.00 34.54           C  
ATOM   1054  OG  SER A 135       4.344 -17.721  44.844  1.00 37.38           O  
ATOM   1055  N   ARG A 136       4.175 -15.949  41.956  1.00 33.89           N  
ATOM   1056  CA  ARG A 136       3.148 -15.089  41.410  1.00 31.11           C  
ATOM   1057  C   ARG A 136       3.153 -14.955  39.891  1.00 30.08           C  
ATOM   1058  O   ARG A 136       2.244 -14.307  39.350  1.00 29.79           O  
ATOM   1059  CB  ARG A 136       3.273 -13.674  41.998  1.00 33.40           C  
ATOM   1060  CG  ARG A 136       2.964 -13.652  43.488  1.00 36.54           C  
ATOM   1061  CD  ARG A 136       2.930 -12.221  44.024  1.00 39.57           C  
ATOM   1062  NE  ARG A 136       3.076 -12.279  45.481  1.00 42.92           N  
ATOM   1063  CZ  ARG A 136       2.042 -12.340  46.314  1.00 44.98           C  
ATOM   1064  NH1 ARG A 136       2.296 -12.371  47.630  1.00 45.36           N1+
ATOM   1065  NH2 ARG A 136       0.788 -12.307  45.874  1.00 44.36           N  
ATOM   1066  N   TYR A 137       4.114 -15.511  39.165  1.00 27.41           N  
ATOM   1067  CA  TYR A 137       4.081 -15.329  37.728  1.00 28.25           C  
ATOM   1068  C   TYR A 137       4.732 -16.499  37.026  1.00 27.98           C  
ATOM   1069  O   TYR A 137       5.517 -17.244  37.612  1.00 29.44           O  
ATOM   1070  CB  TYR A 137       4.793 -14.002  37.290  1.00 26.75           C  
ATOM   1071  CG  TYR A 137       6.153 -13.838  37.937  1.00 25.26           C  
ATOM   1072  CD1 TYR A 137       7.277 -14.441  37.389  1.00 23.76           C  
ATOM   1073  CD2 TYR A 137       6.288 -13.099  39.105  1.00 24.97           C  
ATOM   1074  CE1 TYR A 137       8.520 -14.308  37.999  1.00 25.61           C  
ATOM   1075  CE2 TYR A 137       7.530 -12.965  39.722  1.00 25.69           C  
ATOM   1076  CZ  TYR A 137       8.630 -13.551  39.160  1.00 24.47           C  
ATOM   1077  OH  TYR A 137       9.879 -13.449  39.748  1.00 27.18           O  
ATOM   1078  N   ASP A 138       4.422 -16.605  35.732  1.00 27.69           N  
ATOM   1079  CA  ASP A 138       4.980 -17.635  34.903  1.00 29.16           C  
ATOM   1080  C   ASP A 138       6.144 -17.198  34.042  1.00 29.13           C  
ATOM   1081  O   ASP A 138       7.058 -17.986  33.777  1.00 30.57           O  
ATOM   1082  CB  ASP A 138       3.860 -18.117  33.917  1.00 30.55           C  
ATOM   1083  CG  ASP A 138       2.659 -18.543  34.762  1.00 32.07           C  
ATOM   1084  OD1 ASP A 138       2.861 -19.365  35.668  1.00 32.35           O  
ATOM   1085  OD2 ASP A 138       1.567 -18.006  34.555  1.00 34.35           O1-
ATOM   1086  N   VAL A 139       6.071 -15.956  33.532  1.00 27.47           N  
ATOM   1087  CA  VAL A 139       7.075 -15.454  32.612  1.00 26.29           C  
ATOM   1088  C   VAL A 139       7.801 -14.188  33.120  1.00 24.80           C  
ATOM   1089  O   VAL A 139       7.176 -13.245  33.576  1.00 24.81           O  
ATOM   1090  CB  VAL A 139       6.369 -15.093  31.273  1.00 27.68           C  
ATOM   1091  CG1 VAL A 139       7.339 -14.642  30.189  1.00 26.27           C  
ATOM   1092  CG2 VAL A 139       5.565 -16.284  30.740  1.00 30.57           C  
ATOM   1093  N   ASP A 140       9.109 -14.229  32.995  1.00 23.68           N  
ATOM   1094  CA  ASP A 140       9.980 -13.117  33.404  1.00 23.03           C  
ATOM   1095  C   ASP A 140      11.228 -13.179  32.554  1.00 23.37           C  
ATOM   1096  O   ASP A 140      12.142 -13.954  32.825  1.00 25.67           O  
ATOM   1097  CB  ASP A 140      10.281 -13.161  34.895  1.00 22.78           C  
ATOM   1098  CG  ASP A 140      11.190 -12.004  35.334  1.00 24.20           C  
ATOM   1099  OD1 ASP A 140      11.241 -10.975  34.626  1.00 22.10           O  
ATOM   1100  OD2 ASP A 140      11.856 -12.176  36.364  1.00 24.46           O1-
ATOM   1101  N   ASN A 141      11.259 -12.393  31.457  1.00 23.26           N  
ATOM   1102  CA  ASN A 141      12.473 -12.474  30.631  1.00 23.45           C  
ATOM   1103  C   ASN A 141      12.733 -11.186  29.884  1.00 21.80           C  
ATOM   1104  O   ASN A 141      12.106 -10.175  30.169  1.00 21.64           O  
ATOM   1105  CB  ASN A 141      12.343 -13.676  29.672  1.00 27.28           C  
ATOM   1106  CG  ASN A 141      11.152 -13.633  28.752  1.00 29.67           C  
ATOM   1107  ND2 ASN A 141      10.709 -14.818  28.307  1.00 32.14           N  
ATOM   1108  OD1 ASN A 141      10.563 -12.617  28.399  1.00 30.09           O  
ATOM   1109  N   GLU A 142      13.622 -11.184  28.896  1.00 23.91           N  
ATOM   1110  CA  GLU A 142      13.927  -9.966  28.133  1.00 25.30           C  
ATOM   1111  C   GLU A 142      12.693  -9.381  27.486  1.00 26.26           C  
ATOM   1112  O   GLU A 142      12.556  -8.156  27.361  1.00 24.73           O  
ATOM   1113  CB  GLU A 142      15.059 -10.223  27.115  1.00 27.09           C  
ATOM   1114  CG  GLU A 142      15.408  -8.996  26.273  1.00 31.76           C  
ATOM   1115  CD  GLU A 142      16.758  -9.025  25.595  1.00 34.62           C  
ATOM   1116  OE1 GLU A 142      17.423 -10.088  25.552  1.00 38.46           O  
ATOM   1117  OE2 GLU A 142      17.232  -7.983  25.076  1.00 35.18           O1-
ATOM   1118  N   SER A 143      11.705 -10.202  27.088  1.00 24.48           N  
ATOM   1119  CA  SER A 143      10.501  -9.686  26.483  1.00 24.61           C  
ATOM   1120  C   SER A 143       9.533  -9.085  27.484  1.00 23.17           C  
ATOM   1121  O   SER A 143       8.517  -8.513  27.069  1.00 25.39           O  
ATOM   1122  CB  SER A 143       9.821 -10.792  25.635  1.00 27.47           C  
ATOM   1123  OG  SER A 143       8.969 -11.543  26.511  1.00 30.91           O  
ATOM   1124  N   THR A 144       9.771  -9.190  28.792  1.00 21.09           N  
ATOM   1125  CA  THR A 144       8.857  -8.565  29.752  1.00 19.43           C  
ATOM   1126  C   THR A 144       9.476  -7.268  30.325  1.00 19.09           C  
ATOM   1127  O   THR A 144       8.923  -6.656  31.225  1.00 17.05           O  
ATOM   1128  CB  THR A 144       8.390  -9.493  30.866  1.00 21.48           C  
ATOM   1129  CG2 THR A 144       7.733 -10.759  30.246  1.00 21.36           C  
ATOM   1130  OG1 THR A 144       9.490  -9.943  31.646  1.00 21.44           O  
ATOM   1131  N   VAL A 145      10.593  -6.805  29.795  1.00 18.92           N  
ATOM   1132  CA  VAL A 145      11.137  -5.513  30.261  1.00 17.36           C  
ATOM   1133  C   VAL A 145      10.481  -4.411  29.424  1.00 18.71           C  
ATOM   1134  O   VAL A 145      10.465  -4.498  28.190  1.00 19.99           O  
ATOM   1135  CB  VAL A 145      12.659  -5.475  30.122  1.00 19.81           C  
ATOM   1136  CG1 VAL A 145      13.206  -4.072  30.440  1.00 19.79           C  
ATOM   1137  CG2 VAL A 145      13.357  -6.527  30.968  1.00 19.27           C  
ATOM   1138  N   ILE A 146       9.936  -3.359  30.028  1.00 16.36           N  
ATOM   1139  CA  ILE A 146       9.320  -2.261  29.282  1.00 16.72           C  
ATOM   1140  C   ILE A 146      10.076  -0.966  29.620  1.00 18.42           C  
ATOM   1141  O   ILE A 146      10.157  -0.623  30.815  1.00 17.93           O  
ATOM   1142  CB  ILE A 146       7.848  -2.063  29.694  1.00 19.91           C  
ATOM   1143  CG1 ILE A 146       7.011  -3.310  29.377  1.00 21.80           C  
ATOM   1144  CG2 ILE A 146       7.221  -0.848  28.977  1.00 18.24           C  
ATOM   1145  CD1 ILE A 146       5.609  -3.242  29.976  1.00 24.02           C  
ATOM   1146  N   THR A 147      10.676  -0.307  28.641  1.00 17.25           N  
ATOM   1147  CA  THR A 147      11.361   0.959  28.931  1.00 16.69           C  
ATOM   1148  C   THR A 147      10.479   2.121  28.436  1.00 18.11           C  
ATOM   1149  O   THR A 147       9.832   1.995  27.377  1.00 17.05           O  
ATOM   1150  CB  THR A 147      12.706   1.121  28.225  1.00 17.80           C  
ATOM   1151  CG2 THR A 147      13.718   0.097  28.730  1.00 17.34           C  
ATOM   1152  OG1 THR A 147      12.535   0.920  26.782  1.00 18.34           O  
ATOM   1153  N   LEU A 148      10.509   3.216  29.183  1.00 16.09           N  
ATOM   1154  CA  LEU A 148       9.764   4.425  28.780  1.00 15.95           C  
ATOM   1155  C   LEU A 148      10.846   5.475  28.493  1.00 17.01           C  
ATOM   1156  O   LEU A 148      11.621   5.737  29.420  1.00 15.33           O  
ATOM   1157  CB  LEU A 148       8.841   4.929  29.892  1.00 14.36           C  
ATOM   1158  CG  LEU A 148       7.735   3.965  30.321  1.00 15.91           C  
ATOM   1159  CD1 LEU A 148       6.908   4.611  31.428  1.00 15.50           C  
ATOM   1160  CD2 LEU A 148       6.845   3.599  29.112  1.00 16.96           C  
ATOM   1161  N   THR A 149      10.886   6.011  27.282  1.00 16.79           N  
ATOM   1162  CA  THR A 149      11.907   6.969  26.907  1.00 17.36           C  
ATOM   1163  C   THR A 149      11.341   8.270  26.335  1.00 19.36           C  
ATOM   1164  O   THR A 149      10.450   8.232  25.450  1.00 18.56           O  
ATOM   1165  CB  THR A 149      12.755   6.325  25.770  1.00 18.00           C  
ATOM   1166  CG2 THR A 149      13.885   7.204  25.248  1.00 17.64           C  
ATOM   1167  OG1 THR A 149      13.356   5.113  26.233  1.00 19.28           O  
ATOM   1168  N   ASP A 150      11.832   9.400  26.783  1.00 18.10           N  
ATOM   1169  CA  ASP A 150      11.459  10.708  26.212  1.00 17.32           C  
ATOM   1170  C   ASP A 150      12.471  10.945  25.077  1.00 18.26           C  
ATOM   1171  O   ASP A 150      13.692  10.972  25.298  1.00 18.69           O  
ATOM   1172  CB  ASP A 150      11.501  11.796  27.272  1.00 16.53           C  
ATOM   1173  CG  ASP A 150      12.817  11.925  28.028  1.00 15.55           C  
ATOM   1174  OD1 ASP A 150      13.530  10.914  28.200  1.00 15.92           O  
ATOM   1175  OD2 ASP A 150      13.127  13.043  28.473  1.00 15.33           O1-
ATOM   1176  N   TRP A 151      11.990  11.150  23.842  1.00 15.83           N  
ATOM   1177  CA  TRP A 151      12.873  11.338  22.694  1.00 16.72           C  
ATOM   1178  C   TRP A 151      12.720  12.732  22.077  1.00 18.32           C  
ATOM   1179  O   TRP A 151      11.621  13.269  21.921  1.00 18.21           O  
ATOM   1180  CB  TRP A 151      12.591  10.199  21.684  1.00 16.69           C  
ATOM   1181  CG  TRP A 151      13.642  10.109  20.614  1.00 19.21           C  
ATOM   1182  CD1 TRP A 151      13.474  10.385  19.275  1.00 17.85           C  
ATOM   1183  CD2 TRP A 151      15.028   9.778  20.784  1.00 20.19           C  
ATOM   1184  CE2 TRP A 151      15.642   9.855  19.541  1.00 20.65           C  
ATOM   1185  CE3 TRP A 151      15.802   9.414  21.906  1.00 23.17           C  
ATOM   1186  NE1 TRP A 151      14.674  10.247  18.624  1.00 17.39           N  
ATOM   1187  CZ2 TRP A 151      16.992   9.588  19.335  1.00 21.22           C  
ATOM   1188  CZ3 TRP A 151      17.153   9.152  21.710  1.00 23.68           C  
ATOM   1189  CH2 TRP A 151      17.742   9.238  20.436  1.00 23.79           C  
ATOM   1190  N   TYR A 152      13.824  13.381  21.782  1.00 18.78           N  
ATOM   1191  CA  TYR A 152      13.944  14.716  21.235  1.00 19.21           C  
ATOM   1192  C   TYR A 152      14.527  14.687  19.823  1.00 20.41           C  
ATOM   1193  O   TYR A 152      15.501  13.972  19.525  1.00 19.28           O  
ATOM   1194  CB  TYR A 152      14.910  15.538  22.141  1.00 17.55           C  
ATOM   1195  CG  TYR A 152      14.416  15.534  23.585  1.00 18.13           C  
ATOM   1196  CD1 TYR A 152      14.777  14.513  24.477  1.00 19.77           C  
ATOM   1197  CD2 TYR A 152      13.582  16.542  24.025  1.00 19.18           C  
ATOM   1198  CE1 TYR A 152      14.273  14.514  25.780  1.00 19.55           C  
ATOM   1199  CE2 TYR A 152      13.083  16.562  25.306  1.00 19.47           C  
ATOM   1200  CZ  TYR A 152      13.426  15.530  26.167  1.00 19.71           C  
ATOM   1201  OH  TYR A 152      12.907  15.582  27.460  1.00 18.83           O  
ATOM   1202  N   HIS A 153      13.950  15.514  18.944  1.00 21.01           N  
ATOM   1203  CA  HIS A 153      14.447  15.590  17.552  1.00 21.35           C  
ATOM   1204  C   HIS A 153      15.661  16.491  17.471  1.00 22.44           C  
ATOM   1205  O   HIS A 153      16.387  16.418  16.476  1.00 25.38           O  
ATOM   1206  CB  HIS A 153      13.338  16.058  16.597  1.00 21.99           C  
ATOM   1207  CG  HIS A 153      12.284  15.006  16.436  1.00 23.55           C  
ATOM   1208  CD2 HIS A 153      12.266  13.720  16.910  1.00 22.09           C  
ATOM   1209  ND1 HIS A 153      11.104  15.184  15.763  1.00 23.55           N  
ATOM   1210  CE1 HIS A 153      10.389  14.057  15.827  1.00 24.67           C  
ATOM   1211  NE2 HIS A 153      11.084  13.151  16.513  1.00 22.96           N  
ATOM   1212  N   THR A 154      15.929  17.290  18.477  1.00 22.04           N  
ATOM   1213  CA  THR A 154      17.091  18.164  18.526  1.00 23.00           C  
ATOM   1214  C   THR A 154      18.021  17.652  19.643  1.00 21.63           C  
ATOM   1215  O   THR A 154      17.520  17.430  20.744  1.00 19.80           O  
ATOM   1216  CB  THR A 154      16.706  19.622  18.857  1.00 24.82           C  
ATOM   1217  CG2 THR A 154      17.888  20.558  18.851  1.00 22.40           C  
ATOM   1218  OG1 THR A 154      15.800  20.043  17.797  1.00 28.04           O  
ATOM   1219  N   ALA A 155      19.282  17.524  19.337  1.00 20.65           N  
ATOM   1220  CA  ALA A 155      20.293  17.047  20.289  1.00 20.89           C  
ATOM   1221  C   ALA A 155      20.297  17.873  21.564  1.00 21.03           C  
ATOM   1222  O   ALA A 155      20.020  19.088  21.604  1.00 21.46           O  
ATOM   1223  CB  ALA A 155      21.651  17.032  19.612  1.00 20.41           C  
ATOM   1224  N   ALA A 156      20.660  17.194  22.680  1.00 19.28           N  
ATOM   1225  CA  ALA A 156      20.651  17.822  23.976  1.00 19.74           C  
ATOM   1226  C   ALA A 156      21.438  19.119  24.041  1.00 20.29           C  
ATOM   1227  O   ALA A 156      20.988  20.041  24.722  1.00 21.15           O  
ATOM   1228  CB  ALA A 156      21.197  16.848  25.055  1.00 19.33           C  
ATOM   1229  N   ARG A 157      22.622  19.197  23.452  1.00 21.97           N  
ATOM   1230  CA  ARG A 157      23.404  20.437  23.576  1.00 24.16           C  
ATOM   1231  C   ARG A 157      23.051  21.464  22.499  1.00 25.00           C  
ATOM   1232  O   ARG A 157      23.601  22.572  22.542  1.00 27.04           O  
ATOM   1233  CB  ARG A 157      24.902  20.130  23.564  1.00 24.23           C  
ATOM   1234  CG  ARG A 157      25.267  19.122  24.669  1.00 25.26           C  
ATOM   1235  CD  ARG A 157      26.744  18.739  24.612  1.00 27.18           C  
ATOM   1236  NE  ARG A 157      27.582  19.806  25.159  1.00 30.98           N  
ATOM   1237  CZ  ARG A 157      27.698  20.010  26.473  1.00 33.62           C  
ATOM   1238  NH1 ARG A 157      27.066  19.251  27.363  1.00 34.18           N1+
ATOM   1239  NH2 ARG A 157      28.465  20.997  26.911  1.00 35.23           N  
ATOM   1240  N   LEU A 158      22.183  21.156  21.571  1.00 24.02           N  
ATOM   1241  CA  LEU A 158      21.779  22.094  20.529  1.00 27.08           C  
ATOM   1242  C   LEU A 158      20.426  22.713  20.825  1.00 27.42           C  
ATOM   1243  O   LEU A 158      20.085  23.762  20.260  1.00 30.55           O  
ATOM   1244  CB  LEU A 158      21.780  21.455  19.134  1.00 26.28           C  
ATOM   1245  CG  LEU A 158      23.177  21.076  18.607  1.00 26.84           C  
ATOM   1246  CD1 LEU A 158      23.088  20.354  17.273  1.00 26.66           C  
ATOM   1247  CD2 LEU A 158      24.058  22.312  18.449  1.00 27.56           C  
ATOM   1248  N   GLY A 159      19.642  22.136  21.706  1.00 26.75           N  
ATOM   1249  CA  GLY A 159      18.320  22.623  22.041  1.00 26.12           C  
ATOM   1250  C   GLY A 159      18.305  23.608  23.177  1.00 27.49           C  
ATOM   1251  O   GLY A 159      19.337  24.115  23.639  1.00 28.20           O  
ATOM   1252  N   PRO A 160      17.108  23.906  23.680  1.00 27.49           N  
ATOM   1253  CA  PRO A 160      16.978  24.828  24.794  1.00 28.22           C  
ATOM   1254  C   PRO A 160      17.610  24.225  26.040  1.00 29.33           C  
ATOM   1255  O   PRO A 160      17.763  23.002  26.147  1.00 27.90           O  
ATOM   1256  CB  PRO A 160      15.486  25.020  24.962  1.00 27.91           C  
ATOM   1257  CG  PRO A 160      14.828  23.929  24.231  1.00 28.83           C  
ATOM   1258  CD  PRO A 160      15.806  23.399  23.203  1.00 28.53           C  
ATOM   1259  N   ARG A 161      17.971  25.082  26.987  1.00 29.51           N  
ATOM   1260  CA  ARG A 161      18.571  24.610  28.233  1.00 29.85           C  
ATOM   1261  C   ARG A 161      17.538  23.794  29.015  1.00 28.11           C  
ATOM   1262  O   ARG A 161      17.908  22.813  29.674  1.00 26.83           O  
ATOM   1263  CB  ARG A 161      19.088  25.790  29.007  1.00 32.35           C  
ATOM   1264  CG  ARG A 161      19.643  25.531  30.401  1.00 36.15           C  
ATOM   1265  CD  ARG A 161      20.103  26.894  30.948  1.00 39.22           C  
ATOM   1266  NE  ARG A 161      20.920  26.817  32.129  1.00 40.73           N  
ATOM   1267  CZ  ARG A 161      22.082  26.206  32.267  1.00 42.99           C  
ATOM   1268  NH1 ARG A 161      22.658  25.535  31.279  1.00 44.28           N1+
ATOM   1269  NH2 ARG A 161      22.676  26.288  33.446  1.00 42.54           N  
ATOM   1270  N   PHE A 162      16.275  24.179  28.980  1.00 25.30           N  
ATOM   1271  CA  PHE A 162      15.195  23.472  29.660  1.00 26.66           C  
ATOM   1272  C   PHE A 162      14.081  23.201  28.635  1.00 28.47           C  
ATOM   1273  O   PHE A 162      13.153  23.999  28.475  1.00 28.85           O  
ATOM   1274  CB  PHE A 162      14.656  24.287  30.846  1.00 25.93           C  
ATOM   1275  CG  PHE A 162      15.713  24.690  31.848  1.00 25.89           C  
ATOM   1276  CD1 PHE A 162      16.045  26.019  32.044  1.00 25.18           C  
ATOM   1277  CD2 PHE A 162      16.413  23.711  32.545  1.00 25.30           C  
ATOM   1278  CE1 PHE A 162      17.036  26.374  32.943  1.00 26.32           C  
ATOM   1279  CE2 PHE A 162      17.404  24.068  33.455  1.00 25.30           C  
ATOM   1280  CZ  PHE A 162      17.714  25.394  33.668  1.00 25.14           C  
ATOM   1281  N   PRO A 163      14.168  22.094  27.920  1.00 28.88           N  
ATOM   1282  CA  PRO A 163      13.199  21.750  26.899  1.00 31.57           C  
ATOM   1283  C   PRO A 163      11.796  21.778  27.469  1.00 32.59           C  
ATOM   1284  O   PRO A 163      11.595  21.466  28.634  1.00 32.16           O  
ATOM   1285  CB  PRO A 163      13.609  20.374  26.397  1.00 30.84           C  
ATOM   1286  CG  PRO A 163      15.068  20.296  26.713  1.00 31.05           C  
ATOM   1287  CD  PRO A 163      15.249  21.075  28.002  1.00 29.48           C  
ATOM   1288  N   LEU A 164      10.836  22.163  26.647  1.00 35.32           N  
ATOM   1289  CA  LEU A 164       9.442  22.234  27.084  1.00 38.58           C  
ATOM   1290  C   LEU A 164       8.674  20.973  26.732  1.00 38.77           C  
ATOM   1291  O   LEU A 164       7.483  21.035  26.442  1.00 39.94           O  
ATOM   1292  CB  LEU A 164       8.771  23.461  26.437  1.00 40.80           C  
ATOM   1293  CG  LEU A 164       9.351  24.831  26.795  1.00 42.88           C  
ATOM   1294  CD1 LEU A 164       8.848  25.897  25.812  1.00 43.31           C  
ATOM   1295  CD2 LEU A 164       8.983  25.232  28.220  1.00 43.16           C  
ATOM   1296  N   GLY A 165       9.304  19.802  26.754  1.00 38.00           N  
ATOM   1297  CA  GLY A 165       8.614  18.545  26.452  1.00 34.06           C  
ATOM   1298  C   GLY A 165       9.363  17.806  25.347  1.00 31.75           C  
ATOM   1299  O   GLY A 165      10.146  18.411  24.632  1.00 31.02           O  
ATOM   1300  N   ALA A 166       9.125  16.506  25.243  1.00 27.75           N  
ATOM   1301  CA  ALA A 166       9.798  15.704  24.240  1.00 26.60           C  
ATOM   1302  C   ALA A 166       9.001  15.668  22.947  1.00 25.14           C  
ATOM   1303  O   ALA A 166       7.816  15.996  22.972  1.00 25.93           O  
ATOM   1304  CB  ALA A 166       9.936  14.286  24.792  1.00 26.62           C  
ATOM   1305  N   ASP A 167       9.626  15.223  21.867  1.00 24.79           N  
ATOM   1306  CA  ASP A 167       8.934  15.090  20.581  1.00 24.04           C  
ATOM   1307  C   ASP A 167       8.165  13.783  20.528  1.00 24.72           C  
ATOM   1308  O   ASP A 167       7.153  13.639  19.835  1.00 24.57           O  
ATOM   1309  CB  ASP A 167       9.950  15.112  19.441  1.00 25.08           C  
ATOM   1310  CG  ASP A 167      10.514  16.517  19.318  1.00 24.19           C  
ATOM   1311  OD1 ASP A 167       9.702  17.436  19.023  1.00 27.84           O  
ATOM   1312  OD2 ASP A 167      11.701  16.729  19.562  1.00 22.98           O1-
ATOM   1313  N   ALA A 168       8.659  12.759  21.254  1.00 21.68           N  
ATOM   1314  CA  ALA A 168       7.921  11.501  21.238  1.00 21.89           C  
ATOM   1315  C   ALA A 168       8.185  10.721  22.548  1.00 21.76           C  
ATOM   1316  O   ALA A 168       9.203  10.961  23.164  1.00 22.20           O  
ATOM   1317  CB  ALA A 168       8.376  10.554  20.123  1.00 19.54           C  
ATOM   1318  N   THR A 169       7.250   9.855  22.841  1.00 19.54           N  
ATOM   1319  CA  THR A 169       7.374   8.917  23.946  1.00 19.43           C  
ATOM   1320  C   THR A 169       7.681   7.592  23.278  1.00 19.66           C  
ATOM   1321  O   THR A 169       6.937   7.178  22.349  1.00 17.91           O  
ATOM   1322  CB  THR A 169       6.113   8.798  24.801  1.00 19.19           C  
ATOM   1323  CG2 THR A 169       6.253   7.641  25.800  1.00 19.37           C  
ATOM   1324  OG1 THR A 169       5.918  10.045  25.465  1.00 18.63           O  
ATOM   1325  N   LEU A 170       8.764   6.929  23.652  1.00 16.99           N  
ATOM   1326  CA  LEU A 170       9.096   5.641  23.070  1.00 16.81           C  
ATOM   1327  C   LEU A 170       8.861   4.557  24.129  1.00 18.84           C  
ATOM   1328  O   LEU A 170       9.261   4.734  25.289  1.00 16.96           O  
ATOM   1329  CB  LEU A 170      10.560   5.523  22.633  1.00 17.68           C  
ATOM   1330  CG  LEU A 170      11.093   6.703  21.818  1.00 18.46           C  
ATOM   1331  CD1 LEU A 170      12.585   6.538  21.623  1.00 17.93           C  
ATOM   1332  CD2 LEU A 170      10.373   6.797  20.453  1.00 16.30           C  
ATOM   1333  N   ILE A 171       8.187   3.485  23.720  1.00 16.79           N  
ATOM   1334  CA  ILE A 171       7.935   2.363  24.629  1.00 19.49           C  
ATOM   1335  C   ILE A 171       8.720   1.236  23.987  1.00 19.94           C  
ATOM   1336  O   ILE A 171       8.550   1.012  22.766  1.00 20.59           O  
ATOM   1337  CB  ILE A 171       6.433   2.043  24.763  1.00 20.67           C  
ATOM   1338  CG1 ILE A 171       5.736   3.255  25.367  1.00 21.72           C  
ATOM   1339  CG2 ILE A 171       6.242   0.775  25.590  1.00 20.19           C  
ATOM   1340  CD1 ILE A 171       4.253   3.096  25.665  1.00 24.84           C  
ATOM   1341  N   ASN A 172       9.673   0.633  24.691  1.00 18.15           N  
ATOM   1342  CA  ASN A 172      10.515  -0.379  24.094  1.00 20.59           C  
ATOM   1343  C   ASN A 172      11.176   0.136  22.806  1.00 21.45           C  
ATOM   1344  O   ASN A 172      11.357  -0.588  21.828  1.00 23.13           O  
ATOM   1345  CB  ASN A 172       9.774  -1.699  23.869  1.00 21.66           C  
ATOM   1346  CG  ASN A 172       9.593  -2.432  25.186  1.00 25.90           C  
ATOM   1347  ND2 ASN A 172       8.958  -3.597  25.181  1.00 26.72           N  
ATOM   1348  OD1 ASN A 172      10.031  -1.920  26.218  1.00 25.65           O  
ATOM   1349  N   GLY A 173      11.612   1.375  22.788  1.00 20.08           N  
ATOM   1350  CA  GLY A 173      12.339   2.033  21.748  1.00 18.22           C  
ATOM   1351  C   GLY A 173      11.570   2.484  20.520  1.00 19.73           C  
ATOM   1352  O   GLY A 173      12.190   2.881  19.534  1.00 19.80           O  
ATOM   1353  N   LEU A 174      10.252   2.383  20.539  1.00 19.51           N  
ATOM   1354  CA  LEU A 174       9.439   2.766  19.391  1.00 21.46           C  
ATOM   1355  C   LEU A 174       8.251   3.609  19.780  1.00 20.52           C  
ATOM   1356  O   LEU A 174       7.644   3.404  20.832  1.00 20.69           O  
ATOM   1357  CB  LEU A 174       8.835   1.508  18.724  1.00 22.38           C  
ATOM   1358  CG  LEU A 174       9.800   0.452  18.207  1.00 22.78           C  
ATOM   1359  CD1 LEU A 174       9.026  -0.788  17.738  1.00 25.88           C  
ATOM   1360  CD2 LEU A 174      10.639   1.041  17.085  1.00 25.07           C  
ATOM   1361  N   GLY A 175       7.883   4.545  18.910  1.00 22.19           N  
ATOM   1362  CA  GLY A 175       6.678   5.343  19.199  1.00 22.16           C  
ATOM   1363  C   GLY A 175       6.460   6.322  18.054  1.00 24.40           C  
ATOM   1364  O   GLY A 175       7.259   6.466  17.134  1.00 24.43           O  
ATOM   1365  N   ARG A 176       5.373   7.075  18.141  1.00 26.74           N  
ATOM   1366  CA  ARG A 176       5.050   8.054  17.124  1.00 28.56           C  
ATOM   1367  C   ARG A 176       5.232   9.477  17.623  1.00 29.05           C  
ATOM   1368  O   ARG A 176       5.034   9.726  18.808  1.00 29.95           O  
ATOM   1369  CB  ARG A 176       3.537   7.888  16.765  1.00 28.46           C  
ATOM   1370  CG  ARG A 176       3.345   6.601  15.992  1.00 29.34           C  
ATOM   1371  CD  ARG A 176       1.851   6.365  15.688  1.00 30.03           C  
ATOM   1372  NE  ARG A 176       1.766   5.128  14.908  1.00 30.93           N  
ATOM   1373  CZ  ARG A 176       0.626   4.456  14.698  1.00 30.87           C  
ATOM   1374  NH1 ARG A 176       0.689   3.354  13.974  1.00 31.10           N1+
ATOM   1375  NH2 ARG A 176      -0.510   4.900  15.204  1.00 30.92           N  
ATOM   1376  N   SER A 177       5.596  10.366  16.718  1.00 28.46           N  
ATOM   1377  CA  SER A 177       5.710  11.771  17.048  1.00 32.03           C  
ATOM   1378  C   SER A 177       4.524  12.418  16.304  1.00 36.07           C  
ATOM   1379  O   SER A 177       3.927  11.782  15.429  1.00 35.71           O  
ATOM   1380  CB  SER A 177       6.990  12.440  16.592  1.00 31.97           C  
ATOM   1381  OG  SER A 177       7.103  12.447  15.177  1.00 33.81           O  
ATOM   1382  N   ALA A 178       4.236  13.664  16.607  1.00 39.68           N  
ATOM   1383  CA  ALA A 178       3.138  14.349  15.924  1.00 43.97           C  
ATOM   1384  C   ALA A 178       3.529  14.804  14.531  1.00 45.48           C  
ATOM   1385  O   ALA A 178       2.825  15.615  13.925  1.00 49.31           O  
ATOM   1386  CB  ALA A 178       2.680  15.526  16.778  1.00 44.64           C  
ATOM   1387  N   SER A 179       4.633  14.345  13.976  1.00 45.73           N  
ATOM   1388  CA  SER A 179       5.115  14.678  12.655  1.00 44.59           C  
ATOM   1389  C   SER A 179       5.387  13.377  11.916  1.00 43.56           C  
ATOM   1390  O   SER A 179       5.717  13.338  10.748  1.00 43.72           O  
ATOM   1391  CB  SER A 179       6.360  15.554  12.718  1.00 46.19           C  
ATOM   1392  OG  SER A 179       7.508  14.797  13.081  1.00 46.95           O  
ATOM   1393  N   THR A 180       5.193  12.255  12.642  1.00 41.75           N  
ATOM   1394  CA  THR A 180       5.371  10.919  12.112  1.00 39.49           C  
ATOM   1395  C   THR A 180       4.239   9.991  12.534  1.00 40.10           C  
ATOM   1396  O   THR A 180       4.433   8.922  13.134  1.00 39.40           O  
ATOM   1397  CB  THR A 180       6.708  10.277  12.531  1.00 38.97           C  
ATOM   1398  CG2 THR A 180       7.907  10.964  11.897  1.00 38.14           C  
ATOM   1399  OG1 THR A 180       6.840  10.324  13.964  1.00 36.88           O  
ATOM   1400  N   PRO A 181       2.999  10.320  12.181  1.00 41.42           N  
ATOM   1401  CA  PRO A 181       1.823   9.555  12.532  1.00 40.22           C  
ATOM   1402  C   PRO A 181       1.772   8.118  12.084  1.00 39.27           C  
ATOM   1403  O   PRO A 181       0.972   7.323  12.613  1.00 39.96           O  
ATOM   1404  CB  PRO A 181       0.661  10.361  11.933  1.00 41.73           C  
ATOM   1405  CG  PRO A 181       1.289  11.171  10.849  1.00 42.12           C  
ATOM   1406  CD  PRO A 181       2.628  11.558  11.424  1.00 41.31           C  
ATOM   1407  N   THR A 182       2.607   7.701  11.154  1.00 38.26           N  
ATOM   1408  CA  THR A 182       2.624   6.339  10.655  1.00 38.67           C  
ATOM   1409  C   THR A 182       3.754   5.456  11.141  1.00 36.76           C  
ATOM   1410  O   THR A 182       3.837   4.296  10.717  1.00 38.36           O  
ATOM   1411  CB  THR A 182       2.697   6.428   9.106  1.00 41.00           C  
ATOM   1412  CG2 THR A 182       3.925   7.213   8.675  1.00 41.39           C  
ATOM   1413  OG1 THR A 182       2.785   5.108   8.586  1.00 44.41           O  
ATOM   1414  N   ALA A 183       4.634   5.929  12.023  1.00 33.15           N  
ATOM   1415  CA  ALA A 183       5.736   5.086  12.513  1.00 30.15           C  
ATOM   1416  C   ALA A 183       5.244   3.836  13.222  1.00 27.66           C  
ATOM   1417  O   ALA A 183       4.144   3.776  13.751  1.00 28.60           O  
ATOM   1418  CB  ALA A 183       6.590   5.913  13.474  1.00 29.32           C  
ATOM   1419  N   ALA A 184       6.038   2.794  13.280  1.00 28.29           N  
ATOM   1420  CA  ALA A 184       5.694   1.538  13.914  1.00 29.01           C  
ATOM   1421  C   ALA A 184       5.551   1.673  15.427  1.00 29.88           C  
ATOM   1422  O   ALA A 184       6.280   2.435  16.066  1.00 29.89           O  
ATOM   1423  CB  ALA A 184       6.828   0.555  13.598  1.00 29.98           C  
ATOM   1424  N   LEU A 185       4.594   0.959  15.999  1.00 29.52           N  
ATOM   1425  CA  LEU A 185       4.371   0.976  17.444  1.00 30.36           C  
ATOM   1426  C   LEU A 185       5.008  -0.286  18.003  1.00 28.21           C  
ATOM   1427  O   LEU A 185       5.129  -1.286  17.288  1.00 26.87           O  
ATOM   1428  CB  LEU A 185       2.878   1.025  17.794  1.00 32.30           C  
ATOM   1429  CG  LEU A 185       2.099   2.279  17.426  1.00 33.47           C  
ATOM   1430  CD1 LEU A 185       0.598   2.083  17.581  1.00 33.93           C  
ATOM   1431  CD2 LEU A 185       2.533   3.507  18.224  1.00 33.80           C  
ATOM   1432  N   ALA A 186       5.454  -0.255  19.267  1.00 25.52           N  
ATOM   1433  CA  ALA A 186       6.023  -1.451  19.850  1.00 22.00           C  
ATOM   1434  C   ALA A 186       4.842  -2.401  20.149  1.00 22.09           C  
ATOM   1435  O   ALA A 186       3.785  -1.889  20.459  1.00 22.79           O  
ATOM   1436  CB  ALA A 186       6.645  -1.132  21.236  1.00 19.12           C  
ATOM   1437  N   VAL A 187       5.070  -3.692  20.090  1.00 22.92           N  
ATOM   1438  CA  VAL A 187       4.010  -4.636  20.438  1.00 24.69           C  
ATOM   1439  C   VAL A 187       4.571  -5.551  21.535  1.00 24.82           C  
ATOM   1440  O   VAL A 187       5.706  -6.001  21.421  1.00 25.27           O  
ATOM   1441  CB  VAL A 187       3.567  -5.511  19.257  1.00 25.39           C  
ATOM   1442  CG1 VAL A 187       2.626  -6.623  19.761  1.00 24.67           C  
ATOM   1443  CG2 VAL A 187       2.847  -4.639  18.240  1.00 26.08           C  
ATOM   1444  N   ILE A 188       3.770  -5.777  22.554  1.00 24.60           N  
ATOM   1445  CA  ILE A 188       4.182  -6.679  23.616  1.00 25.08           C  
ATOM   1446  C   ILE A 188       3.223  -7.884  23.496  1.00 27.04           C  
ATOM   1447  O   ILE A 188       2.027  -7.653  23.622  1.00 26.93           O  
ATOM   1448  CB  ILE A 188       4.043  -5.996  24.986  1.00 26.26           C  
ATOM   1449  CG1 ILE A 188       5.108  -4.869  25.061  1.00 27.17           C  
ATOM   1450  CG2 ILE A 188       4.245  -7.028  26.080  1.00 24.99           C  
ATOM   1451  CD1 ILE A 188       4.822  -3.826  26.117  1.00 30.09           C  
ATOM   1452  N   ASN A 189       3.781  -9.044  23.245  1.00 28.58           N  
ATOM   1453  CA  ASN A 189       2.997 -10.268  23.069  1.00 32.00           C  
ATOM   1454  C   ASN A 189       2.825 -11.086  24.332  1.00 31.66           C  
ATOM   1455  O   ASN A 189       3.747 -11.414  25.099  1.00 31.52           O  
ATOM   1456  CB  ASN A 189       3.646 -11.118  21.962  1.00 33.11           C  
ATOM   1457  CG  ASN A 189       3.729 -10.415  20.622  1.00 35.86           C  
ATOM   1458  ND2 ASN A 189       2.611 -10.050  20.007  1.00 34.00           N  
ATOM   1459  OD1 ASN A 189       4.830 -10.146  20.099  1.00 37.81           O  
ATOM   1460  N   VAL A 190       1.565 -11.450  24.608  1.00 30.25           N  
ATOM   1461  CA  VAL A 190       1.218 -12.250  25.778  1.00 31.05           C  
ATOM   1462  C   VAL A 190       0.326 -13.430  25.323  1.00 33.78           C  
ATOM   1463  O   VAL A 190      -0.347 -13.285  24.296  1.00 31.76           O  
ATOM   1464  CB  VAL A 190       0.439 -11.467  26.835  1.00 30.32           C  
ATOM   1465  CG1 VAL A 190       1.301 -10.366  27.474  1.00 30.33           C  
ATOM   1466  CG2 VAL A 190      -0.830 -10.850  26.260  1.00 29.59           C  
ATOM   1467  N   GLN A 191       0.364 -14.521  26.068  1.00 34.97           N  
ATOM   1468  CA  GLN A 191      -0.478 -15.678  25.757  1.00 38.04           C  
ATOM   1469  C   GLN A 191      -1.599 -15.788  26.797  1.00 36.48           C  
ATOM   1470  O   GLN A 191      -1.303 -15.735  27.994  1.00 36.62           O  
ATOM   1471  CB  GLN A 191       0.284 -16.993  25.803  1.00 40.72           C  
ATOM   1472  CG  GLN A 191       1.382 -17.166  24.784  1.00 45.61           C  
ATOM   1473  CD  GLN A 191       2.077 -18.502  24.954  1.00 48.61           C  
ATOM   1474  NE2 GLN A 191       3.385 -18.470  25.148  1.00 50.39           N  
ATOM   1475  OE1 GLN A 191       1.435 -19.560  24.924  1.00 52.09           O  
ATOM   1476  N   HIS A 192      -2.834 -15.982  26.360  1.00 34.35           N  
ATOM   1477  CA  HIS A 192      -3.963 -16.116  27.269  1.00 34.47           C  
ATOM   1478  C   HIS A 192      -3.669 -17.130  28.365  1.00 33.47           C  
ATOM   1479  O   HIS A 192      -3.026 -18.132  28.093  1.00 33.17           O  
ATOM   1480  CB  HIS A 192      -5.230 -16.558  26.495  1.00 34.78           C  
ATOM   1481  CG  HIS A 192      -6.483 -16.276  27.266  1.00 34.93           C  
ATOM   1482  CD2 HIS A 192      -7.274 -15.184  27.283  1.00 35.90           C  
ATOM   1483  ND1 HIS A 192      -7.070 -17.182  28.129  1.00 35.21           N  
ATOM   1484  CE1 HIS A 192      -8.134 -16.655  28.675  1.00 35.03           C  
ATOM   1485  NE2 HIS A 192      -8.297 -15.442  28.167  1.00 35.95           N  
ATOM   1486  N   GLY A 193      -4.049 -16.821  29.599  1.00 35.04           N  
ATOM   1487  CA  GLY A 193      -3.859 -17.687  30.734  1.00 35.89           C  
ATOM   1488  C   GLY A 193      -2.519 -17.674  31.430  1.00 37.69           C  
ATOM   1489  O   GLY A 193      -2.335 -18.409  32.414  1.00 38.03           O  
ATOM   1490  N   LYS A 194      -1.561 -16.873  30.968  1.00 36.26           N  
ATOM   1491  CA  LYS A 194      -0.258 -16.821  31.619  1.00 35.63           C  
ATOM   1492  C   LYS A 194      -0.095 -15.540  32.432  1.00 32.76           C  
ATOM   1493  O   LYS A 194      -0.803 -14.557  32.217  1.00 30.37           O  
ATOM   1494  CB  LYS A 194       0.868 -17.040  30.609  1.00 38.71           C  
ATOM   1495  CG  LYS A 194       1.159 -18.549  30.495  1.00 42.47           C  
ATOM   1496  CD  LYS A 194       2.201 -18.813  29.430  1.00 45.88           C  
ATOM   1497  CE  LYS A 194       3.023 -20.054  29.771  1.00 48.38           C  
ATOM   1498  NZ  LYS A 194       2.122 -21.237  29.958  1.00 49.75           N1+
ATOM   1499  N   ARG A 195       0.769 -15.623  33.432  1.00 32.28           N  
ATOM   1500  CA  ARG A 195       1.048 -14.484  34.312  1.00 32.01           C  
ATOM   1501  C   ARG A 195       2.472 -13.990  33.979  1.00 28.73           C  
ATOM   1502  O   ARG A 195       3.433 -14.752  33.876  1.00 28.68           O  
ATOM   1503  CB  ARG A 195       0.899 -14.814  35.779  1.00 33.58           C  
ATOM   1504  CG  ARG A 195      -0.458 -15.375  36.209  1.00 36.87           C  
ATOM   1505  CD  ARG A 195      -0.281 -16.847  36.615  1.00 37.99           C  
ATOM   1506  NE  ARG A 195       0.167 -16.952  37.962  1.00 38.23           N  
ATOM   1507  CZ  ARG A 195       1.037 -17.662  38.621  1.00 38.39           C  
ATOM   1508  NH1 ARG A 195       1.818 -18.581  38.097  1.00 39.33           N1+
ATOM   1509  NH2 ARG A 195       1.146 -17.412  39.924  1.00 39.81           N  
ATOM   1510  N   TYR A 196       2.576 -12.688  33.790  1.00 27.10           N  
ATOM   1511  CA  TYR A 196       3.834 -12.060  33.406  1.00 24.27           C  
ATOM   1512  C   TYR A 196       4.385 -11.079  34.445  1.00 22.65           C  
ATOM   1513  O   TYR A 196       3.608 -10.308  34.948  1.00 22.03           O  
ATOM   1514  CB  TYR A 196       3.556 -11.189  32.135  1.00 25.66           C  
ATOM   1515  CG  TYR A 196       3.288 -12.088  30.932  1.00 27.13           C  
ATOM   1516  CD1 TYR A 196       1.988 -12.577  30.733  1.00 28.78           C  
ATOM   1517  CD2 TYR A 196       4.286 -12.513  30.101  1.00 28.80           C  
ATOM   1518  CE1 TYR A 196       1.742 -13.443  29.691  1.00 28.73           C  
ATOM   1519  CE2 TYR A 196       4.043 -13.369  29.031  1.00 29.96           C  
ATOM   1520  CZ  TYR A 196       2.744 -13.836  28.860  1.00 30.25           C  
ATOM   1521  OH  TYR A 196       2.455 -14.691  27.823  1.00 32.51           O  
ATOM   1522  N   ARG A 197       5.686 -11.157  34.697  1.00 22.12           N  
ATOM   1523  CA  ARG A 197       6.295 -10.153  35.584  1.00 19.31           C  
ATOM   1524  C   ARG A 197       6.812  -9.060  34.627  1.00 18.10           C  
ATOM   1525  O   ARG A 197       7.830  -9.292  33.998  1.00 18.69           O  
ATOM   1526  CB  ARG A 197       7.445 -10.674  36.415  1.00 21.24           C  
ATOM   1527  CG  ARG A 197       8.009  -9.524  37.325  1.00 21.47           C  
ATOM   1528  CD  ARG A 197       9.320  -9.965  37.925  1.00 21.54           C  
ATOM   1529  NE  ARG A 197       9.953  -8.963  38.808  1.00 21.99           N  
ATOM   1530  CZ  ARG A 197      10.543  -9.291  39.966  1.00 21.77           C  
ATOM   1531  NH1 ARG A 197      11.129  -8.336  40.703  1.00 18.28           N1+
ATOM   1532  NH2 ARG A 197      10.573 -10.556  40.372  1.00 19.71           N  
ATOM   1533  N   PHE A 198       6.114  -7.940  34.498  1.00 17.39           N  
ATOM   1534  CA  PHE A 198       6.624  -6.892  33.621  1.00 16.53           C  
ATOM   1535  C   PHE A 198       7.528  -5.982  34.492  1.00 16.53           C  
ATOM   1536  O   PHE A 198       7.088  -5.651  35.583  1.00 17.22           O  
ATOM   1537  CB  PHE A 198       5.486  -6.061  33.038  1.00 17.10           C  
ATOM   1538  CG  PHE A 198       4.913  -6.800  31.845  1.00 20.31           C  
ATOM   1539  CD1 PHE A 198       3.656  -7.375  31.955  1.00 21.63           C  
ATOM   1540  CD2 PHE A 198       5.657  -6.982  30.704  1.00 19.55           C  
ATOM   1541  CE1 PHE A 198       3.129  -8.075  30.875  1.00 22.68           C  
ATOM   1542  CE2 PHE A 198       5.135  -7.667  29.615  1.00 23.96           C  
ATOM   1543  CZ  PHE A 198       3.869  -8.217  29.730  1.00 21.96           C  
ATOM   1544  N   ARG A 199       8.654  -5.612  33.953  1.00 17.56           N  
ATOM   1545  CA  ARG A 199       9.623  -4.763  34.683  1.00 17.81           C  
ATOM   1546  C   ARG A 199       9.641  -3.409  33.969  1.00 16.70           C  
ATOM   1547  O   ARG A 199      10.129  -3.334  32.861  1.00 16.46           O  
ATOM   1548  CB  ARG A 199      10.966  -5.476  34.595  1.00 16.89           C  
ATOM   1549  CG  ARG A 199      10.984  -6.719  35.473  1.00 17.76           C  
ATOM   1550  CD  ARG A 199      12.282  -7.441  35.303  1.00 18.65           C  
ATOM   1551  NE  ARG A 199      12.385  -8.693  36.060  1.00 19.08           N  
ATOM   1552  CZ  ARG A 199      12.911  -8.839  37.266  1.00 20.65           C  
ATOM   1553  NH1 ARG A 199      13.350  -7.779  37.977  1.00 17.73           N1+
ATOM   1554  NH2 ARG A 199      12.974 -10.062  37.785  1.00 19.17           N  
ATOM   1555  N   LEU A 200       8.951  -2.465  34.572  1.00 16.34           N  
ATOM   1556  CA  LEU A 200       8.759  -1.144  34.009  1.00 15.19           C  
ATOM   1557  C   LEU A 200       9.907  -0.211  34.426  1.00 16.23           C  
ATOM   1558  O   LEU A 200      10.047   0.048  35.610  1.00 14.57           O  
ATOM   1559  CB  LEU A 200       7.451  -0.562  34.518  1.00 15.87           C  
ATOM   1560  CG  LEU A 200       6.974   0.739  33.869  1.00 17.02           C  
ATOM   1561  CD1 LEU A 200       6.831   0.588  32.369  1.00 18.25           C  
ATOM   1562  CD2 LEU A 200       5.698   1.265  34.535  1.00 19.20           C  
ATOM   1563  N   VAL A 201      10.604   0.281  33.411  1.00 14.97           N  
ATOM   1564  CA  VAL A 201      11.770   1.138  33.720  1.00 15.28           C  
ATOM   1565  C   VAL A 201      11.639   2.508  33.103  1.00 15.06           C  
ATOM   1566  O   VAL A 201      11.530   2.620  31.864  1.00 14.23           O  
ATOM   1567  CB  VAL A 201      13.042   0.500  33.117  1.00 18.80           C  
ATOM   1568  CG1 VAL A 201      14.306   1.282  33.566  1.00 19.15           C  
ATOM   1569  CG2 VAL A 201      13.210  -0.954  33.496  1.00 21.31           C  
ATOM   1570  N   SER A 202      11.668   3.579  33.902  1.00 13.64           N  
ATOM   1571  CA  SER A 202      11.640   4.888  33.257  1.00 14.30           C  
ATOM   1572  C   SER A 202      13.086   5.312  32.979  1.00 15.31           C  
ATOM   1573  O   SER A 202      13.885   5.424  33.937  1.00 15.84           O  
ATOM   1574  CB  SER A 202      10.958   5.925  34.131  1.00 15.06           C  
ATOM   1575  OG  SER A 202      11.318   7.221  33.640  1.00 17.56           O  
ATOM   1576  N   ILE A 203      13.463   5.460  31.711  1.00 13.66           N  
ATOM   1577  CA  ILE A 203      14.839   5.937  31.461  1.00 13.38           C  
ATOM   1578  C   ILE A 203      14.745   7.397  30.995  1.00 14.80           C  
ATOM   1579  O   ILE A 203      15.543   7.894  30.206  1.00 15.98           O  
ATOM   1580  CB  ILE A 203      15.541   5.025  30.456  1.00 12.60           C  
ATOM   1581  CG1 ILE A 203      14.796   4.948  29.093  1.00 12.07           C  
ATOM   1582  CG2 ILE A 203      15.655   3.601  31.028  1.00 11.56           C  
ATOM   1583  CD1 ILE A 203      15.575   4.018  28.163  1.00 12.51           C  
ATOM   1584  N   SER A 204      13.720   8.090  31.495  1.00 14.27           N  
ATOM   1585  CA  SER A 204      13.441   9.465  31.092  1.00 14.89           C  
ATOM   1586  C   SER A 204      14.492  10.473  31.504  1.00 14.83           C  
ATOM   1587  O   SER A 204      15.054  10.366  32.595  1.00 14.08           O  
ATOM   1588  CB  SER A 204      12.126   9.890  31.776  1.00 15.40           C  
ATOM   1589  OG  SER A 204      11.742  11.219  31.401  1.00 15.90           O  
ATOM   1590  N   CYS A 205      14.719  11.470  30.669  1.00 13.15           N  
ATOM   1591  CA  CYS A 205      15.581  12.585  31.029  1.00 15.40           C  
ATOM   1592  C   CYS A 205      14.747  13.669  31.717  1.00 15.19           C  
ATOM   1593  O   CYS A 205      15.335  14.568  32.304  1.00 14.41           O  
ATOM   1594  CB  CYS A 205      16.165  13.274  29.754  1.00 18.76           C  
ATOM   1595  SG  CYS A 205      17.794  12.533  29.512  1.00 25.43           S  
ATOM   1596  N   ASP A 206      13.418  13.577  31.652  1.00 15.08           N  
ATOM   1597  CA  ASP A 206      12.621  14.648  32.233  1.00 18.31           C  
ATOM   1598  C   ASP A 206      11.196  14.325  32.602  1.00 16.89           C  
ATOM   1599  O   ASP A 206      10.885  14.323  33.792  1.00 17.00           O  
ATOM   1600  CB  ASP A 206      12.724  15.853  31.267  1.00 21.78           C  
ATOM   1601  CG  ASP A 206      12.115  17.132  31.791  1.00 27.08           C  
ATOM   1602  OD1 ASP A 206      11.368  17.169  32.781  1.00 28.04           O  
ATOM   1603  OD2 ASP A 206      12.396  18.211  31.197  1.00 29.20           O1-
ATOM   1604  N   PRO A 207      10.265  14.128  31.690  1.00 17.76           N  
ATOM   1605  CA  PRO A 207       8.882  13.921  32.042  1.00 17.87           C  
ATOM   1606  C   PRO A 207       8.619  12.694  32.891  1.00 17.64           C  
ATOM   1607  O   PRO A 207       9.356  11.710  32.830  1.00 16.88           O  
ATOM   1608  CB  PRO A 207       8.124  13.775  30.706  1.00 18.01           C  
ATOM   1609  CG  PRO A 207       9.210  13.379  29.751  1.00 18.75           C  
ATOM   1610  CD  PRO A 207      10.433  14.155  30.212  1.00 17.81           C  
ATOM   1611  N   ASN A 208       7.528  12.818  33.649  1.00 14.62           N  
ATOM   1612  CA  ASN A 208       7.056  11.644  34.412  1.00 14.90           C  
ATOM   1613  C   ASN A 208       5.944  11.095  33.502  1.00 17.63           C  
ATOM   1614  O   ASN A 208       5.427  11.815  32.630  1.00 18.36           O  
ATOM   1615  CB  ASN A 208       6.590  11.963  35.801  1.00 15.94           C  
ATOM   1616  CG  ASN A 208       5.448  12.950  35.935  1.00 20.48           C  
ATOM   1617  ND2 ASN A 208       4.270  12.494  35.587  1.00 18.01           N  
ATOM   1618  OD1 ASN A 208       5.631  14.103  36.380  1.00 22.46           O  
ATOM   1619  N   TYR A 209       5.562   9.844  33.645  1.00 18.00           N  
ATOM   1620  CA  TYR A 209       4.524   9.269  32.823  1.00 18.44           C  
ATOM   1621  C   TYR A 209       3.428   8.632  33.684  1.00 20.41           C  
ATOM   1622  O   TYR A 209       3.695   8.064  34.740  1.00 18.44           O  
ATOM   1623  CB  TYR A 209       5.063   8.100  31.952  1.00 18.25           C  
ATOM   1624  CG  TYR A 209       6.046   8.641  30.925  1.00 17.62           C  
ATOM   1625  CD1 TYR A 209       5.587   9.266  29.768  1.00 19.17           C  
ATOM   1626  CD2 TYR A 209       7.418   8.568  31.169  1.00 18.21           C  
ATOM   1627  CE1 TYR A 209       6.498   9.773  28.862  1.00 19.67           C  
ATOM   1628  CE2 TYR A 209       8.324   9.094  30.269  1.00 18.52           C  
ATOM   1629  CZ  TYR A 209       7.849   9.692  29.127  1.00 19.88           C  
ATOM   1630  OH  TYR A 209       8.751  10.198  28.235  1.00 20.72           O  
ATOM   1631  N   THR A 210       2.215   8.738  33.162  1.00 20.38           N  
ATOM   1632  CA  THR A 210       1.082   8.073  33.861  1.00 20.43           C  
ATOM   1633  C   THR A 210       0.869   6.848  32.992  1.00 20.09           C  
ATOM   1634  O   THR A 210       0.436   6.941  31.833  1.00 19.81           O  
ATOM   1635  CB  THR A 210      -0.126   8.992  33.965  1.00 21.85           C  
ATOM   1636  CG2 THR A 210      -1.332   8.311  34.608  1.00 23.21           C  
ATOM   1637  OG1 THR A 210       0.269  10.099  34.794  1.00 23.28           O  
ATOM   1638  N   PHE A 211       1.211   5.686  33.504  1.00 20.32           N  
ATOM   1639  CA  PHE A 211       1.174   4.428  32.787  1.00 20.62           C  
ATOM   1640  C   PHE A 211      -0.037   3.557  33.084  1.00 21.95           C  
ATOM   1641  O   PHE A 211      -0.398   3.370  34.246  1.00 21.09           O  
ATOM   1642  CB  PHE A 211       2.446   3.631  33.162  1.00 19.61           C  
ATOM   1643  CG  PHE A 211       2.603   2.331  32.453  1.00 19.29           C  
ATOM   1644  CD1 PHE A 211       3.249   2.244  31.241  1.00 18.67           C  
ATOM   1645  CD2 PHE A 211       2.088   1.163  33.003  1.00 21.06           C  
ATOM   1646  CE1 PHE A 211       3.385   1.050  30.577  1.00 20.00           C  
ATOM   1647  CE2 PHE A 211       2.231  -0.050  32.343  1.00 20.66           C  
ATOM   1648  CZ  PHE A 211       2.863  -0.109  31.121  1.00 18.54           C  
ATOM   1649  N   SER A 212      -0.620   2.994  32.029  1.00 22.43           N  
ATOM   1650  CA  SER A 212      -1.784   2.106  32.259  1.00 23.85           C  
ATOM   1651  C   SER A 212      -1.986   1.263  31.017  1.00 24.57           C  
ATOM   1652  O   SER A 212      -1.450   1.553  29.953  1.00 24.19           O  
ATOM   1653  CB  SER A 212      -3.054   2.878  32.592  1.00 23.89           C  
ATOM   1654  OG  SER A 212      -3.461   3.666  31.485  1.00 25.17           O  
ATOM   1655  N   ILE A 213      -2.653   0.123  31.202  1.00 25.83           N  
ATOM   1656  CA  ILE A 213      -2.936  -0.839  30.147  1.00 24.23           C  
ATOM   1657  C   ILE A 213      -4.462  -1.019  30.096  1.00 27.48           C  
ATOM   1658  O   ILE A 213      -5.058  -1.418  31.110  1.00 24.45           O  
ATOM   1659  CB  ILE A 213      -2.274  -2.194  30.422  1.00 24.49           C  
ATOM   1660  CG1 ILE A 213      -0.743  -2.021  30.544  1.00 24.82           C  
ATOM   1661  CG2 ILE A 213      -2.608  -3.128  29.261  1.00 26.11           C  
ATOM   1662  CD1 ILE A 213       0.106  -3.248  30.615  1.00 24.77           C  
ATOM   1663  N   ASP A 214      -5.059  -0.688  28.946  1.00 27.51           N  
ATOM   1664  CA  ASP A 214      -6.525  -0.819  28.884  1.00 28.06           C  
ATOM   1665  C   ASP A 214      -6.970  -2.225  29.275  1.00 26.93           C  
ATOM   1666  O   ASP A 214      -6.352  -3.236  28.931  1.00 27.70           O  
ATOM   1667  CB  ASP A 214      -7.041  -0.503  27.490  1.00 28.08           C  
ATOM   1668  CG  ASP A 214      -6.904   0.923  27.053  1.00 28.15           C  
ATOM   1669  OD1 ASP A 214      -6.517   1.815  27.843  1.00 29.66           O  
ATOM   1670  OD2 ASP A 214      -7.170   1.172  25.858  1.00 30.61           O1-
ATOM   1671  N   GLY A 215      -8.071  -2.285  29.998  1.00 29.72           N  
ATOM   1672  CA  GLY A 215      -8.733  -3.485  30.445  1.00 30.36           C  
ATOM   1673  C   GLY A 215      -7.991  -4.400  31.366  1.00 32.01           C  
ATOM   1674  O   GLY A 215      -8.390  -5.567  31.551  1.00 32.76           O  
ATOM   1675  N   HIS A 216      -6.860  -3.958  31.946  1.00 31.94           N  
ATOM   1676  CA  HIS A 216      -6.100  -4.852  32.831  1.00 29.91           C  
ATOM   1677  C   HIS A 216      -5.672  -4.146  34.116  1.00 30.38           C  
ATOM   1678  O   HIS A 216      -5.274  -2.978  34.071  1.00 29.31           O  
ATOM   1679  CB  HIS A 216      -4.845  -5.349  32.116  1.00 28.26           C  
ATOM   1680  CG  HIS A 216      -5.042  -6.276  30.955  1.00 27.17           C  
ATOM   1681  CD2 HIS A 216      -4.787  -7.603  30.815  1.00 26.11           C  
ATOM   1682  ND1 HIS A 216      -5.558  -5.850  29.740  1.00 25.12           N  
ATOM   1683  CE1 HIS A 216      -5.595  -6.857  28.906  1.00 24.96           C  
ATOM   1684  NE2 HIS A 216      -5.144  -7.943  29.529  1.00 25.40           N  
ATOM   1685  N   ASN A 217      -5.751  -4.867  35.229  1.00 30.62           N  
ATOM   1686  CA  ASN A 217      -5.296  -4.285  36.513  1.00 30.95           C  
ATOM   1687  C   ASN A 217      -3.862  -4.803  36.680  1.00 27.95           C  
ATOM   1688  O   ASN A 217      -3.502  -5.770  36.011  1.00 27.64           O  
ATOM   1689  CB  ASN A 217      -6.172  -4.685  37.687  1.00 33.69           C  
ATOM   1690  CG  ASN A 217      -7.427  -3.831  37.778  1.00 39.18           C  
ATOM   1691  ND2 ASN A 217      -8.506  -4.443  38.265  1.00 43.81           N  
ATOM   1692  OD1 ASN A 217      -7.406  -2.661  37.389  1.00 36.85           O  
ATOM   1693  N   LEU A 218      -3.040  -4.177  37.506  1.00 25.41           N  
ATOM   1694  CA  LEU A 218      -1.635  -4.597  37.634  1.00 23.75           C  
ATOM   1695  C   LEU A 218      -1.257  -4.840  39.082  1.00 22.32           C  
ATOM   1696  O   LEU A 218      -1.660  -4.038  39.936  1.00 25.01           O  
ATOM   1697  CB  LEU A 218      -0.754  -3.418  37.122  1.00 24.89           C  
ATOM   1698  CG  LEU A 218      -1.251  -2.655  35.887  1.00 25.68           C  
ATOM   1699  CD1 LEU A 218      -0.324  -1.456  35.614  1.00 26.27           C  
ATOM   1700  CD2 LEU A 218      -1.273  -3.550  34.659  1.00 25.28           C  
ATOM   1701  N   THR A 219      -0.493  -5.863  39.393  1.00 21.92           N  
ATOM   1702  CA  THR A 219      -0.115  -6.079  40.789  1.00 21.85           C  
ATOM   1703  C   THR A 219       1.346  -5.658  40.999  1.00 19.42           C  
ATOM   1704  O   THR A 219       2.216  -6.347  40.506  1.00 20.47           O  
ATOM   1705  CB  THR A 219      -0.341  -7.548  41.195  1.00 23.73           C  
ATOM   1706  CG2 THR A 219       0.016  -7.801  42.656  1.00 22.99           C  
ATOM   1707  OG1 THR A 219      -1.761  -7.810  41.056  1.00 25.25           O  
ATOM   1708  N   VAL A 220       1.585  -4.552  41.694  1.00 20.27           N  
ATOM   1709  CA  VAL A 220       2.964  -4.123  41.896  1.00 19.23           C  
ATOM   1710  C   VAL A 220       3.648  -4.976  42.958  1.00 17.68           C  
ATOM   1711  O   VAL A 220       3.100  -5.118  44.050  1.00 18.47           O  
ATOM   1712  CB  VAL A 220       3.040  -2.634  42.279  1.00 22.40           C  
ATOM   1713  CG1 VAL A 220       4.473  -2.239  42.602  1.00 24.28           C  
ATOM   1714  CG2 VAL A 220       2.479  -1.768  41.162  1.00 21.20           C  
ATOM   1715  N   ILE A 221       4.854  -5.488  42.680  1.00 16.47           N  
ATOM   1716  CA  ILE A 221       5.579  -6.337  43.631  1.00 16.25           C  
ATOM   1717  C   ILE A 221       7.030  -5.896  43.842  1.00 15.82           C  
ATOM   1718  O   ILE A 221       7.753  -6.498  44.642  1.00 15.58           O  
ATOM   1719  CB  ILE A 221       5.617  -7.782  43.087  1.00 18.97           C  
ATOM   1720  CG1 ILE A 221       6.201  -7.818  41.677  1.00 19.67           C  
ATOM   1721  CG2 ILE A 221       4.195  -8.396  43.101  1.00 18.88           C  
ATOM   1722  CD1 ILE A 221       6.734  -9.191  41.260  1.00 21.28           C  
ATOM   1723  N   GLU A 222       7.460  -4.835  43.144  1.00 14.26           N  
ATOM   1724  CA  GLU A 222       8.869  -4.369  43.332  1.00 16.43           C  
ATOM   1725  C   GLU A 222       8.920  -2.853  43.074  1.00 16.11           C  
ATOM   1726  O   GLU A 222       8.242  -2.356  42.150  1.00 16.48           O  
ATOM   1727  CB  GLU A 222       9.810  -5.072  42.386  1.00 15.21           C  
ATOM   1728  CG  GLU A 222      11.286  -4.701  42.517  1.00 17.56           C  
ATOM   1729  CD  GLU A 222      12.008  -4.581  41.201  1.00 17.13           C  
ATOM   1730  OE1 GLU A 222      11.697  -5.257  40.203  1.00 16.70           O  
ATOM   1731  OE2 GLU A 222      12.980  -3.759  41.108  1.00 17.88           O1-
ATOM   1732  N   VAL A 223       9.693  -2.115  43.844  1.00 15.47           N  
ATOM   1733  CA  VAL A 223       9.804  -0.661  43.749  1.00 16.47           C  
ATOM   1734  C   VAL A 223      11.282  -0.266  43.756  1.00 15.40           C  
ATOM   1735  O   VAL A 223      11.902  -0.544  44.775  1.00 14.67           O  
ATOM   1736  CB  VAL A 223       9.147   0.000  44.989  1.00 17.91           C  
ATOM   1737  CG1 VAL A 223       9.238   1.530  44.908  1.00 18.48           C  
ATOM   1738  CG2 VAL A 223       7.679  -0.383  45.166  1.00 17.86           C  
ATOM   1739  N   ASP A 224      11.853   0.259  42.675  1.00 12.21           N  
ATOM   1740  CA  ASP A 224      13.263   0.615  42.605  1.00 13.27           C  
ATOM   1741  C   ASP A 224      14.172  -0.473  43.180  1.00 14.93           C  
ATOM   1742  O   ASP A 224      15.075  -0.158  43.984  1.00 13.92           O  
ATOM   1743  CB  ASP A 224      13.496   1.932  43.420  1.00 11.92           C  
ATOM   1744  CG  ASP A 224      12.834   3.131  42.793  1.00 13.65           C  
ATOM   1745  OD1 ASP A 224      12.106   3.070  41.785  1.00 12.65           O  
ATOM   1746  OD2 ASP A 224      13.008   4.266  43.335  1.00 13.66           O1-
ATOM   1747  N   GLY A 225      13.966  -1.751  42.797  1.00 14.10           N  
ATOM   1748  CA  GLY A 225      14.826  -2.803  43.312  1.00 16.95           C  
ATOM   1749  C   GLY A 225      14.397  -3.356  44.662  1.00 17.29           C  
ATOM   1750  O   GLY A 225      15.078  -4.263  45.125  1.00 19.59           O  
ATOM   1751  N   ILE A 226      13.381  -2.839  45.333  1.00 15.64           N  
ATOM   1752  CA  ILE A 226      12.985  -3.327  46.648  1.00 17.24           C  
ATOM   1753  C   ILE A 226      11.678  -4.126  46.537  1.00 17.33           C  
ATOM   1754  O   ILE A 226      10.682  -3.602  46.026  1.00 16.78           O  
ATOM   1755  CB  ILE A 226      12.751  -2.126  47.598  1.00 17.80           C  
ATOM   1756  CG1 ILE A 226      14.020  -1.255  47.737  1.00 19.08           C  
ATOM   1757  CG2 ILE A 226      12.235  -2.565  48.975  1.00 18.38           C  
ATOM   1758  CD1 ILE A 226      15.182  -1.923  48.462  1.00 19.45           C  
ATOM   1759  N   ASN A 227      11.699  -5.387  46.987  1.00 16.68           N  
ATOM   1760  CA  ASN A 227      10.448  -6.175  46.932  1.00 17.44           C  
ATOM   1761  C   ASN A 227       9.384  -5.567  47.798  1.00 16.45           C  
ATOM   1762  O   ASN A 227       9.590  -5.208  48.979  1.00 17.67           O  
ATOM   1763  CB  ASN A 227      10.715  -7.597  47.506  1.00 19.14           C  
ATOM   1764  CG  ASN A 227      11.682  -8.364  46.630  1.00 20.20           C  
ATOM   1765  ND2 ASN A 227      11.658  -8.075  45.355  1.00 17.46           N  
ATOM   1766  OD1 ASN A 227      12.482  -9.193  47.106  1.00 22.96           O  
ATOM   1767  N   SER A 228       8.151  -5.453  47.298  1.00 17.72           N  
ATOM   1768  CA  SER A 228       7.092  -4.890  48.097  1.00 18.36           C  
ATOM   1769  C   SER A 228       5.943  -5.890  48.301  1.00 21.12           C  
ATOM   1770  O   SER A 228       5.906  -6.895  47.589  1.00 20.58           O  
ATOM   1771  CB  SER A 228       6.531  -3.668  47.353  1.00 20.03           C  
ATOM   1772  OG  SER A 228       5.744  -4.067  46.228  1.00 21.42           O  
ATOM   1773  N  AGLN A 229       5.095  -5.599  49.273  0.70 21.53           N  
ATOM   1774  N  BGLN A 229       5.074  -5.581  49.250  0.30 22.22           N  
ATOM   1775  CA AGLN A 229       3.884  -6.408  49.477  0.70 23.84           C  
ATOM   1776  CA BGLN A 229       3.882  -6.406  49.473  0.30 24.21           C  
ATOM   1777  C  AGLN A 229       3.061  -6.156  48.200  0.70 24.97           C  
ATOM   1778  C  BGLN A 229       3.005  -6.138  48.235  0.30 25.04           C  
ATOM   1779  O  AGLN A 229       3.101  -5.037  47.655  0.70 21.44           O  
ATOM   1780  O  BGLN A 229       3.036  -5.022  47.702  0.30 23.71           O  
ATOM   1781  CB AGLN A 229       3.114  -5.900  50.700  0.70 24.63           C  
ATOM   1782  CB BGLN A 229       3.119  -5.962  50.712  0.30 25.03           C  
ATOM   1783  CG AGLN A 229       3.690  -6.473  51.996  0.70 26.40           C  
ATOM   1784  CG BGLN A 229       3.831  -6.134  52.035  0.30 26.25           C  
ATOM   1785  CD AGLN A 229       3.288  -5.737  53.246  0.70 27.12           C  
ATOM   1786  CD BGLN A 229       3.894  -7.553  52.544  0.30 27.06           C  
ATOM   1787  NE2AGLN A 229       2.162  -5.056  53.252  0.70 26.48           N  
ATOM   1788  NE2BGLN A 229       3.287  -8.504  51.847  0.30 27.42           N  
ATOM   1789  OE1AGLN A 229       4.060  -5.776  54.220  0.70 29.96           O  
ATOM   1790  OE1BGLN A 229       4.503  -7.789  53.596  0.30 28.08           O  
ATOM   1791  N   PRO A 230       2.350  -7.159  47.717  1.00 25.66           N  
ATOM   1792  CA  PRO A 230       1.575  -7.023  46.481  1.00 24.58           C  
ATOM   1793  C   PRO A 230       0.583  -5.907  46.558  1.00 24.64           C  
ATOM   1794  O   PRO A 230      -0.144  -5.789  47.566  1.00 24.43           O  
ATOM   1795  CB  PRO A 230       0.892  -8.379  46.323  1.00 27.21           C  
ATOM   1796  CG  PRO A 230       1.740  -9.317  47.129  1.00 28.04           C  
ATOM   1797  CD  PRO A 230       2.256  -8.508  48.307  1.00 26.98           C  
ATOM   1798  N   LEU A 231       0.527  -5.038  45.540  1.00 22.24           N  
ATOM   1799  CA  LEU A 231      -0.424  -3.930  45.591  1.00 23.33           C  
ATOM   1800  C   LEU A 231      -1.159  -3.837  44.254  1.00 24.01           C  
ATOM   1801  O   LEU A 231      -0.525  -3.707  43.213  1.00 22.24           O  
ATOM   1802  CB  LEU A 231       0.266  -2.612  45.934  1.00 23.65           C  
ATOM   1803  CG  LEU A 231      -0.612  -1.373  46.042  1.00 25.77           C  
ATOM   1804  CD1 LEU A 231      -1.489  -1.366  47.289  1.00 27.10           C  
ATOM   1805  CD2 LEU A 231       0.235  -0.099  46.015  1.00 26.28           C  
ATOM   1806  N   LEU A 232      -2.485  -3.952  44.323  1.00 24.82           N  
ATOM   1807  CA  LEU A 232      -3.297  -3.904  43.096  1.00 25.73           C  
ATOM   1808  C   LEU A 232      -3.598  -2.471  42.725  1.00 22.94           C  
ATOM   1809  O   LEU A 232      -4.110  -1.669  43.493  1.00 24.83           O  
ATOM   1810  CB  LEU A 232      -4.628  -4.664  43.291  1.00 27.40           C  
ATOM   1811  CG  LEU A 232      -5.485  -4.805  42.027  1.00 28.97           C  
ATOM   1812  CD1 LEU A 232      -4.873  -5.834  41.089  1.00 30.02           C  
ATOM   1813  CD2 LEU A 232      -6.908  -5.242  42.398  1.00 31.69           C  
ATOM   1814  N   VAL A 233      -3.225  -2.094  41.491  1.00 22.10           N  
ATOM   1815  CA  VAL A 233      -3.470  -0.745  41.017  1.00 22.13           C  
ATOM   1816  C   VAL A 233      -3.959  -0.786  39.558  1.00 22.14           C  
ATOM   1817  O   VAL A 233      -3.862  -1.815  38.891  1.00 22.49           O  
ATOM   1818  CB  VAL A 233      -2.161   0.122  41.028  1.00 20.06           C  
ATOM   1819  CG1 VAL A 233      -1.557   0.271  42.406  1.00 20.10           C  
ATOM   1820  CG2 VAL A 233      -1.174  -0.468  40.027  1.00 20.06           C  
ATOM   1821  N   ASP A 234      -4.445   0.357  39.054  1.00 21.22           N  
ATOM   1822  CA  ASP A 234      -4.879   0.347  37.642  1.00 23.78           C  
ATOM   1823  C   ASP A 234      -4.151   1.422  36.857  1.00 23.55           C  
ATOM   1824  O   ASP A 234      -4.377   1.651  35.670  1.00 22.91           O  
ATOM   1825  CB  ASP A 234      -6.399   0.460  37.507  1.00 25.05           C  
ATOM   1826  CG  ASP A 234      -6.987   1.704  38.077  1.00 26.85           C  
ATOM   1827  OD1 ASP A 234      -6.309   2.600  38.616  1.00 25.49           O  
ATOM   1828  OD2 ASP A 234      -8.251   1.854  37.994  1.00 29.83           O1-
ATOM   1829  N   SER A 235      -3.254   2.165  37.534  1.00 23.32           N  
ATOM   1830  CA  SER A 235      -2.429   3.151  36.857  1.00 23.18           C  
ATOM   1831  C   SER A 235      -1.189   3.418  37.756  1.00 22.12           C  
ATOM   1832  O   SER A 235      -1.299   3.226  38.955  1.00 21.39           O  
ATOM   1833  CB  SER A 235      -3.045   4.440  36.416  1.00 23.69           C  
ATOM   1834  OG  SER A 235      -3.473   5.244  37.478  1.00 29.11           O  
ATOM   1835  N   ILE A 236      -0.098   3.783  37.111  1.00 20.02           N  
ATOM   1836  CA  ILE A 236       1.150   4.040  37.842  1.00 20.74           C  
ATOM   1837  C   ILE A 236       1.760   5.343  37.352  1.00 19.15           C  
ATOM   1838  O   ILE A 236       2.046   5.431  36.157  1.00 19.80           O  
ATOM   1839  CB  ILE A 236       2.183   2.918  37.629  1.00 22.04           C  
ATOM   1840  CG1 ILE A 236       1.716   1.580  38.247  1.00 21.29           C  
ATOM   1841  CG2 ILE A 236       3.537   3.261  38.294  1.00 20.11           C  
ATOM   1842  CD1 ILE A 236       2.544   0.385  37.812  1.00 20.77           C  
ATOM   1843  N   GLN A 237       1.923   6.341  38.203  1.00 19.70           N  
ATOM   1844  CA  GLN A 237       2.581   7.579  37.773  1.00 20.70           C  
ATOM   1845  C   GLN A 237       4.079   7.336  38.090  1.00 19.97           C  
ATOM   1846  O   GLN A 237       4.358   7.184  39.267  1.00 21.16           O  
ATOM   1847  CB  GLN A 237       2.121   8.826  38.511  1.00 23.03           C  
ATOM   1848  CG  GLN A 237       2.790  10.069  37.896  1.00 25.72           C  
ATOM   1849  CD  GLN A 237       2.308  11.369  38.476  1.00 28.70           C  
ATOM   1850  NE2 GLN A 237       1.827  11.348  39.700  1.00 28.26           N  
ATOM   1851  OE1 GLN A 237       2.379  12.427  37.827  1.00 29.97           O  
ATOM   1852  N   ILE A 238       4.921   7.222  37.082  1.00 18.62           N  
ATOM   1853  CA  ILE A 238       6.330   6.879  37.317  1.00 15.62           C  
ATOM   1854  C   ILE A 238       7.235   8.038  36.928  1.00 14.75           C  
ATOM   1855  O   ILE A 238       7.172   8.585  35.827  1.00 16.55           O  
ATOM   1856  CB  ILE A 238       6.667   5.574  36.588  1.00 14.80           C  
ATOM   1857  CG1 ILE A 238       8.117   5.088  36.809  1.00 14.52           C  
ATOM   1858  CG2 ILE A 238       6.369   5.710  35.079  1.00 15.44           C  
ATOM   1859  CD1 ILE A 238       8.343   3.725  36.126  1.00 15.87           C  
ATOM   1860  N   PHE A 239       8.049   8.446  37.902  1.00 14.05           N  
ATOM   1861  CA  PHE A 239       8.961   9.584  37.712  1.00 14.38           C  
ATOM   1862  C   PHE A 239      10.262   9.133  37.091  1.00 14.34           C  
ATOM   1863  O   PHE A 239      10.611   7.937  37.045  1.00 13.44           O  
ATOM   1864  CB  PHE A 239       9.181  10.311  39.053  1.00 15.57           C  
ATOM   1865  CG  PHE A 239       7.873  10.887  39.562  1.00 17.05           C  
ATOM   1866  CD1 PHE A 239       7.037  10.134  40.364  1.00 16.85           C  
ATOM   1867  CD2 PHE A 239       7.487  12.169  39.211  1.00 17.63           C  
ATOM   1868  CE1 PHE A 239       5.812  10.631  40.792  1.00 18.52           C  
ATOM   1869  CE2 PHE A 239       6.258  12.662  39.639  1.00 17.91           C  
ATOM   1870  CZ  PHE A 239       5.420  11.912  40.404  1.00 17.83           C  
ATOM   1871  N   ALA A 240      10.990  10.119  36.530  1.00 13.38           N  
ATOM   1872  CA  ALA A 240      12.232   9.742  35.855  1.00 12.93           C  
ATOM   1873  C   ALA A 240      13.132   8.904  36.762  1.00 13.13           C  
ATOM   1874  O   ALA A 240      13.393   9.228  37.912  1.00 14.53           O  
ATOM   1875  CB  ALA A 240      12.995  11.004  35.414  1.00 13.49           C  
ATOM   1876  N   ALA A 241      13.687   7.823  36.202  1.00 11.42           N  
ATOM   1877  CA  ALA A 241      14.598   6.919  36.834  1.00 11.30           C  
ATOM   1878  C   ALA A 241      14.010   5.896  37.778  1.00 11.67           C  
ATOM   1879  O   ALA A 241      14.765   5.034  38.274  1.00 13.49           O  
ATOM   1880  CB  ALA A 241      15.773   7.636  37.521  1.00 10.68           C  
ATOM   1881  N   GLN A 242      12.721   5.983  38.085  1.00 13.16           N  
ATOM   1882  CA  GLN A 242      12.082   4.993  38.943  1.00 11.40           C  
ATOM   1883  C   GLN A 242      11.798   3.711  38.168  1.00 13.10           C  
ATOM   1884  O   GLN A 242      11.795   3.648  36.964  1.00 11.28           O  
ATOM   1885  CB  GLN A 242      10.737   5.475  39.526  1.00 11.38           C  
ATOM   1886  CG  GLN A 242      10.944   6.588  40.540  1.00 10.72           C  
ATOM   1887  CD  GLN A 242       9.636   7.110  41.097  1.00 12.54           C  
ATOM   1888  NE2 GLN A 242       9.686   7.672  42.285  1.00 12.77           N  
ATOM   1889  OE1 GLN A 242       8.597   6.993  40.423  1.00 13.82           O  
ATOM   1890  N   ARG A 243      11.623   2.609  38.971  1.00 12.70           N  
ATOM   1891  CA  ARG A 243      11.308   1.336  38.365  1.00 12.73           C  
ATOM   1892  C   ARG A 243      10.240   0.611  39.203  1.00 13.96           C  
ATOM   1893  O   ARG A 243      10.132   0.800  40.414  1.00 14.08           O  
ATOM   1894  CB  ARG A 243      12.489   0.352  38.313  1.00 13.56           C  
ATOM   1895  CG  ARG A 243      13.601   0.727  37.346  1.00 12.18           C  
ATOM   1896  CD  ARG A 243      14.557   1.712  38.017  1.00 13.81           C  
ATOM   1897  NE  ARG A 243      15.269   1.103  39.144  1.00 12.88           N  
ATOM   1898  CZ  ARG A 243      15.736   1.736  40.191  1.00 15.35           C  
ATOM   1899  NH1 ARG A 243      15.546   3.071  40.274  1.00 14.16           N1+
ATOM   1900  NH2 ARG A 243      16.400   1.102  41.161  1.00 14.55           N  
ATOM   1901  N   TYR A 244       9.424  -0.162  38.496  1.00 14.27           N  
ATOM   1902  CA  TYR A 244       8.413  -0.952  39.187  1.00 15.53           C  
ATOM   1903  C   TYR A 244       8.298  -2.300  38.489  1.00 17.65           C  
ATOM   1904  O   TYR A 244       8.345  -2.283  37.261  1.00 18.57           O  
ATOM   1905  CB  TYR A 244       6.985  -0.370  39.122  1.00 16.00           C  
ATOM   1906  CG  TYR A 244       6.778   0.828  40.019  1.00 17.33           C  
ATOM   1907  CD1 TYR A 244       6.582   0.715  41.384  1.00 16.09           C  
ATOM   1908  CD2 TYR A 244       6.812   2.108  39.448  1.00 15.52           C  
ATOM   1909  CE1 TYR A 244       6.404   1.840  42.162  1.00 16.71           C  
ATOM   1910  CE2 TYR A 244       6.651   3.226  40.235  1.00 15.23           C  
ATOM   1911  CZ  TYR A 244       6.436   3.091  41.574  1.00 15.97           C  
ATOM   1912  OH  TYR A 244       6.244   4.193  42.369  1.00 16.99           O  
ATOM   1913  N   SER A 245       8.085  -3.370  39.238  1.00 18.26           N  
ATOM   1914  CA  SER A 245       7.775  -4.647  38.599  1.00 17.57           C  
ATOM   1915  C   SER A 245       6.274  -4.833  38.965  1.00 18.58           C  
ATOM   1916  O   SER A 245       5.891  -4.513  40.093  1.00 17.88           O  
ATOM   1917  CB  SER A 245       8.489  -5.883  39.051  1.00 18.58           C  
ATOM   1918  OG  SER A 245       9.779  -6.055  38.536  1.00 17.72           O  
ATOM   1919  N   PHE A 246       5.481  -5.312  38.007  1.00 19.29           N  
ATOM   1920  CA  PHE A 246       4.059  -5.531  38.255  1.00 19.98           C  
ATOM   1921  C   PHE A 246       3.683  -6.841  37.545  1.00 20.82           C  
ATOM   1922  O   PHE A 246       4.314  -7.223  36.571  1.00 21.17           O  
ATOM   1923  CB  PHE A 246       3.125  -4.425  37.812  1.00 21.41           C  
ATOM   1924  CG  PHE A 246       3.115  -4.126  36.325  1.00 24.06           C  
ATOM   1925  CD1 PHE A 246       2.312  -4.852  35.445  1.00 23.31           C  
ATOM   1926  CD2 PHE A 246       3.898  -3.117  35.799  1.00 23.80           C  
ATOM   1927  CE1 PHE A 246       2.317  -4.577  34.097  1.00 24.93           C  
ATOM   1928  CE2 PHE A 246       3.914  -2.847  34.445  1.00 24.71           C  
ATOM   1929  CZ  PHE A 246       3.109  -3.557  33.570  1.00 24.13           C  
ATOM   1930  N   VAL A 247       2.720  -7.531  38.150  1.00 22.49           N  
ATOM   1931  CA  VAL A 247       2.272  -8.783  37.533  1.00 22.23           C  
ATOM   1932  C   VAL A 247       1.015  -8.460  36.727  1.00 21.82           C  
ATOM   1933  O   VAL A 247       0.140  -7.710  37.179  1.00 23.31           O  
ATOM   1934  CB  VAL A 247       1.938  -9.853  38.590  1.00 24.88           C  
ATOM   1935  CG1 VAL A 247       1.330 -11.086  37.907  1.00 25.30           C  
ATOM   1936  CG2 VAL A 247       3.200 -10.212  39.356  1.00 23.06           C  
ATOM   1937  N   LEU A 248       1.002  -8.959  35.507  1.00 22.71           N  
ATOM   1938  CA  LEU A 248      -0.110  -8.864  34.590  1.00 23.64           C  
ATOM   1939  C   LEU A 248      -0.628 -10.307  34.327  1.00 24.48           C  
ATOM   1940  O   LEU A 248       0.140 -11.156  33.897  1.00 23.40           O  
ATOM   1941  CB  LEU A 248       0.234  -8.277  33.223  1.00 25.38           C  
ATOM   1942  CG  LEU A 248      -0.987  -8.040  32.320  1.00 27.24           C  
ATOM   1943  CD1 LEU A 248      -1.032  -6.668  31.707  1.00 27.42           C  
ATOM   1944  CD2 LEU A 248      -1.044  -9.091  31.203  1.00 28.80           C  
ATOM   1945  N   ASN A 249      -1.893 -10.502  34.660  1.00 27.70           N  
ATOM   1946  CA  ASN A 249      -2.515 -11.826  34.423  1.00 30.11           C  
ATOM   1947  C   ASN A 249      -3.188 -11.712  33.061  1.00 28.40           C  
ATOM   1948  O   ASN A 249      -4.126 -10.901  32.916  1.00 29.10           O  
ATOM   1949  CB  ASN A 249      -3.530 -12.135  35.522  1.00 33.05           C  
ATOM   1950  CG  ASN A 249      -4.083 -13.551  35.439  1.00 36.51           C  
ATOM   1951  ND2 ASN A 249      -3.809 -14.276  34.367  1.00 34.54           N  
ATOM   1952  OD1 ASN A 249      -4.750 -14.006  36.379  1.00 40.09           O  
ATOM   1953  N   ALA A 250      -2.711 -12.435  32.067  1.00 29.58           N  
ATOM   1954  CA  ALA A 250      -3.297 -12.323  30.724  1.00 31.43           C  
ATOM   1955  C   ALA A 250      -4.518 -13.251  30.605  1.00 34.34           C  
ATOM   1956  O   ALA A 250      -4.468 -14.274  29.918  1.00 35.01           O  
ATOM   1957  CB  ALA A 250      -2.243 -12.689  29.696  1.00 29.20           C  
ATOM   1958  N   ASN A 251      -5.573 -12.885  31.290  1.00 37.79           N  
ATOM   1959  CA  ASN A 251      -6.800 -13.664  31.357  1.00 40.49           C  
ATOM   1960  C   ASN A 251      -7.992 -12.897  30.828  1.00 39.22           C  
ATOM   1961  O   ASN A 251      -9.132 -13.261  31.149  1.00 39.62           O  
ATOM   1962  CB  ASN A 251      -7.029 -14.084  32.812  1.00 43.79           C  
ATOM   1963  CG  ASN A 251      -7.483 -12.957  33.732  1.00 48.65           C  
ATOM   1964  ND2 ASN A 251      -8.034 -13.376  34.853  1.00 52.82           N  
ATOM   1965  OD1 ASN A 251      -7.330 -11.770  33.435  1.00 47.71           O  
ATOM   1966  N   GLN A 252      -7.760 -11.831  30.062  1.00 37.39           N  
ATOM   1967  CA  GLN A 252      -8.885 -11.085  29.510  1.00 36.46           C  
ATOM   1968  C   GLN A 252      -9.204 -11.671  28.125  1.00 35.60           C  
ATOM   1969  O   GLN A 252      -8.469 -12.532  27.639  1.00 35.08           O  
ATOM   1970  CB  GLN A 252      -8.660  -9.598  29.421  1.00 36.69           C  
ATOM   1971  CG  GLN A 252      -8.379  -8.906  30.737  1.00 39.51           C  
ATOM   1972  CD  GLN A 252      -9.522  -8.986  31.725  1.00 40.47           C  
ATOM   1973  NE2 GLN A 252     -10.587  -8.251  31.434  1.00 39.66           N  
ATOM   1974  OE1 GLN A 252      -9.410  -9.685  32.742  1.00 42.10           O  
ATOM   1975  N   THR A 253     -10.235 -11.154  27.471  1.00 36.89           N  
ATOM   1976  CA  THR A 253     -10.553 -11.702  26.145  1.00 39.44           C  
ATOM   1977  C   THR A 253      -9.462 -11.381  25.131  1.00 39.34           C  
ATOM   1978  O   THR A 253      -8.959 -10.264  25.003  1.00 39.26           O  
ATOM   1979  CB  THR A 253     -11.950 -11.276  25.690  1.00 41.39           C  
ATOM   1980  CG2 THR A 253     -12.974 -11.524  26.787  1.00 41.80           C  
ATOM   1981  OG1 THR A 253     -11.972  -9.863  25.426  1.00 46.13           O  
ATOM   1982  N   VAL A 254      -9.042 -12.417  24.405  1.00 38.11           N  
ATOM   1983  CA  VAL A 254      -8.014 -12.300  23.376  1.00 37.23           C  
ATOM   1984  C   VAL A 254      -8.308 -11.144  22.440  1.00 37.94           C  
ATOM   1985  O   VAL A 254      -9.350 -11.071  21.790  1.00 37.91           O  
ATOM   1986  CB  VAL A 254      -7.896 -13.630  22.620  1.00 36.56           C  
ATOM   1987  CG1 VAL A 254      -7.073 -13.547  21.361  1.00 36.71           C  
ATOM   1988  CG2 VAL A 254      -7.332 -14.688  23.573  1.00 35.40           C  
ATOM   1989  N   GLY A 255      -7.381 -10.175  22.377  1.00 35.30           N  
ATOM   1990  CA  GLY A 255      -7.532  -9.010  21.530  1.00 32.85           C  
ATOM   1991  C   GLY A 255      -6.254  -8.143  21.575  1.00 32.36           C  
ATOM   1992  O   GLY A 255      -5.196  -8.605  21.984  1.00 30.44           O  
ATOM   1993  N   ASN A 256      -6.418  -6.917  21.150  1.00 32.39           N  
ATOM   1994  CA  ASN A 256      -5.378  -5.905  21.113  1.00 32.69           C  
ATOM   1995  C   ASN A 256      -5.769  -4.829  22.110  1.00 31.80           C  
ATOM   1996  O   ASN A 256      -6.882  -4.313  22.004  1.00 31.06           O  
ATOM   1997  CB  ASN A 256      -5.245  -5.235  19.739  1.00 32.87           C  
ATOM   1998  CG  ASN A 256      -4.646  -6.161  18.714  1.00 34.41           C  
ATOM   1999  ND2 ASN A 256      -3.408  -6.578  18.909  1.00 32.35           N  
ATOM   2000  OD1 ASN A 256      -5.313  -6.497  17.705  1.00 37.04           O  
ATOM   2001  N   TYR A 257      -4.856  -4.538  23.058  1.00 29.54           N  
ATOM   2002  CA  TYR A 257      -5.204  -3.515  24.058  1.00 27.32           C  
ATOM   2003  C   TYR A 257      -4.149  -2.401  24.015  1.00 26.23           C  
ATOM   2004  O   TYR A 257      -2.985  -2.671  23.737  1.00 24.52           O  
ATOM   2005  CB  TYR A 257      -5.237  -4.173  25.428  1.00 28.54           C  
ATOM   2006  CG  TYR A 257      -6.296  -5.249  25.616  1.00 30.49           C  
ATOM   2007  CD1 TYR A 257      -6.062  -6.557  25.235  1.00 29.98           C  
ATOM   2008  CD2 TYR A 257      -7.516  -4.924  26.193  1.00 31.00           C  
ATOM   2009  CE1 TYR A 257      -7.039  -7.525  25.415  1.00 32.30           C  
ATOM   2010  CE2 TYR A 257      -8.500  -5.885  26.376  1.00 32.95           C  
ATOM   2011  CZ  TYR A 257      -8.246  -7.179  25.977  1.00 32.83           C  
ATOM   2012  OH  TYR A 257      -9.218  -8.140  26.155  1.00 34.32           O  
ATOM   2013  N   TRP A 258      -4.534  -1.166  24.221  1.00 26.27           N  
ATOM   2014  CA  TRP A 258      -3.556  -0.100  24.175  1.00 27.39           C  
ATOM   2015  C   TRP A 258      -2.757  -0.094  25.506  1.00 26.36           C  
ATOM   2016  O   TRP A 258      -3.337  -0.314  26.562  1.00 25.27           O  
ATOM   2017  CB  TRP A 258      -4.193   1.278  24.090  1.00 28.48           C  
ATOM   2018  CG  TRP A 258      -4.711   1.701  22.753  1.00 30.30           C  
ATOM   2019  CD1 TRP A 258      -6.023   1.954  22.448  1.00 31.82           C  
ATOM   2020  CD2 TRP A 258      -3.969   1.964  21.565  1.00 30.92           C  
ATOM   2021  CE2 TRP A 258      -4.903   2.368  20.569  1.00 32.18           C  
ATOM   2022  CE3 TRP A 258      -2.617   1.914  21.224  1.00 30.68           C  
ATOM   2023  NE1 TRP A 258      -6.143   2.346  21.136  1.00 30.80           N  
ATOM   2024  CZ2 TRP A 258      -4.513   2.696  19.274  1.00 31.34           C  
ATOM   2025  CZ3 TRP A 258      -2.229   2.238  19.936  1.00 30.64           C  
ATOM   2026  CH2 TRP A 258      -3.180   2.628  18.976  1.00 32.00           C  
ATOM   2027  N   ILE A 259      -1.479   0.178  25.353  1.00 24.94           N  
ATOM   2028  CA  ILE A 259      -0.614   0.380  26.545  1.00 23.04           C  
ATOM   2029  C   ILE A 259      -0.415   1.902  26.494  1.00 23.18           C  
ATOM   2030  O   ILE A 259      -0.089   2.375  25.392  1.00 24.31           O  
ATOM   2031  CB  ILE A 259       0.711  -0.329  26.370  1.00 22.39           C  
ATOM   2032  CG1 ILE A 259       0.502  -1.837  26.515  1.00 22.61           C  
ATOM   2033  CG2 ILE A 259       1.721   0.210  27.409  1.00 21.10           C  
ATOM   2034  CD1 ILE A 259       1.653  -2.670  26.004  1.00 24.37           C  
ATOM   2035  N   ARG A 260      -0.684   2.650  27.524  1.00 23.59           N  
ATOM   2036  CA  ARG A 260      -0.569   4.086  27.531  1.00 22.74           C  
ATOM   2037  C   ARG A 260       0.482   4.614  28.521  1.00 22.52           C  
ATOM   2038  O   ARG A 260       0.525   4.147  29.649  1.00 21.72           O  
ATOM   2039  CB  ARG A 260      -1.914   4.714  27.939  1.00 24.93           C  
ATOM   2040  CG  ARG A 260      -3.045   4.189  26.999  1.00 26.52           C  
ATOM   2041  CD  ARG A 260      -4.402   4.603  27.520  1.00 28.99           C  
ATOM   2042  NE  ARG A 260      -5.476   3.924  26.769  1.00 29.93           N  
ATOM   2043  CZ  ARG A 260      -6.014   4.408  25.645  1.00 32.28           C  
ATOM   2044  NH1 ARG A 260      -5.591   5.557  25.156  1.00 33.15           N1+
ATOM   2045  NH2 ARG A 260      -6.994   3.736  25.024  1.00 31.68           N  
ATOM   2046  N   ALA A 261       1.215   5.602  28.072  1.00 21.08           N  
ATOM   2047  CA  ALA A 261       2.232   6.256  28.932  1.00 21.11           C  
ATOM   2048  C   ALA A 261       2.090   7.736  28.619  1.00 19.57           C  
ATOM   2049  O   ALA A 261       2.716   8.232  27.672  1.00 23.47           O  
ATOM   2050  CB  ALA A 261       3.620   5.716  28.577  1.00 19.59           C  
ATOM   2051  N   ASN A 262       1.303   8.453  29.373  1.00 21.68           N  
ATOM   2052  CA  ASN A 262       1.061   9.884  29.154  1.00 22.69           C  
ATOM   2053  C   ASN A 262       2.022  10.759  29.916  1.00 21.82           C  
ATOM   2054  O   ASN A 262       2.031  10.697  31.145  1.00 21.88           O  
ATOM   2055  CB  ASN A 262      -0.370  10.139  29.679  1.00 26.52           C  
ATOM   2056  CG  ASN A 262      -1.039  11.334  29.018  1.00 29.05           C  
ATOM   2057  ND2 ASN A 262      -0.508  11.867  27.945  1.00 27.78           N  
ATOM   2058  OD1 ASN A 262      -2.078  11.780  29.528  1.00 33.96           O  
ATOM   2059  N   PRO A 263       2.792  11.608  29.249  1.00 24.18           N  
ATOM   2060  CA  PRO A 263       3.756  12.466  29.913  1.00 23.70           C  
ATOM   2061  C   PRO A 263       3.060  13.588  30.646  1.00 25.96           C  
ATOM   2062  O   PRO A 263       1.919  13.925  30.310  1.00 26.58           O  
ATOM   2063  CB  PRO A 263       4.652  12.976  28.781  1.00 24.84           C  
ATOM   2064  CG  PRO A 263       3.821  12.891  27.533  1.00 23.26           C  
ATOM   2065  CD  PRO A 263       2.816  11.785  27.773  1.00 22.93           C  
ATOM   2066  N   ASN A 264       3.718  14.183  31.640  1.00 25.77           N  
ATOM   2067  CA  ASN A 264       3.132  15.284  32.389  1.00 26.19           C  
ATOM   2068  C   ASN A 264       3.145  16.579  31.589  1.00 28.13           C  
ATOM   2069  O   ASN A 264       2.388  17.499  31.926  1.00 29.71           O  
ATOM   2070  CB  ASN A 264       3.798  15.463  33.747  1.00 24.13           C  
ATOM   2071  CG  ASN A 264       5.283  15.796  33.657  1.00 24.93           C  
ATOM   2072  ND2 ASN A 264       6.021  15.009  32.901  1.00 19.27           N  
ATOM   2073  OD1 ASN A 264       5.741  16.763  34.280  1.00 25.78           O  
ATOM   2074  N   PHE A 265       3.994  16.723  30.588  1.00 29.33           N  
ATOM   2075  CA  PHE A 265       4.071  17.919  29.762  1.00 31.08           C  
ATOM   2076  C   PHE A 265       4.605  17.550  28.384  1.00 31.85           C  
ATOM   2077  O   PHE A 265       5.068  16.428  28.149  1.00 32.50           O  
ATOM   2078  CB  PHE A 265       4.847  19.057  30.397  1.00 34.15           C  
ATOM   2079  CG  PHE A 265       6.318  18.806  30.558  1.00 36.80           C  
ATOM   2080  CD1 PHE A 265       7.244  19.456  29.771  1.00 38.42           C  
ATOM   2081  CD2 PHE A 265       6.782  17.912  31.510  1.00 38.94           C  
ATOM   2082  CE1 PHE A 265       8.607  19.211  29.919  1.00 38.91           C  
ATOM   2083  CE2 PHE A 265       8.139  17.674  31.673  1.00 38.40           C  
ATOM   2084  CZ  PHE A 265       9.049  18.328  30.875  1.00 38.45           C  
ATOM   2085  N   GLY A 266       4.506  18.481  27.428  1.00 31.31           N  
ATOM   2086  CA  GLY A 266       4.934  18.190  26.051  1.00 32.32           C  
ATOM   2087  C   GLY A 266       3.642  17.852  25.282  1.00 32.99           C  
ATOM   2088  O   GLY A 266       2.623  18.493  25.531  1.00 34.27           O  
ATOM   2089  N   THR A 267       3.651  16.859  24.413  1.00 34.34           N  
ATOM   2090  CA  THR A 267       2.418  16.523  23.692  1.00 34.91           C  
ATOM   2091  C   THR A 267       1.664  15.444  24.445  1.00 34.01           C  
ATOM   2092  O   THR A 267       2.011  14.254  24.364  1.00 34.25           O  
ATOM   2093  CB  THR A 267       2.726  16.134  22.239  1.00 36.82           C  
ATOM   2094  CG2 THR A 267       1.432  15.891  21.482  1.00 37.82           C  
ATOM   2095  OG1 THR A 267       3.440  17.236  21.625  1.00 37.77           O  
ATOM   2096  N   VAL A 268       0.621  15.841  25.169  1.00 32.37           N  
ATOM   2097  CA  VAL A 268      -0.131  14.870  25.971  1.00 33.67           C  
ATOM   2098  C   VAL A 268      -1.300  14.245  25.243  1.00 33.96           C  
ATOM   2099  O   VAL A 268      -1.728  14.710  24.181  1.00 33.13           O  
ATOM   2100  CB  VAL A 268      -0.590  15.484  27.299  1.00 34.85           C  
ATOM   2101  CG1 VAL A 268       0.633  16.025  28.050  1.00 34.22           C  
ATOM   2102  CG2 VAL A 268      -1.613  16.596  27.073  1.00 36.11           C  
ATOM   2103  N   GLY A 269      -1.799  13.127  25.786  1.00 32.61           N  
ATOM   2104  CA  GLY A 269      -2.926  12.466  25.142  1.00 32.62           C  
ATOM   2105  C   GLY A 269      -2.462  11.411  24.169  1.00 33.38           C  
ATOM   2106  O   GLY A 269      -1.273  11.074  24.080  1.00 34.07           O  
ATOM   2107  N   PHE A 270      -3.430  10.781  23.491  1.00 30.84           N  
ATOM   2108  CA  PHE A 270      -3.166   9.675  22.601  1.00 30.93           C  
ATOM   2109  C   PHE A 270      -3.607   9.825  21.163  1.00 31.74           C  
ATOM   2110  O   PHE A 270      -3.715   8.826  20.452  1.00 30.33           O  
ATOM   2111  CB  PHE A 270      -3.821   8.412  23.237  1.00 30.13           C  
ATOM   2112  CG  PHE A 270      -3.474   8.327  24.712  1.00 30.82           C  
ATOM   2113  CD1 PHE A 270      -2.194   7.947  25.102  1.00 30.09           C  
ATOM   2114  CD2 PHE A 270      -4.392   8.710  25.676  1.00 30.78           C  
ATOM   2115  CE1 PHE A 270      -1.868   7.905  26.450  1.00 29.52           C  
ATOM   2116  CE2 PHE A 270      -4.062   8.673  27.020  1.00 30.34           C  
ATOM   2117  CZ  PHE A 270      -2.796   8.269  27.404  1.00 29.14           C  
ATOM   2118  N   ALA A 271      -3.793  11.036  20.655  1.00 34.29           N  
ATOM   2119  CA  ALA A 271      -4.218  11.230  19.264  1.00 35.66           C  
ATOM   2120  C   ALA A 271      -3.244  10.637  18.263  1.00 36.41           C  
ATOM   2121  O   ALA A 271      -2.040  10.938  18.263  1.00 37.13           O  
ATOM   2122  CB  ALA A 271      -4.371  12.723  18.982  1.00 35.48           C  
ATOM   2123  N   GLY A 272      -3.757   9.756  17.397  1.00 35.35           N  
ATOM   2124  CA  GLY A 272      -2.926   9.131  16.378  1.00 33.96           C  
ATOM   2125  C   GLY A 272      -2.062   8.003  16.917  1.00 31.86           C  
ATOM   2126  O   GLY A 272      -1.251   7.451  16.174  1.00 32.60           O  
ATOM   2127  N   GLY A 273      -2.258   7.613  18.166  1.00 29.99           N  
ATOM   2128  CA  GLY A 273      -1.460   6.518  18.725  1.00 29.45           C  
ATOM   2129  C   GLY A 273      -0.139   7.043  19.307  1.00 26.99           C  
ATOM   2130  O   GLY A 273       0.779   6.230  19.412  1.00 27.50           O  
ATOM   2131  N   ILE A 274      -0.026   8.337  19.570  1.00 25.25           N  
ATOM   2132  CA  ILE A 274       1.205   8.835  20.186  1.00 27.17           C  
ATOM   2133  C   ILE A 274       1.122   8.368  21.662  1.00 25.54           C  
ATOM   2134  O   ILE A 274       0.034   8.080  22.188  1.00 22.61           O  
ATOM   2135  CB  ILE A 274       1.335  10.360  20.220  1.00 28.05           C  
ATOM   2136  CG1 ILE A 274       0.083  10.983  20.841  1.00 28.70           C  
ATOM   2137  CG2 ILE A 274       1.597  10.986  18.849  1.00 28.62           C  
ATOM   2138  CD1 ILE A 274       0.262  12.451  21.185  1.00 29.92           C  
ATOM   2139  N   ASN A 275       2.259   8.317  22.343  1.00 25.02           N  
ATOM   2140  CA  ASN A 275       2.329   7.950  23.751  1.00 22.62           C  
ATOM   2141  C   ASN A 275       1.702   6.604  24.052  1.00 22.92           C  
ATOM   2142  O   ASN A 275       1.191   6.381  25.144  1.00 23.93           O  
ATOM   2143  CB  ASN A 275       1.618   9.029  24.587  1.00 23.23           C  
ATOM   2144  CG  ASN A 275       2.273  10.384  24.503  1.00 24.73           C  
ATOM   2145  ND2 ASN A 275       1.475  11.453  24.640  1.00 24.46           N  
ATOM   2146  OD1 ASN A 275       3.494  10.463  24.309  1.00 22.40           O  
ATOM   2147  N   SER A 276       1.758   5.674  23.098  1.00 22.60           N  
ATOM   2148  CA  SER A 276       1.140   4.386  23.246  1.00 22.53           C  
ATOM   2149  C   SER A 276       1.962   3.257  22.659  1.00 21.75           C  
ATOM   2150  O   SER A 276       2.875   3.415  21.871  1.00 24.19           O  
ATOM   2151  CB  SER A 276      -0.173   4.351  22.375  1.00 23.71           C  
ATOM   2152  OG  SER A 276      -0.932   5.504  22.669  1.00 25.57           O  
ATOM   2153  N   ALA A 277       1.489   2.072  23.012  1.00 20.95           N  
ATOM   2154  CA  ALA A 277       2.064   0.837  22.536  1.00 20.81           C  
ATOM   2155  C   ALA A 277       0.895  -0.173  22.491  1.00 21.70           C  
ATOM   2156  O   ALA A 277      -0.205   0.175  22.924  1.00 23.56           O  
ATOM   2157  CB  ALA A 277       3.211   0.380  23.421  1.00 20.07           C  
ATOM   2158  N   ILE A 278       1.181  -1.355  21.997  1.00 23.89           N  
ATOM   2159  CA  ILE A 278       0.147  -2.367  21.880  1.00 25.77           C  
ATOM   2160  C   ILE A 278       0.383  -3.637  22.670  1.00 25.11           C  
ATOM   2161  O   ILE A 278       1.443  -4.259  22.549  1.00 25.01           O  
ATOM   2162  CB  ILE A 278       0.036  -2.794  20.376  1.00 26.50           C  
ATOM   2163  CG1 ILE A 278      -0.406  -1.620  19.513  1.00 26.56           C  
ATOM   2164  CG2 ILE A 278      -1.001  -3.936  20.261  1.00 27.21           C  
ATOM   2165  CD1 ILE A 278      -0.168  -1.836  18.014  1.00 28.21           C  
ATOM   2166  N   LEU A 279      -0.625  -4.025  23.463  1.00 24.93           N  
ATOM   2167  CA  LEU A 279      -0.531  -5.316  24.158  1.00 25.34           C  
ATOM   2168  C   LEU A 279      -1.338  -6.283  23.234  1.00 27.19           C  
ATOM   2169  O   LEU A 279      -2.511  -5.980  23.016  1.00 27.47           O  
ATOM   2170  CB  LEU A 279      -1.200  -5.278  25.520  1.00 24.76           C  
ATOM   2171  CG  LEU A 279      -1.080  -6.599  26.300  1.00 27.59           C  
ATOM   2172  CD1 LEU A 279       0.312  -6.725  26.893  1.00 27.05           C  
ATOM   2173  CD2 LEU A 279      -2.170  -6.699  27.358  1.00 28.28           C  
ATOM   2174  N   ARG A 280      -0.726  -7.317  22.721  1.00 28.32           N  
ATOM   2175  CA  ARG A 280      -1.412  -8.236  21.822  1.00 29.47           C  
ATOM   2176  C   ARG A 280      -1.422  -9.671  22.300  1.00 28.71           C  
ATOM   2177  O   ARG A 280      -0.388 -10.312  22.432  1.00 28.40           O  
ATOM   2178  CB  ARG A 280      -0.738  -8.167  20.427  1.00 30.19           C  
ATOM   2179  CG  ARG A 280      -1.187  -9.274  19.469  1.00 31.31           C  
ATOM   2180  CD  ARG A 280      -0.801  -8.948  18.020  1.00 30.76           C  
ATOM   2181  NE  ARG A 280      -1.227  -7.613  17.626  1.00 29.23           N  
ATOM   2182  CZ  ARG A 280      -0.575  -6.829  16.777  1.00 29.36           C  
ATOM   2183  NH1 ARG A 280       0.551  -7.218  16.184  1.00 29.58           N1+
ATOM   2184  NH2 ARG A 280      -1.070  -5.629  16.530  1.00 30.52           N  
ATOM   2185  N   TYR A 281      -2.630 -10.215  22.558  1.00 30.22           N  
ATOM   2186  CA  TYR A 281      -2.692 -11.622  22.965  1.00 30.86           C  
ATOM   2187  C   TYR A 281      -2.430 -12.507  21.740  1.00 30.68           C  
ATOM   2188  O   TYR A 281      -2.852 -12.130  20.647  1.00 31.82           O  
ATOM   2189  CB  TYR A 281      -4.060 -11.971  23.516  1.00 30.92           C  
ATOM   2190  CG  TYR A 281      -4.396 -11.552  24.910  1.00 30.87           C  
ATOM   2191  CD1 TYR A 281      -4.471 -10.208  25.256  1.00 31.57           C  
ATOM   2192  CD2 TYR A 281      -4.666 -12.501  25.897  1.00 31.00           C  
ATOM   2193  CE1 TYR A 281      -4.793  -9.823  26.542  1.00 31.09           C  
ATOM   2194  CE2 TYR A 281      -5.017 -12.115  27.180  1.00 31.67           C  
ATOM   2195  CZ  TYR A 281      -5.069 -10.779  27.497  1.00 31.92           C  
ATOM   2196  OH  TYR A 281      -5.415 -10.371  28.766  1.00 31.76           O  
ATOM   2197  N   GLN A 282      -1.767 -13.630  21.917  1.00 32.31           N  
ATOM   2198  CA  GLN A 282      -1.513 -14.518  20.766  1.00 36.10           C  
ATOM   2199  C   GLN A 282      -2.890 -14.943  20.240  1.00 35.93           C  
ATOM   2200  O   GLN A 282      -3.803 -15.136  21.047  1.00 32.52           O  
ATOM   2201  CB  GLN A 282      -0.664 -15.691  21.207  1.00 40.55           C  
ATOM   2202  CG  GLN A 282      -0.328 -16.719  20.145  1.00 46.13           C  
ATOM   2203  CD  GLN A 282       0.388 -17.937  20.679  1.00 50.09           C  
ATOM   2204  NE2 GLN A 282       0.717 -17.974  21.965  1.00 50.94           N  
ATOM   2205  OE1 GLN A 282       0.664 -18.899  19.945  1.00 54.23           O  
ATOM   2206  N   GLY A 283      -3.072 -14.943  18.917  1.00 36.87           N  
ATOM   2207  CA  GLY A 283      -4.390 -15.316  18.371  1.00 37.50           C  
ATOM   2208  C   GLY A 283      -5.157 -14.086  17.939  1.00 37.40           C  
ATOM   2209  O   GLY A 283      -6.101 -14.150  17.145  1.00 39.51           O  
ATOM   2210  N   ALA A 284      -4.793 -12.912  18.442  1.00 35.74           N  
ATOM   2211  CA  ALA A 284      -5.441 -11.668  18.046  1.00 34.25           C  
ATOM   2212  C   ALA A 284      -4.978 -11.273  16.637  1.00 34.88           C  
ATOM   2213  O   ALA A 284      -3.899 -11.647  16.183  1.00 35.09           O  
ATOM   2214  CB  ALA A 284      -5.053 -10.556  19.011  1.00 35.50           C  
ATOM   2215  N   PRO A 285      -5.782 -10.525  15.908  1.00 34.82           N  
ATOM   2216  CA  PRO A 285      -5.429 -10.090  14.573  1.00 36.01           C  
ATOM   2217  C   PRO A 285      -4.322  -9.043  14.645  1.00 36.74           C  
ATOM   2218  O   PRO A 285      -4.215  -8.332  15.653  1.00 37.47           O  
ATOM   2219  CB  PRO A 285      -6.703  -9.434  14.042  1.00 35.62           C  
ATOM   2220  CG  PRO A 285      -7.428  -8.974  15.269  1.00 36.22           C  
ATOM   2221  CD  PRO A 285      -7.110 -10.013  16.324  1.00 35.94           C  
ATOM   2222  N   VAL A 286      -3.538  -8.941  13.573  1.00 35.99           N  
ATOM   2223  CA  VAL A 286      -2.494  -7.912  13.565  1.00 34.82           C  
ATOM   2224  C   VAL A 286      -3.211  -6.614  13.262  1.00 34.02           C  
ATOM   2225  O   VAL A 286      -3.611  -6.420  12.113  1.00 37.04           O  
ATOM   2226  CB  VAL A 286      -1.394  -8.186  12.545  1.00 35.34           C  
ATOM   2227  CG1 VAL A 286      -0.370  -7.046  12.528  1.00 34.66           C  
ATOM   2228  CG2 VAL A 286      -0.675  -9.502  12.840  1.00 35.90           C  
ATOM   2229  N   ALA A 287      -3.429  -5.753  14.236  1.00 33.37           N  
ATOM   2230  CA  ALA A 287      -4.123  -4.497  14.043  1.00 32.26           C  
ATOM   2231  C   ALA A 287      -3.976  -3.588  15.258  1.00 32.95           C  
ATOM   2232  O   ALA A 287      -3.631  -4.074  16.333  1.00 31.63           O  
ATOM   2233  CB  ALA A 287      -5.637  -4.802  13.901  1.00 32.89           C  
ATOM   2234  N   GLU A 288      -4.311  -2.317  15.102  1.00 33.87           N  
ATOM   2235  CA  GLU A 288      -4.254  -1.406  16.235  1.00 36.64           C  
ATOM   2236  C   GLU A 288      -5.474  -1.633  17.112  1.00 37.79           C  
ATOM   2237  O   GLU A 288      -6.571  -1.931  16.631  1.00 38.14           O  
ATOM   2238  CB  GLU A 288      -4.169   0.049  15.776  1.00 37.91           C  
ATOM   2239  CG  GLU A 288      -2.893   0.326  15.013  1.00 40.03           C  
ATOM   2240  CD  GLU A 288      -2.600   1.787  14.759  1.00 39.75           C  
ATOM   2241  OE1 GLU A 288      -3.366   2.667  15.179  1.00 41.77           O  
ATOM   2242  OE2 GLU A 288      -1.580   2.037  14.082  1.00 41.67           O1-
ATOM   2243  N   PRO A 289      -5.305  -1.500  18.420  1.00 37.35           N  
ATOM   2244  CA  PRO A 289      -6.381  -1.680  19.368  1.00 36.30           C  
ATOM   2245  C   PRO A 289      -7.473  -0.642  19.188  1.00 36.97           C  
ATOM   2246  O   PRO A 289      -7.216   0.427  18.633  1.00 37.00           O  
ATOM   2247  CB  PRO A 289      -5.712  -1.434  20.739  1.00 35.57           C  
ATOM   2248  CG  PRO A 289      -4.259  -1.682  20.496  1.00 35.04           C  
ATOM   2249  CD  PRO A 289      -4.018  -1.155  19.097  1.00 36.12           C  
ATOM   2250  N   THR A 290      -8.683  -0.939  19.656  1.00 36.84           N  
ATOM   2251  CA  THR A 290      -9.768   0.042  19.566  1.00 39.31           C  
ATOM   2252  C   THR A 290     -10.363   0.198  20.971  1.00 39.75           C  
ATOM   2253  O   THR A 290     -11.455   0.726  21.161  1.00 39.88           O  
ATOM   2254  CB  THR A 290     -10.882  -0.323  18.570  1.00 39.98           C  
ATOM   2255  CG2 THR A 290     -10.331  -0.417  17.153  1.00 40.53           C  
ATOM   2256  OG1 THR A 290     -11.433  -1.603  18.922  1.00 40.90           O  
ATOM   2257  N   THR A 291      -9.602  -0.278  21.969  1.00 38.59           N  
ATOM   2258  CA  THR A 291     -10.052  -0.183  23.353  1.00 38.37           C  
ATOM   2259  C   THR A 291     -10.083   1.278  23.792  1.00 40.48           C  
ATOM   2260  O   THR A 291      -9.388   2.148  23.272  1.00 40.52           O  
ATOM   2261  CB  THR A 291      -9.166  -1.003  24.298  1.00 37.96           C  
ATOM   2262  CG2 THR A 291      -9.235  -2.485  23.930  1.00 37.00           C  
ATOM   2263  OG1 THR A 291      -7.795  -0.569  24.152  1.00 36.22           O  
ATOM   2264  N   THR A 292     -10.935   1.563  24.769  1.00 42.49           N  
ATOM   2265  CA  THR A 292     -11.097   2.892  25.305  1.00 44.54           C  
ATOM   2266  C   THR A 292     -10.525   2.913  26.728  1.00 45.01           C  
ATOM   2267  O   THR A 292     -10.517   1.935  27.472  1.00 43.72           O  
ATOM   2268  CB  THR A 292     -12.561   3.380  25.349  1.00 45.85           C  
ATOM   2269  CG2 THR A 292     -13.100   3.571  23.944  1.00 46.89           C  
ATOM   2270  OG1 THR A 292     -13.360   2.411  26.041  1.00 47.52           O  
ATOM   2271  N   GLN A 293     -10.049   4.099  27.067  1.00 46.70           N  
ATOM   2272  CA  GLN A 293      -9.451   4.335  28.360  1.00 48.38           C  
ATOM   2273  C   GLN A 293     -10.496   4.551  29.445  1.00 48.76           C  
ATOM   2274  O   GLN A 293     -11.367   5.414  29.341  1.00 48.91           O  
ATOM   2275  CB  GLN A 293      -8.533   5.571  28.280  1.00 49.26           C  
ATOM   2276  CG  GLN A 293      -7.714   5.754  29.553  1.00 50.07           C  
ATOM   2277  CD  GLN A 293      -6.868   7.012  29.524  1.00 50.33           C  
ATOM   2278  NE2 GLN A 293      -6.023   7.152  30.541  1.00 50.16           N  
ATOM   2279  OE1 GLN A 293      -6.976   7.845  28.629  1.00 49.90           O  
ATOM   2280  N   THR A 294     -10.377   3.761  30.505  1.00 48.88           N  
ATOM   2281  CA  THR A 294     -11.285   3.883  31.637  1.00 48.83           C  
ATOM   2282  C   THR A 294     -10.598   4.672  32.757  1.00 48.62           C  
ATOM   2283  O   THR A 294      -9.395   4.608  32.982  1.00 47.45           O  
ATOM   2284  CB  THR A 294     -11.745   2.534  32.184  1.00 50.25           C  
ATOM   2285  CG2 THR A 294     -10.599   1.543  32.267  1.00 50.54           C  
ATOM   2286  OG1 THR A 294     -12.270   2.717  33.510  1.00 52.47           O  
ATOM   2287  N   THR A 295     -11.409   5.461  33.445  1.00 47.40           N  
ATOM   2288  CA  THR A 295     -10.953   6.278  34.563  1.00 45.62           C  
ATOM   2289  C   THR A 295     -10.184   5.431  35.563  1.00 42.62           C  
ATOM   2290  O   THR A 295     -10.567   4.278  35.798  1.00 41.95           O  
ATOM   2291  CB  THR A 295     -12.216   6.868  35.231  1.00 47.58           C  
ATOM   2292  CG2 THR A 295     -12.943   7.723  34.202  1.00 48.29           C  
ATOM   2293  OG1 THR A 295     -13.070   5.770  35.601  1.00 49.05           O  
ATOM   2294  N   SER A 296      -9.084   5.974  36.106  1.00 38.82           N  
ATOM   2295  CA  SER A 296      -8.296   5.186  37.065  1.00 34.75           C  
ATOM   2296  C   SER A 296      -8.952   5.281  38.433  1.00 33.55           C  
ATOM   2297  O   SER A 296      -9.120   6.408  38.941  1.00 35.05           O  
ATOM   2298  CB  SER A 296      -6.840   5.664  37.083  1.00 34.46           C  
ATOM   2299  OG  SER A 296      -6.140   5.058  38.168  1.00 32.33           O  
ATOM   2300  N   VAL A 297      -9.348   4.151  39.001  1.00 31.78           N  
ATOM   2301  CA  VAL A 297     -10.021   4.182  40.295  1.00 33.30           C  
ATOM   2302  C   VAL A 297      -9.164   3.674  41.437  1.00 32.15           C  
ATOM   2303  O   VAL A 297      -9.488   3.897  42.600  1.00 31.70           O  
ATOM   2304  CB  VAL A 297     -11.375   3.444  40.262  1.00 34.98           C  
ATOM   2305  CG1 VAL A 297     -12.240   4.025  39.140  1.00 34.91           C  
ATOM   2306  CG2 VAL A 297     -11.201   1.947  40.057  1.00 35.95           C  
ATOM   2307  N   ILE A 298      -8.045   3.005  41.143  1.00 31.22           N  
ATOM   2308  CA  ILE A 298      -7.137   2.521  42.186  1.00 28.51           C  
ATOM   2309  C   ILE A 298      -5.690   2.816  41.735  1.00 26.89           C  
ATOM   2310  O   ILE A 298      -4.921   1.883  41.480  1.00 26.35           O  
ATOM   2311  CB  ILE A 298      -7.263   1.020  42.456  1.00 29.67           C  
ATOM   2312  CG1 ILE A 298      -7.412   0.208  41.185  1.00 29.88           C  
ATOM   2313  CG2 ILE A 298      -8.452   0.739  43.396  1.00 32.12           C  
ATOM   2314  CD1 ILE A 298      -7.129  -1.278  41.370  1.00 30.47           C  
ATOM   2315  N   PRO A 299      -5.362   4.077  41.613  1.00 24.75           N  
ATOM   2316  CA  PRO A 299      -4.032   4.484  41.189  1.00 24.29           C  
ATOM   2317  C   PRO A 299      -2.994   4.160  42.250  1.00 23.82           C  
ATOM   2318  O   PRO A 299      -3.336   4.085  43.433  1.00 23.48           O  
ATOM   2319  CB  PRO A 299      -4.127   5.989  41.038  1.00 23.79           C  
ATOM   2320  CG  PRO A 299      -5.201   6.406  42.004  1.00 26.96           C  
ATOM   2321  CD  PRO A 299      -6.211   5.270  41.898  1.00 27.00           C  
ATOM   2322  N  ALEU A 300      -1.757   4.012  41.802  0.50 23.91           N  
ATOM   2323  N  BLEU A 300      -1.743   4.004  41.825  0.50 23.93           N  
ATOM   2324  CA ALEU A 300      -0.669   3.731  42.743  0.50 23.66           C  
ATOM   2325  CA BLEU A 300      -0.632   3.714  42.731  0.50 23.70           C  
ATOM   2326  C  ALEU A 300      -0.479   4.961  43.609  0.50 22.59           C  
ATOM   2327  C  BLEU A 300      -0.381   4.937  43.595  0.50 22.67           C  
ATOM   2328  O  ALEU A 300      -0.441   6.074  43.076  0.50 21.43           O  
ATOM   2329  O  BLEU A 300      -0.534   6.054  43.083  0.50 21.55           O  
ATOM   2330  CB ALEU A 300       0.612   3.397  41.970  0.50 23.34           C  
ATOM   2331  CB BLEU A 300       0.645   3.332  41.952  0.50 23.12           C  
ATOM   2332  CG ALEU A 300       1.893   3.064  42.729  0.50 24.13           C  
ATOM   2333  CG BLEU A 300       1.916   3.063  42.764  0.50 23.80           C  
ATOM   2334  CD1ALEU A 300       2.799   1.988  42.150  0.50 23.17           C  
ATOM   2335  CD1BLEU A 300       2.587   4.330  43.232  0.50 25.80           C  
ATOM   2336  CD2ALEU A 300       2.762   4.337  42.866  0.50 25.49           C  
ATOM   2337  CD2BLEU A 300       1.675   2.125  43.894  0.50 23.59           C  
ATOM   2338  N   ILE A 301      -0.392   4.769  44.917  1.00 22.36           N  
ATOM   2339  CA  ILE A 301      -0.139   5.876  45.847  1.00 22.84           C  
ATOM   2340  C   ILE A 301       1.097   5.434  46.642  1.00 20.02           C  
ATOM   2341  O   ILE A 301       1.064   4.327  47.176  1.00 18.51           O  
ATOM   2342  CB  ILE A 301      -1.283   6.063  46.867  1.00 27.12           C  
ATOM   2343  CG1 ILE A 301      -2.630   6.205  46.154  1.00 29.38           C  
ATOM   2344  CG2 ILE A 301      -0.999   7.254  47.780  1.00 26.70           C  
ATOM   2345  CD1 ILE A 301      -2.765   7.528  45.439  1.00 32.05           C  
ATOM   2346  N   GLU A 302       2.151   6.253  46.745  1.00 18.90           N  
ATOM   2347  CA  GLU A 302       3.373   5.757  47.394  1.00 16.98           C  
ATOM   2348  C   GLU A 302       3.203   5.331  48.815  1.00 18.78           C  
ATOM   2349  O   GLU A 302       3.839   4.374  49.306  1.00 19.69           O  
ATOM   2350  CB  GLU A 302       4.448   6.846  47.211  1.00 17.89           C  
ATOM   2351  CG  GLU A 302       5.866   6.337  47.538  1.00 16.77           C  
ATOM   2352  CD  GLU A 302       6.885   7.405  47.186  1.00 15.55           C  
ATOM   2353  OE1 GLU A 302       7.638   7.211  46.244  1.00 16.30           O  
ATOM   2354  OE2 GLU A 302       6.880   8.453  47.860  1.00 17.00           O1-
ATOM   2355  N   THR A 303       2.297   5.959  49.577  1.00 19.68           N  
ATOM   2356  CA  THR A 303       2.099   5.558  50.962  1.00 21.39           C  
ATOM   2357  C   THR A 303       1.422   4.206  51.082  1.00 22.77           C  
ATOM   2358  O   THR A 303       1.407   3.689  52.206  1.00 24.36           O  
ATOM   2359  CB  THR A 303       1.294   6.629  51.724  1.00 21.42           C  
ATOM   2360  CG2 THR A 303       2.056   7.938  51.747  1.00 21.28           C  
ATOM   2361  OG1 THR A 303       0.071   6.792  51.001  1.00 22.71           O  
ATOM   2362  N   ASN A 304       0.918   3.609  50.002  1.00 21.93           N  
ATOM   2363  CA  ASN A 304       0.303   2.288  50.083  1.00 21.94           C  
ATOM   2364  C   ASN A 304       1.330   1.196  49.806  1.00 22.01           C  
ATOM   2365  O   ASN A 304       1.042   0.008  49.982  1.00 22.73           O  
ATOM   2366  CB  ASN A 304      -0.896   2.122  49.138  1.00 22.13           C  
ATOM   2367  CG  ASN A 304      -2.122   2.873  49.663  1.00 24.64           C  
ATOM   2368  ND2 ASN A 304      -3.036   3.205  48.769  1.00 24.72           N  
ATOM   2369  OD1 ASN A 304      -2.227   3.176  50.848  1.00 26.37           O  
ATOM   2370  N   LEU A 305       2.556   1.572  49.408  1.00 19.39           N  
ATOM   2371  CA  LEU A 305       3.615   0.599  49.197  1.00 18.00           C  
ATOM   2372  C   LEU A 305       4.346   0.296  50.497  1.00 19.34           C  
ATOM   2373  O   LEU A 305       4.671   1.224  51.251  1.00 18.97           O  
ATOM   2374  CB  LEU A 305       4.681   1.206  48.237  1.00 17.75           C  
ATOM   2375  CG  LEU A 305       4.131   1.417  46.816  1.00 18.68           C  
ATOM   2376  CD1 LEU A 305       5.075   2.330  46.022  1.00 19.25           C  
ATOM   2377  CD2 LEU A 305       4.001   0.068  46.118  1.00 18.46           C  
ATOM   2378  N   HIS A 306       4.602  -0.975  50.764  1.00 19.66           N  
ATOM   2379  CA  HIS A 306       5.306  -1.410  51.969  1.00 18.62           C  
ATOM   2380  C   HIS A 306       6.267  -2.495  51.561  1.00 17.47           C  
ATOM   2381  O   HIS A 306       5.924  -3.285  50.667  1.00 18.97           O  
ATOM   2382  CB  HIS A 306       4.271  -1.951  52.996  1.00 19.06           C  
ATOM   2383  CG  HIS A 306       3.374  -0.836  53.488  1.00 18.86           C  
ATOM   2384  CD2 HIS A 306       3.665   0.210  54.283  1.00 16.14           C  
ATOM   2385  ND1 HIS A 306       2.082  -0.659  53.090  1.00 20.28           N  
ATOM   2386  CE1 HIS A 306       1.578   0.425  53.667  1.00 18.61           C  
ATOM   2387  NE2 HIS A 306       2.542   0.972  54.413  1.00 21.15           N  
ATOM   2388  N   PRO A 307       7.458  -2.586  52.135  1.00 17.63           N  
ATOM   2389  CA  PRO A 307       8.410  -3.605  51.790  1.00 17.90           C  
ATOM   2390  C   PRO A 307       7.888  -4.999  52.179  1.00 18.77           C  
ATOM   2391  O   PRO A 307       7.251  -5.113  53.214  1.00 21.15           O  
ATOM   2392  CB  PRO A 307       9.642  -3.311  52.663  1.00 18.96           C  
ATOM   2393  CG  PRO A 307       9.470  -1.870  53.063  1.00 18.92           C  
ATOM   2394  CD  PRO A 307       7.962  -1.659  53.174  1.00 17.25           C  
ATOM   2395  N   LEU A 308       8.218  -6.002  51.426  1.00 20.10           N  
ATOM   2396  CA  LEU A 308       7.854  -7.402  51.683  1.00 22.84           C  
ATOM   2397  C   LEU A 308       8.590  -7.895  52.934  1.00 25.20           C  
ATOM   2398  O   LEU A 308       7.956  -8.521  53.778  1.00 26.33           O  
ATOM   2399  CB  LEU A 308       8.239  -8.269  50.483  1.00 24.15           C  
ATOM   2400  CG  LEU A 308       7.792  -9.754  50.542  1.00 25.04           C  
ATOM   2401  CD1 LEU A 308       6.267  -9.839  50.547  1.00 25.83           C  
ATOM   2402  CD2 LEU A 308       8.382 -10.545  49.406  1.00 24.94           C  
ATOM   2403  N   ALA A 309       9.882  -7.600  53.047  1.00 22.70           N  
ATOM   2404  CA  ALA A 309      10.635  -8.018  54.241  1.00 25.05           C  
ATOM   2405  C   ALA A 309      10.654  -6.830  55.207  1.00 25.38           C  
ATOM   2406  O   ALA A 309      10.614  -5.691  54.695  1.00 24.10           O  
ATOM   2407  CB  ALA A 309      12.070  -8.312  53.829  1.00 25.55           C  
ATOM   2408  N   ARG A 310      10.753  -7.029  56.517  1.00 23.17           N  
ATOM   2409  CA  ARG A 310      10.831  -5.903  57.423  1.00 21.32           C  
ATOM   2410  C   ARG A 310      12.087  -5.064  57.157  1.00 19.64           C  
ATOM   2411  O   ARG A 310      13.190  -5.595  57.079  1.00 19.18           O  
ATOM   2412  CB  ARG A 310      10.931  -6.411  58.906  1.00 21.50           C  
ATOM   2413  CG  ARG A 310      10.843  -5.296  59.930  1.00 19.44           C  
ATOM   2414  CD  ARG A 310       9.431  -4.828  60.253  1.00 20.33           C  
ATOM   2415  NE  ARG A 310       9.412  -3.845  61.347  1.00 19.38           N  
ATOM   2416  CZ  ARG A 310       9.447  -2.538  61.246  1.00 22.21           C  
ATOM   2417  NH1 ARG A 310       9.456  -1.733  62.301  1.00 20.46           N1+
ATOM   2418  NH2 ARG A 310       9.492  -1.991  60.001  1.00 23.16           N  
ATOM   2419  N  AMET A 311      11.908  -3.769  56.990  0.50 17.91           N  
ATOM   2420  N  BMET A 311      11.910  -3.755  57.033  0.50 17.47           N  
ATOM   2421  CA AMET A 311      13.028  -2.824  56.767  0.50 18.92           C  
ATOM   2422  CA BMET A 311      13.006  -2.809  56.805  0.50 18.18           C  
ATOM   2423  C  AMET A 311      12.754  -1.710  57.772  0.50 18.04           C  
ATOM   2424  C  BMET A 311      12.857  -1.623  57.752  0.50 17.62           C  
ATOM   2425  O  AMET A 311      11.932  -0.817  57.538  0.50 19.84           O  
ATOM   2426  O  BMET A 311      12.254  -0.595  57.433  0.50 19.68           O  
ATOM   2427  CB AMET A 311      13.091  -2.395  55.288  0.50 18.52           C  
ATOM   2428  CB BMET A 311      13.012  -2.267  55.363  0.50 16.95           C  
ATOM   2429  CG AMET A 311      12.915  -3.511  54.282  0.50 17.78           C  
ATOM   2430  CG BMET A 311      13.593  -3.251  54.361  0.50 15.54           C  
ATOM   2431  SD AMET A 311      13.457  -3.406  52.576  0.50 19.56           S  
ATOM   2432  SD BMET A 311      13.268  -2.719  52.650  0.50 15.38           S  
ATOM   2433  CE AMET A 311      14.875  -2.323  52.675  0.50 11.18           C  
ATOM   2434  CE BMET A 311      13.493  -4.289  51.809  0.50  3.91           C  
ATOM   2435  N   PRO A 312      13.282  -1.820  59.003  1.00 18.32           N  
ATOM   2436  CA  PRO A 312      13.029  -0.828  60.030  1.00 18.42           C  
ATOM   2437  C   PRO A 312      13.568   0.539  59.643  1.00 16.25           C  
ATOM   2438  O   PRO A 312      14.595   0.621  59.003  1.00 17.43           O  
ATOM   2439  CB  PRO A 312      13.717  -1.356  61.278  1.00 19.38           C  
ATOM   2440  CG  PRO A 312      14.400  -2.613  60.925  1.00 19.92           C  
ATOM   2441  CD  PRO A 312      14.280  -2.826  59.416  1.00 18.22           C  
ATOM   2442  N   VAL A 313      12.868   1.593  60.013  1.00 17.04           N  
ATOM   2443  CA  VAL A 313      13.341   2.948  59.740  1.00 18.48           C  
ATOM   2444  C   VAL A 313      14.437   3.300  60.724  1.00 18.66           C  
ATOM   2445  O   VAL A 313      14.255   3.131  61.931  1.00 20.11           O  
ATOM   2446  CB  VAL A 313      12.145   3.925  59.923  1.00 20.03           C  
ATOM   2447  CG1 VAL A 313      12.572   5.375  59.709  1.00 20.28           C  
ATOM   2448  CG2 VAL A 313      11.062   3.553  58.895  1.00 20.31           C  
ATOM   2449  N   PRO A 314      15.575   3.803  60.280  1.00 20.37           N  
ATOM   2450  CA  PRO A 314      16.645   4.184  61.195  1.00 20.50           C  
ATOM   2451  C   PRO A 314      16.269   5.389  62.037  1.00 20.29           C  
ATOM   2452  O   PRO A 314      15.580   6.311  61.557  1.00 20.37           O  
ATOM   2453  CB  PRO A 314      17.820   4.531  60.286  1.00 21.13           C  
ATOM   2454  CG  PRO A 314      17.381   4.347  58.898  1.00 23.31           C  
ATOM   2455  CD  PRO A 314      15.910   4.024  58.849  1.00 20.58           C  
ATOM   2456  N   GLY A 315      16.627   5.442  63.302  1.00 18.55           N  
ATOM   2457  CA  GLY A 315      16.372   6.541  64.198  1.00 18.93           C  
ATOM   2458  C   GLY A 315      15.115   6.443  65.008  1.00 20.38           C  
ATOM   2459  O   GLY A 315      14.361   5.472  64.879  1.00 21.11           O  
ATOM   2460  N  ASER A 316      14.821   7.471  65.797  0.50 21.32           N  
ATOM   2461  N  BSER A 316      14.832   7.450  65.833  0.50 21.26           N  
ATOM   2462  CA ASER A 316      13.617   7.470  66.619  0.50 23.71           C  
ATOM   2463  CA BSER A 316      13.617   7.384  66.651  0.50 23.51           C  
ATOM   2464  C  ASER A 316      12.416   7.904  65.812  0.50 24.43           C  
ATOM   2465  C  BSER A 316      12.436   7.899  65.856  0.50 24.32           C  
ATOM   2466  O  ASER A 316      12.541   8.696  64.866  0.50 24.82           O  
ATOM   2467  O  BSER A 316      12.589   8.672  64.900  0.50 24.82           O  
ATOM   2468  CB ASER A 316      13.834   8.441  67.799  0.50 24.37           C  
ATOM   2469  CB BSER A 316      13.849   8.143  67.957  0.50 23.97           C  
ATOM   2470  OG ASER A 316      15.047   8.096  68.430  0.50 24.74           O  
ATOM   2471  OG BSER A 316      13.928   9.532  67.735  0.50 24.07           O  
ATOM   2472  N   PRO A 317      11.230   7.436  66.176  1.00 25.03           N  
ATOM   2473  CA  PRO A 317      10.017   7.797  65.480  1.00 24.67           C  
ATOM   2474  C   PRO A 317       9.542   9.212  65.768  1.00 25.08           C  
ATOM   2475  O   PRO A 317       8.413   9.403  66.211  1.00 24.96           O  
ATOM   2476  CB  PRO A 317       9.033   6.734  65.904  1.00 25.19           C  
ATOM   2477  CG  PRO A 317       9.509   6.246  67.239  1.00 25.35           C  
ATOM   2478  CD  PRO A 317      10.991   6.485  67.303  1.00 25.15           C  
ATOM   2479  N   THR A 318      10.350  10.228  65.524  1.00 24.73           N  
ATOM   2480  CA  THR A 318      10.013  11.621  65.736  1.00 25.88           C  
ATOM   2481  C   THR A 318      10.825  12.477  64.769  1.00 26.59           C  
ATOM   2482  O   THR A 318      11.943  12.131  64.403  1.00 23.51           O  
ATOM   2483  CB  THR A 318      10.295  12.014  67.209  1.00 29.33           C  
ATOM   2484  CG2 THR A 318      11.785  12.080  67.472  1.00 26.79           C  
ATOM   2485  OG1 THR A 318       9.736  13.323  67.430  1.00 31.13           O  
ATOM   2486  N   PRO A 319      10.301  13.627  64.364  1.00 27.40           N  
ATOM   2487  CA  PRO A 319      11.000  14.492  63.420  1.00 27.28           C  
ATOM   2488  C   PRO A 319      12.344  14.895  63.940  1.00 26.74           C  
ATOM   2489  O   PRO A 319      12.546  15.279  65.099  1.00 27.60           O  
ATOM   2490  CB  PRO A 319      10.031  15.652  63.195  1.00 28.51           C  
ATOM   2491  CG  PRO A 319       8.683  15.092  63.537  1.00 29.07           C  
ATOM   2492  CD  PRO A 319       8.950  14.145  64.698  1.00 27.45           C  
ATOM   2493  N   GLY A 320      13.401  14.753  63.122  1.00 24.31           N  
ATOM   2494  CA  GLY A 320      14.741  15.115  63.548  1.00 22.28           C  
ATOM   2495  C   GLY A 320      15.296  14.121  64.552  1.00 23.36           C  
ATOM   2496  O   GLY A 320      16.356  14.388  65.129  1.00 24.86           O  
ATOM   2497  N   GLY A 321      14.647  12.966  64.744  1.00 23.33           N  
ATOM   2498  CA  GLY A 321      15.152  11.990  65.723  1.00 25.25           C  
ATOM   2499  C   GLY A 321      16.266  11.138  65.129  1.00 23.66           C  
ATOM   2500  O   GLY A 321      16.137   9.917  64.991  1.00 23.56           O  
ATOM   2501  N   VAL A 322      17.364  11.754  64.727  1.00 21.95           N  
ATOM   2502  CA  VAL A 322      18.463  11.037  64.098  1.00 20.75           C  
ATOM   2503  C   VAL A 322      19.774  11.675  64.520  1.00 21.94           C  
ATOM   2504  O   VAL A 322      19.685  12.728  65.170  1.00 21.57           O  
ATOM   2505  CB  VAL A 322      18.361  11.143  62.541  1.00 19.40           C  
ATOM   2506  CG1 VAL A 322      17.202  10.331  61.978  1.00 18.44           C  
ATOM   2507  CG2 VAL A 322      18.236  12.597  62.139  1.00 18.85           C  
ATOM   2508  N   ASP A 323      20.899  11.102  64.114  1.00 19.18           N  
ATOM   2509  CA  ASP A 323      22.199  11.652  64.457  1.00 22.08           C  
ATOM   2510  C   ASP A 323      22.484  12.946  63.710  1.00 24.27           C  
ATOM   2511  O   ASP A 323      23.113  13.864  64.214  1.00 24.04           O  
ATOM   2512  CB  ASP A 323      23.323  10.667  64.076  1.00 23.32           C  
ATOM   2513  CG  ASP A 323      23.233   9.413  64.936  1.00 25.45           C  
ATOM   2514  OD1 ASP A 323      22.892   9.594  66.116  1.00 27.48           O  
ATOM   2515  OD2 ASP A 323      23.446   8.307  64.445  1.00 25.20           O1-
ATOM   2516  N   LYS A 324      21.971  13.024  62.464  1.00 21.72           N  
ATOM   2517  CA  LYS A 324      22.213  14.246  61.701  1.00 23.18           C  
ATOM   2518  C   LYS A 324      21.044  14.541  60.770  1.00 22.29           C  
ATOM   2519  O   LYS A 324      20.683  13.670  59.971  1.00 19.46           O  
ATOM   2520  CB  LYS A 324      23.501  14.025  60.910  1.00 27.25           C  
ATOM   2521  CG  LYS A 324      23.836  15.208  60.030  1.00 32.92           C  
ATOM   2522  CD  LYS A 324      24.823  16.141  60.726  1.00 37.93           C  
ATOM   2523  CE  LYS A 324      25.611  16.871  59.614  1.00 40.75           C  
ATOM   2524  NZ  LYS A 324      25.945  15.850  58.572  1.00 41.97           N1+
ATOM   2525  N   ALA A 325      20.441  15.703  60.931  1.00 20.94           N  
ATOM   2526  CA  ALA A 325      19.277  16.079  60.135  1.00 22.63           C  
ATOM   2527  C   ALA A 325      19.689  17.233  59.232  1.00 24.03           C  
ATOM   2528  O   ALA A 325      20.390  18.135  59.709  1.00 24.09           O  
ATOM   2529  CB  ALA A 325      18.125  16.518  61.039  1.00 21.91           C  
ATOM   2530  N   LEU A 326      19.291  17.201  57.969  1.00 22.50           N  
ATOM   2531  CA  LEU A 326      19.625  18.245  57.025  1.00 24.46           C  
ATOM   2532  C   LEU A 326      18.401  18.662  56.203  1.00 23.55           C  
ATOM   2533  O   LEU A 326      17.722  17.811  55.632  1.00 21.77           O  
ATOM   2534  CB  LEU A 326      20.646  17.786  55.984  1.00 28.04           C  
ATOM   2535  CG  LEU A 326      22.131  17.789  56.242  1.00 33.31           C  
ATOM   2536  CD1 LEU A 326      22.588  16.785  57.271  1.00 36.15           C  
ATOM   2537  CD2 LEU A 326      22.862  17.471  54.917  1.00 34.64           C  
ATOM   2538  N   ASN A 327      18.181  19.954  56.100  1.00 20.93           N  
ATOM   2539  CA  ASN A 327      17.070  20.460  55.309  1.00 21.34           C  
ATOM   2540  C   ASN A 327      17.681  21.064  54.044  1.00 22.60           C  
ATOM   2541  O   ASN A 327      18.678  21.776  54.125  1.00 22.59           O  
ATOM   2542  CB  ASN A 327      16.243  21.466  56.104  1.00 24.07           C  
ATOM   2543  CG  ASN A 327      15.109  22.039  55.280  1.00 25.51           C  
ATOM   2544  ND2 ASN A 327      14.164  21.213  54.886  1.00 22.52           N  
ATOM   2545  OD1 ASN A 327      15.136  23.243  54.967  1.00 29.90           O  
ATOM   2546  N   LEU A 328      17.178  20.715  52.871  1.00 20.94           N  
ATOM   2547  CA  LEU A 328      17.693  21.226  51.628  1.00 21.98           C  
ATOM   2548  C   LEU A 328      16.756  22.309  51.092  1.00 21.91           C  
ATOM   2549  O   LEU A 328      15.632  22.012  50.695  1.00 22.79           O  
ATOM   2550  CB  LEU A 328      17.876  20.120  50.591  1.00 23.03           C  
ATOM   2551  CG  LEU A 328      18.761  18.943  51.033  1.00 24.45           C  
ATOM   2552  CD1 LEU A 328      18.998  18.061  49.808  1.00 26.53           C  
ATOM   2553  CD2 LEU A 328      20.077  19.408  51.646  1.00 26.01           C  
ATOM   2554  N   ALA A 329      17.254  23.544  51.075  1.00 20.78           N  
ATOM   2555  CA  ALA A 329      16.465  24.670  50.576  1.00 20.76           C  
ATOM   2556  C   ALA A 329      16.778  24.887  49.111  1.00 19.77           C  
ATOM   2557  O   ALA A 329      17.940  25.167  48.774  1.00 20.32           O  
ATOM   2558  CB  ALA A 329      16.828  25.934  51.362  1.00 23.57           C  
ATOM   2559  N   PHE A 330      15.810  24.765  48.230  1.00 18.57           N  
ATOM   2560  CA  PHE A 330      16.063  24.923  46.797  1.00 19.68           C  
ATOM   2561  C   PHE A 330      15.866  26.371  46.329  1.00 22.27           C  
ATOM   2562  O   PHE A 330      15.067  27.118  46.909  1.00 21.57           O  
ATOM   2563  CB  PHE A 330      15.040  24.091  46.026  1.00 19.73           C  
ATOM   2564  CG  PHE A 330      14.971  22.630  46.407  1.00 21.15           C  
ATOM   2565  CD1 PHE A 330      16.122  21.984  46.844  1.00 21.23           C  
ATOM   2566  CD2 PHE A 330      13.792  21.923  46.242  1.00 22.51           C  
ATOM   2567  CE1 PHE A 330      16.094  20.633  47.143  1.00 22.96           C  
ATOM   2568  CE2 PHE A 330      13.767  20.563  46.570  1.00 23.88           C  
ATOM   2569  CZ  PHE A 330      14.926  19.944  46.981  1.00 21.94           C  
ATOM   2570  N   ASN A 331      16.524  26.719  45.237  1.00 21.27           N  
ATOM   2571  CA  ASN A 331      16.346  28.053  44.659  1.00 21.92           C  
ATOM   2572  C   ASN A 331      16.740  27.921  43.194  1.00 21.96           C  
ATOM   2573  O   ASN A 331      17.292  26.898  42.759  1.00 20.40           O  
ATOM   2574  CB  ASN A 331      17.123  29.146  45.368  1.00 24.16           C  
ATOM   2575  CG  ASN A 331      16.424  30.507  45.300  1.00 26.35           C  
ATOM   2576  ND2 ASN A 331      15.729  30.842  44.252  1.00 22.52           N  
ATOM   2577  OD1 ASN A 331      16.526  31.262  46.283  1.00 31.83           O  
ATOM   2578  N   PHE A 332      16.455  28.931  42.409  1.00 23.88           N  
ATOM   2579  CA  PHE A 332      16.698  28.979  40.975  1.00 25.27           C  
ATOM   2580  C   PHE A 332      16.831  30.453  40.577  1.00 28.59           C  
ATOM   2581  O   PHE A 332      16.005  31.244  41.049  1.00 27.94           O  
ATOM   2582  CB  PHE A 332      15.470  28.344  40.302  1.00 24.43           C  
ATOM   2583  CG  PHE A 332      15.499  28.319  38.804  1.00 26.68           C  
ATOM   2584  CD1 PHE A 332      16.389  27.494  38.126  1.00 27.08           C  
ATOM   2585  CD2 PHE A 332      14.649  29.124  38.060  1.00 27.36           C  
ATOM   2586  CE1 PHE A 332      16.424  27.458  36.744  1.00 26.71           C  
ATOM   2587  CE2 PHE A 332      14.690  29.107  36.673  1.00 27.64           C  
ATOM   2588  CZ  PHE A 332      15.572  28.267  36.018  1.00 28.21           C  
ATOM   2589  N   ASN A 333      17.801  30.805  39.745  1.00 30.21           N  
ATOM   2590  CA  ASN A 333      17.981  32.203  39.371  1.00 31.60           C  
ATOM   2591  C   ASN A 333      17.764  32.514  37.908  1.00 33.39           C  
ATOM   2592  O   ASN A 333      18.263  33.531  37.420  1.00 34.01           O  
ATOM   2593  CB  ASN A 333      19.399  32.642  39.794  1.00 31.21           C  
ATOM   2594  CG  ASN A 333      20.447  32.091  38.820  1.00 31.15           C  
ATOM   2595  ND2 ASN A 333      21.641  32.642  38.927  1.00 32.62           N  
ATOM   2596  OD1 ASN A 333      20.140  31.225  38.014  1.00 28.02           O  
ATOM   2597  N   GLY A 334      17.035  31.681  37.182  1.00 33.59           N  
ATOM   2598  CA  GLY A 334      16.792  31.934  35.761  1.00 32.21           C  
ATOM   2599  C   GLY A 334      17.558  30.954  34.902  1.00 31.00           C  
ATOM   2600  O   GLY A 334      17.054  30.460  33.887  1.00 31.68           O  
ATOM   2601  N   THR A 335      18.789  30.623  35.301  1.00 28.11           N  
ATOM   2602  CA  THR A 335      19.608  29.704  34.553  1.00 26.77           C  
ATOM   2603  C   THR A 335      20.158  28.530  35.370  1.00 26.41           C  
ATOM   2604  O   THR A 335      20.518  27.486  34.769  1.00 26.79           O  
ATOM   2605  CB  THR A 335      20.845  30.457  33.966  1.00 27.92           C  
ATOM   2606  CG2 THR A 335      20.407  31.590  33.044  1.00 28.68           C  
ATOM   2607  OG1 THR A 335      21.598  31.014  35.043  1.00 26.47           O  
ATOM   2608  N   ASN A 336      20.322  28.689  36.661  1.00 23.39           N  
ATOM   2609  CA  ASN A 336      20.887  27.682  37.539  1.00 25.67           C  
ATOM   2610  C   ASN A 336      20.026  27.405  38.779  1.00 24.90           C  
ATOM   2611  O   ASN A 336      19.351  28.303  39.300  1.00 22.32           O  
ATOM   2612  CB  ASN A 336      22.264  28.099  38.114  1.00 26.84           C  
ATOM   2613  CG  ASN A 336      23.320  28.147  37.022  1.00 31.16           C  
ATOM   2614  ND2 ASN A 336      23.255  29.157  36.166  1.00 29.82           N  
ATOM   2615  OD1 ASN A 336      24.152  27.246  36.915  1.00 33.56           O  
ATOM   2616  N   PHE A 337      20.131  26.156  39.219  1.00 21.58           N  
ATOM   2617  CA  PHE A 337      19.449  25.677  40.410  1.00 21.12           C  
ATOM   2618  C   PHE A 337      20.456  25.692  41.556  1.00 21.37           C  
ATOM   2619  O   PHE A 337      21.660  25.556  41.330  1.00 23.49           O  
ATOM   2620  CB  PHE A 337      18.961  24.210  40.294  1.00 19.46           C  
ATOM   2621  CG  PHE A 337      17.688  24.110  39.513  1.00 18.69           C  
ATOM   2622  CD1 PHE A 337      16.468  24.225  40.183  1.00 18.33           C  
ATOM   2623  CD2 PHE A 337      17.708  23.932  38.142  1.00 19.44           C  
ATOM   2624  CE1 PHE A 337      15.297  24.154  39.447  1.00 19.04           C  
ATOM   2625  CE2 PHE A 337      16.536  23.877  37.420  1.00 19.85           C  
ATOM   2626  CZ  PHE A 337      15.310  23.988  38.083  1.00 19.22           C  
ATOM   2627  N   PHE A 338      19.966  25.867  42.769  1.00 18.74           N  
ATOM   2628  CA  PHE A 338      20.794  25.939  43.945  1.00 18.41           C  
ATOM   2629  C   PHE A 338      20.174  25.100  45.069  1.00 18.59           C  
ATOM   2630  O   PHE A 338      18.961  24.927  45.136  1.00 18.43           O  
ATOM   2631  CB  PHE A 338      20.814  27.382  44.524  1.00 21.17           C  
ATOM   2632  CG  PHE A 338      21.471  28.396  43.622  1.00 23.74           C  
ATOM   2633  CD1 PHE A 338      20.812  28.884  42.510  1.00 23.74           C  
ATOM   2634  CD2 PHE A 338      22.757  28.837  43.907  1.00 23.93           C  
ATOM   2635  CE1 PHE A 338      21.429  29.777  41.645  1.00 26.32           C  
ATOM   2636  CE2 PHE A 338      23.360  29.758  43.065  1.00 26.34           C  
ATOM   2637  CZ  PHE A 338      22.708  30.202  41.934  1.00 25.92           C  
ATOM   2638  N   ILE A 339      21.062  24.568  45.902  1.00 17.49           N  
ATOM   2639  CA  ILE A 339      20.656  23.862  47.097  1.00 17.52           C  
ATOM   2640  C   ILE A 339      21.427  24.540  48.228  1.00 19.16           C  
ATOM   2641  O   ILE A 339      22.668  24.556  48.191  1.00 19.37           O  
ATOM   2642  CB  ILE A 339      20.988  22.341  47.052  1.00 17.77           C  
ATOM   2643  CG1 ILE A 339      20.162  21.716  45.903  1.00 16.90           C  
ATOM   2644  CG2 ILE A 339      20.691  21.704  48.390  1.00 18.69           C  
ATOM   2645  CD1 ILE A 339      20.528  20.250  45.663  1.00 17.10           C  
ATOM   2646  N   ASN A 340      20.719  25.149  49.172  1.00 20.25           N  
ATOM   2647  CA  ASN A 340      21.396  25.819  50.290  1.00 20.23           C  
ATOM   2648  C   ASN A 340      22.405  26.840  49.749  1.00 20.51           C  
ATOM   2649  O   ASN A 340      23.560  26.879  50.200  1.00 21.53           O  
ATOM   2650  CB  ASN A 340      22.093  24.834  51.240  1.00 22.00           C  
ATOM   2651  CG  ASN A 340      21.073  23.984  51.981  1.00 23.93           C  
ATOM   2652  ND2 ASN A 340      21.466  22.905  52.618  1.00 23.34           N  
ATOM   2653  OD1 ASN A 340      19.889  24.329  52.025  1.00 24.25           O  
ATOM   2654  N   ASN A 341      22.005  27.616  48.770  1.00 21.04           N  
ATOM   2655  CA  ASN A 341      22.795  28.673  48.168  1.00 25.95           C  
ATOM   2656  C   ASN A 341      23.992  28.260  47.343  1.00 27.01           C  
ATOM   2657  O   ASN A 341      24.841  29.102  47.021  1.00 25.96           O  
ATOM   2658  CB  ASN A 341      23.250  29.648  49.290  1.00 31.53           C  
ATOM   2659  CG  ASN A 341      22.048  30.400  49.857  1.00 39.25           C  
ATOM   2660  ND2 ASN A 341      22.120  30.808  51.108  1.00 46.27           N  
ATOM   2661  OD1 ASN A 341      21.055  30.584  49.150  1.00 39.08           O  
ATOM   2662  N   ALA A 342      24.081  26.988  46.900  1.00 22.94           N  
ATOM   2663  CA  ALA A 342      25.228  26.594  46.102  1.00 21.67           C  
ATOM   2664  C   ALA A 342      24.705  25.872  44.861  1.00 22.02           C  
ATOM   2665  O   ALA A 342      23.789  25.067  44.988  1.00 20.18           O  
ATOM   2666  CB  ALA A 342      26.149  25.676  46.898  1.00 22.75           C  
ATOM   2667  N   SER A 343      25.274  26.195  43.707  1.00 21.03           N  
ATOM   2668  CA  SER A 343      24.859  25.550  42.458  1.00 20.72           C  
ATOM   2669  C   SER A 343      26.015  24.621  42.100  1.00 22.49           C  
ATOM   2670  O   SER A 343      27.165  25.092  42.033  1.00 23.04           O  
ATOM   2671  CB  SER A 343      24.539  26.558  41.379  1.00 21.30           C  
ATOM   2672  OG  SER A 343      24.140  25.926  40.150  1.00 21.89           O  
ATOM   2673  N   PHE A 344      25.730  23.343  41.835  1.00 20.16           N  
ATOM   2674  CA  PHE A 344      26.829  22.430  41.546  1.00 19.38           C  
ATOM   2675  C   PHE A 344      27.470  22.642  40.189  1.00 20.91           C  
ATOM   2676  O   PHE A 344      26.813  22.695  39.152  1.00 20.82           O  
ATOM   2677  CB  PHE A 344      26.349  20.953  41.633  1.00 19.93           C  
ATOM   2678  CG  PHE A 344      27.485  19.963  41.542  1.00 20.16           C  
ATOM   2679  CD1 PHE A 344      28.197  19.592  42.650  1.00 22.87           C  
ATOM   2680  CD2 PHE A 344      27.814  19.406  40.313  1.00 22.23           C  
ATOM   2681  CE1 PHE A 344      29.256  18.684  42.548  1.00 22.68           C  
ATOM   2682  CE2 PHE A 344      28.873  18.508  40.187  1.00 22.00           C  
ATOM   2683  CZ  PHE A 344      29.571  18.152  41.318  1.00 20.59           C  
ATOM   2684  N  ATHR A 345      28.796  22.781  40.182  0.50 20.82           N  
ATOM   2685  N  BTHR A 345      28.800  22.739  40.191  0.50 21.22           N  
ATOM   2686  CA ATHR A 345      29.589  22.899  38.959  0.50 21.29           C  
ATOM   2687  CA BTHR A 345      29.553  22.858  38.935  0.50 21.82           C  
ATOM   2688  C  ATHR A 345      30.676  21.819  39.117  0.50 19.94           C  
ATOM   2689  C  BTHR A 345      30.739  21.895  39.075  0.50 20.29           C  
ATOM   2690  O  ATHR A 345      31.302  21.758  40.171  0.50 21.53           O  
ATOM   2691  O  BTHR A 345      31.320  21.808  40.151  0.50 21.73           O  
ATOM   2692  CB ATHR A 345      30.305  24.255  38.784  0.50 21.43           C  
ATOM   2693  CB BTHR A 345      30.011  24.291  38.635  0.50 22.80           C  
ATOM   2694  CG2ATHR A 345      29.382  25.441  38.986  0.50 22.18           C  
ATOM   2695  CG2BTHR A 345      30.949  24.319  37.456  0.50 22.80           C  
ATOM   2696  OG1ATHR A 345      31.306  24.344  39.803  0.50 22.49           O  
ATOM   2697  OG1BTHR A 345      28.869  25.104  38.279  0.50 24.73           O  
ATOM   2698  N   PRO A 346      30.895  20.975  38.135  1.00 21.41           N  
ATOM   2699  CA  PRO A 346      31.886  19.905  38.249  1.00 21.30           C  
ATOM   2700  C   PRO A 346      33.286  20.433  38.534  1.00 21.66           C  
ATOM   2701  O   PRO A 346      33.743  21.305  37.795  1.00 22.66           O  
ATOM   2702  CB  PRO A 346      31.841  19.217  36.895  1.00 23.05           C  
ATOM   2703  CG  PRO A 346      30.809  19.876  36.066  1.00 24.51           C  
ATOM   2704  CD  PRO A 346      30.151  20.961  36.849  1.00 22.45           C  
ATOM   2705  N   PRO A 347      33.973  19.931  39.535  1.00 21.65           N  
ATOM   2706  CA  PRO A 347      35.327  20.357  39.852  1.00 19.76           C  
ATOM   2707  C   PRO A 347      36.310  19.765  38.858  1.00 21.68           C  
ATOM   2708  O   PRO A 347      36.045  18.750  38.168  1.00 19.70           O  
ATOM   2709  CB  PRO A 347      35.542  19.785  41.259  1.00 19.91           C  
ATOM   2710  CG  PRO A 347      34.741  18.498  41.249  1.00 19.02           C  
ATOM   2711  CD  PRO A 347      33.483  18.871  40.476  1.00 19.50           C  
ATOM   2712  N   THR A 348      37.536  20.290  38.790  1.00 20.05           N  
ATOM   2713  CA  THR A 348      38.492  19.752  37.810  1.00 22.38           C  
ATOM   2714  C   THR A 348      39.033  18.415  38.244  1.00 20.83           C  
ATOM   2715  O   THR A 348      39.396  17.534  37.439  1.00 20.49           O  
ATOM   2716  CB  THR A 348      39.637  20.776  37.558  1.00 25.55           C  
ATOM   2717  CG2 THR A 348      39.047  22.138  37.172  1.00 27.21           C  
ATOM   2718  OG1 THR A 348      40.315  21.051  38.758  1.00 29.28           O  
ATOM   2719  N   VAL A 349      39.127  18.230  39.566  1.00 17.52           N  
ATOM   2720  CA  VAL A 349      39.604  16.976  40.126  1.00 16.46           C  
ATOM   2721  C   VAL A 349      38.388  16.273  40.732  1.00 15.84           C  
ATOM   2722  O   VAL A 349      37.659  16.865  41.522  1.00 16.16           O  
ATOM   2723  CB  VAL A 349      40.687  17.206  41.200  1.00 17.31           C  
ATOM   2724  CG1 VAL A 349      41.184  15.891  41.794  1.00 15.71           C  
ATOM   2725  CG2 VAL A 349      41.869  17.976  40.586  1.00 18.67           C  
ATOM   2726  N   PRO A 350      38.136  15.043  40.321  1.00 16.30           N  
ATOM   2727  CA  PRO A 350      36.975  14.309  40.841  1.00 17.62           C  
ATOM   2728  C   PRO A 350      37.004  14.289  42.358  1.00 18.02           C  
ATOM   2729  O   PRO A 350      38.066  14.017  42.952  1.00 17.83           O  
ATOM   2730  CB  PRO A 350      37.096  12.918  40.274  1.00 16.78           C  
ATOM   2731  CG  PRO A 350      37.896  13.120  39.002  1.00 18.69           C  
ATOM   2732  CD  PRO A 350      38.898  14.235  39.342  1.00 17.17           C  
ATOM   2733  N   VAL A 351      35.838  14.460  42.983  1.00 16.86           N  
ATOM   2734  CA  VAL A 351      35.798  14.443  44.448  1.00 17.17           C  
ATOM   2735  C   VAL A 351      36.441  13.225  45.061  1.00 17.13           C  
ATOM   2736  O   VAL A 351      37.108  13.339  46.087  1.00 18.72           O  
ATOM   2737  CB  VAL A 351      34.308  14.515  44.927  1.00 16.55           C  
ATOM   2738  CG1 VAL A 351      34.281  14.556  46.432  1.00 17.02           C  
ATOM   2739  CG2 VAL A 351      33.688  15.741  44.279  1.00 16.19           C  
ATOM   2740  N   LEU A 352      36.277  12.033  44.477  1.00 16.23           N  
ATOM   2741  CA  LEU A 352      36.902  10.854  45.095  1.00 15.48           C  
ATOM   2742  C   LEU A 352      38.442  11.019  45.059  1.00 15.83           C  
ATOM   2743  O   LEU A 352      39.111  10.614  45.992  1.00 18.14           O  
ATOM   2744  CB  LEU A 352      36.527   9.587  44.324  1.00 16.61           C  
ATOM   2745  CG  LEU A 352      37.257   8.302  44.702  1.00 16.00           C  
ATOM   2746  CD1 LEU A 352      37.043   7.934  46.164  1.00 18.35           C  
ATOM   2747  CD2 LEU A 352      36.795   7.135  43.827  1.00 17.68           C  
ATOM   2748  N   LEU A 353      38.974  11.555  43.985  1.00 17.16           N  
ATOM   2749  CA  LEU A 353      40.439  11.763  43.870  1.00 17.68           C  
ATOM   2750  C   LEU A 353      40.864  12.854  44.867  1.00 20.93           C  
ATOM   2751  O   LEU A 353      41.972  12.752  45.439  1.00 21.24           O  
ATOM   2752  CB  LEU A 353      40.814  12.146  42.456  1.00 17.05           C  
ATOM   2753  CG  LEU A 353      42.308  12.231  42.081  1.00 17.86           C  
ATOM   2754  CD1 LEU A 353      43.090  11.046  42.623  1.00 19.70           C  
ATOM   2755  CD2 LEU A 353      42.481  12.354  40.564  1.00 18.69           C  
ATOM   2756  N   GLN A 354      40.020  13.850  45.109  1.00 19.03           N  
ATOM   2757  CA  GLN A 354      40.352  14.880  46.104  1.00 20.23           C  
ATOM   2758  C   GLN A 354      40.569  14.243  47.457  1.00 21.91           C  
ATOM   2759  O   GLN A 354      41.523  14.548  48.196  1.00 22.09           O  
ATOM   2760  CB  GLN A 354      39.215  15.925  46.227  1.00 17.84           C  
ATOM   2761  CG  GLN A 354      39.024  16.735  44.948  1.00 16.94           C  
ATOM   2762  CD  GLN A 354      37.885  17.713  45.122  1.00 17.68           C  
ATOM   2763  NE2 GLN A 354      37.049  17.917  44.110  1.00 17.52           N  
ATOM   2764  OE1 GLN A 354      37.698  18.277  46.229  1.00 18.78           O  
ATOM   2765  N   ILE A 355      39.637  13.371  47.857  1.00 19.97           N  
ATOM   2766  CA  ILE A 355      39.672  12.643  49.104  1.00 20.81           C  
ATOM   2767  C   ILE A 355      40.893  11.749  49.177  1.00 22.57           C  
ATOM   2768  O   ILE A 355      41.587  11.721  50.195  1.00 22.71           O  
ATOM   2769  CB  ILE A 355      38.391  11.799  49.290  1.00 21.06           C  
ATOM   2770  CG1 ILE A 355      37.197  12.769  49.464  1.00 21.04           C  
ATOM   2771  CG2 ILE A 355      38.527  10.866  50.491  1.00 22.49           C  
ATOM   2772  CD1 ILE A 355      35.856  12.027  49.491  1.00 21.80           C  
ATOM   2773  N   LEU A 356      41.209  11.027  48.091  1.00 23.43           N  
ATOM   2774  CA  LEU A 356      42.393  10.190  48.093  1.00 25.99           C  
ATOM   2775  C   LEU A 356      43.662  11.071  48.140  1.00 28.29           C  
ATOM   2776  O   LEU A 356      44.697  10.583  48.562  1.00 28.37           O  
ATOM   2777  CB  LEU A 356      42.461   9.304  46.865  1.00 25.27           C  
ATOM   2778  CG  LEU A 356      41.278   8.343  46.670  1.00 27.27           C  
ATOM   2779  CD1 LEU A 356      41.558   7.492  45.435  1.00 27.92           C  
ATOM   2780  CD2 LEU A 356      41.030   7.512  47.906  1.00 27.18           C  
ATOM   2781  N   SER A 357      43.573  12.325  47.719  1.00 29.39           N  
ATOM   2782  CA  SER A 357      44.717  13.224  47.739  1.00 30.02           C  
ATOM   2783  C   SER A 357      44.895  13.976  49.042  1.00 31.83           C  
ATOM   2784  O   SER A 357      45.803  14.823  49.081  1.00 32.78           O  
ATOM   2785  CB  SER A 357      44.597  14.244  46.586  1.00 29.50           C  
ATOM   2786  OG  SER A 357      44.724  13.500  45.354  1.00 29.21           O  
ATOM   2787  N   GLY A 358      44.072  13.762  50.057  1.00 32.82           N  
ATOM   2788  CA  GLY A 358      44.216  14.449  51.327  1.00 35.28           C  
ATOM   2789  C   GLY A 358      43.105  15.370  51.763  1.00 36.38           C  
ATOM   2790  O   GLY A 358      43.102  15.800  52.932  1.00 36.05           O  
ATOM   2791  N   ALA A 359      42.131  15.691  50.915  1.00 34.73           N  
ATOM   2792  CA  ALA A 359      41.042  16.586  51.318  1.00 34.38           C  
ATOM   2793  C   ALA A 359      40.076  15.864  52.247  1.00 37.02           C  
ATOM   2794  O   ALA A 359      39.538  14.797  51.928  1.00 35.45           O  
ATOM   2795  CB  ALA A 359      40.351  17.140  50.090  1.00 33.25           C  
ATOM   2796  N   GLN A 360      39.842  16.413  53.438  1.00 39.27           N  
ATOM   2797  CA  GLN A 360      38.982  15.770  54.419  1.00 42.14           C  
ATOM   2798  C   GLN A 360      37.798  16.579  54.908  1.00 41.42           C  
ATOM   2799  O   GLN A 360      36.837  15.972  55.401  1.00 42.29           O  
ATOM   2800  CB  GLN A 360      39.822  15.413  55.663  1.00 45.44           C  
ATOM   2801  CG  GLN A 360      41.039  14.552  55.403  1.00 50.38           C  
ATOM   2802  CD  GLN A 360      42.057  14.595  56.530  1.00 53.59           C  
ATOM   2803  NE2 GLN A 360      42.643  15.771  56.742  1.00 54.75           N  
ATOM   2804  OE1 GLN A 360      42.313  13.597  57.208  1.00 55.44           O  
ATOM   2805  N   THR A 361      37.818  17.894  54.837  1.00 40.75           N  
ATOM   2806  CA  THR A 361      36.729  18.709  55.356  1.00 41.41           C  
ATOM   2807  C   THR A 361      35.968  19.443  54.271  1.00 41.44           C  
ATOM   2808  O   THR A 361      36.382  19.525  53.110  1.00 40.42           O  
ATOM   2809  CB  THR A 361      37.274  19.737  56.389  1.00 41.85           C  
ATOM   2810  CG2 THR A 361      38.184  19.081  57.413  1.00 41.76           C  
ATOM   2811  OG1 THR A 361      38.072  20.712  55.706  1.00 43.76           O  
ATOM   2812  N   ALA A 362      34.847  20.060  54.660  1.00 41.50           N  
ATOM   2813  CA  ALA A 362      34.010  20.800  53.739  1.00 42.51           C  
ATOM   2814  C   ALA A 362      34.734  21.954  53.060  1.00 43.44           C  
ATOM   2815  O   ALA A 362      34.495  22.223  51.874  1.00 43.60           O  
ATOM   2816  CB  ALA A 362      32.747  21.316  54.424  1.00 42.27           C  
ATOM   2817  N   GLN A 363      35.620  22.648  53.779  1.00 43.58           N  
ATOM   2818  CA  GLN A 363      36.316  23.762  53.132  1.00 44.89           C  
ATOM   2819  C   GLN A 363      37.532  23.279  52.355  1.00 42.58           C  
ATOM   2820  O   GLN A 363      38.091  24.090  51.619  1.00 43.63           O  
ATOM   2821  CB  GLN A 363      36.600  24.915  54.053  1.00 48.69           C  
ATOM   2822  CG  GLN A 363      37.338  24.737  55.347  1.00 52.50           C  
ATOM   2823  CD  GLN A 363      37.494  26.070  56.075  1.00 56.03           C  
ATOM   2824  NE2 GLN A 363      36.858  27.128  55.562  1.00 57.27           N  
ATOM   2825  OE1 GLN A 363      38.183  26.149  57.095  1.00 57.88           O  
ATOM   2826  N   ASP A 364      37.921  22.023  52.465  1.00 38.49           N  
ATOM   2827  CA  ASP A 364      39.006  21.421  51.739  1.00 36.83           C  
ATOM   2828  C   ASP A 364      38.479  20.860  50.381  1.00 33.43           C  
ATOM   2829  O   ASP A 364      39.205  20.798  49.404  1.00 32.26           O  
ATOM   2830  CB  ASP A 364      39.564  20.183  52.449  1.00 38.34           C  
ATOM   2831  CG  ASP A 364      40.506  20.363  53.611  1.00 41.54           C  
ATOM   2832  OD1 ASP A 364      41.046  21.470  53.805  1.00 40.43           O  
ATOM   2833  OD2 ASP A 364      40.684  19.348  54.347  1.00 42.79           O1-
ATOM   2834  N   LEU A 365      37.240  20.389  50.381  1.00 28.01           N  
ATOM   2835  CA  LEU A 365      36.629  19.778  49.200  1.00 26.30           C  
ATOM   2836  C   LEU A 365      35.971  20.737  48.240  1.00 25.88           C  
ATOM   2837  O   LEU A 365      35.347  21.708  48.647  1.00 28.05           O  
ATOM   2838  CB  LEU A 365      35.588  18.743  49.700  1.00 24.00           C  
ATOM   2839  CG  LEU A 365      36.238  17.596  50.487  1.00 24.32           C  
ATOM   2840  CD1 LEU A 365      35.228  16.935  51.394  1.00 27.38           C  
ATOM   2841  CD2 LEU A 365      36.928  16.613  49.559  1.00 25.10           C  
ATOM   2842  N   LEU A 366      36.068  20.494  46.933  1.00 22.77           N  
ATOM   2843  CA  LEU A 366      35.490  21.336  45.891  1.00 20.80           C  
ATOM   2844  C   LEU A 366      34.423  20.547  45.129  1.00 19.99           C  
ATOM   2845  O   LEU A 366      34.576  19.349  44.961  1.00 18.38           O  
ATOM   2846  CB  LEU A 366      36.616  21.745  44.922  1.00 22.07           C  
ATOM   2847  CG  LEU A 366      37.732  22.569  45.617  1.00 25.76           C  
ATOM   2848  CD1 LEU A 366      39.015  22.604  44.826  1.00 26.09           C  
ATOM   2849  CD2 LEU A 366      37.221  24.005  45.796  1.00 27.82           C  
ATOM   2850  N   PRO A 367      33.393  21.211  44.629  1.00 21.18           N  
ATOM   2851  CA  PRO A 367      33.232  22.649  44.736  1.00 20.72           C  
ATOM   2852  C   PRO A 367      32.746  23.104  46.091  1.00 23.05           C  
ATOM   2853  O   PRO A 367      32.052  22.400  46.829  1.00 20.39           O  
ATOM   2854  CB  PRO A 367      32.299  22.983  43.592  1.00 22.04           C  
ATOM   2855  CG  PRO A 367      31.476  21.754  43.410  1.00 22.25           C  
ATOM   2856  CD  PRO A 367      32.327  20.573  43.823  1.00 19.41           C  
ATOM   2857  N   ALA A 368      33.216  24.298  46.469  1.00 23.33           N  
ATOM   2858  CA  ALA A 368      32.917  24.856  47.784  1.00 25.37           C  
ATOM   2859  C   ALA A 368      31.441  25.118  47.967  1.00 23.33           C  
ATOM   2860  O   ALA A 368      30.808  25.665  47.075  1.00 25.67           O  
ATOM   2861  CB  ALA A 368      33.722  26.159  47.962  1.00 27.85           C  
ATOM   2862  N   GLY A 369      30.886  24.662  49.067  1.00 23.36           N  
ATOM   2863  CA  GLY A 369      29.480  24.839  49.375  1.00 23.27           C  
ATOM   2864  C   GLY A 369      28.603  23.681  48.894  1.00 22.75           C  
ATOM   2865  O   GLY A 369      27.446  23.606  49.293  1.00 21.37           O  
ATOM   2866  N   SER A 370      29.122  22.794  48.061  1.00 20.50           N  
ATOM   2867  CA  SER A 370      28.284  21.704  47.524  1.00 21.67           C  
ATOM   2868  C   SER A 370      28.660  20.330  48.059  1.00 20.72           C  
ATOM   2869  O   SER A 370      28.062  19.337  47.635  1.00 20.80           O  
ATOM   2870  CB  SER A 370      28.496  21.649  45.989  1.00 22.11           C  
ATOM   2871  OG  SER A 370      27.944  22.791  45.353  1.00 21.43           O  
ATOM   2872  N   VAL A 371      29.704  20.236  48.869  1.00 20.04           N  
ATOM   2873  CA  VAL A 371      30.152  18.955  49.390  1.00 21.26           C  
ATOM   2874  C   VAL A 371      29.964  18.892  50.896  1.00 23.60           C  
ATOM   2875  O   VAL A 371      30.540  19.703  51.657  1.00 25.20           O  
ATOM   2876  CB  VAL A 371      31.612  18.620  49.016  1.00 20.44           C  
ATOM   2877  CG1 VAL A 371      31.902  17.163  49.398  1.00 21.62           C  
ATOM   2878  CG2 VAL A 371      31.851  18.752  47.506  1.00 20.98           C  
ATOM   2879  N   TYR A 372      29.173  17.933  51.367  1.00 22.14           N  
ATOM   2880  CA  TYR A 372      28.873  17.720  52.761  1.00 22.32           C  
ATOM   2881  C   TYR A 372      29.378  16.417  53.344  1.00 21.61           C  
ATOM   2882  O   TYR A 372      28.852  15.341  52.993  1.00 20.30           O  
ATOM   2883  CB  TYR A 372      27.341  17.621  53.002  1.00 24.42           C  
ATOM   2884  CG  TYR A 372      26.548  18.841  52.652  1.00 29.02           C  
ATOM   2885  CD1 TYR A 372      26.428  19.282  51.336  1.00 31.03           C  
ATOM   2886  CD2 TYR A 372      25.877  19.555  53.645  1.00 31.88           C  
ATOM   2887  CE1 TYR A 372      25.716  20.428  51.018  1.00 32.70           C  
ATOM   2888  CE2 TYR A 372      25.160  20.695  53.346  1.00 32.60           C  
ATOM   2889  CZ  TYR A 372      25.076  21.116  52.035  1.00 34.34           C  
ATOM   2890  OH  TYR A 372      24.338  22.235  51.734  1.00 34.62           O  
ATOM   2891  N   PRO A 373      30.305  16.469  54.271  1.00 23.47           N  
ATOM   2892  CA  PRO A 373      30.820  15.291  54.943  1.00 23.38           C  
ATOM   2893  C   PRO A 373      29.720  14.747  55.845  1.00 23.97           C  
ATOM   2894  O   PRO A 373      28.935  15.499  56.434  1.00 23.77           O  
ATOM   2895  CB  PRO A 373      31.987  15.800  55.807  1.00 24.99           C  
ATOM   2896  CG  PRO A 373      32.347  17.111  55.197  1.00 25.71           C  
ATOM   2897  CD  PRO A 373      31.003  17.704  54.748  1.00 25.99           C  
ATOM   2898  N   LEU A 374      29.617  13.427  55.924  1.00 22.19           N  
ATOM   2899  CA  LEU A 374      28.645  12.788  56.779  1.00 21.44           C  
ATOM   2900  C   LEU A 374      29.440  11.866  57.710  1.00 21.35           C  
ATOM   2901  O   LEU A 374      30.360  11.207  57.213  1.00 21.32           O  
ATOM   2902  CB  LEU A 374      27.609  11.967  56.017  1.00 21.79           C  
ATOM   2903  CG  LEU A 374      26.640  12.710  55.095  1.00 23.46           C  
ATOM   2904  CD1 LEU A 374      25.638  11.718  54.488  1.00 23.50           C  
ATOM   2905  CD2 LEU A 374      25.864  13.800  55.805  1.00 24.83           C  
ATOM   2906  N   PRO A 375      29.048  11.805  58.956  1.00 22.33           N  
ATOM   2907  CA  PRO A 375      29.694  10.933  59.923  1.00 22.44           C  
ATOM   2908  C   PRO A 375      29.413   9.477  59.624  1.00 22.79           C  
ATOM   2909  O   PRO A 375      28.358   9.118  59.085  1.00 21.12           O  
ATOM   2910  CB  PRO A 375      29.097  11.393  61.251  1.00 23.20           C  
ATOM   2911  CG  PRO A 375      27.788  11.989  60.938  1.00 23.76           C  
ATOM   2912  CD  PRO A 375      27.925  12.583  59.548  1.00 23.48           C  
ATOM   2913  N   ALA A 376      30.339   8.591  59.980  1.00 20.69           N  
ATOM   2914  CA  ALA A 376      30.211   7.168  59.746  1.00 21.94           C  
ATOM   2915  C   ALA A 376      29.193   6.531  60.688  1.00 20.90           C  
ATOM   2916  O   ALA A 376      28.971   7.016  61.790  1.00 21.74           O  
ATOM   2917  CB  ALA A 376      31.573   6.496  60.000  1.00 23.39           C  
ATOM   2918  N   HIS A 377      28.591   5.452  60.255  1.00 21.53           N  
ATOM   2919  CA  HIS A 377      27.620   4.655  60.990  1.00 23.23           C  
ATOM   2920  C   HIS A 377      26.609   5.471  61.745  1.00 23.45           C  
ATOM   2921  O   HIS A 377      26.421   5.286  62.961  1.00 23.62           O  
ATOM   2922  CB  HIS A 377      28.398   3.740  61.993  1.00 26.87           C  
ATOM   2923  CG  HIS A 377      29.617   3.178  61.315  1.00 30.32           C  
ATOM   2924  CD2 HIS A 377      30.937   3.467  61.476  1.00 30.79           C  
ATOM   2925  ND1 HIS A 377      29.537   2.232  60.323  1.00 32.77           N  
ATOM   2926  CE1 HIS A 377      30.758   1.934  59.909  1.00 32.04           C  
ATOM   2927  NE2 HIS A 377      31.618   2.675  60.587  1.00 32.13           N  
ATOM   2928  N   SER A 378      25.973   6.446  61.108  1.00 19.92           N  
ATOM   2929  CA  SER A 378      25.009   7.312  61.736  1.00 19.41           C  
ATOM   2930  C   SER A 378      23.663   7.262  61.013  1.00 20.22           C  
ATOM   2931  O   SER A 378      23.597   6.817  59.846  1.00 21.84           O  
ATOM   2932  CB  SER A 378      25.496   8.786  61.691  1.00 18.78           C  
ATOM   2933  OG  SER A 378      26.751   8.818  62.431  1.00 22.85           O  
ATOM   2934  N   THR A 379      22.648   7.772  61.673  1.00 19.36           N  
ATOM   2935  CA  THR A 379      21.309   7.861  61.079  1.00 18.46           C  
ATOM   2936  C   THR A 379      21.149   9.295  60.588  1.00 19.00           C  
ATOM   2937  O   THR A 379      21.513  10.311  61.187  1.00 18.32           O  
ATOM   2938  CB  THR A 379      20.197   7.462  62.046  1.00 21.48           C  
ATOM   2939  CG2 THR A 379      20.401   6.022  62.496  1.00 20.94           C  
ATOM   2940  OG1 THR A 379      20.233   8.336  63.194  1.00 23.34           O  
ATOM   2941  N   ILE A 380      20.646   9.386  59.352  1.00 18.15           N  
ATOM   2942  CA  ILE A 380      20.468  10.629  58.651  1.00 17.56           C  
ATOM   2943  C   ILE A 380      19.031  10.863  58.229  1.00 17.75           C  
ATOM   2944  O   ILE A 380      18.323   9.972  57.753  1.00 16.89           O  
ATOM   2945  CB  ILE A 380      21.292  10.596  57.321  1.00 18.35           C  
ATOM   2946  CG1 ILE A 380      22.726  10.091  57.523  1.00 19.37           C  
ATOM   2947  CG2 ILE A 380      21.275  11.968  56.664  1.00 18.21           C  
ATOM   2948  CD1 ILE A 380      23.595  10.961  58.419  1.00 20.23           C  
ATOM   2949  N   GLU A 381      18.585  12.100  58.410  1.00 16.38           N  
ATOM   2950  CA  GLU A 381      17.265  12.494  57.947  1.00 14.50           C  
ATOM   2951  C   GLU A 381      17.457  13.692  57.025  1.00 16.04           C  
ATOM   2952  O   GLU A 381      18.155  14.653  57.384  1.00 17.26           O  
ATOM   2953  CB  GLU A 381      16.303  12.824  59.089  1.00 17.99           C  
ATOM   2954  CG  GLU A 381      14.920  13.244  58.542  1.00 17.91           C  
ATOM   2955  CD  GLU A 381      13.920  13.291  59.683  1.00 20.38           C  
ATOM   2956  OE1 GLU A 381      13.210  12.282  59.837  1.00 20.41           O  
ATOM   2957  OE2 GLU A 381      13.777  14.315  60.366  1.00 22.62           O1-
ATOM   2958  N  AILE A 382      16.873  13.624  55.841  0.50 15.91           N  
ATOM   2959  N  BILE A 382      16.897  13.628  55.830  0.50 15.61           N  
ATOM   2960  CA AILE A 382      16.944  14.689  54.853  0.50 16.09           C  
ATOM   2961  CA BILE A 382      16.975  14.697  54.837  0.50 15.52           C  
ATOM   2962  C  AILE A 382      15.522  15.125  54.467  0.50 16.94           C  
ATOM   2963  C  BILE A 382      15.543  15.128  54.478  0.50 16.62           C  
ATOM   2964  O  AILE A 382      14.685  14.289  54.096  0.50 16.23           O  
ATOM   2965  O  BILE A 382      14.632  14.285  54.395  0.50 15.97           O  
ATOM   2966  CB AILE A 382      17.607  14.259  53.525  0.50 16.27           C  
ATOM   2967  CB BILE A 382      17.649  14.264  53.520  0.50 15.34           C  
ATOM   2968  CG1AILE A 382      18.994  13.596  53.721  0.50 14.58           C  
ATOM   2969  CG1BILE A 382      19.025  13.750  53.734  0.50 15.84           C  
ATOM   2970  CG2AILE A 382      17.803  15.469  52.561  0.50 15.16           C  
ATOM   2971  CG2BILE A 382      17.630  15.433  52.521  0.50 16.26           C  
ATOM   2972  CD1AILE A 382      20.136  14.437  54.226  0.50 14.08           C  
ATOM   2973  CD1BILE A 382      19.697  13.243  52.478  0.50 16.30           C  
ATOM   2974  N   THR A 383      15.276  16.422  54.532  1.00 15.59           N  
ATOM   2975  CA  THR A 383      13.985  16.966  54.126  1.00 16.10           C  
ATOM   2976  C   THR A 383      14.218  17.730  52.831  1.00 15.48           C  
ATOM   2977  O   THR A 383      15.234  18.429  52.681  1.00 16.88           O  
ATOM   2978  CB  THR A 383      13.289  17.820  55.201  1.00 16.54           C  
ATOM   2979  CG2 THR A 383      12.742  16.913  56.287  1.00 16.98           C  
ATOM   2980  OG1 THR A 383      14.241  18.708  55.800  1.00 17.16           O  
ATOM   2981  N   LEU A 384      13.318  17.599  51.865  1.00 14.33           N  
ATOM   2982  CA  LEU A 384      13.472  18.248  50.552  1.00 15.89           C  
ATOM   2983  C   LEU A 384      12.181  18.992  50.195  1.00 18.28           C  
ATOM   2984  O   LEU A 384      11.466  18.590  49.277  1.00 18.19           O  
ATOM   2985  CB  LEU A 384      13.650  17.115  49.509  1.00 18.00           C  
ATOM   2986  CG  LEU A 384      14.895  16.228  49.754  1.00 21.98           C  
ATOM   2987  CD1 LEU A 384      14.503  14.879  50.318  1.00 24.55           C  
ATOM   2988  CD2 LEU A 384      15.720  16.070  48.489  1.00 23.85           C  
ATOM   2989  N   PRO A 385      11.860  20.045  50.950  1.00 18.75           N  
ATOM   2990  CA  PRO A 385      10.636  20.769  50.772  1.00 19.77           C  
ATOM   2991  C   PRO A 385      10.407  21.356  49.407  1.00 19.38           C  
ATOM   2992  O   PRO A 385      11.246  22.001  48.791  1.00 18.63           O  
ATOM   2993  CB  PRO A 385      10.652  21.833  51.876  1.00 21.22           C  
ATOM   2994  CG  PRO A 385      12.082  21.960  52.262  1.00 23.20           C  
ATOM   2995  CD  PRO A 385      12.682  20.579  52.070  1.00 18.62           C  
ATOM   2996  N   ALA A 386       9.194  21.109  48.880  1.00 17.53           N  
ATOM   2997  CA  ALA A 386       8.857  21.684  47.581  1.00 19.86           C  
ATOM   2998  C   ALA A 386       8.757  23.205  47.735  1.00 21.74           C  
ATOM   2999  O   ALA A 386       8.386  23.702  48.813  1.00 23.30           O  
ATOM   3000  CB  ALA A 386       7.586  21.051  47.073  1.00 16.27           C  
ATOM   3001  N   THR A 387       9.120  23.951  46.704  1.00 23.18           N  
ATOM   3002  CA  THR A 387       9.042  25.426  46.872  1.00 24.77           C  
ATOM   3003  C   THR A 387       8.842  26.068  45.515  1.00 24.52           C  
ATOM   3004  O   THR A 387       9.319  25.570  44.484  1.00 22.46           O  
ATOM   3005  CB  THR A 387      10.313  25.968  47.552  1.00 24.32           C  
ATOM   3006  CG2 THR A 387      11.579  25.396  46.894  1.00 23.86           C  
ATOM   3007  OG1 THR A 387      10.359  27.393  47.313  1.00 24.75           O  
ATOM   3008  N   ALA A 388       8.145  27.202  45.456  1.00 24.65           N  
ATOM   3009  CA  ALA A 388       7.894  27.918  44.224  1.00 23.51           C  
ATOM   3010  C   ALA A 388       9.179  28.513  43.664  1.00 23.88           C  
ATOM   3011  O   ALA A 388       9.242  28.849  42.474  1.00 26.24           O  
ATOM   3012  CB  ALA A 388       6.924  29.089  44.456  1.00 24.76           C  
ATOM   3013  N   LEU A 389      10.203  28.635  44.486  1.00 23.74           N  
ATOM   3014  CA  LEU A 389      11.484  29.176  44.029  1.00 25.09           C  
ATOM   3015  C   LEU A 389      12.251  28.175  43.172  1.00 25.22           C  
ATOM   3016  O   LEU A 389      13.296  28.524  42.635  1.00 27.64           O  
ATOM   3017  CB  LEU A 389      12.336  29.515  45.255  1.00 26.10           C  
ATOM   3018  CG  LEU A 389      11.695  30.468  46.275  1.00 27.91           C  
ATOM   3019  CD1 LEU A 389      12.652  30.692  47.429  1.00 28.19           C  
ATOM   3020  CD2 LEU A 389      11.318  31.782  45.604  1.00 30.50           C  
ATOM   3021  N   ALA A 390      11.766  26.958  42.991  1.00 25.27           N  
ATOM   3022  CA  ALA A 390      12.437  25.944  42.172  1.00 24.47           C  
ATOM   3023  C   ALA A 390      11.467  25.344  41.182  1.00 25.68           C  
ATOM   3024  O   ALA A 390      10.843  24.305  41.382  1.00 24.09           O  
ATOM   3025  CB  ALA A 390      13.058  24.915  43.119  1.00 26.06           C  
ATOM   3026  N   PRO A 391      11.278  26.038  40.051  1.00 27.31           N  
ATOM   3027  CA  PRO A 391      10.380  25.641  39.000  1.00 27.19           C  
ATOM   3028  C   PRO A 391      10.749  24.299  38.368  1.00 25.86           C  
ATOM   3029  O   PRO A 391      11.876  23.840  38.508  1.00 23.53           O  
ATOM   3030  CB  PRO A 391      10.533  26.732  37.928  1.00 29.24           C  
ATOM   3031  CG  PRO A 391      11.073  27.913  38.671  1.00 28.74           C  
ATOM   3032  CD  PRO A 391      12.004  27.296  39.703  1.00 28.32           C  
ATOM   3033  N   GLY A 392       9.769  23.715  37.687  1.00 24.42           N  
ATOM   3034  CA  GLY A 392       9.962  22.442  37.018  1.00 24.53           C  
ATOM   3035  C   GLY A 392       9.608  21.271  37.941  1.00 24.24           C  
ATOM   3036  O   GLY A 392      10.068  20.149  37.709  1.00 24.27           O  
ATOM   3037  N   ALA A 393       8.809  21.532  38.956  1.00 22.14           N  
ATOM   3038  CA  ALA A 393       8.360  20.478  39.891  1.00 22.51           C  
ATOM   3039  C   ALA A 393       7.340  19.589  39.215  1.00 21.47           C  
ATOM   3040  O   ALA A 393       6.703  20.013  38.221  1.00 23.49           O  
ATOM   3041  CB  ALA A 393       7.757  21.176  41.101  1.00 21.79           C  
ATOM   3042  N   PRO A 394       7.138  18.373  39.669  1.00 20.32           N  
ATOM   3043  CA  PRO A 394       7.817  17.782  40.795  1.00 17.74           C  
ATOM   3044  C   PRO A 394       9.194  17.260  40.417  1.00 16.82           C  
ATOM   3045  O   PRO A 394       9.380  16.624  39.368  1.00 16.87           O  
ATOM   3046  CB  PRO A 394       6.882  16.660  41.254  1.00 19.13           C  
ATOM   3047  CG  PRO A 394       5.948  16.385  40.126  1.00 21.57           C  
ATOM   3048  CD  PRO A 394       6.149  17.420  39.063  1.00 21.86           C  
ATOM   3049  N   HIS A 395      10.179  17.576  41.238  1.00 16.37           N  
ATOM   3050  CA  HIS A 395      11.562  17.167  41.008  1.00 15.68           C  
ATOM   3051  C   HIS A 395      11.820  15.798  41.639  1.00 14.28           C  
ATOM   3052  O   HIS A 395      11.746  15.645  42.849  1.00 14.17           O  
ATOM   3053  CB  HIS A 395      12.537  18.147  41.705  1.00 14.86           C  
ATOM   3054  CG  HIS A 395      12.418  19.553  41.164  1.00 17.39           C  
ATOM   3055  CD2 HIS A 395      11.706  20.629  41.577  1.00 17.95           C  
ATOM   3056  ND1 HIS A 395      13.082  19.936  40.035  1.00 16.30           N  
ATOM   3057  CE1 HIS A 395      12.788  21.206  39.748  1.00 18.46           C  
ATOM   3058  NE2 HIS A 395      11.967  21.654  40.698  1.00 18.21           N  
ATOM   3059  N   PRO A 396      12.171  14.791  40.857  1.00 15.02           N  
ATOM   3060  CA  PRO A 396      12.475  13.471  41.409  1.00 13.77           C  
ATOM   3061  C   PRO A 396      13.921  13.427  41.890  1.00 14.81           C  
ATOM   3062  O   PRO A 396      14.829  13.496  41.047  1.00 16.25           O  
ATOM   3063  CB  PRO A 396      12.268  12.536  40.223  1.00 16.26           C  
ATOM   3064  CG  PRO A 396      12.488  13.380  39.001  1.00 16.83           C  
ATOM   3065  CD  PRO A 396      12.260  14.846  39.376  1.00 14.62           C  
ATOM   3066  N   PHE A 397      14.154  13.332  43.210  1.00 13.48           N  
ATOM   3067  CA  PHE A 397      15.521  13.315  43.709  1.00 12.89           C  
ATOM   3068  C   PHE A 397      16.029  11.879  43.840  1.00 13.28           C  
ATOM   3069  O   PHE A 397      15.289  10.962  44.210  1.00 12.57           O  
ATOM   3070  CB  PHE A 397      15.623  14.040  45.070  1.00 13.89           C  
ATOM   3071  CG  PHE A 397      16.073  15.467  44.823  1.00 15.74           C  
ATOM   3072  CD1 PHE A 397      15.197  16.367  44.246  1.00 17.46           C  
ATOM   3073  CD2 PHE A 397      17.362  15.863  45.149  1.00 17.60           C  
ATOM   3074  CE1 PHE A 397      15.594  17.677  43.996  1.00 19.84           C  
ATOM   3075  CE2 PHE A 397      17.770  17.170  44.878  1.00 19.71           C  
ATOM   3076  CZ  PHE A 397      16.886  18.070  44.303  1.00 18.72           C  
ATOM   3077  N   HIS A 398      17.310  11.734  43.568  1.00 13.55           N  
ATOM   3078  CA  HIS A 398      17.923  10.409  43.654  1.00 12.51           C  
ATOM   3079  C   HIS A 398      19.214  10.457  44.471  1.00 14.72           C  
ATOM   3080  O   HIS A 398      20.041  11.357  44.271  1.00 12.98           O  
ATOM   3081  CB  HIS A 398      18.187   9.967  42.232  1.00 14.46           C  
ATOM   3082  CG  HIS A 398      19.100   8.794  42.091  1.00 15.72           C  
ATOM   3083  CD2 HIS A 398      20.228   8.615  41.406  1.00 16.23           C  
ATOM   3084  ND1 HIS A 398      18.813   7.597  42.743  1.00 17.16           N  
ATOM   3085  CE1 HIS A 398      19.771   6.712  42.463  1.00 15.09           C  
ATOM   3086  NE2 HIS A 398      20.631   7.335  41.668  1.00 16.65           N  
ATOM   3087  N   LEU A 399      19.396   9.427  45.287  1.00 10.80           N  
ATOM   3088  CA  LEU A 399      20.612   9.359  46.105  1.00 11.69           C  
ATOM   3089  C   LEU A 399      21.447   8.169  45.600  1.00 12.18           C  
ATOM   3090  O   LEU A 399      20.925   7.047  45.571  1.00 13.27           O  
ATOM   3091  CB  LEU A 399      20.269   9.122  47.601  1.00 14.12           C  
ATOM   3092  CG  LEU A 399      21.438   8.871  48.556  1.00 13.96           C  
ATOM   3093  CD1 LEU A 399      22.425  10.054  48.593  1.00 15.44           C  
ATOM   3094  CD2 LEU A 399      20.988   8.589  49.993  1.00 16.91           C  
ATOM   3095  N   HIS A 400      22.709   8.390  45.290  1.00 13.85           N  
ATOM   3096  CA  HIS A 400      23.613   7.321  44.904  1.00 13.40           C  
ATOM   3097  C   HIS A 400      24.113   6.602  46.168  1.00 12.36           C  
ATOM   3098  O   HIS A 400      24.136   7.154  47.262  1.00 13.86           O  
ATOM   3099  CB  HIS A 400      24.869   7.878  44.208  1.00 12.65           C  
ATOM   3100  CG  HIS A 400      24.588   8.361  42.816  1.00 13.51           C  
ATOM   3101  CD2 HIS A 400      23.604   9.145  42.302  1.00 11.61           C  
ATOM   3102  ND1 HIS A 400      25.426   8.018  41.758  1.00 13.08           N  
ATOM   3103  CE1 HIS A 400      24.952   8.617  40.613  1.00 11.54           C  
ATOM   3104  NE2 HIS A 400      23.892   9.266  41.000  1.00 11.03           N  
ATOM   3105  N   GLY A 401      24.510   5.353  45.976  1.00 13.96           N  
ATOM   3106  CA  GLY A 401      25.076   4.514  47.022  1.00 13.70           C  
ATOM   3107  C   GLY A 401      24.149   3.974  48.058  1.00 16.30           C  
ATOM   3108  O   GLY A 401      24.619   3.261  48.979  1.00 15.36           O  
ATOM   3109  N   HIS A 402      22.859   4.333  48.067  1.00 14.51           N  
ATOM   3110  CA  HIS A 402      21.950   3.905  49.105  1.00 15.00           C  
ATOM   3111  C   HIS A 402      20.515   3.820  48.616  1.00 16.22           C  
ATOM   3112  O   HIS A 402      20.128   4.488  47.652  1.00 17.07           O  
ATOM   3113  CB  HIS A 402      21.881   5.017  50.230  1.00 14.44           C  
ATOM   3114  CG  HIS A 402      23.150   5.260  50.996  1.00 16.83           C  
ATOM   3115  CD2 HIS A 402      24.140   6.183  50.793  1.00 15.20           C  
ATOM   3116  ND1 HIS A 402      23.548   4.496  52.072  1.00 15.66           N  
ATOM   3117  CE1 HIS A 402      24.723   4.950  52.515  1.00 16.39           C  
ATOM   3118  NE2 HIS A 402      25.101   5.986  51.774  1.00 16.40           N  
ATOM   3119  N   ALA A 403      19.703   3.081  49.355  1.00 15.15           N  
ATOM   3120  CA  ALA A 403      18.251   3.075  49.163  1.00 14.86           C  
ATOM   3121  C   ALA A 403      17.815   3.851  50.428  1.00 17.11           C  
ATOM   3122  O   ALA A 403      18.567   3.777  51.430  1.00 19.38           O  
ATOM   3123  CB  ALA A 403      17.612   1.719  49.144  1.00 14.61           C  
ATOM   3124  N   PHE A 404      16.696   4.552  50.438  1.00 14.49           N  
ATOM   3125  CA  PHE A 404      16.308   5.272  51.626  1.00 13.10           C  
ATOM   3126  C   PHE A 404      14.842   4.998  51.960  1.00 14.40           C  
ATOM   3127  O   PHE A 404      14.076   4.594  51.094  1.00 14.79           O  
ATOM   3128  CB  PHE A 404      16.539   6.780  51.485  1.00 13.44           C  
ATOM   3129  CG  PHE A 404      16.057   7.302  50.145  1.00 14.22           C  
ATOM   3130  CD1 PHE A 404      14.700   7.468  49.922  1.00 15.65           C  
ATOM   3131  CD2 PHE A 404      16.958   7.563  49.133  1.00 15.09           C  
ATOM   3132  CE1 PHE A 404      14.245   7.915  48.694  1.00 15.94           C  
ATOM   3133  CE2 PHE A 404      16.510   8.042  47.898  1.00 14.32           C  
ATOM   3134  CZ  PHE A 404      15.152   8.198  47.672  1.00 15.40           C  
ATOM   3135  N   ALA A 405      14.515   5.225  53.234  1.00 14.50           N  
ATOM   3136  CA  ALA A 405      13.136   5.052  53.706  1.00 15.56           C  
ATOM   3137  C   ALA A 405      12.371   6.312  53.359  1.00 14.36           C  
ATOM   3138  O   ALA A 405      12.862   7.437  53.637  1.00 15.81           O  
ATOM   3139  CB  ALA A 405      13.131   4.822  55.232  1.00 14.99           C  
ATOM   3140  N   VAL A 406      11.217   6.187  52.725  1.00 13.73           N  
ATOM   3141  CA  VAL A 406      10.421   7.413  52.439  1.00 14.75           C  
ATOM   3142  C   VAL A 406       9.432   7.578  53.601  1.00 15.20           C  
ATOM   3143  O   VAL A 406       8.311   7.097  53.562  1.00 15.70           O  
ATOM   3144  CB  VAL A 406       9.692   7.333  51.095  1.00 15.07           C  
ATOM   3145  CG1 VAL A 406       8.982   8.656  50.754  1.00 13.61           C  
ATOM   3146  CG2 VAL A 406      10.705   6.976  49.983  1.00 15.47           C  
ATOM   3147  N   VAL A 407       9.863   8.292  54.632  1.00 16.16           N  
ATOM   3148  CA  VAL A 407       9.077   8.540  55.841  1.00 18.15           C  
ATOM   3149  C   VAL A 407       7.857   9.381  55.489  1.00 18.16           C  
ATOM   3150  O   VAL A 407       6.771   9.132  56.025  1.00 18.81           O  
ATOM   3151  CB  VAL A 407       9.989   9.179  56.894  1.00 18.93           C  
ATOM   3152  CG1 VAL A 407       9.258   9.731  58.099  1.00 22.74           C  
ATOM   3153  CG2 VAL A 407      10.988   8.067  57.345  1.00 19.58           C  
ATOM   3154  N   ARG A 408       8.052  10.416  54.680  1.00 15.85           N  
ATOM   3155  CA  ARG A 408       6.896  11.225  54.287  1.00 16.66           C  
ATOM   3156  C   ARG A 408       6.919  11.371  52.763  1.00 16.96           C  
ATOM   3157  O   ARG A 408       7.927  11.881  52.234  1.00 17.01           O  
ATOM   3158  CB  ARG A 408       6.891  12.595  54.962  1.00 17.04           C  
ATOM   3159  CG  ARG A 408       5.672  13.399  54.432  1.00 16.49           C  
ATOM   3160  CD  ARG A 408       5.514  14.686  55.250  1.00 20.57           C  
ATOM   3161  NE  ARG A 408       4.573  15.586  54.556  1.00 24.17           N  
ATOM   3162  CZ  ARG A 408       4.413  16.870  54.906  1.00 25.17           C  
ATOM   3163  NH1 ARG A 408       5.078  17.356  55.923  1.00 24.11           N1+
ATOM   3164  NH2 ARG A 408       3.562  17.622  54.204  1.00 25.46           N  
ATOM   3165  N   SER A 409       5.887  10.926  52.084  1.00 16.07           N  
ATOM   3166  CA  SER A 409       5.809  11.003  50.645  1.00 15.44           C  
ATOM   3167  C   SER A 409       5.102  12.289  50.175  1.00 17.11           C  
ATOM   3168  O   SER A 409       4.443  12.970  50.960  1.00 19.27           O  
ATOM   3169  CB  SER A 409       4.941   9.847  50.107  1.00 17.05           C  
ATOM   3170  OG  SER A 409       5.551   8.599  50.155  1.00 17.14           O  
ATOM   3171  N   ALA A 410       5.288  12.598  48.897  1.00 16.89           N  
ATOM   3172  CA  ALA A 410       4.648  13.744  48.272  1.00 17.76           C  
ATOM   3173  C   ALA A 410       3.123  13.495  48.250  1.00 19.56           C  
ATOM   3174  O   ALA A 410       2.717  12.373  48.045  1.00 20.42           O  
ATOM   3175  CB  ALA A 410       5.104  13.898  46.827  1.00 16.10           C  
ATOM   3176  N   GLY A 411       2.316  14.522  48.519  1.00 22.20           N  
ATOM   3177  CA  GLY A 411       0.865  14.402  48.512  1.00 21.53           C  
ATOM   3178  C   GLY A 411       0.312  13.817  49.802  1.00 24.60           C  
ATOM   3179  O   GLY A 411      -0.886  13.508  49.851  1.00 25.93           O  
ATOM   3180  N   SER A 412       1.141  13.655  50.816  1.00 22.63           N  
ATOM   3181  CA  SER A 412       0.726  13.087  52.084  1.00 25.68           C  
ATOM   3182  C   SER A 412       1.243  13.929  53.223  1.00 27.05           C  
ATOM   3183  O   SER A 412       2.349  14.497  53.146  1.00 26.68           O  
ATOM   3184  CB  SER A 412       1.247  11.629  52.128  1.00 26.37           C  
ATOM   3185  OG  SER A 412       1.032  11.089  53.412  1.00 28.20           O  
ATOM   3186  N   THR A 413       0.464  14.096  54.299  1.00 27.41           N  
ATOM   3187  CA  THR A 413       0.939  14.917  55.418  1.00 28.92           C  
ATOM   3188  C   THR A 413       1.377  14.005  56.561  1.00 30.33           C  
ATOM   3189  O   THR A 413       1.765  14.517  57.609  1.00 33.40           O  
ATOM   3190  CB  THR A 413      -0.140  15.869  55.980  1.00 30.22           C  
ATOM   3191  CG2 THR A 413      -0.390  17.028  55.040  1.00 29.68           C  
ATOM   3192  OG1 THR A 413      -1.355  15.110  56.172  1.00 30.01           O  
ATOM   3193  N   THR A 414       1.306  12.697  56.377  1.00 28.75           N  
ATOM   3194  CA  THR A 414       1.668  11.770  57.432  1.00 30.08           C  
ATOM   3195  C   THR A 414       3.119  11.316  57.412  1.00 27.95           C  
ATOM   3196  O   THR A 414       3.763  11.336  56.372  1.00 27.14           O  
ATOM   3197  CB  THR A 414       0.780  10.504  57.284  1.00 31.57           C  
ATOM   3198  CG2 THR A 414      -0.687  10.896  57.301  1.00 34.25           C  
ATOM   3199  OG1 THR A 414       1.055   9.925  56.015  1.00 36.33           O  
ATOM   3200  N   TYR A 415       3.626  10.912  58.569  1.00 25.37           N  
ATOM   3201  CA  TYR A 415       4.980  10.418  58.724  1.00 24.01           C  
ATOM   3202  C   TYR A 415       4.851   8.943  59.092  1.00 25.89           C  
ATOM   3203  O   TYR A 415       4.049   8.659  59.995  1.00 25.57           O  
ATOM   3204  CB  TYR A 415       5.733  11.178  59.820  1.00 24.61           C  
ATOM   3205  CG  TYR A 415       6.049  12.595  59.385  1.00 25.43           C  
ATOM   3206  CD1 TYR A 415       5.085  13.596  59.464  1.00 26.00           C  
ATOM   3207  CD2 TYR A 415       7.294  12.912  58.869  1.00 24.95           C  
ATOM   3208  CE1 TYR A 415       5.376  14.892  59.038  1.00 28.22           C  
ATOM   3209  CE2 TYR A 415       7.593  14.192  58.450  1.00 26.76           C  
ATOM   3210  CZ  TYR A 415       6.623  15.182  58.530  1.00 27.58           C  
ATOM   3211  OH  TYR A 415       6.930  16.463  58.108  1.00 28.10           O  
ATOM   3212  N   ASN A 416       5.549   8.058  58.404  1.00 20.93           N  
ATOM   3213  CA  ASN A 416       5.450   6.636  58.716  1.00 21.52           C  
ATOM   3214  C   ASN A 416       6.823   6.163  59.181  1.00 20.82           C  
ATOM   3215  O   ASN A 416       7.722   6.017  58.352  1.00 19.54           O  
ATOM   3216  CB  ASN A 416       4.999   5.839  57.479  1.00 19.85           C  
ATOM   3217  CG  ASN A 416       4.789   4.376  57.806  1.00 19.69           C  
ATOM   3218  ND2 ASN A 416       4.321   3.611  56.831  1.00 17.93           N  
ATOM   3219  OD1 ASN A 416       5.044   3.974  58.942  1.00 20.55           O  
ATOM   3220  N   TYR A 417       6.970   5.954  60.492  1.00 19.76           N  
ATOM   3221  CA  TYR A 417       8.238   5.512  61.038  1.00 21.28           C  
ATOM   3222  C   TYR A 417       8.248   4.006  61.259  1.00 20.73           C  
ATOM   3223  O   TYR A 417       9.211   3.447  61.758  1.00 22.66           O  
ATOM   3224  CB  TYR A 417       8.533   6.201  62.371  1.00 22.74           C  
ATOM   3225  CG  TYR A 417       8.572   7.704  62.288  1.00 21.52           C  
ATOM   3226  CD1 TYR A 417       9.667   8.337  61.701  1.00 23.60           C  
ATOM   3227  CD2 TYR A 417       7.519   8.468  62.782  1.00 23.01           C  
ATOM   3228  CE1 TYR A 417       9.696   9.725  61.603  1.00 22.50           C  
ATOM   3229  CE2 TYR A 417       7.557   9.851  62.707  1.00 23.55           C  
ATOM   3230  CZ  TYR A 417       8.645  10.452  62.108  1.00 22.78           C  
ATOM   3231  OH  TYR A 417       8.677  11.826  62.022  1.00 25.59           O  
ATOM   3232  N   ASN A 418       7.183   3.356  60.848  1.00 21.46           N  
ATOM   3233  CA  ASN A 418       7.031   1.921  60.993  1.00 21.43           C  
ATOM   3234  C   ASN A 418       7.460   1.139  59.786  1.00 19.05           C  
ATOM   3235  O   ASN A 418       8.550   0.566  59.694  1.00 21.00           O  
ATOM   3236  CB  ASN A 418       5.542   1.638  61.336  1.00 23.37           C  
ATOM   3237  CG  ASN A 418       5.285   0.168  61.564  1.00 26.85           C  
ATOM   3238  ND2 ASN A 418       4.015  -0.225  61.480  1.00 29.74           N  
ATOM   3239  OD1 ASN A 418       6.185  -0.637  61.768  1.00 26.92           O  
ATOM   3240  N   ASP A 419       6.624   1.118  58.735  1.00 19.70           N  
ATOM   3241  CA  ASP A 419       6.892   0.346  57.548  1.00 18.30           C  
ATOM   3242  C   ASP A 419       6.776   1.054  56.211  1.00 17.61           C  
ATOM   3243  O   ASP A 419       6.197   0.522  55.253  1.00 17.86           O  
ATOM   3244  CB  ASP A 419       5.889  -0.841  57.564  1.00 20.38           C  
ATOM   3245  CG  ASP A 419       4.440  -0.432  57.492  1.00 23.66           C  
ATOM   3246  OD1 ASP A 419       3.615  -1.355  57.278  1.00 25.48           O  
ATOM   3247  OD2 ASP A 419       4.053   0.758  57.573  1.00 22.40           O1-
ATOM   3248  N   PRO A 420       7.407   2.202  56.037  1.00 17.09           N  
ATOM   3249  CA  PRO A 420       7.385   2.881  54.737  1.00 17.10           C  
ATOM   3250  C   PRO A 420       8.225   2.135  53.701  1.00 14.89           C  
ATOM   3251  O   PRO A 420       9.124   1.336  53.992  1.00 15.28           O  
ATOM   3252  CB  PRO A 420       8.051   4.239  55.052  1.00 16.42           C  
ATOM   3253  CG  PRO A 420       9.067   3.841  56.066  1.00 17.80           C  
ATOM   3254  CD  PRO A 420       8.260   2.904  57.009  1.00 16.84           C  
ATOM   3255  N   ILE A 421       7.939   2.393  52.418  1.00 14.96           N  
ATOM   3256  CA  ILE A 421       8.718   1.783  51.349  1.00 14.85           C  
ATOM   3257  C   ILE A 421      10.096   2.448  51.391  1.00 15.89           C  
ATOM   3258  O   ILE A 421      10.290   3.540  51.933  1.00 14.35           O  
ATOM   3259  CB  ILE A 421       8.031   2.018  50.002  1.00 17.30           C  
ATOM   3260  CG1 ILE A 421       8.496   1.120  48.864  1.00 16.60           C  
ATOM   3261  CG2 ILE A 421       8.164   3.474  49.559  1.00 18.19           C  
ATOM   3262  CD1 ILE A 421       8.314  -0.359  48.989  1.00 18.84           C  
ATOM   3263  N   PHE A 422      11.077   1.704  50.899  1.00 15.67           N  
ATOM   3264  CA  PHE A 422      12.431   2.157  50.722  1.00 15.88           C  
ATOM   3265  C   PHE A 422      12.558   2.222  49.162  1.00 15.89           C  
ATOM   3266  O   PHE A 422      11.923   1.418  48.478  1.00 15.25           O  
ATOM   3267  CB  PHE A 422      13.520   1.252  51.254  1.00 15.95           C  
ATOM   3268  CG  PHE A 422      13.815   1.367  52.739  1.00 17.52           C  
ATOM   3269  CD1 PHE A 422      12.806   1.173  53.675  1.00 19.62           C  
ATOM   3270  CD2 PHE A 422      15.094   1.592  53.180  1.00 18.66           C  
ATOM   3271  CE1 PHE A 422      13.069   1.265  55.040  1.00 19.16           C  
ATOM   3272  CE2 PHE A 422      15.376   1.662  54.541  1.00 19.12           C  
ATOM   3273  CZ  PHE A 422      14.356   1.499  55.453  1.00 18.09           C  
ATOM   3274  N   ARG A 423      13.346   3.157  48.672  1.00 12.92           N  
ATOM   3275  CA  ARG A 423      13.508   3.241  47.210  1.00 14.24           C  
ATOM   3276  C   ARG A 423      14.718   4.119  46.926  1.00 14.04           C  
ATOM   3277  O   ARG A 423      15.447   4.435  47.881  1.00 14.16           O  
ATOM   3278  CB  ARG A 423      12.220   3.680  46.534  1.00 13.35           C  
ATOM   3279  CG  ARG A 423      11.886   5.160  46.651  1.00 14.24           C  
ATOM   3280  CD  ARG A 423      10.521   5.483  45.967  1.00 14.29           C  
ATOM   3281  NE  ARG A 423      10.514   4.971  44.575  1.00 12.55           N  
ATOM   3282  CZ  ARG A 423       9.382   4.755  43.892  1.00 12.13           C  
ATOM   3283  NH1 ARG A 423       8.191   5.035  44.438  1.00 12.45           N1+
ATOM   3284  NH2 ARG A 423       9.466   4.283  42.676  1.00 13.22           N  
ATOM   3285  N   ASP A 424      14.971   4.447  45.638  1.00 12.27           N  
ATOM   3286  CA  ASP A 424      16.175   5.258  45.412  1.00 12.43           C  
ATOM   3287  C   ASP A 424      15.881   6.524  44.631  1.00 11.31           C  
ATOM   3288  O   ASP A 424      16.770   7.378  44.540  1.00 10.92           O  
ATOM   3289  CB  ASP A 424      17.344   4.423  44.872  1.00 13.29           C  
ATOM   3290  CG  ASP A 424      17.135   3.828  43.513  1.00 15.28           C  
ATOM   3291  OD1 ASP A 424      16.625   4.518  42.594  1.00 15.06           O  
ATOM   3292  OD2 ASP A 424      17.439   2.641  43.270  1.00 15.70           O1-
ATOM   3293  N   VAL A 425      14.656   6.682  44.125  1.00  9.08           N  
ATOM   3294  CA  VAL A 425      14.310   7.933  43.415  1.00  9.98           C  
ATOM   3295  C   VAL A 425      12.948   8.358  43.995  1.00 12.05           C  
ATOM   3296  O   VAL A 425      12.008   7.523  43.968  1.00 13.58           O  
ATOM   3297  CB  VAL A 425      14.142   7.802  41.902  1.00 11.32           C  
ATOM   3298  CG1 VAL A 425      13.685   9.160  41.279  1.00 12.96           C  
ATOM   3299  CG2 VAL A 425      15.464   7.414  41.250  1.00 12.16           C  
ATOM   3300  N   VAL A 426      12.838   9.572  44.490  1.00 12.15           N  
ATOM   3301  CA  VAL A 426      11.543   9.969  45.052  1.00 13.86           C  
ATOM   3302  C   VAL A 426      11.076  11.315  44.537  1.00 16.06           C  
ATOM   3303  O   VAL A 426      11.854  12.283  44.409  1.00 14.96           O  
ATOM   3304  CB  VAL A 426      11.701  10.008  46.600  1.00 13.15           C  
ATOM   3305  CG1 VAL A 426      12.643  11.120  47.072  1.00 12.57           C  
ATOM   3306  CG2 VAL A 426      10.342  10.144  47.252  1.00 14.33           C  
ATOM   3307  N   SER A 427       9.786  11.386  44.235  1.00 13.82           N  
ATOM   3308  CA  SER A 427       9.230  12.685  43.827  1.00 14.55           C  
ATOM   3309  C   SER A 427       9.165  13.629  45.044  1.00 16.20           C  
ATOM   3310  O   SER A 427       8.699  13.193  46.121  1.00 16.39           O  
ATOM   3311  CB  SER A 427       7.787  12.477  43.338  1.00 16.14           C  
ATOM   3312  OG  SER A 427       7.219  13.801  43.162  1.00 19.33           O  
ATOM   3313  N   THR A 428       9.600  14.882  44.882  1.00 15.09           N  
ATOM   3314  CA  THR A 428       9.532  15.825  46.011  1.00 13.08           C  
ATOM   3315  C   THR A 428       8.236  16.640  45.940  1.00 15.09           C  
ATOM   3316  O   THR A 428       8.058  17.566  46.740  1.00 17.65           O  
ATOM   3317  CB  THR A 428      10.781  16.684  46.106  1.00 14.86           C  
ATOM   3318  CG2 THR A 428      12.001  15.774  46.350  1.00 14.77           C  
ATOM   3319  OG1 THR A 428      10.975  17.368  44.852  1.00 14.75           O  
ATOM   3320  N   GLY A 429       7.331  16.291  45.057  1.00 14.13           N  
ATOM   3321  CA  GLY A 429       6.002  16.932  45.048  1.00 16.66           C  
ATOM   3322  C   GLY A 429       5.947  18.363  44.599  1.00 17.53           C  
ATOM   3323  O   GLY A 429       6.772  18.812  43.787  1.00 17.94           O  
ATOM   3324  N   THR A 430       4.944  19.118  45.103  1.00 18.62           N  
ATOM   3325  CA  THR A 430       4.730  20.491  44.682  1.00 21.33           C  
ATOM   3326  C   THR A 430       4.387  21.411  45.861  1.00 20.58           C  
ATOM   3327  O   THR A 430       3.920  20.989  46.903  1.00 18.74           O  
ATOM   3328  CB  THR A 430       3.558  20.671  43.682  1.00 23.29           C  
ATOM   3329  CG2 THR A 430       3.654  19.763  42.469  1.00 25.52           C  
ATOM   3330  OG1 THR A 430       2.318  20.334  44.323  1.00 24.84           O  
ATOM   3331  N   PRO A 431       4.724  22.685  45.685  1.00 21.32           N  
ATOM   3332  CA  PRO A 431       4.468  23.669  46.705  1.00 21.86           C  
ATOM   3333  C   PRO A 431       2.955  23.842  46.899  1.00 20.32           C  
ATOM   3334  O   PRO A 431       2.558  24.150  48.012  1.00 21.74           O  
ATOM   3335  CB  PRO A 431       5.081  24.951  46.168  1.00 22.35           C  
ATOM   3336  CG  PRO A 431       5.524  24.713  44.787  1.00 23.82           C  
ATOM   3337  CD  PRO A 431       5.314  23.256  44.453  1.00 23.12           C  
ATOM   3338  N   ALA A 432       2.116  23.577  45.906  1.00 19.81           N  
ATOM   3339  CA  ALA A 432       0.653  23.726  46.084  1.00 20.94           C  
ATOM   3340  C   ALA A 432       0.098  22.748  47.086  1.00 21.81           C  
ATOM   3341  O   ALA A 432      -0.968  22.931  47.717  1.00 23.89           O  
ATOM   3342  CB  ALA A 432      -0.023  23.510  44.733  1.00 20.09           C  
ATOM   3343  N   ALA A 433       0.786  21.600  47.232  1.00 19.97           N  
ATOM   3344  CA  ALA A 433       0.397  20.584  48.182  1.00 20.25           C  
ATOM   3345  C   ALA A 433       1.099  20.828  49.516  1.00 20.33           C  
ATOM   3346  O   ALA A 433       0.835  20.103  50.475  1.00 22.56           O  
ATOM   3347  CB  ALA A 433       0.766  19.198  47.637  1.00 21.01           C  
ATOM   3348  N   GLY A 434       2.050  21.759  49.582  1.00 18.30           N  
ATOM   3349  CA  GLY A 434       2.737  21.969  50.875  1.00 20.46           C  
ATOM   3350  C   GLY A 434       3.643  20.756  51.189  1.00 21.34           C  
ATOM   3351  O   GLY A 434       3.863  20.436  52.367  1.00 20.60           O  
ATOM   3352  N   ASP A 435       4.167  20.107  50.157  1.00 17.55           N  
ATOM   3353  CA  ASP A 435       4.996  18.904  50.433  1.00 19.41           C  
ATOM   3354  C   ASP A 435       6.281  19.151  51.188  1.00 19.81           C  
ATOM   3355  O   ASP A 435       6.957  20.176  51.057  1.00 18.64           O  
ATOM   3356  CB  ASP A 435       5.283  18.260  49.062  1.00 17.98           C  
ATOM   3357  CG  ASP A 435       4.081  17.513  48.522  1.00 18.49           C  
ATOM   3358  OD1 ASP A 435       3.352  16.913  49.340  1.00 18.43           O  
ATOM   3359  OD2 ASP A 435       3.837  17.537  47.309  1.00 16.78           O1-
ATOM   3360  N   ASN A 436       6.699  18.158  51.995  1.00 17.40           N  
ATOM   3361  CA  ASN A 436       7.956  18.223  52.723  1.00 18.53           C  
ATOM   3362  C   ASN A 436       8.482  16.782  52.752  1.00 17.52           C  
ATOM   3363  O   ASN A 436       8.430  16.115  53.758  1.00 17.89           O  
ATOM   3364  CB  ASN A 436       7.807  18.833  54.123  1.00 19.15           C  
ATOM   3365  CG  ASN A 436       9.171  19.294  54.650  1.00 23.89           C  
ATOM   3366  ND2 ASN A 436       9.163  19.959  55.794  1.00 26.66           N  
ATOM   3367  OD1 ASN A 436      10.197  18.989  54.006  1.00 20.67           O  
ATOM   3368  N   VAL A 437       8.917  16.303  51.576  1.00 16.35           N  
ATOM   3369  CA  VAL A 437       9.379  14.900  51.483  1.00 16.49           C  
ATOM   3370  C   VAL A 437      10.564  14.692  52.387  1.00 15.99           C  
ATOM   3371  O   VAL A 437      11.508  15.463  52.450  1.00 16.03           O  
ATOM   3372  CB  VAL A 437       9.569  14.505  50.011  1.00 14.79           C  
ATOM   3373  CG1 VAL A 437      10.278  13.151  49.860  1.00 18.40           C  
ATOM   3374  CG2 VAL A 437       8.232  14.454  49.287  1.00 14.60           C  
ATOM   3375  N   THR A 438      10.461  13.631  53.199  1.00 16.14           N  
ATOM   3376  CA  THR A 438      11.416  13.270  54.240  1.00 14.58           C  
ATOM   3377  C   THR A 438      11.943  11.870  54.069  1.00 14.54           C  
ATOM   3378  O   THR A 438      11.157  10.909  53.967  1.00 14.90           O  
ATOM   3379  CB  THR A 438      10.678  13.385  55.607  1.00 16.01           C  
ATOM   3380  CG2 THR A 438      11.645  13.197  56.779  1.00 16.25           C  
ATOM   3381  OG1 THR A 438      10.070  14.681  55.696  1.00 16.88           O  
ATOM   3382  N   ILE A 439      13.274  11.730  53.987  1.00 12.94           N  
ATOM   3383  CA  ILE A 439      13.837  10.401  53.769  1.00 13.17           C  
ATOM   3384  C   ILE A 439      14.899  10.135  54.839  1.00 15.09           C  
ATOM   3385  O   ILE A 439      15.424  11.076  55.441  1.00 17.04           O  
ATOM   3386  CB  ILE A 439      14.474  10.280  52.378  1.00 15.45           C  
ATOM   3387  CG1 ILE A 439      15.598  11.318  52.216  1.00 17.05           C  
ATOM   3388  CG2 ILE A 439      13.437  10.456  51.275  1.00 15.38           C  
ATOM   3389  CD1 ILE A 439      16.456  11.116  50.980  1.00 19.69           C  
ATOM   3390  N   ARG A 440      15.169   8.866  55.124  1.00 14.43           N  
ATOM   3391  CA  ARG A 440      16.177   8.510  56.103  1.00 12.61           C  
ATOM   3392  C   ARG A 440      17.043   7.364  55.572  1.00 15.06           C  
ATOM   3393  O   ARG A 440      16.579   6.550  54.803  1.00 14.02           O  
ATOM   3394  CB  ARG A 440      15.581   8.068  57.434  1.00 14.15           C  
ATOM   3395  CG  ARG A 440      14.872   9.186  58.207  1.00 14.01           C  
ATOM   3396  CD  ARG A 440      14.487   8.668  59.607  1.00 15.95           C  
ATOM   3397  NE  ARG A 440      13.875   9.784  60.382  1.00 18.32           N  
ATOM   3398  CZ  ARG A 440      13.556   9.644  61.669  1.00 19.36           C  
ATOM   3399  NH1 ARG A 440      13.805   8.470  62.278  1.00 18.72           N1+
ATOM   3400  NH2 ARG A 440      13.019  10.660  62.311  1.00 17.59           N  
ATOM   3401  N   PHE A 441      18.317   7.358  55.995  1.00 14.87           N  
ATOM   3402  CA  PHE A 441      19.194   6.253  55.608  1.00 15.83           C  
ATOM   3403  C   PHE A 441      20.320   6.241  56.660  1.00 16.93           C  
ATOM   3404  O   PHE A 441      20.351   7.166  57.480  1.00 15.72           O  
ATOM   3405  CB  PHE A 441      19.709   6.372  54.193  1.00 16.85           C  
ATOM   3406  CG  PHE A 441      20.582   7.593  53.956  1.00 16.61           C  
ATOM   3407  CD1 PHE A 441      20.011   8.818  53.713  1.00 17.23           C  
ATOM   3408  CD2 PHE A 441      21.956   7.467  53.977  1.00 16.88           C  
ATOM   3409  CE1 PHE A 441      20.803   9.938  53.480  1.00 18.71           C  
ATOM   3410  CE2 PHE A 441      22.754   8.565  53.734  1.00 18.29           C  
ATOM   3411  CZ  PHE A 441      22.182   9.795  53.487  1.00 17.95           C  
ATOM   3412  N   GLN A 442      21.147   5.212  56.674  1.00 17.19           N  
ATOM   3413  CA  GLN A 442      22.255   5.123  57.605  1.00 19.73           C  
ATOM   3414  C   GLN A 442      23.579   5.199  56.828  1.00 19.47           C  
ATOM   3415  O   GLN A 442      23.652   4.669  55.712  1.00 19.85           O  
ATOM   3416  CB  GLN A 442      22.310   3.762  58.334  1.00 24.78           C  
ATOM   3417  CG  GLN A 442      21.019   3.252  58.885  1.00 31.61           C  
ATOM   3418  CD  GLN A 442      21.176   2.310  60.075  1.00 35.22           C  
ATOM   3419  NE2 GLN A 442      22.222   2.516  60.865  1.00 35.52           N  
ATOM   3420  OE1 GLN A 442      20.319   1.437  60.272  1.00 36.99           O  
ATOM   3421  N   THR A 443      24.617   5.807  57.385  1.00 18.03           N  
ATOM   3422  CA  THR A 443      25.873   5.902  56.635  1.00 18.84           C  
ATOM   3423  C   THR A 443      26.773   4.686  56.770  1.00 21.55           C  
ATOM   3424  O   THR A 443      27.806   4.730  57.470  1.00 24.71           O  
ATOM   3425  CB  THR A 443      26.605   7.196  57.048  1.00 19.00           C  
ATOM   3426  CG2 THR A 443      25.909   8.427  56.469  1.00 17.24           C  
ATOM   3427  OG1 THR A 443      26.539   7.305  58.486  1.00 18.66           O  
ATOM   3428  N   ASP A 444      26.514   3.646  56.013  1.00 21.91           N  
ATOM   3429  CA  ASP A 444      27.280   2.393  56.041  1.00 23.82           C  
ATOM   3430  C   ASP A 444      28.125   2.203  54.798  1.00 22.86           C  
ATOM   3431  O   ASP A 444      28.593   1.092  54.531  1.00 22.38           O  
ATOM   3432  CB  ASP A 444      26.216   1.246  56.046  1.00 27.76           C  
ATOM   3433  CG  ASP A 444      25.143   1.394  54.982  1.00 32.56           C  
ATOM   3434  OD1 ASP A 444      25.310   2.014  53.899  1.00 30.27           O  
ATOM   3435  OD2 ASP A 444      23.978   0.908  55.160  1.00 36.13           O1-
ATOM   3436  N   ASN A 445      28.327   3.251  54.005  1.00 20.29           N  
ATOM   3437  CA  ASN A 445      29.023   3.032  52.718  1.00 19.34           C  
ATOM   3438  C   ASN A 445      29.964   4.168  52.406  1.00 18.06           C  
ATOM   3439  O   ASN A 445      29.554   5.127  51.744  1.00 17.01           O  
ATOM   3440  CB  ASN A 445      27.877   2.999  51.656  1.00 19.01           C  
ATOM   3441  CG  ASN A 445      28.319   2.396  50.327  1.00 20.14           C  
ATOM   3442  ND2 ASN A 445      27.429   2.299  49.335  1.00 18.48           N  
ATOM   3443  OD1 ASN A 445      29.473   2.033  50.135  1.00 20.40           O  
ATOM   3444  N   PRO A 446      31.203   4.124  52.891  1.00 18.10           N  
ATOM   3445  CA  PRO A 446      32.158   5.179  52.671  1.00 17.37           C  
ATOM   3446  C   PRO A 446      32.406   5.561  51.220  1.00 18.61           C  
ATOM   3447  O   PRO A 446      32.652   4.729  50.342  1.00 18.91           O  
ATOM   3448  CB  PRO A 446      33.476   4.624  53.241  1.00 18.96           C  
ATOM   3449  CG  PRO A 446      33.025   3.619  54.269  1.00 19.20           C  
ATOM   3450  CD  PRO A 446      31.750   3.002  53.692  1.00 18.45           C  
ATOM   3451  N   GLY A 447      32.402   6.884  50.972  1.00 17.89           N  
ATOM   3452  CA  GLY A 447      32.691   7.430  49.662  1.00 16.00           C  
ATOM   3453  C   GLY A 447      31.880   8.674  49.354  1.00 15.66           C  
ATOM   3454  O   GLY A 447      30.946   9.012  50.081  1.00 16.20           O  
ATOM   3455  N   PRO A 448      32.263   9.390  48.295  1.00 16.19           N  
ATOM   3456  CA  PRO A 448      31.511  10.538  47.852  1.00 14.50           C  
ATOM   3457  C   PRO A 448      30.305  10.026  47.049  1.00 14.69           C  
ATOM   3458  O   PRO A 448      30.495   9.260  46.111  1.00 15.29           O  
ATOM   3459  CB  PRO A 448      32.472  11.287  46.948  1.00 14.94           C  
ATOM   3460  CG  PRO A 448      33.477  10.305  46.479  1.00 15.63           C  
ATOM   3461  CD  PRO A 448      33.438   9.116  47.434  1.00 16.34           C  
ATOM   3462  N   TRP A 449      29.088  10.438  47.404  1.00 14.32           N  
ATOM   3463  CA  TRP A 449      27.906   9.984  46.666  1.00 13.41           C  
ATOM   3464  C   TRP A 449      27.070  11.201  46.272  1.00 14.57           C  
ATOM   3465  O   TRP A 449      26.801  12.100  47.066  1.00 15.90           O  
ATOM   3466  CB  TRP A 449      27.024   9.088  47.540  1.00 12.66           C  
ATOM   3467  CG  TRP A 449      27.718   7.873  48.083  1.00 13.74           C  
ATOM   3468  CD1 TRP A 449      28.143   7.658  49.363  1.00 15.85           C  
ATOM   3469  CD2 TRP A 449      28.139   6.736  47.304  1.00 13.74           C  
ATOM   3470  CE2 TRP A 449      28.748   5.832  48.203  1.00 14.94           C  
ATOM   3471  CE3 TRP A 449      28.010   6.401  45.954  1.00 12.73           C  
ATOM   3472  NE1 TRP A 449      28.765   6.429  49.448  1.00 15.98           N  
ATOM   3473  CZ2 TRP A 449      29.255   4.607  47.782  1.00 15.69           C  
ATOM   3474  CZ3 TRP A 449      28.497   5.139  45.525  1.00 12.73           C  
ATOM   3475  CH2 TRP A 449      29.131   4.295  46.454  1.00 14.99           C  
ATOM   3476  N   PHE A 450      26.596  11.189  45.025  1.00 15.11           N  
ATOM   3477  CA  PHE A 450      25.768  12.263  44.537  1.00 15.71           C  
ATOM   3478  C   PHE A 450      24.351  12.179  45.080  1.00 15.54           C  
ATOM   3479  O   PHE A 450      23.755  11.105  45.221  1.00 15.53           O  
ATOM   3480  CB  PHE A 450      25.680  12.157  42.989  1.00 14.99           C  
ATOM   3481  CG  PHE A 450      26.079  13.358  42.175  1.00 14.87           C  
ATOM   3482  CD1 PHE A 450      26.243  14.621  42.707  1.00 16.26           C  
ATOM   3483  CD2 PHE A 450      26.261  13.199  40.812  1.00 16.55           C  
ATOM   3484  CE1 PHE A 450      26.589  15.700  41.893  1.00 15.44           C  
ATOM   3485  CE2 PHE A 450      26.630  14.262  39.986  1.00 18.85           C  
ATOM   3486  CZ  PHE A 450      26.796  15.536  40.545  1.00 17.56           C  
ATOM   3487  N   LEU A 451      23.753  13.338  45.315  1.00 13.74           N  
ATOM   3488  CA  LEU A 451      22.331  13.460  45.655  1.00 14.22           C  
ATOM   3489  C   LEU A 451      21.828  14.514  44.665  1.00 15.53           C  
ATOM   3490  O   LEU A 451      22.311  15.648  44.698  1.00 14.03           O  
ATOM   3491  CB  LEU A 451      21.989  13.880  47.072  1.00 16.38           C  
ATOM   3492  CG  LEU A 451      20.504  14.199  47.318  1.00 18.56           C  
ATOM   3493  CD1 LEU A 451      19.693  12.904  47.325  1.00 20.36           C  
ATOM   3494  CD2 LEU A 451      20.287  14.922  48.639  1.00 21.91           C  
ATOM   3495  N   HIS A 452      20.948  14.141  43.731  1.00 14.06           N  
ATOM   3496  CA  HIS A 452      20.550  15.176  42.766  1.00 14.61           C  
ATOM   3497  C   HIS A 452      19.175  14.950  42.158  1.00 15.14           C  
ATOM   3498  O   HIS A 452      18.588  13.872  42.235  1.00 14.38           O  
ATOM   3499  CB  HIS A 452      21.568  15.114  41.608  1.00 15.17           C  
ATOM   3500  CG  HIS A 452      21.579  13.842  40.834  1.00 15.84           C  
ATOM   3501  CD2 HIS A 452      22.326  12.708  41.045  1.00 17.67           C  
ATOM   3502  ND1 HIS A 452      20.785  13.584  39.743  1.00 15.97           N  
ATOM   3503  CE1 HIS A 452      21.066  12.360  39.279  1.00 16.61           C  
ATOM   3504  NE2 HIS A 452      21.994  11.806  40.065  1.00 16.59           N  
ATOM   3505  N   CYS A 453      18.712  15.991  41.477  1.00 15.06           N  
ATOM   3506  CA  CYS A 453      17.429  15.868  40.761  1.00 13.13           C  
ATOM   3507  C   CYS A 453      17.709  15.019  39.514  1.00 13.59           C  
ATOM   3508  O   CYS A 453      18.711  15.186  38.808  1.00 13.62           O  
ATOM   3509  CB  CYS A 453      16.938  17.260  40.337  1.00 14.09           C  
ATOM   3510  SG  CYS A 453      15.399  17.056  39.396  1.00 15.99           S  
ATOM   3511  N   HIS A 454      16.792  14.078  39.240  1.00 13.88           N  
ATOM   3512  CA  HIS A 454      16.984  13.165  38.133  1.00 14.30           C  
ATOM   3513  C   HIS A 454      16.403  13.698  36.820  1.00 16.65           C  
ATOM   3514  O   HIS A 454      16.384  12.985  35.822  1.00 17.91           O  
ATOM   3515  CB  HIS A 454      16.518  11.733  38.443  1.00 12.29           C  
ATOM   3516  CG  HIS A 454      17.463  10.743  37.782  1.00 14.07           C  
ATOM   3517  CD2 HIS A 454      18.275   9.815  38.355  1.00 13.80           C  
ATOM   3518  ND1 HIS A 454      17.642  10.653  36.426  1.00 12.18           N  
ATOM   3519  CE1 HIS A 454      18.553   9.674  36.161  1.00 13.81           C  
ATOM   3520  NE2 HIS A 454      18.864   9.160  37.320  1.00 14.34           N  
ATOM   3521  N   ILE A 455      15.961  14.973  36.826  1.00 14.94           N  
ATOM   3522  CA  ILE A 455      15.610  15.598  35.535  1.00 13.74           C  
ATOM   3523  C   ILE A 455      16.991  16.044  35.055  1.00 14.70           C  
ATOM   3524  O   ILE A 455      17.631  16.906  35.676  1.00 14.32           O  
ATOM   3525  CB  ILE A 455      14.610  16.755  35.691  1.00 13.73           C  
ATOM   3526  CG1 ILE A 455      13.273  16.160  36.131  1.00 14.34           C  
ATOM   3527  CG2 ILE A 455      14.511  17.482  34.334  1.00 13.27           C  
ATOM   3528  CD1 ILE A 455      12.218  17.164  36.618  1.00 14.44           C  
ATOM   3529  N   ASP A 456      17.538  15.447  34.004  1.00 15.46           N  
ATOM   3530  CA  ASP A 456      18.927  15.695  33.619  1.00 17.17           C  
ATOM   3531  C   ASP A 456      19.255  17.137  33.292  1.00 16.79           C  
ATOM   3532  O   ASP A 456      20.362  17.598  33.595  1.00 15.47           O  
ATOM   3533  CB  ASP A 456      19.297  14.787  32.452  1.00 20.07           C  
ATOM   3534  CG  ASP A 456      20.707  14.227  32.574  1.00 23.47           C  
ATOM   3535  OD1 ASP A 456      21.290  13.921  31.508  1.00 24.54           O  
ATOM   3536  OD2 ASP A 456      21.167  13.990  33.712  1.00 24.19           O1-
ATOM   3537  N   PHE A 457      18.323  17.856  32.694  1.00 17.50           N  
ATOM   3538  CA  PHE A 457      18.525  19.273  32.387  1.00 18.30           C  
ATOM   3539  C   PHE A 457      18.662  20.072  33.675  1.00 18.80           C  
ATOM   3540  O   PHE A 457      19.362  21.104  33.689  1.00 19.23           O  
ATOM   3541  CB  PHE A 457      17.328  19.768  31.550  1.00 20.39           C  
ATOM   3542  CG  PHE A 457      17.142  18.918  30.306  1.00 22.31           C  
ATOM   3543  CD1 PHE A 457      18.057  18.986  29.268  1.00 22.80           C  
ATOM   3544  CD2 PHE A 457      16.065  18.069  30.181  1.00 21.74           C  
ATOM   3545  CE1 PHE A 457      17.929  18.196  28.146  1.00 23.84           C  
ATOM   3546  CE2 PHE A 457      15.923  17.276  29.059  1.00 23.02           C  
ATOM   3547  CZ  PHE A 457      16.847  17.331  28.035  1.00 22.67           C  
ATOM   3548  N   HIS A 458      18.052  19.621  34.785  1.00 16.73           N  
ATOM   3549  CA  HIS A 458      18.216  20.361  36.053  1.00 16.20           C  
ATOM   3550  C   HIS A 458      19.545  20.016  36.703  1.00 16.95           C  
ATOM   3551  O   HIS A 458      20.191  20.880  37.305  1.00 17.61           O  
ATOM   3552  CB  HIS A 458      17.101  20.099  37.065  1.00 15.60           C  
ATOM   3553  CG  HIS A 458      15.737  20.448  36.546  1.00 16.60           C  
ATOM   3554  CD2 HIS A 458      15.344  21.102  35.411  1.00 17.07           C  
ATOM   3555  ND1 HIS A 458      14.608  20.089  37.215  1.00 15.34           N  
ATOM   3556  CE1 HIS A 458      13.511  20.508  36.560  1.00 15.96           C  
ATOM   3557  NE2 HIS A 458      13.963  21.108  35.447  1.00 16.72           N  
ATOM   3558  N   LEU A 459      19.949  18.756  36.647  1.00 16.95           N  
ATOM   3559  CA  LEU A 459      21.264  18.381  37.221  1.00 16.34           C  
ATOM   3560  C   LEU A 459      22.347  19.205  36.524  1.00 15.87           C  
ATOM   3561  O   LEU A 459      23.272  19.735  37.137  1.00 17.12           O  
ATOM   3562  CB  LEU A 459      21.545  16.893  36.882  1.00 14.73           C  
ATOM   3563  CG  LEU A 459      22.995  16.445  37.064  1.00 16.87           C  
ATOM   3564  CD1 LEU A 459      23.462  16.701  38.503  1.00 16.16           C  
ATOM   3565  CD2 LEU A 459      23.064  14.944  36.782  1.00 16.98           C  
ATOM   3566  N   GLU A 460      22.262  19.268  35.207  1.00 15.86           N  
ATOM   3567  CA  GLU A 460      23.210  20.055  34.422  1.00 20.51           C  
ATOM   3568  C   GLU A 460      23.241  21.525  34.850  1.00 19.70           C  
ATOM   3569  O   GLU A 460      24.292  22.164  34.809  1.00 19.41           O  
ATOM   3570  CB  GLU A 460      22.832  19.947  32.932  1.00 23.23           C  
ATOM   3571  CG  GLU A 460      23.700  20.845  32.034  1.00 25.81           C  
ATOM   3572  CD  GLU A 460      25.084  20.269  31.857  1.00 30.02           C  
ATOM   3573  OE1 GLU A 460      25.390  19.174  32.330  1.00 30.00           O  
ATOM   3574  OE2 GLU A 460      25.916  20.980  31.240  1.00 35.84           O1-
ATOM   3575  N   ALA A 461      22.124  22.083  35.287  1.00 18.29           N  
ATOM   3576  CA  ALA A 461      22.010  23.446  35.747  1.00 18.97           C  
ATOM   3577  C   ALA A 461      22.367  23.584  37.223  1.00 19.09           C  
ATOM   3578  O   ALA A 461      22.127  24.653  37.807  1.00 20.38           O  
ATOM   3579  CB  ALA A 461      20.601  23.992  35.453  1.00 19.00           C  
ATOM   3580  N   GLY A 462      22.967  22.570  37.842  1.00 16.69           N  
ATOM   3581  CA  GLY A 462      23.466  22.617  39.181  1.00 16.59           C  
ATOM   3582  C   GLY A 462      22.654  22.052  40.319  1.00 17.64           C  
ATOM   3583  O   GLY A 462      23.053  22.315  41.470  1.00 18.80           O  
ATOM   3584  N   PHE A 463      21.556  21.339  40.048  1.00 15.50           N  
ATOM   3585  CA  PHE A 463      20.680  20.876  41.139  1.00 15.93           C  
ATOM   3586  C   PHE A 463      21.178  19.562  41.743  1.00 17.98           C  
ATOM   3587  O   PHE A 463      20.614  18.467  41.586  1.00 15.67           O  
ATOM   3588  CB  PHE A 463      19.255  20.723  40.569  1.00 15.10           C  
ATOM   3589  CG  PHE A 463      18.107  21.035  41.493  1.00 17.53           C  
ATOM   3590  CD1 PHE A 463      18.303  21.695  42.707  1.00 17.41           C  
ATOM   3591  CD2 PHE A 463      16.820  20.670  41.157  1.00 17.16           C  
ATOM   3592  CE1 PHE A 463      17.246  21.996  43.536  1.00 17.57           C  
ATOM   3593  CE2 PHE A 463      15.746  20.958  41.989  1.00 17.55           C  
ATOM   3594  CZ  PHE A 463      15.961  21.603  43.199  1.00 18.72           C  
ATOM   3595  N   ALA A 464      22.226  19.676  42.542  1.00 15.06           N  
ATOM   3596  CA  ALA A 464      22.841  18.524  43.158  1.00 16.02           C  
ATOM   3597  C   ALA A 464      23.777  18.919  44.283  1.00 17.26           C  
ATOM   3598  O   ALA A 464      24.270  20.056  44.315  1.00 14.73           O  
ATOM   3599  CB  ALA A 464      23.765  17.871  42.079  1.00 14.37           C  
ATOM   3600  N   ILE A 465      24.034  17.954  45.160  1.00 14.76           N  
ATOM   3601  CA  ILE A 465      25.025  18.130  46.199  1.00 17.34           C  
ATOM   3602  C   ILE A 465      25.778  16.790  46.272  1.00 16.86           C  
ATOM   3603  O   ILE A 465      25.279  15.792  45.700  1.00 16.62           O  
ATOM   3604  CB  ILE A 465      24.550  18.491  47.612  1.00 18.22           C  
ATOM   3605  CG1 ILE A 465      23.466  17.504  48.107  1.00 18.16           C  
ATOM   3606  CG2 ILE A 465      24.024  19.915  47.647  1.00 20.68           C  
ATOM   3607  CD1 ILE A 465      23.294  17.605  49.626  1.00 20.18           C  
ATOM   3608  N   VAL A 466      26.929  16.794  46.915  1.00 15.08           N  
ATOM   3609  CA  VAL A 466      27.714  15.597  47.091  1.00 14.66           C  
ATOM   3610  C   VAL A 466      27.840  15.297  48.595  1.00 17.00           C  
ATOM   3611  O   VAL A 466      28.212  16.189  49.384  1.00 18.36           O  
ATOM   3612  CB  VAL A 466      29.118  15.676  46.461  1.00 15.66           C  
ATOM   3613  CG1 VAL A 466      29.894  14.366  46.736  1.00 13.77           C  
ATOM   3614  CG2 VAL A 466      29.053  15.850  44.940  1.00 15.31           C  
ATOM   3615  N   PHE A 467      27.558  14.054  48.992  1.00 16.28           N  
ATOM   3616  CA  PHE A 467      27.766  13.672  50.379  1.00 17.22           C  
ATOM   3617  C   PHE A 467      29.131  12.992  50.466  1.00 18.67           C  
ATOM   3618  O   PHE A 467      29.318  12.030  49.732  1.00 17.52           O  
ATOM   3619  CB  PHE A 467      26.735  12.654  50.879  1.00 16.91           C  
ATOM   3620  CG  PHE A 467      25.407  13.299  51.163  1.00 18.76           C  
ATOM   3621  CD1 PHE A 467      25.360  14.413  51.983  1.00 18.84           C  
ATOM   3622  CD2 PHE A 467      24.238  12.752  50.665  1.00 19.31           C  
ATOM   3623  CE1 PHE A 467      24.139  15.031  52.251  1.00 20.49           C  
ATOM   3624  CE2 PHE A 467      23.015  13.356  50.984  1.00 20.35           C  
ATOM   3625  CZ  PHE A 467      22.976  14.493  51.755  1.00 19.37           C  
ATOM   3626  N   ALA A 468      30.037  13.481  51.299  1.00 18.42           N  
ATOM   3627  CA  ALA A 468      31.357  12.795  51.419  1.00 17.61           C  
ATOM   3628  C   ALA A 468      31.187  11.923  52.649  1.00 18.51           C  
ATOM   3629  O   ALA A 468      31.314  12.357  53.801  1.00 18.05           O  
ATOM   3630  CB  ALA A 468      32.413  13.887  51.526  1.00 17.53           C  
ATOM   3631  N   GLU A 469      30.697  10.695  52.433  1.00 15.95           N  
ATOM   3632  CA  GLU A 469      30.356   9.816  53.549  1.00 16.00           C  
ATOM   3633  C   GLU A 469      31.565   9.128  54.161  1.00 17.36           C  
ATOM   3634  O   GLU A 469      32.335   8.482  53.454  1.00 17.87           O  
ATOM   3635  CB  GLU A 469      29.323   8.792  52.984  1.00 15.99           C  
ATOM   3636  CG  GLU A 469      28.873   7.769  54.010  1.00 16.57           C  
ATOM   3637  CD  GLU A 469      27.700   6.957  53.480  1.00 19.17           C  
ATOM   3638  OE1 GLU A 469      27.032   7.393  52.535  1.00 17.05           O  
ATOM   3639  OE2 GLU A 469      27.448   5.851  53.980  1.00 18.16           O1-
ATOM   3640  N   ASP A 470      31.718   9.262  55.480  1.00 18.56           N  
ATOM   3641  CA  ASP A 470      32.836   8.611  56.212  1.00 20.53           C  
ATOM   3642  C   ASP A 470      34.162   8.835  55.510  1.00 19.52           C  
ATOM   3643  O   ASP A 470      34.848   7.906  55.068  1.00 19.37           O  
ATOM   3644  CB  ASP A 470      32.504   7.133  56.387  1.00 21.09           C  
ATOM   3645  CG  ASP A 470      33.463   6.399  57.315  1.00 24.36           C  
ATOM   3646  OD1 ASP A 470      34.316   7.037  57.956  1.00 24.42           O  
ATOM   3647  OD2 ASP A 470      33.353   5.163  57.407  1.00 25.57           O1-
ATOM   3648  N   VAL A 471      34.554  10.094  55.413  1.00 21.27           N  
ATOM   3649  CA  VAL A 471      35.769  10.509  54.719  1.00 26.66           C  
ATOM   3650  C   VAL A 471      37.007   9.750  55.176  1.00 28.40           C  
ATOM   3651  O   VAL A 471      37.830   9.412  54.317  1.00 29.76           O  
ATOM   3652  CB  VAL A 471      36.024  12.014  54.847  1.00 29.08           C  
ATOM   3653  CG1 VAL A 471      37.443  12.378  54.376  1.00 32.58           C  
ATOM   3654  CG2 VAL A 471      35.045  12.819  53.995  1.00 29.20           C  
ATOM   3655  N   ALA A 472      37.125   9.485  56.469  1.00 29.96           N  
ATOM   3656  CA  ALA A 472      38.283   8.773  57.007  1.00 32.63           C  
ATOM   3657  C   ALA A 472      38.416   7.351  56.510  1.00 32.54           C  
ATOM   3658  O   ALA A 472      39.560   6.838  56.470  1.00 35.82           O  
ATOM   3659  CB  ALA A 472      38.161   8.758  58.544  1.00 32.47           C  
ATOM   3660  N   ASP A 473      37.342   6.648  56.154  1.00 30.29           N  
ATOM   3661  CA  ASP A 473      37.476   5.276  55.687  1.00 27.59           C  
ATOM   3662  C   ASP A 473      37.422   5.145  54.162  1.00 26.11           C  
ATOM   3663  O   ASP A 473      37.490   4.022  53.664  1.00 25.55           O  
ATOM   3664  CB  ASP A 473      36.414   4.380  56.296  1.00 30.89           C  
ATOM   3665  CG  ASP A 473      36.489   4.338  57.829  1.00 34.25           C  
ATOM   3666  OD1 ASP A 473      37.630   4.483  58.303  1.00 36.75           O  
ATOM   3667  OD2 ASP A 473      35.423   4.191  58.445  1.00 34.18           O1-
ATOM   3668  N   VAL A 474      37.287   6.250  53.442  1.00 24.16           N  
ATOM   3669  CA  VAL A 474      37.167   6.167  51.984  1.00 22.77           C  
ATOM   3670  C   VAL A 474      38.333   5.462  51.327  1.00 23.42           C  
ATOM   3671  O   VAL A 474      38.159   4.494  50.569  1.00 22.55           O  
ATOM   3672  CB  VAL A 474      36.979   7.550  51.350  1.00 22.74           C  
ATOM   3673  CG1 VAL A 474      37.032   7.498  49.813  1.00 22.54           C  
ATOM   3674  CG2 VAL A 474      35.628   8.132  51.805  1.00 21.46           C  
ATOM   3675  N   LYS A 475      39.556   5.932  51.593  1.00 24.15           N  
ATOM   3676  CA  LYS A 475      40.697   5.301  50.936  1.00 26.19           C  
ATOM   3677  C   LYS A 475      40.812   3.816  51.228  1.00 25.56           C  
ATOM   3678  O   LYS A 475      41.086   3.078  50.266  1.00 26.98           O  
ATOM   3679  CB  LYS A 475      42.010   5.997  51.286  1.00 28.71           C  
ATOM   3680  CG  LYS A 475      43.205   5.302  50.617  1.00 32.17           C  
ATOM   3681  CD  LYS A 475      44.490   6.081  50.799  1.00 36.00           C  
ATOM   3682  CE  LYS A 475      44.330   7.577  50.608  1.00 38.42           C  
ATOM   3683  NZ  LYS A 475      45.459   8.143  49.801  1.00 41.72           N1+
ATOM   3684  N   ALA A 476      40.585   3.368  52.453  1.00 25.00           N  
ATOM   3685  CA  ALA A 476      40.749   1.946  52.766  1.00 25.90           C  
ATOM   3686  C   ALA A 476      39.604   1.090  52.256  1.00 26.98           C  
ATOM   3687  O   ALA A 476      39.772  -0.070  51.878  1.00 27.11           O  
ATOM   3688  CB  ALA A 476      40.865   1.739  54.279  1.00 27.89           C  
ATOM   3689  N   ALA A 477      38.399   1.668  52.271  1.00 23.39           N  
ATOM   3690  CA  ALA A 477      37.234   0.922  51.807  1.00 24.55           C  
ATOM   3691  C   ALA A 477      37.179   0.773  50.298  1.00 23.46           C  
ATOM   3692  O   ALA A 477      36.517  -0.133  49.776  1.00 24.00           O  
ATOM   3693  CB  ALA A 477      36.011   1.762  52.245  1.00 24.31           C  
ATOM   3694  N   ASN A 478      37.806   1.689  49.564  1.00 21.91           N  
ATOM   3695  CA  ASN A 478      37.713   1.671  48.108  1.00 23.14           C  
ATOM   3696  C   ASN A 478      39.026   1.648  47.355  1.00 22.77           C  
ATOM   3697  O   ASN A 478      39.435   2.633  46.721  1.00 25.91           O  
ATOM   3698  CB  ASN A 478      36.935   2.954  47.636  1.00 21.71           C  
ATOM   3699  CG  ASN A 478      35.558   3.057  48.250  1.00 22.36           C  
ATOM   3700  ND2 ASN A 478      34.602   2.320  47.752  1.00 18.51           N  
ATOM   3701  OD1 ASN A 478      35.346   3.782  49.250  1.00 26.13           O  
ATOM   3702  N   PRO A 479      39.746   0.532  47.376  1.00 24.33           N  
ATOM   3703  CA  PRO A 479      41.004   0.446  46.627  1.00 25.13           C  
ATOM   3704  C   PRO A 479      40.687   0.688  45.155  1.00 23.71           C  
ATOM   3705  O   PRO A 479      39.682   0.146  44.674  1.00 24.00           O  
ATOM   3706  CB  PRO A 479      41.521  -0.955  46.874  1.00 25.30           C  
ATOM   3707  CG  PRO A 479      40.470  -1.682  47.632  1.00 26.26           C  
ATOM   3708  CD  PRO A 479      39.405  -0.723  48.058  1.00 23.18           C  
ATOM   3709  N   VAL A 480      41.480   1.502  44.473  1.00 21.94           N  
ATOM   3710  CA  VAL A 480      41.208   1.825  43.088  1.00 23.29           C  
ATOM   3711  C   VAL A 480      42.162   1.114  42.141  1.00 26.52           C  
ATOM   3712  O   VAL A 480      43.338   0.939  42.439  1.00 28.10           O  
ATOM   3713  CB  VAL A 480      41.245   3.326  42.845  1.00 24.39           C  
ATOM   3714  CG1 VAL A 480      40.126   3.984  43.665  1.00 22.35           C  
ATOM   3715  CG2 VAL A 480      42.600   3.956  43.186  1.00 24.67           C  
ATOM   3716  N   PRO A 481      41.655   0.689  40.996  1.00 26.28           N  
ATOM   3717  CA  PRO A 481      42.516   0.002  40.029  1.00 25.13           C  
ATOM   3718  C   PRO A 481      43.358   1.010  39.307  1.00 25.49           C  
ATOM   3719  O   PRO A 481      42.995   2.189  39.150  1.00 22.97           O  
ATOM   3720  CB  PRO A 481      41.515  -0.687  39.127  1.00 26.60           C  
ATOM   3721  CG  PRO A 481      40.273   0.170  39.170  1.00 26.69           C  
ATOM   3722  CD  PRO A 481      40.258   0.828  40.532  1.00 25.48           C  
ATOM   3723  N  ALYS A 482      44.512   0.578  38.789  0.50 25.66           N  
ATOM   3724  N  BLYS A 482      44.513   0.574  38.793  0.50 25.52           N  
ATOM   3725  CA ALYS A 482      45.396   1.457  38.042  0.50 25.98           C  
ATOM   3726  CA BLYS A 482      45.388   1.475  38.062  0.50 25.70           C  
ATOM   3727  C  ALYS A 482      44.694   2.129  36.869  0.50 24.03           C  
ATOM   3728  C  BLYS A 482      44.723   2.106  36.849  0.50 23.87           C  
ATOM   3729  O  ALYS A 482      44.939   3.291  36.570  0.50 23.96           O  
ATOM   3730  O  BLYS A 482      44.945   3.280  36.564  0.50 23.78           O  
ATOM   3731  CB ALYS A 482      46.578   0.636  37.476  0.50 28.88           C  
ATOM   3732  CB BLYS A 482      46.663   0.729  37.620  0.50 28.48           C  
ATOM   3733  CG ALYS A 482      47.424   1.437  36.495  0.50 31.23           C  
ATOM   3734  CG BLYS A 482      47.624   1.643  36.878  0.50 30.46           C  
ATOM   3735  CD ALYS A 482      48.424   0.545  35.770  0.50 33.84           C  
ATOM   3736  CD BLYS A 482      47.975   2.875  37.701  0.50 32.76           C  
ATOM   3737  CE ALYS A 482      49.281   1.364  34.814  0.50 35.96           C  
ATOM   3738  CE BLYS A 482      48.545   3.964  36.808  0.50 34.20           C  
ATOM   3739  NZ ALYS A 482      50.395   0.531  34.256  0.50 38.42           N1+
ATOM   3740  NZ BLYS A 482      48.345   5.324  37.399  0.50 36.04           N1+
ATOM   3741  N   ALA A 483      43.811   1.413  36.188  1.00 23.30           N  
ATOM   3742  CA  ALA A 483      43.093   1.965  35.038  1.00 23.79           C  
ATOM   3743  C   ALA A 483      42.279   3.179  35.467  1.00 21.28           C  
ATOM   3744  O   ALA A 483      42.205   4.137  34.689  1.00 23.24           O  
ATOM   3745  CB  ALA A 483      42.170   0.914  34.416  1.00 23.47           C  
ATOM   3746  N   TRP A 484      41.727   3.184  36.670  1.00 20.85           N  
ATOM   3747  CA  TRP A 484      40.962   4.384  37.121  1.00 20.65           C  
ATOM   3748  C   TRP A 484      41.904   5.545  37.359  1.00 21.07           C  
ATOM   3749  O   TRP A 484      41.643   6.700  37.023  1.00 20.72           O  
ATOM   3750  CB  TRP A 484      40.204   3.988  38.397  1.00 18.77           C  
ATOM   3751  CG  TRP A 484      39.430   5.131  39.004  1.00 19.30           C  
ATOM   3752  CD1 TRP A 484      38.133   5.458  38.743  1.00 17.14           C  
ATOM   3753  CD2 TRP A 484      39.924   6.117  39.922  1.00 18.63           C  
ATOM   3754  CE2 TRP A 484      38.851   6.992  40.201  1.00 19.61           C  
ATOM   3755  CE3 TRP A 484      41.161   6.311  40.551  1.00 20.60           C  
ATOM   3756  NE1 TRP A 484      37.782   6.551  39.477  1.00 17.55           N  
ATOM   3757  CZ2 TRP A 484      38.963   8.086  41.073  1.00 20.31           C  
ATOM   3758  CZ3 TRP A 484      41.269   7.394  41.441  1.00 21.40           C  
ATOM   3759  CH2 TRP A 484      40.189   8.254  41.685  1.00 20.84           C  
ATOM   3760  N   SER A 485      43.102   5.283  37.925  1.00 24.58           N  
ATOM   3761  CA  SER A 485      44.058   6.348  38.200  1.00 28.02           C  
ATOM   3762  C   SER A 485      44.568   6.975  36.908  1.00 26.04           C  
ATOM   3763  O   SER A 485      44.994   8.147  36.931  1.00 27.88           O  
ATOM   3764  CB  SER A 485      45.224   5.818  39.036  1.00 31.28           C  
ATOM   3765  OG  SER A 485      44.781   5.374  40.307  1.00 32.10           O  
ATOM   3766  N   ASP A 486      44.546   6.249  35.796  1.00 23.95           N  
ATOM   3767  CA  ASP A 486      44.980   6.798  34.537  1.00 23.66           C  
ATOM   3768  C   ASP A 486      43.918   7.657  33.857  1.00 22.96           C  
ATOM   3769  O   ASP A 486      44.283   8.389  32.925  1.00 22.37           O  
ATOM   3770  CB  ASP A 486      45.358   5.689  33.535  1.00 26.36           C  
ATOM   3771  CG  ASP A 486      46.671   5.012  33.914  1.00 28.99           C  
ATOM   3772  OD1 ASP A 486      47.436   5.611  34.686  1.00 30.97           O  
ATOM   3773  OD2 ASP A 486      46.908   3.887  33.458  1.00 30.48           O1-
ATOM   3774  N   LEU A 487      42.634   7.551  34.267  1.00 20.66           N  
ATOM   3775  CA  LEU A 487      41.629   8.337  33.542  1.00 18.32           C  
ATOM   3776  C   LEU A 487      41.843   9.837  33.560  1.00 18.72           C  
ATOM   3777  O   LEU A 487      41.648  10.446  32.494  1.00 19.18           O  
ATOM   3778  CB  LEU A 487      40.209   8.015  34.012  1.00 18.76           C  
ATOM   3779  CG  LEU A 487      39.740   6.553  33.947  1.00 18.49           C  
ATOM   3780  CD1 LEU A 487      38.435   6.373  34.774  1.00 17.94           C  
ATOM   3781  CD2 LEU A 487      39.492   6.114  32.522  1.00 19.52           C  
ATOM   3782  N   CYS A 488      42.181  10.480  34.678  1.00 17.65           N  
ATOM   3783  CA  CYS A 488      42.306  11.929  34.671  1.00 20.47           C  
ATOM   3784  C   CYS A 488      43.443  12.445  33.793  1.00 20.98           C  
ATOM   3785  O   CYS A 488      43.216  13.364  33.001  1.00 23.44           O  
ATOM   3786  CB  CYS A 488      42.304  12.469  36.108  1.00 19.75           C  
ATOM   3787  SG  CYS A 488      40.656  12.222  36.888  1.00 20.96           S  
ATOM   3788  N   PRO A 489      44.631  11.890  33.880  1.00 23.74           N  
ATOM   3789  CA  PRO A 489      45.775  12.333  33.051  1.00 24.10           C  
ATOM   3790  C   PRO A 489      45.405  12.229  31.588  1.00 24.56           C  
ATOM   3791  O   PRO A 489      45.599  13.136  30.785  1.00 24.14           O  
ATOM   3792  CB  PRO A 489      46.888  11.375  33.407  1.00 26.76           C  
ATOM   3793  CG  PRO A 489      46.520  10.742  34.687  1.00 27.13           C  
ATOM   3794  CD  PRO A 489      45.037  10.869  34.867  1.00 23.74           C  
ATOM   3795  N   ILE A 490      44.739  11.108  31.206  1.00 23.75           N  
ATOM   3796  CA  ILE A 490      44.326  11.000  29.798  1.00 23.55           C  
ATOM   3797  C   ILE A 490      43.338  12.092  29.444  1.00 24.26           C  
ATOM   3798  O   ILE A 490      43.489  12.811  28.465  1.00 24.88           O  
ATOM   3799  CB  ILE A 490      43.703   9.603  29.538  1.00 22.80           C  
ATOM   3800  CG1 ILE A 490      44.790   8.543  29.691  1.00 23.80           C  
ATOM   3801  CG2 ILE A 490      43.043   9.555  28.168  1.00 23.57           C  
ATOM   3802  CD1 ILE A 490      44.244   7.116  29.665  1.00 24.74           C  
ATOM   3803  N   TYR A 491      42.247  12.240  30.234  1.00 24.65           N  
ATOM   3804  CA  TYR A 491      41.237  13.254  29.923  1.00 24.32           C  
ATOM   3805  C   TYR A 491      41.757  14.672  29.925  1.00 25.13           C  
ATOM   3806  O   TYR A 491      41.414  15.523  29.073  1.00 26.08           O  
ATOM   3807  CB  TYR A 491      40.079  13.152  30.972  1.00 21.78           C  
ATOM   3808  CG  TYR A 491      38.958  14.128  30.671  1.00 20.66           C  
ATOM   3809  CD1 TYR A 491      38.009  13.834  29.700  1.00 21.06           C  
ATOM   3810  CD2 TYR A 491      38.828  15.312  31.377  1.00 20.37           C  
ATOM   3811  CE1 TYR A 491      36.983  14.720  29.377  1.00 21.49           C  
ATOM   3812  CE2 TYR A 491      37.831  16.216  31.072  1.00 21.52           C  
ATOM   3813  CZ  TYR A 491      36.900  15.896  30.097  1.00 22.80           C  
ATOM   3814  OH  TYR A 491      35.894  16.795  29.808  1.00 24.92           O  
ATOM   3815  N   ASP A 492      42.609  14.979  30.905  1.00 26.61           N  
ATOM   3816  CA  ASP A 492      43.147  16.344  31.014  1.00 29.41           C  
ATOM   3817  C   ASP A 492      44.047  16.693  29.838  1.00 29.66           C  
ATOM   3818  O   ASP A 492      44.219  17.883  29.537  1.00 31.84           O  
ATOM   3819  CB  ASP A 492      43.835  16.534  32.361  1.00 30.44           C  
ATOM   3820  CG  ASP A 492      42.825  16.561  33.507  1.00 32.99           C  
ATOM   3821  OD1 ASP A 492      41.643  16.920  33.284  1.00 34.36           O  
ATOM   3822  OD2 ASP A 492      43.210  16.193  34.633  1.00 33.74           O1-
ATOM   3823  N   GLY A 493      44.576  15.732  29.107  1.00 30.05           N  
ATOM   3824  CA  GLY A 493      45.398  16.046  27.936  1.00 30.87           C  
ATOM   3825  C   GLY A 493      44.548  16.339  26.715  1.00 33.29           C  
ATOM   3826  O   GLY A 493      45.077  16.749  25.678  1.00 33.52           O  
ATOM   3827  N   LEU A 494      43.223  16.176  26.751  1.00 32.25           N  
ATOM   3828  CA  LEU A 494      42.377  16.418  25.614  1.00 33.01           C  
ATOM   3829  C   LEU A 494      42.127  17.879  25.286  1.00 34.28           C  
ATOM   3830  O   LEU A 494      41.903  18.681  26.180  1.00 36.01           O  
ATOM   3831  CB  LEU A 494      40.966  15.813  25.812  1.00 31.10           C  
ATOM   3832  CG  LEU A 494      40.852  14.306  25.957  1.00 32.50           C  
ATOM   3833  CD1 LEU A 494      39.401  13.917  26.277  1.00 31.63           C  
ATOM   3834  CD2 LEU A 494      41.273  13.576  24.683  1.00 31.86           C  
ATOM   3835  N   SER A 495      42.101  18.195  23.986  1.00 35.66           N  
ATOM   3836  CA  SER A 495      41.755  19.587  23.653  1.00 37.52           C  
ATOM   3837  C   SER A 495      40.229  19.630  23.763  1.00 37.90           C  
ATOM   3838  O   SER A 495      39.565  18.568  23.715  1.00 36.09           O  
ATOM   3839  CB  SER A 495      42.213  19.948  22.248  1.00 39.29           C  
ATOM   3840  OG  SER A 495      41.218  19.573  21.307  1.00 41.10           O  
ATOM   3841  N   GLU A 496      39.667  20.812  23.908  1.00 38.33           N  
ATOM   3842  CA  GLU A 496      38.236  20.977  24.013  1.00 39.35           C  
ATOM   3843  C   GLU A 496      37.468  20.297  22.879  1.00 38.42           C  
ATOM   3844  O   GLU A 496      36.385  19.763  23.130  1.00 36.02           O  
ATOM   3845  CB  GLU A 496      37.870  22.463  24.054  1.00 43.41           C  
ATOM   3846  CG  GLU A 496      36.377  22.706  23.855  1.00 48.75           C  
ATOM   3847  CD  GLU A 496      35.841  23.828  24.719  1.00 52.65           C  
ATOM   3848  OE1 GLU A 496      36.223  23.909  25.910  1.00 54.45           O  
ATOM   3849  OE2 GLU A 496      35.016  24.619  24.202  1.00 54.73           O1-
ATOM   3850  N   ALA A 497      37.977  20.279  21.643  1.00 35.39           N  
ATOM   3851  CA  ALA A 497      37.240  19.668  20.552  1.00 33.66           C  
ATOM   3852  C   ALA A 497      37.129  18.153  20.644  1.00 31.24           C  
ATOM   3853  O   ALA A 497      36.320  17.565  19.929  1.00 29.75           O  
ATOM   3854  CB  ALA A 497      37.879  20.030  19.206  1.00 34.23           C  
ATOM   3855  N   ASN A 498      37.983  17.512  21.431  1.00 29.72           N  
ATOM   3856  CA  ASN A 498      37.960  16.070  21.547  1.00 29.26           C  
ATOM   3857  C   ASN A 498      37.261  15.643  22.837  1.00 26.37           C  
ATOM   3858  O   ASN A 498      37.266  14.451  23.121  1.00 24.95           O  
ATOM   3859  CB  ASN A 498      39.373  15.480  21.505  1.00 30.78           C  
ATOM   3860  CG  ASN A 498      39.925  15.565  20.081  1.00 33.87           C  
ATOM   3861  ND2 ASN A 498      39.113  15.295  19.081  1.00 33.27           N  
ATOM   3862  OD1 ASN A 498      41.095  15.888  19.923  1.00 36.25           O  
ATOM   3863  N   GLN A 499      36.677  16.596  23.562  1.00 25.56           N  
ATOM   3864  CA  GLN A 499      36.018  16.198  24.820  1.00 23.76           C  
ATOM   3865  C   GLN A 499      34.627  15.594  24.551  1.00 21.80           C  
ATOM   3866  O   GLN A 499      34.167  14.871  25.465  1.00 21.21           O  
ATOM   3867  CB  GLN A 499      35.932  17.365  25.791  1.00 25.49           C  
ATOM   3868  CG  GLN A 499      37.293  17.810  26.331  1.00 28.06           C  
ATOM   3869  CD  GLN A 499      37.196  19.039  27.208  1.00 29.27           C  
ATOM   3870  NE2 GLN A 499      36.100  19.766  27.176  1.00 28.55           N  
ATOM   3871  OE1 GLN A 499      38.146  19.325  27.962  1.00 33.85           O  
ATOM   3872  OXT GLN A 499      34.070  15.812  23.469  1.00 19.41           O1-
TER   
HETATM 3873 CU    CU A1500      20.350   7.588  37.448  1.00 24.43          CU  
HETATM 3874 CU    CU A1501      22.840   9.971  39.304  1.00 20.02          CU  
HETATM 3875 CU    CU A1502      22.091   6.486  40.660  1.00 23.39          CU  
HETATM 3876 CU    CU A1503      14.471  18.980  38.925  1.00 17.54          CU  
CONECT  484 3875
CONECT  506 3873
CONECT  851 3873
CONECT  867 3874
CONECT 3056 3876
CONECT 3086 3875
CONECT 3104 3874
CONECT 3504 3874
CONECT 3510 3876
CONECT 3520 3873
CONECT 3555 3876
CONECT 3873  506  851 3520
CONECT 3874  867 3104 3504
CONECT 3875  484 3086
CONECT 3876 3056 3510 3555
END
