# Supplementary material for: Hydrophobic tuning with non-canonical amino acids in a copper metalloenzyme
Source: Nat Chem. 2026 Apr 13;18(7):1269–77. doi: 10.1038/s41557-026-02116-7 (PMC13323077; doi:10.1038/s41557-026-02116-7)
Supplement: Supplementary file 4 — Code related to logP prediction, PDB analysis and redox deconvolution. [file 41557_2026_2116_MOESM4_ESM.zip › Code_lite/PDB_analysis_lite/inputs/starting_pdbs/6ttd.pdb]

CRYST1   63.200   89.580   86.850  90.00 106.07  90.00 P 1 21 1      1
ATOM      1  N   SER A  45      15.759  -2.461  54.142  1.00 65.33           N  
ANISOU    1  N   SER A  45     8744   8154   7926     14   -274   -158       N  
ATOM      2  CA  SER A  45      16.238  -1.077  54.057  1.00 64.68           C  
ANISOU    2  CA  SER A  45     8642   8076   7857     -1   -284   -177       C  
ATOM      3  C   SER A  45      16.241  -0.647  52.620  1.00 53.07           C  
ANISOU    3  C   SER A  45     7146   6605   6413    -27   -269   -176       C  
ATOM      4  O   SER A  45      16.732  -1.353  51.742  1.00 54.58           O  
ANISOU    4  O   SER A  45     7320   6799   6618    -28   -265   -173       O  
ATOM      5  CB  SER A  45      17.662  -0.907  54.618  1.00 72.17           C  
ANISOU    5  CB  SER A  45     9576   9036   8809     11   -315   -199       C  
ATOM      6  OG  SER A  45      17.770  -1.292  55.977  1.00 77.42           O  
ANISOU    6  OG  SER A  45    10264   9704   9447     38   -333   -201       O  
ATOM      7  N   LYS A  46      15.750   0.547  52.374  1.00 39.81           N  
ANISOU    7  N   LYS A  46     5462   4922   4743    -45   -261   -180       N  
ATOM      8  CA  LYS A  46      15.764   1.046  51.016  1.00 28.20           C  
ANISOU    8  CA  LYS A  46     3967   3450   3298    -69   -246   -179       C  
ATOM      9  C   LYS A  46      17.195   1.340  50.583  1.00 28.30           C  
ANISOU    9  C   LYS A  46     3949   3473   3332    -73   -262   -195       C  
ATOM     10  O   LYS A  46      17.990   1.874  51.361  1.00 31.94           O  
ANISOU   10  O   LYS A  46     4405   3939   3794    -67   -285   -212       O  
ATOM     11  CB  LYS A  46      14.922   2.296  50.947  1.00 24.72           C  
ANISOU   11  CB  LYS A  46     3530   3002   2858    -85   -235   -179       C  
ATOM     12  CG  LYS A  46      13.471   1.977  50.962  1.00 29.43           C  
ANISOU   12  CG  LYS A  46     4152   3591   3441    -85   -213   -162       C  
ATOM     13  CD  LYS A  46      12.615   3.163  51.279  1.00 31.06           C  
ANISOU   13  CD  LYS A  46     4368   3792   3643    -96   -207   -164       C  
ATOM     14  CE  LYS A  46      11.151   2.708  51.287  1.00 32.36           C  
ANISOU   14  CE  LYS A  46     4556   3949   3792    -94   -184   -146       C  
ATOM     15  NZ  LYS A  46      10.447   3.567  52.269  1.00 35.42           N1+
ANISOU   15  NZ  LYS A  46     4962   4333   4163    -92   -187   -150       N1+
ATOM     16  N   GLN A  47      17.508   1.008  49.327  1.00 24.82           N  
ANISOU   16  N   GLN A  47     3487   3034   2909    -83   -250   -189       N  
ATOM     17  CA  GLN A  47      18.796   1.247  48.684  1.00 22.72           C  
ANISOU   17  CA  GLN A  47     3187   2778   2667    -90   -260   -202       C  
ATOM     18  C   GLN A  47      18.707   2.521  47.852  1.00 22.02           C  
ANISOU   18  C   GLN A  47     3081   2687   2600   -115   -248   -204       C  
ATOM     19  O   GLN A  47      17.637   2.861  47.325  1.00 18.62           O  
ANISOU   19  O   GLN A  47     2659   2248   2168   -126   -226   -192       O  
ATOM     20  CB  GLN A  47      19.198   0.085  47.757  1.00 27.64           C  
ANISOU   20  CB  GLN A  47     3800   3408   3296    -84   -253   -194       C  
ATOM     21  CG  GLN A  47      18.947  -1.305  48.320  1.00 45.81           C  
ANISOU   21  CG  GLN A  47     6123   5707   5575    -61   -257   -186       C  
ATOM     22  CD  GLN A  47      19.735  -1.583  49.636  1.00 57.33           C  
ANISOU   22  CD  GLN A  47     7591   7172   7021    -40   -285   -199       C  
ATOM     23  NE2 GLN A  47      19.047  -2.127  50.671  1.00 53.88           N  
ANISOU   23  NE2 GLN A  47     7185   6728   6559    -24   -288   -191       N  
ATOM     24  OE1 GLN A  47      20.940  -1.282  49.718  1.00 66.11           O  
ANISOU   24  OE1 GLN A  47     8681   8293   8145    -39   -304   -215       O  
ATOM     25  N   SER A  48      19.826   3.249  47.765  1.00 17.01           N  
ANISOU   25  N   SER A  48     2419   2057   1986   -123   -261   -219       N  
ATOM     26  CA  SER A  48      19.871   4.353  46.832  1.00 18.40           C  
ANISOU   26  CA  SER A  48     2575   2232   2185   -146   -248   -218       C  
ATOM     27  C   SER A  48      19.818   3.834  45.396  1.00 16.77           C  
ANISOU   27  C   SER A  48     2354   2029   1989   -152   -226   -205       C  
ATOM     28  O   SER A  48      20.464   2.840  45.043  1.00 14.38           O  
ANISOU   28  O   SER A  48     2041   1736   1687   -142   -229   -204       O  
ATOM     29  CB  SER A  48      21.129   5.188  47.046  1.00 21.83           C  
ANISOU   29  CB  SER A  48     2983   2670   2642   -153   -267   -237       C  
ATOM     30  OG  SER A  48      22.213   4.316  47.036  1.00 30.49           O  
ANISOU   30  OG  SER A  48     4063   3779   3742   -141   -280   -245       O  
ATOM     31  N   LEU A  49      19.037   4.529  44.573  1.00 18.06           N  
ANISOU   31  N   LEU A  49     2516   2187   2160   -169   -203   -195       N  
ATOM     32  CA  LEU A  49      18.885   4.182  43.167  1.00 15.22           C  
ANISOU   32  CA  LEU A  49     2143   1830   1809   -174   -181   -182       C  
ATOM     33  C   LEU A  49      20.239   4.095  42.461  1.00 15.50           C  
ANISOU   33  C   LEU A  49     2145   1880   1866   -177   -185   -188       C  
ATOM     34  O   LEU A  49      21.064   5.016  42.558  1.00 15.87           O  
ANISOU   34  O   LEU A  49     2172   1927   1932   -188   -193   -198       O  
ATOM     35  CB  LEU A  49      18.005   5.236  42.497  1.00 13.20           C  
ANISOU   35  CB  LEU A  49     1890   1567   1560   -192   -159   -173       C  
ATOM     36  CG  LEU A  49      17.843   5.006  40.995  1.00 16.15           C  
ANISOU   36  CG  LEU A  49     2249   1947   1942   -197   -136   -160       C  
ATOM     37  CD1 LEU A  49      17.051   3.738  40.801  1.00 16.57           C  
ANISOU   37  CD1 LEU A  49     2319   2000   1976   -182   -128   -151       C  
ATOM     38  CD2 LEU A  49      17.127   6.213  40.393  1.00 17.04           C  
ANISOU   38  CD2 LEU A  49     2361   2051   2063   -215   -117   -153       C  
ATOM     39  N   ASN A  50      20.470   2.989  41.741  1.00 13.56           N  
ANISOU   39  N   ASN A  50     1892   1643   1617   -166   -180   -181       N  
ATOM     40  CA  ASN A  50      21.628   2.930  40.857  1.00 14.59           C  
ANISOU   40  CA  ASN A  50     1989   1786   1767   -169   -179   -184       C  
ATOM     41  C   ASN A  50      21.384   3.712  39.583  1.00 16.89           C  
ANISOU   41  C   ASN A  50     2265   2079   2074   -186   -154   -173       C  
ATOM     42  O   ASN A  50      20.287   3.683  39.003  1.00 16.93           O  
ANISOU   42  O   ASN A  50     2285   2079   2070   -187   -134   -161       O  
ATOM     43  CB  ASN A  50      21.984   1.482  40.499  1.00 18.62           C  
ANISOU   43  CB  ASN A  50     2497   2308   2269   -150   -182   -182       C  
ATOM     44  CG  ASN A  50      22.415   0.709  41.700  1.00 28.19           C  
ANISOU   44  CG  ASN A  50     3721   3520   3467   -133   -207   -193       C  
ATOM     45  ND2 ASN A  50      22.079  -0.583  41.727  1.00 33.34           N  
ANISOU   45  ND2 ASN A  50     4389   4174   4105   -116   -208   -187       N  
ATOM     46  OD1 ASN A  50      23.044   1.264  42.615  1.00 31.07           O  
ANISOU   46  OD1 ASN A  50     4084   3886   3838   -134   -227   -206       O  
ATOM     47  N   ILE A  51      22.435   4.386  39.127  1.00 14.51           N  
ANISOU   47  N   ILE A  51     1934   1784   1796   -196   -154   -179       N  
ATOM     48  CA  ILE A  51      22.426   5.084  37.850  1.00 17.79           C  
ANISOU   48  CA  ILE A  51     2329   2201   2227   -210   -130   -167       C  
ATOM     49  C   ILE A  51      23.338   4.309  36.903  1.00 19.93           C  
ANISOU   49  C   ILE A  51     2574   2492   2507   -202   -125   -165       C  
ATOM     50  O   ILE A  51      24.524   4.124  37.218  1.00 16.90           O  
ANISOU   50  O   ILE A  51     2171   2116   2134   -199   -143   -177       O  
ATOM     51  CB  ILE A  51      22.918   6.529  37.992  1.00 19.59           C  
ANISOU   51  CB  ILE A  51     2541   2422   2479   -231   -130   -172       C  
ATOM     52  CG1 ILE A  51      22.148   7.247  39.099  1.00 25.28           C  
ANISOU   52  CG1 ILE A  51     3286   3126   3192   -237   -140   -179       C  
ATOM     53  CG2 ILE A  51      22.767   7.223  36.659  1.00 19.25           C  
ANISOU   53  CG2 ILE A  51     2482   2382   2449   -244   -102   -157       C  
ATOM     54  CD1 ILE A  51      20.647   7.253  38.859  1.00 22.57           C  
ANISOU   54  CD1 ILE A  51     2972   2775   2830   -236   -122   -165       C  
ATOM     55  N   PRO A  52      22.839   3.861  35.748  1.00 17.75           N  
ANISOU   55  N   PRO A  52     2298   2221   2224   -196   -104   -152       N  
ATOM     56  CA  PRO A  52      23.710   3.264  34.725  1.00 14.84           C  
ANISOU   56  CA  PRO A  52     1903   1873   1865   -188    -98   -150       C  
ATOM     57  C   PRO A  52      24.898   4.156  34.334  1.00 16.62           C  
ANISOU   57  C   PRO A  52     2093   2105   2116   -203    -95   -151       C  
ATOM     58  O   PRO A  52      24.798   5.397  34.255  1.00 13.23           O  
ANISOU   58  O   PRO A  52     1659   1665   1701   -221    -85   -148       O  
ATOM     59  CB  PRO A  52      22.766   3.075  33.520  1.00 14.60           C  
ANISOU   59  CB  PRO A  52     1879   1843   1825   -185    -73   -135       C  
ATOM     60  CG  PRO A  52      21.403   3.250  34.045  1.00 15.01           C  
ANISOU   60  CG  PRO A  52     1963   1878   1861   -187    -70   -131       C  
ATOM     61  CD  PRO A  52      21.488   4.140  35.249  1.00 15.97           C  
ANISOU   61  CD  PRO A  52     2093   1987   1988   -200    -84   -139       C  
ATOM     62  N   GLY A  53      26.017   3.505  33.990  1.00 14.36           N  
ANISOU   62  N   GLY A  53     1782   1835   1838   -193   -102   -158       N  
ATOM     63  CA  GLY A  53      27.086   4.222  33.323  1.00 14.09           C  
ANISOU   63  CA  GLY A  53     1713   1812   1829   -205    -92   -156       C  
ATOM     64  C   GLY A  53      26.614   4.614  31.933  1.00 17.96           C  
ANISOU   64  C   GLY A  53     2196   2308   2322   -209    -61   -137       C  
ATOM     65  O   GLY A  53      25.469   4.376  31.535  1.00 17.90           O  
ANISOU   65  O   GLY A  53     2211   2294   2297   -203    -49   -127       O  
ATOM     66  N   TYR A  54      27.489   5.288  31.193  1.00 15.81           N  
ANISOU   66  N   TYR A  54     1891   2043   2072   -220    -48   -131       N  
ATOM     67  CA  TYR A  54      27.090   5.705  29.859  1.00 17.22           C  
ANISOU   67  CA  TYR A  54     2064   2228   2252   -222    -16   -112       C  
ATOM     68  C   TYR A  54      28.251   5.420  28.924  1.00 20.09           C  
ANISOU   68  C   TYR A  54     2391   2614   2627   -216     -7   -108       C  
ATOM     69  O   TYR A  54      29.398   5.252  29.357  1.00 18.78           O  
ANISOU   69  O   TYR A  54     2202   2456   2476   -217    -23   -120       O  
ATOM     70  CB  TYR A  54      26.677   7.199  29.805  1.00 14.79           C  
ANISOU   70  CB  TYR A  54     1757   1903   1960   -245     -1   -102       C  
ATOM     71  CG  TYR A  54      27.827   8.119  30.234  1.00 20.09           C  
ANISOU   71  CG  TYR A  54     2401   2570   2662   -264     -7   -109       C  
ATOM     72  CD1 TYR A  54      27.911   8.577  31.557  1.00 21.32           C  
ANISOU   72  CD1 TYR A  54     2566   2711   2826   -275    -31   -125       C  
ATOM     73  CD2 TYR A  54      28.840   8.498  29.329  1.00 20.14           C  
ANISOU   73  CD2 TYR A  54     2372   2590   2691   -271      9   -100       C  
ATOM     74  CE1 TYR A  54      28.941   9.395  31.967  1.00 25.02           C  
ANISOU   74  CE1 TYR A  54     3008   3175   3325   -292    -39   -135       C  
ATOM     75  CE2 TYR A  54      29.878   9.330  29.728  1.00 22.05           C  
ANISOU   75  CE2 TYR A  54     2586   2826   2964   -289      3   -108       C  
ATOM     76  CZ  TYR A  54      29.915   9.762  31.061  1.00 26.93           C  
ANISOU   76  CZ  TYR A  54     3215   3428   3591   -300    -22   -126       C  
ATOM     77  OH  TYR A  54      30.931  10.553  31.530  1.00 30.38           O  
ANISOU   77  OH  TYR A  54     3625   3860   4060   -318    -32   -136       O  
ATOM     78  N   SER A  55      27.932   5.410  27.627  1.00 16.71           N  
ANISOU   78  N   SER A  55     1958   2197   2194   -209     19    -91       N  
ATOM     79  CA  SER A  55      28.873   5.125  26.565  1.00 16.33           C  
ANISOU   79  CA  SER A  55     1878   2173   2155   -200     33    -85       C  
ATOM     80  C   SER A  55      28.598   6.147  25.475  1.00 13.88           C  
ANISOU   80  C   SER A  55     1559   1862   1853   -210     66    -64       C  
ATOM     81  O   SER A  55      27.481   6.234  24.974  1.00 14.52           O  
ANISOU   81  O   SER A  55     1662   1937   1918   -204     80    -53       O  
ATOM     82  CB  SER A  55      28.711   3.687  26.057  1.00 19.81           C  
ANISOU   82  CB  SER A  55     2326   2631   2572   -172     28    -88       C  
ATOM     83  OG  SER A  55      29.470   3.465  24.857  1.00 26.13           O  
ANISOU   83  OG  SER A  55     3096   3456   3378   -161     45    -80       O  
ATOM     84  N   LEU A  56      29.605   6.937  25.121  1.00 17.14           N  
ANISOU   84  N   LEU A  56     1941   2281   2292   -224     78    -57       N  
ATOM     85  CA  LEU A  56      29.464   7.909  24.040  1.00 18.51           C  
ANISOU   85  CA  LEU A  56     2103   2455   2475   -232    112    -35       C  
ATOM     86  C   LEU A  56      29.838   7.170  22.772  1.00 18.94           C  
ANISOU   86  C   LEU A  56     2140   2537   2518   -209    128    -25       C  
ATOM     87  O   LEU A  56      31.002   7.008  22.464  1.00 21.06           O  
ANISOU   87  O   LEU A  56     2377   2824   2802   -208    130    -25       O  
ATOM     88  CB  LEU A  56      30.354   9.132  24.286  1.00 19.55           C  
ANISOU   88  CB  LEU A  56     2208   2577   2641   -259    117    -31       C  
ATOM     89  CG  LEU A  56      30.177   9.770  25.707  1.00 24.33           C  
ANISOU   89  CG  LEU A  56     2829   3156   3260   -279     94    -47       C  
ATOM     90  CD1 LEU A  56      31.140  10.925  26.058  1.00 21.37           C  
ANISOU   90  CD1 LEU A  56     2425   2770   2924   -306     95    -48       C  
ATOM     91  CD2 LEU A  56      28.723  10.229  25.870  1.00 23.44           C  
ANISOU   91  CD2 LEU A  56     2752   3023   3130   -282     99    -41       C  
ATOM     92  N   PHE A  57      28.865   6.716  22.019  1.00 21.39           N  
ANISOU   92  N   PHE A  57     2470   2853   2802   -191    140    -16       N  
ATOM     93  CA  PHE A  57      29.213   5.945  20.835  1.00 25.12           C  
ANISOU   93  CA  PHE A  57     2927   3355   3264   -167    153     -9       C  
ATOM     94  C   PHE A  57      29.979   6.761  19.845  1.00 33.72           C  
ANISOU   94  C   PHE A  57     3985   4456   4370   -173    183     10       C  
ATOM     95  O   PHE A  57      29.473   7.778  19.347  1.00 33.33           O  
ANISOU   95  O   PHE A  57     3941   4398   4325   -184    207     28       O  
ATOM     96  CB  PHE A  57      28.001   5.431  20.105  1.00 23.78           C  
ANISOU   96  CB  PHE A  57     2782   3187   3065   -146    163     -4       C  
ATOM     97  CG  PHE A  57      27.777   4.008  20.285  1.00 21.53           C  
ANISOU   97  CG  PHE A  57     2509   2913   2759   -123    142    -20       C  
ATOM     98  CD1 PHE A  57      27.925   3.422  21.526  1.00 23.30           C  
ANISOU   98  CD1 PHE A  57     2744   3126   2986   -127    111    -39       C  
ATOM     99  CD2 PHE A  57      27.546   3.214  19.173  1.00 24.33           C  
ANISOU   99  CD2 PHE A  57     2861   3288   3094    -95    152    -17       C  
ATOM    100  CE1 PHE A  57      27.706   2.047  21.677  1.00 22.36           C  
ANISOU  100  CE1 PHE A  57     2637   3013   2848   -105     92    -54       C  
ATOM    101  CE2 PHE A  57      27.362   1.839  19.314  1.00 28.17           C  
ANISOU  101  CE2 PHE A  57     3358   3782   3564    -74    131    -32       C  
ATOM    102  CZ  PHE A  57      27.437   1.273  20.562  1.00 24.23           C  
ANISOU  102  CZ  PHE A  57     2871   3269   3067    -79    102    -50       C  
ATOM    103  N   SER A  58      31.145   6.245  19.464  1.00 37.53           N  
ANISOU  103  N   SER A  58     4437   4963   4861   -164    183      8       N  
ATOM    104  CA  SER A  58      31.942   6.931  18.464  1.00 39.25           C  
ANISOU  104  CA  SER A  58     4622   5197   5095   -168    213     28       C  
ATOM    105  C   SER A  58      31.161   7.097  17.155  1.00 31.55           C  
ANISOU  105  C   SER A  58     3656   4230   4100   -150    243     49       C  
ATOM    106  O   SER A  58      30.453   6.194  16.684  1.00 29.51           O  
ANISOU  106  O   SER A  58     3417   3983   3813   -124    240     45       O  
ATOM    107  CB  SER A  58      33.226   6.129  18.207  1.00 46.20           C  
ANISOU  107  CB  SER A  58     5470   6103   5982   -154    207     20       C  
ATOM    108  OG  SER A  58      32.974   5.108  17.258  1.00 48.49           O  
ANISOU  108  OG  SER A  58     5763   6418   6244   -122    212     22       O  
ATOM    109  N   ASP A  59      31.307   8.268  16.566  1.00 27.89           N  
ANISOU  109  N   ASP A  59     3181   3764   3652   -164    273     71       N  
ATOM    110  CA  ASP A  59      30.699   8.565  15.283  1.00 29.33           C  
ANISOU  110  CA  ASP A  59     3370   3956   3818   -148    305     94       C  
ATOM    111  C   ASP A  59      31.494   7.845  14.208  1.00 32.80           C  
ANISOU  111  C   ASP A  59     3782   4432   4249   -122    318    101       C  
ATOM    112  O   ASP A  59      32.542   8.326  13.776  1.00 27.79           O  
ANISOU  112  O   ASP A  59     3114   3809   3635   -129    337    114       O  
ATOM    113  CB  ASP A  59      30.689  10.067  15.065  1.00 28.82           C  
ANISOU  113  CB  ASP A  59     3300   3875   3776   -172    332    117       C  
ATOM    114  CG  ASP A  59      30.131  10.455  13.718  1.00 29.79           C  
ANISOU  114  CG  ASP A  59     3428   4009   3882   -154    367    143       C  
ATOM    115  OD1 ASP A  59      29.746   9.570  12.920  1.00 28.68           O  
ANISOU  115  OD1 ASP A  59     3294   3892   3712   -123    370    142       O  
ATOM    116  OD2 ASP A  59      30.087  11.670  13.463  1.00 32.81           O1-
ANISOU  116  OD2 ASP A  59     3807   4378   4281   -172    391    164       O1-
ATOM    117  N   GLY A  60      31.006   6.672  13.784  1.00 37.22           N  
ANISOU  117  N   GLY A  60     4356   5009   4778    -91    308     90       N  
ATOM    118  CA  GLY A  60      31.580   5.943  12.668  1.00 39.28           C  
ANISOU  118  CA  GLY A  60     4596   5305   5025    -61    320     96       C  
ATOM    119  C   GLY A  60      32.667   4.915  12.974  1.00 39.19           C  
ANISOU  119  C   GLY A  60     4560   5311   5018    -52    299     77       C  
ATOM    120  O   GLY A  60      33.019   4.136  12.068  1.00 41.29           O  
ANISOU  120  O   GLY A  60     4812   5608   5268    -23    305     77       O  
ATOM    121  N   GLN A  61      33.223   4.869  14.188  1.00 35.42           N  
ANISOU  121  N   GLN A  61     4077   4820   4561    -73    273     60       N  
ATOM    122  CA  GLN A  61      34.125   3.772  14.512  1.00 38.07           C  
ANISOU  122  CA  GLN A  61     4396   5173   4896    -60    249     40       C  
ATOM    123  C   GLN A  61      33.342   2.643  15.164  1.00 29.99           C  
ANISOU  123  C   GLN A  61     3402   4140   3851    -46    218     17       C  
ATOM    124  O   GLN A  61      32.385   2.867  15.922  1.00 28.84           O  
ANISOU  124  O   GLN A  61     3288   3969   3702    -59    205     12       O  
ATOM    125  CB  GLN A  61      35.283   4.191  15.397  1.00 47.42           C  
ANISOU  125  CB  GLN A  61     5554   6351   6114    -87    238     32       C  
ATOM    126  CG  GLN A  61      36.274   5.042  14.703  1.00 58.07           C  
ANISOU  126  CG  GLN A  61     6864   7713   7486    -97    268     52       C  
ATOM    127  CD  GLN A  61      37.176   5.697  15.711  1.00 71.47           C  
ANISOU  127  CD  GLN A  61     8540   9395   9219   -128    257     44       C  
ATOM    128  NE2 GLN A  61      38.028   4.893  16.364  1.00 72.03           N  
ANISOU  128  NE2 GLN A  61     8596   9476   9297   -125    229     21       N  
ATOM    129  OE1 GLN A  61      37.118   6.919  15.910  1.00 79.99           O  
ANISOU  129  OE1 GLN A  61     9618  10454  10322   -156    272     57       O  
ATOM    130  N   ARG A  62      33.721   1.427  14.820  1.00 28.02           N  
ANISOU  130  N   ARG A  62     3146   3915   3587    -18    205      5       N  
ATOM    131  CA  ARG A  62      32.910   0.272  15.179  1.00 30.01           C  
ANISOU  131  CA  ARG A  62     3426   4161   3816     -0    179    -14       C  
ATOM    132  C   ARG A  62      33.104  -0.042  16.653  1.00 25.73           C  
ANISOU  132  C   ARG A  62     2893   3597   3284    -16    145    -34       C  
ATOM    133  O   ARG A  62      34.236  -0.253  17.106  1.00 25.59           O  
ANISOU  133  O   ARG A  62     2853   3590   3282    -20    133    -44       O  
ATOM    134  CB  ARG A  62      33.257  -0.935  14.311  1.00 31.07           C  
ANISOU  134  CB  ARG A  62     3550   4325   3931     36    175    -21       C  
ATOM    135  CG  ARG A  62      32.186  -1.995  14.391  1.00 29.93           C  
ANISOU  135  CG  ARG A  62     3437   4172   3761     57    156    -36       C  
ATOM    136  CD  ARG A  62      32.294  -2.945  13.243  1.00 29.86           C  
ANISOU  136  CD  ARG A  62     3419   4193   3732     94    160    -39       C  
ATOM    137  NE  ARG A  62      31.891  -2.278  12.009  1.00 30.09           N  
ANISOU  137  NE  ARG A  62     3444   4235   3752    103    193    -19       N  
ATOM    138  CZ  ARG A  62      30.654  -2.296  11.526  1.00 30.74           C  
ANISOU  138  CZ  ARG A  62     3552   4311   3817    115    200    -16       C  
ATOM    139  NH1 ARG A  62      29.711  -2.960  12.167  1.00 26.57           N1+
ANISOU  139  NH1 ARG A  62     3054   3763   3280    117    177    -32       N1+
ATOM    140  NH2 ARG A  62      30.362  -1.654  10.395  1.00 34.09           N  
ANISOU  140  NH2 ARG A  62     3972   4749   4231    126    231      4       N  
ATOM    141  N   VAL A  63      31.990  -0.062  17.384  1.00 21.96           N  
ANISOU  141  N   VAL A  63     2451   3094   2797    -24    133    -40       N  
ATOM    142  CA  VAL A  63      31.940  -0.345  18.811  1.00 20.35           C  
ANISOU  142  CA  VAL A  63     2263   2868   2600    -36    102    -58       C  
ATOM    143  C   VAL A  63      31.509  -1.798  19.022  1.00 18.27           C  
ANISOU  143  C   VAL A  63     2020   2608   2315    -12     78    -76       C  
ATOM    144  O   VAL A  63      30.513  -2.247  18.437  1.00 20.07           O  
ANISOU  144  O   VAL A  63     2269   2835   2524      4     83    -73       O  
ATOM    145  CB  VAL A  63      30.961   0.612  19.496  1.00 19.18           C  
ANISOU  145  CB  VAL A  63     2141   2690   2455    -62    105    -53       C  
ATOM    146  CG1 VAL A  63      30.930   0.296  20.990  1.00 23.47           C  
ANISOU  146  CG1 VAL A  63     2702   3214   3004    -73     73    -71       C  
ATOM    147  CG2 VAL A  63      31.424   2.035  19.245  1.00 20.17           C  
ANISOU  147  CG2 VAL A  63     2246   2812   2603    -85    129    -36       C  
ATOM    148  N   SER A  64      32.210  -2.524  19.891  1.00 18.92           N  
ANISOU  148  N   SER A  64     2098   2689   2402    -10     51    -93       N  
ATOM    149  CA  SER A  64      31.835  -3.917  20.205  1.00 16.87           C  
ANISOU  149  CA  SER A  64     1858   2428   2123     12     27   -109       C  
ATOM    150  C   SER A  64      30.888  -3.977  21.386  1.00 14.86           C  
ANISOU  150  C   SER A  64     1638   2143   1865      1      9   -116       C  
ATOM    151  O   SER A  64      31.135  -3.335  22.411  1.00 15.63           O  
ANISOU  151  O   SER A  64     1737   2226   1975    -21     -0   -119       O  
ATOM    152  CB  SER A  64      33.062  -4.776  20.520  1.00 21.35           C  
ANISOU  152  CB  SER A  64     2405   3012   2696     25      5   -124       C  
ATOM    153  OG  SER A  64      33.587  -5.164  19.267  1.00 29.88           O  
ANISOU  153  OG  SER A  64     3461   4121   3771     47     19   -120       O  
ATOM    154  N   ILE A  65      29.802  -4.721  21.233  1.00 12.96           N  
ANISOU  154  N   ILE A  65     1424   1894   1607     15      5   -119       N  
ATOM    155  CA  ILE A  65      28.858  -4.930  22.308  1.00 16.17           C  
ANISOU  155  CA  ILE A  65     1864   2274   2007      7    -11   -125       C  
ATOM    156  C   ILE A  65      28.811  -6.430  22.573  1.00 15.52           C  
ANISOU  156  C   ILE A  65     1794   2191   1911     30    -35   -140       C  
ATOM    157  O   ILE A  65      28.465  -7.207  21.675  1.00 14.04           O  
ANISOU  157  O   ILE A  65     1607   2014   1713     52    -31   -142       O  
ATOM    158  CB  ILE A  65      27.475  -4.365  21.957  1.00 15.84           C  
ANISOU  158  CB  ILE A  65     1846   2217   1957      0      6   -114       C  
ATOM    159  CG1 ILE A  65      27.548  -2.890  21.546  1.00 14.41           C  
ANISOU  159  CG1 ILE A  65     1651   2037   1787    -20     31    -98       C  
ATOM    160  CG2 ILE A  65      26.471  -4.574  23.127  1.00 13.03           C  
ANISOU  160  CG2 ILE A  65     1524   1833   1594     -9     -9   -120       C  
ATOM    161  CD1 ILE A  65      26.152  -2.408  21.005  1.00 18.60           C  
ANISOU  161  CD1 ILE A  65     2204   2556   2306    -22     51    -88       C  
ATOM    162  N   THR A  66      29.193  -6.850  23.776  1.00 14.78           N  
ANISOU  162  N   THR A  66     1708   2086   1821     26    -59   -151       N  
ATOM    163  CA  THR A  66      29.279  -8.274  24.077  1.00 13.29           C  
ANISOU  163  CA  THR A  66     1529   1898   1622     48    -82   -165       C  
ATOM    164  C   THR A  66      28.156  -8.686  25.022  1.00 14.35           C  
ANISOU  164  C   THR A  66     1701   2004   1748     45    -94   -167       C  
ATOM    165  O   THR A  66      27.988  -8.078  26.066  1.00 17.99           O  
ANISOU  165  O   THR A  66     2174   2448   2213     26   -100   -167       O  
ATOM    166  CB  THR A  66      30.627  -8.595  24.699  1.00 15.57           C  
ANISOU  166  CB  THR A  66     1799   2197   1920     51   -102   -176       C  
ATOM    167  CG2 THR A  66      30.766 -10.107  24.978  1.00 11.76           C  
ANISOU  167  CG2 THR A  66     1327   1715   1427     77   -126   -190       C  
ATOM    168  OG1 THR A  66      31.652  -8.201  23.791  1.00 14.01           O  
ANISOU  168  OG1 THR A  66     1566   2026   1731     54    -89   -173       O  
ATOM    169  N   ALA A  67      27.389  -9.713  24.671  1.00 12.12           N  
ANISOU  169  N   ALA A  67     1436   1716   1455     63    -98   -171       N  
ATOM    170  CA  ALA A  67      26.416 -10.293  25.600  1.00 10.39           C  
ANISOU  170  CA  ALA A  67     1249   1471   1227     62   -110   -174       C  
ATOM    171  C   ALA A  67      27.066 -11.437  26.358  1.00 14.03           C  
ANISOU  171  C   ALA A  67     1715   1929   1686     77   -137   -186       C  
ATOM    172  O   ALA A  67      27.536 -12.398  25.750  1.00 12.74           O  
ANISOU  172  O   ALA A  67     1541   1779   1520     98   -144   -194       O  
ATOM    173  CB  ALA A  67      25.164 -10.810  24.892  1.00 12.37           C  
ANISOU  173  CB  ALA A  67     1518   1714   1469     72   -101   -172       C  
ATOM    174  N   LYS A  68      27.047 -11.370  27.685  1.00 12.84           N  
ANISOU  174  N   LYS A  68     1581   1762   1535     66   -151   -188       N  
ATOM    175  CA  LYS A  68      27.728 -12.408  28.428  1.00 12.33           C  
ANISOU  175  CA  LYS A  68     1521   1696   1468     82   -176   -199       C  
ATOM    176  C   LYS A  68      27.086 -12.540  29.805  1.00 12.17           C  
ANISOU  176  C   LYS A  68     1533   1650   1442     74   -189   -198       C  
ATOM    177  O   LYS A  68      26.390 -11.630  30.282  1.00 14.57           O  
ANISOU  177  O   LYS A  68     1850   1941   1746     54   -179   -190       O  
ATOM    178  CB  LYS A  68      29.197 -12.036  28.601  1.00 14.94           C  
ANISOU  178  CB  LYS A  68     1823   2046   1807     81   -186   -206       C  
ATOM    179  CG  LYS A  68      29.277 -10.868  29.643  1.00 21.04           C  
ANISOU  179  CG  LYS A  68     2600   2808   2586     57   -187   -203       C  
ATOM    180  CD  LYS A  68      30.662 -10.417  29.697  1.00 29.69           C  
ANISOU  180  CD  LYS A  68     3665   3923   3693     54   -193   -211       C  
ATOM    181  CE  LYS A  68      30.953  -9.698  30.934  1.00 31.93           C  
ANISOU  181  CE  LYS A  68     3953   4196   3980     39   -205   -214       C  
ATOM    182  NZ  LYS A  68      32.446  -9.642  30.944  1.00 30.70           N1+
ANISOU  182  NZ  LYS A  68     3765   4061   3837     43   -217   -225       N1+
ATOM    183  N   TRP A  69      27.345 -13.672  30.447  1.00 10.87           N  
ANISOU  183  N   TRP A  69     1381   1479   1271     91   -210   -205       N  
ATOM    184  CA  TRP A  69      26.865 -13.952  31.799  1.00 11.78           C  
ANISOU  184  CA  TRP A  69     1526   1570   1380     89   -223   -204       C  
ATOM    185  C   TRP A  69      27.877 -13.477  32.815  1.00 13.06           C  
ANISOU  185  C   TRP A  69     1681   1737   1543     85   -238   -210       C  
ATOM    186  O   TRP A  69      29.089 -13.544  32.586  1.00 15.49           O  
ANISOU  186  O   TRP A  69     1964   2065   1858     92   -248   -219       O  
ATOM    187  CB  TRP A  69      26.642 -15.462  32.004  1.00 13.33           C  
ANISOU  187  CB  TRP A  69     1741   1756   1569    111   -237   -208       C  
ATOM    188  CG  TRP A  69      25.430 -15.962  31.310  1.00 16.34           C  
ANISOU  188  CG  TRP A  69     2136   2124   1949    114   -224   -203       C  
ATOM    189  CD1 TRP A  69      25.364 -16.495  30.048  1.00 20.45           C  
ANISOU  189  CD1 TRP A  69     2643   2656   2474    127   -217   -206       C  
ATOM    190  CD2 TRP A  69      24.084 -15.942  31.808  1.00 14.31           C  
ANISOU  190  CD2 TRP A  69     1907   1843   1688    104   -215   -193       C  
ATOM    191  CE2 TRP A  69      23.266 -16.487  30.802  1.00 14.16           C  
ANISOU  191  CE2 TRP A  69     1889   1818   1671    111   -205   -193       C  
ATOM    192  CE3 TRP A  69      23.501 -15.513  33.013  1.00 11.62           C  
ANISOU  192  CE3 TRP A  69     1591   1483   1342     90   -216   -186       C  
ATOM    193  NE1 TRP A  69      24.071 -16.786  29.731  1.00 17.81           N  
ANISOU  193  NE1 TRP A  69     2326   2305   2137    126   -207   -201       N  
ATOM    194  CZ2 TRP A  69      21.875 -16.652  30.957  1.00 12.44           C  
ANISOU  194  CZ2 TRP A  69     1696   1580   1453    103   -195   -186       C  
ATOM    195  CZ3 TRP A  69      22.141 -15.654  33.166  1.00 12.02           C  
ANISOU  195  CZ3 TRP A  69     1665   1511   1391     83   -205   -177       C  
ATOM    196  CH2 TRP A  69      21.333 -16.223  32.141  1.00 12.07           C  
ANISOU  196  CH2 TRP A  69     1672   1514   1401     90   -195   -178       C  
ATOM    197  N   THR A  70      27.379 -13.028  33.959  1.00 12.05           N  
ANISOU  197  N   THR A  70     1576   1593   1411     73   -242   -207       N  
ATOM    198  CA  THR A  70      28.259 -12.621  35.043  1.00 16.24           C  
ANISOU  198  CA  THR A  70     2103   2127   1942     70   -260   -214       C  
ATOM    199  C   THR A  70      27.474 -12.856  36.320  1.00 16.21           C  
ANISOU  199  C   THR A  70     2134   2099   1926     71   -268   -209       C  
ATOM    200  O   THR A  70      26.354 -13.372  36.279  1.00 16.28           O  
ANISOU  200  O   THR A  70     2167   2092   1927     72   -259   -201       O  
ATOM    201  CB  THR A  70      28.743 -11.157  34.845  1.00 14.11           C  
ANISOU  201  CB  THR A  70     1809   1868   1685     49   -250   -215       C  
ATOM    202  CG2 THR A  70      27.625 -10.123  35.111  1.00 13.40           C  
ANISOU  202  CG2 THR A  70     1737   1762   1595     27   -234   -205       C  
ATOM    203  OG1 THR A  70      29.834 -10.909  35.718  1.00 15.49           O  
ANISOU  203  OG1 THR A  70     1973   2050   1862     51   -270   -227       O  
ATOM    204  N   THR A  71      28.031 -12.421  37.444  1.00 14.74           N  
ANISOU  204  N   THR A  71     1952   1912   1736     68   -284   -216       N  
ATOM    205  CA  THR A  71      27.366 -12.464  38.737  1.00 16.55           C  
ANISOU  205  CA  THR A  71     2215   2122   1952     70   -291   -212       C  
ATOM    206  C   THR A  71      27.274 -11.050  39.278  1.00 20.96           C  
ANISOU  206  C   THR A  71     2770   2679   2515     48   -287   -212       C  
ATOM    207  O   THR A  71      28.287 -10.327  39.314  1.00 18.66           O  
ANISOU  207  O   THR A  71     2453   2401   2234     42   -295   -223       O  
ATOM    208  CB  THR A  71      28.146 -13.318  39.728  1.00 19.24           C  
ANISOU  208  CB  THR A  71     2563   2464   2283     91   -317   -221       C  
ATOM    209  CG2 THR A  71      27.600 -13.128  41.127  1.00 21.05           C  
ANISOU  209  CG2 THR A  71     2823   2676   2498     91   -324   -217       C  
ATOM    210  OG1 THR A  71      28.051 -14.682  39.320  1.00 19.82           O  
ANISOU  210  OG1 THR A  71     2645   2534   2352    110   -320   -219       O  
ATOM    211  N   LEU A  72      26.069 -10.658  39.708  1.00 18.23           N  
ANISOU  211  N   LEU A  72     2449   2316   2161     37   -275   -202       N  
ATOM    212  CA  LEU A  72      25.830  -9.300  40.173  1.00 16.46           C  
ANISOU  212  CA  LEU A  72     2225   2087   1940     17   -270   -201       C  
ATOM    213  C   LEU A  72      25.187  -9.361  41.539  1.00 18.30           C  
ANISOU  213  C   LEU A  72     2492   2304   2157     21   -279   -198       C  
ATOM    214  O   LEU A  72      24.510 -10.334  41.889  1.00 16.39           O  
ANISOU  214  O   LEU A  72     2275   2050   1902     34   -279   -190       O  
ATOM    215  CB  LEU A  72      24.928  -8.541  39.177  1.00 18.29           C  
ANISOU  215  CB  LEU A  72     2453   2317   2181     -3   -244   -191       C  
ATOM    216  CG  LEU A  72      25.411  -8.374  37.742  1.00 18.12           C  
ANISOU  216  CG  LEU A  72     2399   2311   2174     -7   -230   -192       C  
ATOM    217  CD1 LEU A  72      24.248  -7.792  36.941  1.00 20.37           C  
ANISOU  217  CD1 LEU A  72     2690   2588   2461    -23   -205   -179       C  
ATOM    218  CD2 LEU A  72      26.523  -7.373  37.721  1.00 16.94           C  
ANISOU  218  CD2 LEU A  72     2221   2176   2039    -18   -236   -201       C  
ATOM    219  N   GLU A  73      25.404  -8.326  42.319  1.00 15.16           N  
ANISOU  219  N   GLU A  73     2093   1907   1760     12   -286   -205       N  
ATOM    220  CA  GLU A  73      24.714  -8.207  43.597  1.00 16.98           C  
ANISOU  220  CA  GLU A  73     2356   2123   1974     14   -293   -201       C  
ATOM    221  C   GLU A  73      23.504  -7.335  43.364  1.00 19.79           C  
ANISOU  221  C   GLU A  73     2722   2468   2331     -6   -270   -191       C  
ATOM    222  O   GLU A  73      23.638  -6.110  43.263  1.00 22.69           O  
ANISOU  222  O   GLU A  73     3075   2839   2709    -24   -267   -195       O  
ATOM    223  CB  GLU A  73      25.586  -7.608  44.682  1.00 19.74           C  
ANISOU  223  CB  GLU A  73     2700   2479   2322     18   -315   -216       C  
ATOM    224  CG  GLU A  73      24.757  -7.413  45.988  1.00 28.35           C  
ANISOU  224  CG  GLU A  73     3825   3555   3393     23   -319   -212       C  
ATOM    225  CD  GLU A  73      25.601  -6.864  47.147  1.00 34.13           C  
ANISOU  225  CD  GLU A  73     4554   4293   4119     30   -344   -228       C  
ATOM    226  OE1 GLU A  73      26.491  -6.035  46.896  1.00 36.10           O  
ANISOU  226  OE1 GLU A  73     4776   4554   4387     19   -352   -243       O  
ATOM    227  OE2 GLU A  73      25.404  -7.299  48.301  1.00 35.11           O1-
ANISOU  227  OE2 GLU A  73     4705   4410   4223     48   -357   -228       O1-
ATOM    228  N   VAL A  74      22.328  -7.967  43.250  1.00 16.56           N  
ANISOU  228  N   VAL A  74     2334   2045   1912     -4   -256   -176       N  
ATOM    229  CA  VAL A  74      21.073  -7.249  43.022  1.00 17.19           C  
ANISOU  229  CA  VAL A  74     2427   2114   1991    -21   -235   -166       C  
ATOM    230  C   VAL A  74      20.302  -7.136  44.333  1.00 20.32           C  
ANISOU  230  C   VAL A  74     2854   2497   2369    -18   -239   -161       C  
ATOM    231  O   VAL A  74      19.899  -6.038  44.729  1.00 21.78           O  
ANISOU  231  O   VAL A  74     3044   2679   2554    -30   -234   -162       O  
ATOM    232  CB  VAL A  74      20.213  -7.942  41.942  1.00 11.52           C  
ANISOU  232  CB  VAL A  74     1710   1389   1276    -22   -215   -155       C  
ATOM    233  CG1 VAL A  74      18.868  -7.206  41.755  1.00 11.89           C  
ANISOU  233  CG1 VAL A  74     1770   1425   1321    -39   -194   -145       C  
ATOM    234  CG2 VAL A  74      20.997  -8.027  40.625  1.00 12.47           C  
ANISOU  234  CG2 VAL A  74     1800   1526   1412    -23   -211   -160       C  
ATOM    235  N   ILE A  75      20.040  -8.274  44.968  1.00 17.96           N  
ANISOU  235  N   ILE A  75     2578   2190   2057      1   -244   -154       N  
ATOM    236  CA  ILE A  75      19.525  -8.317  46.337  1.00 18.11           C  
ANISOU  236  CA  ILE A  75     2627   2197   2055     10   -250   -150       C  
ATOM    237  C   ILE A  75      20.709  -8.191  47.279  1.00 17.83           C  
ANISOU  237  C   ILE A  75     2587   2172   2014     23   -277   -164       C  
ATOM    238  O   ILE A  75      21.677  -8.951  47.138  1.00 21.17           O  
ANISOU  238  O   ILE A  75     2999   2604   2440     38   -291   -170       O  
ATOM    239  CB  ILE A  75      18.764  -9.632  46.612  1.00 20.72           C  
ANISOU  239  CB  ILE A  75     2983   2514   2374     24   -244   -135       C  
ATOM    240  CG1 ILE A  75      17.675  -9.969  45.554  1.00 22.00           C  
ANISOU  240  CG1 ILE A  75     3147   2668   2546     13   -219   -124       C  
ATOM    241  CG2 ILE A  75      18.186  -9.634  48.021  1.00 19.37           C  
ANISOU  241  CG2 ILE A  75     2844   2333   2182     34   -248   -128       C  
ATOM    242  CD1 ILE A  75      16.756  -8.870  45.172  1.00 21.97           C  
ANISOU  242  CD1 ILE A  75     3140   2660   2546     -8   -202   -120       C  
ATOM    243  N   PRO A  76      20.685  -7.253  48.216  1.00 23.45           N  
ANISOU  243  N   PRO A  76     3307   2885   2718     21   -285   -170       N  
ATOM    244  CA  PRO A  76      21.869  -7.019  49.056  1.00 22.20           C  
ANISOU  244  CA  PRO A  76     3141   2736   2555     33   -312   -187       C  
ATOM    245  C   PRO A  76      22.327  -8.308  49.715  1.00 21.22           C  
ANISOU  245  C   PRO A  76     3033   2614   2417     61   -328   -186       C  
ATOM    246  O   PRO A  76      21.530  -9.034  50.323  1.00 25.01           O  
ANISOU  246  O   PRO A  76     3542   3082   2880     72   -322   -171       O  
ATOM    247  CB  PRO A  76      21.360  -6.008  50.078  1.00 23.29           C  
ANISOU  247  CB  PRO A  76     3295   2871   2682     29   -315   -190       C  
ATOM    248  CG  PRO A  76      20.274  -5.262  49.317  1.00 24.34           C  
ANISOU  248  CG  PRO A  76     3427   2996   2825      5   -290   -179       C  
ATOM    249  CD  PRO A  76      19.585  -6.332  48.522  1.00 23.36           C  
ANISOU  249  CD  PRO A  76     3311   2864   2701      6   -271   -163       C  
ATOM    250  N   GLY A  77      23.616  -8.604  49.592  1.00 17.33           N  
ANISOU  250  N   GLY A  77     2519   2135   1932     71   -347   -200       N  
ATOM    251  CA  GLY A  77      24.207  -9.754  50.268  1.00 17.47           C  
ANISOU  251  CA  GLY A  77     2549   2154   1934    100   -365   -202       C  
ATOM    252  C   GLY A  77      24.033 -11.081  49.586  1.00 22.30           C  
ANISOU  252  C   GLY A  77     3166   2760   2548    109   -356   -189       C  
ATOM    253  O   GLY A  77      24.449 -12.102  50.149  1.00 24.66           O  
ANISOU  253  O   GLY A  77     3478   3059   2834    133   -371   -189       O  
ATOM    254  N   LYS A  78      23.401 -11.118  48.411  1.00 17.72           N  
ANISOU  254  N   LYS A  78     2576   2175   1982     91   -335   -181       N  
ATOM    255  CA  LYS A  78      23.222 -12.341  47.648  1.00 16.19           C  
ANISOU  255  CA  LYS A  78     2383   1975   1793     99   -326   -171       C  
ATOM    256  C   LYS A  78      23.827 -12.159  46.275  1.00 19.16           C  
ANISOU  256  C   LYS A  78     2725   2365   2190     88   -323   -180       C  
ATOM    257  O   LYS A  78      23.921 -11.038  45.772  1.00 20.43           O  
ANISOU  257  O   LYS A  78     2865   2533   2363     68   -315   -185       O  
ATOM    258  CB  LYS A  78      21.746 -12.680  47.469  1.00 21.29           C  
ANISOU  258  CB  LYS A  78     3052   2603   2434     91   -303   -152       C  
ATOM    259  CG  LYS A  78      21.016 -12.822  48.766  1.00 24.93           C  
ANISOU  259  CG  LYS A  78     3547   3050   2875    100   -303   -141       C  
ATOM    260  CD  LYS A  78      19.580 -13.170  48.512  1.00 30.22           C  
ANISOU  260  CD  LYS A  78     4237   3702   3544     92   -278   -121       C  
ATOM    261  CE  LYS A  78      18.840 -13.403  49.825  1.00 32.24           C  
ANISOU  261  CE  LYS A  78     4527   3944   3778    103   -276   -108       C  
ATOM    262  NZ  LYS A  78      17.453 -13.876  49.627  1.00 33.72           N1+
ANISOU  262  NZ  LYS A  78     4733   4113   3967     96   -251    -90       N1+
ATOM    263  N   SER A  79      24.178 -13.274  45.639  1.00 17.85           N  
ANISOU  263  N   SER A  79     2553   2200   2028    101   -325   -178       N  
ATOM    264  CA  SER A  79      24.631 -13.280  44.250  1.00 15.78           C  
ANISOU  264  CA  SER A  79     2260   1950   1784     93   -318   -184       C  
ATOM    265  C   SER A  79      23.501 -13.689  43.306  1.00 16.36           C  
ANISOU  265  C   SER A  79     2339   2011   1864     85   -294   -171       C  
ATOM    266  O   SER A  79      22.756 -14.626  43.599  1.00 16.71           O  
ANISOU  266  O   SER A  79     2408   2039   1901     94   -290   -160       O  
ATOM    267  CB  SER A  79      25.810 -14.246  44.043  1.00 15.53           C  
ANISOU  267  CB  SER A  79     2215   1930   1755    114   -336   -195       C  
ATOM    268  OG  SER A  79      26.914 -13.838  44.792  1.00 27.55           O  
ANISOU  268  OG  SER A  79     3726   3466   3274    122   -359   -209       O  
ATOM    269  N   THR A  80      23.411 -13.016  42.147  1.00 14.56           N  
ANISOU  269  N   THR A  80     2088   1793   1651     67   -279   -173       N  
ATOM    270  CA  THR A  80      22.457 -13.339  41.062  1.00 13.64           C  
ANISOU  270  CA  THR A  80     1971   1668   1541     60   -258   -164       C  
ATOM    271  C   THR A  80      23.222 -13.459  39.747  1.00 18.34           C  
ANISOU  271  C   THR A  80     2536   2283   2152     62   -257   -172       C  
ATOM    272  O   THR A  80      23.880 -12.483  39.323  1.00 19.12           O  
ANISOU  272  O   THR A  80     2608   2397   2259     50   -256   -179       O  
ATOM    273  CB  THR A  80      21.391 -12.246  40.912  1.00 14.57           C  
ANISOU  273  CB  THR A  80     2095   1779   1661     38   -238   -156       C  
ATOM    274  CG2 THR A  80      20.385 -12.560  39.760  1.00 13.15           C  
ANISOU  274  CG2 THR A  80     1913   1594   1489     31   -217   -149       C  
ATOM    275  OG1 THR A  80      20.715 -12.079  42.160  1.00 16.72           O  
ANISOU  275  OG1 THR A  80     2396   2037   1919     37   -239   -149       O  
ATOM    276  N   ASP A  81      23.130 -14.626  39.078  1.00 11.52           N  
ANISOU  276  N   ASP A  81     1671   1416   1290     77   -257   -171       N  
ATOM    277  CA  ASP A  81      23.712 -14.719  37.743  1.00 12.45           C  
ANISOU  277  CA  ASP A  81     1760   1551   1420     78   -253   -179       C  
ATOM    278  C   ASP A  81      22.788 -14.005  36.750  1.00 14.86           C  
ANISOU  278  C   ASP A  81     2058   1856   1733     61   -228   -172       C  
ATOM    279  O   ASP A  81      21.577 -14.259  36.717  1.00 12.28           O  
ANISOU  279  O   ASP A  81     1750   1512   1402     57   -217   -163       O  
ATOM    280  CB  ASP A  81      23.908 -16.164  37.302  1.00 15.09           C  
ANISOU  280  CB  ASP A  81     2095   1885   1755    100   -262   -181       C  
ATOM    281  CG  ASP A  81      24.987 -16.906  38.110  1.00 19.39           C  
ANISOU  281  CG  ASP A  81     2642   2433   2292    121   -286   -189       C  
ATOM    282  OD1 ASP A  81      25.817 -16.262  38.784  1.00 24.05           O  
ANISOU  282  OD1 ASP A  81     3224   3033   2880    118   -298   -196       O  
ATOM    283  OD2 ASP A  81      24.940 -18.153  38.094  1.00 23.43           O1-
ANISOU  283  OD2 ASP A  81     3165   2935   2802    138   -294   -189       O1-
ATOM    284  N   MET A  82      23.357 -13.108  35.943  1.00 13.72           N  
ANISOU  284  N   MET A  82     1886   1729   1596     51   -221   -176       N  
ATOM    285  CA  MET A  82      22.571 -12.332  34.993  1.00 12.63           C  
ANISOU  285  CA  MET A  82     1741   1594   1464     35   -198   -171       C  
ATOM    286  C   MET A  82      23.348 -12.170  33.713  1.00 15.24           C  
ANISOU  286  C   MET A  82     2039   1946   1805     39   -193   -175       C  
ATOM    287  O   MET A  82      24.584 -12.201  33.719  1.00 16.07           O  
ANISOU  287  O   MET A  82     2124   2068   1914     45   -205   -184       O  
ATOM    288  CB  MET A  82      22.199 -10.945  35.551  1.00 10.32           C  
ANISOU  288  CB  MET A  82     1453   1297   1172     14   -190   -165       C  
ATOM    289  CG  MET A  82      21.264 -11.018  36.753  1.00 14.03           C  
ANISOU  289  CG  MET A  82     1956   1745   1630     10   -192   -159       C  
ATOM    290  SD  MET A  82      20.561  -9.377  37.048  1.00 17.24           S  
ANISOU  290  SD  MET A  82     2367   2146   2038    -16   -177   -154       S  
ATOM    291  CE  MET A  82      19.487  -9.111  35.667  1.00 14.91           C  
ANISOU  291  CE  MET A  82     2067   1850   1748    -24   -151   -146       C  
ATOM    292  N   LEU A  83      22.606 -11.952  32.624  1.00 11.90           N  
ANISOU  292  N   LEU A  83     1611   1526   1386     34   -173   -171       N  
ATOM    293  CA  LEU A  83      23.211 -11.507  31.384  1.00 12.23           C  
ANISOU  293  CA  LEU A  83     1623   1590   1435     34   -163   -173       C  
ATOM    294  C   LEU A  83      23.466 -10.009  31.442  1.00 11.50           C  
ANISOU  294  C   LEU A  83     1517   1503   1348     13   -152   -169       C  
ATOM    295  O   LEU A  83      22.730  -9.267  32.088  1.00 17.25           O  
ANISOU  295  O   LEU A  83     2264   2217   2074     -2   -146   -163       O  
ATOM    296  CB  LEU A  83      22.303 -11.799  30.179  1.00 11.65           C  
ANISOU  296  CB  LEU A  83     1549   1515   1361     40   -147   -169       C  
ATOM    297  CG  LEU A  83      22.170 -13.230  29.692  1.00 15.11           C  
ANISOU  297  CG  LEU A  83     1990   1953   1797     62   -155   -176       C  
ATOM    298  CD1 LEU A  83      20.927 -13.411  28.812  1.00 15.39           C  
ANISOU  298  CD1 LEU A  83     2034   1982   1832     64   -139   -173       C  
ATOM    299  CD2 LEU A  83      23.456 -13.598  28.904  1.00 15.92           C  
ANISOU  299  CD2 LEU A  83     2064   2080   1903     78   -162   -184       C  
ATOM    300  N   VAL A  84      24.526  -9.567  30.762  1.00  9.55           N  
ANISOU  300  N   VAL A  84     1240   1278   1110     13   -149   -171       N  
ATOM    301  CA  VAL A  84      24.800  -8.138  30.560  1.00 11.45           C  
ANISOU  301  CA  VAL A  84     1465   1524   1361     -7   -136   -167       C  
ATOM    302  C   VAL A  84      25.325  -7.884  29.157  1.00 12.56           C  
ANISOU  302  C   VAL A  84     1576   1688   1509     -3   -120   -164       C  
ATOM    303  O   VAL A  84      25.991  -8.739  28.560  1.00 12.54           O  
ANISOU  303  O   VAL A  84     1559   1701   1506     15   -126   -170       O  
ATOM    304  CB  VAL A  84      25.835  -7.588  31.554  1.00 11.30           C  
ANISOU  304  CB  VAL A  84     1436   1509   1349    -16   -152   -174       C  
ATOM    305  CG1 VAL A  84      25.242  -7.586  32.956  1.00 12.24           C  
ANISOU  305  CG1 VAL A  84     1587   1606   1460    -21   -164   -174       C  
ATOM    306  CG2 VAL A  84      27.068  -8.397  31.495  1.00 11.56           C  
ANISOU  306  CG2 VAL A  84     1452   1559   1385      1   -168   -184       C  
ATOM    307  N   TYR A  85      25.026  -6.696  28.620  1.00 10.24           N  
ANISOU  307  N   TYR A  85     1274   1396   1221    -20   -100   -155       N  
ATOM    308  CA  TYR A  85      25.758  -6.197  27.477  1.00 12.05           C  
ANISOU  308  CA  TYR A  85     1472   1647   1459    -19    -84   -151       C  
ATOM    309  C   TYR A  85      26.931  -5.412  28.023  1.00 15.36           C  
ANISOU  309  C   TYR A  85     1871   2073   1894    -32    -91   -154       C  
ATOM    310  O   TYR A  85      26.743  -4.463  28.803  1.00 16.56           O  
ANISOU  310  O   TYR A  85     2031   2211   2051    -53    -91   -152       O  
ATOM    311  CB  TYR A  85      24.915  -5.287  26.591  1.00 13.61           C  
ANISOU  311  CB  TYR A  85     1671   1843   1657    -30    -58   -138       C  
ATOM    312  CG  TYR A  85      23.831  -5.973  25.755  1.00 15.38           C  
ANISOU  312  CG  TYR A  85     1909   2066   1868    -13    -49   -136       C  
ATOM    313  CD1 TYR A  85      24.166  -6.922  24.779  1.00 15.25           C  
ANISOU  313  CD1 TYR A  85     1880   2067   1847      9    -49   -140       C  
ATOM    314  CD2 TYR A  85      22.461  -5.612  25.894  1.00 12.87           C  
ANISOU  314  CD2 TYR A  85     1616   1729   1543    -23    -39   -130       C  
ATOM    315  CE1 TYR A  85      23.183  -7.525  24.009  1.00 11.57           C  
ANISOU  315  CE1 TYR A  85     1424   1600   1372     24    -42   -140       C  
ATOM    316  CE2 TYR A  85      21.475  -6.195  25.115  1.00 12.34           C  
ANISOU  316  CE2 TYR A  85     1559   1662   1466     -9    -30   -130       C  
ATOM    317  CZ  TYR A  85      21.863  -7.132  24.176  1.00 11.17           C  
ANISOU  317  CZ  TYR A  85     1397   1530   1315     14    -33   -135       C  
ATOM    318  OH  TYR A  85      20.908  -7.693  23.444  1.00 14.39           O  
ANISOU  318  OH  TYR A  85     1815   1937   1715     28    -27   -137       O  
ATOM    319  N   GLU A  86      28.126  -5.801  27.627  1.00 16.94           N  
ANISOU  319  N   GLU A  86     2044   2293   2099    -22    -97   -160       N  
ATOM    320  CA  GLU A  86      29.330  -5.064  27.959  1.00 14.67           C  
ANISOU  320  CA  GLU A  86     1731   2015   1828    -34   -101   -163       C  
ATOM    321  C   GLU A  86      29.732  -4.195  26.771  1.00 15.50           C  
ANISOU  321  C   GLU A  86     1807   2136   1946    -42    -76   -153       C  
ATOM    322  O   GLU A  86      29.952  -4.714  25.672  1.00 13.63           O  
ANISOU  322  O   GLU A  86     1556   1918   1705    -25    -65   -150       O  
ATOM    323  CB  GLU A  86      30.489  -5.983  28.327  1.00 17.72           C  
ANISOU  323  CB  GLU A  86     2101   2414   2215    -18   -124   -178       C  
ATOM    324  CG  GLU A  86      31.702  -5.088  28.391  1.00 26.35           C  
ANISOU  324  CG  GLU A  86     3163   3519   3330    -32   -123   -181       C  
ATOM    325  CD  GLU A  86      32.861  -5.716  28.999  1.00 41.50           C  
ANISOU  325  CD  GLU A  86     5067   5448   5252    -21   -148   -197       C  
ATOM    326  OE1 GLU A  86      32.819  -6.961  29.132  1.00 46.14           O  
ANISOU  326  OE1 GLU A  86     5667   6038   5826      1   -163   -204       O  
ATOM    327  OE2 GLU A  86      33.803  -4.948  29.369  1.00 49.14           O1-
ANISOU  327  OE2 GLU A  86     6012   6423   6239    -35   -152   -202       O1-
ATOM    328  N   ILE A  87      29.832  -2.886  27.017  1.00 17.24           N  
ANISOU  328  N   ILE A  87     2021   2350   2181    -66    -66   -146       N  
ATOM    329  CA  ILE A  87      30.243  -1.872  26.052  1.00 18.21           C  
ANISOU  329  CA  ILE A  87     2117   2484   2319    -78    -40   -133       C  
ATOM    330  C   ILE A  87      31.239  -0.967  26.755  1.00 21.89           C  
ANISOU  330  C   ILE A  87     2561   2948   2807    -98    -47   -139       C  
ATOM    331  O   ILE A  87      30.968  -0.514  27.876  1.00 23.28           O  
ANISOU  331  O   ILE A  87     2753   3104   2987   -112    -61   -146       O  
ATOM    332  CB  ILE A  87      29.048  -1.027  25.542  1.00 17.07           C  
ANISOU  332  CB  ILE A  87     1989   2327   2171    -89    -17   -118       C  
ATOM    333  CG1 ILE A  87      27.848  -1.892  25.174  1.00 15.62           C  
ANISOU  333  CG1 ILE A  87     1833   2139   1963    -71    -15   -117       C  
ATOM    334  CG2 ILE A  87      29.502  -0.064  24.416  1.00 21.08           C  
ANISOU  334  CG2 ILE A  87     2470   2849   2692    -96     12   -102       C  
ATOM    335  CD1 ILE A  87      26.623  -1.063  24.722  1.00 17.87           C  
ANISOU  335  CD1 ILE A  87     2135   2412   2244    -81      8   -103       C  
ATOM    336  N   ASP A  88      32.407  -0.749  26.139  1.00 21.07           N  
ANISOU  336  N   ASP A  88     2421   2864   2720    -98    -40   -138       N  
ATOM    337  CA  ASP A  88      33.338   0.272  26.650  1.00 29.78           C  
ANISOU  337  CA  ASP A  88     3500   3965   3849   -120    -42   -141       C  
ATOM    338  C   ASP A  88      33.589   0.085  28.150  1.00 28.82           C  
ANISOU  338  C   ASP A  88     3391   3830   3731   -124    -74   -161       C  
ATOM    339  O   ASP A  88      33.545   1.049  28.910  1.00 29.83           O  
ANISOU  339  O   ASP A  88     3522   3942   3872   -145    -78   -163       O  
ATOM    340  CB  ASP A  88      32.814   1.720  26.421  1.00 35.21           C  
ANISOU  340  CB  ASP A  88     4189   4638   4551   -146    -18   -126       C  
ATOM    341  CG  ASP A  88      32.775   2.196  24.918  1.00 41.95           C  
ANISOU  341  CG  ASP A  88     5025   5505   5408   -145     17   -104       C  
ATOM    342  OD1 ASP A  88      33.569   1.737  24.065  1.00 43.85           O  
ANISOU  342  OD1 ASP A  88     5239   5771   5651   -131     26   -102       O  
ATOM    343  OD2 ASP A  88      31.919   3.084  24.599  1.00 42.67           O1-
ANISOU  343  OD2 ASP A  88     5130   5583   5500   -157     38    -90       O1-
ATOM    344  N   ASN A  89      33.753  -1.162  28.624  1.00 23.98           N  
ANISOU  344  N   ASN A  89     2787   3222   3102   -103    -97   -174       N  
ATOM    345  CA  ASN A  89      33.991  -1.379  30.064  1.00 27.65           C  
ANISOU  345  CA  ASN A  89     3265   3675   3565   -104   -128   -192       C  
ATOM    346  C   ASN A  89      32.853  -0.980  30.975  1.00 22.97           C  
ANISOU  346  C   ASN A  89     2708   3055   2963   -113   -133   -191       C  
ATOM    347  O   ASN A  89      33.120  -0.601  32.112  1.00 24.17           O  
ANISOU  347  O   ASN A  89     2864   3197   3121   -122   -152   -204       O  
ATOM    348  CB  ASN A  89      35.206  -0.607  30.554  1.00 36.80           C  
ANISOU  348  CB  ASN A  89     4393   4839   4751   -118   -138   -203       C  
ATOM    349  CG  ASN A  89      36.418  -1.340  30.349  1.00 50.31           C  
ANISOU  349  CG  ASN A  89     6076   6573   6467   -103   -149   -215       C  
ATOM    350  ND2 ASN A  89      37.314  -0.789  29.529  1.00 57.22           N  
ANISOU  350  ND2 ASN A  89     6913   7464   7364   -111   -132   -209       N  
ATOM    351  OD1 ASN A  89      36.551  -2.467  30.857  1.00 56.93           O  
ANISOU  351  OD1 ASN A  89     6926   7415   7289    -81   -171   -227       O  
ATOM    352  N   GLU A  90      31.604  -1.054  30.509  1.00 16.00           N  
ANISOU  352  N   GLU A  90     1850   2164   2064   -112   -117   -178       N  
ATOM    353  CA  GLU A  90      30.424  -0.820  31.319  1.00 17.44           C  
ANISOU  353  CA  GLU A  90     2069   2324   2234   -119   -122   -176       C  
ATOM    354  C   GLU A  90      29.443  -1.940  31.030  1.00 12.51           C  
ANISOU  354  C   GLU A  90     1471   1696   1586    -99   -119   -171       C  
ATOM    355  O   GLU A  90      29.433  -2.458  29.915  1.00 14.87           O  
ANISOU  355  O   GLU A  90     1761   2010   1882    -87   -107   -164       O  
ATOM    356  CB  GLU A  90      29.710   0.492  30.933  1.00 23.08           C  
ANISOU  356  CB  GLU A  90     2787   3026   2958   -140    -98   -162       C  
ATOM    357  CG  GLU A  90      30.419   1.834  31.172  1.00 33.39           C  
ANISOU  357  CG  GLU A  90     4069   4327   4291   -165    -95   -163       C  
ATOM    358  CD  GLU A  90      30.416   2.264  32.617  1.00 41.07           C  
ANISOU  358  CD  GLU A  90     5057   5283   5267   -174   -118   -178       C  
ATOM    359  OE1 GLU A  90      29.706   1.661  33.461  1.00 43.44           O  
ANISOU  359  OE1 GLU A  90     5387   5572   5546   -164   -134   -182       O  
ATOM    360  OE2 GLU A  90      31.145   3.224  32.903  1.00 46.82           O1-
ANISOU  360  OE2 GLU A  90     5763   6009   6019   -191   -121   -183       O1-
ATOM    361  N   TYR A  91      28.547  -2.246  31.984  1.00 13.03           N  
ANISOU  361  N   TYR A  91     1571   1743   1636    -97   -131   -174       N  
ATOM    362  CA  TYR A  91      27.479  -3.224  31.761  1.00 13.65           C  
ANISOU  362  CA  TYR A  91     1676   1816   1696    -82   -129   -169       C  
ATOM    363  C   TYR A  91      26.175  -2.484  31.556  1.00 15.67           C  
ANISOU  363  C   TYR A  91     1952   2057   1947    -95   -109   -157       C  
ATOM    364  O   TYR A  91      25.817  -1.638  32.391  1.00 16.94           O  
ANISOU  364  O   TYR A  91     2125   2202   2109   -111   -112   -157       O  
ATOM    365  CB  TYR A  91      27.277  -4.182  32.933  1.00 11.61           C  
ANISOU  365  CB  TYR A  91     1442   1546   1421    -69   -153   -178       C  
ATOM    366  CG  TYR A  91      28.366  -5.176  33.131  1.00 14.80           C  
ANISOU  366  CG  TYR A  91     1833   1964   1825    -50   -173   -190       C  
ATOM    367  CD1 TYR A  91      29.315  -5.421  32.136  1.00 10.92           C  
ANISOU  367  CD1 TYR A  91     1312   1494   1344    -43   -168   -191       C  
ATOM    368  CD2 TYR A  91      28.475  -5.860  34.325  1.00 17.61           C  
ANISOU  368  CD2 TYR A  91     2208   2312   2172    -40   -197   -200       C  
ATOM    369  CE1 TYR A  91      30.312  -6.343  32.316  1.00 16.16           C  
ANISOU  369  CE1 TYR A  91     1963   2172   2007    -25   -187   -203       C  
ATOM    370  CE2 TYR A  91      29.470  -6.799  34.528  1.00 18.20           C  
ANISOU  370  CE2 TYR A  91     2272   2398   2244    -21   -216   -211       C  
ATOM    371  CZ  TYR A  91      30.390  -7.029  33.534  1.00 20.37           C  
ANISOU  371  CZ  TYR A  91     2515   2694   2528    -14   -212   -213       C  
ATOM    372  OH  TYR A  91      31.371  -7.964  33.744  1.00 23.90           O  
ANISOU  372  OH  TYR A  91     2952   3154   2974      5   -233   -226       O  
ATOM    373  N   ASN A  92      25.466  -2.796  30.459  1.00 14.24           N  
ANISOU  373  N   ASN A  92     1773   1880   1758    -88    -91   -147       N  
ATOM    374  CA  ASN A  92      24.179  -2.174  30.130  1.00 13.71           C  
ANISOU  374  CA  ASN A  92     1725   1800   1685    -97    -72   -136       C  
ATOM    375  C   ASN A  92      24.228  -0.655  30.300  1.00 13.33           C  
ANISOU  375  C   ASN A  92     1671   1745   1651   -121    -61   -131       C  
ATOM    376  O   ASN A  92      23.347  -0.061  30.927  1.00 12.34           O  
ANISOU  376  O   ASN A  92     1567   1602   1521   -133    -60   -128       O  
ATOM    377  CB  ASN A  92      23.050  -2.761  30.980  1.00 14.24           C  
ANISOU  377  CB  ASN A  92     1826   1847   1736    -93    -82   -138       C  
ATOM    378  CG  ASN A  92      22.830  -4.231  30.715  1.00 13.40           C  
ANISOU  378  CG  ASN A  92     1728   1744   1618    -71    -89   -141       C  
ATOM    379  ND2 ASN A  92      22.264  -4.955  31.684  1.00 14.15           N  
ANISOU  379  ND2 ASN A  92     1849   1825   1703    -65   -102   -145       N  
ATOM    380  OD1 ASN A  92      23.136  -4.708  29.633  1.00 13.87           O  
ANISOU  380  OD1 ASN A  92     1771   1820   1679    -59    -81   -140       O  
ATOM    381  N   PRO A  93      25.246   0.016  29.791  1.00 12.94           N  
ANISOU  381  N   PRO A  93     1590   1707   1618   -129    -55   -128       N  
ATOM    382  CA  PRO A  93      25.270   1.483  29.940  1.00 11.20           C  
ANISOU  382  CA  PRO A  93     1363   1478   1413   -153    -44   -123       C  
ATOM    383  C   PRO A  93      24.201   2.141  29.082  1.00 11.23           C  
ANISOU  383  C   PRO A  93     1377   1476   1412   -158    -18   -109       C  
ATOM    384  O   PRO A  93      23.748   1.576  28.094  1.00 15.65           O  
ANISOU  384  O   PRO A  93     1939   2046   1962   -145     -5   -102       O  
ATOM    385  CB  PRO A  93      26.677   1.865  29.450  1.00 14.81           C  
ANISOU  385  CB  PRO A  93     1782   1951   1892   -158    -41   -124       C  
ATOM    386  CG  PRO A  93      26.983   0.782  28.369  1.00 12.84           C  
ANISOU  386  CG  PRO A  93     1520   1724   1634   -136    -34   -122       C  
ATOM    387  CD  PRO A  93      26.360  -0.499  28.969  1.00 15.64           C  
ANISOU  387  CD  PRO A  93     1902   2073   1968   -118    -53   -131       C  
ATOM    388  N   VAL A  94      23.871   3.392  29.401  1.00 10.10           N  
ANISOU  388  N   VAL A  94     1239   1319   1279   -178    -10   -103       N  
ATOM    389  CA  VAL A  94      23.121   4.200  28.453  1.00  9.24           C  
ANISOU  389  CA  VAL A  94     1133   1208   1170   -185     16    -88       C  
ATOM    390  C   VAL A  94      23.988   4.476  27.236  1.00 14.26           C  
ANISOU  390  C   VAL A  94     1737   1861   1818   -184     34    -79       C  
ATOM    391  O   VAL A  94      25.065   5.067  27.363  1.00 19.74           O  
ANISOU  391  O   VAL A  94     2406   2560   2534   -196     33    -79       O  
ATOM    392  CB  VAL A  94      22.691   5.528  29.087  1.00 12.94           C  
ANISOU  392  CB  VAL A  94     1613   1656   1649   -207     18    -86       C  
ATOM    393  CG1 VAL A  94      21.949   6.369  27.989  1.00 15.71           C  
ANISOU  393  CG1 VAL A  94     1964   2006   1998   -212     48    -69       C  
ATOM    394  CG2 VAL A  94      21.801   5.281  30.316  1.00 12.58           C  
ANISOU  394  CG2 VAL A  94     1598   1593   1588   -207      1    -95       C  
ATOM    395  N   ILE A  95      23.508   4.126  26.041  1.00 14.81           N  
ANISOU  395  N   ILE A  95     1807   1944   1876   -169     53    -68       N  
ATOM    396  CA  ILE A  95      24.220   4.477  24.796  1.00 14.06           C  
ANISOU  396  CA  ILE A  95     1682   1867   1791   -167     75    -56       C  
ATOM    397  C   ILE A  95      23.820   5.902  24.356  1.00 15.88           C  
ANISOU  397  C   ILE A  95     1914   2088   2032   -183     99    -40       C  
ATOM    398  O   ILE A  95      22.652   6.160  24.038  1.00 15.89           O  
ANISOU  398  O   ILE A  95     1937   2081   2020   -182    111    -33       O  
ATOM    399  CB  ILE A  95      23.918   3.473  23.675  1.00 12.91           C  
ANISOU  399  CB  ILE A  95     1536   1741   1628   -141     85    -53       C  
ATOM    400  CG1 ILE A  95      24.480   2.082  23.961  1.00 16.61           C  
ANISOU  400  CG1 ILE A  95     2001   2221   2090   -123     63    -68       C  
ATOM    401  CG2 ILE A  95      24.472   3.957  22.393  1.00 14.87           C  
ANISOU  401  CG2 ILE A  95     1760   2007   1884   -137    110    -38       C  
ATOM    402  CD1 ILE A  95      24.096   1.080  22.944  1.00 12.78           C  
ANISOU  402  CD1 ILE A  95     1518   1751   1589    -97     69    -67       C  
ATOM    403  N   PHE A  96      24.794   6.804  24.259  1.00 13.77           N  
ANISOU  403  N   PHE A  96     1621   1821   1789   -200    108    -34       N  
ATOM    404  CA  PHE A  96      24.556   8.168  23.774  1.00 15.04           C  
ANISOU  404  CA  PHE A  96     1778   1972   1961   -216    132    -17       C  
ATOM    405  C   PHE A  96      24.901   8.280  22.294  1.00 17.46           C  
ANISOU  405  C   PHE A  96     2065   2299   2268   -205    160      0       C  
ATOM    406  O   PHE A  96      25.990   7.871  21.866  1.00 14.30           O  
ANISOU  406  O   PHE A  96     1637   1919   1878   -198    162      1       O  
ATOM    407  CB  PHE A  96      25.392   9.187  24.544  1.00 15.57           C  
ANISOU  407  CB  PHE A  96     1830   2026   2059   -242    125    -20       C  
ATOM    408  CG  PHE A  96      24.724   9.701  25.748  1.00 16.13           C  
ANISOU  408  CG  PHE A  96     1925   2073   2130   -256    109    -30       C  
ATOM    409  CD1 PHE A  96      24.754   8.971  26.941  1.00 18.42           C  
ANISOU  409  CD1 PHE A  96     2229   2358   2413   -253     78    -50       C  
ATOM    410  CD2 PHE A  96      24.007  10.910  25.705  1.00 16.03           C  
ANISOU  410  CD2 PHE A  96     1926   2041   2123   -271    123    -20       C  
ATOM    411  CE1 PHE A  96      24.107   9.458  28.122  1.00 17.55           C  
ANISOU  411  CE1 PHE A  96     2142   2226   2301   -265     63    -59       C  
ATOM    412  CE2 PHE A  96      23.373  11.401  26.861  1.00 16.40           C  
ANISOU  412  CE2 PHE A  96     1996   2066   2170   -284    106    -30       C  
ATOM    413  CZ  PHE A  96      23.409  10.672  28.068  1.00 15.81           C  
ANISOU  413  CZ  PHE A  96     1932   1987   2087   -280     76    -50       C  
ATOM    414  N   LEU A  97      23.976   8.862  21.525  1.00 16.67           N  
ANISOU  414  N   LEU A  97     1979   2197   2160   -202    183     16       N  
ATOM    415  CA  LEU A  97      24.157   9.107  20.107  1.00 13.99           C  
ANISOU  415  CA  LEU A  97     1623   1874   1817   -191    212     35       C  
ATOM    416  C   LEU A  97      23.724  10.527  19.798  1.00 16.04           C  
ANISOU  416  C   LEU A  97     1888   2118   2087   -207    236     54       C  
ATOM    417  O   LEU A  97      22.870  11.097  20.485  1.00 16.52           O  
ANISOU  417  O   LEU A  97     1974   2157   2147   -219    229     50       O  
ATOM    418  CB  LEU A  97      23.314   8.171  19.281  1.00 14.11           C  
ANISOU  418  CB  LEU A  97     1654   1905   1804   -162    217     35       C  
ATOM    419  CG  LEU A  97      23.584   6.694  19.510  1.00 14.48           C  
ANISOU  419  CG  LEU A  97     1699   1965   1838   -143    194     17       C  
ATOM    420  CD1 LEU A  97      22.423   5.905  18.890  1.00 13.09           C  
ANISOU  420  CD1 LEU A  97     1544   1796   1634   -119    196     15       C  
ATOM    421  CD2 LEU A  97      24.888   6.367  18.800  1.00 14.82           C  
ANISOU  421  CD2 LEU A  97     1707   2033   1891   -134    202     22       C  
ATOM    422  N   ARG A  98      24.325  11.092  18.764  1.00 13.94           N  
ANISOU  422  N   ARG A  98     1601   1865   1832   -206    263     73       N  
ATOM    423  CA  ARG A  98      23.899  12.361  18.201  1.00 14.45           C  
ANISOU  423  CA  ARG A  98     1669   1917   1902   -216    289     94       C  
ATOM    424  C   ARG A  98      23.185  12.081  16.878  1.00 14.85           C  
ANISOU  424  C   ARG A  98     1729   1986   1926   -188    312    108       C  
ATOM    425  O   ARG A  98      23.675  11.301  16.070  1.00 16.29           O  
ANISOU  425  O   ARG A  98     1895   2195   2100   -167    318    110       O  
ATOM    426  CB  ARG A  98      25.129  13.249  17.976  1.00 18.59           C  
ANISOU  426  CB  ARG A  98     2161   2443   2459   -235    306    109       C  
ATOM    427  CG  ARG A  98      24.808  14.650  17.431  1.00 25.58           C  
ANISOU  427  CG  ARG A  98     3050   3313   3357   -247    335    132       C  
ATOM    428  CD  ARG A  98      24.542  15.571  18.577  1.00 28.07           C  
ANISOU  428  CD  ARG A  98     3379   3596   3692   -276    321    124       C  
ATOM    429  NE  ARG A  98      23.805  16.748  18.145  1.00 31.31           N  
ANISOU  429  NE  ARG A  98     3804   3990   4103   -283    344    143       N  
ATOM    430  CZ  ARG A  98      23.360  17.694  18.975  1.00 30.89           C  
ANISOU  430  CZ  ARG A  98     3766   3907   4065   -305    336    140       C  
ATOM    431  NH1 ARG A  98      23.590  17.601  20.288  1.00 24.38           N1+
ANISOU  431  NH1 ARG A  98     2943   3069   3252   -322    306    117       N1+
ATOM    432  NH2 ARG A  98      22.700  18.747  18.481  1.00 34.50           N  
ANISOU  432  NH2 ARG A  98     4236   4350   4522   -310    358    158       N  
ATOM    433  N   LYS A  99      22.026  12.680  16.671  1.00 14.33           N  
ANISOU  433  N   LYS A  99     1688   1907   1848   -187    323    115       N  
ATOM    434  CA  LYS A  99      21.371  12.604  15.380  1.00 16.74           C  
ANISOU  434  CA  LYS A  99     2000   2229   2131   -161    346    129       C  
ATOM    435  C   LYS A  99      22.323  13.047  14.272  1.00 17.41           C  
ANISOU  435  C   LYS A  99     2058   2332   2226   -156    376    153       C  
ATOM    436  O   LYS A  99      23.079  14.009  14.415  1.00 20.52           O  
ANISOU  436  O   LYS A  99     2435   2716   2648   -178    388    166       O  
ATOM    437  CB  LYS A  99      20.109  13.463  15.396  1.00 19.20           C  
ANISOU  437  CB  LYS A  99     2342   2521   2433   -165    354    135       C  
ATOM    438  CG  LYS A  99      19.348  13.455  14.073  1.00 21.82           C  
ANISOU  438  CG  LYS A  99     2682   2869   2739   -138    378    149       C  
ATOM    439  CD  LYS A  99      18.055  14.217  14.177  1.00 22.71           C  
ANISOU  439  CD  LYS A  99     2826   2963   2842   -141    382    152       C  
ATOM    440  CE  LYS A  99      17.384  14.239  12.803  1.00 28.54           C  
ANISOU  440  CE  LYS A  99     3571   3718   3554   -111    406    166       C  
ATOM    441  NZ  LYS A  99      16.227  15.175  12.816  1.00 30.94           N1+
ANISOU  441  NZ  LYS A  99     3903   4002   3852   -114    415    172       N1+
ATOM    442  N   GLY A 100      22.329  12.310  13.177  1.00 15.78           N  
ANISOU  442  N   GLY A 100     1845   2153   1998   -125    387    157       N  
ATOM    443  CA  GLY A 100      23.247  12.564  12.123  1.00 17.20           C  
ANISOU  443  CA  GLY A 100     1996   2354   2183   -116    414    179       C  
ATOM    444  C   GLY A 100      24.503  11.731  12.160  1.00 19.83           C  
ANISOU  444  C   GLY A 100     2300   2708   2526   -112    405    171       C  
ATOM    445  O   GLY A 100      25.130  11.543  11.103  1.00 20.41           O  
ANISOU  445  O   GLY A 100     2351   2808   2595    -94    426    184       O  
ATOM    446  N   GLN A 101      24.885  11.184  13.314  1.00 17.07           N  
ANISOU  446  N   GLN A 101     1948   2350   2188   -127    374    149       N  
ATOM    447  CA  GLN A 101      26.152  10.480  13.300  1.00 16.09           C  
ANISOU  447  CA  GLN A 101     1792   2245   2075   -123    367    141       C  
ATOM    448  C   GLN A 101      26.018   9.124  12.597  1.00 18.28           C  
ANISOU  448  C   GLN A 101     2071   2552   2324    -87    360    132       C  
ATOM    449  O   GLN A 101      24.927   8.653  12.290  1.00 19.63           O  
ANISOU  449  O   GLN A 101     2266   2724   2469    -67    357    126       O  
ATOM    450  CB  GLN A 101      26.678  10.276  14.706  1.00 13.10           C  
ANISOU  450  CB  GLN A 101     1410   1851   1717   -147    336    121       C  
ATOM    451  CG  GLN A 101      26.028   9.055  15.382  1.00 17.23           C  
ANISOU  451  CG  GLN A 101     1955   2372   2218   -133    304     95       C  
ATOM    452  CD  GLN A 101      26.712   8.746  16.725  1.00 20.17           C  
ANISOU  452  CD  GLN A 101     2321   2734   2609   -152    274     75       C  
ATOM    453  NE2 GLN A 101      27.630   7.734  16.737  1.00 16.02           N  
ANISOU  453  NE2 GLN A 101     1776   2228   2085   -139    260     63       N  
ATOM    454  OE1 GLN A 101      26.443   9.428  17.731  1.00 18.14           O  
ANISOU  454  OE1 GLN A 101     2076   2450   2366   -177    263     69       O  
ATOM    455  N   THR A 102      27.154   8.519  12.291  1.00 14.14           N  
ANISOU  455  N   THR A 102     1516   2050   1805    -78    360    130       N  
ATOM    456  CA  THR A 102      27.162   7.152  11.818  1.00 15.76           C  
ANISOU  456  CA  THR A 102     1720   2281   1987    -46    347    116       C  
ATOM    457  C   THR A 102      27.152   6.184  13.003  1.00 16.89           C  
ANISOU  457  C   THR A 102     1872   2413   2131    -51    309     88       C  
ATOM    458  O   THR A 102      27.925   6.334  13.945  1.00 20.67           O  
ANISOU  458  O   THR A 102     2340   2882   2633    -73    295     81       O  
ATOM    459  CB  THR A 102      28.406   6.921  10.973  1.00 21.47           C  
ANISOU  459  CB  THR A 102     2407   3035   2716    -32    364    126       C  
ATOM    460  CG2 THR A 102      28.531   5.404  10.609  1.00 18.21           C  
ANISOU  460  CG2 THR A 102     1991   2648   2281      1    346    107       C  
ATOM    461  OG1 THR A 102      28.301   7.723   9.785  1.00 24.59           O  
ANISOU  461  OG1 THR A 102     2797   3441   3105    -22    401    154       O  
ATOM    462  N   PHE A 103      26.271   5.190  12.953  1.00 15.06           N  
ANISOU  462  N   PHE A 103     1663   2183   1874    -29    294     73       N  
ATOM    463  CA  PHE A 103      26.160   4.146  13.973  1.00 15.03           C  
ANISOU  463  CA  PHE A 103     1671   2171   1867    -29    259     47       C  
ATOM    464  C   PHE A 103      26.836   2.868  13.457  1.00 17.43           C  
ANISOU  464  C   PHE A 103     1958   2503   2161     -1    249     36       C  
ATOM    465  O   PHE A 103      26.386   2.277  12.465  1.00 19.88           O  
ANISOU  465  O   PHE A 103     2272   2832   2450     28    256     36       O  
ATOM    466  CB  PHE A 103      24.684   3.895  14.291  1.00 14.94           C  
ANISOU  466  CB  PHE A 103     1695   2141   1838    -25    248     37       C  
ATOM    467  CG  PHE A 103      24.464   2.895  15.380  1.00 17.34           C  
ANISOU  467  CG  PHE A 103     2014   2433   2140    -26    215     14       C  
ATOM    468  CD1 PHE A 103      24.318   1.566  15.085  1.00 17.69           C  
ANISOU  468  CD1 PHE A 103     2062   2491   2167      0    200     -0       C  
ATOM    469  CD2 PHE A 103      24.480   3.292  16.713  1.00 18.16           C  
ANISOU  469  CD2 PHE A 103     2129   2514   2260    -53    198      8       C  
ATOM    470  CE1 PHE A 103      24.115   0.652  16.122  1.00 20.70           C  
ANISOU  470  CE1 PHE A 103     2458   2858   2548     -1    170    -20       C  
ATOM    471  CE2 PHE A 103      24.286   2.390  17.745  1.00 18.37           C  
ANISOU  471  CE2 PHE A 103     2169   2527   2282    -54    168    -12       C  
ATOM    472  CZ  PHE A 103      24.096   1.089  17.467  1.00 18.71           C  
ANISOU  472  CZ  PHE A 103     2217   2581   2310    -29    155    -25       C  
ATOM    473  N   SER A 104      27.921   2.457  14.112  1.00 16.90           N  
ANISOU  473  N   SER A 104     1872   2441   2111     -9    232     25       N  
ATOM    474  CA  SER A 104      28.756   1.351  13.643  1.00 17.03           C  
ANISOU  474  CA  SER A 104     1868   2485   2119     16    223     16       C  
ATOM    475  C   SER A 104      28.959   0.383  14.814  1.00 20.71           C  
ANISOU  475  C   SER A 104     2342   2940   2589     13    187     -8       C  
ATOM    476  O   SER A 104      29.672   0.702  15.769  1.00 22.03           O  
ANISOU  476  O   SER A 104     2499   3096   2776    -10    175    -13       O  
ATOM    477  CB  SER A 104      30.086   1.890  13.099  1.00 21.90           C  
ANISOU  477  CB  SER A 104     2447   3121   2753     12    243     30       C  
ATOM    478  OG  SER A 104      30.816   0.842  12.459  1.00 29.64           O  
ANISOU  478  OG  SER A 104     3406   4131   3723     39    238     22       O  
ATOM    479  N   ALA A 105      28.357  -0.805  14.746  1.00 17.57           N  
ANISOU  479  N   ALA A 105     1961   2544   2171     36    169    -24       N  
ATOM    480  CA  ALA A 105      28.301  -1.698  15.894  1.00 15.99           C  
ANISOU  480  CA  ALA A 105     1776   2330   1972     33    137    -44       C  
ATOM    481  C   ALA A 105      28.603  -3.129  15.499  1.00 13.04           C  
ANISOU  481  C   ALA A 105     1396   1974   1584     64    121    -60       C  
ATOM    482  O   ALA A 105      28.268  -3.576  14.394  1.00 17.50           O  
ANISOU  482  O   ALA A 105     1960   2558   2133     90    131    -58       O  
ATOM    483  CB  ALA A 105      26.912  -1.660  16.541  1.00 20.33           C  
ANISOU  483  CB  ALA A 105     2362   2852   2513     24    128    -49       C  
ATOM    484  N   ASP A 106      29.243  -3.848  16.407  1.00 11.92           N  
ANISOU  484  N   ASP A 106     1250   1829   1449     62     94    -75       N  
ATOM    485  CA  ASP A 106      29.387  -5.299  16.324  1.00 17.51           C  
ANISOU  485  CA  ASP A 106     1962   2548   2145     89     73    -92       C  
ATOM    486  C   ASP A 106      28.776  -5.905  17.556  1.00 20.33           C  
ANISOU  486  C   ASP A 106     2346   2876   2500     81     46   -107       C  
ATOM    487  O   ASP A 106      29.036  -5.439  18.668  1.00 23.58           O  
ANISOU  487  O   ASP A 106     2761   3271   2925     58     36   -108       O  
ATOM    488  CB  ASP A 106      30.857  -5.762  16.289  1.00 26.52           C  
ANISOU  488  CB  ASP A 106     3070   3711   3295     98     64    -99       C  
ATOM    489  CG  ASP A 106      31.468  -5.729  14.885  1.00 37.22           C  
ANISOU  489  CG  ASP A 106     4398   5099   4644    119     86    -90       C  
ATOM    490  OD1 ASP A 106      30.803  -5.320  13.896  1.00 41.84           O  
ANISOU  490  OD1 ASP A 106     4986   5692   5218    128    109    -77       O  
ATOM    491  OD2 ASP A 106      32.637  -6.135  14.768  1.00 41.76           O1-
ANISOU  491  OD2 ASP A 106     4946   5696   5224    129     80    -95       O1-
ATOM    492  N   PHE A 107      28.007  -6.962  17.382  1.00 17.45           N  
ANISOU  492  N   PHE A 107     2000   2508   2121    102     34   -118       N  
ATOM    493  CA  PHE A 107      27.475  -7.695  18.514  1.00 14.17           C  
ANISOU  493  CA  PHE A 107     1612   2068   1705     98      8   -130       C  
ATOM    494  C   PHE A 107      28.296  -8.975  18.709  1.00 17.98           C  
ANISOU  494  C   PHE A 107     2085   2562   2186    118    -15   -147       C  
ATOM    495  O   PHE A 107      28.366  -9.807  17.794  1.00 20.05           O  
ANISOU  495  O   PHE A 107     2339   2841   2438    145    -16   -153       O  
ATOM    496  CB  PHE A 107      26.012  -8.032  18.263  1.00 13.73           C  
ANISOU  496  CB  PHE A 107     1583   1997   1636    105     11   -132       C  
ATOM    497  CG  PHE A 107      25.510  -9.063  19.175  1.00 14.87           C  
ANISOU  497  CG  PHE A 107     1751   2122   1778    108    -14   -146       C  
ATOM    498  CD1 PHE A 107      25.731  -8.956  20.557  1.00 15.52           C  
ANISOU  498  CD1 PHE A 107     1845   2184   1869     90    -30   -149       C  
ATOM    499  CD2 PHE A 107      24.909 -10.213  18.678  1.00 12.79           C  
ANISOU  499  CD2 PHE A 107     1497   1857   1504    132    -24   -157       C  
ATOM    500  CE1 PHE A 107      25.258  -9.971  21.433  1.00 15.24           C  
ANISOU  500  CE1 PHE A 107     1832   2129   1828     94    -51   -160       C  
ATOM    501  CE2 PHE A 107      24.444 -11.210  19.536  1.00 10.70           C  
ANISOU  501  CE2 PHE A 107     1256   1572   1239    136    -45   -168       C  
ATOM    502  CZ  PHE A 107      24.622 -11.093  20.920  1.00 13.21           C  
ANISOU  502  CZ  PHE A 107     1585   1869   1563    116    -59   -169       C  
ATOM    503  N   VAL A 108      28.917  -9.142  19.882  1.00 14.33           N  
ANISOU  503  N   VAL A 108     1624   2088   1732    107    -35   -154       N  
ATOM    504  CA  VAL A 108      29.658 -10.373  20.191  1.00 14.39           C  
ANISOU  504  CA  VAL A 108     1627   2103   1738    127    -60   -169       C  
ATOM    505  C   VAL A 108      28.789 -11.233  21.098  1.00 15.26           C  
ANISOU  505  C   VAL A 108     1770   2187   1841    128    -81   -179       C  
ATOM    506  O   VAL A 108      28.485 -10.844  22.227  1.00 16.81           O  
ANISOU  506  O   VAL A 108     1984   2361   2041    109    -88   -177       O  
ATOM    507  CB  VAL A 108      31.030 -10.074  20.805  1.00 13.19           C  
ANISOU  507  CB  VAL A 108     1451   1961   1598    117    -69   -173       C  
ATOM    508  CG1 VAL A 108      31.828 -11.422  21.185  1.00 12.40           C  
ANISOU  508  CG1 VAL A 108     1347   1868   1495    139    -97   -190       C  
ATOM    509  CG2 VAL A 108      31.812  -9.210  19.830  1.00 14.25           C  
ANISOU  509  CG2 VAL A 108     1553   2122   1740    114    -45   -162       C  
ATOM    510  N   ASN A 109      28.378 -12.405  20.607  1.00 17.70           N  
ANISOU  510  N   ASN A 109     2088   2497   2141    153    -90   -188       N  
ATOM    511  CA  ASN A 109      27.379 -13.223  21.293  1.00 12.48           C  
ANISOU  511  CA  ASN A 109     1458   1809   1475    156   -105   -194       C  
ATOM    512  C   ASN A 109      28.069 -14.245  22.180  1.00 16.50           C  
ANISOU  512  C   ASN A 109     1971   2312   1985    166   -132   -207       C  
ATOM    513  O   ASN A 109      28.503 -15.279  21.679  1.00 16.78           O  
ANISOU  513  O   ASN A 109     1998   2360   2016    190   -143   -217       O  
ATOM    514  CB  ASN A 109      26.522 -13.952  20.269  1.00 11.83           C  
ANISOU  514  CB  ASN A 109     1382   1729   1384    177   -100   -199       C  
ATOM    515  CG  ASN A 109      25.375 -14.694  20.930  1.00 14.43           C  
ANISOU  515  CG  ASN A 109     1744   2027   1711    176   -112   -204       C  
ATOM    516  ND2 ASN A 109      24.611 -15.474  20.170  1.00 11.36           N  
ANISOU  516  ND2 ASN A 109     1362   1637   1318    195   -113   -212       N  
ATOM    517  OD1 ASN A 109      25.159 -14.516  22.122  1.00 15.60           O  
ANISOU  517  OD1 ASN A 109     1910   2154   1862    158   -120   -202       O  
ATOM    518  N   ASN A 110      28.126 -14.015  23.506  1.00 19.02           N  
ANISOU  518  N   ASN A 110     2306   2613   2308    148   -143   -206       N  
ATOM    519  CA  ASN A 110      28.516 -15.086  24.449  1.00 17.59           C  
ANISOU  519  CA  ASN A 110     2137   2421   2125    159   -170   -217       C  
ATOM    520  C   ASN A 110      27.366 -15.431  25.395  1.00 17.86           C  
ANISOU  520  C   ASN A 110     2207   2423   2157    151   -177   -215       C  
ATOM    521  O   ASN A 110      27.574 -15.787  26.576  1.00 17.65           O  
ANISOU  521  O   ASN A 110     2195   2381   2129    149   -195   -217       O  
ATOM    522  CB  ASN A 110      29.777 -14.724  25.247  1.00 15.55           C  
ANISOU  522  CB  ASN A 110     1863   2173   1874    152   -183   -220       C  
ATOM    523  CG  ASN A 110      31.067 -14.780  24.393  1.00 16.31           C  
ANISOU  523  CG  ASN A 110     1923   2300   1973    166   -182   -226       C  
ATOM    524  ND2 ASN A 110      31.834 -13.720  24.432  1.00 15.99           N  
ANISOU  524  ND2 ASN A 110     1860   2274   1942    150   -172   -221       N  
ATOM    525  OD1 ASN A 110      31.300 -15.737  23.630  1.00 18.87           O  
ANISOU  525  OD1 ASN A 110     2239   2638   2293    191   -187   -233       O  
ATOM    526  N   SER A 111      26.129 -15.329  24.879  1.00 15.04           N  
ANISOU  526  N   SER A 111     1864   2055   1797    148   -163   -208       N  
ATOM    527  CA  SER A 111      24.959 -15.455  25.750  1.00 11.00           C  
ANISOU  527  CA  SER A 111     1383   1512   1281    137   -165   -205       C  
ATOM    528  C   SER A 111      24.548 -16.897  25.995  1.00 14.74           C  
ANISOU  528  C   SER A 111     1877   1970   1755    155   -181   -212       C  
ATOM    529  O   SER A 111      23.644 -17.122  26.814  1.00 14.96           O  
ANISOU  529  O   SER A 111     1932   1971   1781    147   -183   -209       O  
ATOM    530  CB  SER A 111      23.760 -14.735  25.158  1.00 15.79           C  
ANISOU  530  CB  SER A 111     1998   2113   1889    125   -143   -197       C  
ATOM    531  OG  SER A 111      23.362 -15.400  23.959  1.00 12.71           O  
ANISOU  531  OG  SER A 111     1602   1732   1497    145   -138   -202       O  
ATOM    532  N   GLY A 112      25.146 -17.858  25.283  1.00 12.74           N  
ANISOU  532  N   GLY A 112     1609   1731   1501    180   -191   -223       N  
ATOM    533  CA  GLY A 112      24.785 -19.250  25.439  1.00 12.71           C  
ANISOU  533  CA  GLY A 112     1621   1711   1498    197   -207   -231       C  
ATOM    534  C   GLY A 112      23.809 -19.786  24.399  1.00 16.31           C  
ANISOU  534  C   GLY A 112     2081   2162   1955    210   -200   -236       C  
ATOM    535  O   GLY A 112      23.497 -20.978  24.449  1.00 16.51           O  
ANISOU  535  O   GLY A 112     2118   2173   1982    225   -213   -244       O  
ATOM    536  N   GLU A 113      23.299 -18.957  23.479  1.00 14.73           N  
ANISOU  536  N   GLU A 113     1871   1974   1753    204   -180   -232       N  
ATOM    537  CA  GLU A 113      22.289 -19.394  22.504  1.00 14.95           C  
ANISOU  537  CA  GLU A 113     1901   1998   1781    215   -173   -237       C  
ATOM    538  C   GLU A 113      22.226 -18.344  21.395  1.00 16.10           C  
ANISOU  538  C   GLU A 113     2028   2167   1924    212   -152   -233       C  
ATOM    539  O   GLU A 113      22.886 -17.297  21.483  1.00 18.44           O  
ANISOU  539  O   GLU A 113     2311   2478   2217    199   -140   -224       O  
ATOM    540  CB  GLU A 113      20.930 -19.586  23.181  1.00 14.07           C  
ANISOU  540  CB  GLU A 113     1818   1853   1674    201   -171   -233       C  
ATOM    541  CG  GLU A 113      20.388 -18.268  23.812  1.00 17.24           C  
ANISOU  541  CG  GLU A 113     2229   2246   2073    173   -154   -219       C  
ATOM    542  CD  GLU A 113      19.078 -18.510  24.565  1.00 24.22           C  
ANISOU  542  CD  GLU A 113     3143   3098   2961    160   -153   -215       C  
ATOM    543  OE1 GLU A 113      18.021 -18.663  23.890  1.00 22.37           O  
ANISOU  543  OE1 GLU A 113     2913   2858   2730    163   -144   -219       O  
ATOM    544  OE2 GLU A 113      19.125 -18.588  25.820  1.00 23.50           O1-
ANISOU  544  OE2 GLU A 113     3069   2991   2870    149   -161   -209       O1-
ATOM    545  N   ASP A 114      21.428 -18.613  20.344  1.00 11.91           N  
ANISOU  545  N   ASP A 114     1497   1639   1391    226   -144   -239       N  
ATOM    546  CA  ASP A 114      21.276 -17.635  19.269  1.00 12.51           C  
ANISOU  546  CA  ASP A 114     1555   1737   1460    225   -122   -234       C  
ATOM    547  C   ASP A 114      20.845 -16.267  19.803  1.00 14.49           C  
ANISOU  547  C   ASP A 114     1814   1979   1711    196   -104   -218       C  
ATOM    548  O   ASP A 114      19.917 -16.181  20.611  1.00 16.96           O  
ANISOU  548  O   ASP A 114     2150   2266   2027    180   -105   -214       O  
ATOM    549  CB  ASP A 114      20.208 -18.080  18.306  1.00 14.61           C  
ANISOU  549  CB  ASP A 114     1826   2000   1726    242   -118   -244       C  
ATOM    550  CG  ASP A 114      20.617 -19.226  17.485  1.00 23.83           C  
ANISOU  550  CG  ASP A 114     2982   3180   2892    273   -133   -260       C  
ATOM    551  OD1 ASP A 114      21.733 -19.805  17.675  1.00 22.43           O  
ANISOU  551  OD1 ASP A 114     2794   3014   2716    284   -147   -265       O  
ATOM    552  OD2 ASP A 114      19.785 -19.538  16.608  1.00 31.12           O1-
ANISOU  552  OD2 ASP A 114     3906   4105   3815    287   -129   -269       O1-
ATOM    553  N   SER A 115      21.447 -15.186  19.287  1.00 12.37           N  
ANISOU  553  N   SER A 115     1527   1733   1439    190    -88   -209       N  
ATOM    554  CA  SER A 115      20.988 -13.869  19.710  1.00 12.78           C  
ANISOU  554  CA  SER A 115     1586   1777   1492    163    -71   -194       C  
ATOM    555  C   SER A 115      21.348 -12.798  18.683  1.00 15.41           C  
ANISOU  555  C   SER A 115     1898   2136   1820    163    -49   -185       C  
ATOM    556  O   SER A 115      22.129 -13.018  17.749  1.00 17.33           O  
ANISOU  556  O   SER A 115     2120   2405   2062    183    -47   -188       O  
ATOM    557  CB  SER A 115      21.578 -13.533  21.098  1.00 10.66           C  
ANISOU  557  CB  SER A 115     1324   1496   1229    142    -80   -189       C  
ATOM    558  OG  SER A 115      20.827 -12.467  21.663  1.00 14.67           O  
ANISOU  558  OG  SER A 115     1847   1988   1738    117    -68   -178       O  
ATOM    559  N   ILE A 116      20.770 -11.608  18.877  1.00 15.56           N  
ANISOU  559  N   ILE A 116     1926   2147   1840    142    -31   -172       N  
ATOM    560  CA  ILE A 116      21.037 -10.442  18.031  1.00 16.10           C  
ANISOU  560  CA  ILE A 116     1977   2235   1906    138     -8   -160       C  
ATOM    561  C   ILE A 116      20.486  -9.258  18.820  1.00 18.56           C  
ANISOU  561  C   ILE A 116     2303   2528   2222    108      2   -148       C  
ATOM    562  O   ILE A 116      19.496  -9.426  19.556  1.00 15.42           O  
ANISOU  562  O   ILE A 116     1929   2105   1823     98     -4   -150       O  
ATOM    563  CB  ILE A 116      20.337 -10.566  16.649  1.00 15.98           C  
ANISOU  563  CB  ILE A 116     1957   2233   1880    160      4   -163       C  
ATOM    564  CG1 ILE A 116      20.774  -9.466  15.682  1.00 16.65           C  
ANISOU  564  CG1 ILE A 116     2023   2342   1961    161     29   -149       C  
ATOM    565  CG2 ILE A 116      18.783 -10.564  16.787  1.00 16.42           C  
ANISOU  565  CG2 ILE A 116     2039   2267   1934    155      7   -166       C  
ATOM    566  CD1 ILE A 116      22.138  -9.698  15.181  1.00 24.08           C  
ANISOU  566  CD1 ILE A 116     2937   3309   2903    175     29   -149       C  
ATOM    567  N   ILE A 117      21.124  -8.064  18.711  1.00 14.35           N  
ANISOU  567  N   ILE A 117     1755   2005   1693     93     19   -135       N  
ATOM    568  CA  ILE A 117      20.581  -6.873  19.373  1.00 10.49           C  
ANISOU  568  CA  ILE A 117     1279   1499   1207     66     29   -123       C  
ATOM    569  C   ILE A 117      19.642  -6.145  18.424  1.00 14.65           C  
ANISOU  569  C   ILE A 117     1811   2030   1727     68     51   -115       C  
ATOM    570  O   ILE A 117      19.999  -5.906  17.265  1.00 17.03           O  
ANISOU  570  O   ILE A 117     2093   2353   2024     83     66   -110       O  
ATOM    571  CB  ILE A 117      21.684  -5.889  19.814  1.00 11.18           C  
ANISOU  571  CB  ILE A 117     1350   1592   1306     46     33   -114       C  
ATOM    572  CG1 ILE A 117      22.896  -6.616  20.436  1.00 10.57           C  
ANISOU  572  CG1 ILE A 117     1259   1520   1235     50     13   -123       C  
ATOM    573  CG2 ILE A 117      21.021  -4.883  20.762  1.00 10.26           C  
ANISOU  573  CG2 ILE A 117     1251   1451   1193     19     38   -107       C  
ATOM    574  CD1 ILE A 117      23.997  -5.710  20.872  1.00 10.54           C  
ANISOU  574  CD1 ILE A 117     1237   1522   1245     32     16   -116       C  
ATOM    575  N   HIS A 118      18.513  -5.659  18.943  1.00 11.48           N  
ANISOU  575  N   HIS A 118     1432   1607   1324     53     54   -113       N  
ATOM    576  CA  HIS A 118      17.620  -4.764  18.217  1.00 10.21           C  
ANISOU  576  CA  HIS A 118     1277   1447   1157     52     76   -103       C  
ATOM    577  C   HIS A 118      17.651  -3.373  18.860  1.00 11.80           C  
ANISOU  577  C   HIS A 118     1482   1637   1366     23     87    -90       C  
ATOM    578  O   HIS A 118      17.677  -3.250  20.098  1.00 15.64           O  
ANISOU  578  O   HIS A 118     1981   2104   1859      4     75    -92       O  
ATOM    579  CB  HIS A 118      16.191  -5.356  18.230  1.00 10.95           C  
ANISOU  579  CB  HIS A 118     1392   1524   1243     59     71   -114       C  
ATOM    580  CG  HIS A 118      15.099  -4.387  17.865  1.00 12.38           C  
ANISOU  580  CG  HIS A 118     1586   1700   1419     52     89   -107       C  
ATOM    581  CD2 HIS A 118      14.029  -3.949  18.575  1.00  9.70           C  
ANISOU  581  CD2 HIS A 118     1270   1339   1078     36     90   -105       C  
ATOM    582  ND1 HIS A 118      15.002  -3.794  16.629  1.00 10.23           N  
ANISOU  582  ND1 HIS A 118     1304   1445   1138     65    109    -99       N  
ATOM    583  CE1 HIS A 118      13.933  -3.015  16.600  1.00  9.77           C  
ANISOU  583  CE1 HIS A 118     1261   1377   1075     57    121    -94       C  
ATOM    584  NE2 HIS A 118      13.333  -3.089  17.774  1.00 12.67           N  
ANISOU  584  NE2 HIS A 118     1648   1719   1447     39    109    -98       N  
ATOM    585  N   TRP A 119      17.691  -2.321  18.031  1.00  9.82           N  
ANISOU  585  N   TRP A 119     1222   1396   1113     22    110    -77       N  
ATOM    586  CA  TRP A 119      17.711  -0.945  18.511  1.00  7.97           C  
ANISOU  586  CA  TRP A 119      991   1151    887     -4    122    -64       C  
ATOM    587  C   TRP A 119      16.257  -0.498  18.452  1.00 14.49           C  
ANISOU  587  C   TRP A 119     1840   1962   1704     -7    130    -63       C  
ATOM    588  O   TRP A 119      15.756  -0.029  17.432  1.00 14.77           O  
ANISOU  588  O   TRP A 119     1875   2007   1730      4    148    -55       O  
ATOM    589  CB  TRP A 119      18.627  -0.058  17.673  1.00  8.38           C  
ANISOU  589  CB  TRP A 119     1019   1222    945     -5    142    -49       C  
ATOM    590  CG  TRP A 119      19.805  -0.843  17.163  1.00 11.77           C  
ANISOU  590  CG  TRP A 119     1423   1674   1376     12    137    -52       C  
ATOM    591  CD1 TRP A 119      19.985  -1.332  15.887  1.00  9.93           C  
ANISOU  591  CD1 TRP A 119     1175   1466   1132     40    147    -51       C  
ATOM    592  CD2 TRP A 119      20.958  -1.294  17.930  1.00 12.30           C  
ANISOU  592  CD2 TRP A 119     1477   1742   1455      6    120    -59       C  
ATOM    593  CE2 TRP A 119      21.790  -2.036  17.056  1.00 13.61           C  
ANISOU  593  CE2 TRP A 119     1620   1934   1617     29    120    -62       C  
ATOM    594  CE3 TRP A 119      21.370  -1.125  19.264  1.00 13.19           C  
ANISOU  594  CE3 TRP A 119     1594   1838   1581    -16    103    -63       C  
ATOM    595  NE1 TRP A 119      21.195  -2.051  15.819  1.00 14.04           N  
ANISOU  595  NE1 TRP A 119     1675   2003   1659     50    137    -57       N  
ATOM    596  CZ2 TRP A 119      22.986  -2.595  17.471  1.00 15.64           C  
ANISOU  596  CZ2 TRP A 119     1858   2199   1883     30    105    -69       C  
ATOM    597  CZ3 TRP A 119      22.601  -1.689  19.667  1.00 15.66           C  
ANISOU  597  CZ3 TRP A 119     1888   2160   1901    -14     88    -71       C  
ATOM    598  CH2 TRP A 119      23.377  -2.402  18.781  1.00 15.36           C  
ANISOU  598  CH2 TRP A 119     1828   2148   1860      8     89    -73       C  
ATOM    599  N   HIS A 120      15.548  -0.686  19.544  1.00 11.70           N  
ANISOU  599  N   HIS A 120     1508   1586   1351    -19    117    -70       N  
ATOM    600  CA  HIS A 120      14.099  -0.476  19.511  1.00 11.28           C  
ANISOU  600  CA  HIS A 120     1477   1520   1289    -20    123    -71       C  
ATOM    601  C   HIS A 120      13.798   1.031  19.373  1.00 13.78           C  
ANISOU  601  C   HIS A 120     1797   1831   1607    -36    141    -57       C  
ATOM    602  O   HIS A 120      14.202   1.838  20.212  1.00 12.68           O  
ANISOU  602  O   HIS A 120     1659   1680   1477    -57    140    -51       O  
ATOM    603  CB  HIS A 120      13.457  -1.121  20.753  1.00 10.67           C  
ANISOU  603  CB  HIS A 120     1421   1421   1212    -29    103    -82       C  
ATOM    604  CG  HIS A 120      11.988  -0.849  20.912  1.00 14.28           C  
ANISOU  604  CG  HIS A 120     1901   1863   1662    -33    108    -84       C  
ATOM    605  CD2 HIS A 120      11.221   0.235  20.608  1.00 13.10           C  
ANISOU  605  CD2 HIS A 120     1760   1709   1509    -40    125    -76       C  
ATOM    606  ND1 HIS A 120      11.135  -1.765  21.505  1.00 13.89           N  
ANISOU  606  ND1 HIS A 120     1868   1798   1611    -30     95    -95       N  
ATOM    607  CE1 HIS A 120       9.907  -1.261  21.560  1.00  9.90           C  
ANISOU  607  CE1 HIS A 120     1380   1283   1100    -36    104    -94       C  
ATOM    608  NE2 HIS A 120       9.928  -0.060  21.015  1.00 10.17           N  
ANISOU  608  NE2 HIS A 120     1411   1323   1132    -40    121    -84       N  
ATOM    609  N   GLY A 121      13.105   1.410  18.284  1.00 13.37           N  
ANISOU  609  N   GLY A 121     1747   1787   1544    -22    159    -52       N  
ATOM    610  CA  GLY A 121      12.780   2.795  17.970  1.00 13.83           C  
ANISOU  610  CA  GLY A 121     1809   1843   1602    -33    180    -38       C  
ATOM    611  C   GLY A 121      13.579   3.361  16.809  1.00 15.77           C  
ANISOU  611  C   GLY A 121     2033   2110   1849    -22    199    -23       C  
ATOM    612  O   GLY A 121      13.167   4.362  16.243  1.00 16.29           O  
ANISOU  612  O   GLY A 121     2103   2176   1911    -24    219    -11       O  
ATOM    613  N   PHE A 122      14.677   2.724  16.393  1.00 15.65           N  
ANISOU  613  N   PHE A 122     1996   2113   1838    -11    196    -24       N  
ATOM    614  CA  PHE A 122      15.463   3.293  15.309  1.00 15.81           C  
ANISOU  614  CA  PHE A 122     1996   2155   1858     -2    218     -9       C  
ATOM    615  C   PHE A 122      14.748   3.138  13.970  1.00 19.18           C  
ANISOU  615  C   PHE A 122     2424   2598   2265     27    232     -7       C  
ATOM    616  O   PHE A 122      14.183   2.085  13.658  1.00 18.61           O  
ANISOU  616  O   PHE A 122     2357   2531   2182     48    222    -23       O  
ATOM    617  CB  PHE A 122      16.836   2.610  15.187  1.00 13.09           C  
ANISOU  617  CB  PHE A 122     1625   1827   1521      5    211    -11       C  
ATOM    618  CG  PHE A 122      17.810   3.032  16.225  1.00 12.54           C  
ANISOU  618  CG  PHE A 122     1546   1747   1470    -22    202     -8       C  
ATOM    619  CD1 PHE A 122      17.377   3.655  17.401  1.00 12.66           C  
ANISOU  619  CD1 PHE A 122     1579   1737   1495    -48    194     -9       C  
ATOM    620  CD2 PHE A 122      19.184   2.804  16.028  1.00 12.08           C  
ANISOU  620  CD2 PHE A 122     1461   1705   1422    -19    202     -5       C  
ATOM    621  CE1 PHE A 122      18.300   4.036  18.405  1.00 15.19           C  
ANISOU  621  CE1 PHE A 122     1891   2049   1834    -71    184     -9       C  
ATOM    622  CE2 PHE A 122      20.129   3.194  16.994  1.00 13.97           C  
ANISOU  622  CE2 PHE A 122     1690   1936   1681    -43    193     -4       C  
ATOM    623  CZ  PHE A 122      19.684   3.823  18.183  1.00 15.56           C  
ANISOU  623  CZ  PHE A 122     1909   2111   1891    -69    184     -6       C  
ATOM    624  N   ARG A 123      14.851   4.165  13.139  1.00 13.70           N  
ANISOU  624  N   ARG A 123     1724   1913   1569     30    257     11       N  
ATOM    625  CA  ARG A 123      14.592   3.983  11.722  1.00 13.75           C  
ANISOU  625  CA  ARG A 123     1724   1943   1557     61    273     14       C  
ATOM    626  C   ARG A 123      15.869   3.419  11.108  1.00 19.12           C  
ANISOU  626  C   ARG A 123     2377   2648   2240     76    275     17       C  
ATOM    627  O   ARG A 123      16.745   4.152  10.657  1.00 26.62           O  
ANISOU  627  O   ARG A 123     3310   3610   3197     73    294     36       O  
ATOM    628  CB  ARG A 123      14.215   5.320  11.102  1.00 12.95           C  
ANISOU  628  CB  ARG A 123     1628   1840   1452     60    299     35       C  
ATOM    629  CG  ARG A 123      12.843   5.811  11.559  1.00 14.63           C  
ANISOU  629  CG  ARG A 123     1868   2031   1659     50    297     30       C  
ATOM    630  CD  ARG A 123      12.677   7.233  11.080  1.00 21.02           C  
ANISOU  630  CD  ARG A 123     2682   2838   2468     44    323     52       C  
ATOM    631  NE  ARG A 123      11.439   7.746  11.625  1.00 27.37           N  
ANISOU  631  NE  ARG A 123     3510   3619   3267     33    319     47       N  
ATOM    632  CZ  ARG A 123      10.318   7.792  10.910  1.00 30.18           C  
ANISOU  632  CZ  ARG A 123     3881   3981   3605     55    327     43       C  
ATOM    633  NH1 ARG A 123      10.398   7.343   9.653  1.00 29.41           N1+
ANISOU  633  NH1 ARG A 123     3773   3909   3492     88    336     43       N1+
ATOM    634  NH2 ARG A 123       9.158   8.274  11.424  1.00 22.66           N  
ANISOU  634  NH2 ARG A 123     2951   3008   2649     44    323     36       N  
ATOM    635  N   ALA A 124      15.986   2.112  11.065  1.00 19.72           N  
ANISOU  635  N   ALA A 124     2449   2733   2310     94    256     -1       N  
ATOM    636  CA  ALA A 124      17.250   1.551  10.587  1.00 19.86           C  
ANISOU  636  CA  ALA A 124     2440   2775   2331    107    256      0       C  
ATOM    637  C   ALA A 124      16.997   0.696   9.350  1.00 19.50           C  
ANISOU  637  C   ALA A 124     2389   2755   2266    147    257     -8       C  
ATOM    638  O   ALA A 124      15.886   0.154   9.187  1.00 18.30           O  
ANISOU  638  O   ALA A 124     2254   2597   2101    162    248    -23       O  
ATOM    639  CB  ALA A 124      17.928   0.685  11.671  1.00 17.11           C  
ANISOU  639  CB  ALA A 124     2086   2417   1996     94    230    -13       C  
ATOM    640  N   PRO A 125      18.004   0.532   8.484  1.00 17.19           N  
ANISOU  640  N   PRO A 125     2072   2489   1970    167    269     -0       N  
ATOM    641  CA  PRO A 125      17.900  -0.478   7.416  1.00 16.93           C  
ANISOU  641  CA  PRO A 125     2032   2481   1918    207    265    -13       C  
ATOM    642  C   PRO A 125      17.793  -1.853   8.057  1.00 17.18           C  
ANISOU  642  C   PRO A 125     2069   2506   1953    210    233    -39       C  
ATOM    643  O   PRO A 125      18.451  -2.136   9.061  1.00 17.03           O  
ANISOU  643  O   PRO A 125     2045   2475   1949    190    218    -43       O  
ATOM    644  CB  PRO A 125      19.214  -0.319   6.633  1.00 19.50           C  
ANISOU  644  CB  PRO A 125     2329   2837   2244    219    282      2       C  
ATOM    645  CG  PRO A 125      20.155   0.394   7.534  1.00 19.07           C  
ANISOU  645  CG  PRO A 125     2264   2770   2213    184    286     16       C  
ATOM    646  CD  PRO A 125      19.372   1.083   8.630  1.00 16.56           C  
ANISOU  646  CD  PRO A 125     1969   2418   1905    151    280     17       C  
ATOM    647  N   TRP A 126      16.943  -2.712   7.493  1.00 15.54           N  
ANISOU  647  N   TRP A 126     2055   2554   1295    157     -7   -388       N  
ATOM    648  CA  TRP A 126      16.479  -3.845   8.298  1.00 18.62           C  
ANISOU  648  CA  TRP A 126     2431   2939   1705    158    -41   -405       C  
ATOM    649  C   TRP A 126      17.588  -4.860   8.588  1.00 20.21           C  
ANISOU  649  C   TRP A 126     2597   3173   1907    165    -61   -420       C  
ATOM    650  O   TRP A 126      17.524  -5.556   9.622  1.00 17.13           O  
ANISOU  650  O   TRP A 126     2193   2783   1530    148    -87   -425       O  
ATOM    651  CB  TRP A 126      15.246  -4.498   7.648  1.00 18.05           C  
ANISOU  651  CB  TRP A 126     2363   2840   1654    191    -59   -425       C  
ATOM    652  CG  TRP A 126      15.531  -5.412   6.540  1.00 15.31           C  
ANISOU  652  CG  TRP A 126     1995   2508   1316    238    -71   -451       C  
ATOM    653  CD1 TRP A 126      15.891  -5.064   5.302  1.00 16.70           C  
ANISOU  653  CD1 TRP A 126     2170   2694   1482    262    -52   -453       C  
ATOM    654  CD2 TRP A 126      15.519  -6.844   6.578  1.00 15.68           C  
ANISOU  654  CD2 TRP A 126     2015   2558   1386    265   -104   -480       C  
ATOM    655  CE2 TRP A 126      15.879  -7.294   5.285  1.00 18.57           C  
ANISOU  655  CE2 TRP A 126     2365   2937   1752    307   -102   -498       C  
ATOM    656  CE3 TRP A 126      15.236  -7.797   7.568  1.00 16.16           C  
ANISOU  656  CE3 TRP A 126     2061   2610   1468    257   -137   -490       C  
ATOM    657  NE1 TRP A 126      16.097  -6.181   4.525  1.00 19.31           N  
ANISOU  657  NE1 TRP A 126     2476   3037   1826    303    -70   -481       N  
ATOM    658  CZ2 TRP A 126      15.957  -8.665   4.947  1.00 19.14           C  
ANISOU  658  CZ2 TRP A 126     2412   3016   1847    343   -130   -529       C  
ATOM    659  CZ3 TRP A 126      15.296  -9.170   7.219  1.00 18.39           C  
ANISOU  659  CZ3 TRP A 126     2318   2895   1774    293   -167   -521       C  
ATOM    660  CH2 TRP A 126      15.651  -9.576   5.930  1.00 19.87           C  
ANISOU  660  CH2 TRP A 126     2492   3096   1961    336   -162   -539       C  
ATOM    661  N   LYS A 127      18.652  -4.906   7.760  1.00 18.94           N  
ANISOU  661  N   LYS A 127     2420   3044   1734    187    -48   -426       N  
ATOM    662  CA  LYS A 127      19.763  -5.793   8.112  1.00 15.99           C  
ANISOU  662  CA  LYS A 127     2012   2697   1367    188    -65   -435       C  
ATOM    663  C   LYS A 127      20.602  -5.246   9.266  1.00 15.64           C  
ANISOU  663  C   LYS A 127     1964   2657   1323    135    -54   -400       C  
ATOM    664  O   LYS A 127      21.461  -5.975   9.789  1.00 18.12           O  
ANISOU  664  O   LYS A 127     2248   2973   1662    125    -69   -391       O  
ATOM    665  CB  LYS A 127      20.622  -6.050   6.880  1.00 15.91           C  
ANISOU  665  CB  LYS A 127     1985   2714   1345    227    -55   -452       C  
ATOM    666  CG  LYS A 127      19.867  -6.879   5.849  1.00 22.60           C  
ANISOU  666  CG  LYS A 127     2829   3549   2210    276    -71   -484       C  
ATOM    667  CD  LYS A 127      20.687  -7.009   4.563  1.00 31.14           C  
ANISOU  667  CD  LYS A 127     3897   4654   3283    313    -59   -495       C  
ATOM    668  CE  LYS A 127      19.937  -7.704   3.415  1.00 37.01           C  
ANISOU  668  CE  LYS A 127     4636   5382   4045    358    -70   -520       C  
ATOM    669  NZ  LYS A 127      20.731  -7.574   2.124  1.00 38.89           N1+
ANISOU  669  NZ  LYS A 127     4865   5639   4272    385    -52   -526       N1+
ATOM    670  N   SER A 128      20.361  -4.003   9.698  1.00 15.59           N  
ANISOU  670  N   SER A 128     1985   2649   1287    103    -29   -378       N  
ATOM    671  CA  SER A 128      21.041  -3.449  10.865  1.00 14.81           C  
ANISOU  671  CA  SER A 128     1885   2553   1189     49    -20   -345       C  
ATOM    672  C   SER A 128      20.069  -3.268  12.009  1.00 15.97           C  
ANISOU  672  C   SER A 128     2049   2671   1347     14    -30   -333       C  
ATOM    673  O   SER A 128      20.457  -2.751  13.073  1.00 19.46           O  
ANISOU  673  O   SER A 128     2495   3111   1789    -35    -22   -305       O  
ATOM    674  CB  SER A 128      21.703  -2.102  10.543  1.00 13.95           C  
ANISOU  674  CB  SER A 128     1793   2464   1042     34     20   -325       C  
ATOM    675  OG  SER A 128      22.568  -2.219   9.433  1.00 17.37           O  
ANISOU  675  OG  SER A 128     2212   2922   1466     68     31   -336       O  
ATOM    676  N   ASP A 129      18.820  -3.703  11.820  1.00 18.39           N  
ANISOU  676  N   ASP A 129     2368   2955   1665     35    -49   -354       N  
ATOM    677  CA  ASP A 129      17.740  -3.518  12.796  1.00 15.16           C  
ANISOU  677  CA  ASP A 129     1978   2518   1265      6    -58   -346       C  
ATOM    678  C   ASP A 129      17.752  -4.599  13.874  1.00 18.73           C  
ANISOU  678  C   ASP A 129     2406   2950   1760    -14    -92   -341       C  
ATOM    679  O   ASP A 129      17.200  -4.394  14.955  1.00 25.49           O  
ANISOU  679  O   ASP A 129     3275   3786   2626    -52    -99   -326       O  
ATOM    680  CB  ASP A 129      16.420  -3.510  12.017  1.00  9.68           C  
ANISOU  680  CB  ASP A 129     1306   1795    578     40    -61   -363       C  
ATOM    681  CG  ASP A 129      15.193  -3.432  12.869  1.00 16.88           C  
ANISOU  681  CG  ASP A 129     2236   2671   1506     17    -72   -357       C  
ATOM    682  OD1 ASP A 129      15.125  -2.559  13.757  1.00 19.26           O  
ANISOU  682  OD1 ASP A 129     2555   2962   1800    -26    -57   -331       O  
ATOM    683  OD2 ASP A 129      14.226  -4.211  12.619  1.00 17.03           O1-
ANISOU  683  OD2 ASP A 129     2256   2668   1547     43    -96   -377       O1-
ATOM    684  N   GLY A 130      18.368  -5.736  13.621  1.00 14.10           N  
ANISOU  684  N   GLY A 130     1788   2368   1200     10   -114   -352       N  
ATOM    685  CA  GLY A 130      18.285  -6.810  14.595  1.00 10.54           C  
ANISOU  685  CA  GLY A 130     1315   1898    790     -6   -148   -348       C  
ATOM    686  C   GLY A 130      17.073  -7.710  14.395  1.00 15.28           C  
ANISOU  686  C   GLY A 130     1917   2473   1416     24   -177   -375       C  
ATOM    687  O   GLY A 130      16.385  -8.054  15.356  1.00 19.14           O  
ANISOU  687  O   GLY A 130     2408   2937   1926      0   -197   -370       O  
ATOM    688  N   HIS A 131      16.766  -8.029  13.155  1.00 13.55           N  
ANISOU  688  N   HIS A 131     1698   2261   1189     74   -178   -404       N  
ATOM    689  CA  HIS A 131      15.719  -8.980  12.836  1.00 13.35           C  
ANISOU  689  CA  HIS A 131     1671   2214   1187    107   -206   -432       C  
ATOM    690  C   HIS A 131      16.183 -10.404  13.203  1.00 14.12           C  
ANISOU  690  C   HIS A 131     1731   2304   1329    116   -239   -438       C  
ATOM    691  O   HIS A 131      17.372 -10.743  13.042  1.00 14.04           O  
ANISOU  691  O   HIS A 131     1695   2312   1326    119   -237   -433       O  
ATOM    692  CB  HIS A 131      15.406  -8.861  11.326  1.00 15.62           C  
ANISOU  692  CB  HIS A 131     1968   2515   1452    158   -194   -460       C  
ATOM    693  CG  HIS A 131      14.211  -9.643  10.852  1.00 16.55           C  
ANISOU  693  CG  HIS A 131     2091   2612   1587    196   -218   -490       C  
ATOM    694  CD2 HIS A 131      12.981  -9.230  10.426  1.00 15.90           C  
ANISOU  694  CD2 HIS A 131     2034   2504   1503    205   -208   -490       C  
ATOM    695  ND1 HIS A 131      14.220 -11.021  10.712  1.00 13.74           N  
ANISOU  695  ND1 HIS A 131     1707   2247   1267    222   -250   -510       N  
ATOM    696  CE1 HIS A 131      13.045 -11.425  10.271  1.00 11.24           C  
ANISOU  696  CE1 HIS A 131     1400   1907    962    249   -261   -529       C  
ATOM    697  NE2 HIS A 131      12.275 -10.361  10.080  1.00 14.03           N  
ANISOU  697  NE2 HIS A 131     1787   2247   1300    237   -235   -512       N  
ATOM    698  N   PRO A 132      15.266 -11.267  13.667  1.00 15.73           N  
ANISOU  698  N   PRO A 132     1932   2481   1565    120   -270   -450       N  
ATOM    699  CA  PRO A 132      15.663 -12.633  14.095  1.00 15.05           C  
ANISOU  699  CA  PRO A 132     1809   2385   1522    125   -303   -454       C  
ATOM    700  C   PRO A 132      16.336 -13.450  12.993  1.00 18.32           C  
ANISOU  700  C   PRO A 132     2199   2816   1946    172   -309   -477       C  
ATOM    701  O   PRO A 132      17.093 -14.383  13.306  1.00 17.71           O  
ANISOU  701  O   PRO A 132     2089   2741   1901    172   -328   -475       O  
ATOM    702  CB  PRO A 132      14.325 -13.291  14.503  1.00 19.60           C  
ANISOU  702  CB  PRO A 132     2395   2930   2124    131   -332   -468       C  
ATOM    703  CG  PRO A 132      13.298 -12.231  14.460  1.00 21.38           C  
ANISOU  703  CG  PRO A 132     2658   3146   2318    121   -314   -467       C  
ATOM    704  CD  PRO A 132      13.834 -10.981  13.853  1.00 16.42           C  
ANISOU  704  CD  PRO A 132     2049   2544   1648    118   -275   -457       C  
ATOM    705  N   TYR A 133      16.040 -13.171  11.709  1.00 17.84           N  
ANISOU  705  N   TYR A 133     2150   2767   1859    213   -294   -501       N  
ATOM    706  CA  TYR A 133      16.716 -13.904  10.645  1.00 18.19           C  
ANISOU  706  CA  TYR A 133     2171   2830   1913    256   -297   -523       C  
ATOM    707  C   TYR A 133      18.220 -13.710  10.723  1.00 22.12           C  
ANISOU  707  C   TYR A 133     2647   3353   2405    241   -281   -504       C  
ATOM    708  O   TYR A 133      18.950 -14.582  10.247  1.00 23.42           O  
ANISOU  708  O   TYR A 133     2781   3526   2590    266   -292   -517       O  
ATOM    709  CB  TYR A 133      16.244 -13.485   9.246  1.00 14.20           C  
ANISOU  709  CB  TYR A 133     1685   2337   1375    298   -279   -549       C  
ATOM    710  CG  TYR A 133      14.797 -13.768   8.913  1.00 14.04           C  
ANISOU  710  CG  TYR A 133     1683   2295   1358    323   -294   -574       C  
ATOM    711  CD1 TYR A 133      14.044 -14.707   9.637  1.00 15.56           C  
ANISOU  711  CD1 TYR A 133     1866   2458   1588    319   -328   -579       C  
ATOM    712  CD2 TYR A 133      14.174 -13.090   7.865  1.00 19.00           C  
ANISOU  712  CD2 TYR A 133     2335   2928   1955    348   -273   -587       C  
ATOM    713  CE1 TYR A 133      12.714 -14.973   9.318  1.00 16.74           C  
ANISOU  713  CE1 TYR A 133     2031   2583   1747    340   -337   -596       C  
ATOM    714  CE2 TYR A 133      12.826 -13.337   7.536  1.00 17.90           C  
ANISOU  714  CE2 TYR A 133     2210   2756   1836    363   -279   -590       C  
ATOM    715  CZ  TYR A 133      12.115 -14.254   8.275  1.00 18.78           C  
ANISOU  715  CZ  TYR A 133     2312   2838   1984    360   -309   -595       C  
ATOM    716  OH  TYR A 133      10.809 -14.477   7.942  1.00 17.41           O  
ANISOU  716  OH  TYR A 133     2152   2635   1828    374   -312   -596       O  
ATOM    717  N   TYR A 134      18.697 -12.614  11.344  1.00 17.72           N  
ANISOU  717  N   TYR A 134     2104   2805   1824    199   -258   -474       N  
ATOM    718  CA  TYR A 134      20.132 -12.293  11.408  1.00 22.83           C  
ANISOU  718  CA  TYR A 134     2732   3478   2462    183   -240   -453       C  
ATOM    719  C   TYR A 134      20.788 -12.730  12.717  1.00 20.15           C  
ANISOU  719  C   TYR A 134     2372   3131   2154    142   -256   -426       C  
ATOM    720  O   TYR A 134      21.993 -12.519  12.896  1.00 18.05           O  
ANISOU  720  O   TYR A 134     2090   2885   1886    124   -244   -408       O  
ATOM    721  CB  TYR A 134      20.382 -10.776  11.167  1.00 23.44           C  
ANISOU  721  CB  TYR A 134     2840   3575   2493    164   -201   -437       C  
ATOM    722  CG  TYR A 134      20.247 -10.558   9.724  1.00 26.79           C  
ANISOU  722  CG  TYR A 134     3273   4015   2891    210   -184   -462       C  
ATOM    723  CD1 TYR A 134      21.255 -11.001   8.858  1.00 34.45           C  
ANISOU  723  CD1 TYR A 134     4219   5008   3863    240   -180   -474       C  
ATOM    724  CD2 TYR A 134      19.084 -10.038   9.179  1.00 25.18           C  
ANISOU  724  CD2 TYR A 134     3100   3803   2664    227   -177   -477       C  
ATOM    725  CE1 TYR A 134      21.138 -10.907   7.469  1.00 35.71           C  
ANISOU  725  CE1 TYR A 134     4385   5183   4001    284   -167   -501       C  
ATOM    726  CE2 TYR A 134      18.941  -9.921   7.751  1.00 29.89           C  
ANISOU  726  CE2 TYR A 134     3703   4415   3238    272   -164   -504       C  
ATOM    727  CZ  TYR A 134      19.984 -10.364   6.912  1.00 36.63           C  
ANISOU  727  CZ  TYR A 134     4532   5293   4093    300   -160   -515       C  
ATOM    728  OH  TYR A 134      19.875 -10.276   5.532  1.00 39.97           O  
ANISOU  728  OH  TYR A 134     4960   5732   4492    344   -147   -540       O  
ATOM    729  N   ALA A 135      20.045 -13.371  13.606  1.00 16.21           N  
ANISOU  729  N   ALA A 135     2066   2180   1913    251    -90   -348       N  
ATOM    730  CA  ALA A 135      20.641 -13.835  14.847  1.00 15.81           C  
ANISOU  730  CA  ALA A 135     2021   2110   1877    238   -106   -341       C  
ATOM    731  C   ALA A 135      21.834 -14.739  14.549  1.00 18.52           C  
ANISOU  731  C   ALA A 135     2343   2470   2223    264   -122   -359       C  
ATOM    732  O   ALA A 135      21.817 -15.560  13.610  1.00 16.63           O  
ANISOU  732  O   ALA A 135     2093   2242   1985    296   -135   -384       O  
ATOM    733  CB  ALA A 135      19.601 -14.575  15.697  1.00 13.63           C  
ANISOU  733  CB  ALA A 135     1766   1790   1621    228   -123   -340       C  
ATOM    734  N   VAL A 136      22.863 -14.591  15.356  1.00 14.95           N  
ANISOU  734  N   VAL A 136     1886   2022   1772    251   -124   -348       N  
ATOM    735  CA  VAL A 136      24.082 -15.362  15.181  1.00 20.02           C  
ANISOU  735  CA  VAL A 136     2509   2682   2419    273   -141   -363       C  
ATOM    736  C   VAL A 136      24.163 -16.404  16.277  1.00 17.60           C  
ANISOU  736  C   VAL A 136     2213   2340   2136    270   -168   -365       C  
ATOM    737  O   VAL A 136      23.664 -16.206  17.394  1.00 19.00           O  
ANISOU  737  O   VAL A 136     2409   2488   2322    242   -169   -347       O  
ATOM    738  CB  VAL A 136      25.366 -14.493  15.147  1.00 19.48           C  
ANISOU  738  CB  VAL A 136     2421   2648   2332    266   -124   -350       C  
ATOM    739  CG1 VAL A 136      25.314 -13.604  13.934  1.00 21.63           C  
ANISOU  739  CG1 VAL A 136     2680   2957   2581    273   -100   -348       C  
ATOM    740  CG2 VAL A 136      25.580 -13.722  16.441  1.00 18.08           C  
ANISOU  740  CG2 VAL A 136     2257   2454   2159    230   -117   -323       C  
ATOM    741  N   LYS A 137      24.826 -17.516  15.963  1.00 17.72           N  
ANISOU  741  N   LYS A 137     2212   2359   2161    298   -192   -388       N  
ATOM    742  CA  LYS A 137      24.975 -18.583  16.948  1.00 20.06           C  
ANISOU  742  CA  LYS A 137     2517   2622   2483    296   -222   -390       C  
ATOM    743  C   LYS A 137      25.858 -18.155  18.128  1.00 16.35           C  
ANISOU  743  C   LYS A 137     2049   2150   2014    271   -219   -369       C  
ATOM    744  O   LYS A 137      26.615 -17.190  18.074  1.00 15.45           O  
ANISOU  744  O   LYS A 137     1925   2064   1882    262   -199   -357       O  
ATOM    745  CB  LYS A 137      25.529 -19.849  16.299  1.00 23.51           C  
ANISOU  745  CB  LYS A 137     2937   3065   2933    335   -249   -422       C  
ATOM    746  CG  LYS A 137      24.676 -20.257  15.123  1.00 29.99           C  
ANISOU  746  CG  LYS A 137     3754   3888   3751    360   -252   -445       C  
ATOM    747  CD  LYS A 137      24.800 -21.728  14.778  1.00 39.25           C  
ANISOU  747  CD  LYS A 137     4919   5047   4947    395   -289   -475       C  
ATOM    748  CE  LYS A 137      23.896 -22.577  15.678  1.00 44.40           C  
ANISOU  748  CE  LYS A 137     5593   5648   5629    382   -315   -469       C  
ATOM    749  NZ  LYS A 137      22.451 -22.110  15.681  1.00 40.14           N1+
ANISOU  749  NZ  LYS A 137     5075   5089   5086    362   -301   -455       N1+
ATOM    750  N   ASP A 138      25.740 -18.898  19.212  1.00 12.58           N  
ANISOU  750  N   ASP A 138     1585   1639   1556    260   -242   -362       N  
ATOM    751  CA  ASP A 138      26.529 -18.588  20.389  1.00 13.55           C  
ANISOU  751  CA  ASP A 138     1711   1758   1681    237   -243   -343       C  
ATOM    752  C   ASP A 138      28.005 -18.646  20.022  1.00 16.41           C  
ANISOU  752  C   ASP A 138     2047   2150   2037    254   -246   -354       C  
ATOM    753  O   ASP A 138      28.457 -19.572  19.338  1.00 16.87           O  
ANISOU  753  O   ASP A 138     2089   2216   2103    287   -265   -379       O  
ATOM    754  CB  ASP A 138      26.194 -19.590  21.493  1.00 14.32           C  
ANISOU  754  CB  ASP A 138     1824   1816   1803    227   -271   -337       C  
ATOM    755  CG  ASP A 138      26.800 -19.216  22.833  1.00 18.62           C  
ANISOU  755  CG  ASP A 138     2375   2352   2347    199   -272   -314       C  
ATOM    756  OD1 ASP A 138      26.783 -18.018  23.121  1.00 14.05           O  
ANISOU  756  OD1 ASP A 138     1802   1786   1750    177   -246   -297       O  
ATOM    757  OD2 ASP A 138      27.224 -20.099  23.608  1.00 15.32           O1-
ANISOU  757  OD2 ASP A 138     1959   1914   1946    199   -299   -312       O1-
ATOM    758  N   GLY A 139      28.764 -17.657  20.488  1.00 16.12           N  
ANISOU  758  N   GLY A 139     2007   2132   1987    235   -227   -335       N  
ATOM    759  CA  GLY A 139      30.183 -17.574  20.239  1.00 16.23           C  
ANISOU  759  CA  GLY A 139     1996   2176   1995    247   -227   -341       C  
ATOM    760  C   GLY A 139      30.544 -16.749  19.031  1.00 21.51           C  
ANISOU  760  C   GLY A 139     2644   2887   2640    259   -202   -346       C  
ATOM    761  O   GLY A 139      31.697 -16.320  18.922  1.00 25.79           O  
ANISOU  761  O   GLY A 139     3165   3459   3173    259   -194   -343       O  
ATOM    762  N   GLU A 140      29.574 -16.434  18.166  1.00 19.59           N  
ANISOU  762  N   GLU A 140     2405   2650   2387    264   -187   -350       N  
ATOM    763  CA  GLU A 140      29.828 -15.659  16.962  1.00 15.15           C  
ANISOU  763  CA  GLU A 140     1824   2130   1803    275   -164   -353       C  
ATOM    764  C   GLU A 140      29.526 -14.175  17.140  1.00 16.06           C  
ANISOU  764  C   GLU A 140     1948   2252   1904    243   -136   -325       C  
ATOM    765  O   GLU A 140      28.927 -13.731  18.130  1.00 18.40           O  
ANISOU  765  O   GLU A 140     2268   2520   2206    215   -132   -307       O  
ATOM    766  CB  GLU A 140      28.996 -16.181  15.806  1.00 14.55           C  
ANISOU  766  CB  GLU A 140     1745   2059   1723    303   -167   -375       C  
ATOM    767  CG  GLU A 140      29.375 -17.569  15.371  1.00 31.42           C  
ANISOU  767  CG  GLU A 140     3869   4196   3873    339   -194   -407       C  
ATOM    768  CD  GLU A 140      28.516 -18.009  14.194  1.00 47.13           C  
ANISOU  768  CD  GLU A 140     5857   6192   5860    366   -197   -430       C  
ATOM    769  OE1 GLU A 140      27.494 -17.327  13.879  1.00 52.36           O  
ANISOU  769  OE1 GLU A 140     6532   6850   6512    354   -178   -419       O  
ATOM    770  OE2 GLU A 140      28.847 -19.048  13.600  1.00 52.09           O1-
ANISOU  770  OE2 GLU A 140     6470   6827   6493    401   -217   -460       O1-
ATOM    771  N   THR A 141      29.848 -13.425  16.082  1.00 15.72           N  
ANISOU  771  N   THR A 141     1886   2248   1840    251   -114   -324       N  
ATOM    772  CA  THR A 141      29.713 -11.978  16.019  1.00 12.08           C  
ANISOU  772  CA  THR A 141     1426   1799   1363    225    -88   -299       C  
ATOM    773  C   THR A 141      28.824 -11.567  14.859  1.00 18.04           C  
ANISOU  773  C   THR A 141     2181   2569   2104    234    -72   -302       C  
ATOM    774  O   THR A 141      28.854 -12.194  13.788  1.00 19.22           O  
ANISOU  774  O   THR A 141     2315   2742   2247    266    -75   -323       O  
ATOM    775  CB  THR A 141      31.088 -11.347  15.834  1.00 16.57           C  
ANISOU  775  CB  THR A 141     1969   2406   1920    222    -76   -287       C  
ATOM    776  CG2 THR A 141      30.960  -9.848  15.561  1.00 16.95           C  
ANISOU  776  CG2 THR A 141     2017   2470   1955    197    -50   -262       C  
ATOM    777  OG1 THR A 141      31.831 -11.520  17.052  1.00 21.83           O  
ANISOU  777  OG1 THR A 141     2640   3055   2601    207    -90   -280       O  
ATOM    778  N   TYR A 142      28.017 -10.528  15.063  1.00 16.45           N  
ANISOU  778  N   TYR A 142     1997   2354   1899    209    -54   -282       N  
ATOM    779  CA  TYR A 142      27.298  -9.942  13.949  1.00 14.38           C  
ANISOU  779  CA  TYR A 142     1732   2110   1620    215    -38   -281       C  
ATOM    780  C   TYR A 142      27.788  -8.516  13.754  1.00 16.93           C  
ANISOU  780  C   TYR A 142     2045   2458   1930    194    -15   -254       C  
ATOM    781  O   TYR A 142      27.726  -7.689  14.680  1.00 16.48           O  
ANISOU  781  O   TYR A 142     2002   2380   1879    163    -10   -234       O  
ATOM    782  CB  TYR A 142      25.791  -9.967  14.151  1.00 14.40           C  
ANISOU  782  CB  TYR A 142     1762   2077   1632    207    -38   -281       C  
ATOM    783  CG  TYR A 142      25.031  -9.478  12.905  1.00 17.01           C  
ANISOU  783  CG  TYR A 142     2090   2426   1946    217    -22   -283       C  
ATOM    784  CD1 TYR A 142      24.918 -10.290  11.771  1.00 12.49           C  
ANISOU  784  CD1 TYR A 142     1504   1875   1367    252    -28   -308       C  
ATOM    785  CD2 TYR A 142      24.484  -8.192  12.846  1.00 15.83           C  
ANISOU  785  CD2 TYR A 142     1949   2276   1790    193     -3   -262       C  
ATOM    786  CE1 TYR A 142      24.249  -9.850  10.661  1.00 16.71           C  
ANISOU  786  CE1 TYR A 142     2035   2428   1887    260    -15   -309       C  
ATOM    787  CE2 TYR A 142      23.770  -7.745  11.728  1.00 16.33           C  
ANISOU  787  CE2 TYR A 142     2009   2356   1839    202     10   -262       C  
ATOM    788  CZ  TYR A 142      23.656  -8.575  10.646  1.00 17.73           C  
ANISOU  788  CZ  TYR A 142     2175   2554   2009    235      5   -285       C  
ATOM    789  OH  TYR A 142      22.978  -8.133   9.534  1.00 17.13           O  
ANISOU  789  OH  TYR A 142     2096   2496   1918    245     17   -285       O  
ATOM    790  N   SER A 143      28.255  -8.217  12.543  1.00 16.38           N  
ANISOU  790  N   SER A 143     1951   2431   1841    209     -3   -255       N  
ATOM    791  CA  SER A 143      28.723  -6.886  12.221  1.00 16.87           C  
ANISOU  791  CA  SER A 143     2001   2518   1889    189     18   -228       C  
ATOM    792  C   SER A 143      27.556  -6.149  11.571  1.00 17.43           C  
ANISOU  792  C   SER A 143     2083   2585   1952    183     32   -219       C  
ATOM    793  O   SER A 143      27.088  -6.547  10.493  1.00 20.48           O  
ANISOU  793  O   SER A 143     2462   2991   2328    207     35   -234       O  
ATOM    794  CB  SER A 143      29.967  -6.977  11.333  1.00 24.52           C  
ANISOU  794  CB  SER A 143     2934   3540   2843    208     23   -230       C  
ATOM    795  OG  SER A 143      30.476  -5.677  11.091  1.00 31.96           O  
ANISOU  795  OG  SER A 143     3863   4506   3773    186     42   -200       O  
ATOM    796  N   TYR A 144      27.007  -5.143  12.275  1.00 14.69           N  
ANISOU  796  N   TYR A 144     1757   2212   1614    152     39   -198       N  
ATOM    797  CA  TYR A 144      25.875  -4.370  11.750  1.00 15.63           C  
ANISOU  797  CA  TYR A 144     1888   2324   1727    143     52   -189       C  
ATOM    798  C   TYR A 144      26.347  -3.451  10.637  1.00 17.95           C  
ANISOU  798  C   TYR A 144     2159   2661   2003    142     69   -171       C  
ATOM    799  O   TYR A 144      27.228  -2.621  10.872  1.00 20.40           O  
ANISOU  799  O   TYR A 144     2457   2984   2312    123     75   -149       O  
ATOM    800  CB  TYR A 144      25.182  -3.523  12.846  1.00 14.24           C  
ANISOU  800  CB  TYR A 144     1738   2107   1564    110     53   -173       C  
ATOM    801  CG  TYR A 144      24.468  -4.342  13.888  1.00 15.98           C  
ANISOU  801  CG  TYR A 144     1982   2287   1802    109     38   -188       C  
ATOM    802  CD1 TYR A 144      25.190  -4.990  14.912  1.00 15.43           C  
ANISOU  802  CD1 TYR A 144     1915   2205   1745    106     24   -193       C  
ATOM    803  CD2 TYR A 144      23.058  -4.480  13.862  1.00 16.29           C  
ANISOU  803  CD2 TYR A 144     2044   2300   1847    110     37   -196       C  
ATOM    804  CE1 TYR A 144      24.512  -5.763  15.884  1.00 12.58           C  
ANISOU  804  CE1 TYR A 144     1575   1806   1397    104     10   -204       C  
ATOM    805  CE2 TYR A 144      22.379  -5.248  14.817  1.00 15.90           C  
ANISOU  805  CE2 TYR A 144     2015   2214   1811    108     25   -208       C  
ATOM    806  CZ  TYR A 144      23.111  -5.891  15.819  1.00 14.55           C  
ANISOU  806  CZ  TYR A 144     1845   2032   1650    104     10   -211       C  
ATOM    807  OH  TYR A 144      22.465  -6.662  16.771  1.00 17.84           O  
ANISOU  807  OH  TYR A 144     2282   2416   2083    101     -4   -219       O  
ATOM    808  N   PRO A 145      25.797  -3.538   9.428  1.00 18.13           N  
ANISOU  808  N   PRO A 145     2175   2704   2009    162     76   -178       N  
ATOM    809  CA  PRO A 145      26.122  -2.525   8.431  1.00 19.27           C  
ANISOU  809  CA  PRO A 145     2298   2887   2135    157     93   -155       C  
ATOM    810  C   PRO A 145      25.845  -1.143   8.988  1.00 20.17           C  
ANISOU  810  C   PRO A 145     2427   2980   2259    120    101   -125       C  
ATOM    811  O   PRO A 145      24.823  -0.901   9.630  1.00 19.39           O  
ANISOU  811  O   PRO A 145     2355   2841   2173    106     98   -127       O  
ATOM    812  CB  PRO A 145      25.219  -2.871   7.254  1.00 19.45           C  
ANISOU  812  CB  PRO A 145     2322   2925   2144    181     97   -169       C  
ATOM    813  CG  PRO A 145      25.011  -4.309   7.398  1.00 21.37           C  
ANISOU  813  CG  PRO A 145     2570   3155   2394    208     81   -204       C  
ATOM    814  CD  PRO A 145      24.946  -4.591   8.872  1.00 21.80           C  
ANISOU  814  CD  PRO A 145     2646   3164   2472    190     68   -206       C  
ATOM    815  N   ASP A 146      26.793  -0.249   8.744  1.00 17.55           N  
ANISOU  815  N   ASP A 146     2074   2677   1919    105    110    -99       N  
ATOM    816  CA  ASP A 146      26.715   1.136   9.176  1.00 15.79           C  
ANISOU  816  CA  ASP A 146     1858   2436   1705     71    116    -69       C  
ATOM    817  C   ASP A 146      25.463   1.814   8.669  1.00 18.58           C  
ANISOU  817  C   ASP A 146     2227   2776   2058     65    122    -62       C  
ATOM    818  O   ASP A 146      25.028   1.601   7.533  1.00 17.46           O  
ANISOU  818  O   ASP A 146     2077   2658   1899     84    129    -67       O  
ATOM    819  CB  ASP A 146      27.909   1.892   8.616  1.00 14.58           C  
ANISOU  819  CB  ASP A 146     1674   2325   1540     61    125    -42       C  
ATOM    820  CG  ASP A 146      29.164   1.643   9.373  1.00 25.23           C  
ANISOU  820  CG  ASP A 146     3010   3680   2897     56    118    -41       C  
ATOM    821  OD1 ASP A 146      29.206   0.811  10.308  1.00 26.20           O  
ANISOU  821  OD1 ASP A 146     3145   3777   3031     61    106    -62       O  
ATOM    822  OD2 ASP A 146      30.159   2.281   8.991  1.00 30.25           O1-
ANISOU  822  OD2 ASP A 146     3619   4350   3526     45    125    -17       O1-
ATOM    823  N   PHE A 147      24.902   2.693   9.487  1.00 16.34           N  
ANISOU  823  N   PHE A 147     1964   2454   1790     38    121    -49       N  
ATOM    824  CA  PHE A 147      23.849   3.556   8.979  1.00 17.11           C  
ANISOU  824  CA  PHE A 147     2073   2540   1888     29    127    -37       C  
ATOM    825  C   PHE A 147      23.876   4.868   9.751  1.00 20.61           C  
ANISOU  825  C   PHE A 147     2527   2958   2348     -6    127    -13       C  
ATOM    826  O   PHE A 147      24.515   4.991  10.809  1.00 21.48           O  
ANISOU  826  O   PHE A 147     2639   3052   2471    -21    119    -10       O  
ATOM    827  CB  PHE A 147      22.477   2.877   9.063  1.00 16.63           C  
ANISOU  827  CB  PHE A 147     2037   2450   1830     43    123    -63       C  
ATOM    828  CG  PHE A 147      22.086   2.518  10.455  1.00 15.90           C  
ANISOU  828  CG  PHE A 147     1970   2315   1757     34    113    -77       C  
ATOM    829  CD1 PHE A 147      22.595   1.358  11.031  1.00 15.91           C  
ANISOU  829  CD1 PHE A 147     1969   2313   1762     46    103    -96       C  
ATOM    830  CD2 PHE A 147      21.193   3.319  11.159  1.00 16.44           C  
ANISOU  830  CD2 PHE A 147     2061   2346   1839     12    112    -71       C  
ATOM    831  CE1 PHE A 147      22.263   0.997  12.330  1.00 20.19           C  
ANISOU  831  CE1 PHE A 147     2533   2818   2320     37     93   -108       C  
ATOM    832  CE2 PHE A 147      20.827   2.977  12.459  1.00 21.65           C  
ANISOU  832  CE2 PHE A 147     2742   2970   2515      4    102    -84       C  
ATOM    833  CZ  PHE A 147      21.378   1.807  13.065  1.00 21.29           C  
ANISOU  833  CZ  PHE A 147     2695   2924   2473     15     93   -101       C  
ATOM    834  N   THR A 148      23.179   5.858   9.213  1.00 16.95           N  
ANISOU  834  N   THR A 148     2067   2489   1884    -17    133      4       N  
ATOM    835  CA  THR A 148      23.118   7.163   9.858  1.00 19.20           C  
ANISOU  835  CA  THR A 148     2362   2747   2187    -48    129     26       C  
ATOM    836  C   THR A 148      21.934   7.236  10.809  1.00 16.82           C  
ANISOU  836  C   THR A 148     2092   2397   1903    -55    122     10       C  
ATOM    837  O   THR A 148      20.816   6.799  10.472  1.00 16.88           O  
ANISOU  837  O   THR A 148     2113   2395   1906    -41    124     -7       O  
ATOM    838  CB  THR A 148      22.949   8.257   8.816  1.00 19.56           C  
ANISOU  838  CB  THR A 148     2394   2810   2227    -58    136     55       C  
ATOM    839  CG2 THR A 148      22.844   9.600   9.494  1.00 19.96           C  
ANISOU  839  CG2 THR A 148     2456   2829   2300    -89    130     75       C  
ATOM    840  OG1 THR A 148      24.073   8.205   7.950  1.00 25.02           O  
ANISOU  840  OG1 THR A 148     3055   3550   2901    -52    143     72       O  
ATOM    841  N   ILE A 149      22.161   7.820  11.990  1.00 15.30           N  
ANISOU  841  N   ILE A 149     1911   2176   1728    -77    113     15       N  
ATOM    842  CA  ILE A 149      21.064   7.999  12.941  1.00 18.42           C  
ANISOU  842  CA  ILE A 149     2334   2527   2137    -86    108     -1       C  
ATOM    843  C   ILE A 149      20.190   9.130  12.431  1.00 22.23           C  
ANISOU  843  C   ILE A 149     2823   2997   2624    -97    111     14       C  
ATOM    844  O   ILE A 149      20.657  10.268  12.266  1.00 25.24           O  
ANISOU  844  O   ILE A 149     3195   3381   3014   -116    108     40       O  
ATOM    845  CB  ILE A 149      21.586   8.294  14.356  1.00 16.37           C  
ANISOU  845  CB  ILE A 149     2083   2244   1894   -105     98     -1       C  
ATOM    846  CG1 ILE A 149      22.429   7.112  14.904  1.00 14.66           C  
ANISOU  846  CG1 ILE A 149     1860   2039   1673    -94     94    -15       C  
ATOM    847  CG2 ILE A 149      20.403   8.712  15.322  1.00 15.06           C  
ANISOU  847  CG2 ILE A 149     1945   2036   1742   -115     92    -14       C  
ATOM    848  CD1 ILE A 149      21.650   5.783  15.046  1.00 14.60           C  
ANISOU  848  CD1 ILE A 149     1866   2022   1660    -72     93    -44       C  
ATOM    849  N   ILE A 150      18.928   8.821  12.131  1.00 19.02           N  
ANISOU  849  N   ILE A 150     2432   2578   2215    -84    112     -2       N  
ATOM    850  CA  ILE A 150      18.023   9.849  11.632  1.00 19.49           C  
ANISOU  850  CA  ILE A 150     2500   2625   2282    -93    115     10       C  
ATOM    851  C   ILE A 150      16.825  10.065  12.562  1.00 20.03           C  
ANISOU  851  C   ILE A 150     2595   2652   2364    -99    108     -8       C  
ATOM    852  O   ILE A 150      15.864  10.751  12.191  1.00 19.47           O  
ANISOU  852  O   ILE A 150     2534   2566   2299   -103    109     -5       O  
ATOM    853  CB  ILE A 150      17.552   9.530  10.203  1.00 21.47           C  
ANISOU  853  CB  ILE A 150     2743   2902   2515    -73    124     12       C  
ATOM    854  CG1 ILE A 150      16.822   8.176  10.205  1.00 22.17           C  
ANISOU  854  CG1 ILE A 150     2840   2987   2595    -49    125    -19       C  
ATOM    855  CG2 ILE A 150      18.720   9.583   9.243  1.00 17.78           C  
ANISOU  855  CG2 ILE A 150     2246   2479   2033    -70    130     33       C  
ATOM    856  CD1 ILE A 150      16.081   7.848   8.913  1.00 21.72           C  
ANISOU  856  CD1 ILE A 150     2781   2948   2524    -28    132    -24       C  
ATOM    857  N   ASP A 151      16.856   9.509  13.755  1.00 16.83           N  
ANISOU  857  N   ASP A 151     2201   2227   1965   -100    103    -26       N  
ATOM    858  CA  ASP A 151      15.732   9.645  14.653  1.00 17.23           C  
ANISOU  858  CA  ASP A 151     2276   2243   2027   -106     99    -43       C  
ATOM    859  C   ASP A 151      15.837  10.918  15.477  1.00 18.37           C  
ANISOU  859  C   ASP A 151     2427   2364   2189   -129     91    -34       C  
ATOM    860  O   ASP A 151      16.929  11.463  15.670  1.00 16.50           O  
ANISOU  860  O   ASP A 151     2178   2134   1957   -144     86    -17       O  
ATOM    861  CB  ASP A 151      15.644   8.398  15.533  1.00 16.82           C  
ANISOU  861  CB  ASP A 151     2234   2185   1973    -95     97    -66       C  
ATOM    862  CG  ASP A 151      15.086   7.225  14.757  1.00 20.76           C  
ANISOU  862  CG  ASP A 151     2734   2697   2459    -71    102    -81       C  
ATOM    863  OD1 ASP A 151      13.832   7.180  14.547  1.00 22.27           O  
ANISOU  863  OD1 ASP A 151     2937   2873   2651    -64    104    -91       O  
ATOM    864  OD2 ASP A 151      15.892   6.408  14.269  1.00 18.94           O1-
ANISOU  864  OD2 ASP A 151     2487   2491   2217    -58    103    -81       O1-
ATOM    865  N   ARG A 152      14.675  11.413  15.907  1.00 15.08           N  
ANISOU  865  N   ARG A 152     2029   1919   1781   -134     88    -44       N  
ATOM    866  CA  ARG A 152      14.550  12.593  16.756  1.00 18.51           C  
ANISOU  866  CA  ARG A 152     2472   2327   2233   -154     78    -41       C  
ATOM    867  C   ARG A 152      15.138  12.329  18.140  1.00 19.15           C  
ANISOU  867  C   ARG A 152     2558   2399   2319   -162     71    -52       C  
ATOM    868  O   ARG A 152      15.109  11.194  18.643  1.00 20.38           O  
ANISOU  868  O   ARG A 152     2720   2559   2465   -152     73    -68       O  
ATOM    869  CB  ARG A 152      13.067  12.957  16.940  1.00 19.48           C  
ANISOU  869  CB  ARG A 152     2613   2424   2363   -151     78    -58       C  
ATOM    870  CG  ARG A 152      12.277  13.093  15.676  1.00 18.07           C  
ANISOU  870  CG  ARG A 152     2433   2252   2180   -141     83    -51       C  
ATOM    871  CD  ARG A 152      10.801  13.358  15.911  1.00 13.58           C  
ANISOU  871  CD  ARG A 152     1882   1659   1618   -138     83    -69       C  
ATOM    872  NE  ARG A 152      10.569  14.708  16.406  1.00 14.60           N  
ANISOU  872  NE  ARG A 152     2018   1765   1767   -154     73    -65       N  
ATOM    873  CZ  ARG A 152       9.959  14.969  17.562  1.00 14.51           C  
ANISOU  873  CZ  ARG A 152     2021   1728   1764   -160     66    -85       C  
ATOM    874  NH1 ARG A 152       9.521  13.969  18.313  1.00 10.06           N1+
ANISOU  874  NH1 ARG A 152     1468   1163   1191   -151     71   -107       N1+
ATOM    875  NH2 ARG A 152       9.751  16.236  17.944  1.00 14.18           N  
ANISOU  875  NH2 ARG A 152     1983   1664   1739   -173     55    -83       N  
ATOM    876  N   SER A 153      15.610  13.391  18.805  1.00 13.59           N  
ANISOU  876  N   SER A 153     1854   1680   1629   -182     60    -45       N  
ATOM    877  CA  SER A 153      16.149  13.168  20.152  1.00 14.19           C  
ANISOU  877  CA  SER A 153     1935   1747   1709   -189     53    -56       C  
ATOM    878  C   SER A 153      15.105  12.497  21.050  1.00 16.76           C  
ANISOU  878  C   SER A 153     2281   2059   2030   -181     55    -83       C  
ATOM    879  O   SER A 153      13.907  12.749  20.928  1.00 18.94           O  
ANISOU  879  O   SER A 153     2569   2320   2307   -176     57    -93       O  
ATOM    880  CB  SER A 153      16.606  14.477  20.776  1.00 15.17           C  
ANISOU  880  CB  SER A 153     2059   1853   1850   -209     40    -48       C  
ATOM    881  OG  SER A 153      15.546  15.396  20.958  1.00 12.90           O  
ANISOU  881  OG  SER A 153     1784   1540   1575   -214     34    -56       O  
ATOM    882  N   GLY A 154      15.566  11.675  21.989  1.00 13.51           N  
ANISOU  882  N   GLY A 154     1873   1650   1613   -180     52    -93       N  
ATOM    883  CA  GLY A 154      14.660  11.084  22.960  1.00 13.18           C  
ANISOU  883  CA  GLY A 154     1847   1595   1565   -175     53   -115       C  
ATOM    884  C   GLY A 154      15.282   9.822  23.565  1.00 14.23           C  
ANISOU  884  C   GLY A 154     1978   1740   1688   -170     52   -121       C  
ATOM    885  O   GLY A 154      16.497   9.617  23.491  1.00 12.30           O  
ANISOU  885  O   GLY A 154     1721   1509   1442   -172     49   -109       O  
ATOM    886  N   THR A 155      14.416   9.000  24.160  1.00 11.26           N  
ANISOU  886  N   THR A 155     1615   1358   1305   -163     54   -137       N  
ATOM    887  CA  THR A 155      14.802   7.795  24.878  1.00 12.11           C  
ANISOU  887  CA  THR A 155     1726   1473   1405   -158     52   -143       C  
ATOM    888  C   THR A 155      14.437   6.573  24.045  1.00 14.97           C  
ANISOU  888  C   THR A 155     2083   1845   1759   -140     58   -145       C  
ATOM    889  O   THR A 155      13.250   6.360  23.746  1.00 14.18           O  
ANISOU  889  O   THR A 155     1992   1737   1658   -132     63   -154       O  
ATOM    890  CB  THR A 155      14.067   7.707  26.212  1.00 11.60           C  
ANISOU  890  CB  THR A 155     1675   1394   1337   -164     48   -158       C  
ATOM    891  CG2 THR A 155      14.611   6.540  27.010  1.00  8.71           C  
ANISOU  891  CG2 THR A 155     1310   1035    965   -162     43   -161       C  
ATOM    892  OG1 THR A 155      14.247   8.942  26.911  1.00 14.03           O  
ANISOU  892  OG1 THR A 155     1986   1690   1653   -179     41   -160       O  
ATOM    893  N   TYR A 156      15.440   5.778  23.694  1.00 13.83           N  
ANISOU  893  N   TYR A 156     1927   1717   1611   -132     57   -139       N  
ATOM    894  CA  TYR A 156      15.275   4.538  22.927  1.00 13.69           C  
ANISOU  894  CA  TYR A 156     1904   1710   1587   -113     60   -144       C  
ATOM    895  C   TYR A 156      15.788   3.346  23.771  1.00 13.70           C  
ANISOU  895  C   TYR A 156     1907   1713   1585   -111     51   -149       C  
ATOM    896  O   TYR A 156      16.193   3.502  24.923  1.00 11.95           O  
ANISOU  896  O   TYR A 156     1691   1485   1365   -123     44   -148       O  
ATOM    897  CB  TYR A 156      15.988   4.697  21.584  1.00 12.55           C  
ANISOU  897  CB  TYR A 156     1743   1587   1440   -105     64   -132       C  
ATOM    898  CG  TYR A 156      15.419   5.836  20.758  1.00 11.86           C  
ANISOU  898  CG  TYR A 156     1655   1496   1355   -109     71   -124       C  
ATOM    899  CD1 TYR A 156      14.558   5.569  19.677  1.00 12.91           C  
ANISOU  899  CD1 TYR A 156     1788   1633   1484    -94     78   -128       C  
ATOM    900  CD2 TYR A 156      15.749   7.175  21.049  1.00  8.95           C  
ANISOU  900  CD2 TYR A 156     1285   1120    995   -127     69   -114       C  
ATOM    901  CE1 TYR A 156      14.024   6.585  18.941  1.00 13.64           C  
ANISOU  901  CE1 TYR A 156     1881   1723   1579    -97     83   -121       C  
ATOM    902  CE2 TYR A 156      15.205   8.236  20.311  1.00 11.20           C  
ANISOU  902  CE2 TYR A 156     1569   1400   1284   -130     73   -106       C  
ATOM    903  CZ  TYR A 156      14.356   7.942  19.246  1.00 14.74           C  
ANISOU  903  CZ  TYR A 156     2018   1854   1727   -116     81   -109       C  
ATOM    904  OH  TYR A 156      13.773   8.966  18.470  1.00 14.97           O  
ANISOU  904  OH  TYR A 156     2047   1879   1761   -119     83   -100       O  
ATOM    905  N   PHE A 157      15.864   2.171  23.175  1.00 10.10           N  
ANISOU  905  N   PHE A 157     1445   1267   1127    -94     50   -153       N  
ATOM    906  CA  PHE A 157      15.891   0.932  23.971  1.00 15.28           C  
ANISOU  906  CA  PHE A 157     2107   1918   1782    -90     41   -161       C  
ATOM    907  C   PHE A 157      16.659  -0.138  23.194  1.00 15.37           C  
ANISOU  907  C   PHE A 157     2104   1944   1791    -71     36   -162       C  
ATOM    908  O   PHE A 157      16.274  -0.450  22.051  1.00 12.08           O  
ANISOU  908  O   PHE A 157     1682   1535   1374    -55     40   -165       O  
ATOM    909  CB  PHE A 157      14.411   0.528  24.214  1.00 14.79           C  
ANISOU  909  CB  PHE A 157     2060   1839   1720    -87     43   -170       C  
ATOM    910  CG  PHE A 157      14.148  -0.739  25.044  1.00 10.78           C  
ANISOU  910  CG  PHE A 157     1559   1323   1212    -85     33   -175       C  
ATOM    911  CD1 PHE A 157      15.100  -1.333  25.881  1.00  9.33           C  
ANISOU  911  CD1 PHE A 157     1372   1144   1030    -89     22   -172       C  
ATOM    912  CD2 PHE A 157      12.833  -1.275  25.021  1.00 12.58           C  
ANISOU  912  CD2 PHE A 157     1797   1542   1442    -80     34   -183       C  
ATOM    913  CE1 PHE A 157      14.780  -2.485  26.624  1.00  9.40           C  
ANISOU  913  CE1 PHE A 157     1388   1144   1041    -88     12   -175       C  
ATOM    914  CE2 PHE A 157      12.505  -2.415  25.748  1.00 16.33           C  
ANISOU  914  CE2 PHE A 157     2278   2009   1920    -79     24   -185       C  
ATOM    915  CZ  PHE A 157      13.493  -3.022  26.566  1.00 12.69           C  
ANISOU  915  CZ  PHE A 157     1814   1549   1458    -84     13   -180       C  
ATOM    916  N   TYR A 158      17.709  -0.723  23.770  1.00 10.82           N  
ANISOU  916  N   TYR A 158     1521   1374   1216    -72     26   -159       N  
ATOM    917  CA  TYR A 158      18.367  -1.806  23.061  1.00 10.06           C  
ANISOU  917  CA  TYR A 158     1412   1292   1120    -53     20   -164       C  
ATOM    918  C   TYR A 158      18.176  -3.110  23.824  1.00 10.63           C  
ANISOU  918  C   TYR A 158     1492   1352   1196    -47      7   -171       C  
ATOM    919  O   TYR A 158      18.288  -3.152  25.059  1.00 10.87           O  
ANISOU  919  O   TYR A 158     1531   1370   1228    -62     -0   -168       O  
ATOM    920  CB  TYR A 158      19.843  -1.470  22.783  1.00 14.62           C  
ANISOU  920  CB  TYR A 158     1970   1888   1695    -52     20   -156       C  
ATOM    921  CG  TYR A 158      20.811  -1.331  23.954  1.00 13.95           C  
ANISOU  921  CG  TYR A 158     1885   1802   1613    -68     11   -149       C  
ATOM    922  CD1 TYR A 158      21.697  -2.383  24.289  1.00 13.35           C  
ANISOU  922  CD1 TYR A 158     1802   1731   1539    -59     -1   -152       C  
ATOM    923  CD2 TYR A 158      20.924  -0.116  24.648  1.00 12.78           C  
ANISOU  923  CD2 TYR A 158     1743   1646   1466    -89     14   -140       C  
ATOM    924  CE1 TYR A 158      22.623  -2.273  25.334  1.00 12.75           C  
ANISOU  924  CE1 TYR A 158     1725   1654   1466    -72    -10   -146       C  
ATOM    925  CE2 TYR A 158      21.850   0.034  25.672  1.00 11.39           C  
ANISOU  925  CE2 TYR A 158     1565   1470   1292   -102      6   -135       C  
ATOM    926  CZ  TYR A 158      22.696  -1.065  26.018  1.00 13.42           C  
ANISOU  926  CZ  TYR A 158     1816   1734   1551    -94     -6   -138       C  
ATOM    927  OH  TYR A 158      23.603  -0.924  27.017  1.00 12.18           O  
ANISOU  927  OH  TYR A 158     1656   1575   1396   -106    -15   -133       O  
ATOM    928  N   HIS A 159      17.875  -4.176  23.089  1.00  7.83           N  
ANISOU  928  N   HIS A 159     1132    998    843    -27      1   -181       N  
ATOM    929  CA  HIS A 159      17.604  -5.436  23.755  1.00  8.60           C  
ANISOU  929  CA  HIS A 159     1238   1081    949    -23    -14   -187       C  
ATOM    930  C   HIS A 159      17.671  -6.559  22.719  1.00  9.72           C  
ANISOU  930  C   HIS A 159     1368   1229   1095      3    -22   -199       C  
ATOM    931  O   HIS A 159      17.615  -6.286  21.519  1.00 16.37           O  
ANISOU  931  O   HIS A 159     2202   2086   1931     17    -13   -204       O  
ATOM    932  CB  HIS A 159      16.241  -5.394  24.463  1.00  8.36           C  
ANISOU  932  CB  HIS A 159     1226   1030    920    -34    -12   -187       C  
ATOM    933  CG  HIS A 159      15.061  -5.334  23.543  1.00  9.41           C  
ANISOU  933  CG  HIS A 159     1363   1160   1052    -25     -3   -194       C  
ATOM    934  CD2 HIS A 159      14.147  -4.352  23.311  1.00 11.67           C  
ANISOU  934  CD2 HIS A 159     1656   1443   1336    -33     10   -193       C  
ATOM    935  ND1 HIS A 159      14.666  -6.412  22.774  1.00 12.38           N  
ANISOU  935  ND1 HIS A 159     1736   1534   1434     -5    -12   -204       N  
ATOM    936  CE1 HIS A 159      13.577  -6.088  22.079  1.00 11.25           C  
ANISOU  936  CE1 HIS A 159     1597   1388   1291     -1     -2   -209       C  
ATOM    937  NE2 HIS A 159      13.230  -4.854  22.402  1.00 14.82           N  
ANISOU  937  NE2 HIS A 159     2055   1838   1736    -17     11   -202       N  
ATOM    938  N   PRO A 160      17.778  -7.827  23.154  1.00 10.76           N  
ANISOU  938  N   PRO A 160     1501   1351   1235     11    -40   -204       N  
ATOM    939  CA  PRO A 160      17.904  -8.937  22.190  1.00 12.21           C  
ANISOU  939  CA  PRO A 160     1675   1540   1425     37    -51   -219       C  
ATOM    940  C   PRO A 160      16.583  -9.236  21.475  1.00 12.18           C  
ANISOU  940  C   PRO A 160     1679   1526   1424     48    -48   -227       C  
ATOM    941  O   PRO A 160      15.493  -8.870  21.930  1.00 12.18           O  
ANISOU  941  O   PRO A 160     1693   1510   1424     34    -42   -223       O  
ATOM    942  CB  PRO A 160      18.314 -10.137  23.059  1.00 12.11           C  
ANISOU  942  CB  PRO A 160     1664   1513   1423     39    -74   -219       C  
ATOM    943  CG  PRO A 160      17.722  -9.797  24.426  1.00 17.16           C  
ANISOU  943  CG  PRO A 160     2321   2135   2063     12    -72   -206       C  
ATOM    944  CD  PRO A 160      17.855  -8.285  24.553  1.00 14.43           C  
ANISOU  944  CD  PRO A 160     1976   1800   1706     -5    -52   -198       C  
ATOM    945  N   HIS A 161      16.689  -9.968  20.360  1.00 12.41           N  
ANISOU  945  N   HIS A 161     1696   1565   1455     74    -56   -242       N  
ATOM    946  CA  HIS A 161      15.488 -10.263  19.579  1.00 11.80           C  
ANISOU  946  CA  HIS A 161     1625   1479   1382     86    -55   -252       C  
ATOM    947  C   HIS A 161      15.514 -11.668  18.963  1.00 14.48           C  
ANISOU  947  C   HIS A 161     1955   1815   1731    113    -75   -270       C  
ATOM    948  O   HIS A 161      15.019 -11.832  17.836  1.00 16.62           O  
ANISOU  948  O   HIS A 161     2223   2093   2002    132    -73   -283       O  
ATOM    949  CB  HIS A 161      15.365  -9.181  18.471  1.00 15.54           C  
ANISOU  949  CB  HIS A 161     2091   1974   1840     91    -34   -252       C  
ATOM    950  CG  HIS A 161      13.957  -8.727  18.216  1.00 19.06           C  
ANISOU  950  CG  HIS A 161     2549   2407   2285     86    -24   -252       C  
ATOM    951  CD2 HIS A 161      13.355  -7.524  18.415  1.00 21.04           C  
ANISOU  951  CD2 HIS A 161     2809   2657   2530     67     -7   -241       C  
ATOM    952  ND1 HIS A 161      12.992  -9.555  17.684  1.00 21.49           N  
ANISOU  952  ND1 HIS A 161     2862   2704   2601    101    -33   -265       N  
ATOM    953  CE1 HIS A 161      11.847  -8.887  17.599  1.00 20.78           C  
ANISOU  953  CE1 HIS A 161     2782   2604   2509     91    -21   -262       C  
ATOM    954  NE2 HIS A 161      12.047  -7.643  18.003  1.00 19.72           N  
ANISOU  954  NE2 HIS A 161     2650   2476   2366     72     -5   -248       N  
ATOM    955  N   PRO A 162      16.100 -12.703  19.600  1.00 12.46           N  
ANISOU  955  N   PRO A 162     1698   1548   1488    116    -97   -272       N  
ATOM    956  CA  PRO A 162      16.077 -14.041  18.966  1.00 14.72           C  
ANISOU  956  CA  PRO A 162     1977   1829   1788    143   -119   -292       C  
ATOM    957  C   PRO A 162      14.657 -14.583  18.902  1.00 16.88           C  
ANISOU  957  C   PRO A 162     2264   2077   2074    144   -127   -295       C  
ATOM    958  O   PRO A 162      13.848 -14.364  19.806  1.00 18.72           O  
ANISOU  958  O   PRO A 162     2511   2291   2311    120   -123   -282       O  
ATOM    959  CB  PRO A 162      16.929 -14.910  19.899  1.00 13.40           C  
ANISOU  959  CB  PRO A 162     1808   1649   1634    140   -141   -289       C  
ATOM    960  CG  PRO A 162      16.668 -14.314  21.263  1.00 11.17           C  
ANISOU  960  CG  PRO A 162     1540   1354   1349    108   -133   -267       C  
ATOM    961  CD  PRO A 162      16.723 -12.776  20.944  1.00 10.92           C  
ANISOU  961  CD  PRO A 162     1508   1344   1297     96   -104   -259       C  
ATOM    962  N   HIS A 163      14.354 -15.294  17.822  1.00 13.75           N  
ANISOU  962  N   HIS A 163     1859   1683   1683    171   -137   -315       N  
ATOM    963  CA  HIS A 163      13.143 -16.129  17.719  1.00 15.49           C  
ANISOU  963  CA  HIS A 163     2089   1877   1921    176   -153   -322       C  
ATOM    964  C   HIS A 163      12.903 -16.922  18.987  1.00 13.96           C  
ANISOU  964  C   HIS A 163     1905   1654   1746    158   -172   -311       C  
ATOM    965  O   HIS A 163      13.795 -17.639  19.438  1.00 17.24           O  
ANISOU  965  O   HIS A 163     2315   2065   2171    163   -191   -311       O  
ATOM    966  CB  HIS A 163      13.351 -17.088  16.548  1.00 22.43           C  
ANISOU  966  CB  HIS A 163     2955   2761   2808    211   -171   -349       C  
ATOM    967  CG  HIS A 163      12.206 -17.997  16.280  1.00 31.83           C  
ANISOU  967  CG  HIS A 163     4151   3925   4016    220   -190   -359       C  
ATOM    968  CD2 HIS A 163      10.912 -17.952  16.674  1.00 34.88           C  
ANISOU  968  CD2 HIS A 163     4553   4290   4411    203   -187   -349       C  
ATOM    969  ND1 HIS A 163      12.329 -19.109  15.480  1.00 35.63           N  
ANISOU  969  ND1 HIS A 163     4623   4403   4512    250   -214   -384       N  
ATOM    970  CE1 HIS A 163      11.154 -19.713  15.387  1.00 36.68           C  
ANISOU  970  CE1 HIS A 163     4764   4510   4662    252   -227   -387       C  
ATOM    971  NE2 HIS A 163      10.278 -19.034  16.109  1.00 35.46           N  
ANISOU  971  NE2 HIS A 163     4626   4345   4505    223   -211   -366       N  
ATOM    972  N   GLY A 164      11.730 -16.760  19.586  1.00 12.02           N  
ANISOU  972  N   GLY A 164     1674   1388   1503    139   -168   -297       N  
ATOM    973  CA  GLY A 164      11.269 -17.592  20.684  1.00 15.34           C  
ANISOU  973  CA  GLY A 164     2104   1782   1943    123   -186   -285       C  
ATOM    974  C   GLY A 164      11.978 -17.424  22.012  1.00 16.77           C  
ANISOU  974  C   GLY A 164     2289   1962   2120     99   -187   -265       C  
ATOM    975  O   GLY A 164      11.565 -18.042  23.006  1.00 14.32           O  
ANISOU  975  O   GLY A 164     1987   1631   1822     84   -201   -251       O  
ATOM    976  N   ARG A 165      13.019 -16.606  22.084  1.00 14.87           N  
ANISOU  976  N   ARG A 165     2043   1743   1863     97   -173   -263       N  
ATOM    977  CA  ARG A 165      13.799 -16.550  23.314  1.00 14.89           C  
ANISOU  977  CA  ARG A 165     2048   1745   1865     78   -176   -247       C  
ATOM    978  C   ARG A 165      14.026 -15.114  23.782  1.00 15.37           C  
ANISOU  978  C   ARG A 165     2113   1823   1904     58   -150   -235       C  
ATOM    979  O   ARG A 165      14.894 -14.872  24.642  1.00 15.54           O  
ANISOU  979  O   ARG A 165     2135   1850   1921     45   -150   -225       O  
ATOM    980  CB  ARG A 165      15.120 -17.297  23.137  1.00 13.21           C  
ANISOU  980  CB  ARG A 165     1822   1538   1660     96   -196   -256       C  
ATOM    981  CG  ARG A 165      14.888 -18.824  23.067  1.00 12.92           C  
ANISOU  981  CG  ARG A 165     1784   1477   1649    111   -229   -265       C  
ATOM    982  CD  ARG A 165      14.540 -19.398  24.403  1.00 15.95           C  
ANISOU  982  CD  ARG A 165     2178   1838   2045     88   -245   -244       C  
ATOM    983  NE  ARG A 165      15.724 -19.460  25.229  1.00 15.52           N  
ANISOU  983  NE  ARG A 165     2121   1788   1988     80   -252   -235       N  
ATOM    984  CZ  ARG A 165      15.752 -19.922  26.466  1.00 15.68           C  
ANISOU  984  CZ  ARG A 165     2149   1793   2018     60   -267   -216       C  
ATOM    985  NH1 ARG A 165      14.660 -20.370  27.025  1.00 15.54           N1+
ANISOU  985  NH1 ARG A 165     2140   1755   2009     45   -275   -202       N1+
ATOM    986  NH2 ARG A 165      16.891 -19.965  27.132  1.00 15.60           N  
ANISOU  986  NH2 ARG A 165     2135   1789   2005     55   -274   -210       N  
ATOM    987  N   THR A 166      13.254 -14.154  23.253  1.00 14.09           N  
ANISOU  987  N   THR A 166     1955   1667   1730     55   -128   -237       N  
ATOM    988  CA  THR A 166      13.483 -12.767  23.631  1.00 12.87           C  
ANISOU  988  CA  THR A 166     1804   1528   1558     37   -103   -227       C  
ATOM    989  C   THR A 166      13.065 -12.517  25.071  1.00 13.80           C  
ANISOU  989  C   THR A 166     1935   1635   1673     10   -101   -210       C  
ATOM    990  O   THR A 166      13.735 -11.762  25.784  1.00 12.48           O  
ANISOU  990  O   THR A 166     1769   1478   1496     -6    -94   -201       O  
ATOM    991  CB  THR A 166      12.739 -11.836  22.666  1.00 11.33           C  
ANISOU  991  CB  THR A 166     1609   1342   1353     41    -83   -233       C  
ATOM    992  CG2 THR A 166      12.772 -10.356  23.132  1.00  7.65           C  
ANISOU  992  CG2 THR A 166     1148    886    871     21    -61   -222       C  
ATOM    993  OG1 THR A 166      13.388 -11.910  21.408  1.00 12.30           O  
ANISOU  993  OG1 THR A 166     1718   1482   1473     65    -82   -247       O  
ATOM    994  N   GLY A 167      11.962 -13.144  25.513  1.00 12.73           N  
ANISOU  994  N   GLY A 167     1808   1481   1547      2   -110   -205       N  
ATOM    995  CA  GLY A 167      11.514 -12.949  26.890  1.00 10.57           C  
ANISOU  995  CA  GLY A 167     1544   1201   1268    -24   -108   -188       C  
ATOM    996  C   GLY A 167      12.547 -13.446  27.889  1.00 12.02           C  
ANISOU  996  C   GLY A 167     1728   1384   1455    -32   -123   -178       C  
ATOM    997  O   GLY A 167      12.781 -12.824  28.931  1.00 12.56           O  
ANISOU  997  O   GLY A 167     1802   1459   1512    -52   -116   -167       O  
ATOM    998  N   TYR A 168      13.206 -14.556  27.567  1.00 12.61           N  
ANISOU  998  N   TYR A 168     1795   1452   1545    -16   -146   -184       N  
ATOM    999  CA  TYR A 168      14.204 -15.084  28.460  1.00 10.54           C  
ANISOU  999  CA  TYR A 168     1531   1188   1287    -22   -162   -174       C  
ATOM   1000  C   TYR A 168      15.404 -14.146  28.540  1.00 12.32           C  
ANISOU 1000  C   TYR A 168     1750   1433   1498    -24   -150   -176       C  
ATOM   1001  O   TYR A 168      15.898 -13.839  29.636  1.00 11.47           O  
ANISOU 1001  O   TYR A 168     1645   1329   1382    -42   -150   -163       O  
ATOM   1002  CB  TYR A 168      14.620 -16.482  27.982  1.00 12.95           C  
ANISOU 1002  CB  TYR A 168     1828   1480   1612     -1   -190   -182       C  
ATOM   1003  CG  TYR A 168      15.760 -17.129  28.761  1.00 10.42           C  
ANISOU 1003  CG  TYR A 168     1503   1157   1300     -4   -211   -175       C  
ATOM   1004  CD1 TYR A 168      17.099 -16.794  28.489  1.00 12.61           C  
ANISOU 1004  CD1 TYR A 168     1769   1451   1570      6   -209   -183       C  
ATOM   1005  CD2 TYR A 168      15.496 -18.086  29.777  1.00  9.57           C  
ANISOU 1005  CD2 TYR A 168     1401   1030   1204    -17   -233   -159       C  
ATOM   1006  CE1 TYR A 168      18.122 -17.386  29.182  1.00 14.87           C  
ANISOU 1006  CE1 TYR A 168     2050   1735   1864      4   -228   -177       C  
ATOM   1007  CE2 TYR A 168      16.509 -18.679  30.472  1.00  9.53           C  
ANISOU 1007  CE2 TYR A 168     1392   1022   1206    -19   -253   -152       C  
ATOM   1008  CZ  TYR A 168      17.821 -18.346  30.168  1.00 14.83           C  
ANISOU 1008  CZ  TYR A 168     2054   1711   1872     -8   -251   -161       C  
ATOM   1009  OH  TYR A 168      18.876 -18.920  30.829  1.00 17.60           O  
ANISOU 1009  OH  TYR A 168     2399   2057   2229     -9   -271   -156       O  
ATOM   1010  N   GLN A 169      15.918 -13.715  27.388  1.00  7.50           N  
ANISOU 1010  N   GLN A 169     1129    837    883     -6   -140   -190       N  
ATOM   1011  CA  GLN A 169      17.176 -12.964  27.393  1.00  7.92           C  
ANISOU 1011  CA  GLN A 169     1173    909    926     -7   -133   -189       C  
ATOM   1012  C   GLN A 169      17.004 -11.554  27.952  1.00 11.17           C  
ANISOU 1012  C   GLN A 169     1592   1330   1322    -29   -111   -181       C  
ATOM   1013  O   GLN A 169      17.890 -11.056  28.668  1.00 13.57           O  
ANISOU 1013  O   GLN A 169     1896   1641   1620    -40   -109   -173       O  
ATOM   1014  CB  GLN A 169      17.767 -12.924  25.998  1.00 12.25           C  
ANISOU 1014  CB  GLN A 169     1708   1473   1475     18   -129   -205       C  
ATOM   1015  CG  GLN A 169      18.283 -14.257  25.572  1.00 14.80           C  
ANISOU 1015  CG  GLN A 169     2020   1791   1813     40   -153   -216       C  
ATOM   1016  CD  GLN A 169      19.334 -14.140  24.493  1.00 17.39           C  
ANISOU 1016  CD  GLN A 169     2329   2141   2137     62   -150   -231       C  
ATOM   1017  NE2 GLN A 169      20.410 -14.925  24.621  1.00 16.71           N  
ANISOU 1017  NE2 GLN A 169     2232   2057   2060     74   -170   -235       N  
ATOM   1018  OE1 GLN A 169      19.172 -13.368  23.532  1.00 17.52           O  
ANISOU 1018  OE1 GLN A 169     2340   2175   2143     70   -131   -236       O  
ATOM   1019  N   VAL A 170      15.867 -10.876  27.679  1.00 14.19           N  
ANISOU 1019  N   VAL A 170     1983   1710   1698    -33    -94   -181       N  
ATOM   1020  CA  VAL A 170      15.622  -9.603  28.374  1.00 12.80           C  
ANISOU 1020  CA  VAL A 170     1815   1539   1509    -55    -76   -174       C  
ATOM   1021  C   VAL A 170      15.543  -9.845  29.878  1.00 13.06           C  
ANISOU 1021  C   VAL A 170     1857   1565   1539    -74    -85   -162       C  
ATOM   1022  O   VAL A 170      16.193  -9.171  30.690  1.00 14.18           O  
ANISOU 1022  O   VAL A 170     2001   1714   1674    -88    -82   -155       O  
ATOM   1023  CB  VAL A 170      14.328  -8.928  27.873  1.00 11.44           C  
ANISOU 1023  CB  VAL A 170     1650   1364   1332    -56    -59   -178       C  
ATOM   1024  CG1 VAL A 170      13.945  -7.738  28.785  1.00  9.53           C  
ANISOU 1024  CG1 VAL A 170     1418   1125   1079    -78    -46   -171       C  
ATOM   1025  CG2 VAL A 170      14.468  -8.497  26.446  1.00  8.41           C  
ANISOU 1025  CG2 VAL A 170     1256    991    947    -39    -49   -188       C  
ATOM   1026  N   TYR A 171      14.749 -10.832  30.266  1.00  9.10           N  
ANISOU 1026  N   TYR A 171     1362   1050   1046    -76    -97   -157       N  
ATOM   1027  CA  TYR A 171      14.493 -11.066  31.673  1.00 12.17           C  
ANISOU 1027  CA  TYR A 171     1760   1433   1430    -96   -104   -143       C  
ATOM   1028  C   TYR A 171      15.776 -11.322  32.423  1.00 12.15           C  
ANISOU 1028  C   TYR A 171     1754   1435   1427   -101   -117   -136       C  
ATOM   1029  O   TYR A 171      15.977 -10.800  33.521  1.00 13.66           O  
ANISOU 1029  O   TYR A 171     1950   1633   1608   -118   -114   -128       O  
ATOM   1030  CB  TYR A 171      13.542 -12.250  31.836  1.00 13.50           C  
ANISOU 1030  CB  TYR A 171     1932   1586   1611    -95   -118   -137       C  
ATOM   1031  CG  TYR A 171      13.247 -12.504  33.283  1.00 11.38           C  
ANISOU 1031  CG  TYR A 171     1673   1316   1337   -118   -124   -120       C  
ATOM   1032  CD1 TYR A 171      12.369 -11.659  33.974  1.00 12.19           C  
ANISOU 1032  CD1 TYR A 171     1784   1426   1424   -134   -108   -116       C  
ATOM   1033  CD2 TYR A 171      13.838 -13.565  33.957  1.00 14.08           C  
ANISOU 1033  CD2 TYR A 171     2013   1651   1687   -121   -148   -108       C  
ATOM   1034  CE1 TYR A 171      12.091 -11.882  35.319  1.00 16.25           C  
ANISOU 1034  CE1 TYR A 171     2303   1942   1928   -154   -113   -100       C  
ATOM   1035  CE2 TYR A 171      13.569 -13.798  35.294  1.00 12.30           C  
ANISOU 1035  CE2 TYR A 171     1793   1426   1454   -141   -154    -90       C  
ATOM   1036  CZ  TYR A 171      12.696 -12.967  35.961  1.00 15.79           C  
ANISOU 1036  CZ  TYR A 171     2244   1879   1879   -157   -136    -86       C  
ATOM   1037  OH  TYR A 171      12.427 -13.228  37.263  1.00 15.23           O  
ANISOU 1037  OH  TYR A 171     2178   1812   1799   -176   -141    -68       O  
ATOM   1038  N   TYR A 172      16.660 -12.118  31.853  1.00 11.86           N  
ANISOU 1038  N   TYR A 172     1707   1397   1404    -85   -132   -141       N  
ATOM   1039  CA  TYR A 172      17.894 -12.421  32.551  1.00 10.42           C  
ANISOU 1039  CA  TYR A 172     1520   1217   1222    -88   -146   -135       C  
ATOM   1040  C   TYR A 172      18.932 -11.323  32.436  1.00 12.82           C  
ANISOU 1040  C   TYR A 172     1817   1538   1514    -90   -134   -139       C  
ATOM   1041  O   TYR A 172      19.999 -11.486  33.029  1.00 15.85           O  
ANISOU 1041  O   TYR A 172     2196   1925   1900    -93   -145   -134       O  
ATOM   1042  CB  TYR A 172      18.491 -13.762  32.079  1.00 10.84           C  
ANISOU 1042  CB  TYR A 172     1563   1261   1293    -69   -171   -140       C  
ATOM   1043  CG  TYR A 172      17.870 -14.888  32.858  1.00 11.83           C  
ANISOU 1043  CG  TYR A 172     1696   1369   1430    -77   -191   -127       C  
ATOM   1044  CD1 TYR A 172      16.750 -15.551  32.371  1.00 13.16           C  
ANISOU 1044  CD1 TYR A 172     1868   1524   1608    -71   -195   -128       C  
ATOM   1045  CD2 TYR A 172      18.346 -15.248  34.121  1.00 14.34           C  
ANISOU 1045  CD2 TYR A 172     2019   1685   1746    -93   -205   -111       C  
ATOM   1046  CE1 TYR A 172      16.113 -16.592  33.093  1.00 17.14           C  
ANISOU 1046  CE1 TYR A 172     2378   2012   2124    -80   -215   -114       C  
ATOM   1047  CE2 TYR A 172      17.715 -16.316  34.878  1.00 14.51           C  
ANISOU 1047  CE2 TYR A 172     2046   1691   1777   -102   -225    -95       C  
ATOM   1048  CZ  TYR A 172      16.601 -16.974  34.322  1.00 21.04           C  
ANISOU 1048  CZ  TYR A 172     2875   2503   2617    -96   -229    -97       C  
ATOM   1049  OH  TYR A 172      15.943 -18.038  34.940  1.00 23.56           O  
ANISOU 1049  OH  TYR A 172     3199   2806   2949   -105   -249    -81       O  
ATOM   1050  N   GLY A 173      18.665 -10.214  31.721  1.00 11.27           N  
ANISOU 1050  N   GLY A 173     1620   1351   1311    -88   -113   -146       N  
ATOM   1051  CA  GLY A 173      19.519  -9.060  31.941  1.00 10.58           C  
ANISOU 1051  CA  GLY A 173     1529   1277   1213    -96   -103   -145       C  
ATOM   1052  C   GLY A 173      19.888  -8.254  30.738  1.00 12.25           C  
ANISOU 1052  C   GLY A 173     1730   1502   1425    -85    -89   -153       C  
ATOM   1053  O   GLY A 173      20.494  -7.184  30.891  1.00 12.89           O  
ANISOU 1053  O   GLY A 173     1807   1591   1498    -95    -79   -151       O  
ATOM   1054  N   LEU A 174      19.575  -8.739  29.533  1.00 10.13           N  
ANISOU 1054  N   LEU A 174     1454   1232   1161    -66    -87   -163       N  
ATOM   1055  CA  LEU A 174      19.987  -8.006  28.330  1.00 11.83           C  
ANISOU 1055  CA  LEU A 174     1658   1463   1374    -55    -74   -169       C  
ATOM   1056  C   LEU A 174      18.970  -6.908  27.999  1.00 15.13           C  
ANISOU 1056  C   LEU A 174     2083   1881   1784    -62    -55   -169       C  
ATOM   1057  O   LEU A 174      17.958  -7.164  27.346  1.00 15.28           O  
ANISOU 1057  O   LEU A 174     2106   1893   1806    -54    -50   -175       O  
ATOM   1058  CB  LEU A 174      20.185  -8.961  27.161  1.00 11.70           C  
ANISOU 1058  CB  LEU A 174     1629   1452   1366    -29    -82   -180       C  
ATOM   1059  CG  LEU A 174      21.342  -9.977  27.249  1.00 12.03           C  
ANISOU 1059  CG  LEU A 174     1659   1496   1415    -17   -101   -183       C  
ATOM   1060  CD1 LEU A 174      21.416 -10.743  25.902  1.00 10.61           C  
ANISOU 1060  CD1 LEU A 174     1466   1324   1240     12   -106   -198       C  
ATOM   1061  CD2 LEU A 174      22.670  -9.219  27.509  1.00  9.23           C  
ANISOU 1061  CD2 LEU A 174     1294   1159   1055    -24    -97   -177       C  
ATOM   1062  N   ALA A 175      19.284  -5.657  28.371  1.00 13.40           N  
ANISOU 1062  N   ALA A 175     1865   1668   1557    -78    -44   -164       N  
ATOM   1063  CA  ALA A 175      18.378  -4.538  28.183  1.00 11.80           C  
ANISOU 1063  CA  ALA A 175     1670   1462   1350    -87    -28   -164       C  
ATOM   1064  C   ALA A 175      19.104  -3.264  28.568  1.00 14.95           C  
ANISOU 1064  C   ALA A 175     2067   1868   1745   -102    -22   -157       C  
ATOM   1065  O   ALA A 175      19.796  -3.234  29.583  1.00 14.15           O  
ANISOU 1065  O   ALA A 175     1967   1767   1642   -113    -30   -152       O  
ATOM   1066  CB  ALA A 175      17.155  -4.691  29.083  1.00 10.30           C  
ANISOU 1066  CB  ALA A 175     1498   1260   1159    -98    -28   -163       C  
ATOM   1067  N   GLY A 176      18.927  -2.211  27.792  1.00 11.84           N  
ANISOU 1067  N   GLY A 176     1669   1480   1349   -102     -8   -157       N  
ATOM   1068  CA  GLY A 176      19.542  -0.961  28.209  1.00 10.14           C  
ANISOU 1068  CA  GLY A 176     1452   1269   1132   -118     -5   -150       C  
ATOM   1069  C   GLY A 176      18.888   0.191  27.469  1.00 13.48           C  
ANISOU 1069  C   GLY A 176     1876   1690   1556   -121      8   -150       C  
ATOM   1070  O   GLY A 176      18.152   0.016  26.481  1.00 17.18           O  
ANISOU 1070  O   GLY A 176     2344   2159   2023   -108     15   -154       O  
ATOM   1071  N   MET A 177      19.191   1.384  27.953  1.00  8.79           N  
ANISOU 1071  N   MET A 177     1284   1095    963   -136     10   -145       N  
ATOM   1072  CA  MET A 177      18.648   2.598  27.359  1.00  7.80           C  
ANISOU 1072  CA  MET A 177     1159    966    838   -141     20   -144       C  
ATOM   1073  C   MET A 177      19.597   3.227  26.350  1.00 12.15           C  
ANISOU 1073  C   MET A 177     1693   1531   1392   -139     24   -133       C  
ATOM   1074  O   MET A 177      20.834   3.098  26.433  1.00 10.43           O  
ANISOU 1074  O   MET A 177     1463   1325   1176   -141     17   -125       O  
ATOM   1075  CB  MET A 177      18.342   3.599  28.468  1.00  7.89           C  
ANISOU 1075  CB  MET A 177     1182    965    850   -159     17   -146       C  
ATOM   1076  CG  MET A 177      17.879   5.007  28.034  1.00 10.80           C  
ANISOU 1076  CG  MET A 177     1553   1326   1226   -166     24   -145       C  
ATOM   1077  SD  MET A 177      17.342   5.962  29.494  1.00 13.46           S  
ANISOU 1077  SD  MET A 177     1904   1647   1562   -183     19   -154       S  
ATOM   1078  CE  MET A 177      15.903   5.038  30.074  1.00 10.86           C  
ANISOU 1078  CE  MET A 177     1590   1312   1224   -177     23   -167       C  
ATOM   1079  N   ILE A 178      18.987   3.930  25.382  1.00 12.24           N  
ANISOU 1079  N   ILE A 178     1703   1542   1405   -137     33   -130       N  
ATOM   1080  CA  ILE A 178      19.698   4.738  24.396  1.00 15.74           C  
ANISOU 1080  CA  ILE A 178     2131   2000   1851   -139     37   -116       C  
ATOM   1081  C   ILE A 178      19.188   6.149  24.541  1.00 14.29           C  
ANISOU 1081  C   ILE A 178     1954   1802   1674   -153     39   -113       C  
ATOM   1082  O   ILE A 178      17.973   6.340  24.682  1.00 13.59           O  
ANISOU 1082  O   ILE A 178     1878   1699   1586   -153     43   -122       O  
ATOM   1083  CB  ILE A 178      19.437   4.258  22.954  1.00 14.69           C  
ANISOU 1083  CB  ILE A 178     1987   1882   1713   -120     45   -116       C  
ATOM   1084  CG1 ILE A 178      20.039   2.870  22.712  1.00 17.07           C  
ANISOU 1084  CG1 ILE A 178     2278   2197   2008   -102     42   -121       C  
ATOM   1085  CG2 ILE A 178      19.866   5.307  21.946  1.00 15.02           C  
ANISOU 1085  CG2 ILE A 178     2015   1936   1756   -124     52    -99       C  
ATOM   1086  CD1 ILE A 178      19.413   2.179  21.478  1.00 13.87           C  
ANISOU 1086  CD1 ILE A 178     1869   1802   1597    -81     48   -128       C  
ATOM   1087  N   ILE A 179      20.089   7.138  24.490  1.00 10.78           N  
ANISOU 1087  N   ILE A 179     1499   1361   1237   -166     36    -99       N  
ATOM   1088  CA  ILE A 179      19.654   8.528  24.448  1.00 11.12           C  
ANISOU 1088  CA  ILE A 179     1545   1390   1289   -180     35    -94       C  
ATOM   1089  C   ILE A 179      20.218   9.152  23.199  1.00 14.78           C  
ANISOU 1089  C   ILE A 179     1992   1869   1755   -180     40    -75       C  
ATOM   1090  O   ILE A 179      21.445   9.239  23.047  1.00 14.10           O  
ANISOU 1090  O   ILE A 179     1889   1798   1672   -185     37    -61       O  
ATOM   1091  CB  ILE A 179      20.053   9.336  25.705  1.00 12.09           C  
ANISOU 1091  CB  ILE A 179     1675   1499   1421   -198     24    -96       C  
ATOM   1092  CG1 ILE A 179      19.243   8.876  26.928  1.00 13.31           C  
ANISOU 1092  CG1 ILE A 179     1848   1639   1570   -197     21   -115       C  
ATOM   1093  CG2 ILE A 179      19.819  10.846  25.479  1.00  9.23           C  
ANISOU 1093  CG2 ILE A 179     1313   1123   1072   -211     21    -89       C  
ATOM   1094  CD1 ILE A 179      19.734   9.509  28.295  1.00 16.84           C  
ANISOU 1094  CD1 ILE A 179     2302   2076   2024   -213      8   -120       C  
ATOM   1095  N   ILE A 180      19.323   9.645  22.329  1.00 13.55           N  
ANISOU 1095  N   ILE A 180     1838   1709   1600   -176     47    -72       N  
ATOM   1096  CA  ILE A 180      19.715  10.397  21.136  1.00 14.94           C  
ANISOU 1096  CA  ILE A 180     1998   1899   1779   -180     51    -52       C  
ATOM   1097  C   ILE A 180      19.547  11.876  21.438  1.00 15.86           C  
ANISOU 1097  C   ILE A 180     2120   1995   1913   -198     43    -43       C  
ATOM   1098  O   ILE A 180      18.559  12.289  22.085  1.00 12.99           O  
ANISOU 1098  O   ILE A 180     1774   1608   1554   -202     40    -58       O  
ATOM   1099  CB  ILE A 180      18.873   9.993  19.913  1.00 15.49           C  
ANISOU 1099  CB  ILE A 180     2066   1980   1840   -162     62    -53       C  
ATOM   1100  CG1 ILE A 180      19.075   8.501  19.619  1.00 13.61           C  
ANISOU 1100  CG1 ILE A 180     1824   1761   1587   -142     67    -63       C  
ATOM   1101  CG2 ILE A 180      19.232  10.891  18.690  1.00 14.38           C  
ANISOU 1101  CG2 ILE A 180     1910   1854   1701   -167     66    -28       C  
ATOM   1102  CD1 ILE A 180      18.275   7.987  18.393  1.00 11.45           C  
ANISOU 1102  CD1 ILE A 180     1549   1499   1304   -123     77    -66       C  
ATOM   1103  N   GLU A 181      20.535  12.679  20.999  1.00 15.80           N  
ANISOU 1103  N   GLU A 181     2095   1997   1912   -211     39    -20       N  
ATOM   1104  CA  GLU A 181      20.550  14.122  21.191  1.00 13.53           C  
ANISOU 1104  CA  GLU A 181     1807   1690   1644   -230     29     -9       C  
ATOM   1105  C   GLU A 181      20.458  14.806  19.846  1.00 15.45           C  
ANISOU 1105  C   GLU A 181     2038   1944   1889   -232     34     14       C  
ATOM   1106  O   GLU A 181      20.988  14.308  18.855  1.00 14.18           O  
ANISOU 1106  O   GLU A 181     1860   1812   1716   -224     43     28       O  
ATOM   1107  CB  GLU A 181      21.803  14.556  21.896  1.00 12.72           C  
ANISOU 1107  CB  GLU A 181     1695   1588   1551   -246     17      1       C  
ATOM   1108  CG  GLU A 181      21.824  13.944  23.274  1.00 19.63           C  
ANISOU 1108  CG  GLU A 181     2583   2452   2423   -245     11    -22       C  
ATOM   1109  CD  GLU A 181      22.950  14.451  24.169  1.00 25.41           C  
ANISOU 1109  CD  GLU A 181     3309   3179   3167   -262     -3    -17       C  
ATOM   1110  OE1 GLU A 181      24.132  14.313  23.808  1.00 26.24           O  
ANISOU 1110  OE1 GLU A 181     3395   3303   3271   -265     -3      1       O  
ATOM   1111  OE2 GLU A 181      22.640  15.019  25.235  1.00 28.45           O1-
ANISOU 1111  OE2 GLU A 181     3707   3540   3561   -270    -15    -30       O1-
ATOM   1112  N   ASP A 182      19.784  15.949  19.830  1.00 16.86           N  
ANISOU 1112  N   ASP A 182     2224   2098   2082   -243     26     18       N  
ATOM   1113  CA  ASP A 182      19.699  16.826  18.670  1.00 15.37           C  
ANISOU 1113  CA  ASP A 182     2024   1914   1900   -249     27     43       C  
ATOM   1114  C   ASP A 182      19.572  18.257  19.184  1.00 15.13           C  
ANISOU 1114  C   ASP A 182     2001   1853   1896   -268      9     48       C  
ATOM   1115  O   ASP A 182      19.666  18.524  20.390  1.00 16.90           O  
ANISOU 1115  O   ASP A 182     2235   2056   2131   -277     -3     33       O  
ATOM   1116  CB  ASP A 182      18.532  16.414  17.744  1.00 18.22           C  
ANISOU 1116  CB  ASP A 182     2392   2281   2249   -232     39     36       C  
ATOM   1117  CG  ASP A 182      17.125  16.570  18.378  1.00 14.17           C  
ANISOU 1117  CG  ASP A 182     1904   1737   1743   -227     36     10       C  
ATOM   1118  OD1 ASP A 182      16.972  17.213  19.423  1.00 13.16           O  
ANISOU 1118  OD1 ASP A 182     1788   1583   1630   -238     24     -1       O  
ATOM   1119  OD2 ASP A 182      16.147  15.994  17.809  1.00 13.87           O1-
ANISOU 1119  OD2 ASP A 182     1873   1704   1694   -211     46     -1       O1-
ATOM   1120  N   GLU A 183      19.333  19.196  18.273  1.00 16.75           N  
ANISOU 1120  N   GLU A 183     2199   2055   2112   -277      6     70       N  
ATOM   1121  CA  GLU A 183      19.345  20.581  18.691  1.00 14.85           C  
ANISOU 1121  CA  GLU A 183     1959   1784   1898   -297    -14     78       C  
ATOM   1122  C   GLU A 183      18.226  20.907  19.701  1.00 16.81           C  
ANISOU 1122  C   GLU A 183     2233   1998   2156   -294    -23     46       C  
ATOM   1123  O   GLU A 183      18.459  21.674  20.663  1.00 15.42           O  
ANISOU 1123  O   GLU A 183     2062   1797   2000   -307    -41     39       O  
ATOM   1124  CB  GLU A 183      19.260  21.487  17.472  1.00 17.98           C  
ANISOU 1124  CB  GLU A 183     2345   2183   2304   -305    -17    110       C  
ATOM   1125  CG  GLU A 183      19.381  22.977  17.914  1.00 30.11           C  
ANISOU 1125  CG  GLU A 183     3882   3685   3874   -328    -42    121       C  
ATOM   1126  CD  GLU A 183      19.862  23.932  16.800  1.00 42.94           C  
ANISOU 1126  CD  GLU A 183     5487   5317   5512   -344    -49    163       C  
ATOM   1127  OE1 GLU A 183      20.369  23.460  15.737  1.00 47.02           O  
ANISOU 1127  OE1 GLU A 183     5985   5870   6010   -340    -33    187       O  
ATOM   1128  OE2 GLU A 183      19.733  25.168  17.011  1.00 49.84           O1-
ANISOU 1128  OE2 GLU A 183     6363   6160   6414   -361    -70    172       O1-
ATOM   1129  N   ASP A 184      17.017  20.315  19.533  1.00 15.74           N  
ANISOU 1129  N   ASP A 184     2111   1860   2007   -276    -12     26       N  
ATOM   1130  CA  ASP A 184      15.945  20.551  20.518  1.00 15.51           C  
ANISOU 1130  CA  ASP A 184     2104   1803   1987   -272    -18     -5       C  
ATOM   1131  C   ASP A 184      16.356  20.059  21.907  1.00 13.22           C  
ANISOU 1131  C   ASP A 184     1822   1510   1693   -273    -22    -27       C  
ATOM   1132  O   ASP A 184      16.015  20.663  22.927  1.00 12.50           O  
ANISOU 1132  O   ASP A 184     1742   1394   1613   -278    -35    -46       O  
ATOM   1133  CB  ASP A 184      14.643  19.832  20.109  1.00 13.99           C  
ANISOU 1133  CB  ASP A 184     1924   1614   1779   -254     -4    -23       C  
ATOM   1134  CG  ASP A 184      13.970  20.424  18.861  1.00 16.98           C  
ANISOU 1134  CG  ASP A 184     2298   1989   2163   -251     -2     -7       C  
ATOM   1135  OD1 ASP A 184      14.061  21.656  18.614  1.00 15.92           O  
ANISOU 1135  OD1 ASP A 184     2161   1838   2050   -265    -17     10       O  
ATOM   1136  OD2 ASP A 184      13.311  19.608  18.143  1.00 18.08           O1-
ANISOU 1136  OD2 ASP A 184     2441   2145   2285   -235     14    -11       O1-
ATOM   1137  N   GLU A 185      17.031  18.921  21.969  1.00 12.90           N  
ANISOU 1137  N   GLU A 185     1774   1493   1633   -266    -11    -27       N  
ATOM   1138  CA  GLU A 185      17.521  18.420  23.252  1.00 11.43           C  
ANISOU 1138  CA  GLU A 185     1594   1306   1442   -267    -16    -44       C  
ATOM   1139  C   GLU A 185      18.585  19.333  23.808  1.00 13.92           C  
ANISOU 1139  C   GLU A 185     1900   1611   1776   -287    -33    -33       C  
ATOM   1140  O   GLU A 185      18.561  19.642  25.000  1.00 16.93           O  
ANISOU 1140  O   GLU A 185     2293   1976   2166   -292    -46    -51       O  
ATOM   1141  CB  GLU A 185      18.063  16.991  23.077  1.00 15.08           C  
ANISOU 1141  CB  GLU A 185     2049   1797   1883   -256     -1    -43       C  
ATOM   1142  CG  GLU A 185      18.742  16.309  24.276  1.00 17.19           C  
ANISOU 1142  CG  GLU A 185     2320   2068   2143   -257     -5    -56       C  
ATOM   1143  CD  GLU A 185      17.847  16.167  25.469  1.00 21.95           C  
ANISOU 1143  CD  GLU A 185     2943   2655   2744   -253     -8    -84       C  
ATOM   1144  OE1 GLU A 185      16.630  16.386  25.337  1.00 24.94           O  
ANISOU 1144  OE1 GLU A 185     3333   3020   3122   -247     -5    -97       O  
ATOM   1145  OE2 GLU A 185      18.368  15.848  26.566  1.00 23.46           O1-
ANISOU 1145  OE2 GLU A 185     3137   2845   2932   -257    -15    -95       O1-
ATOM   1146  N   ASP A 186      19.544  19.781  22.976  1.00 15.03           N  
ANISOU 1146  N   ASP A 186     2023   1764   1926   -297    -36     -2       N  
ATOM   1147  CA  ASP A 186      20.508  20.764  23.480  1.00 17.90           C  
ANISOU 1147  CA  ASP A 186     2377   2113   2311   -317    -55     10       C  
ATOM   1148  C   ASP A 186      19.780  21.942  24.119  1.00 17.52           C  
ANISOU 1148  C   ASP A 186     2343   2030   2285   -325    -75     -4       C  
ATOM   1149  O   ASP A 186      20.083  22.333  25.257  1.00 16.84           O  
ANISOU 1149  O   ASP A 186     2262   1927   2209   -332    -90    -20       O  
ATOM   1150  CB  ASP A 186      21.411  21.292  22.361  1.00 20.31           C  
ANISOU 1150  CB  ASP A 186     2659   2434   2626   -330    -56     48       C  
ATOM   1151  CG  ASP A 186      22.244  20.223  21.708  1.00 25.67           C  
ANISOU 1151  CG  ASP A 186     3321   3149   3282   -322    -40     63       C  
ATOM   1152  OD1 ASP A 186      22.623  19.225  22.392  1.00 25.45           O  
ANISOU 1152  OD1 ASP A 186     3296   3135   3240   -313    -34     48       O  
ATOM   1153  OD2 ASP A 186      22.504  20.409  20.486  1.00 27.24           O1-
ANISOU 1153  OD2 ASP A 186     3503   3368   3479   -324    -33     91       O1-
ATOM   1154  N   ASN A 187      18.800  22.499  23.400  1.00 13.63           N  
ANISOU 1154  N   ASN A 187     1855   1524   1799   -322    -74     -2       N  
ATOM   1155  CA  ASN A 187      18.079  23.677  23.892  1.00 17.06           C  
ANISOU 1155  CA  ASN A 187     2300   1925   2258   -328    -93    -16       C  
ATOM   1156  C   ASN A 187      17.315  23.379  25.177  1.00 17.13           C  
ANISOU 1156  C   ASN A 187     2329   1921   2259   -318    -95    -56       C  
ATOM   1157  O   ASN A 187      17.202  24.237  26.058  1.00 19.78           O  
ANISOU 1157  O   ASN A 187     2671   2231   2612   -324   -114    -73       O  
ATOM   1158  CB  ASN A 187      17.102  24.206  22.838  1.00 17.07           C  
ANISOU 1158  CB  ASN A 187     2304   1918   2265   -324    -90     -7       C  
ATOM   1159  CG  ASN A 187      17.803  24.788  21.643  1.00 19.64           C  
ANISOU 1159  CG  ASN A 187     2610   2250   2602   -338    -94     34       C  
ATOM   1160  ND2 ASN A 187      17.107  24.808  20.517  1.00 21.85           N  
ANISOU 1160  ND2 ASN A 187     2887   2537   2877   -331    -84     47       N  
ATOM   1161  OD1 ASN A 187      18.982  25.158  21.708  1.00 19.92           O  
ANISOU 1161  OD1 ASN A 187     2631   2290   2648   -353   -104     56       O  
ATOM   1162  N   LEU A 188      16.715  22.201  25.266  1.00 16.08           N  
ANISOU 1162  N   LEU A 188     2206   1805   2101   -301    -75    -72       N  
ATOM   1163  CA  LEU A 188      15.997  21.836  26.474  1.00 13.46           C  
ANISOU 1163  CA  LEU A 188     1889   1467   1758   -292    -75   -107       C  
ATOM   1164  C   LEU A 188      16.962  21.678  27.643  1.00 15.04           C  
ANISOU 1164  C   LEU A 188     2089   1668   1958   -299    -84   -115       C  
ATOM   1165  O   LEU A 188      16.708  22.177  28.739  1.00 20.12           O  
ANISOU 1165  O   LEU A 188     2742   2295   2607   -301    -98   -139       O  
ATOM   1166  CB  LEU A 188      15.239  20.533  26.216  1.00 11.51           C  
ANISOU 1166  CB  LEU A 188     1650   1238   1486   -275    -52   -116       C  
ATOM   1167  CG  LEU A 188      14.428  20.038  27.386  1.00 14.53           C  
ANISOU 1167  CG  LEU A 188     2049   1618   1856   -265    -49   -149       C  
ATOM   1168  CD1 LEU A 188      13.443  21.095  27.970  1.00 15.48           C  
ANISOU 1168  CD1 LEU A 188     2179   1713   1988   -265    -62   -173       C  
ATOM   1169  CD2 LEU A 188      13.690  18.728  26.991  1.00 15.25           C  
ANISOU 1169  CD2 LEU A 188     2144   1728   1923   -249    -28   -154       C  
ATOM   1170  N   LYS A 189      18.087  20.995  27.426  1.00 17.62           N  
ANISOU 1170  N   LYS A 189     2404   2016   2276   -303    -78    -96       N  
ATOM   1171  CA  LYS A 189      19.077  20.806  28.499  1.00 20.82           C  
ANISOU 1171  CA  LYS A 189     2806   2425   2679   -310    -87   -102       C  
ATOM   1172  C   LYS A 189      19.552  22.154  29.046  1.00 18.15           C  
ANISOU 1172  C   LYS A 189     2465   2062   2368   -326   -113   -102       C  
ATOM   1173  O   LYS A 189      19.653  22.355  30.266  1.00 16.84           O  
ANISOU 1173  O   LYS A 189     2307   1887   2204   -327   -126   -124       O  
ATOM   1174  CB  LYS A 189      20.299  20.015  27.975  1.00 24.45           C  
ANISOU 1174  CB  LYS A 189     3249   2911   3130   -313    -79    -77       C  
ATOM   1175  CG  LYS A 189      20.045  18.507  27.670  1.00 32.77           C  
ANISOU 1175  CG  LYS A 189     4305   3990   4157   -296    -57    -81       C  
ATOM   1176  CD  LYS A 189      21.347  17.629  27.674  1.00 38.36           C  
ANISOU 1176  CD  LYS A 189     4998   4722   4854   -297    -53    -68       C  
ATOM   1177  CE  LYS A 189      22.367  18.055  26.625  1.00 44.16           C  
ANISOU 1177  CE  LYS A 189     5710   5468   5599   -307    -54    -36       C  
ATOM   1178  NZ  LYS A 189      23.630  17.207  26.555  1.00 48.85           N1+
ANISOU 1178  NZ  LYS A 189     6290   6088   6184   -306    -50    -22       N1+
ATOM   1179  N   GLN A 190      19.871  23.091  28.152  1.00 14.81           N  
ANISOU 1179  N   GLN A 190     2032   1630   1967   -338   -123    -78       N  
ATOM   1180  CA  GLN A 190      20.330  24.396  28.609  1.00 19.57           C  
ANISOU 1180  CA  GLN A 190     2630   2206   2599   -353   -150    -76       C  
ATOM   1181  C   GLN A 190      19.225  25.144  29.329  1.00 20.41           C  
ANISOU 1181  C   GLN A 190     2754   2285   2717   -348   -164   -107       C  
ATOM   1182  O   GLN A 190      19.482  25.843  30.313  1.00 22.41           O  
ANISOU 1182  O   GLN A 190     3011   2520   2984   -354   -185   -124       O  
ATOM   1183  CB  GLN A 190      20.827  25.232  27.435  1.00 28.74           C  
ANISOU 1183  CB  GLN A 190     3775   3363   3783   -368   -157    -40       C  
ATOM   1184  CG  GLN A 190      20.963  26.708  27.811  1.00 39.31           C  
ANISOU 1184  CG  GLN A 190     5113   4667   5157   -382   -188    -40       C  
ATOM   1185  CD  GLN A 190      21.442  27.569  26.662  1.00 52.11           C  
ANISOU 1185  CD  GLN A 190     6718   6282   6802   -399   -197     -1       C  
ATOM   1186  NE2 GLN A 190      20.641  28.582  26.300  1.00 57.17           N  
ANISOU 1186  NE2 GLN A 190     7363   6895   7465   -402   -211     -1       N  
ATOM   1187  OE1 GLN A 190      22.500  27.321  26.085  1.00 56.23           O  
ANISOU 1187  OE1 GLN A 190     7221   6824   7321   -409   -192     31       O  
ATOM   1188  N   ALA A 191      17.997  25.045  28.833  1.00 17.94           N  
ANISOU 1188  N   ALA A 191     2450   1969   2397   -335   -153   -117       N  
ATOM   1189  CA  ALA A 191      16.891  25.759  29.465  1.00 19.47           C  
ANISOU 1189  CA  ALA A 191     2659   2139   2600   -329   -164   -148       C  
ATOM   1190  C   ALA A 191      16.715  25.328  30.911  1.00 20.73           C  
ANISOU 1190  C   ALA A 191     2831   2303   2745   -321   -165   -183       C  
ATOM   1191  O   ALA A 191      16.283  26.115  31.756  1.00 23.74           O  
ANISOU 1191  O   ALA A 191     3219   2663   3136   -320   -184   -209       O  
ATOM   1192  CB  ALA A 191      15.591  25.512  28.700  1.00 16.10           C  
ANISOU 1192  CB  ALA A 191     2239   1713   2164   -315   -148   -153       C  
ATOM   1193  N   LEU A 192      16.932  24.044  31.187  1.00 15.87           N  
ANISOU 1193  N   LEU A 192     2215   1714   2100   -314   -146   -184       N  
ATOM   1194  CA  LEU A 192      16.599  23.494  32.482  1.00 17.40           C  
ANISOU 1194  CA  LEU A 192     2422   1915   2274   -305   -144   -214       C  
ATOM   1195  C   LEU A 192      17.816  23.063  33.269  1.00 18.72           C  
ANISOU 1195  C   LEU A 192     2584   2095   2435   -313   -150   -211       C  
ATOM   1196  O   LEU A 192      17.660  22.515  34.366  1.00 17.18           O  
ANISOU 1196  O   LEU A 192     2397   1910   2222   -307   -148   -234       O  
ATOM   1197  CB  LEU A 192      15.597  22.336  32.315  1.00 15.17           C  
ANISOU 1197  CB  LEU A 192     2147   1652   1965   -289   -119   -224       C  
ATOM   1198  CG  LEU A 192      14.155  22.750  31.914  1.00 15.25           C  
ANISOU 1198  CG  LEU A 192     2167   1650   1978   -279   -114   -238       C  
ATOM   1199  CD1 LEU A 192      13.193  21.542  31.670  1.00 17.77           C  
ANISOU 1199  CD1 LEU A 192     2493   1989   2271   -265    -90   -244       C  
ATOM   1200  CD2 LEU A 192      13.560  23.594  32.973  1.00 18.61           C  
ANISOU 1200  CD2 LEU A 192     2602   2060   2412   -276   -131   -270       C  
ATOM   1201  N   ASP A 193      19.017  23.213  32.702  1.00 19.47           N  
ANISOU 1201  N   ASP A 193     2663   2191   2542   -325   -155   -182       N  
ATOM   1202  CA  ASP A 193      20.250  22.726  33.324  1.00 25.17           C  
ANISOU 1202  CA  ASP A 193     3378   2927   3258   -333   -159   -176       C  
ATOM   1203  C   ASP A 193      20.150  21.227  33.683  1.00 24.12           C  
ANISOU 1203  C   ASP A 193     3251   2821   3094   -321   -138   -183       C  
ATOM   1204  O   ASP A 193      20.408  20.786  34.820  1.00 22.81           O  
ANISOU 1204  O   ASP A 193     3090   2662   2914   -320   -142   -199       O  
ATOM   1205  CB  ASP A 193      20.633  23.571  34.537  1.00 36.27           C  
ANISOU 1205  CB  ASP A 193     4788   4315   4678   -340   -184   -197       C  
ATOM   1206  CG  ASP A 193      21.981  23.147  35.119  1.00 46.86           C  
ANISOU 1206  CG  ASP A 193     6121   5669   6016   -349   -191   -188       C  
ATOM   1207  OD1 ASP A 193      22.851  22.710  34.318  1.00 49.75           O  
ANISOU 1207  OD1 ASP A 193     6472   6049   6381   -355   -182   -158       O  
ATOM   1208  OD2 ASP A 193      22.149  23.171  36.369  1.00 52.68           O1-
ANISOU 1208  OD2 ASP A 193     6865   6404   6746   -348   -202   -211       O1-
ATOM   1209  N   LEU A 194      19.731  20.433  32.699  1.00 21.93           N  
ANISOU 1209  N   LEU A 194     2971   2558   2803   -313   -117   -169       N  
ATOM   1210  CA  LEU A 194      19.579  19.005  32.896  1.00 19.91           C  
ANISOU 1210  CA  LEU A 194     2719   2325   2520   -302    -98   -173       C  
ATOM   1211  C   LEU A 194      20.939  18.390  32.642  1.00 24.54           C  
ANISOU 1211  C   LEU A 194     3292   2928   3104   -308    -97   -151       C  
ATOM   1212  O   LEU A 194      21.601  18.750  31.668  1.00 28.59           O  
ANISOU 1212  O   LEU A 194     3790   3442   3630   -315    -98   -126       O  
ATOM   1213  CB  LEU A 194      18.536  18.452  31.924  1.00 18.91           C  
ANISOU 1213  CB  LEU A 194     2597   2204   2384   -289    -79   -170       C  
ATOM   1214  CG  LEU A 194      17.148  19.046  32.155  1.00 15.96           C  
ANISOU 1214  CG  LEU A 194     2236   1815   2012   -283    -80   -192       C  
ATOM   1215  CD1 LEU A 194      16.238  18.601  31.037  1.00 13.57           C  
ANISOU 1215  CD1 LEU A 194     1935   1517   1703   -273    -62   -185       C  
ATOM   1216  CD2 LEU A 194      16.636  18.533  33.464  1.00 13.67           C  
ANISOU 1216  CD2 LEU A 194     1959   1530   1704   -276    -79   -219       C  
ATOM   1217  N   GLU A 195      21.365  17.481  33.512  1.00 19.78           N  
ANISOU 1217  N   GLU A 195     2691   2338   2485   -305    -96   -159       N  
ATOM   1218  CA  GLU A 195      22.653  16.813  33.330  1.00 18.92           C  
ANISOU 1218  CA  GLU A 195     2569   2248   2373   -308    -94   -139       C  
ATOM   1219  C   GLU A 195      22.460  15.314  33.593  1.00 16.53           C  
ANISOU 1219  C   GLU A 195     2271   1963   2046   -296    -80   -146       C  
ATOM   1220  O   GLU A 195      21.894  14.948  34.637  1.00 14.36           O  
ANISOU 1220  O   GLU A 195     2010   1688   1758   -292    -81   -165       O  
ATOM   1221  CB  GLU A 195      23.691  17.415  34.274  1.00 24.38           C  
ANISOU 1221  CB  GLU A 195     3257   2932   3076   -322   -114   -142       C  
ATOM   1222  CG  GLU A 195      25.030  16.762  34.206  1.00 40.02           C  
ANISOU 1222  CG  GLU A 195     5222   4929   5053   -326   -115   -125       C  
ATOM   1223  CD  GLU A 195      26.065  17.413  35.160  1.00 52.69           C  
ANISOU 1223  CD  GLU A 195     6822   6525   6671   -339   -137   -127       C  
ATOM   1224  OE1 GLU A 195      25.750  18.469  35.824  1.00 52.36           O  
ANISOU 1224  OE1 GLU A 195     6788   6464   6643   -346   -153   -143       O  
ATOM   1225  OE2 GLU A 195      27.184  16.814  35.253  1.00 56.42           O1-
ANISOU 1225  OE2 GLU A 195     7283   7012   7140   -342   -138   -115       O1-
ATOM   1226  N   TYR A 196      22.906  14.468  32.641  1.00 14.51           N  
ANISOU 1226  N   TYR A 196     2005   1725   1785   -290    -68   -128       N  
ATOM   1227  CA  TYR A 196      22.729  13.010  32.772  1.00 12.93           C  
ANISOU 1227  CA  TYR A 196     1809   1542   1564   -277    -57   -131       C  
ATOM   1228  C   TYR A 196      23.235  12.534  34.131  1.00 16.11           C  
ANISOU 1228  C   TYR A 196     2216   1947   1958   -281    -66   -142       C  
ATOM   1229  O   TYR A 196      24.346  12.872  34.535  1.00 14.94           O  
ANISOU 1229  O   TYR A 196     2060   1799   1819   -291    -79   -136       O  
ATOM   1230  CB  TYR A 196      23.476  12.245  31.678  1.00 13.75           C  
ANISOU 1230  CB  TYR A 196     1896   1663   1665   -271    -48   -112       C  
ATOM   1231  CG  TYR A 196      23.352  10.776  31.980  1.00 15.70           C  
ANISOU 1231  CG  TYR A 196     2147   1923   1895   -259    -41   -119       C  
ATOM   1232  CD1 TYR A 196      22.175  10.084  31.649  1.00 15.17           C  
ANISOU 1232  CD1 TYR A 196     2090   1856   1817   -246    -29   -127       C  
ATOM   1233  CD2 TYR A 196      24.339  10.095  32.699  1.00 15.46           C  
ANISOU 1233  CD2 TYR A 196     2112   1902   1860   -260    -49   -118       C  
ATOM   1234  CE1 TYR A 196      22.009   8.761  31.983  1.00 11.12           C  
ANISOU 1234  CE1 TYR A 196     1583   1352   1292   -236    -25   -133       C  
ATOM   1235  CE2 TYR A 196      24.182   8.735  33.024  1.00 13.52           C  
ANISOU 1235  CE2 TYR A 196     1872   1665   1601   -250    -45   -123       C  
ATOM   1236  CZ  TYR A 196      23.012   8.092  32.679  1.00 12.58           C  
ANISOU 1236  CZ  TYR A 196     1763   1545   1473   -238    -34   -130       C  
ATOM   1237  OH  TYR A 196      22.800   6.767  33.011  1.00 14.46           O  
ANISOU 1237  OH  TYR A 196     2006   1790   1699   -228    -33   -134       O  
ATOM   1238  N   GLY A 197      22.429  11.739  34.834  1.00 11.38           N  
ANISOU 1238  N   GLY A 197     1630   1349   1343   -273    -62   -157       N  
ATOM   1239  CA  GLY A 197      22.897  11.131  36.045  1.00 12.76           C  
ANISOU 1239  CA  GLY A 197     1810   1532   1507   -275    -70   -164       C  
ATOM   1240  C   GLY A 197      22.808  12.032  37.246  1.00 19.25           C  
ANISOU 1240  C   GLY A 197     2641   2344   2330   -285    -84   -180       C  
ATOM   1241  O   GLY A 197      23.099  11.587  38.365  1.00 20.47           O  
ANISOU 1241  O   GLY A 197     2801   2504   2474   -287    -92   -188       O  
ATOM   1242  N   VAL A 198      22.467  13.304  37.040  1.00 15.03           N  
ANISOU 1242  N   VAL A 198     2108   1794   1810   -290    -89   -186       N  
ATOM   1243  CA  VAL A 198      22.387  14.265  38.122  1.00 14.83           C  
ANISOU 1243  CA  VAL A 198     2089   1755   1788   -297   -105   -204       C  
ATOM   1244  C   VAL A 198      20.957  14.773  38.160  1.00 17.69           C  
ANISOU 1244  C   VAL A 198     2464   2110   2149   -291   -100   -222       C  
ATOM   1245  O   VAL A 198      20.234  14.549  39.139  1.00 16.12           O  
ANISOU 1245  O   VAL A 198     2276   1915   1934   -287    -99   -240       O  
ATOM   1246  CB  VAL A 198      23.394  15.410  37.939  1.00 16.12           C  
ANISOU 1246  CB  VAL A 198     2242   1907   1976   -310   -122   -195       C  
ATOM   1247  CG1 VAL A 198      23.277  16.372  39.087  1.00 17.01           C  
ANISOU 1247  CG1 VAL A 198     2363   2008   2093   -315   -139   -218       C  
ATOM   1248  CG2 VAL A 198      24.778  14.848  37.868  1.00 11.66           C  
ANISOU 1248  CG2 VAL A 198     1663   1354   1412   -314   -124   -178       C  
ATOM   1249  N   THR A 199      20.512  15.388  37.066  1.00 15.34           N  
ANISOU 1249  N   THR A 199     2162   1801   1865   -291    -94   -215       N  
ATOM   1250  CA  THR A 199      19.121  15.809  36.979  1.00 14.48           C  
ANISOU 1250  CA  THR A 199     2063   1683   1754   -283    -88   -231       C  
ATOM   1251  C   THR A 199      18.380  15.180  35.814  1.00 16.18           C  
ANISOU 1251  C   THR A 199     2279   1904   1966   -274    -70   -220       C  
ATOM   1252  O   THR A 199      17.177  15.432  35.673  1.00 17.23           O  
ANISOU 1252  O   THR A 199     2421   2030   2096   -267    -63   -233       O  
ATOM   1253  CB  THR A 199      19.022  17.327  36.861  1.00 12.54           C  
ANISOU 1253  CB  THR A 199     1817   1415   1531   -290   -103   -238       C  
ATOM   1254  CG2 THR A 199      19.282  17.909  38.234  1.00 16.07           C  
ANISOU 1254  CG2 THR A 199     2270   1859   1978   -294   -121   -259       C  
ATOM   1255  OG1 THR A 199      19.997  17.779  35.891  1.00 16.39           O  
ANISOU 1255  OG1 THR A 199     2290   1897   2039   -299   -108   -213       O  
ATOM   1256  N   ASP A 200      19.059  14.407  34.959  1.00 14.03           N  
ANISOU 1256  N   ASP A 200     1997   1642   1693   -272    -62   -199       N  
ATOM   1257  CA  ASP A 200      18.408  13.680  33.868  1.00 11.97           C  
ANISOU 1257  CA  ASP A 200     1735   1389   1426   -261    -45   -190       C  
ATOM   1258  C   ASP A 200      18.633  12.200  34.152  1.00 12.70           C  
ANISOU 1258  C   ASP A 200     1827   1498   1500   -254    -36   -187       C  
ATOM   1259  O   ASP A 200      19.750  11.710  34.002  1.00 14.12           O  
ANISOU 1259  O   ASP A 200     1996   1687   1681   -257    -40   -173       O  
ATOM   1260  CB  ASP A 200      18.982  14.118  32.521  1.00 12.54           C  
ANISOU 1260  CB  ASP A 200     1792   1459   1513   -264    -42   -169       C  
ATOM   1261  CG  ASP A 200      18.332  13.417  31.294  1.00 19.61           C  
ANISOU 1261  CG  ASP A 200     2685   2363   2402   -251    -25   -160       C  
ATOM   1262  OD1 ASP A 200      17.487  12.463  31.407  1.00 19.68           O  
ANISOU 1262  OD1 ASP A 200     2703   2377   2397   -241    -15   -170       O  
ATOM   1263  OD2 ASP A 200      18.724  13.838  30.171  1.00 20.10           O1-
ANISOU 1263  OD2 ASP A 200     2736   2426   2475   -253    -23   -143       O1-
ATOM   1264  N   ILE A 201      17.587  11.501  34.582  1.00 11.61           N  
ANISOU 1264  N   ILE A 201     1700   1364   1347   -247    -28   -199       N  
ATOM   1265  CA  ILE A 201      17.734  10.245  35.306  1.00 11.71           C  
ANISOU 1265  CA  ILE A 201     1716   1390   1344   -244    -27   -200       C  
ATOM   1266  C   ILE A 201      16.940   9.157  34.599  1.00 12.84           C  
ANISOU 1266  C   ILE A 201     1860   1537   1478   -232    -14   -197       C  
ATOM   1267  O   ILE A 201      15.709   9.238  34.524  1.00 12.78           O  
ANISOU 1267  O   ILE A 201     1861   1526   1467   -227     -6   -206       O  
ATOM   1268  CB  ILE A 201      17.256  10.356  36.768  1.00 14.52           C  
ANISOU 1268  CB  ILE A 201     2083   1746   1688   -248    -34   -218       C  
ATOM   1269  CG1 ILE A 201      17.914  11.543  37.498  1.00 15.77           C  
ANISOU 1269  CG1 ILE A 201     2240   1896   1854   -258    -49   -226       C  
ATOM   1270  CG2 ILE A 201      17.399   8.949  37.537  1.00  9.76           C  
ANISOU 1270  CG2 ILE A 201     1483   1159   1068   -246    -33   -215       C  
ATOM   1271  CD1 ILE A 201      19.453  11.382  37.767  1.00 15.38           C  
ANISOU 1271  CD1 ILE A 201     2181   1852   1809   -266    -61   -214       C  
ATOM   1272  N   PRO A 202      17.591   8.091  34.142  1.00 13.91           N  
ANISOU 1272  N   PRO A 202     1989   1683   1613   -227    -12   -184       N  
ATOM   1273  CA  PRO A 202      16.847   6.940  33.617  1.00 12.78           C  
ANISOU 1273  CA  PRO A 202     1848   1545   1462   -215     -2   -183       C  
ATOM   1274  C   PRO A 202      16.124   6.213  34.755  1.00 13.51           C  
ANISOU 1274  C   PRO A 202     1953   1641   1541   -215     -3   -191       C  
ATOM   1275  O   PRO A 202      16.679   6.021  35.842  1.00 11.90           O  
ANISOU 1275  O   PRO A 202     1750   1442   1330   -223    -12   -193       O  
ATOM   1276  CB  PRO A 202      17.936   6.042  32.985  1.00 14.74           C  
ANISOU 1276  CB  PRO A 202     2085   1804   1713   -209     -4   -169       C  
ATOM   1277  CG  PRO A 202      19.269   6.838  33.102  1.00 13.91           C  
ANISOU 1277  CG  PRO A 202     1969   1700   1616   -219    -13   -161       C  
ATOM   1278  CD  PRO A 202      19.063   7.937  34.134  1.00 11.08           C  
ANISOU 1278  CD  PRO A 202     1620   1332   1260   -231    -21   -172       C  
ATOM   1279  N   LEU A 203      14.859   5.835  34.508  1.00 10.72           N  
ANISOU 1279  N   LEU A 203     1605   1285   1182   -209      6   -197       N  
ATOM   1280  CA  LEU A 203      14.112   4.922  35.395  1.00  9.76           C  
ANISOU 1280  CA  LEU A 203     1492   1170   1047   -208      7   -201       C  
ATOM   1281  C   LEU A 203      13.702   3.692  34.559  1.00 10.62           C  
ANISOU 1281  C   LEU A 203     1598   1279   1157   -198     12   -194       C  
ATOM   1282  O   LEU A 203      12.637   3.666  33.952  1.00 13.00           O  
ANISOU 1282  O   LEU A 203     1903   1577   1460   -191     21   -198       O  
ATOM   1283  CB  LEU A 203      12.906   5.588  36.010  1.00  9.98           C  
ANISOU 1283  CB  LEU A 203     1528   1195   1067   -212     12   -216       C  
ATOM   1284  CG  LEU A 203      13.243   6.848  36.820  1.00 12.64           C  
ANISOU 1284  CG  LEU A 203     1868   1530   1405   -221      5   -227       C  
ATOM   1285  CD1 LEU A 203      11.971   7.444  37.476  1.00 11.25           C  
ANISOU 1285  CD1 LEU A 203     1701   1354   1222   -221      9   -244       C  
ATOM   1286  CD2 LEU A 203      14.307   6.544  37.883  1.00 13.09           C  
ANISOU 1286  CD2 LEU A 203     1923   1595   1454   -229     -7   -223       C  
ATOM   1287  N   ILE A 204      14.566   2.678  34.527  1.00 11.65           N  
ANISOU 1287  N   ILE A 204     1724   1415   1288   -194      5   -183       N  
ATOM   1288  CA  ILE A 204      14.291   1.440  33.819  1.00 10.24           C  
ANISOU 1288  CA  ILE A 204     1542   1236   1112   -183      6   -178       C  
ATOM   1289  C   ILE A 204      13.568   0.521  34.793  1.00 10.55           C  
ANISOU 1289  C   ILE A 204     1589   1277   1143   -187      3   -177       C  
ATOM   1290  O   ILE A 204      14.187  -0.102  35.681  1.00 13.75           O  
ANISOU 1290  O   ILE A 204     1995   1687   1543   -192     -7   -171       O  
ATOM   1291  CB  ILE A 204      15.591   0.813  33.316  1.00 11.67           C  
ANISOU 1291  CB  ILE A 204     1712   1422   1300   -177     -1   -169       C  
ATOM   1292  CG1 ILE A 204      16.284   1.801  32.370  1.00 13.74           C  
ANISOU 1292  CG1 ILE A 204     1964   1685   1569   -175      3   -167       C  
ATOM   1293  CG2 ILE A 204      15.300  -0.523  32.722  1.00  9.29           C  
ANISOU 1293  CG2 ILE A 204     1408   1121   1002   -165     -4   -166       C  
ATOM   1294  CD1 ILE A 204      17.781   1.533  32.163  1.00 16.32           C  
ANISOU 1294  CD1 ILE A 204     2280   2020   1902   -174     -5   -159       C  
ATOM   1295  N   ILE A 205      12.251   0.441  34.653  1.00 11.04           N  
ANISOU 1295  N   ILE A 205     1656   1336   1201   -185     11   -182       N  
ATOM   1296  CA  ILE A 205      11.405  -0.244  35.627  1.00 13.58           C  
ANISOU 1296  CA  ILE A 205     1986   1662   1514   -191     10   -181       C  
ATOM   1297  C   ILE A 205      11.141  -1.673  35.169  1.00 11.94           C  
ANISOU 1297  C   ILE A 205     1775   1450   1312   -182      6   -172       C  
ATOM   1298  O   ILE A 205      10.697  -1.899  34.032  1.00 14.25           O  
ANISOU 1298  O   ILE A 205     2065   1736   1614   -171     10   -174       O  
ATOM   1299  CB  ILE A 205      10.071   0.502  35.836  1.00 11.55           C  
ANISOU 1299  CB  ILE A 205     1734   1404   1249   -193     21   -192       C  
ATOM   1300  CG1 ILE A 205      10.310   1.968  36.143  1.00  9.98           C  
ANISOU 1300  CG1 ILE A 205     1537   1206   1049   -198     24   -203       C  
ATOM   1301  CG2 ILE A 205       9.249  -0.211  36.915  1.00  8.25           C  
ANISOU 1301  CG2 ILE A 205     1321    993    819   -201     20   -188       C  
ATOM   1302  CD1 ILE A 205       9.012   2.820  36.318  1.00 11.05           C  
ANISOU 1302  CD1 ILE A 205     1678   1341   1178   -199     34   -217       C  
ATOM   1303  N   GLN A 206      11.352  -2.633  36.064  1.00 11.78           N  
ANISOU 1303  N   GLN A 206     1757   1433   1287   -188     -6   -162       N  
ATOM   1304  CA  GLN A 206      11.277  -4.056  35.735  1.00 13.87           C  
ANISOU 1304  CA  GLN A 206     2019   1692   1559   -182    -15   -152       C  
ATOM   1305  C   GLN A 206      10.791  -4.846  36.933  1.00 14.97           C  
ANISOU 1305  C   GLN A 206     2162   1836   1690   -193    -22   -142       C  
ATOM   1306  O   GLN A 206      11.098  -4.505  38.080  1.00 18.61           O  
ANISOU 1306  O   GLN A 206     2626   2307   2138   -205    -24   -140       O  
ATOM   1307  CB  GLN A 206      12.651  -4.619  35.332  1.00 12.88           C  
ANISOU 1307  CB  GLN A 206     1885   1564   1444   -175    -27   -148       C  
ATOM   1308  CG  GLN A 206      13.281  -3.820  34.183  1.00 15.13           C  
ANISOU 1308  CG  GLN A 206     2164   1850   1735   -164    -20   -156       C  
ATOM   1309  CD  GLN A 206      14.607  -4.458  33.715  1.00 14.32           C  
ANISOU 1309  CD  GLN A 206     2051   1750   1642   -156    -32   -151       C  
ATOM   1310  NE2 GLN A 206      14.577  -5.104  32.554  1.00 14.17           N  
ANISOU 1310  NE2 GLN A 206     2026   1726   1632   -139    -33   -154       N  
ATOM   1311  OE1 GLN A 206      15.623  -4.398  34.429  1.00 14.23           O  
ANISOU 1311  OE1 GLN A 206     2037   1741   1627   -162    -41   -147       O  
ATOM   1312  N   ASP A 207      10.056  -5.920  36.668  1.00 12.80           N  
ANISOU 1312  N   ASP A 207     1886   1553   1422   -190    -27   -135       N  
ATOM   1313  CA  ASP A 207       9.639  -6.827  37.724  1.00 11.42           C  
ANISOU 1313  CA  ASP A 207     1715   1384   1242   -201    -36   -121       C  
ATOM   1314  C   ASP A 207      10.322  -8.169  37.542  1.00 11.30           C  
ANISOU 1314  C   ASP A 207     1695   1357   1240   -196    -56   -108       C  
ATOM   1315  O   ASP A 207      10.376  -8.705  36.419  1.00 14.96           O  
ANISOU 1315  O   ASP A 207     2154   1809   1719   -182    -60   -112       O  
ATOM   1316  CB  ASP A 207       8.111  -6.975  37.777  1.00 12.43           C  
ANISOU 1316  CB  ASP A 207     1845   1511   1366   -205    -27   -120       C  
ATOM   1317  CG  ASP A 207       7.465  -7.483  36.482  1.00 15.96           C  
ANISOU 1317  CG  ASP A 207     2290   1943   1831   -191    -26   -123       C  
ATOM   1318  OD1 ASP A 207       7.966  -7.221  35.396  1.00 15.53           O  
ANISOU 1318  OD1 ASP A 207     2232   1882   1786   -177    -24   -133       O  
ATOM   1319  OD2 ASP A 207       6.392  -8.137  36.598  1.00 15.93           O1-
ANISOU 1319  OD2 ASP A 207     2286   1937   1828   -195    -27   -116       O1-
ATOM   1320  N   LYS A 208      10.874  -8.697  38.639  1.00 10.67           N  
ANISOU 1320  N   LYS A 208     1616   1283   1154   -208    -68    -95       N  
ATOM   1321  CA  LYS A 208      11.576  -9.985  38.609  1.00  9.86           C  
ANISOU 1321  CA  LYS A 208     1510   1171   1066   -204    -90    -83       C  
ATOM   1322  C   LYS A 208      11.202 -10.751  39.867  1.00 14.82           C  
ANISOU 1322  C   LYS A 208     2140   1805   1685   -220   -101    -62       C  
ATOM   1323  O   LYS A 208      10.613 -10.192  40.808  1.00 18.68           O  
ANISOU 1323  O   LYS A 208     2634   2309   2155   -234    -91    -59       O  
ATOM   1324  CB  LYS A 208      13.110  -9.837  38.533  1.00  7.69           C  
ANISOU 1324  CB  LYS A 208     1231    898    794   -198    -99    -86       C  
ATOM   1325  CG  LYS A 208      13.563  -9.019  37.356  1.00 15.69           C  
ANISOU 1325  CG  LYS A 208     2239   1909   1813   -184    -87   -103       C  
ATOM   1326  CD  LYS A 208      15.113  -9.145  37.075  1.00 15.03           C  
ANISOU 1326  CD  LYS A 208     2148   1827   1737   -176    -99   -105       C  
ATOM   1327  CE  LYS A 208      15.611  -8.123  35.982  1.00 12.27           C  
ANISOU 1327  CE  LYS A 208     1793   1479   1390   -165    -85   -120       C  
ATOM   1328  NZ  LYS A 208      15.066  -8.396  34.574  1.00 10.38           N1+
ANISOU 1328  NZ  LYS A 208     1549   1234   1163   -147    -80   -129       N1+
ATOM   1329  N   THR A 209      11.520 -12.052  39.872  1.00 14.50           N  
ANISOU 1329  N   THR A 209     2098   1752   1661   -218   -123    -49       N  
ATOM   1330  CA  THR A 209      11.291 -12.933  41.003  1.00  9.56           C  
ANISOU 1330  CA  THR A 209     1472   1129   1030   -234   -137    -25       C  
ATOM   1331  C   THR A 209      12.610 -13.626  41.319  1.00 11.97           C  
ANISOU 1331  C   THR A 209     1775   1429   1345   -233   -160    -17       C  
ATOM   1332  O   THR A 209      13.308 -14.085  40.411  1.00 16.13           O  
ANISOU 1332  O   THR A 209     2298   1941   1891   -216   -170    -25       O  
ATOM   1333  CB  THR A 209      10.173 -13.948  40.672  1.00 15.07           C  
ANISOU 1333  CB  THR A 209     2169   1815   1744   -235   -145    -14       C  
ATOM   1334  CG2 THR A 209       9.924 -14.942  41.806  1.00 14.56           C  
ANISOU 1334  CG2 THR A 209     2105   1752   1677   -252   -162     14       C  
ATOM   1335  OG1 THR A 209       8.966 -13.246  40.390  1.00 16.61           O  
ANISOU 1335  OG1 THR A 209     2366   2016   1929   -236   -124    -23       O  
ATOM   1336  N   PHE A 210      12.993 -13.634  42.586  1.00 13.93           N  
ANISOU 1336  N   PHE A 210     2026   1690   1577   -248   -165     -3       N  
ATOM   1337  CA  PHE A 210      14.270 -14.185  43.020  1.00 12.49           C  
ANISOU 1337  CA  PHE A 210     1841   1504   1400   -248   -187      5       C  
ATOM   1338  C   PHE A 210      14.008 -15.361  43.933  1.00 17.49           C  
ANISOU 1338  C   PHE A 210     2474   2135   2036   -262   -207     33       C  
ATOM   1339  O   PHE A 210      13.083 -15.314  44.725  1.00 19.32           O  
ANISOU 1339  O   PHE A 210     2709   2380   2252   -278   -200     47       O  
ATOM   1340  CB  PHE A 210      15.062 -13.173  43.802  1.00 13.47           C  
ANISOU 1340  CB  PHE A 210     1967   1646   1504   -255   -179     -0       C  
ATOM   1341  CG  PHE A 210      15.398 -11.958  43.025  1.00 15.15           C  
ANISOU 1341  CG  PHE A 210     2179   1863   1715   -244   -160    -25       C  
ATOM   1342  CD1 PHE A 210      16.633 -11.836  42.434  1.00 11.98           C  
ANISOU 1342  CD1 PHE A 210     1772   1455   1324   -232   -166    -35       C  
ATOM   1343  CD2 PHE A 210      14.468 -10.969  42.848  1.00 16.10           C  
ANISOU 1343  CD2 PHE A 210     2303   1992   1822   -246   -138    -36       C  
ATOM   1344  CE1 PHE A 210      16.953 -10.746  41.720  1.00 11.94           C  
ANISOU 1344  CE1 PHE A 210     1765   1454   1318   -224   -150    -54       C  
ATOM   1345  CE2 PHE A 210      14.797  -9.843  42.127  1.00 18.11           C  
ANISOU 1345  CE2 PHE A 210     2557   2248   2077   -237   -122    -57       C  
ATOM   1346  CZ  PHE A 210      16.030  -9.749  41.545  1.00 11.78           C  
ANISOU 1346  CZ  PHE A 210     1749   1440   1286   -226   -129    -64       C  
ATOM   1347  N   ASP A 211      14.797 -16.403  43.878  1.00 19.42           N  
ANISOU 1347  N   ASP A 211     2715   2363   2299   -257   -233     43       N  
ATOM   1348  CA  ASP A 211      14.584 -17.332  44.972  1.00 22.39           C  
ANISOU 1348  CA  ASP A 211     3091   2741   2673   -275   -253     72       C  
ATOM   1349  C   ASP A 211      15.460 -16.932  46.166  1.00 22.44           C  
ANISOU 1349  C   ASP A 211     3101   2766   2658   -287   -256     80       C  
ATOM   1350  O   ASP A 211      16.010 -15.822  46.234  1.00 20.04           O  
ANISOU 1350  O   ASP A 211     2799   2476   2340   -285   -240     62       O  
ATOM   1351  CB  ASP A 211      14.754 -18.764  44.510  1.00 30.31           C  
ANISOU 1351  CB  ASP A 211     4091   3718   3709   -267   -282     83       C  
ATOM   1352  CG  ASP A 211      16.099 -19.049  44.123  1.00 46.77           C  
ANISOU 1352  CG  ASP A 211     6172   5792   5809   -253   -298     74       C  
ATOM   1353  OD1 ASP A 211      17.048 -18.492  44.729  1.00 50.38           O  
ANISOU 1353  OD1 ASP A 211     6629   6262   6251   -257   -297     71       O  
ATOM   1354  OD2 ASP A 211      16.206 -19.842  43.176  1.00 58.29           O1-
ANISOU 1354  OD2 ASP A 211     7625   7227   7294   -236   -314     67       O1-
ATOM   1355  N   SER A 212      15.554 -17.851  47.131  1.00 23.83           N  
ANISOU 1355  N   SER A 212     3277   2942   2835   -302   -277    107       N  
ATOM   1356  CA  SER A 212      16.248 -17.623  48.397  1.00 24.41           C  
ANISOU 1356  CA  SER A 212     3353   3036   2886   -316   -283    120       C  
ATOM   1357  C   SER A 212      17.693 -17.272  48.207  1.00 21.98           C  
ANISOU 1357  C   SER A 212     3043   2725   2583   -304   -289    104       C  
ATOM   1358  O   SER A 212      18.210 -16.370  48.872  1.00 26.49           O  
ANISOU 1358  O   SER A 212     3616   3314   3132   -309   -279     96       O  
ATOM   1359  CB  SER A 212      16.247 -18.906  49.220  1.00 29.21           C  
ANISOU 1359  CB  SER A 212     3959   3637   3502   -330   -311    154       C  
ATOM   1360  OG  SER A 212      15.209 -18.804  50.115  1.00 37.78           O  
ANISOU 1360  OG  SER A 212     5048   4744   4563   -349   -301    172       O  
ATOM   1361  N   SER A 213      18.359 -17.978  47.309  1.00 21.10           N  
ANISOU 1361  N   SER A 213     2927   2588   2501   -288   -306     97       N  
ATOM   1362  CA  SER A 213      19.774 -17.789  47.079  1.00 23.75           C  
ANISOU 1362  CA  SER A 213     3258   2921   2844   -275   -315     84       C  
ATOM   1363  C   SER A 213      20.095 -16.546  46.274  1.00 24.60           C  
ANISOU 1363  C   SER A 213     3365   3036   2947   -263   -290     54       C  
ATOM   1364  O   SER A 213      21.283 -16.288  46.061  1.00 27.07           O  
ANISOU 1364  O   SER A 213     3673   3348   3265   -253   -296     43       O  
ATOM   1365  CB  SER A 213      20.320 -18.952  46.292  1.00 26.27           C  
ANISOU 1365  CB  SER A 213     3570   3214   3197   -259   -341     84       C  
ATOM   1366  OG  SER A 213      19.744 -18.913  44.990  1.00 29.67           O  
ANISOU 1366  OG  SER A 213     3999   3633   3643   -243   -329     66       O  
ATOM   1367  N   GLY A 214      19.088 -15.872  45.702  1.00 19.83           N  
ANISOU 1367  N   GLY A 214     2763   2436   2336   -261   -266     43       N  
ATOM   1368  CA  GLY A 214      19.311 -14.746  44.810  1.00 18.89           C  
ANISOU 1368  CA  GLY A 214     2642   2321   2215   -248   -245     17       C  
ATOM   1369  C   GLY A 214      19.187 -15.063  43.324  1.00 19.89           C  
ANISOU 1369  C   GLY A 214     2762   2430   2364   -228   -244      2       C  
ATOM   1370  O   GLY A 214      19.251 -14.143  42.495  1.00 16.80           O  
ANISOU 1370  O   GLY A 214     2368   2043   1971   -218   -225    -17       O  
ATOM   1371  N   GLN A 215      19.071 -16.339  42.962  1.00 18.98           N  
ANISOU 1371  N   GLN A 215     2645   2296   2272   -221   -264     11       N  
ATOM   1372  CA  GLN A 215      18.909 -16.739  41.565  1.00 21.23           C  
ANISOU 1372  CA  GLN A 215     2923   2566   2579   -200   -265     -4       C  
ATOM   1373  C   GLN A 215      17.549 -16.261  41.038  1.00 19.25           C  
ANISOU 1373  C   GLN A 215     2677   2316   2321   -200   -243    -10       C  
ATOM   1374  O   GLN A 215      16.546 -16.311  41.763  1.00 20.52           O  
ANISOU 1374  O   GLN A 215     2844   2481   2471   -216   -239      5       O  
ATOM   1375  CB  GLN A 215      19.020 -18.276  41.480  1.00 23.27           C  
ANISOU 1375  CB  GLN A 215     3178   2803   2862   -193   -297      8       C  
ATOM   1376  CG  GLN A 215      18.780 -18.928  40.113  1.00 31.74           C  
ANISOU 1376  CG  GLN A 215     4244   3857   3959   -171   -304     -7       C  
ATOM   1377  CD  GLN A 215      19.193 -20.444  40.066  1.00 39.34           C  
ANISOU 1377  CD  GLN A 215     5203   4796   4950   -162   -340      2       C  
ATOM   1378  NE2 GLN A 215      18.260 -21.348  40.388  1.00 36.14           N  
ANISOU 1378  NE2 GLN A 215     4800   4376   4555   -171   -356     20       N  
ATOM   1379  OE1 GLN A 215      20.334 -20.770  39.726  1.00 46.77           O  
ANISOU 1379  OE1 GLN A 215     6135   5734   5903   -147   -355     -8       O  
ATOM   1380  N   LEU A 216      17.518 -15.746  39.795  1.00 16.36           N  
ANISOU 1380  N   LEU A 216     2307   1949   1961   -183   -230    -31       N  
ATOM   1381  CA  LEU A 216      16.237 -15.349  39.212  1.00 16.47           C  
ANISOU 1381  CA  LEU A 216     2323   1961   1972   -182   -211    -38       C  
ATOM   1382  C   LEU A 216      15.390 -16.574  38.896  1.00 18.53           C  
ANISOU 1382  C   LEU A 216     2585   2204   2253   -178   -227    -29       C  
ATOM   1383  O   LEU A 216      15.899 -17.627  38.495  1.00 18.89           O  
ANISOU 1383  O   LEU A 216     2624   2233   2319   -166   -251    -29       O  
ATOM   1384  CB  LEU A 216      16.419 -14.541  37.920  1.00 14.88           C  
ANISOU 1384  CB  LEU A 216     2118   1763   1772   -164   -193    -61       C  
ATOM   1385  CG  LEU A 216      17.083 -13.187  38.144  1.00 17.64           C  
ANISOU 1385  CG  LEU A 216     2468   2130   2104   -169   -175    -69       C  
ATOM   1386  CD1 LEU A 216      17.608 -12.568  36.815  1.00 17.81           C  
ANISOU 1386  CD1 LEU A 216     2481   2155   2132   -150   -164    -89       C  
ATOM   1387  CD2 LEU A 216      16.032 -12.297  38.764  1.00 19.32           C  
ANISOU 1387  CD2 LEU A 216     2689   2353   2297   -185   -156    -67       C  
ATOM   1388  N   VAL A 217      14.078 -16.401  39.022  1.00 18.51           N  
ANISOU 1388  N   VAL A 217     2587   2203   2243   -188   -215    -23       N  
ATOM   1389  CA  VAL A 217      13.085 -17.409  38.654  1.00 19.82           C  
ANISOU 1389  CA  VAL A 217     2754   2352   2427   -186   -227    -16       C  
ATOM   1390  C   VAL A 217      12.375 -16.911  37.404  1.00 16.37           C  
ANISOU 1390  C   VAL A 217     2314   1912   1993   -171   -209    -36       C  
ATOM   1391  O   VAL A 217      11.788 -15.829  37.418  1.00 12.75           O  
ANISOU 1391  O   VAL A 217     1859   1467   1517   -177   -184    -42       O  
ATOM   1392  CB  VAL A 217      12.047 -17.639  39.758  1.00 20.28           C  
ANISOU 1392  CB  VAL A 217     2817   2416   2475   -209   -227      8       C  
ATOM   1393  CG1 VAL A 217      11.116 -18.787  39.306  1.00 23.03           C  
ANISOU 1393  CG1 VAL A 217     3162   2743   2846   -207   -243     18       C  
ATOM   1394  CG2 VAL A 217      12.685 -17.851  41.102  1.00 21.08           C  
ANISOU 1394  CG2 VAL A 217     2919   2526   2564   -227   -238     29       C  
ATOM   1395  N   TYR A 218      12.407 -17.688  36.332  1.00 14.43           N  
ANISOU 1395  N   TYR A 218     2063   1648   1771   -151   -223    -45       N  
ATOM   1396  CA  TYR A 218      11.695 -17.312  35.098  1.00 15.77           C  
ANISOU 1396  CA  TYR A 218     2231   1815   1946   -136   -208    -65       C  
ATOM   1397  C   TYR A 218      10.708 -18.444  34.774  1.00 19.56           C  
ANISOU 1397  C   TYR A 218     2711   2275   2447   -134   -226    -57       C  
ATOM   1398  O   TYR A 218      11.070 -19.485  34.192  1.00 18.44           O  
ANISOU 1398  O   TYR A 218     2563   2114   2328   -118   -250    -63       O  
ATOM   1399  CB  TYR A 218      12.640 -17.058  33.947  1.00 12.94           C  
ANISOU 1399  CB  TYR A 218     1866   1458   1591   -112   -206    -88       C  
ATOM   1400  CG  TYR A 218      11.904 -16.621  32.703  1.00 13.63           C  
ANISOU 1400  CG  TYR A 218     1952   1545   1681    -98   -191   -106       C  
ATOM   1401  CD1 TYR A 218      11.129 -15.452  32.693  1.00 15.07           C  
ANISOU 1401  CD1 TYR A 218     2141   1741   1847   -106   -163   -108       C  
ATOM   1402  CD2 TYR A 218      11.969 -17.387  31.523  1.00 15.14           C  
ANISOU 1402  CD2 TYR A 218     2135   1724   1892    -74   -205   -120       C  
ATOM   1403  CE1 TYR A 218      10.446 -15.043  31.528  1.00 15.18           C  
ANISOU 1403  CE1 TYR A 218     2153   1753   1862    -92   -150   -124       C  
ATOM   1404  CE2 TYR A 218      11.308 -16.986  30.350  1.00 16.02           C  
ANISOU 1404  CE2 TYR A 218     2246   1836   2004    -60   -191   -137       C  
ATOM   1405  CZ  TYR A 218      10.541 -15.832  30.375  1.00 15.89           C  
ANISOU 1405  CZ  TYR A 218     2235   1832   1969    -70   -164   -137       C  
ATOM   1406  OH  TYR A 218       9.893 -15.460  29.248  1.00 16.73           O  
ANISOU 1406  OH  TYR A 218     2341   1938   2078    -56   -152   -152       O  
ATOM   1407  N   ASN A 219       9.460 -18.277  35.176  1.00 22.93           N  
ANISOU 1407  N   ASN A 219     2795   3032   2884   -512   -127     47       N  
ATOM   1408  CA  ASN A 219       8.502 -19.393  35.126  1.00 31.46           C  
ANISOU 1408  CA  ASN A 219     3849   4113   3989   -530   -125     74       C  
ATOM   1409  C   ASN A 219       7.180 -18.953  34.507  1.00 28.90           C  
ANISOU 1409  C   ASN A 219     3486   3808   3687   -539   -114    109       C  
ATOM   1410  O   ASN A 219       6.119 -19.078  35.121  1.00 27.84           O  
ANISOU 1410  O   ASN A 219     3340   3673   3565   -529    -88    146       O  
ATOM   1411  CB  ASN A 219       8.302 -20.002  36.523  1.00 34.15           C  
ANISOU 1411  CB  ASN A 219     4211   4436   4327   -509   -101     89       C  
ATOM   1412  CG  ASN A 219       7.742 -18.998  37.564  1.00 40.57           C  
ANISOU 1412  CG  ASN A 219     5037   5246   5130   -473    -66    115       C  
ATOM   1413  ND2 ASN A 219       7.013 -19.524  38.540  1.00 44.21           N  
ANISOU 1413  ND2 ASN A 219     5501   5698   5599   -459    -41    145       N  
ATOM   1414  OD1 ASN A 219       7.967 -17.786  37.496  1.00 41.98           O  
ANISOU 1414  OD1 ASN A 219     5223   5431   5294   -457    -60    110       O  
ATOM   1415  N   PRO A 220       7.208 -18.414  33.288  1.00 25.37           N  
ANISOU 1415  N   PRO A 220     3018   3378   3244   -557   -132    100       N  
ATOM   1416  CA  PRO A 220       5.956 -17.907  32.705  1.00 24.94           C  
ANISOU 1416  CA  PRO A 220     2926   3342   3209   -563   -121    134       C  
ATOM   1417  C   PRO A 220       4.929 -19.030  32.675  1.00 25.31           C  
ANISOU 1417  C   PRO A 220     2946   3389   3284   -581   -118    162       C  
ATOM   1418  O   PRO A 220       5.222 -20.139  32.236  1.00 24.49           O  
ANISOU 1418  O   PRO A 220     2842   3277   3187   -591   -137    144       O  
ATOM   1419  CB  PRO A 220       6.367 -17.468  31.295  1.00 22.40           C  
ANISOU 1419  CB  PRO A 220     2594   3031   2885   -571   -144    109       C  
ATOM   1420  CG  PRO A 220       7.599 -18.260  30.992  1.00 19.24           C  
ANISOU 1420  CG  PRO A 220     2220   2614   2476   -561   -166     66       C  
ATOM   1421  CD  PRO A 220       8.322 -18.383  32.318  1.00 20.60           C  
ANISOU 1421  CD  PRO A 220     2421   2777   2630   -570   -163     59       C  
ATOM   1422  N   MET A 221       3.731 -18.750  33.129  1.00 24.26           N  
ANISOU 1422  N   MET A 221     2796   3260   3164   -569    -90    203       N  
ATOM   1423  CA  MET A 221       2.648 -19.698  32.937  1.00 29.18           C  
ANISOU 1423  CA  MET A 221     3388   3886   3815   -587    -88    232       C  
ATOM   1424  C   MET A 221       1.455 -18.952  32.385  1.00 34.69           C  
ANISOU 1424  C   MET A 221     4053   4599   4529   -585    -75    263       C  
ATOM   1425  O   MET A 221       1.247 -17.769  32.680  1.00 33.09           O  
ANISOU 1425  O   MET A 221     3853   4404   4316   -567    -56    276       O  
ATOM   1426  CB  MET A 221       2.237 -20.382  34.223  1.00 29.62           C  
ANISOU 1426  CB  MET A 221     3456   3925   3875   -571    -63    255       C  
ATOM   1427  CG  MET A 221       3.278 -21.356  34.730  1.00 37.79           C  
ANISOU 1427  CG  MET A 221     4520   4941   4898   -573    -77    225       C  
ATOM   1428  SD  MET A 221       2.776 -21.996  36.318  1.00 39.10           S  
ANISOU 1428  SD  MET A 221     4703   5087   5065   -548    -44    254       S  
ATOM   1429  CE  MET A 221       1.391 -23.004  35.744  1.00 35.26           C  
ANISOU 1429  CE  MET A 221     4169   4609   4620   -576    -45    290       C  
ATOM   1430  N   GLY A 222       0.683 -19.641  31.568  1.00 35.95           N  
ANISOU 1430  N   GLY A 222     4193   4757   4708   -584    -83    264       N  
ATOM   1431  CA  GLY A 222      -0.500 -18.988  31.130  1.00 40.60           C  
ANISOU 1431  CA  GLY A 222     4759   5357   5312   -576    -70    290       C  
ATOM   1432  C   GLY A 222      -0.167 -18.106  29.953  1.00 42.21           C  
ANISOU 1432  C   GLY A 222     4962   5571   5504   -570    -85    265       C  
ATOM   1433  O   GLY A 222       0.893 -18.201  29.343  1.00 40.64           O  
ANISOU 1433  O   GLY A 222     4782   5368   5292   -569   -106    226       O  
ATOM   1434  N   HIS A 223      -1.125 -17.256  29.614  1.00 46.18           N  
ANISOU 1434  N   HIS A 223     5446   6085   6014   -562    -71    288       N  
ATOM   1435  CA  HIS A 223      -1.016 -16.477  28.391  1.00 53.60           C  
ANISOU 1435  CA  HIS A 223     6385   7033   6949   -556    -85    267       C  
ATOM   1436  C   HIS A 223      -0.990 -14.974  28.647  1.00 43.58           C  
ANISOU 1436  C   HIS A 223     5115   5777   5666   -547    -69    280       C  
ATOM   1437  O   HIS A 223      -1.274 -14.188  27.741  1.00 40.52           O  
ANISOU 1437  O   HIS A 223     4719   5398   5277   -540    -74    275       O  
ATOM   1438  CB  HIS A 223      -2.109 -16.931  27.417  1.00 67.54           C  
ANISOU 1438  CB  HIS A 223     8129   8800   8734   -555    -89    273       C  
ATOM   1439  CG  HIS A 223      -1.887 -18.341  26.948  1.00 76.38           C  
ANISOU 1439  CG  HIS A 223     9252   9905   9862   -562   -107    252       C  
ATOM   1440  CD2 HIS A 223      -2.581 -19.484  27.168  1.00 78.02           C  
ANISOU 1440  CD2 HIS A 223     9450  10106  10090   -568   -105    265       C  
ATOM   1441  ND1 HIS A 223      -0.770 -18.704  26.213  1.00 77.44           N  
ANISOU 1441  ND1 HIS A 223     9405  10032   9985   -559   -129    211       N  
ATOM   1442  CE1 HIS A 223      -0.799 -20.006  25.983  1.00 77.59           C  
ANISOU 1442  CE1 HIS A 223     9424  10041  10015   -565   -139    201       C  
ATOM   1443  NE2 HIS A 223      -1.886 -20.502  26.554  1.00 78.12           N  
ANISOU 1443  NE2 HIS A 223     9473  10107  10101   -571   -126    233       N  
ATOM   1444  N   MET A 224      -0.753 -14.564  29.891  1.00 34.33           N  
ANISOU 1444  N   MET A 224     3951   4608   4485   -546    -50    299       N  
ATOM   1445  CA  MET A 224      -0.578 -13.162  30.225  1.00 31.65           C  
ANISOU 1445  CA  MET A 224     3615   4280   4129   -537    -35    309       C  
ATOM   1446  C   MET A 224       0.879 -12.758  30.257  1.00 22.82           C  
ANISOU 1446  C   MET A 224     2522   3162   2987   -542    -51    274       C  
ATOM   1447  O   MET A 224       1.170 -11.645  30.674  1.00 24.80           O  
ANISOU 1447  O   MET A 224     2787   3416   3220   -522    -36    273       O  
ATOM   1448  CB  MET A 224      -1.192 -12.827  31.594  1.00 40.42           C  
ANISOU 1448  CB  MET A 224     4726   5390   5242   -523      2    349       C  
ATOM   1449  CG  MET A 224      -2.632 -13.260  31.776  1.00 50.40           C  
ANISOU 1449  CG  MET A 224     5964   6654   6531   -520     21    388       C  
ATOM   1450  SD  MET A 224      -3.593 -12.571  30.444  1.00 54.85           S  
ANISOU 1450  SD  MET A 224     6507   7227   7106   -514     13    388       S  
ATOM   1451  CE  MET A 224      -3.765 -14.052  29.437  1.00 56.03           C  
ANISOU 1451  CE  MET A 224     6648   7367   7272   -529    -16    365       C  
ATOM   1452  N   GLY A 225       1.806 -13.624  29.825  1.00 20.08           N  
ANISOU 1452  N   GLY A 225     2191   2804   2635   -549    -77    236       N  
ATOM   1453  CA  GLY A 225       3.217 -13.324  29.940  1.00 17.75           C  
ANISOU 1453  CA  GLY A 225     1923   2505   2316   -551    -92    201       C  
ATOM   1454  C   GLY A 225       3.719 -13.508  31.371  1.00 17.00           C  
ANISOU 1454  C   GLY A 225     1862   2392   2205   -531    -74    199       C  
ATOM   1455  O   GLY A 225       3.000 -13.976  32.281  1.00 16.73           O  
ANISOU 1455  O   GLY A 225     1828   2350   2181   -520    -53    226       O  
ATOM   1456  N   PHE A 226       4.968 -13.095  31.580  1.00 15.10           N  
ANISOU 1456  N   PHE A 226     1653   2144   1942   -519    -84    164       N  
ATOM   1457  CA  PHE A 226       5.655 -13.292  32.870  1.00 17.42           C  
ANISOU 1457  CA  PHE A 226     1986   2416   2216   -495    -72    153       C  
ATOM   1458  C   PHE A 226       5.461 -12.086  33.791  1.00 18.12           C  
ANISOU 1458  C   PHE A 226     2093   2503   2290   -459    -42    167       C  
ATOM   1459  O   PHE A 226       5.718 -10.961  33.386  1.00 17.77           O  
ANISOU 1459  O   PHE A 226     2049   2466   2235   -451    -43    159       O  
ATOM   1460  CB  PHE A 226       7.168 -13.529  32.723  1.00 17.12           C  
ANISOU 1460  CB  PHE A 226     1976   2368   2159   -500    -98    106       C  
ATOM   1461  CG  PHE A 226       7.890 -13.563  34.070  1.00 18.80           C  
ANISOU 1461  CG  PHE A 226     2232   2559   2352   -471    -84     94       C  
ATOM   1462  CD1 PHE A 226       7.934 -14.737  34.823  1.00 21.16           C  
ANISOU 1462  CD1 PHE A 226     2542   2842   2653   -471    -82     96       C  
ATOM   1463  CD2 PHE A 226       8.422 -12.401  34.614  1.00 20.30           C  
ANISOU 1463  CD2 PHE A 226     2448   2745   2520   -442    -72     84       C  
ATOM   1464  CE1 PHE A 226       8.543 -14.748  36.072  1.00 22.31           C  
ANISOU 1464  CE1 PHE A 226     2728   2970   2781   -444    -68     87       C  
ATOM   1465  CE2 PHE A 226       9.024 -12.403  35.886  1.00 20.25           C  
ANISOU 1465  CE2 PHE A 226     2480   2719   2494   -414    -59     74       C  
ATOM   1466  CZ  PHE A 226       9.105 -13.558  36.584  1.00 18.97           C  
ANISOU 1466  CZ  PHE A 226     2330   2543   2336   -415    -58     75       C  
ATOM   1467  N   TRP A 227       5.092 -12.336  35.051  1.00 13.98           N  
ANISOU 1467  N   TRP A 227     1585   1964   1762   -436    -17    187       N  
ATOM   1468  CA  TRP A 227       4.887 -11.276  36.023  1.00 12.50           C  
ANISOU 1468  CA  TRP A 227     1418   1772   1560   -399     13    202       C  
ATOM   1469  C   TRP A 227       5.716 -11.585  37.255  1.00 16.39           C  
ANISOU 1469  C   TRP A 227     1952   2243   2032   -375     20    185       C  
ATOM   1470  O   TRP A 227       5.593 -12.681  37.827  1.00 18.22           O  
ANISOU 1470  O   TRP A 227     2190   2463   2270   -378     23    192       O  
ATOM   1471  CB  TRP A 227       3.390 -11.179  36.380  1.00 13.47           C  
ANISOU 1471  CB  TRP A 227     1516   1903   1700   -391     42    251       C  
ATOM   1472  CG  TRP A 227       2.538 -10.761  35.222  1.00 16.75           C  
ANISOU 1472  CG  TRP A 227     1890   2339   2134   -412     37    268       C  
ATOM   1473  CD1 TRP A 227       2.393 -11.424  34.028  1.00 18.34           C  
ANISOU 1473  CD1 TRP A 227     2062   2553   2355   -447     12    262       C  
ATOM   1474  CD2 TRP A 227       1.733  -9.566  35.114  1.00 18.46           C  
ANISOU 1474  CD2 TRP A 227     2091   2570   2353   -398     57    294       C  
ATOM   1475  CE2 TRP A 227       1.132  -9.581  33.833  1.00 16.73           C  
ANISOU 1475  CE2 TRP A 227     1834   2369   2153   -427     42    302       C  
ATOM   1476  CE3 TRP A 227       1.462  -8.480  35.976  1.00 18.58           C  
ANISOU 1476  CE3 TRP A 227     2123   2582   2355   -364     86    310       C  
ATOM   1477  NE1 TRP A 227       1.568 -10.712  33.194  1.00 17.38           N  
ANISOU 1477  NE1 TRP A 227     1909   2449   2245   -456     14    282       N  
ATOM   1478  CZ2 TRP A 227       0.257  -8.557  33.395  1.00 17.10           C  
ANISOU 1478  CZ2 TRP A 227     1856   2433   2207   -423     55    327       C  
ATOM   1479  CZ3 TRP A 227       0.583  -7.469  35.537  1.00 15.64           C  
ANISOU 1479  CZ3 TRP A 227     1726   2227   1990   -360     99    334       C  
ATOM   1480  CH2 TRP A 227       0.000  -7.516  34.265  1.00 12.19           C  
ANISOU 1480  CH2 TRP A 227     1250   1808   1572   -389     84    343       C  
ATOM   1481  N   GLY A 228       6.515 -10.611  37.699  1.00 13.39           N  
ANISOU 1481  N   GLY A 228     1601   1857   1628   -351     24    165       N  
ATOM   1482  CA  GLY A 228       7.421 -10.814  38.803  1.00 15.13           C  
ANISOU 1482  CA  GLY A 228     1863   2056   1829   -328     28    145       C  
ATOM   1483  C   GLY A 228       6.892 -10.260  40.112  1.00 18.00           C  
ANISOU 1483  C   GLY A 228     2245   2411   2182   -290     62    170       C  
ATOM   1484  O   GLY A 228       6.002  -9.410  40.152  1.00 18.24           O  
ANISOU 1484  O   GLY A 228     2261   2452   2216   -278     83    199       O  
ATOM   1485  N   ASP A 229       7.467 -10.725  41.219  1.00 18.05           N  
ANISOU 1485  N   ASP A 229     2287   2398   2173   -270     69    160       N  
ATOM   1486  CA  ASP A 229       6.948 -10.232  42.482  1.00 23.64           C  
ANISOU 1486  CA  ASP A 229     3013   3099   2872   -233    102    185       C  
ATOM   1487  C   ASP A 229       7.799  -9.125  43.102  1.00 17.94           C  
ANISOU 1487  C   ASP A 229     2327   2368   2124   -203    107    163       C  
ATOM   1488  O   ASP A 229       7.348  -8.498  44.055  1.00 19.57           O  
ANISOU 1488  O   ASP A 229     2547   2569   2319   -170    135    184       O  
ATOM   1489  CB  ASP A 229       6.695 -11.414  43.465  1.00 30.52           C  
ANISOU 1489  CB  ASP A 229     3896   3953   3746   -227    115    199       C  
ATOM   1490  CG  ASP A 229       7.932 -12.212  43.780  1.00 35.01           C  
ANISOU 1490  CG  ASP A 229     4496   4505   4302   -229     95    162       C  
ATOM   1491  OD1 ASP A 229       9.059 -11.687  43.572  1.00 35.81           O  
ANISOU 1491  OD1 ASP A 229     4618   4603   4386   -226     77    125       O  
ATOM   1492  OD2 ASP A 229       7.769 -13.354  44.273  1.00 32.09           O1-
ANISOU 1492  OD2 ASP A 229     4129   4124   3940   -235     98    169       O1-
ATOM   1493  N   THR A 230       8.924  -8.761  42.487  1.00 16.20           N  
ANISOU 1493  N   THR A 230     2117   2147   1892   -211     81    125       N  
ATOM   1494  CA  THR A 230       9.833  -7.731  42.978  1.00 15.53           C  
ANISOU 1494  CA  THR A 230     2065   2054   1782   -184     81    100       C  
ATOM   1495  C   THR A 230      10.035  -6.645  41.933  1.00 17.42           C  
ANISOU 1495  C   THR A 230     2288   2309   2023   -193     68     89       C  
ATOM   1496  O   THR A 230      10.432  -6.938  40.791  1.00 18.41           O  
ANISOU 1496  O   THR A 230     2396   2443   2156   -223     41     70       O  
ATOM   1497  CB  THR A 230      11.185  -8.377  43.325  1.00 16.89           C  
ANISOU 1497  CB  THR A 230     2271   2207   1941   -183     60     60       C  
ATOM   1498  CG2 THR A 230      12.203  -7.378  43.863  1.00 15.58           C  
ANISOU 1498  CG2 THR A 230     2141   2030   1750   -155     58     33       C  
ATOM   1499  OG1 THR A 230      10.953  -9.386  44.310  1.00 16.00           O  
ANISOU 1499  OG1 THR A 230     2172   2080   1828   -174     73     72       O  
ATOM   1500  N   ILE A 231       9.775  -5.402  42.320  1.00 15.32           N  
ANISOU 1500  N   ILE A 231     2028   2045   1746   -166     87    101       N  
ATOM   1501  CA  ILE A 231       9.926  -4.251  41.430  1.00 16.06           C  
ANISOU 1501  CA  ILE A 231     2110   2153   1840   -171     78     92       C  
ATOM   1502  C   ILE A 231      11.336  -3.698  41.586  1.00 17.92           C  
ANISOU 1502  C   ILE A 231     2378   2376   2053   -157     62     50       C  
ATOM   1503  O   ILE A 231      11.795  -3.454  42.714  1.00 18.13           O  
ANISOU 1503  O   ILE A 231     2440   2385   2063   -127     73     42       O  
ATOM   1504  CB  ILE A 231       8.893  -3.149  41.720  1.00 14.83           C  
ANISOU 1504  CB  ILE A 231     1943   2008   1685   -148    107    126       C  
ATOM   1505  CG1 ILE A 231       7.483  -3.745  41.844  1.00 22.66           C  
ANISOU 1505  CG1 ILE A 231     2906   3007   2695   -155    129    170       C  
ATOM   1506  CG2 ILE A 231       8.882  -2.171  40.545  1.00 11.83           C  
ANISOU 1506  CG2 ILE A 231     1539   1647   1310   -162     96    121       C  
ATOM   1507  CD1 ILE A 231       6.998  -4.462  40.553  1.00 22.53           C  
ANISOU 1507  CD1 ILE A 231     2850   3007   2704   -197    110    176       C  
ATOM   1508  N   LEU A 232      12.024  -3.517  40.461  1.00 11.68           N  
ANISOU 1508  N   LEU A 232     1577   1594   1266   -181     35     24       N  
ATOM   1509  CA  LEU A 232      13.362  -2.953  40.398  1.00 10.21           C  
ANISOU 1509  CA  LEU A 232     1417   1398   1064   -173     16    -16       C  
ATOM   1510  C   LEU A 232      13.327  -1.687  39.548  1.00 14.76           C  
ANISOU 1510  C   LEU A 232     1977   1990   1642   -175     13    -17       C  
ATOM   1511  O   LEU A 232      12.597  -1.598  38.557  1.00 13.88           O  
ANISOU 1511  O   LEU A 232     1829   1898   1546   -197     11     -1       O  
ATOM   1512  CB  LEU A 232      14.362  -3.967  39.744  1.00 14.16           C  
ANISOU 1512  CB  LEU A 232     1920   1894   1567   -202    -16    -51       C  
ATOM   1513  CG  LEU A 232      14.225  -5.391  40.334  1.00 18.31           C  
ANISOU 1513  CG  LEU A 232     2453   2407   2097   -209    -15    -46       C  
ATOM   1514  CD1 LEU A 232      15.045  -6.368  39.629  1.00 20.13           C  
ANISOU 1514  CD1 LEU A 232     2681   2635   2331   -239    -45    -75       C  
ATOM   1515  CD2 LEU A 232      14.693  -5.294  41.737  1.00 21.09           C  
ANISOU 1515  CD2 LEU A 232     2844   2738   2430   -175     -1    -53       C  
ATOM   1516  N   VAL A 233      14.146  -0.715  39.899  1.00 15.05           N  
ANISOU 1516  N   VAL A 233     2039   2019   1663   -153     11    -39       N  
ATOM   1517  CA  VAL A 233      14.404   0.417  39.023  1.00 10.72           C  
ANISOU 1517  CA  VAL A 233     1478   1482   1114   -157      2    -49       C  
ATOM   1518  C   VAL A 233      15.916   0.421  38.837  1.00 13.11           C  
ANISOU 1518  C   VAL A 233     1804   1772   1404   -159    -24    -95       C  
ATOM   1519  O   VAL A 233      16.671   0.390  39.826  1.00 12.19           O  
ANISOU 1519  O   VAL A 233     1724   1636   1273   -137    -23   -113       O  
ATOM   1520  CB  VAL A 233      13.901   1.760  39.574  1.00  9.68           C  
ANISOU 1520  CB  VAL A 233     1351   1353    974   -124     27    -30       C  
ATOM   1521  CG1 VAL A 233      14.151   2.926  38.562  1.00  7.79           C  
ANISOU 1521  CG1 VAL A 233     1097   1128    737   -132     17    -40       C  
ATOM   1522  CG2 VAL A 233      12.448   1.661  39.967  1.00  7.33           C  
ANISOU 1522  CG2 VAL A 233     1035   1065    686   -118     55     15       C  
ATOM   1523  N   ASN A 234      16.346   0.347  37.589  1.00  8.43           N  
ANISOU 1523  N   ASN A 234     1192   1191    821   -189    -48   -112       N  
ATOM   1524  CA  ASN A 234      17.765   0.242  37.291  1.00 12.73           C  
ANISOU 1524  CA  ASN A 234     1756   1724   1357   -195    -74   -156       C  
ATOM   1525  C   ASN A 234      18.412  -0.885  38.090  1.00 16.04           C  
ANISOU 1525  C   ASN A 234     2204   2123   1769   -193    -81   -173       C  
ATOM   1526  O   ASN A 234      19.506  -0.716  38.631  1.00 14.72           O  
ANISOU 1526  O   ASN A 234     2067   1938   1587   -178    -90   -203       O  
ATOM   1527  CB  ASN A 234      18.493   1.584  37.553  1.00 12.24           C  
ANISOU 1527  CB  ASN A 234     1714   1655   1282   -170    -73   -173       C  
ATOM   1528  CG  ASN A 234      17.861   2.760  36.759  1.00 16.57           C  
ANISOU 1528  CG  ASN A 234     2235   2224   1837   -171    -65   -156       C  
ATOM   1529  ND2 ASN A 234      18.148   3.983  37.183  1.00 14.48           N  
ANISOU 1529  ND2 ASN A 234     1987   1954   1561   -144    -56   -160       N  
ATOM   1530  OD1 ASN A 234      17.186   2.541  35.727  1.00 15.47           O  
ANISOU 1530  OD1 ASN A 234     2061   2103   1713   -198    -70   -140       O  
ATOM   1531  N   LEU A 235      17.733  -2.036  38.145  1.00 15.49           N  
ANISOU 1531  N   LEU A 235     2119   2056   1709   -209    -78   -155       N  
ATOM   1532  CA  LEU A 235      18.198  -3.228  38.843  1.00 13.21           C  
ANISOU 1532  CA  LEU A 235     1853   1749   1417   -209    -84   -168       C  
ATOM   1533  C   LEU A 235      18.405  -2.968  40.340  1.00 16.93           C  
ANISOU 1533  C   LEU A 235     2362   2201   1871   -171    -65   -167       C  
ATOM   1534  O   LEU A 235      19.215  -3.651  40.993  1.00 18.48           O  
ANISOU 1534  O   LEU A 235     2586   2378   2056   -165    -74   -189       O  
ATOM   1535  CB  LEU A 235      19.482  -3.771  38.217  1.00 15.74           C  
ANISOU 1535  CB  LEU A 235     2183   2064   1734   -230   -115   -209       C  
ATOM   1536  CG  LEU A 235      19.391  -4.837  37.149  1.00 22.91           C  
ANISOU 1536  CG  LEU A 235     3064   2983   2658   -269   -136   -212       C  
ATOM   1537  CD1 LEU A 235      20.719  -5.551  37.074  1.00 24.17           C  
ANISOU 1537  CD1 LEU A 235     3236   3123   2826   -262   -156   -241       C  
ATOM   1538  CD2 LEU A 235      18.327  -5.864  37.427  1.00 22.81           C  
ANISOU 1538  CD2 LEU A 235     3036   2973   2658   -279   -124   -182       C  
ATOM   1539  N   THR A 236      17.699  -1.969  40.878  1.00 14.11           N  
ANISOU 1539  N   THR A 236     2005   1847   1509   -145    -40   -143       N  
ATOM   1540  CA  THR A 236      17.765  -1.609  42.289  1.00 15.99           C  
ANISOU 1540  CA  THR A 236     2277   2067   1730   -106    -20   -138       C  
ATOM   1541  C   THR A 236      16.433  -1.954  42.911  1.00 12.71           C  
ANISOU 1541  C   THR A 236     1851   1657   1321    -97      8    -96       C  
ATOM   1542  O   THR A 236      15.405  -1.424  42.464  1.00 13.25           O  
ANISOU 1542  O   THR A 236     1891   1745   1401   -101     23    -66       O  
ATOM   1543  CB  THR A 236      18.029  -0.119  42.502  1.00 16.42           C  
ANISOU 1543  CB  THR A 236     2344   2123   1774    -80    -12   -144       C  
ATOM   1544  CG2 THR A 236      18.505   0.094  43.919  1.00 14.25           C  
ANISOU 1544  CG2 THR A 236     2111   1825   1480    -43     -2   -153       C  
ATOM   1545  OG1 THR A 236      19.034   0.368  41.613  1.00 15.91           O  
ANISOU 1545  OG1 THR A 236     2278   2060   1708    -93    -38   -176       O  
ATOM   1546  N   PRO A 237      16.402  -2.799  43.925  1.00 14.27           N  
ANISOU 1546  N   PRO A 237     2068   1840   1513    -85     17    -92       N  
ATOM   1547  CA  PRO A 237      15.147  -3.114  44.598  1.00 11.69           C  
ANISOU 1547  CA  PRO A 237     1733   1516   1192    -74     46    -51       C  
ATOM   1548  C   PRO A 237      14.834  -2.048  45.636  1.00 16.93           C  
ANISOU 1548  C   PRO A 237     2418   2175   1842    -33     72    -35       C  
ATOM   1549  O   PRO A 237      15.734  -1.412  46.194  1.00 18.42           O  
ANISOU 1549  O   PRO A 237     2637   2350   2012     -9     68    -60       O  
ATOM   1550  CB  PRO A 237      15.443  -4.482  45.248  1.00 14.00           C  
ANISOU 1550  CB  PRO A 237     2043   1793   1483    -77     42    -57       C  
ATOM   1551  CG  PRO A 237      16.927  -4.477  45.468  1.00 18.15           C  
ANISOU 1551  CG  PRO A 237     2602   2301   1993    -71     20   -102       C  
ATOM   1552  CD  PRO A 237      17.543  -3.613  44.399  1.00 18.00           C  
ANISOU 1552  CD  PRO A 237     2572   2292   1975    -84     -0   -125       C  
ATOM   1553  N   ASN A 238      13.544  -1.830  45.881  1.00 21.08           N  
ANISOU 1553  N   ASN A 238     2926   2710   2375    -24    100      6       N  
ATOM   1554  CA  ASN A 238      13.070  -0.923  46.930  1.00 28.80           C  
ANISOU 1554  CA  ASN A 238     3920   3682   3339     15    127     26       C  
ATOM   1555  C   ASN A 238      13.867   0.402  46.987  1.00 26.12           C  
ANISOU 1555  C   ASN A 238     3602   3339   2985     37    122      2       C  
ATOM   1556  O   ASN A 238      14.421   0.751  48.036  1.00 27.87           O  
ANISOU 1556  O   ASN A 238     3858   3542   3188     69    128    -10       O  
ATOM   1557  CB  ASN A 238      13.107  -1.635  48.283  1.00 33.77           C  
ANISOU 1557  CB  ASN A 238     4581   4293   3959     39    143     31       C  
ATOM   1558  CG  ASN A 238      12.368  -0.858  49.409  1.00 43.56           C  
ANISOU 1558  CG  ASN A 238     5836   5529   5186     80    177     59       C  
ATOM   1559  ND2 ASN A 238      12.598  -1.269  50.690  1.00 46.09           N  
ANISOU 1559  ND2 ASN A 238     6191   5830   5492    109    189     59       N  
ATOM   1560  OD1 ASN A 238      11.569   0.069  49.128  1.00 45.46           O  
ANISOU 1560  OD1 ASN A 238     6057   5784   5432     86    191     84       O  
ATOM   1561  N   PRO A 239      13.958   1.128  45.886  1.00 17.90           N  
ANISOU 1561  N   PRO A 239     2449   2345   2005    -84    -61   -158       N  
ATOM   1562  CA  PRO A 239      14.955   2.202  45.811  1.00 17.27           C  
ANISOU 1562  CA  PRO A 239     2376   2257   1927    -80    -81   -171       C  
ATOM   1563  C   PRO A 239      14.429   3.542  46.325  1.00 18.07           C  
ANISOU 1563  C   PRO A 239     2487   2373   2005    -69    -87   -190       C  
ATOM   1564  O   PRO A 239      13.225   3.796  46.376  1.00 17.78           O  
ANISOU 1564  O   PRO A 239     2450   2349   1957    -66    -76   -198       O  
ATOM   1565  CB  PRO A 239      15.276   2.263  44.314  1.00 16.04           C  
ANISOU 1565  CB  PRO A 239     2212   2082   1799    -87    -80   -178       C  
ATOM   1566  CG  PRO A 239      14.078   1.598  43.666  1.00 17.03           C  
ANISOU 1566  CG  PRO A 239     2329   2209   1931    -91    -60   -175       C  
ATOM   1567  CD  PRO A 239      13.273   0.871  44.609  1.00 15.20           C  
ANISOU 1567  CD  PRO A 239     2098   1994   1684    -90    -47   -163       C  
ATOM   1568  N   TYR A 240      15.368   4.397  46.741  1.00 14.68           N  
ANISOU 1568  N   TYR A 240     2066   1940   1570    -64   -107   -198       N  
ATOM   1569  CA  TYR A 240      15.050   5.787  46.997  1.00 12.59           C  
ANISOU 1569  CA  TYR A 240     1809   1685   1290    -55   -116   -218       C  
ATOM   1570  C   TYR A 240      16.064   6.618  46.236  1.00 12.52           C  
ANISOU 1570  C   TYR A 240     1803   1658   1296    -56   -133   -229       C  
ATOM   1571  O   TYR A 240      17.190   6.172  45.960  1.00 12.03           O  
ANISOU 1571  O   TYR A 240     1737   1581   1252    -62   -141   -219       O  
ATOM   1572  CB  TYR A 240      15.094   6.132  48.513  1.00 13.16           C  
ANISOU 1572  CB  TYR A 240     1892   1774   1332    -45   -125   -218       C  
ATOM   1573  CG  TYR A 240      16.509   6.215  49.050  1.00 18.22           C  
ANISOU 1573  CG  TYR A 240     2540   2407   1975    -44   -144   -211       C  
ATOM   1574  CD1 TYR A 240      17.254   7.385  48.940  1.00 18.22           C  
ANISOU 1574  CD1 TYR A 240     2547   2400   1976    -39   -163   -226       C  
ATOM   1575  CD2 TYR A 240      17.107   5.098  49.661  1.00 23.59           C  
ANISOU 1575  CD2 TYR A 240     3218   3087   2657    -49   -144   -189       C  
ATOM   1576  CE1 TYR A 240      18.550   7.438  49.421  1.00 20.54           C  
ANISOU 1576  CE1 TYR A 240     2845   2687   2274    -39   -182   -220       C  
ATOM   1577  CE2 TYR A 240      18.405   5.137  50.153  1.00 23.89           C  
ANISOU 1577  CE2 TYR A 240     3262   3119   2698    -48   -162   -184       C  
ATOM   1578  CZ  TYR A 240      19.109   6.306  50.030  1.00 24.01           C  
ANISOU 1578  CZ  TYR A 240     3282   3126   2713    -44   -180   -199       C  
ATOM   1579  OH  TYR A 240      20.385   6.310  50.497  1.00 26.87           O  
ANISOU 1579  OH  TYR A 240     3649   3482   3079    -44   -198   -193       O  
ATOM   1580  N   MET A 241      15.673   7.853  45.924  1.00 13.49           N  
ANISOU 1580  N   MET A 241     1930   1780   1414    -50   -139   -250       N  
ATOM   1581  CA  MET A 241      16.630   8.811  45.381  1.00 15.59           C  
ANISOU 1581  CA  MET A 241     2199   2033   1692    -50   -157   -261       C  
ATOM   1582  C   MET A 241      16.466  10.145  46.085  1.00 15.53           C  
ANISOU 1582  C   MET A 241     2202   2034   1663    -39   -172   -279       C  
ATOM   1583  O   MET A 241      15.348  10.634  46.223  1.00 13.75           O  
ANISOU 1583  O   MET A 241     1979   1821   1423    -33   -165   -291       O  
ATOM   1584  CB  MET A 241      16.459   8.992  43.876  1.00 16.27           C  
ANISOU 1584  CB  MET A 241     2277   2103   1801    -58   -152   -269       C  
ATOM   1585  CG  MET A 241      17.518   9.875  43.304  1.00 17.51           C  
ANISOU 1585  CG  MET A 241     2437   2246   1971    -60   -170   -278       C  
ATOM   1586  SD  MET A 241      16.990  10.396  41.650  1.00 22.78           S  
ANISOU 1586  SD  MET A 241     3098   2901   2658    -65   -164   -292       S  
ATOM   1587  CE  MET A 241      18.077  11.795  41.365  1.00 23.09           C  
ANISOU 1587  CE  MET A 241     3142   2927   2702    -65   -190   -306       C  
ATOM   1588  N   ASP A 242      17.582  10.705  46.549  1.00 16.08           N  
ANISOU 1588  N   ASP A 242     2278   2099   1731    -36   -192   -281       N  
ATOM   1589  CA  ASP A 242      17.609  12.041  47.123  1.00 17.38           C  
ANISOU 1589  CA  ASP A 242     2454   2270   1880    -26   -209   -298       C  
ATOM   1590  C   ASP A 242      17.467  13.083  46.023  1.00 15.95           C  
ANISOU 1590  C   ASP A 242     2273   2078   1712    -27   -215   -316       C  
ATOM   1591  O   ASP A 242      18.156  13.007  45.007  1.00 13.88           O  
ANISOU 1591  O   ASP A 242     2004   1799   1472    -36   -219   -313       O  
ATOM   1592  CB  ASP A 242      18.933  12.284  47.860  1.00 14.97           C  
ANISOU 1592  CB  ASP A 242     2156   1961   1572    -23   -230   -294       C  
ATOM   1593  CG  ASP A 242      19.011  11.582  49.177  1.00 20.40           C  
ANISOU 1593  CG  ASP A 242     2848   2664   2240    -19   -228   -280       C  
ATOM   1594  OD1 ASP A 242      18.026  10.959  49.610  1.00 21.61           O  
ANISOU 1594  OD1 ASP A 242     3000   2832   2380    -17   -211   -274       O  
ATOM   1595  OD2 ASP A 242      20.062  11.707  49.850  1.00 22.33           O1-
ANISOU 1595  OD2 ASP A 242     3098   2905   2482    -17   -245   -275       O1-
ATOM   1596  N   VAL A 243      16.608  14.073  46.233  1.00 14.17           N  
ANISOU 1596  N   VAL A 243     2052   1862   1470    -17   -218   -334       N  
ATOM   1597  CA  VAL A 243      16.451  15.134  45.247  1.00 13.54           C  
ANISOU 1597  CA  VAL A 243     1973   1771   1401    -18   -226   -352       C  
ATOM   1598  C   VAL A 243      16.420  16.473  45.963  1.00 16.15           C  
ANISOU 1598  C   VAL A 243     2314   2109   1713     -6   -245   -370       C  
ATOM   1599  O   VAL A 243      16.089  16.569  47.146  1.00 15.98           O  
ANISOU 1599  O   VAL A 243     2300   2103   1668      4   -247   -372       O  
ATOM   1600  CB  VAL A 243      15.157  14.990  44.391  1.00 14.99           C  
ANISOU 1600  CB  VAL A 243     2150   1957   1589    -21   -207   -358       C  
ATOM   1601  CG1 VAL A 243      15.135  13.712  43.644  1.00 12.34           C  
ANISOU 1601  CG1 VAL A 243     1803   1615   1272    -32   -189   -342       C  
ATOM   1602  CG2 VAL A 243      13.887  15.090  45.320  1.00 12.99           C  
ANISOU 1602  CG2 VAL A 243     1900   1727   1309     -9   -198   -365       C  
ATOM   1603  N   GLU A 244      16.733  17.516  45.209  1.00 14.32           N  
ANISOU 1603  N   GLU A 244     2086   1864   1493     -7   -259   -384       N  
ATOM   1604  CA  GLU A 244      16.582  18.892  45.665  1.00 17.16           C  
ANISOU 1604  CA  GLU A 244     2455   2226   1840      4   -278   -404       C  
ATOM   1605  C   GLU A 244      15.317  19.498  45.071  1.00 16.66           C  
ANISOU 1605  C   GLU A 244     2390   2167   1773      7   -270   -421       C  
ATOM   1606  O   GLU A 244      14.745  18.971  44.111  1.00 16.31           O  
ANISOU 1606  O   GLU A 244     2338   2118   1742     -0   -253   -418       O  
ATOM   1607  CB  GLU A 244      17.785  19.715  45.228  1.00 18.94           C  
ANISOU 1607  CB  GLU A 244     2684   2433   2078      0   -301   -409       C  
ATOM   1608  CG  GLU A 244      19.111  19.000  45.457  1.00 25.96           C  
ANISOU 1608  CG  GLU A 244     3571   3315   2978     -7   -307   -390       C  
ATOM   1609  CD  GLU A 244      20.287  19.896  45.072  1.00 30.62           C  
ANISOU 1609  CD  GLU A 244     4164   3889   3581    -11   -330   -395       C  
ATOM   1610  OE1 GLU A 244      20.098  20.976  44.471  1.00 31.18           O  
ANISOU 1610  OE1 GLU A 244     4238   3952   3657    -10   -341   -411       O  
ATOM   1611  OE2 GLU A 244      21.409  19.549  45.424  1.00 34.42           O1-
ANISOU 1611  OE2 GLU A 244     4646   4364   4067    -14   -340   -384       O1-
ATOM   1612  N   ARG A 245      14.902  20.639  45.625  1.00 14.15           N  
ANISOU 1612  N   ARG A 245     2081   1856   1438     20   -284   -440       N  
ATOM   1613  CA  ARG A 245      13.702  21.330  45.135  1.00 16.42           C  
ANISOU 1613  CA  ARG A 245     2368   2149   1722     25   -279   -458       C  
ATOM   1614  C   ARG A 245      14.068  22.030  43.817  1.00 19.11           C  
ANISOU 1614  C   ARG A 245     2707   2466   2086     17   -290   -465       C  
ATOM   1615  O   ARG A 245      14.435  23.203  43.768  1.00 22.12           O  
ANISOU 1615  O   ARG A 245     3095   2840   2468     20   -311   -480       O  
ATOM   1616  CB  ARG A 245      13.175  22.299  46.183  1.00 14.30           C  
ANISOU 1616  CB  ARG A 245     2109   1895   1429     41   -292   -476       C  
ATOM   1617  CG  ARG A 245      12.715  21.583  47.443  1.00 17.03           C  
ANISOU 1617  CG  ARG A 245     2456   2263   1750     49   -279   -469       C  
ATOM   1618  CD  ARG A 245      12.041  22.560  48.535  1.00 20.39           C  
ANISOU 1618  CD  ARG A 245     2892   2708   2149     67   -290   -488       C  
ATOM   1619  NE  ARG A 245      10.809  23.202  48.050  1.00 17.74           N  
ANISOU 1619  NE  ARG A 245     2553   2376   1811     72   -284   -507       N  
ATOM   1620  CZ  ARG A 245      10.764  24.446  47.630  1.00 20.05           C  
ANISOU 1620  CZ  ARG A 245     2844   2657   2119     70   -291   -511       C  
ATOM   1621  NH1 ARG A 245      11.862  25.173  47.660  1.00 22.11           N1+
ANISOU 1621  NH1 ARG A 245     3107   2903   2392     68   -310   -507       N1+
ATOM   1622  NH2 ARG A 245       9.647  24.960  47.149  1.00 21.01           N  
ANISOU 1622  NH2 ARG A 245     2959   2778   2246     71   -280   -517       N  
ATOM   1623  N   LYS A 246      14.018  21.270  42.727  1.00 14.16           N  
ANISOU 1623  N   LYS A 246     2070   1830   1479      4   -274   -455       N  
ATOM   1624  CA  LYS A 246      14.237  21.817  41.402  1.00 15.58           C  
ANISOU 1624  CA  LYS A 246     2247   1991   1679     -5   -280   -461       C  
ATOM   1625  C   LYS A 246      13.582  20.859  40.406  1.00 17.94           C  
ANISOU 1625  C   LYS A 246     2536   2287   1993    -15   -256   -452       C  
ATOM   1626  O   LYS A 246      12.927  19.886  40.802  1.00 17.46           O  
ANISOU 1626  O   LYS A 246     2469   2239   1924    -14   -237   -443       O  
ATOM   1627  CB  LYS A 246      15.727  22.022  41.115  1.00 15.85           C  
ANISOU 1627  CB  LYS A 246     2283   2009   1731    -13   -298   -453       C  
ATOM   1628  CG  LYS A 246      16.609  20.786  41.167  1.00 17.34           C  
ANISOU 1628  CG  LYS A 246     2464   2194   1928    -22   -289   -431       C  
ATOM   1629  CD  LYS A 246      18.045  21.319  41.338  1.00 23.27           C  
ANISOU 1629  CD  LYS A 246     3220   2934   2686    -25   -312   -429       C  
ATOM   1630  CE  LYS A 246      19.006  20.413  40.799  1.00 28.73           C  
ANISOU 1630  CE  LYS A 246     3905   3616   3398    -37   -307   -412       C  
ATOM   1631  NZ  LYS A 246      20.319  21.071  40.805  1.00 25.80           N1+
ANISOU 1631  NZ  LYS A 246     3537   3233   3034    -40   -330   -411       N1+
ATOM   1632  N   ILE A 247      13.722  21.152  39.103  1.00 13.91           N  
ANISOU 1632  N   ILE A 247     2021   1762   1504    -24   -257   -455       N  
ATOM   1633  CA  ILE A 247      13.109  20.312  38.089  1.00 16.63           C  
ANISOU 1633  CA  ILE A 247     2354   2102   1861    -33   -236   -449       C  
ATOM   1634  C   ILE A 247      14.080  19.204  37.710  1.00 12.33           C  
ANISOU 1634  C   ILE A 247     1803   1549   1335    -45   -229   -429       C  
ATOM   1635  O   ILE A 247      15.277  19.452  37.497  1.00 10.80           O  
ANISOU 1635  O   ILE A 247     1610   1344   1150    -50   -243   -424       O  
ATOM   1636  CB  ILE A 247      12.709  21.143  36.863  1.00 18.65           C  
ANISOU 1636  CB  ILE A 247     2611   2346   2130    -37   -240   -462       C  
ATOM   1637  CG1 ILE A 247      11.600  22.153  37.272  1.00 18.00           C  
ANISOU 1637  CG1 ILE A 247     2532   2272   2032    -25   -243   -480       C  
ATOM   1638  CG2 ILE A 247      12.330  20.191  35.643  1.00 14.48           C  
ANISOU 1638  CG2 ILE A 247     2071   1811   1621    -49   -219   -453       C  
ATOM   1639  CD1 ILE A 247      11.273  23.175  36.168  1.00 15.40           C  
ANISOU 1639  CD1 ILE A 247     2198   1932   1720    -33   -241   -478       C  
ATOM   1640  N   TYR A 248      13.592  17.985  37.688  1.00  9.85           N  
ANISOU 1640  N   TYR A 248     1480   1241   1022    -48   -207   -416       N  
ATOM   1641  CA  TYR A 248      14.337  16.836  37.194  1.00 13.25           C  
ANISOU 1641  CA  TYR A 248     1903   1664   1469    -59   -198   -398       C  
ATOM   1642  C   TYR A 248      13.640  16.299  35.962  1.00 14.20           C  
ANISOU 1642  C   TYR A 248     2012   1777   1606    -67   -180   -396       C  
ATOM   1643  O   TYR A 248      12.421  16.446  35.820  1.00 15.73           O  
ANISOU 1643  O   TYR A 248     2206   1979   1792    -63   -169   -406       O  
ATOM   1644  CB  TYR A 248      14.399  15.661  38.205  1.00 11.76           C  
ANISOU 1644  CB  TYR A 248     1710   1486   1269    -57   -186   -381       C  
ATOM   1645  CG  TYR A 248      15.318  15.941  39.381  1.00 12.00           C  
ANISOU 1645  CG  TYR A 248     1751   1522   1288    -51   -204   -377       C  
ATOM   1646  CD1 TYR A 248      14.959  16.884  40.327  1.00 16.07           C  
ANISOU 1646  CD1 TYR A 248     2276   2048   1782    -39   -215   -391       C  
ATOM   1647  CD2 TYR A 248      16.514  15.278  39.530  1.00 10.25           C  
ANISOU 1647  CD2 TYR A 248     1526   1293   1077    -58   -208   -362       C  
ATOM   1648  CE1 TYR A 248      15.763  17.136  41.413  1.00 16.93           C  
ANISOU 1648  CE1 TYR A 248     2393   2162   1879    -33   -231   -388       C  
ATOM   1649  CE2 TYR A 248      17.323  15.495  40.648  1.00 12.15           C  
ANISOU 1649  CE2 TYR A 248     1774   1537   1304    -52   -223   -358       C  
ATOM   1650  CZ  TYR A 248      16.946  16.463  41.544  1.00 16.42           C  
ANISOU 1650  CZ  TYR A 248     2326   2090   1825    -40   -235   -372       C  
ATOM   1651  OH  TYR A 248      17.705  16.765  42.643  1.00 17.76           O  
ANISOU 1651  OH  TYR A 248     2503   2263   1981    -33   -250   -371       O  
ATOM   1652  N   ARG A 249      14.413  15.651  35.092  1.00 11.80           N  
ANISOU 1652  N   ARG A 249     1702   1462   1322    -79   -176   -385       N  
ATOM   1653  CA  ARG A 249      13.866  14.848  34.001  1.00 11.72           C  
ANISOU 1653  CA  ARG A 249     1680   1446   1328    -87   -157   -381       C  
ATOM   1654  C   ARG A 249      14.050  13.371  34.328  1.00 12.96           C  
ANISOU 1654  C   ARG A 249     1831   1607   1488    -90   -143   -361       C  
ATOM   1655  O   ARG A 249      15.160  12.941  34.707  1.00 14.71           O  
ANISOU 1655  O   ARG A 249     2050   1824   1715    -94   -149   -350       O  
ATOM   1656  CB  ARG A 249      14.562  15.145  32.688  1.00 11.44           C  
ANISOU 1656  CB  ARG A 249     1640   1393   1314    -97   -163   -382       C  
ATOM   1657  CG  ARG A 249      14.032  14.317  31.525  1.00 11.86           C  
ANISOU 1657  CG  ARG A 249     1682   1440   1383   -105   -144   -378       C  
ATOM   1658  CD  ARG A 249      14.833  14.663  30.284  1.00 13.55           C  
ANISOU 1658  CD  ARG A 249     1892   1639   1617   -116   -151   -379       C  
ATOM   1659  NE  ARG A 249      14.334  14.062  29.053  1.00 15.31           N  
ANISOU 1659  NE  ARG A 249     2105   1856   1856   -123   -136   -377       N  
ATOM   1660  CZ  ARG A 249      14.569  14.577  27.854  1.00 17.73           C  
ANISOU 1660  CZ  ARG A 249     2409   2151   2178   -131   -140   -384       C  
ATOM   1661  NH1 ARG A 249      15.285  15.673  27.788  1.00 18.03           N1+
ANISOU 1661  NH1 ARG A 249     2452   2182   2215   -132   -159   -391       N1+
ATOM   1662  NH2 ARG A 249      14.098  13.999  26.739  1.00 17.39           N  
ANISOU 1662  NH2 ARG A 249     2357   2103   2149   -138   -125   -383       N  
ATOM   1663  N   PHE A 250      12.957  12.603  34.219  1.00 10.13           N  
ANISOU 1663  N   PHE A 250     1466   1254   1128    -90   -122   -359       N  
ATOM   1664  CA  PHE A 250      13.009  11.156  34.405  1.00 11.95           C  
ANISOU 1664  CA  PHE A 250     1689   1487   1365    -94   -107   -340       C  
ATOM   1665  C   PHE A 250      12.656  10.493  33.095  1.00  9.68           C  
ANISOU 1665  C   PHE A 250     1391   1191   1097   -103    -92   -337       C  
ATOM   1666  O   PHE A 250      11.672  10.887  32.443  1.00 13.94           O  
ANISOU 1666  O   PHE A 250     1928   1730   1638   -103    -85   -349       O  
ATOM   1667  CB  PHE A 250      12.064  10.697  35.517  1.00 12.48           C  
ANISOU 1667  CB  PHE A 250     1758   1572   1412    -86    -96   -336       C  
ATOM   1668  CG  PHE A 250      12.491  11.199  36.845  1.00 14.39           C  
ANISOU 1668  CG  PHE A 250     2010   1824   1633    -78   -110   -337       C  
ATOM   1669  CD1 PHE A 250      13.633  10.666  37.452  1.00 10.44           C  
ANISOU 1669  CD1 PHE A 250     1511   1322   1135    -80   -117   -323       C  
ATOM   1670  CD2 PHE A 250      11.825  12.268  37.446  1.00 12.11           C  
ANISOU 1670  CD2 PHE A 250     1730   1546   1325    -68   -117   -353       C  
ATOM   1671  CE1 PHE A 250      14.103  11.162  38.672  1.00 12.30           C  
ANISOU 1671  CE1 PHE A 250     1756   1566   1351    -72   -131   -324       C  
ATOM   1672  CE2 PHE A 250      12.260  12.750  38.676  1.00 12.23           C  
ANISOU 1672  CE2 PHE A 250     1755   1571   1321    -59   -130   -354       C  
ATOM   1673  CZ  PHE A 250      13.413  12.203  39.301  1.00 12.00           C  
ANISOU 1673  CZ  PHE A 250     1726   1539   1293    -62   -138   -339       C  
ATOM   1674  N   ARG A 251      13.492   9.529  32.684  1.00 10.70           N  
ANISOU 1674  N   ARG A 251     1511   1311   1243   -112    -89   -324       N  
ATOM   1675  CA  ARG A 251      13.280   8.791  31.439  1.00  9.43           C  
ANISOU 1675  CA  ARG A 251     1340   1141   1104   -120    -75   -320       C  
ATOM   1676  C   ARG A 251      12.769   7.418  31.826  1.00 13.18           C  
ANISOU 1676  C   ARG A 251     1809   1622   1579   -121    -57   -305       C  
ATOM   1677  O   ARG A 251      13.557   6.519  32.145  1.00 13.66           O  
ANISOU 1677  O   ARG A 251     1866   1680   1646   -124    -58   -290       O  
ATOM   1678  CB  ARG A 251      14.567   8.700  30.649  1.00 10.24           C  
ANISOU 1678  CB  ARG A 251     1438   1228   1225   -129    -84   -315       C  
ATOM   1679  CG  ARG A 251      14.999  10.070  30.150  1.00  9.85           C  
ANISOU 1679  CG  ARG A 251     1395   1173   1177   -129   -101   -329       C  
ATOM   1680  CD  ARG A 251      16.344   9.963  29.431  1.00 11.68           C  
ANISOU 1680  CD  ARG A 251     1620   1391   1427   -138   -109   -324       C  
ATOM   1681  NE  ARG A 251      16.910  11.275  29.060  1.00 10.75           N  
ANISOU 1681  NE  ARG A 251     1508   1267   1311   -139   -128   -336       N  
ATOM   1682  CZ  ARG A 251      16.901  11.773  27.837  1.00 11.19           C  
ANISOU 1682  CZ  ARG A 251     1559   1313   1378   -146   -128   -344       C  
ATOM   1683  NH1 ARG A 251      16.337  11.086  26.816  1.00 10.87           N1+
ANISOU 1683  NH1 ARG A 251     1511   1270   1351   -152   -112   -343       N1+
ATOM   1684  NH2 ARG A 251      17.491  12.950  27.635  1.00 12.61           N  
ANISOU 1684  NH2 ARG A 251     1745   1488   1557   -147   -146   -352       N  
ATOM   1685  N   ILE A 252      11.449   7.263  31.824  1.00  7.97           N  
ANISOU 1685  N   ILE A 252     1147    970    911   -118    -44   -309       N  
ATOM   1686  CA  ILE A 252      10.837   6.007  32.272  1.00  8.00           C  
ANISOU 1686  CA  ILE A 252     1146    980    913   -118    -28   -295       C  
ATOM   1687  C   ILE A 252      10.782   5.051  31.087  1.00 11.26           C  
ANISOU 1687  C   ILE A 252     1546   1381   1349   -127    -14   -289       C  
ATOM   1688  O   ILE A 252      10.147   5.330  30.062  1.00 14.71           O  
ANISOU 1688  O   ILE A 252     1979   1813   1795   -130     -8   -299       O  
ATOM   1689  CB  ILE A 252       9.450   6.268  32.878  1.00  9.84           C  
ANISOU 1689  CB  ILE A 252     1382   1229   1128   -111    -18   -302       C  
ATOM   1690  CG1 ILE A 252       9.648   7.156  34.109  1.00 11.98           C  
ANISOU 1690  CG1 ILE A 252     1665   1512   1376   -102    -31   -308       C  
ATOM   1691  CG2 ILE A 252       8.687   4.929  33.179  1.00  9.39           C  
ANISOU 1691  CG2 ILE A 252     1317   1180   1070   -113      1   -287       C  
ATOM   1692  CD1 ILE A 252       8.425   7.854  34.531  1.00 17.52           C  
ANISOU 1692  CD1 ILE A 252     2370   2227   2058    -93    -27   -321       C  
ATOM   1693  N   LEU A 253      11.459   3.926  31.218  1.00 12.52           N  
ANISOU 1693  N   LEU A 253     1700   1538   1520   -132    -12   -273       N  
ATOM   1694  CA  LEU A 253      11.469   2.872  30.209  1.00 11.38           C  
ANISOU 1694  CA  LEU A 253     1544   1382   1398   -140     -0   -266       C  
ATOM   1695  C   LEU A 253      10.912   1.615  30.878  1.00 12.00           C  
ANISOU 1695  C   LEU A 253     1619   1469   1474   -140     13   -250       C  
ATOM   1696  O   LEU A 253      11.473   1.138  31.882  1.00 13.86           O  
ANISOU 1696  O   LEU A 253     1856   1708   1701   -139      8   -237       O  
ATOM   1697  CB  LEU A 253      12.910   2.677  29.665  1.00  9.98           C  
ANISOU 1697  CB  LEU A 253     1362   1192   1238   -146    -11   -261       C  
ATOM   1698  CG  LEU A 253      13.125   1.645  28.548  1.00 12.37           C  
ANISOU 1698  CG  LEU A 253     1653   1481   1564   -154     -2   -254       C  
ATOM   1699  CD1 LEU A 253      14.456   1.948  27.939  1.00 13.62           C  
ANISOU 1699  CD1 LEU A 253     1810   1630   1736   -159    -15   -256       C  
ATOM   1700  CD2 LEU A 253      13.207   0.283  29.171  1.00 10.38           C  
ANISOU 1700  CD2 LEU A 253     1397   1232   1316   -155      6   -236       C  
ATOM   1701  N   ASN A 254       9.772   1.109  30.377  1.00  9.05           N  
ANISOU 1701  N   ASN A 254     1239   1095   1103   -141     29   -250       N  
ATOM   1702  CA  ASN A 254       9.237  -0.145  30.919  1.00  8.72           C  
ANISOU 1702  CA  ASN A 254     1191   1059   1060   -143     42   -235       C  
ATOM   1703  C   ASN A 254      10.030  -1.296  30.306  1.00 11.33           C  
ANISOU 1703  C   ASN A 254     1513   1376   1415   -151     43   -222       C  
ATOM   1704  O   ASN A 254       9.800  -1.674  29.163  1.00 12.61           O  
ANISOU 1704  O   ASN A 254     1667   1528   1596   -156     51   -224       O  
ATOM   1705  CB  ASN A 254       7.756  -0.260  30.614  1.00  8.31           C  
ANISOU 1705  CB  ASN A 254     1136   1013   1006   -142     58   -240       C  
ATOM   1706  CG  ASN A 254       7.181  -1.499  31.199  1.00 10.82           C  
ANISOU 1706  CG  ASN A 254     1449   1338   1323   -144     70   -223       C  
ATOM   1707  ND2 ASN A 254       5.860  -1.532  31.418  1.00 10.70           N  
ANISOU 1707  ND2 ASN A 254     1433   1333   1297   -141     83   -225       N  
ATOM   1708  OD1 ASN A 254       7.928  -2.440  31.478  1.00 12.38           O  
ANISOU 1708  OD1 ASN A 254     1644   1531   1530   -147     68   -207       O  
ATOM   1709  N   GLY A 255      10.972  -1.880  31.061  1.00 11.50           N  
ANISOU 1709  N   GLY A 255     1535   1397   1436   -151     36   -208       N  
ATOM   1710  CA  GLY A 255      11.789  -2.995  30.591  1.00 12.12           C  
ANISOU 1710  CA  GLY A 255     1606   1463   1536   -157     36   -196       C  
ATOM   1711  C   GLY A 255      11.269  -4.344  31.064  1.00 14.70           C  
ANISOU 1711  C   GLY A 255     1926   1792   1866   -160     47   -179       C  
ATOM   1712  O   GLY A 255      12.036  -5.311  31.096  1.00 11.78           O  
ANISOU 1712  O   GLY A 255     1552   1414   1509   -163     45   -166       O  
ATOM   1713  N   SER A 256       9.992  -4.415  31.471  1.00 11.72           N  
ANISOU 1713  N   SER A 256     1551   1427   1476   -157     59   -178       N  
ATOM   1714  CA  SER A 256       9.392  -5.642  31.965  1.00  7.73           C  
ANISOU 1714  CA  SER A 256     1040    924    970   -160     71   -162       C  
ATOM   1715  C   SER A 256       8.945  -6.522  30.804  1.00 10.44           C  
ANISOU 1715  C   SER A 256     1372   1257   1338   -165     82   -161       C  
ATOM   1716  O   SER A 256       8.774  -6.051  29.694  1.00 13.46           O  
ANISOU 1716  O   SER A 256     1751   1632   1731   -167     84   -173       O  
ATOM   1717  CB  SER A 256       8.189  -5.352  32.855  1.00  7.83           C  
ANISOU 1717  CB  SER A 256     1059    956    961   -155     79   -162       C  
ATOM   1718  OG  SER A 256       8.547  -4.446  33.896  1.00 13.63           O  
ANISOU 1718  OG  SER A 256     1804   1702   1674   -149     67   -166       O  
ATOM   1719  N   ASN A 257       8.722  -7.813  31.084  1.00 10.20           N  
ANISOU 1719  N   ASN A 257     1335   1226   1315   -169     89   -143       N  
ATOM   1720  CA  ASN A 257       8.294  -8.732  30.020  1.00  9.53           C  
ANISOU 1720  CA  ASN A 257     1239   1129   1253   -175    100   -140       C  
ATOM   1721  C   ASN A 257       6.834  -8.520  29.643  1.00 11.68           C  
ANISOU 1721  C   ASN A 257     1510   1409   1520   -174    114   -148       C  
ATOM   1722  O   ASN A 257       6.461  -8.722  28.474  1.00 13.50           O  
ANISOU 1722  O   ASN A 257     1733   1629   1769   -177    122   -156       O  
ATOM   1723  CB  ASN A 257       8.489 -10.211  30.451  1.00  8.23           C  
ANISOU 1723  CB  ASN A 257     1068    961   1099   -179    102   -120       C  
ATOM   1724  CG  ASN A 257       9.938 -10.660  30.309  1.00 13.60           C  
ANISOU 1724  CG  ASN A 257     1746   1627   1794   -182     89   -113       C  
ATOM   1725  ND2 ASN A 257      10.140 -11.896  29.866  1.00 12.24           N  
ANISOU 1725  ND2 ASN A 257     1564   1443   1642   -186     92   -102       N  
ATOM   1726  OD1 ASN A 257      10.861  -9.875  30.548  1.00 17.46           O  
ANISOU 1726  OD1 ASN A 257     2242   2117   2276   -179     77   -119       O  
ATOM   1727  N   ALA A 258       5.989  -8.159  30.615  1.00 11.24           N  
ANISOU 1727  N   ALA A 258     1459   1368   1441   -170    119   -148       N  
ATOM   1728  CA  ALA A 258       4.548  -8.189  30.342  1.00 13.26           C  
ANISOU 1728  CA  ALA A 258     1712   1632   1694   -170    134   -152       C  
ATOM   1729  C   ALA A 258       3.767  -7.170  31.160  1.00 13.12           C  
ANISOU 1729  C   ALA A 258     1702   1632   1649   -163    137   -161       C  
ATOM   1730  O   ALA A 258       2.680  -6.784  30.748  1.00 13.74           O  
ANISOU 1730  O   ALA A 258     1779   1716   1724   -162    146   -171       O  
ATOM   1731  CB  ALA A 258       3.960  -9.587  30.598  1.00 13.09           C  
ANISOU 1731  CB  ALA A 258     1683   1609   1680   -175    145   -134       C  
ATOM   1732  N   ARG A 259       4.279  -6.789  32.338  1.00 12.34           N  
ANISOU 1732  N   ARG A 259     1613   1543   1532   -159    127   -156       N  
ATOM   1733  CA  ARG A 259       3.574  -5.971  33.310  1.00  8.56           C  
ANISOU 1733  CA  ARG A 259     1142   1084   1026   -152    129   -162       C  
ATOM   1734  C   ARG A 259       3.545  -4.520  32.864  1.00 14.54           C  
ANISOU 1734  C   ARG A 259     1905   1843   1775   -146    122   -185       C  
ATOM   1735  O   ARG A 259       4.620  -3.925  32.632  1.00 12.71           O  
ANISOU 1735  O   ARG A 259     1678   1604   1549   -146    108   -191       O  
ATOM   1736  CB  ARG A 259       4.278  -6.044  34.658  1.00 10.09           C  
ANISOU 1736  CB  ARG A 259     1344   1288   1203   -150    120   -150       C  
ATOM   1737  CG  ARG A 259       3.610  -5.136  35.734  1.00 13.69           C  
ANISOU 1737  CG  ARG A 259     1808   1766   1628   -142    120   -157       C  
ATOM   1738  CD  ARG A 259       4.421  -5.173  37.074  1.00 13.92           C  
ANISOU 1738  CD  ARG A 259     1847   1803   1640   -139    109   -145       C  
ATOM   1739  NE  ARG A 259       4.393  -6.513  37.708  1.00 16.10           N  
ANISOU 1739  NE  ARG A 259     2117   2082   1918   -145    114   -122       N  
ATOM   1740  CZ  ARG A 259       3.408  -6.960  38.499  1.00 15.53           C  
ANISOU 1740  CZ  ARG A 259     2044   2026   1830   -145    126   -112       C  
ATOM   1741  NH1 ARG A 259       2.351  -6.180  38.773  1.00 13.77           N1+
ANISOU 1741  NH1 ARG A 259     1823   1818   1589   -139    133   -124       N1+
ATOM   1742  NH2 ARG A 259       3.465  -8.194  39.017  1.00 14.41           N  
ANISOU 1742  NH2 ARG A 259     1898   1885   1693   -151    130    -90       N  
ATOM   1743  N   PRO A 260       2.358  -3.904  32.782  1.00 12.75           N  
ANISOU 1743  N   PRO A 260     1680   1627   1538   -143    131   -197       N  
ATOM   1744  CA  PRO A 260       2.270  -2.460  32.557  1.00 11.04           C  
ANISOU 1744  CA  PRO A 260     1471   1413   1312   -136    123   -218       C  
ATOM   1745  C   PRO A 260       2.149  -1.750  33.897  1.00 12.95           C  
ANISOU 1745  C   PRO A 260     1723   1674   1526   -128    118   -221       C  
ATOM   1746  O   PRO A 260       1.764  -2.361  34.887  1.00 16.90           O  
ANISOU 1746  O   PRO A 260     2223   2186   2012   -128    124   -208       O  
ATOM   1747  CB  PRO A 260       0.972  -2.325  31.741  1.00 14.80           C  
ANISOU 1747  CB  PRO A 260     1941   1891   1793   -136    137   -230       C  
ATOM   1748  CG  PRO A 260       0.029  -3.388  32.417  1.00 12.71           C  
ANISOU 1748  CG  PRO A 260     1671   1637   1523   -139    152   -214       C  
ATOM   1749  CD  PRO A 260       1.003  -4.537  32.854  1.00  9.22           C  
ANISOU 1749  CD  PRO A 260     1226   1188   1089   -144    148   -192       C  
ATOM   1750  N   TYR A 261       2.522  -0.450  33.923  1.00 10.31           N  
ANISOU 1750  N   TYR A 261     1396   1339   1181   -122    105   -237       N  
ATOM   1751  CA  TYR A 261       2.492   0.369  35.142  1.00 10.43           C  
ANISOU 1751  CA  TYR A 261     1422   1371   1170   -113     97   -242       C  
ATOM   1752  C   TYR A 261       1.565   1.564  34.916  1.00 11.67           C  
ANISOU 1752  C   TYR A 261     1581   1536   1316   -106     98   -264       C  
ATOM   1753  O   TYR A 261       1.582   2.176  33.842  1.00 15.13           O  
ANISOU 1753  O   TYR A 261     2019   1964   1766   -107     95   -278       O  
ATOM   1754  CB  TYR A 261       3.923   0.883  35.537  1.00 11.20           C  
ANISOU 1754  CB  TYR A 261     1527   1463   1264   -112     78   -242       C  
ATOM   1755  CG  TYR A 261       4.893  -0.257  35.720  1.00 13.92           C  
ANISOU 1755  CG  TYR A 261     1868   1801   1621   -119     76   -221       C  
ATOM   1756  CD1 TYR A 261       5.623  -0.755  34.651  1.00 12.14           C  
ANISOU 1756  CD1 TYR A 261     1636   1555   1422   -126     74   -218       C  
ATOM   1757  CD2 TYR A 261       4.965  -0.927  36.930  1.00 13.31           C  
ANISOU 1757  CD2 TYR A 261     1793   1735   1531   -118     78   -205       C  
ATOM   1758  CE1 TYR A 261       6.439  -1.857  34.788  1.00 13.34           C  
ANISOU 1758  CE1 TYR A 261     1783   1699   1586   -132     72   -200       C  
ATOM   1759  CE2 TYR A 261       5.820  -2.044  37.087  1.00 12.98           C  
ANISOU 1759  CE2 TYR A 261     1748   1684   1502   -124     75   -185       C  
ATOM   1760  CZ  TYR A 261       6.554  -2.483  36.004  1.00 11.80           C  
ANISOU 1760  CZ  TYR A 261     1591   1514   1377   -131     73   -184       C  
ATOM   1761  OH  TYR A 261       7.368  -3.578  36.133  1.00 13.37           O  
ANISOU 1761  OH  TYR A 261     1785   1704   1589   -137     70   -166       O  
ATOM   1762  N   ARG A 262       0.768   1.902  35.940  1.00 12.86           N  
ANISOU 1762  N   ARG A 262     1737   1706   1441    -99    102   -267       N  
ATOM   1763  CA  ARG A 262      -0.014   3.140  35.964  1.00 10.67           C  
ANISOU 1763  CA  ARG A 262     1463   1439   1150    -90    100   -289       C  
ATOM   1764  C   ARG A 262       0.595   3.972  37.088  1.00 15.94           C  
ANISOU 1764  C   ARG A 262     2143   2118   1797    -82     85   -293       C  
ATOM   1765  O   ARG A 262       0.288   3.734  38.264  1.00 14.50           O  
ANISOU 1765  O   ARG A 262     1963   1953   1594    -78     88   -286       O  
ATOM   1766  CB  ARG A 262      -1.499   2.879  36.169  1.00 10.91           C  
ANISOU 1766  CB  ARG A 262     1489   1485   1171    -88    118   -291       C  
ATOM   1767  CG  ARG A 262      -2.319   4.156  36.025  1.00 14.26           C  
ANISOU 1767  CG  ARG A 262     1918   1917   1584    -79    115   -315       C  
ATOM   1768  CD  ARG A 262      -3.836   3.883  36.265  1.00 15.26           C  
ANISOU 1768  CD  ARG A 262     2039   2060   1701    -76    133   -317       C  
ATOM   1769  NE  ARG A 262      -4.343   2.953  35.256  1.00 20.78           N  
ANISOU 1769  NE  ARG A 262     2726   2747   2421    -86    147   -310       N  
ATOM   1770  CZ  ARG A 262      -4.702   3.296  34.012  1.00 22.11           C  
ANISOU 1770  CZ  ARG A 262     2892   2903   2606    -88    149   -322       C  
ATOM   1771  NH1 ARG A 262      -4.614   4.571  33.603  1.00 20.75           N1+
ANISOU 1771  NH1 ARG A 262     2725   2727   2431    -82    136   -343       N1+
ATOM   1772  NH2 ARG A 262      -5.139   2.364  33.156  1.00 19.37           N  
ANISOU 1772  NH2 ARG A 262     2534   2546   2279    -95    161   -315       N  
ATOM   1773  N   LEU A 263       1.514   4.907  36.726  1.00 11.21           N  
ANISOU 1773  N   LEU A 263     1549   1507   1202    -80     67   -305       N  
ATOM   1774  CA  LEU A 263       2.389   5.553  37.697  1.00 12.57           C  
ANISOU 1774  CA  LEU A 263     1732   1684   1358    -74     51   -306       C  
ATOM   1775  C   LEU A 263       1.905   6.942  38.069  1.00 15.07           C  
ANISOU 1775  C   LEU A 263     2056   2012   1656    -63     42   -328       C  
ATOM   1776  O   LEU A 263       1.558   7.751  37.188  1.00 14.56           O  
ANISOU 1776  O   LEU A 263     1992   1939   1599    -61     39   -345       O  
ATOM   1777  CB  LEU A 263       3.817   5.682  37.150  1.00 12.17           C  
ANISOU 1777  CB  LEU A 263     1684   1614   1324    -79     35   -303       C  
ATOM   1778  CG  LEU A 263       4.512   4.344  36.805  1.00 13.02           C  
ANISOU 1778  CG  LEU A 263     1785   1711   1452    -90     40   -282       C  
ATOM   1779  CD1 LEU A 263       5.813   4.649  35.977  1.00 10.88           C  
ANISOU 1779  CD1 LEU A 263     1514   1420   1200    -95     27   -284       C  
ATOM   1780  CD2 LEU A 263       4.787   3.558  38.084  1.00 12.72           C  
ANISOU 1780  CD2 LEU A 263     1747   1685   1400    -89     43   -264       C  
ATOM   1781  N   ALA A 264       1.955   7.233  39.370  1.00 14.44           N  
ANISOU 1781  N   ALA A 264     1985   1949   1553    -55     36   -327       N  
ATOM   1782  CA  ALA A 264       1.668   8.563  39.909  1.00 13.50           C  
ANISOU 1782  CA  ALA A 264     1874   1841   1414    -43     25   -348       C  
ATOM   1783  C   ALA A 264       2.750   8.896  40.924  1.00 16.92           C  
ANISOU 1783  C   ALA A 264     2316   2277   1834    -39      8   -343       C  
ATOM   1784  O   ALA A 264       3.456   8.003  41.424  1.00 18.12           O  
ANISOU 1784  O   ALA A 264     2469   2429   1989    -44      9   -324       O  
ATOM   1785  CB  ALA A 264       0.271   8.628  40.570  1.00 12.95           C  
ANISOU 1785  CB  ALA A 264     1803   1794   1324    -36     38   -354       C  
ATOM   1786  N   LEU A 265       2.827  10.185  41.280  1.00 14.10           N  
ANISOU 1786  N   LEU A 265     1969   1924   1464    -29     -8   -362       N  
ATOM   1787  CA  LEU A 265       3.738  10.664  42.324  1.00 16.90           C  
ANISOU 1787  CA  LEU A 265     2334   2285   1805    -23    -25   -361       C  
ATOM   1788  C   LEU A 265       2.911  11.107  43.518  1.00 18.91           C  
ANISOU 1788  C   LEU A 265     2591   2564   2028    -10    -23   -370       C  
ATOM   1789  O   LEU A 265       2.175  12.104  43.418  1.00 16.68           O  
ANISOU 1789  O   LEU A 265     2313   2287   1738     -2    -26   -391       O  
ATOM   1790  CB  LEU A 265       4.614  11.818  41.834  1.00 15.47           C  
ANISOU 1790  CB  LEU A 265     2160   2089   1631    -21    -47   -376       C  
ATOM   1791  CG  LEU A 265       5.588  11.389  40.745  1.00 13.22           C  
ANISOU 1791  CG  LEU A 265     1870   1780   1374    -32    -50   -367       C  
ATOM   1792  CD1 LEU A 265       6.036  12.636  39.928  1.00 13.44           C  
ANISOU 1792  CD1 LEU A 265     1903   1793   1413    -32    -68   -385       C  
ATOM   1793  CD2 LEU A 265       6.774  10.674  41.388  1.00 13.05           C  
ANISOU 1793  CD2 LEU A 265     1850   1756   1353    -37    -56   -348       C  
ATOM   1794  N   LEU A 266       3.072  10.408  44.650  1.00 14.07           N  
ANISOU 1794  N   LEU A 266     1981   1966   1401    -10    -18   -355       N  
ATOM   1795  CA  LEU A 266       2.231  10.639  45.811  1.00 15.71           C  
ANISOU 1795  CA  LEU A 266     2191   2198   1578      1    -13   -360       C  
ATOM   1796  C   LEU A 266       2.996  11.447  46.852  1.00 19.87           C  
ANISOU 1796  C   LEU A 266     2730   2733   2087     10    -33   -367       C  
ATOM   1797  O   LEU A 266       4.048  11.023  47.338  1.00 16.78           O  
ANISOU 1797  O   LEU A 266     2342   2337   1697      7    -42   -352       O  
ATOM   1798  CB  LEU A 266       1.753   9.309  46.386  1.00 12.86           C  
ANISOU 1798  CB  LEU A 266     1823   1852   1211     -5      5   -339       C  
ATOM   1799  CG  LEU A 266       0.884   8.572  45.369  1.00 15.72           C  
ANISOU 1799  CG  LEU A 266     2174   2208   1591    -13     25   -334       C  
ATOM   1800  CD1 LEU A 266       0.239   7.274  45.961  1.00 11.78           C  
ANISOU 1800  CD1 LEU A 266     1668   1724   1084    -19     45   -313       C  
ATOM   1801  CD2 LEU A 266      -0.186   9.498  44.829  1.00 18.41           C  
ANISOU 1801  CD2 LEU A 266     2514   2553   1929     -6     28   -357       C  
ATOM   1802  N   ARG A 267       2.433  12.594  47.206  1.00 20.73           N  
ANISOU 1802  N   ARG A 267     2843   2853   2179     23    -41   -389       N  
ATOM   1803  CA  ARG A 267       2.929  13.457  48.271  1.00 24.89           C  
ANISOU 1803  CA  ARG A 267     3381   3390   2685     35    -59   -399       C  
ATOM   1804  C   ARG A 267       1.894  13.274  49.371  1.00 27.28           C  
ANISOU 1804  C   ARG A 267     3683   3722   2960     43    -47   -399       C  
ATOM   1805  O   ARG A 267       0.832  13.879  49.364  1.00 29.59           O  
ANISOU 1805  O   ARG A 267     3973   4026   3240     51    -42   -417       O  
ATOM   1806  CB  ARG A 267       3.047  14.883  47.790  1.00 24.14           C  
ANISOU 1806  CB  ARG A 267     3293   3285   2594     42    -77   -424       C  
ATOM   1807  CG  ARG A 267       3.696  15.759  48.768  1.00 29.65           C  
ANISOU 1807  CG  ARG A 267     4001   3989   3274     53    -98   -433       C  
ATOM   1808  CD  ARG A 267       4.023  17.113  48.121  1.00 35.63           C  
ANISOU 1808  CD  ARG A 267     4765   4732   4041     58   -119   -455       C  
ATOM   1809  NE  ARG A 267       4.250  18.081  49.186  1.00 41.67           N  
ANISOU 1809  NE  ARG A 267     5541   5509   4783     71   -137   -469       N  
ATOM   1810  CZ  ARG A 267       3.457  19.106  49.459  1.00 44.59           C  
ANISOU 1810  CZ  ARG A 267     5914   5891   5138     84   -143   -493       C  
ATOM   1811  NH1 ARG A 267       2.386  19.335  48.693  1.00 44.15           N1+
ANISOU 1811  NH1 ARG A 267     5853   5835   5089     85   -132   -505       N1+
ATOM   1812  NH2 ARG A 267       3.753  19.902  50.497  1.00 46.14           N  
ANISOU 1812  NH2 ARG A 267     6120   6097   5314     97   -159   -504       N  
ATOM   1813  N   GLY A 268       2.168  12.350  50.252  1.00 30.44           N  
ANISOU 1813  N   GLY A 268     4083   4134   3348     39    -40   -379       N  
ATOM   1814  CA  GLY A 268       1.137  11.860  51.133  1.00 32.07           C  
ANISOU 1814  CA  GLY A 268     4285   4368   3531     44    -23   -375       C  
ATOM   1815  C   GLY A 268       0.125  11.070  50.338  1.00 34.88           C  
ANISOU 1815  C   GLY A 268     4630   4722   3901     35     -1   -368       C  
ATOM   1816  O   GLY A 268       0.472  10.177  49.561  1.00 36.75           O  
ANISOU 1816  O   GLY A 268     4861   4942   4160     23      7   -351       O  
ATOM   1817  N   ASN A 269      -1.135  11.441  50.477  1.00 36.65           N  
ANISOU 1817  N   ASN A 269     4850   4964   4111     43     10   -382       N  
ATOM   1818  CA  ASN A 269      -2.204  10.827  49.715  1.00 43.66           C  
ANISOU 1818  CA  ASN A 269     5726   5853   5009     36     31   -379       C  
ATOM   1819  C   ASN A 269      -2.541  11.610  48.467  1.00 40.40           C  
ANISOU 1819  C   ASN A 269     5311   5423   4615     36     27   -398       C  
ATOM   1820  O   ASN A 269      -3.395  11.185  47.692  1.00 43.77           O  
ANISOU 1820  O   ASN A 269     5730   5846   5054     31     43   -398       O  
ATOM   1821  CB  ASN A 269      -3.462  10.703  50.574  1.00 52.82           C  
ANISOU 1821  CB  ASN A 269     6882   7043   6144     42     47   -382       C  
ATOM   1822  CG  ASN A 269      -3.522   9.396  51.312  1.00 59.37           C  
ANISOU 1822  CG  ASN A 269     7707   7886   6965     35     61   -355       C  
ATOM   1823  ND2 ASN A 269      -4.259   9.372  52.433  1.00 61.72           N  
ANISOU 1823  ND2 ASN A 269     8004   8213   7234     42     70   -356       N  
ATOM   1824  OD1 ASN A 269      -2.881   8.419  50.906  1.00 60.85           O  
ANISOU 1824  OD1 ASN A 269     7891   8058   7170     23     65   -334       O  
ATOM   1825  N   GLN A 270      -1.897  12.735  48.255  1.00 33.83           N  
ANISOU 1825  N   GLN A 270     4489   4579   3787     43      6   -416       N  
ATOM   1826  CA  GLN A 270      -2.246  13.612  47.160  1.00 31.11           C  
ANISOU 1826  CA  GLN A 270     4144   4220   3457     45      1   -437       C  
ATOM   1827  C   GLN A 270      -1.329  13.367  45.971  1.00 19.67           C  
ANISOU 1827  C   GLN A 270     2693   2741   2039     33     -6   -429       C  
ATOM   1828  O   GLN A 270      -0.134  13.131  46.129  1.00 17.15           O  
ANISOU 1828  O   GLN A 270     2378   2411   1725     29    -17   -417       O  
ATOM   1829  CB  GLN A 270      -2.151  15.051  47.626  1.00 43.44           C  
ANISOU 1829  CB  GLN A 270     5714   5786   5003     59    -19   -461       C  
ATOM   1830  CG  GLN A 270      -3.286  15.432  48.579  1.00 55.69           C  
ANISOU 1830  CG  GLN A 270     7265   7367   6525     73    -12   -474       C  
ATOM   1831  CD  GLN A 270      -3.251  16.911  48.913  1.00 66.52           C  
ANISOU 1831  CD  GLN A 270     8646   8742   7886     87    -33   -502       C  
ATOM   1832  NE2 GLN A 270      -4.268  17.369  49.673  1.00 70.52           N  
ANISOU 1832  NE2 GLN A 270     9152   9274   8367    100    -28   -516       N  
ATOM   1833  OE1 GLN A 270      -2.290  17.637  48.540  1.00 68.63           O  
ANISOU 1833  OE1 GLN A 270     8922   8991   8165     87    -54   -508       O  
ATOM   1834  N   ARG A 271      -1.904  13.418  44.785  1.00 16.58           N  
ANISOU 1834  N   ARG A 271     2383   2371   1546    139   -157   -285       N  
ATOM   1835  CA  ARG A 271      -1.121  13.296  43.578  1.00 13.68           C  
ANISOU 1835  CA  ARG A 271     2020   1972   1204    110   -157   -282       C  
ATOM   1836  C   ARG A 271      -0.472  14.630  43.266  1.00 15.84           C  
ANISOU 1836  C   ARG A 271     2316   2217   1488    118   -188   -296       C  
ATOM   1837  O   ARG A 271      -1.125  15.694  43.255  1.00 20.91           O  
ANISOU 1837  O   ARG A 271     2957   2859   2130    134   -198   -302       O  
ATOM   1838  CB  ARG A 271      -2.013  12.862  42.421  1.00 14.25           C  
ANISOU 1838  CB  ARG A 271     2079   2055   1281     92   -138   -278       C  
ATOM   1839  CG  ARG A 271      -2.528  11.499  42.610  1.00 16.13           C  
ANISOU 1839  CG  ARG A 271     2295   2316   1516     81   -109   -262       C  
ATOM   1840  CD  ARG A 271      -3.165  11.011  41.349  1.00 18.64           C  
ANISOU 1840  CD  ARG A 271     2600   2637   1845     60    -92   -259       C  
ATOM   1841  NE  ARG A 271      -3.686   9.672  41.558  1.00 21.38           N  
ANISOU 1841  NE  ARG A 271     2925   3006   2192     47    -65   -243       N  
ATOM   1842  CZ  ARG A 271      -3.978   8.807  40.594  1.00 22.98           C  
ANISOU 1842  CZ  ARG A 271     3112   3209   2411     23    -45   -235       C  
ATOM   1843  NH1 ARG A 271      -3.818   9.146  39.333  1.00 18.83           N1+
ANISOU 1843  NH1 ARG A 271     2591   2665   1900      9    -48   -242       N1+
ATOM   1844  NH2 ARG A 271      -4.464   7.603  40.897  1.00 24.33           N  
ANISOU 1844  NH2 ARG A 271     3264   3399   2582     13    -24   -221       N  
ATOM   1845  N   MET A 272       0.804  14.568  43.003  1.00 10.48           N  
ANISOU 1845  N   MET A 272     1643   1505    832     99   -196   -290       N  
ATOM   1846  CA  MET A 272       1.621  15.689  42.597  1.00 12.69           C  
ANISOU 1846  CA  MET A 272     1943   1753   1127    100   -223   -299       C  
ATOM   1847  C   MET A 272       1.511  15.823  41.070  1.00 17.82           C  
ANISOU 1847  C   MET A 272     2589   2390   1794     78   -217   -295       C  
ATOM   1848  O   MET A 272       1.333  14.831  40.365  1.00 24.51           O  
ANISOU 1848  O   MET A 272     3420   3244   2648     55   -192   -283       O  
ATOM   1849  CB  MET A 272       3.033  15.347  43.075  1.00 18.25           C  
ANISOU 1849  CB  MET A 272     2653   2433   1848     88   -229   -290       C  
ATOM   1850  CG  MET A 272       3.915  16.457  43.359  1.00 31.46           C  
ANISOU 1850  CG  MET A 272     4345   4080   3530     99   -261   -299       C  
ATOM   1851  SD  MET A 272       5.498  15.741  43.835  1.00 31.30           S  
ANISOU 1851  SD  MET A 272     4328   4035   3530     79   -260   -285       S  
ATOM   1852  CE  MET A 272       6.491  17.143  43.454  1.00 27.87           C  
ANISOU 1852  CE  MET A 272     3914   3561   3116     82   -296   -293       C  
ATOM   1853  N   ARG A 273       1.558  17.049  40.552  1.00 13.92           N  
ANISOU 1853  N   ARG A 273     2105   1878   1306     86   -239   -304       N  
ATOM   1854  CA  ARG A 273       1.516  17.204  39.098  1.00 13.68           C  
ANISOU 1854  CA  ARG A 273     2073   1836   1289     65   -237   -301       C  
ATOM   1855  C   ARG A 273       2.881  16.858  38.509  1.00 12.35           C  
ANISOU 1855  C   ARG A 273     1906   1637   1148     37   -237   -288       C  
ATOM   1856  O   ARG A 273       3.892  16.984  39.184  1.00 11.85           O  
ANISOU 1856  O   ARG A 273     1852   1556   1093     39   -251   -286       O  
ATOM   1857  CB  ARG A 273       1.181  18.655  38.742  1.00 16.77           C  
ANISOU 1857  CB  ARG A 273     2469   2215   1686     80   -257   -308       C  
ATOM   1858  CG  ARG A 273       2.249  19.630  39.254  1.00 12.80           C  
ANISOU 1858  CG  ARG A 273     1980   1684   1201     87   -286   -309       C  
ATOM   1859  CD  ARG A 273       1.857  21.096  39.047  1.00 12.74           C  
ANISOU 1859  CD  ARG A 273     1976   1666   1201    104   -306   -315       C  
ATOM   1860  NE  ARG A 273       2.902  21.940  39.606  1.00 14.25           N  
ANISOU 1860  NE  ARG A 273     2179   1827   1408    113   -334   -316       N  
ATOM   1861  CZ  ARG A 273       3.088  23.200  39.271  1.00 17.30           C  
ANISOU 1861  CZ  ARG A 273     2572   2193   1810    120   -358   -318       C  
ATOM   1862  NH1 ARG A 273       2.288  23.777  38.367  1.00 14.84           N1+
ANISOU 1862  NH1 ARG A 273     2256   1883   1497    121   -359   -320       N1+
ATOM   1863  NH2 ARG A 273       4.087  23.879  39.836  1.00 17.30           N  
ANISOU 1863  NH2 ARG A 273     2583   2166   1826    127   -383   -319       N  
ATOM   1864  N   PHE A 274       2.912  16.434  37.246  1.00 10.01           N  
ANISOU 1864  N   PHE A 274     1599   1337    867     13   -222   -278       N  
ATOM   1865  CA  PHE A 274       4.175  16.335  36.509  1.00  9.20           C  
ANISOU 1865  CA  PHE A 274     1498   1208    789    -12   -225   -267       C  
ATOM   1866  C   PHE A 274       3.862  16.445  35.020  1.00 13.89           C  
ANISOU 1866  C   PHE A 274     2083   1800   1392    -28   -218   -263       C  
ATOM   1867  O   PHE A 274       2.703  16.533  34.615  1.00 13.77           O  
ANISOU 1867  O   PHE A 274     2063   1806   1364    -20   -209   -270       O  
ATOM   1868  CB  PHE A 274       4.989  15.059  36.851  1.00 11.95           C  
ANISOU 1868  CB  PHE A 274     1837   1553   1149    -31   -207   -254       C  
ATOM   1869  CG  PHE A 274       4.255  13.732  36.633  1.00 11.51           C  
ANISOU 1869  CG  PHE A 274     1763   1522   1087    -43   -175   -249       C  
ATOM   1870  CD1 PHE A 274       4.515  12.942  35.496  1.00  9.70           C  
ANISOU 1870  CD1 PHE A 274     1520   1290    875    -70   -157   -240       C  
ATOM   1871  CD2 PHE A 274       3.342  13.252  37.596  1.00 12.16           C  
ANISOU 1871  CD2 PHE A 274     1839   1631   1150    -27   -163   -253       C  
ATOM   1872  CE1 PHE A 274       3.886  11.706  35.300  1.00  9.63           C  
ANISOU 1872  CE1 PHE A 274     1494   1302    863    -81   -129   -235       C  
ATOM   1873  CE2 PHE A 274       2.666  12.016  37.424  1.00 11.26           C  
ANISOU 1873  CE2 PHE A 274     1707   1539   1033    -39   -135   -246       C  
ATOM   1874  CZ  PHE A 274       2.935  11.221  36.254  1.00 11.36           C  
ANISOU 1874  CZ  PHE A 274     1706   1546   1064    -67   -119   -238       C  
ATOM   1875  N   TRP A 275       4.904  16.467  34.194  1.00 12.79           N  
ANISOU 1875  N   TRP A 275     1944   1641   1276    -50   -221   -252       N  
ATOM   1876  CA  TRP A 275       4.698  16.826  32.799  1.00 12.40           C  
ANISOU 1876  CA  TRP A 275     1889   1588   1234    -61   -220   -249       C  
ATOM   1877  C   TRP A 275       5.251  15.747  31.889  1.00 14.06           C  
ANISOU 1877  C   TRP A 275     2084   1798   1460    -90   -198   -237       C  
ATOM   1878  O   TRP A 275       6.409  15.331  32.045  1.00 12.33           O  
ANISOU 1878  O   TRP A 275     1867   1563   1256   -103   -198   -227       O  
ATOM   1879  CB  TRP A 275       5.368  18.159  32.451  1.00 10.87           C  
ANISOU 1879  CB  TRP A 275     1710   1369   1052    -58   -250   -248       C  
ATOM   1880  CG  TRP A 275       4.728  19.364  33.140  1.00 12.05           C  
ANISOU 1880  CG  TRP A 275     1873   1517   1188    -29   -276   -262       C  
ATOM   1881  CD1 TRP A 275       3.774  20.224  32.601  1.00 12.01           C  
ANISOU 1881  CD1 TRP A 275     1868   1519   1174    -17   -284   -270       C  
ATOM   1882  CD2 TRP A 275       5.006  19.852  34.464  1.00 13.27           C  
ANISOU 1882  CD2 TRP A 275     2042   1664   1338     -9   -296   -270       C  
ATOM   1883  CE2 TRP A 275       4.189  21.001  34.667  1.00 12.61           C  
ANISOU 1883  CE2 TRP A 275     1968   1583   1241     17   -316   -285       C  
ATOM   1884  CE3 TRP A 275       5.835  19.430  35.488  1.00 13.24           C  
ANISOU 1884  CE3 TRP A 275     2043   1651   1337     -7   -298   -269       C  
ATOM   1885  NE1 TRP A 275       3.457  21.202  33.517  1.00 13.50           N  
ANISOU 1885  NE1 TRP A 275     2071   1704   1352     10   -309   -284       N  
ATOM   1886  CZ2 TRP A 275       4.186  21.720  35.853  1.00 12.86           C  
ANISOU 1886  CZ2 TRP A 275     2005   1609   1271     42   -334   -293       C  
ATOM   1887  CZ3 TRP A 275       5.848  20.191  36.701  1.00 16.45           C  
ANISOU 1887  CZ3 TRP A 275     2465   2051   1734     20   -323   -282       C  
ATOM   1888  CH2 TRP A 275       5.026  21.310  36.854  1.00 15.89           C  
ANISOU 1888  CH2 TRP A 275     2396   1985   1657     44   -337   -291       C  
ATOM   1889  N   VAL A 276       4.451  15.317  30.926  1.00 14.09           N  
ANISOU 1889  N   VAL A 276     2074   1820   1458    -98   -180   -237       N  
ATOM   1890  CA  VAL A 276       4.979  14.475  29.851  1.00 11.72           C  
ANISOU 1890  CA  VAL A 276     1760   1519   1175   -123   -162   -228       C  
ATOM   1891  C   VAL A 276       5.617  15.387  28.824  1.00 14.05           C  
ANISOU 1891  C   VAL A 276     2058   1798   1482   -131   -178   -221       C  
ATOM   1892  O   VAL A 276       4.979  16.351  28.372  1.00 15.45           O  
ANISOU 1892  O   VAL A 276     2239   1979   1653   -121   -190   -225       O  
ATOM   1893  CB  VAL A 276       3.875  13.595  29.245  1.00 11.82           C  
ANISOU 1893  CB  VAL A 276     1754   1558   1179   -129   -136   -232       C  
ATOM   1894  CG1 VAL A 276       4.421  12.838  28.028  1.00 13.23           C  
ANISOU 1894  CG1 VAL A 276     1919   1737   1373   -154   -122   -224       C  
ATOM   1895  CG2 VAL A 276       3.346  12.602  30.326  1.00 10.91           C  
ANISOU 1895  CG2 VAL A 276     1634   1458   1053   -124   -120   -235       C  
ATOM   1896  N   ILE A 277       6.896  15.138  28.511  1.00 12.94           N  
ANISOU 1896  N   ILE A 277     1916   1639   1360   -149   -181   -208       N  
ATOM   1897  CA  ILE A 277       7.607  15.921  27.512  1.00 12.42           C  
ANISOU 1897  CA  ILE A 277     1851   1559   1307   -159   -195   -198       C  
ATOM   1898  C   ILE A 277       8.058  15.097  26.317  1.00 13.41           C  
ANISOU 1898  C   ILE A 277     1959   1692   1445   -182   -177   -190       C  
ATOM   1899  O   ILE A 277       8.469  15.690  25.296  1.00 14.51           O  
ANISOU 1899  O   ILE A 277     2095   1826   1592   -190   -185   -181       O  
ATOM   1900  CB  ILE A 277       8.807  16.669  28.111  1.00  9.58           C  
ANISOU 1900  CB  ILE A 277     1507   1172    962   -158   -221   -191       C  
ATOM   1901  CG1 ILE A 277       9.847  15.696  28.696  1.00 11.45           C  
ANISOU 1901  CG1 ILE A 277     1743   1400   1209   -169   -212   -184       C  
ATOM   1902  CG2 ILE A 277       8.286  17.725  29.123  1.00  9.99           C  
ANISOU 1902  CG2 ILE A 277     1576   1218   1003   -132   -244   -202       C  
ATOM   1903  CD1 ILE A 277      11.268  16.393  28.865  1.00 10.03           C  
ANISOU 1903  CD1 ILE A 277     1574   1190   1048   -175   -236   -172       C  
ATOM   1904  N   GLY A 278       8.016  13.762  26.399  1.00 12.33           N  
ANISOU 1904  N   GLY A 278     1810   1566   1307   -192   -153   -191       N  
ATOM   1905  CA  GLY A 278       8.455  12.936  25.284  1.00 11.83           C  
ANISOU 1905  CA  GLY A 278     1730   1510   1255   -212   -137   -185       C  
ATOM   1906  C   GLY A 278       7.932  11.521  25.411  1.00 14.51           C  
ANISOU 1906  C   GLY A 278     2056   1866   1590   -218   -111   -191       C  
ATOM   1907  O   GLY A 278       7.624  11.042  26.501  1.00 11.62           O  
ANISOU 1907  O   GLY A 278     1694   1502   1220   -211   -106   -196       O  
ATOM   1908  N   VAL A 279       7.848  10.849  24.272  1.00 12.65           N  
ANISOU 1908  N   VAL A 279     1804   1643   1360   -232    -95   -192       N  
ATOM   1909  CA  VAL A 279       7.383   9.475  24.188  1.00 12.52           C  
ANISOU 1909  CA  VAL A 279     1771   1642   1343   -240    -72   -197       C  
ATOM   1910  C   VAL A 279       8.395   8.705  23.343  1.00 13.67           C  
ANISOU 1910  C   VAL A 279     1904   1784   1505   -259    -63   -191       C  
ATOM   1911  O   VAL A 279       9.508   9.201  23.092  1.00 12.64           O  
ANISOU 1911  O   VAL A 279     1779   1640   1384   -265    -76   -180       O  
ATOM   1912  CB  VAL A 279       5.951   9.416  23.604  1.00 13.03           C  
ANISOU 1912  CB  VAL A 279     1826   1730   1396   -233    -60   -208       C  
ATOM   1913  CG1 VAL A 279       4.978   9.996  24.612  1.00 14.24           C  
ANISOU 1913  CG1 VAL A 279     1992   1887   1533   -214    -67   -215       C  
ATOM   1914  CG2 VAL A 279       5.845  10.175  22.272  1.00 10.68           C  
ANISOU 1914  CG2 VAL A 279     1524   1438   1097   -235    -65   -206       C  
ATOM   1915  N   GLU A 280       8.041   7.480  22.899  1.00 14.82           N  
ANISOU 1915  N   GLU A 280     2032   1944   1655   -268    -43   -198       N  
ATOM   1916  CA  GLU A 280       9.050   6.652  22.219  1.00 13.39           C  
ANISOU 1916  CA  GLU A 280     1839   1759   1488   -285    -36   -193       C  
ATOM   1917  C   GLU A 280       9.739   7.415  21.107  1.00 13.37           C  
ANISOU 1917  C   GLU A 280     1835   1756   1489   -290    -45   -185       C  
ATOM   1918  O   GLU A 280      10.932   7.223  20.867  1.00 18.85           O  
ANISOU 1918  O   GLU A 280     2526   2440   2196   -301    -49   -176       O  
ATOM   1919  CB  GLU A 280       8.463   5.389  21.598  1.00 11.95           C  
ANISOU 1919  CB  GLU A 280     1637   1594   1309   -293    -15   -203       C  
ATOM   1920  CG  GLU A 280       7.822   4.433  22.554  1.00 12.21           C  
ANISOU 1920  CG  GLU A 280     1666   1629   1342   -291     -5   -208       C  
ATOM   1921  CD  GLU A 280       6.385   4.835  22.803  1.00 16.50           C  
ANISOU 1921  CD  GLU A 280     2212   2187   1869   -278     -2   -216       C  
ATOM   1922  OE1 GLU A 280       5.535   4.689  21.868  1.00 15.31           O  
ANISOU 1922  OE1 GLU A 280     2049   2053   1714   -277      7   -224       O  
ATOM   1923  OE2 GLU A 280       6.139   5.343  23.929  1.00 15.87           O1-
ANISOU 1923  OE2 GLU A 280     2148   2102   1782   -265    -10   -214       O1-
ATOM   1924  N   GLY A 281       8.991   8.223  20.379  1.00  9.39           N  
ANISOU 1924  N   GLY A 281     1329   1264    975   -283    -49   -187       N  
ATOM   1925  CA  GLY A 281       9.481   8.812  19.172  1.00  6.65           C  
ANISOU 1925  CA  GLY A 281      975    921    629   -288    -55   -180       C  
ATOM   1926  C   GLY A 281      10.036  10.186  19.380  1.00 15.04           C  
ANISOU 1926  C   GLY A 281     2054   1968   1694   -282    -77   -167       C  
ATOM   1927  O   GLY A 281      10.282  10.886  18.389  1.00 18.73           O  
ANISOU 1927  O   GLY A 281     2516   2440   2161   -285    -85   -159       O  
ATOM   1928  N   GLY A 282      10.255  10.602  20.625  1.00 13.85           N  
ANISOU 1928  N   GLY A 282     1920   1798   1543   -275    -90   -165       N  
ATOM   1929  CA  GLY A 282      10.910  11.854  20.932  1.00  9.91           C  
ANISOU 1929  CA  GLY A 282     1437   1280   1049   -271   -114   -153       C  
ATOM   1930  C   GLY A 282      10.025  12.870  21.644  1.00 11.76           C  
ANISOU 1930  C   GLY A 282     1686   1510   1271   -253   -127   -160       C  
ATOM   1931  O   GLY A 282       8.993  12.543  22.261  1.00  9.37           O  
ANISOU 1931  O   GLY A 282     1386   1217    956   -243   -120   -173       O  
ATOM   1932  N   LEU A 283      10.453  14.127  21.567  1.00 11.07           N  
ANISOU 1932  N   LEU A 283     1611   1409   1189   -249   -151   -149       N  
ATOM   1933  CA  LEU A 283       9.743  15.173  22.305  1.00 15.44           C  
ANISOU 1933  CA  LEU A 283     2179   1954   1733   -230   -169   -155       C  
ATOM   1934  C   LEU A 283       8.348  15.406  21.727  1.00 12.33           C  
ANISOU 1934  C   LEU A 283     1780   1581   1323   -220   -160   -166       C  
ATOM   1935  O   LEU A 283       8.115  15.286  20.522  1.00 10.84           O  
ANISOU 1935  O   LEU A 283     1576   1409   1133   -228   -151   -163       O  
ATOM   1936  CB  LEU A 283      10.523  16.505  22.256  1.00 13.61           C  
ANISOU 1936  CB  LEU A 283     1959   1700   1511   -228   -197   -142       C  
ATOM   1937  CG  LEU A 283      11.908  16.429  22.875  1.00 12.22           C  
ANISOU 1937  CG  LEU A 283     1790   1501   1350   -236   -207   -132       C  
ATOM   1938  CD1 LEU A 283      12.794  17.584  22.406  1.00  9.26           C  
ANISOU 1938  CD1 LEU A 283     1420   1109    991   -240   -233   -113       C  
ATOM   1939  CD2 LEU A 283      11.724  16.427  24.409  1.00 14.88           C  
ANISOU 1939  CD2 LEU A 283     2144   1828   1682   -222   -215   -142       C  
ATOM   1940  N   LEU A 284       7.420  15.744  22.605  1.00 11.12           N  
ANISOU 1940  N   LEU A 284     1636   1430   1158   -203   -165   -178       N  
ATOM   1941  CA  LEU A 284       6.142  16.300  22.181  1.00 12.66           C  
ANISOU 1941  CA  LEU A 284     1830   1641   1338   -191   -164   -186       C  
ATOM   1942  C   LEU A 284       6.358  17.725  21.680  1.00 16.02           C  
ANISOU 1942  C   LEU A 284     2263   2054   1769   -186   -190   -178       C  
ATOM   1943  O   LEU A 284       7.454  18.295  21.786  1.00 12.86           O  
ANISOU 1943  O   LEU A 284     1871   1633   1384   -192   -208   -165       O  
ATOM   1944  CB  LEU A 284       5.141  16.292  23.352  1.00 11.83           C  
ANISOU 1944  CB  LEU A 284     1735   1540   1217   -172   -164   -202       C  
ATOM   1945  CG  LEU A 284       4.811  14.907  23.936  1.00 10.56           C  
ANISOU 1945  CG  LEU A 284     1567   1393   1053   -176   -141   -208       C  
ATOM   1946  CD1 LEU A 284       3.649  15.009  24.959  1.00 12.30           C  
ANISOU 1946  CD1 LEU A 284     1795   1625   1254   -155   -140   -222       C  
ATOM   1947  CD2 LEU A 284       4.436  13.932  22.873  1.00  9.15           C  
ANISOU 1947  CD2 LEU A 284     1368   1235    875   -190   -117   -210       C  
ATOM   1948  N   ASP A 285       5.295  18.326  21.149  1.00 14.93           N  
ANISOU 1948  N   ASP A 285     2124   1929   1620   -176   -190   -183       N  
ATOM   1949  CA  ASP A 285       5.428  19.717  20.746  1.00 15.30           C  
ANISOU 1949  CA  ASP A 285     2178   1963   1672   -170   -216   -175       C  
ATOM   1950  C   ASP A 285       5.620  20.631  21.954  1.00 13.06           C  
ANISOU 1950  C   ASP A 285     1915   1656   1391   -155   -242   -179       C  
ATOM   1951  O   ASP A 285       6.460  21.536  21.934  1.00 11.55           O  
ANISOU 1951  O   ASP A 285     1732   1443   1215   -156   -266   -166       O  
ATOM   1952  CB  ASP A 285       4.208  20.132  19.898  1.00 15.10           C  
ANISOU 1952  CB  ASP A 285     2146   1959   1635   -163   -211   -181       C  
ATOM   1953  CG  ASP A 285       2.945  20.229  20.718  1.00 21.52           C  
ANISOU 1953  CG  ASP A 285     2966   2780   2429   -144   -210   -200       C  
ATOM   1954  OD1 ASP A 285       2.630  19.277  21.441  1.00 18.94           O  
ANISOU 1954  OD1 ASP A 285     2638   2463   2095   -142   -193   -210       O  
ATOM   1955  OD2 ASP A 285       2.284  21.314  20.681  1.00 30.13           O1-
ANISOU 1955  OD2 ASP A 285     4065   3869   3514   -129   -226   -203       O1-
ATOM   1956  N   THR A 286       4.843  20.448  23.003  1.00 14.50           N  
ANISOU 1956  N   THR A 286     2106   1844   1560   -138   -239   -195       N  
ATOM   1957  CA  THR A 286       4.943  21.265  24.212  1.00 14.35           C  
ANISOU 1957  CA  THR A 286     2105   1806   1540   -121   -264   -202       C  
ATOM   1958  C   THR A 286       4.662  20.355  25.395  1.00 15.14           C  
ANISOU 1958  C   THR A 286     2210   1915   1629   -113   -250   -213       C  
ATOM   1959  O   THR A 286       4.058  19.291  25.221  1.00 16.40           O  
ANISOU 1959  O   THR A 286     2357   2095   1778   -118   -224   -218       O  
ATOM   1960  CB  THR A 286       3.923  22.416  24.237  1.00 17.34           C  
ANISOU 1960  CB  THR A 286     2494   2186   1908   -100   -282   -211       C  
ATOM   1961  CG2 THR A 286       3.973  23.259  22.970  1.00 17.19           C  
ANISOU 1961  CG2 THR A 286     2468   2165   1898   -107   -293   -199       C  
ATOM   1962  OG1 THR A 286       2.626  21.850  24.293  1.00 22.36           O  
ANISOU 1962  OG1 THR A 286     3123   2849   2524    -91   -261   -225       O  
ATOM   1963  N   PRO A 287       5.064  20.736  26.608  1.00 14.16           N  
ANISOU 1963  N   PRO A 287     2101   1773   1505   -100   -268   -218       N  
ATOM   1964  CA  PRO A 287       4.852  19.818  27.738  1.00 14.99           C  
ANISOU 1964  CA  PRO A 287     2207   1887   1600    -94   -255   -227       C  
ATOM   1965  C   PRO A 287       3.360  19.623  28.021  1.00 16.58           C  
ANISOU 1965  C   PRO A 287     2406   2116   1778    -77   -242   -243       C  
ATOM   1966  O   PRO A 287       2.536  20.531  27.838  1.00 14.68           O  
ANISOU 1966  O   PRO A 287     2170   1881   1529    -62   -254   -250       O  
ATOM   1967  CB  PRO A 287       5.544  20.523  28.906  1.00 13.93           C  
ANISOU 1967  CB  PRO A 287     2092   1732   1470    -80   -282   -230       C  
ATOM   1968  CG  PRO A 287       6.561  21.492  28.243  1.00 14.81           C  
ANISOU 1968  CG  PRO A 287     2209   1816   1604    -90   -306   -216       C  
ATOM   1969  CD  PRO A 287       5.788  21.964  27.013  1.00 11.79           C  
ANISOU 1969  CD  PRO A 287     1816   1444   1217    -92   -302   -214       C  
ATOM   1970  N   LYS A 288       3.008  18.416  28.458  1.00 13.03           N  
ANISOU 1970  N   LYS A 288     1946   1684   1319    -81   -217   -246       N  
ATOM   1971  CA  LYS A 288       1.631  18.108  28.842  1.00 14.89           C  
ANISOU 1971  CA  LYS A 288     2178   1946   1534    -66   -203   -259       C  
ATOM   1972  C   LYS A 288       1.554  17.715  30.322  1.00 12.36           C  
ANISOU 1972  C   LYS A 288     1863   1630   1201    -52   -203   -265       C  
ATOM   1973  O   LYS A 288       2.045  16.651  30.712  1.00 10.72           O  
ANISOU 1973  O   LYS A 288     1649   1424    999    -63   -187   -259       O  
ATOM   1974  CB  LYS A 288       1.067  17.001  27.959  1.00 11.27           C  
ANISOU 1974  CB  LYS A 288     1700   1509   1073    -82   -174   -256       C  
ATOM   1975  CG  LYS A 288       1.254  17.229  26.454  1.00 13.78           C  
ANISOU 1975  CG  LYS A 288     2009   1825   1403    -98   -171   -249       C  
ATOM   1976  CD  LYS A 288       0.241  18.250  25.929  1.00 24.03           C  
ANISOU 1976  CD  LYS A 288     3310   3132   2690    -84   -182   -256       C  
ATOM   1977  CE  LYS A 288       0.376  18.397  24.376  1.00 27.07           C  
ANISOU 1977  CE  LYS A 288     3683   3519   3084   -100   -177   -248       C  
ATOM   1978  NZ  LYS A 288       1.225  19.495  23.924  1.00 21.52           N1+
ANISOU 1978  NZ  LYS A 288     2988   2793   2394   -102   -201   -238       N1+
ATOM   1979  N   GLU A 289       0.851  18.517  31.122  1.00 10.62           N  
ANISOU 1979  N   GLU A 289     1654   1415    965    -26   -218   -278       N  
ATOM   1980  CA  GLU A 289       0.745  18.227  32.543  1.00  9.87           C  
ANISOU 1980  CA  GLU A 289     1565   1327    857     -8   -219   -284       C  
ATOM   1981  C   GLU A 289      -0.253  17.093  32.821  1.00 15.58           C  
ANISOU 1981  C   GLU A 289     2273   2081   1565     -8   -190   -286       C  
ATOM   1982  O   GLU A 289      -1.383  17.091  32.308  1.00 13.16           O  
ANISOU 1982  O   GLU A 289     1960   1796   1247     -4   -179   -291       O  
ATOM   1983  CB  GLU A 289       0.354  19.488  33.319  1.00  9.94           C  
ANISOU 1983  CB  GLU A 289     1591   1334    854     21   -247   -297       C  
ATOM   1984  CG  GLU A 289       0.381  19.210  34.833  1.00  9.29           C  
ANISOU 1984  CG  GLU A 289     1513   1259    758     39   -249   -303       C  
ATOM   1985  CD  GLU A 289      -0.110  20.406  35.635  1.00 15.22           C  
ANISOU 1985  CD  GLU A 289     2268   2010   1507     66   -266   -310       C  
ATOM   1986  OE1 GLU A 289       0.181  21.575  35.220  1.00 16.93           O  
ANISOU 1986  OE1 GLU A 289     2491   2205   1737     71   -289   -311       O  
ATOM   1987  OE2 GLU A 289      -0.787  20.178  36.679  1.00 15.60           O1-
ANISOU 1987  OE2 GLU A 289     2310   2078   1538     84   -258   -315       O1-
ATOM   1988  N   VAL A 290       0.168  16.138  33.663  1.00 13.46           N  
ANISOU 1988  N   VAL A 290     2000   1816   1296    -13   -179   -280       N  
ATOM   1989  CA  VAL A 290      -0.623  14.960  33.973  1.00 12.41           C  
ANISOU 1989  CA  VAL A 290     1853   1710   1153    -16   -152   -278       C  
ATOM   1990  C   VAL A 290      -0.552  14.731  35.470  1.00 16.00           C  
ANISOU 1990  C   VAL A 290     2311   2171   1595      1   -154   -280       C  
ATOM   1991  O   VAL A 290       0.233  15.373  36.165  1.00 19.12           O  
ANISOU 1991  O   VAL A 290     2722   2550   1993     11   -176   -282       O  
ATOM   1992  CB  VAL A 290      -0.115  13.727  33.229  1.00 12.51           C  
ANISOU 1992  CB  VAL A 290     1850   1720   1185    -45   -129   -266       C  
ATOM   1993  CG1 VAL A 290      -0.286  13.926  31.726  1.00 10.90           C  
ANISOU 1993  CG1 VAL A 290     1639   1513    988    -59   -125   -265       C  
ATOM   1994  CG2 VAL A 290       1.397  13.451  33.610  1.00 10.51           C  
ANISOU 1994  CG2 VAL A 290     1603   1441    948    -58   -137   -257       C  
ATOM   1995  N   ASN A 291      -1.388  13.789  35.966  1.00 14.23           N  
ANISOU 1995  N   ASN A 291     2073   1975   1357      4   -133   -277       N  
ATOM   1996  CA  ASN A 291      -1.208  13.248  37.314  1.00 13.80           C  
ANISOU 1996  CA  ASN A 291     2020   1930   1294     14   -130   -274       C  
ATOM   1997  C   ASN A 291      -0.995  11.734  37.326  1.00 12.05           C  
ANISOU 1997  C   ASN A 291     1781   1715   1084     -9   -104   -259       C  
ATOM   1998  O   ASN A 291      -0.799  11.151  38.412  1.00 13.65           O  
ANISOU 1998  O   ASN A 291     1980   1925   1281     -4   -100   -254       O  
ATOM   1999  CB  ASN A 291      -2.388  13.635  38.215  1.00 13.64           C  
ANISOU 1999  CB  ASN A 291     2000   1939   1245     44   -132   -283       C  
ATOM   2000  CG  ASN A 291      -3.682  13.039  37.756  1.00 16.95           C  
ANISOU 2000  CG  ASN A 291     2400   2385   1653     41   -110   -282       C  
ATOM   2001  ND2 ASN A 291      -4.572  13.865  37.178  1.00 19.14           N  
ANISOU 2001  ND2 ASN A 291     2681   2672   1920     53   -117   -293       N  
ATOM   2002  OD1 ASN A 291      -3.884  11.843  37.895  1.00 16.82           O  
ANISOU 2002  OD1 ASN A 291     2368   2384   1640     28    -88   -271       O  
ATOM   2003  N   GLU A 292      -0.981  11.076  36.166  1.00 10.09           N  
ANISOU 2003  N   GLU A 292     1521   1462    851    -33    -89   -254       N  
ATOM   2004  CA  GLU A 292      -0.525   9.683  36.093  1.00 12.74           C  
ANISOU 2004  CA  GLU A 292     1841   1796   1203    -56    -69   -241       C  
ATOM   2005  C   GLU A 292      -0.092   9.403  34.666  1.00 14.82           C  
ANISOU 2005  C   GLU A 292     2098   2045   1488    -81    -62   -238       C  
ATOM   2006  O   GLU A 292      -0.508  10.107  33.743  1.00 15.44           O  
ANISOU 2006  O   GLU A 292     2179   2124   1565    -80    -67   -246       O  
ATOM   2007  CB  GLU A 292      -1.620   8.676  36.507  1.00 12.88           C  
ANISOU 2007  CB  GLU A 292     1841   1844   1211    -55    -47   -236       C  
ATOM   2008  CG  GLU A 292      -2.776   8.641  35.562  1.00 16.40           C  
ANISOU 2008  CG  GLU A 292     2274   2305   1651    -57    -36   -241       C  
ATOM   2009  CD  GLU A 292      -3.852   7.626  35.983  1.00 22.13           C  
ANISOU 2009  CD  GLU A 292     2981   3061   2368    -56    -14   -234       C  
ATOM   2010  OE1 GLU A 292      -4.506   7.040  35.098  1.00 24.49           O  
ANISOU 2010  OE1 GLU A 292     3265   3367   2673    -69      0   -234       O  
ATOM   2011  OE2 GLU A 292      -4.056   7.419  37.200  1.00 24.19           O1-
ANISOU 2011  OE2 GLU A 292     3240   3336   2616    -43    -14   -229       O1-
ATOM   2012  N   ILE A 293       0.716   8.332  34.487  1.00 15.04           N  
ANISOU 2012  N   ILE A 293     2117   2063   1536   -104    -51   -229       N  
ATOM   2013  CA  ILE A 293       1.037   7.816  33.149  1.00 12.21           C  
ANISOU 2013  CA  ILE A 293     1748   1695   1196   -127    -40   -226       C  
ATOM   2014  C   ILE A 293       0.918   6.298  33.141  1.00 16.43           C  
ANISOU 2014  C   ILE A 293     2264   2238   1742   -144    -18   -218       C  
ATOM   2015  O   ILE A 293       1.299   5.621  34.107  1.00 14.37           O  
ANISOU 2015  O   ILE A 293     2001   1976   1484   -145    -14   -210       O  
ATOM   2016  CB  ILE A 293       2.431   8.228  32.662  1.00 11.00           C  
ANISOU 2016  CB  ILE A 293     1606   1514   1060   -139    -53   -223       C  
ATOM   2017  CG1 ILE A 293       3.499   7.825  33.660  1.00  9.80           C  
ANISOU 2017  CG1 ILE A 293     1460   1348    916   -142    -58   -215       C  
ATOM   2018  CG2 ILE A 293       2.497   9.719  32.369  1.00 10.52           C  
ANISOU 2018  CG2 ILE A 293     1560   1443    992   -126    -76   -231       C  
ATOM   2019  CD1 ILE A 293       4.906   8.099  33.129  1.00 11.01           C  
ANISOU 2019  CD1 ILE A 293     1620   1474   1088   -156    -69   -211       C  
ATOM   2020  N   LEU A 294       0.402   5.780  32.024  1.00 15.40           N  
ANISOU 2020  N   LEU A 294     2117   2114   1617   -157     -5   -220       N  
ATOM   2021  CA  LEU A 294       0.264   4.363  31.763  1.00 15.25           C  
ANISOU 2021  CA  LEU A 294     2079   2101   1613   -175     15   -215       C  
ATOM   2022  C   LEU A 294       1.390   3.967  30.812  1.00 14.13           C  
ANISOU 2022  C   LEU A 294     1935   1940   1495   -196     15   -213       C  
ATOM   2023  O   LEU A 294       1.529   4.554  29.741  1.00 12.99           O  
ANISOU 2023  O   LEU A 294     1793   1790   1352   -200     10   -218       O  
ATOM   2024  CB  LEU A 294      -1.111   4.069  31.160  1.00 12.96           C  
ANISOU 2024  CB  LEU A 294     1775   1834   1316   -174     27   -220       C  
ATOM   2025  CG  LEU A 294      -1.517   2.584  30.988  1.00 15.33           C  
ANISOU 2025  CG  LEU A 294     2051   2142   1630   -189     47   -215       C  
ATOM   2026  CD1 LEU A 294      -1.658   1.860  32.344  1.00 14.87           C  
ANISOU 2026  CD1 LEU A 294     1989   2092   1570   -186     54   -203       C  
ATOM   2027  CD2 LEU A 294      -2.813   2.386  30.196  1.00 15.05           C  
ANISOU 2027  CD2 LEU A 294     2003   2127   1590   -190     58   -221       C  
ATOM   2028  N   VAL A 295       2.223   3.020  31.224  1.00 10.09           N  
ANISOU 2028  N   VAL A 295     1418   1416    999   -210     20   -205       N  
ATOM   2029  CA  VAL A 295       3.424   2.682  30.473  1.00 12.77           C  
ANISOU 2029  CA  VAL A 295     1756   1736   1358   -228     19   -203       C  
ATOM   2030  C   VAL A 295       3.495   1.169  30.318  1.00 14.91           C  
ANISOU 2030  C   VAL A 295     2008   2009   1649   -246     35   -199       C  
ATOM   2031  O   VAL A 295       3.674   0.455  31.316  1.00 14.94           O  
ANISOU 2031  O   VAL A 295     2009   2010   1656   -247     40   -190       O  
ATOM   2032  CB  VAL A 295       4.696   3.196  31.172  1.00 11.95           C  
ANISOU 2032  CB  VAL A 295     1670   1612   1258   -226      4   -197       C  
ATOM   2033  CG1 VAL A 295       5.897   3.129  30.220  1.00 11.03           C  
ANISOU 2033  CG1 VAL A 295     1553   1477   1160   -243      1   -196       C  
ATOM   2034  CG2 VAL A 295       4.441   4.582  31.692  1.00 13.67           C  
ANISOU 2034  CG2 VAL A 295     1907   1831   1457   -205    -13   -200       C  
ATOM   2035  N   ALA A 296       3.425   0.673  29.034  1.00 10.36           N  
ANISOU 2035  N   ALA A 296     1419   1434   1084   -259     43   -205       N  
ATOM   2036  CA  ALA A 296       3.513  -0.758  28.809  1.00 10.69           C  
ANISOU 2036  CA  ALA A 296     1442   1473   1146   -275     57   -203       C  
ATOM   2037  C   ALA A 296       4.912  -1.136  28.339  1.00 11.28           C  
ANISOU 2037  C   ALA A 296     1517   1530   1240   -291     54   -201       C  
ATOM   2038  O   ALA A 296       5.690  -0.264  27.919  1.00 12.49           O  
ANISOU 2038  O   ALA A 296     1683   1673   1391   -289     42   -202       O  
ATOM   2039  CB  ALA A 296       2.487  -1.200  27.754  1.00  6.82           C  
ANISOU 2039  CB  ALA A 296      935   1000    658   -280     67   -212       C  
ATOM   2040  N   PRO A 297       5.252  -2.422  28.395  1.00 11.60           N  
ANISOU 2040  N   PRO A 297     1544   1565   1300   -305     62   -197       N  
ATOM   2041  CA  PRO A 297       6.538  -2.877  27.849  1.00 12.11           C  
ANISOU 2041  CA  PRO A 297     1606   1613   1383   -319     61   -197       C  
ATOM   2042  C   PRO A 297       6.752  -2.341  26.448  1.00 14.41           C  
ANISOU 2042  C   PRO A 297     1897   1906   1674   -322     57   -207       C  
ATOM   2043  O   PRO A 297       5.848  -2.392  25.612  1.00 13.44           O  
ANISOU 2043  O   PRO A 297     1763   1798   1548   -321     63   -216       O  
ATOM   2044  CB  PRO A 297       6.408  -4.403  27.851  1.00 12.12           C  
ANISOU 2044  CB  PRO A 297     1588   1614   1405   -333     72   -197       C  
ATOM   2045  CG  PRO A 297       5.399  -4.719  28.946  1.00  8.33           C  
ANISOU 2045  CG  PRO A 297     1103   1145    918   -325     78   -189       C  
ATOM   2046  CD  PRO A 297       4.411  -3.565  28.884  1.00 10.14           C  
ANISOU 2046  CD  PRO A 297     1341   1389   1122   -309     75   -194       C  
ATOM   2047  N   GLY A 298       7.951  -1.753  26.222  1.00 14.64           N  
ANISOU 2047  N   GLY A 298     1937   1922   1706   -325     47   -204       N  
ATOM   2048  CA  GLY A 298       8.312  -1.147  24.972  1.00 13.65           C  
ANISOU 2048  CA  GLY A 298     1810   1798   1579   -327     42   -209       C  
ATOM   2049  C   GLY A 298       8.076   0.349  24.913  1.00 15.58           C  
ANISOU 2049  C   GLY A 298     2071   2045   1805   -314     30   -208       C  
ATOM   2050  O   GLY A 298       8.731   1.017  24.121  1.00 17.43           O  
ANISOU 2050  O   GLY A 298     2310   2276   2040   -316     22   -207       O  
ATOM   2051  N   GLU A 299       7.146   0.882  25.721  1.00 14.86           N  
ANISOU 2051  N   GLU A 299     1986   1961   1697   -300     28   -208       N  
ATOM   2052  CA  GLU A 299       6.895   2.321  25.770  1.00 12.33           C  
ANISOU 2052  CA  GLU A 299     1683   1642   1361   -286     15   -208       C  
ATOM   2053  C   GLU A 299       7.976   3.007  26.594  1.00 16.16           C  
ANISOU 2053  C   GLU A 299     2187   2108   1847   -283      0   -199       C  
ATOM   2054  O   GLU A 299       8.558   2.410  27.516  1.00 14.80           O  
ANISOU 2054  O   GLU A 299     2016   1925   1682   -286      1   -192       O  
ATOM   2055  CB  GLU A 299       5.518   2.663  26.374  1.00  7.97           C  
ANISOU 2055  CB  GLU A 299     1133   1105    791   -270     17   -212       C  
ATOM   2056  CG  GLU A 299       4.302   2.243  25.448  1.00 13.67           C  
ANISOU 2056  CG  GLU A 299     1838   1847   1509   -272     30   -221       C  
ATOM   2057  CD  GLU A 299       2.973   2.804  26.019  1.00 18.83           C  
ANISOU 2057  CD  GLU A 299     2496   2515   2143   -254     30   -224       C  
ATOM   2058  OE1 GLU A 299       2.621   2.383  27.148  1.00 14.50           O  
ANISOU 2058  OE1 GLU A 299     1948   1971   1590   -249     35   -221       O  
ATOM   2059  OE2 GLU A 299       2.339   3.705  25.367  1.00 19.97           O1-
ANISOU 2059  OE2 GLU A 299     2643   2669   2274   -246     26   -230       O1-
ATOM   2060  N   ARG A 300       8.259   4.263  26.234  1.00 12.24           N  
ANISOU 2060  N   ARG A 300     1701   1605   1343   -276    -15   -197       N  
ATOM   2061  CA  ARG A 300       9.173   5.122  26.986  1.00 13.01           C  
ANISOU 2061  CA  ARG A 300     1819   1685   1441   -270    -33   -189       C  
ATOM   2062  C   ARG A 300       8.504   6.462  27.200  1.00 11.15           C  
ANISOU 2062  C   ARG A 300     1596   1452   1188   -253    -48   -193       C  
ATOM   2063  O   ARG A 300       8.043   7.066  26.242  1.00 12.47           O  
ANISOU 2063  O   ARG A 300     1760   1626   1350   -250    -49   -196       O  
ATOM   2064  CB  ARG A 300      10.524   5.324  26.266  1.00 13.31           C  
ANISOU 2064  CB  ARG A 300     1857   1708   1494   -283    -41   -182       C  
ATOM   2065  CG  ARG A 300      11.448   4.100  26.369  1.00 12.99           C  
ANISOU 2065  CG  ARG A 300     1807   1659   1468   -299    -31   -178       C  
ATOM   2066  CD  ARG A 300      11.220   3.221  25.175  1.00 14.21           C  
ANISOU 2066  CD  ARG A 300     1942   1826   1630   -310    -16   -184       C  
ATOM   2067  NE  ARG A 300      11.650   3.957  23.991  1.00 13.39           N  
ANISOU 2067  NE  ARG A 300     1837   1725   1527   -313    -24   -182       N  
ATOM   2068  CZ  ARG A 300      11.275   3.656  22.747  1.00 14.74           C  
ANISOU 2068  CZ  ARG A 300     1991   1911   1699   -319    -15   -188       C  
ATOM   2069  NH1 ARG A 300      10.462   2.647  22.528  1.00 10.18           N1+
ANISOU 2069  NH1 ARG A 300     1399   1347   1122   -321      1   -198       N1+
ATOM   2070  NH2 ARG A 300      11.707   4.392  21.731  1.00 12.73           N  
ANISOU 2070  NH2 ARG A 300     1735   1660   1443   -321    -22   -184       N  
ATOM   2071  N   ILE A 301       8.452   6.949  28.437  1.00  9.01           N  
ANISOU 2071  N   ILE A 301     1340   1174    910   -238    -58   -192       N  
ATOM   2072  CA  ILE A 301       7.819   8.237  28.676  1.00 10.04           C  
ANISOU 2072  CA  ILE A 301     1483   1307   1023   -220    -73   -196       C  
ATOM   2073  C   ILE A 301       8.830   9.094  29.398  1.00 12.66           C  
ANISOU 2073  C   ILE A 301     1833   1617   1360   -214    -95   -191       C  
ATOM   2074  O   ILE A 301       9.334   8.683  30.451  1.00 10.51           O  
ANISOU 2074  O   ILE A 301     1567   1337   1091   -213    -95   -188       O  
ATOM   2075  CB  ILE A 301       6.531   8.153  29.506  1.00  9.27           C  
ANISOU 2075  CB  ILE A 301     1386   1227    908   -203    -67   -204       C  
ATOM   2076  CG1 ILE A 301       5.629   6.998  29.036  1.00 11.55           C  
ANISOU 2076  CG1 ILE A 301     1654   1535   1197   -212    -43   -208       C  
ATOM   2077  CG2 ILE A 301       5.850   9.542  29.519  1.00 10.72           C  
ANISOU 2077  CG2 ILE A 301     1582   1415   1078   -184    -84   -211       C  
ATOM   2078  CD1 ILE A 301       5.078   7.142  27.606  1.00 11.86           C  
ANISOU 2078  CD1 ILE A 301     1683   1586   1236   -218    -38   -212       C  
ATOM   2079  N   ASP A 302       9.167  10.251  28.802  1.00 15.30           N  
ANISOU 2079  N   ASP A 302     2175   1941   1696   -212   -113   -189       N  
ATOM   2080  CA  ASP A 302      10.039  11.261  29.420  1.00 13.23           C  
ANISOU 2080  CA  ASP A 302     1932   1658   1438   -204   -137   -184       C  
ATOM   2081  C   ASP A 302       9.166  12.263  30.179  1.00 10.52           C  
ANISOU 2081  C   ASP A 302     1603   1317   1079   -180   -152   -193       C  
ATOM   2082  O   ASP A 302       8.218  12.825  29.608  1.00  8.66           O  
ANISOU 2082  O   ASP A 302     1364   1094    832   -172   -153   -200       O  
ATOM   2083  CB  ASP A 302      10.842  12.005  28.361  1.00 14.10           C  
ANISOU 2083  CB  ASP A 302     2043   1754   1561   -214   -150   -176       C  
ATOM   2084  CG  ASP A 302      12.048  11.218  27.853  1.00 24.32           C  
ANISOU 2084  CG  ASP A 302     3329   3040   2873   -235   -141   -164       C  
ATOM   2085  OD1 ASP A 302      11.875  10.036  27.472  1.00 24.05           O  
ANISOU 2085  OD1 ASP A 302     3279   3019   2841   -247   -120   -166       O  
ATOM   2086  OD2 ASP A 302      13.186  11.793  27.848  1.00 24.67           O1-
ANISOU 2086  OD2 ASP A 302     3381   3063   2928   -240   -159   -154       O1-
ATOM   2087  N   ILE A 303       9.458  12.476  31.462  1.00  9.35           N  
ANISOU 2087  N   ILE A 303     1466   1160    926   -168   -164   -196       N  
ATOM   2088  CA  ILE A 303       8.675  13.391  32.277  1.00  9.63           C  
ANISOU 2088  CA  ILE A 303     1515   1200    945   -142   -178   -206       C  
ATOM   2089  C   ILE A 303       9.592  14.409  32.930  1.00 12.91           C  
ANISOU 2089  C   ILE A 303     1948   1589   1366   -133   -207   -205       C  
ATOM   2090  O   ILE A 303      10.783  14.192  33.120  1.00 13.98           O  
ANISOU 2090  O   ILE A 303     2087   1708   1517   -145   -212   -195       O  
ATOM   2091  CB  ILE A 303       7.846  12.699  33.368  1.00  9.33           C  
ANISOU 2091  CB  ILE A 303     1475   1182    890   -129   -166   -212       C  
ATOM   2092  CG1 ILE A 303       8.724  12.015  34.442  1.00 10.95           C  
ANISOU 2092  CG1 ILE A 303     1683   1378   1101   -132   -163   -207       C  
ATOM   2093  CG2 ILE A 303       6.867  11.707  32.725  1.00 11.25           C  
ANISOU 2093  CG2 ILE A 303     1699   1448   1128   -139   -139   -214       C  
ATOM   2094  CD1 ILE A 303       7.949  11.452  35.650  1.00  8.96           C  
ANISOU 2094  CD1 ILE A 303     1428   1145    831   -117   -153   -212       C  
ATOM   2095  N   LEU A 304       9.013  15.533  33.257  1.00 13.60           N  
ANISOU 2095  N   LEU A 304     2046   1677   1443   -113   -227   -214       N  
ATOM   2096  CA  LEU A 304       9.623  16.496  34.135  1.00 13.73           C  
ANISOU 2096  CA  LEU A 304     2081   1673   1462    -98   -256   -217       C  
ATOM   2097  C   LEU A 304       8.834  16.532  35.424  1.00 16.41           C  
ANISOU 2097  C   LEU A 304     2427   2027   1781    -72   -257   -230       C  
ATOM   2098  O   LEU A 304       7.592  16.499  35.409  1.00 17.64           O  
ANISOU 2098  O   LEU A 304     2577   2206   1919    -60   -248   -239       O  
ATOM   2099  CB  LEU A 304       9.627  17.894  33.516  1.00 15.38           C  
ANISOU 2099  CB  LEU A 304     2300   1868   1677    -91   -281   -218       C  
ATOM   2100  CG  LEU A 304      10.402  18.080  32.224  1.00 14.09           C  
ANISOU 2100  CG  LEU A 304     2130   1691   1534   -113   -283   -203       C  
ATOM   2101  CD1 LEU A 304      10.131  19.497  31.742  1.00 12.64           C  
ANISOU 2101  CD1 LEU A 304     1955   1495   1354   -103   -309   -205       C  
ATOM   2102  CD2 LEU A 304      11.893  17.847  32.465  1.00 12.88           C  
ANISOU 2102  CD2 LEU A 304     1981   1513   1400   -127   -290   -191       C  
ATOM   2103  N   VAL A 305       9.576  16.618  36.534  1.00 16.19           N  
ANISOU 2103  N   VAL A 305     2410   1987   1755    -64   -270   -231       N  
ATOM   2104  CA  VAL A 305       9.028  16.730  37.874  1.00 14.40           C  
ANISOU 2104  CA  VAL A 305     2190   1772   1509    -38   -276   -243       C  
ATOM   2105  C   VAL A 305       9.651  17.965  38.518  1.00 16.11           C  
ANISOU 2105  C   VAL A 305     2425   1965   1729    -20   -312   -250       C  
ATOM   2106  O   VAL A 305      10.871  18.156  38.431  1.00 14.91           O  
ANISOU 2106  O   VAL A 305     2280   1789   1599    -33   -325   -242       O  
ATOM   2107  CB  VAL A 305       9.326  15.458  38.702  1.00 11.68           C  
ANISOU 2107  CB  VAL A 305     1839   1439   1162    -44   -256   -237       C  
ATOM   2108  CG1 VAL A 305       8.801  15.602  40.131  1.00 10.39           C  
ANISOU 2108  CG1 VAL A 305     1681   1292    976    -16   -262   -248       C  
ATOM   2109  CG2 VAL A 305       8.732  14.276  37.990  1.00  9.17           C  
ANISOU 2109  CG2 VAL A 305     1502   1141    842    -62   -224   -230       C  
ATOM   2110  N   ASP A 306       8.814  18.808  39.157  1.00 14.96           N  
ANISOU 2110  N   ASP A 306     2288   1830   1567      8   -328   -266       N  
ATOM   2111  CA  ASP A 306       9.261  20.038  39.811  1.00 17.11           C  
ANISOU 2111  CA  ASP A 306     2577   2081   1844     29   -362   -275       C  
ATOM   2112  C   ASP A 306       9.174  19.849  41.317  1.00 16.58           C  
ANISOU 2112  C   ASP A 306     2510   2026   1762     51   -363   -282       C  
ATOM   2113  O   ASP A 306       8.107  20.044  41.909  1.00 17.74           O  
ANISOU 2113  O   ASP A 306     2652   2198   1890     74   -358   -293       O  
ATOM   2114  CB  ASP A 306       8.418  21.250  39.394  1.00 16.06           C  
ANISOU 2114  CB  ASP A 306     2442   1950   1711     45   -375   -282       C  
ATOM   2115  CG  ASP A 306       9.071  22.568  39.840  1.00 20.91           C  
ANISOU 2115  CG  ASP A 306     3065   2537   2343     60   -407   -283       C  
ATOM   2116  OD1 ASP A 306       9.941  22.519  40.728  1.00 19.39           O  
ANISOU 2116  OD1 ASP A 306     2879   2332   2158     64   -417   -282       O  
ATOM   2117  OD2 ASP A 306       8.767  23.644  39.278  1.00 21.63           O1-
ANISOU 2117  OD2 ASP A 306     3157   2617   2443     67   -424   -285       O1-
ATOM   2118  N   PHE A 307      10.276  19.482  41.939  1.00 13.15           N  
ANISOU 2118  N   PHE A 307     2083   1577   1337     45   -368   -278       N  
ATOM   2119  CA  PHE A 307      10.168  19.196  43.357  1.00 11.28           C  
ANISOU 2119  CA  PHE A 307     1845   1355   1084     66   -366   -285       C  
ATOM   2120  C   PHE A 307      10.070  20.466  44.165  1.00 13.44           C  
ANISOU 2120  C   PHE A 307     2123   1623   1360     95   -390   -294       C  
ATOM   2121  O   PHE A 307       9.979  20.387  45.397  1.00 17.35           O  
ANISOU 2121  O   PHE A 307     2619   2130   1843    116   -392   -301       O  
ATOM   2122  CB  PHE A 307      11.366  18.336  43.839  1.00 13.29           C  
ANISOU 2122  CB  PHE A 307     2105   1597   1345     51   -364   -277       C  
ATOM   2123  CG  PHE A 307      11.334  16.903  43.333  1.00 13.03           C  
ANISOU 2123  CG  PHE A 307     2055   1579   1315     24   -328   -261       C  
ATOM   2124  CD1 PHE A 307      10.445  15.984  43.881  1.00 13.29           C  
ANISOU 2124  CD1 PHE A 307     2077   1644   1327     31   -303   -261       C  
ATOM   2125  CD2 PHE A 307      12.134  16.496  42.255  1.00 14.59           C  
ANISOU 2125  CD2 PHE A 307     2249   1759   1537     -7   -319   -245       C  
ATOM   2126  CE1 PHE A 307      10.399  14.697  43.398  1.00 12.96           C  
ANISOU 2126  CE1 PHE A 307     2019   1613   1292      6   -272   -246       C  
ATOM   2127  CE2 PHE A 307      12.071  15.212  41.761  1.00 12.27           C  
ANISOU 2127  CE2 PHE A 307     1938   1476   1247    -30   -287   -233       C  
ATOM   2128  CZ  PHE A 307      11.235  14.299  42.344  1.00 13.85           C  
ANISOU 2128  CZ  PHE A 307     2128   1707   1430    -24   -264   -234       C  
ATOM   2129  N   ARG A 308      10.124  21.640  43.530  1.00 10.81           N  
ANISOU 2129  N   ARG A 308     1794   1269   1044     99   -410   -295       N  
ATOM   2130  CA  ARG A 308       9.714  22.821  44.279  1.00 13.35           C  
ANISOU 2130  CA  ARG A 308     2118   1591   1365    129   -431   -306       C  
ATOM   2131  C   ARG A 308       8.238  22.743  44.681  1.00 16.49           C  
ANISOU 2131  C   ARG A 308     2506   2023   1735    150   -416   -317       C  
ATOM   2132  O   ARG A 308       7.810  23.481  45.578  1.00 15.67           O  
ANISOU 2132  O   ARG A 308     2403   1926   1625    179   -428   -328       O  
ATOM   2133  CB  ARG A 308       9.999  24.108  43.452  1.00 18.19           C  
ANISOU 2133  CB  ARG A 308     2737   2173   2000    128   -455   -305       C  
ATOM   2134  CG  ARG A 308      11.484  24.338  43.194  1.00 15.03           C  
ANISOU 2134  CG  ARG A 308     2345   1737   1627    110   -474   -293       C  
ATOM   2135  CD  ARG A 308      11.722  25.479  42.234  1.00 17.93           C  
ANISOU 2135  CD  ARG A 308     2715   2077   2018    105   -496   -288       C  
ATOM   2136  NE  ARG A 308      11.242  25.101  40.918  1.00 19.08           N  
ANISOU 2136  NE  ARG A 308     2856   2231   2162     85   -480   -281       N  
ATOM   2137  CZ  ARG A 308      11.415  25.833  39.826  1.00 22.63           C  
ANISOU 2137  CZ  ARG A 308     3306   2661   2629     73   -494   -273       C  
ATOM   2138  NH1 ARG A 308      12.080  26.985  39.877  1.00 18.87           N1+
ANISOU 2138  NH1 ARG A 308     2837   2156   2175     79   -525   -270       N1+
ATOM   2139  NH2 ARG A 308      10.926  25.403  38.672  1.00 22.81           N  
ANISOU 2139  NH2 ARG A 308     3323   2696   2647     54   -478   -267       N  
ATOM   2140  N   ASP A 309       7.444  21.862  44.046  1.00 21.06           N  
ANISOU 2140  N   ASP A 309     3075   2626   2299    137   -390   -314       N  
ATOM   2141  CA  ASP A 309       6.062  21.627  44.514  1.00 17.99           C  
ANISOU 2141  CA  ASP A 309     2677   2274   1886    156   -373   -321       C  
ATOM   2142  C   ASP A 309       6.026  20.966  45.874  1.00 16.33           C  
ANISOU 2142  C   ASP A 309     2462   2085   1657    171   -365   -324       C  
ATOM   2143  O   ASP A 309       4.985  20.993  46.525  1.00 18.59           O  
ANISOU 2143  O   ASP A 309     2740   2400   1923    192   -357   -330       O  
ATOM   2144  CB  ASP A 309       5.266  20.721  43.572  1.00 13.56           C  
ANISOU 2144  CB  ASP A 309     2105   1734   1313    137   -347   -316       C  
ATOM   2145  CG  ASP A 309       5.013  21.359  42.211  1.00 16.76           C  
ANISOU 2145  CG  ASP A 309     2511   2125   1731    126   -352   -315       C  
ATOM   2146  OD1 ASP A 309       5.224  22.577  42.028  1.00 17.18           O  
ANISOU 2146  OD1 ASP A 309     2570   2158   1798    135   -375   -318       O  
ATOM   2147  OD2 ASP A 309       4.551  20.641  41.308  1.00 18.93           O1-
ANISOU 2147  OD2 ASP A 309     2780   2413   2001    107   -332   -310       O1-
ATOM   2148  N   ALA A 310       7.122  20.360  46.304  1.00 10.58           N  
ANISOU 2148  N   ALA A 310     1741   1344    936    160   -366   -318       N  
ATOM   2149  CA  ALA A 310       7.183  19.678  47.578  1.00 14.45           C  
ANISOU 2149  CA  ALA A 310     2227   1854   1407    173   -358   -319       C  
ATOM   2150  C   ALA A 310       8.013  20.499  48.573  1.00 17.68           C  
ANISOU 2150  C   ALA A 310     2645   2245   1826    192   -383   -325       C  
ATOM   2151  O   ALA A 310       8.640  21.505  48.229  1.00 20.28           O  
ANISOU 2151  O   ALA A 310     2983   2544   2178    192   -407   -327       O  
ATOM   2152  CB  ALA A 310       7.775  18.271  47.395  1.00 17.48           C  
ANISOU 2152  CB  ALA A 310     2611   2241   1789    148   -339   -308       C  
ATOM   2153  N   SER A 311       7.999  20.075  49.830  1.00 16.96           N  
ANISOU 2153  N   SER A 311     2551   2174   1720    209   -380   -328       N  
ATOM   2154  CA  SER A 311       8.737  20.734  50.899  1.00 20.40           C  
ANISOU 2154  CA  SER A 311     2993   2595   2161    229   -401   -335       C  
ATOM   2155  C   SER A 311       9.926  19.895  51.269  1.00 23.06           C  
ANISOU 2155  C   SER A 311     3336   2921   2503    214   -399   -326       C  
ATOM   2156  O   SER A 311       9.845  18.658  51.207  1.00 17.17           O  
ANISOU 2156  O   SER A 311     2586   2192   1744    198   -377   -317       O  
ATOM   2157  CB  SER A 311       7.942  20.827  52.196  1.00 21.60           C  
ANISOU 2157  CB  SER A 311     3138   2780   2290    262   -399   -343       C  
ATOM   2158  OG  SER A 311       6.659  21.288  51.929  1.00 31.56           O  
ANISOU 2158  OG  SER A 311     4391   4061   3541    275   -394   -349       O  
ATOM   2159  N   VAL A 312      10.963  20.568  51.803  1.00 23.33           N  
ANISOU 2159  N   VAL A 312     3381   2929   2555    221   -423   -330       N  
ATOM   2160  CA  VAL A 312      12.111  19.847  52.368  1.00 22.17           C  
ANISOU 2160  CA  VAL A 312     3240   2773   2412    211   -424   -323       C  
ATOM   2161  C   VAL A 312      11.625  18.782  53.349  1.00 16.64           C  
ANISOU 2161  C   VAL A 312     2529   2110   1682    221   -403   -321       C  
ATOM   2162  O   VAL A 312      10.735  19.013  54.182  1.00 19.21           O  
ANISOU 2162  O   VAL A 312     2846   2464   1988    248   -400   -329       O  
ATOM   2163  CB  VAL A 312      13.105  20.821  53.032  1.00 25.58           C  
ANISOU 2163  CB  VAL A 312     3681   3176   2862    226   -453   -329       C  
ATOM   2164  CG1 VAL A 312      14.189  20.031  53.766  1.00 23.87           C  
ANISOU 2164  CG1 VAL A 312     3470   2954   2646    218   -451   -323       C  
ATOM   2165  CG2 VAL A 312      13.779  21.713  51.952  1.00 27.44           C  
ANISOU 2165  CG2 VAL A 312     3926   3372   3129    210   -472   -326       C  
ATOM   2166  N   ASN A 313      12.193  17.600  53.216  1.00 12.91           N  
ANISOU 2166  N   ASN A 313     2059   1639   1209    198   -387   -310       N  
ATOM   2167  CA  ASN A 313      11.943  16.412  53.993  1.00 19.92           C  
ANISOU 2167  CA  ASN A 313     2939   2557   2070    201   -367   -303       C  
ATOM   2168  C   ASN A 313      10.698  15.638  53.531  1.00 20.20           C  
ANISOU 2168  C   ASN A 313     2963   2626   2086    196   -341   -299       C  
ATOM   2169  O   ASN A 313      10.473  14.525  54.052  1.00 20.85           O  
ANISOU 2169  O   ASN A 313     3038   2737   2149    195   -322   -290       O  
ATOM   2170  CB  ASN A 313      11.846  16.712  55.506  1.00 24.85           C  
ANISOU 2170  CB  ASN A 313     3559   3203   2681    233   -375   -312       C  
ATOM   2171  CG  ASN A 313      13.161  17.334  56.085  1.00 22.77           C  
ANISOU 2171  CG  ASN A 313     3309   2907   2435    239   -400   -316       C  
ATOM   2172  ND2 ASN A 313      13.045  18.366  56.925  1.00 19.09           N  
ANISOU 2172  ND2 ASN A 313     2843   2442   1971    270   -419   -329       N  
ATOM   2173  OD1 ASN A 313      14.243  16.894  55.740  1.00 24.24           O  
ANISOU 2173  OD1 ASN A 313     3504   3069   2639    216   -403   -307       O  
ATOM   2174  N   ASP A 314       9.946  16.102  52.530  1.00 15.55           N  
ANISOU 2174  N   ASP A 314     2370   2036   1502    191   -338   -302       N  
ATOM   2175  CA  ASP A 314       8.914  15.232  51.967  1.00 15.76           C  
ANISOU 2175  CA  ASP A 314     2385   2090   1513    181   -313   -296       C  
ATOM   2176  C   ASP A 314       9.528  13.956  51.364  1.00 18.29           C  
ANISOU 2176  C   ASP A 314     2700   2401   1849    145   -288   -275       C  
ATOM   2177  O   ASP A 314      10.624  13.960  50.793  1.00 18.89           O  
ANISOU 2177  O   ASP A 314     2782   2444   1951    121   -295   -269       O  
ATOM   2178  CB  ASP A 314       8.141  15.935  50.857  1.00 13.53           C  
ANISOU 2178  CB  ASP A 314     2101   1803   1238    177   -314   -300       C  
ATOM   2179  CG  ASP A 314       7.161  16.941  51.393  1.00 22.88           C  
ANISOU 2179  CG  ASP A 314     3279   3003   2412    207   -321   -311       C  
ATOM   2180  OD1 ASP A 314       7.039  17.009  52.624  1.00 19.76           O  
ANISOU 2180  OD1 ASP A 314     2879   2625   2002    231   -324   -314       O  
ATOM   2181  OD2 ASP A 314       6.554  17.685  50.585  1.00 25.39           O1-
ANISOU 2181  OD2 ASP A 314     3595   3315   2737    207   -326   -316       O1-
ATOM   2182  N   VAL A 315       8.779  12.861  51.476  1.00 14.01           N  
ANISOU 2182  N   VAL A 315     2139   1890   1296    138   -259   -262       N  
ATOM   2183  CA  VAL A 315       9.009  11.618  50.761  1.00 12.60           C  
ANISOU 2183  CA  VAL A 315     1945   1706   1136    103   -231   -241       C  
ATOM   2184  C   VAL A 315       7.915  11.497  49.726  1.00 17.20           C  
ANISOU 2184  C   VAL A 315     2517   2301   1716     94   -215   -241       C  
ATOM   2185  O   VAL A 315       6.721  11.546  50.061  1.00 21.47           O  
ANISOU 2185  O   VAL A 315     3051   2875   2234    114   -208   -246       O  
ATOM   2186  CB  VAL A 315       8.989  10.422  51.716  1.00 15.77           C  
ANISOU 2186  CB  VAL A 315     2332   2132   1529    102   -209   -226       C  
ATOM   2187  CG1 VAL A 315       9.228   9.117  50.926  1.00 17.58           C  
ANISOU 2187  CG1 VAL A 315     2546   2355   1780     65   -181   -205       C  
ATOM   2188  CG2 VAL A 315      10.057  10.667  52.805  1.00 13.23           C  
ANISOU 2188  CG2 VAL A 315     2023   1800   1207    114   -228   -229       C  
ATOM   2189  N   ILE A 316       8.303  11.427  48.465  1.00 14.47           N  
ANISOU 2189  N   ILE A 316     2173   1931   1395     67   -211   -236       N  
ATOM   2190  CA  ILE A 316       7.340  11.375  47.372  1.00 14.96           C  
ANISOU 2190  CA  ILE A 316     2225   2002   1458     57   -198   -236       C  
ATOM   2191  C   ILE A 316       7.418   9.978  46.796  1.00 18.46           C  
ANISOU 2191  C   ILE A 316     2650   2446   1916     26   -169   -217       C  
ATOM   2192  O   ILE A 316       8.512   9.528  46.434  1.00 20.77           O  
ANISOU 2192  O   ILE A 316     2945   2715   2232      3   -166   -208       O  
ATOM   2193  CB  ILE A 316       7.633  12.449  46.313  1.00 14.81           C  
ANISOU 2193  CB  ILE A 316     2219   1955   1453     52   -218   -246       C  
ATOM   2194  CG1 ILE A 316       7.358  13.822  46.904  1.00 17.52           C  
ANISOU 2194  CG1 ILE A 316     2579   2298   1779     86   -247   -266       C  
ATOM   2195  CG2 ILE A 316       6.728  12.293  45.124  1.00 12.01           C  
ANISOU 2195  CG2 ILE A 316     1854   1609   1100     39   -202   -245       C  
ATOM   2196  CD1 ILE A 316       8.340  14.750  46.470  1.00 23.30           C  
ANISOU 2196  CD1 ILE A 316     3328   2996   2531     81   -273   -271       C  
ATOM   2197  N   LYS A 317       6.275   9.277  46.737  1.00 14.69           N  
ANISOU 2197  N   LYS A 317     2156   2000   1427     26   -147   -212       N  
ATOM   2198  CA  LYS A 317       6.254   7.909  46.243  1.00 12.51           C  
ANISOU 2198  CA  LYS A 317     1861   1726   1166     -1   -120   -195       C  
ATOM   2199  C   LYS A 317       5.971   7.899  44.746  1.00 14.65           C  
ANISOU 2199  C   LYS A 317     2129   1987   1453    -21   -112   -197       C  
ATOM   2200  O   LYS A 317       5.000   8.518  44.274  1.00 17.79           O  
ANISOU 2200  O   LYS A 317     2526   2397   1837    -11   -115   -207       O  
ATOM   2201  CB  LYS A 317       5.195   7.041  46.939  1.00 19.00           C  
ANISOU 2201  CB  LYS A 317     2664   2585   1969      7    -99   -186       C  
ATOM   2202  CG  LYS A 317       5.293   6.901  48.438  1.00 25.35           C  
ANISOU 2202  CG  LYS A 317     3467   3407   2755     27   -102   -182       C  
ATOM   2203  CD  LYS A 317       4.165   5.960  48.845  1.00 35.40           C  
ANISOU 2203  CD  LYS A 317     4718   4717   4014     30    -79   -169       C  
ATOM   2204  CE  LYS A 317       4.053   5.821  50.350  1.00 43.04           C  
ANISOU 2204  CE  LYS A 317     5682   5711   4959     54    -81   -163       C  
ATOM   2205  NZ  LYS A 317       5.453   5.766  50.879  1.00 46.40           N1+
ANISOU 2205  NZ  LYS A 317     6120   6113   5399     48    -91   -161       N1+
ATOM   2206  N   LEU A 318       6.844   7.249  43.987  1.00 14.22           N  
ANISOU 2206  N   LEU A 318     2070   1910   1423    -50   -105   -189       N  
ATOM   2207  CA  LEU A 318       6.466   6.822  42.643  1.00 12.37           C  
ANISOU 2207  CA  LEU A 318     1825   1674   1202    -71    -91   -186       C  
ATOM   2208  C   LEU A 318       5.626   5.566  42.817  1.00 16.32           C  
ANISOU 2208  C   LEU A 318     2302   2198   1700    -79    -66   -175       C  
ATOM   2209  O   LEU A 318       6.142   4.516  43.219  1.00 16.77           O  
ANISOU 2209  O   LEU A 318     2351   2253   1770    -92    -54   -162       O  
ATOM   2210  CB  LEU A 318       7.696   6.564  41.790  1.00  8.01           C  
ANISOU 2210  CB  LEU A 318     1274   1091    677    -98    -92   -181       C  
ATOM   2211  CG  LEU A 318       7.283   6.123  40.393  1.00 11.13           C  
ANISOU 2211  CG  LEU A 318     1657   1486   1085   -117    -77   -180       C  
ATOM   2212  CD1 LEU A 318       6.613   7.294  39.640  1.00 11.79           C  
ANISOU 2212  CD1 LEU A 318     1750   1572   1159   -106    -89   -193       C  
ATOM   2213  CD2 LEU A 318       8.573   5.710  39.692  1.00 12.26           C  
ANISOU 2213  CD2 LEU A 318     1801   1602   1254   -142    -78   -174       C  
ATOM   2214  N   TYR A 319       4.333   5.668  42.583  1.00 11.95           N  
ANISOU 2214  N   TYR A 319     1741   1668   1131    -69    -57   -180       N  
ATOM   2215  CA  TYR A 319       3.416   4.638  43.042  1.00 14.40           C  
ANISOU 2215  CA  TYR A 319     2031   2007   1433    -70    -37   -169       C  
ATOM   2216  C   TYR A 319       2.693   4.037  41.847  1.00 14.01           C  
ANISOU 2216  C   TYR A 319     1966   1962   1395    -88    -20   -167       C  
ATOM   2217  O   TYR A 319       2.301   4.770  40.931  1.00 12.82           O  
ANISOU 2217  O   TYR A 319     1821   1808   1242    -86    -26   -178       O  
ATOM   2218  CB  TYR A 319       2.405   5.241  44.028  1.00 17.49           C  
ANISOU 2218  CB  TYR A 319     2424   2428   1794    -39    -42   -174       C  
ATOM   2219  CG  TYR A 319       1.605   4.220  44.772  1.00 20.49           C  
ANISOU 2219  CG  TYR A 319     2783   2837   2164    -36    -23   -160       C  
ATOM   2220  CD1 TYR A 319       2.146   3.542  45.867  1.00 22.51           C  
ANISOU 2220  CD1 TYR A 319     3034   3098   2420    -36    -19   -146       C  
ATOM   2221  CD2 TYR A 319       0.283   3.950  44.408  1.00 24.10           C  
ANISOU 2221  CD2 TYR A 319     3226   3320   2612    -34    -10   -158       C  
ATOM   2222  CE1 TYR A 319       1.391   2.592  46.577  1.00 26.70           C  
ANISOU 2222  CE1 TYR A 319     3544   3657   2942    -34     -2   -130       C  
ATOM   2223  CE2 TYR A 319      -0.477   3.006  45.098  1.00 28.32           C  
ANISOU 2223  CE2 TYR A 319     3740   3883   3138    -32      8   -143       C  
ATOM   2224  CZ  TYR A 319       0.083   2.336  46.171  1.00 29.01           C  
ANISOU 2224  CZ  TYR A 319     3821   3975   3226    -32     11   -128       C  
ATOM   2225  OH  TYR A 319      -0.680   1.403  46.823  1.00 32.17           O  
ANISOU 2225  OH  TYR A 319     4200   4403   3620    -31     28   -110       O  
ATOM   2226  N   ASN A 320       2.485   2.715  41.868  1.00 14.16           N  
ANISOU 2226  N   ASN A 320     1966   1989   1427   -105     -0   -154       N  
ATOM   2227  CA  ASN A 320       1.797   2.021  40.780  1.00 14.69           C  
ANISOU 2227  CA  ASN A 320     2016   2061   1505   -122     15   -153       C  
ATOM   2228  C   ASN A 320       0.341   1.790  41.160  1.00 18.28           C  
ANISOU 2228  C   ASN A 320     2455   2549   1940   -110     26   -148       C  
ATOM   2229  O   ASN A 320       0.066   1.097  42.130  1.00 20.74           O  
ANISOU 2229  O   ASN A 320     2755   2877   2247   -105     35   -135       O  
ATOM   2230  CB  ASN A 320       2.469   0.691  40.425  1.00 16.83           C  
ANISOU 2230  CB  ASN A 320     2273   2318   1804   -150     28   -141       C  
ATOM   2231  CG  ASN A 320       1.716  -0.045  39.342  1.00 19.30           C  
ANISOU 2231  CG  ASN A 320     2567   2636   2130   -166     43   -141       C  
ATOM   2232  ND2 ASN A 320       0.870  -1.015  39.751  1.00 22.64           N  
ANISOU 2232  ND2 ASN A 320     2971   3079   2553   -169     59   -129       N  
ATOM   2233  OD1 ASN A 320       1.824   0.302  38.146  1.00 15.45           O  
ANISOU 2233  OD1 ASN A 320     2083   2136   1651   -175     41   -152       O  
ATOM   2234  N   PHE A 321      -0.584   2.348  40.385  1.00 13.90           N  
ANISOU 2234  N   PHE A 321     1901   2005   1377   -104     27   -160       N  
ATOM   2235  CA  PHE A 321      -2.006   2.057  40.570  1.00 17.55           C  
ANISOU 2235  CA  PHE A 321     2348   2499   1824    -94     39   -156       C  
ATOM   2236  C   PHE A 321      -2.445   0.926  39.640  1.00 23.35           C  
ANISOU 2236  C   PHE A 321     3060   3233   2579   -119     57   -149       C  
ATOM   2237  O   PHE A 321      -1.732   0.543  38.706  1.00 20.96           O  
ANISOU 2237  O   PHE A 321     2757   2907   2299   -140     59   -152       O  
ATOM   2238  CB  PHE A 321      -2.806   3.330  40.326  1.00 15.89           C  
ANISOU 2238  CB  PHE A 321     2148   2300   1590    -72     28   -172       C  
ATOM   2239  CG  PHE A 321      -2.694   4.324  41.440  1.00 18.05           C  
ANISOU 2239  CG  PHE A 321     2437   2582   1839    -44     11   -178       C  
ATOM   2240  CD1 PHE A 321      -3.534   4.251  42.533  1.00 22.55           C  
ANISOU 2240  CD1 PHE A 321     2999   3184   2385    -23     16   -172       C  
ATOM   2241  CD2 PHE A 321      -1.773   5.321  41.409  1.00 20.84           C  
ANISOU 2241  CD2 PHE A 321     2813   2912   2194    -38     -9   -189       C  
ATOM   2242  CE1 PHE A 321      -3.454   5.180  43.557  1.00 21.09           C  
ANISOU 2242  CE1 PHE A 321     2829   3007   2177      5     -1   -180       C  
ATOM   2243  CE2 PHE A 321      -1.686   6.240  42.436  1.00 21.53           C  
ANISOU 2243  CE2 PHE A 321     2913   3006   2259    -10    -26   -196       C  
ATOM   2244  CZ  PHE A 321      -2.516   6.170  43.498  1.00 20.53           C  
ANISOU 2244  CZ  PHE A 321     2780   2911   2109     12    -22   -193       C  
ATOM   2245  N   PRO A 322      -3.640   0.363  39.844  1.00 22.55           N  
ANISOU 2245  N   PRO A 322     2941   3159   2469   -116     70   -142       N  
ATOM   2246  CA  PRO A 322      -4.081  -0.741  38.975  1.00 18.97           C  
ANISOU 2246  CA  PRO A 322     2466   2704   2037   -138     85   -136       C  
ATOM   2247  C   PRO A 322      -4.097  -0.323  37.503  1.00 14.93           C  
ANISOU 2247  C   PRO A 322     1959   2178   1535   -148     83   -152       C  
ATOM   2248  O   PRO A 322      -4.617   0.734  37.140  1.00 16.90           O  
ANISOU 2248  O   PRO A 322     2219   2435   1766   -133     75   -165       O  
ATOM   2249  CB  PRO A 322      -5.493  -1.044  39.493  1.00 19.45           C  
ANISOU 2249  CB  PRO A 322     2510   2799   2082   -127     96   -128       C  
ATOM   2250  CG  PRO A 322      -5.505  -0.532  40.897  1.00 19.03           C  
ANISOU 2250  CG  PRO A 322     2465   2764   2004   -102     90   -122       C  
ATOM   2251  CD  PRO A 322      -4.645   0.691  40.873  1.00 21.74           C  
ANISOU 2251  CD  PRO A 322     2833   3088   2337    -91     70   -138       C  
ATOM   2252  N   HIS A 323      -3.537  -1.166  36.638  1.00 11.55           N  
ANISOU 2252  N   HIS A 323     1522   1732   1135   -173     89   -152       N  
ATOM   2253  CA  HIS A 323      -3.508  -0.794  35.233  1.00 17.02           C  
ANISOU 2253  CA  HIS A 323     2218   2413   1835   -181     86   -166       C  
ATOM   2254  C   HIS A 323      -4.859  -1.025  34.550  1.00 20.02           C  
ANISOU 2254  C   HIS A 323     2582   2813   2212   -181     97   -170       C  
ATOM   2255  O   HIS A 323      -5.154  -0.363  33.540  1.00 20.08           O  
ANISOU 2255  O   HIS A 323     2596   2819   2215   -180     94   -184       O  
ATOM   2256  CB  HIS A 323      -2.436  -1.614  34.524  1.00 17.71           C  
ANISOU 2256  CB  HIS A 323     2300   2475   1952   -205     89   -166       C  
ATOM   2257  CG  HIS A 323      -2.569  -3.064  34.823  1.00 21.67           C  
ANISOU 2257  CG  HIS A 323     2781   2979   2474   -220    102   -151       C  
ATOM   2258  CD2 HIS A 323      -1.884  -3.870  35.673  1.00 19.30           C  
ANISOU 2258  CD2 HIS A 323     2476   2671   2186   -228    104   -138       C  
ATOM   2259  ND1 HIS A 323      -3.574  -3.839  34.273  1.00 22.20           N  
ANISOU 2259  ND1 HIS A 323     2826   3058   2548   -229    114   -151       N  
ATOM   2260  CE1 HIS A 323      -3.515  -5.060  34.779  1.00 22.10           C  
ANISOU 2260  CE1 HIS A 323     2798   3044   2554   -241    122   -136       C  
ATOM   2261  NE2 HIS A 323      -2.497  -5.105  35.633  1.00 23.25           N  
ANISOU 2261  NE2 HIS A 323     2953   3178   2702   -241    117   -127       N  
ATOM   2262  N   ASN A 324      -5.662  -1.969  35.059  1.00 17.65           N  
ANISOU 2262  N   ASN A 324     2263   2530   1914   -184    110   -157       N  
ATOM   2263  CA  ASN A 324      -6.997  -2.290  34.522  1.00 20.03           C  
ANISOU 2263  CA  ASN A 324     2546   2852   2212   -185    120   -159       C  
ATOM   2264  C   ASN A 324      -6.955  -2.676  33.048  1.00 20.97           C  
ANISOU 2264  C   ASN A 324     2658   2959   2352   -203    124   -171       C  
ATOM   2265  O   ASN A 324      -7.893  -2.366  32.290  1.00 21.56           O  
ANISOU 2265  O   ASN A 324     2727   3045   2418   -199    127   -180       O  
ATOM   2266  CB  ASN A 324      -7.974  -1.138  34.689  1.00 21.63           C  
ANISOU 2266  CB  ASN A 324     2758   3077   2384   -161    115   -167       C  
ATOM   2267  CG  ASN A 324      -8.201  -0.792  36.111  1.00 23.79           C  
ANISOU 2267  CG  ASN A 324     3036   3369   2634   -140    112   -157       C  
ATOM   2268  ND2 ASN A 324      -8.273   0.502  36.397  1.00 23.97           N  
ANISOU 2268  ND2 ASN A 324     3079   3397   2633   -118    100   -169       N  
ATOM   2269  OD1 ASN A 324      -8.288  -1.673  36.959  1.00 24.60           O  
ANISOU 2269  OD1 ASN A 324     3125   3480   2741   -144    121   -140       O  
ATOM   2270  N   LEU A 325      -5.862  -3.302  32.612  1.00 16.96           N  
ANISOU 2270  N   LEU A 325     2149   2426   1868   -221    123   -170       N  
ATOM   2271  CA  LEU A 325      -5.712  -3.658  31.211  1.00 15.35           C  
ANISOU 2271  CA  LEU A 325     1938   2211   1684   -237    125   -183       C  
ATOM   2272  C   LEU A 325      -5.997  -5.130  30.948  1.00 23.93           C  
ANISOU 2272  C   LEU A 325     3000   3297   2797   -256    136   -176       C  
ATOM   2273  O   LEU A 325      -5.720  -5.632  29.844  1.00 24.21           O  
ANISOU 2273  O   LEU A 325     3027   3320   2851   -270    138   -186       O  
ATOM   2274  CB  LEU A 325      -4.289  -3.302  30.752  1.00  9.81           C  
ANISOU 2274  CB  LEU A 325     1251   1484    991   -244    115   -189       C  
ATOM   2275  CG  LEU A 325      -4.047  -1.806  30.454  1.00 10.47           C  
ANISOU 2275  CG  LEU A 325     1358   1565   1056   -229    103   -200       C  
ATOM   2276  CD1 LEU A 325      -2.576  -1.636  30.152  1.00  8.77           C  
ANISOU 2276  CD1 LEU A 325     1153   1326    852   -239     95   -202       C  
ATOM   2277  CD2 LEU A 325      -4.852  -1.299  29.264  1.00 14.16           C  
ANISOU 2277  CD2 LEU A 325     1821   2043   1515   -227    104   -214       C  
ATOM   2278  N   ILE A 326      -6.479  -5.844  31.944  1.00 32.83           N  
ANISOU 2278  N   ILE A 326     4114   4435   3926   -256    142   -160       N  
ATOM   2279  CA  ILE A 326      -6.739  -7.274  31.811  1.00 38.37           C  
ANISOU 2279  CA  ILE A 326     4793   5133   4656   -274    151   -151       C  
ATOM   2280  C   ILE A 326      -8.168  -7.567  32.224  1.00 36.40           C  
ANISOU 2280  C   ILE A 326     4525   4910   4396   -267    160   -141       C  
ATOM   2281  O   ILE A 326      -8.844  -8.329  31.526  1.00 41.16           O  
ANISOU 2281  O   ILE A 326     5109   5515   5017   -279    166   -143       O  
ATOM   2282  CB  ILE A 326      -5.719  -8.103  32.624  1.00 46.03           C  
ANISOU 2282  CB  ILE A 326     5760   6087   5644   -284    151   -135       C  
ATOM   2283  CG1 ILE A 326      -5.856  -7.703  34.111  1.00 56.02           C  
ANISOU 2283  CG1 ILE A 326     7031   7366   6887   -269    150   -119       C  
ATOM   2284  CG2 ILE A 326      -4.244  -7.950  32.036  1.00 41.75           C  
ANISOU 2284  CG2 ILE A 326     5232   5516   5114   -294    142   -147       C  
ATOM   2285  CD1 ILE A 326      -5.263  -8.698  35.139  1.00 58.52           C  
ANISOU 2285  CD1 ILE A 326     7339   7675   7220   -278    153    -98       C  
ATOM   2286  N   MET A 353      -6.240 -18.783  33.290  1.00 56.45           N  
ANISOU 2286  N   MET A 353     6899   7331   7220   -420    170    -43       N  
ATOM   2287  CA  MET A 353      -4.916 -19.232  32.914  1.00 58.37           C  
ANISOU 2287  CA  MET A 353     7147   7545   7485   -431    163    -54       C  
ATOM   2288  C   MET A 353      -3.946 -18.025  32.667  1.00 61.58           C  
ANISOU 2288  C   MET A 353     7584   7948   7865   -420    161    -71       C  
ATOM   2289  O   MET A 353      -3.876 -17.457  31.546  1.00 62.37           O  
ANISOU 2289  O   MET A 353     7694   8047   7956   -416    158    -96       O  
ATOM   2290  CB  MET A 353      -5.000 -20.127  31.678  1.00 61.39           C  
ANISOU 2290  CB  MET A 353     7513   7911   7902   -446    158    -72       C  
ATOM   2291  CG  MET A 353      -3.636 -20.598  31.242  1.00 69.57           C  
ANISOU 2291  CG  MET A 353     8555   8919   8961   -456    150    -85       C  
ATOM   2292  SD  MET A 353      -3.564 -22.074  30.220  1.00 75.98           S  
ANISOU 2292  SD  MET A 353     9341   9705   9821   -476    142    -98       S  
ATOM   2293  CE  MET A 353      -1.836 -22.081  29.754  1.00 75.07           C  
ANISOU 2293  CE  MET A 353     9243   9566   9714   -480    135   -117       C  
ATOM   2294  N   GLY A 354      -3.218 -17.645  33.727  1.00 58.45           N  
ANISOU 2294  N   GLY A 354     7203   7553   7454   -413    161    -57       N  
ATOM   2295  CA  GLY A 354      -2.201 -16.601  33.674  1.00 48.78           C  
ANISOU 2295  CA  GLY A 354     6005   6322   6207   -404    157    -70       C  
ATOM   2296  C   GLY A 354      -1.647 -16.303  35.053  1.00 40.60           C  
ANISOU 2296  C   GLY A 354     4980   5288   5156   -396    157    -50       C  
ATOM   2297  O   GLY A 354      -2.140 -16.781  36.063  1.00 40.04           O  
ANISOU 2297  O   GLY A 354     4897   5229   5086   -396    161    -26       O  
ATOM   2298  N   MET A 355      -0.554 -15.543  35.079  1.00 36.00           N  
ANISOU 2298  N   MET A 355     4422   4696   4561   -391    152    -59       N  
ATOM   2299  CA  MET A 355       0.077 -15.115  36.328  1.00 30.87           C  
ANISOU 2299  CA  MET A 355     3786   4049   3895   -381    151    -43       C  
ATOM   2300  C   MET A 355      -0.060 -13.603  36.592  1.00 28.97           C  
ANISOU 2300  C   MET A 355     3568   3824   3615   -359    148    -51       C  
ATOM   2301  O   MET A 355       0.664 -13.057  37.442  1.00 27.92           O  
ANISOU 2301  O   MET A 355     3451   3689   3466   -350    144    -44       O  
ATOM   2302  CB  MET A 355       1.533 -15.599  36.370  1.00 29.74           C  
ANISOU 2302  CB  MET A 355     3649   3878   3773   -393    145    -44       C  
ATOM   2303  CG  MET A 355       2.446 -14.962  35.420  1.00 29.59           C  
ANISOU 2303  CG  MET A 355     3648   3844   3751   -393    139    -66       C  
ATOM   2304  SD  MET A 355       3.957 -15.966  35.277  1.00 26.35           S  
ANISOU 2304  SD  MET A 355     3235   3402   3375   -412    134    -67       S  
ATOM   2305  CE  MET A 355       4.679 -16.048  36.931  1.00 25.65           C  
ANISOU 2305  CE  MET A 355     3155   3312   3281   -408    133    -42       C  
ATOM   2306  N   ALA A 356      -0.947 -12.909  35.868  1.00 26.24           N  
ANISOU 2306  N   ALA A 356     3225   3492   3253   -350    149    -65       N  
ATOM   2307  CA  ALA A 356      -1.086 -11.458  35.979  1.00 24.29           C  
ANISOU 2307  CA  ALA A 356     3000   3258   2971   -330    145    -74       C  
ATOM   2308  C   ALA A 356      -1.739 -11.041  37.289  1.00 21.77           C  
ANISOU 2308  C   ALA A 356     2683   2964   2627   -313    147    -58       C  
ATOM   2309  O   ALA A 356      -2.462 -11.801  37.937  1.00 25.69           O  
ANISOU 2309  O   ALA A 356     3160   3474   3129   -315    155    -39       O  
ATOM   2310  CB  ALA A 356      -1.933 -10.909  34.831  1.00 25.48           C  
ANISOU 2310  CB  ALA A 356     3151   3418   3112   -326    146    -93       C  
ATOM   2311  N   ASP A 357      -1.484  -9.811  37.684  1.00 20.49           N  
ANISOU 2311  N   ASP A 357     2543   2808   2436   -294    141    -63       N  
ATOM   2312  CA  ASP A 357      -2.228  -9.213  38.778  1.00 22.90           C  
ANISOU 2312  CA  ASP A 357     2850   3139   2711   -273    143    -53       C  
ATOM   2313  C   ASP A 357      -2.589  -7.786  38.382  1.00 20.81           C  
ANISOU 2313  C   ASP A 357     2605   2884   2418   -255    136    -72       C  
ATOM   2314  O   ASP A 357      -2.167  -7.273  37.338  1.00 19.97           O  
ANISOU 2314  O   ASP A 357     2510   2763   2316   -259    130    -90       O  
ATOM   2315  CB  ASP A 357      -1.448  -9.222  40.087  1.00 26.62           C  
ANISOU 2315  CB  ASP A 357     3329   3610   3175   -267    139    -39       C  
ATOM   2316  CG  ASP A 357      -0.237  -8.329  40.028  1.00 31.93           C  
ANISOU 2316  CG  ASP A 357     4027   4263   3842   -261    127    -51       C  
ATOM   2317  OD1 ASP A 357      -0.428  -7.108  40.236  1.00 35.10           O  
ANISOU 2317  OD1 ASP A 357     4445   4675   4214   -241    120    -61       O  
ATOM   2318  OD2 ASP A 357       0.879  -8.837  39.723  1.00 36.71           O1-
ANISOU 2318  OD2 ASP A 357     4635   4843   4469   -278    125    -53       O1-
ATOM   2319  N   ASN A 358      -3.425  -7.169  39.202  1.00 21.22           N  
ANISOU 2319  N   ASN A 358     2658   2963   2440   -234    137    -66       N  
ATOM   2320  CA  ASN A 358      -3.916  -5.810  38.974  1.00 24.40           C  
ANISOU 2320  CA  ASN A 358     3078   3377   2814   -213    130    -82       C  
ATOM   2321  C   ASN A 358      -3.716  -5.006  40.251  1.00 23.82           C  
ANISOU 2321  C   ASN A 358     3018   3317   2714   -190    122    -77       C  
ATOM   2322  O   ASN A 358      -4.562  -4.189  40.632  1.00 21.98           O  
ANISOU 2322  O   ASN A 358     2789   3108   2452   -168    120    -81       O  
ATOM   2323  CB  ASN A 358      -5.395  -5.825  38.536  1.00 21.30           C  
ANISOU 2323  CB  ASN A 358     2671   3009   2414   -208    137    -84       C  
ATOM   2324  CG  ASN A 358      -5.882  -4.501  37.912  1.00 21.12           C  
ANISOU 2324  CG  ASN A 358     2663   2995   2368   -192    130   -104       C  
ATOM   2325  ND2 ASN A 358      -7.145  -4.214  38.153  1.00 19.33           N  
ANISOU 2325  ND2 ASN A 358     2429   2795   2119   -177    135   -102       N  
ATOM   2326  OD1 ASN A 358      -5.141  -3.730  37.283  1.00 24.58           O  
ANISOU 2326  OD1 ASN A 358     3120   3414   2804   -192    121   -120       O  
ATOM   2327  N   SER A 359      -2.625  -5.282  40.951  1.00 26.72           N  
ANISOU 2327  N   SER A 359     3392   3671   3090   -194    118    -69       N  
ATOM   2328  CA  SER A 359      -2.467  -4.688  42.266  1.00 31.60           C  
ANISOU 2328  CA  SER A 359     4020   4303   3684   -172    112    -63       C  
ATOM   2329  C   SER A 359      -1.754  -3.342  42.191  1.00 28.99           C  
ANISOU 2329  C   SER A 359     3718   3959   3337   -157     95    -81       C  
ATOM   2330  O   SER A 359      -1.163  -2.959  41.174  1.00 26.38           O  
ANISOU 2330  O   SER A 359     3398   3605   3019   -167     89    -96       O  
ATOM   2331  CB  SER A 359      -1.723  -5.638  43.186  1.00 36.37           C  
ANISOU 2331  CB  SER A 359     4616   4901   4301   -181    115    -43       C  
ATOM   2332  OG  SER A 359      -0.568  -6.069  42.518  1.00 43.09           O  
ANISOU 2332  OG  SER A 359     5473   5720   5181   -203    113    -47       O  
ATOM   2333  N   GLU A 360      -1.827  -2.626  43.303  1.00 27.43           N  
ANISOU 2333  N   GLU A 360     3530   3778   3113   -133     88    -80       N  
ATOM   2334  CA  GLU A 360      -1.122  -1.379  43.469  1.00 22.57           C  
ANISOU 2334  CA  GLU A 360     2940   3151   2484   -117     70    -96       C  
ATOM   2335  C   GLU A 360       0.042  -1.562  44.439  1.00 19.15           C  
ANISOU 2335  C   GLU A 360     2514   2706   2054   -117     63    -87       C  
ATOM   2336  O   GLU A 360       0.030  -2.443  45.288  1.00 17.90           O  
ANISOU 2336  O   GLU A 360     2343   2559   1899   -119     72    -68       O  
ATOM   2337  CB  GLU A 360      -2.072  -0.294  43.942  1.00 27.77           C  
ANISOU 2337  CB  GLU A 360     3607   3837   3109    -87     63   -105       C  
ATOM   2338  CG  GLU A 360      -2.722  -0.471  45.236  1.00 34.14           C  
ANISOU 2338  CG  GLU A 360     4403   4677   3893    -67     67    -92       C  
ATOM   2339  CD  GLU A 360      -3.583   0.756  45.561  1.00 43.20           C  
ANISOU 2339  CD  GLU A 360     5560   5847   5006    -36     57   -106       C  
ATOM   2340  OE1 GLU A 360      -4.291   1.242  44.675  1.00 45.32           O  
ANISOU 2340  OE1 GLU A 360     5830   6118   5271    -36     57   -118       O  
ATOM   2341  OE2 GLU A 360      -3.511   1.289  46.680  1.00 47.43           O1-
ANISOU 2341  OE2 GLU A 360     6104   6399   5520    -12     48   -106       O1-
ATOM   2342  N   PHE A 361       1.095  -0.769  44.265  1.00 15.69           N  
ANISOU 2342  N   PHE A 361     2098   2243   1620   -115     48    -99       N  
ATOM   2343  CA  PHE A 361       2.278  -0.965  45.072  1.00 14.16           C  
ANISOU 2343  CA  PHE A 361     1914   2035   1433   -116     42    -92       C  
ATOM   2344  C   PHE A 361       3.218   0.196  44.816  1.00 17.81           C  
ANISOU 2344  C   PHE A 361     2401   2474   1893   -109     22   -108       C  
ATOM   2345  O   PHE A 361       3.115   0.879  43.796  1.00 16.99           O  
ANISOU 2345  O   PHE A 361     2305   2358   1791   -111     16   -122       O  
ATOM   2346  CB  PHE A 361       2.954  -2.302  44.759  1.00 17.22           C  
ANISOU 2346  CB  PHE A 361     2287   2405   1852   -145     54    -78       C  
ATOM   2347  CG  PHE A 361       3.185  -2.559  43.270  1.00 18.61           C  
ANISOU 2347  CG  PHE A 361     2461   2558   2053   -168     57    -87       C  
ATOM   2348  CD1 PHE A 361       2.302  -3.363  42.554  1.00 19.84           C  
ANISOU 2348  CD1 PHE A 361     2596   2723   2219   -182     71    -83       C  
ATOM   2349  CD2 PHE A 361       4.298  -1.998  42.596  1.00 17.27           C  
ANISOU 2349  CD2 PHE A 361     2309   2359   1895   -176     45    -98       C  
ATOM   2350  CE1 PHE A 361       2.478  -3.612  41.203  1.00 21.04           C  
ANISOU 2350  CE1 PHE A 361     2745   2857   2392   -201     74    -92       C  
ATOM   2351  CE2 PHE A 361       4.503  -2.246  41.220  1.00 20.08           C  
ANISOU 2351  CE2 PHE A 361     2661   2698   2271   -196     49   -106       C  
ATOM   2352  CZ  PHE A 361       3.586  -3.051  40.530  1.00 22.93           C  
ANISOU 2352  CZ  PHE A 361     3002   3069   2641   -207     63   -103       C  
ATOM   2353  N   GLU A 362       4.109   0.444  45.782  1.00 19.47           N  
ANISOU 2353  N   GLU A 362     2622   2675   2099   -100     11   -106       N  
ATOM   2354  CA  GLU A 362       5.143   1.446  45.576  1.00 18.80           C  
ANISOU 2354  CA  GLU A 362     2560   2565   2017    -96     -9   -120       C  
ATOM   2355  C   GLU A 362       6.231   0.907  44.649  1.00 17.15           C  
ANISOU 2355  C   GLU A 362     2352   2325   1840   -125     -6   -117       C  
ATOM   2356  O   GLU A 362       6.602  -0.257  44.719  1.00 12.97           O  
ANISOU 2356  O   GLU A 362     1810   1791   1328   -143      6   -103       O  
ATOM   2357  CB  GLU A 362       5.763   1.885  46.899  1.00 19.77           C  
ANISOU 2357  CB  GLU A 362     2694   2690   2125    -77    -21   -119       C  
ATOM   2358  CG  GLU A 362       6.831   2.943  46.632  1.00 28.91           C  
ANISOU 2358  CG  GLU A 362     3876   3818   3289    -74    -43   -132       C  
ATOM   2359  CD  GLU A 362       7.675   3.310  47.836  1.00 44.21           C  
ANISOU 2359  CD  GLU A 362     5827   5752   5218    -58    -57   -132       C  
ATOM   2360  OE1 GLU A 362       7.092   3.682  48.888  1.00 58.07           O  
ANISOU 2360  OE1 GLU A 362     7582   7532   6949    -32    -63   -134       O  
ATOM   2361  OE2 GLU A 362       8.922   3.208  47.753  1.00 40.62           O1-
ANISOU 2361  OE2 GLU A 362     5380   5269   4783    -72    -64   -130       O1-
ATOM   2362  N   VAL A 363       6.746   1.776  43.783  1.00 17.99           N  
ANISOU 2362  N   VAL A 363     2473   2409   1951   -128    -19   -131       N  
ATOM   2363  CA  VAL A 363       7.846   1.475  42.894  1.00 16.41           C  
ANISOU 2363  CA  VAL A 363     2276   2181   1778   -152    -20   -129       C  
ATOM   2364  C   VAL A 363       9.152   2.014  43.453  1.00 18.06           C  
ANISOU 2364  C   VAL A 363     2503   2368   1991   -148    -37   -131       C  
ATOM   2365  O   VAL A 363      10.137   1.286  43.562  1.00 16.95           O  
ANISOU 2365  O   VAL A 363     2360   2211   1869   -165    -33   -121       O  
ATOM   2366  CB  VAL A 363       7.557   2.069  41.487  1.00 15.22           C  
ANISOU 2366  CB  VAL A 363     2128   2022   1632   -158    -23   -142       C  
ATOM   2367  CG1 VAL A 363       8.771   1.924  40.539  1.00 12.97           C  
ANISOU 2367  CG1 VAL A 363     1846   1707   1372   -181    -26   -142       C  
ATOM   2368  CG2 VAL A 363       6.397   1.396  40.893  1.00 14.52           C  
ANISOU 2368  CG2 VAL A 363     2021   1953   1545   -165     -6   -140       C  
ATOM   2369  N   MET A 364       9.190   3.292  43.818  1.00 14.52           N  
ANISOU 2369  N   MET A 364     2072   1917   1527   -127    -57   -142       N  
ATOM   2370  CA  MET A 364      10.387   3.834  44.470  1.00 14.77           C  
ANISOU 2370  CA  MET A 364     2121   1928   1562   -121    -75   -143       C  
ATOM   2371  C   MET A 364       9.967   5.123  45.169  1.00 12.79           C  
ANISOU 2371  C   MET A 364     1886   1687   1286    -91    -95   -156       C  
ATOM   2372  O   MET A 364       8.797   5.495  45.113  1.00 15.34           O  
ANISOU 2372  O   MET A 364     2205   2032   1592    -76    -92   -162       O  
ATOM   2373  CB  MET A 364      11.505   4.080  43.463  1.00 13.53           C  
ANISOU 2373  CB  MET A 364     1972   1741   1428   -141    -83   -144       C  
ATOM   2374  CG  MET A 364      11.212   5.287  42.535  1.00 16.70           C  
ANISOU 2374  CG  MET A 364     2385   2136   1825   -135    -97   -158       C  
ATOM   2375  SD  MET A 364      12.662   5.708  41.557  1.00 21.30           S  
ANISOU 2375  SD  MET A 364     2977   2682   2433   -154   -110   -157       S  
ATOM   2376  CE  MET A 364      13.730   6.394  42.819  1.00 17.55           C  
ANISOU 2376  CE  MET A 364     2521   2192   1955   -139   -133   -157       C  
ATOM   2377  N   GLU A 365      10.906   5.804  45.825  1.00 14.96           N  
ANISOU 2377  N   GLU A 365     2177   1947   1561    -80   -115   -160       N  
ATOM   2378  CA  GLU A 365      10.540   7.043  46.514  1.00 15.77           C  
ANISOU 2378  CA  GLU A 365     2294   2055   1642    -50   -136   -174       C  
ATOM   2379  C   GLU A 365      11.639   8.081  46.314  1.00 20.77           C  
ANISOU 2379  C   GLU A 365     2948   2658   2287    -49   -161   -182       C  
ATOM   2380  O   GLU A 365      12.823   7.746  46.118  1.00 18.61           O  
ANISOU 2380  O   GLU A 365     2677   2359   2033    -68   -163   -174       O  
ATOM   2381  CB  GLU A 365      10.280   6.865  48.021  1.00 16.76           C  
ANISOU 2381  CB  GLU A 365     2418   2204   1745    -27   -136   -172       C  
ATOM   2382  CG  GLU A 365      11.578   6.625  48.870  1.00 21.70           C  
ANISOU 2382  CG  GLU A 365     3050   2813   2381    -29   -144   -166       C  
ATOM   2383  CD  GLU A 365      11.307   6.359  50.358  1.00 24.96           C  
ANISOU 2383  CD  GLU A 365     3460   3252   2772     -7   -143   -163       C  
ATOM   2384  OE1 GLU A 365      10.266   5.721  50.633  1.00 25.57           O  
ANISOU 2384  OE1 GLU A 365     3520   3359   2834     -3   -125   -155       O  
ATOM   2385  OE2 GLU A 365      12.116   6.780  51.235  1.00 24.46           O1-
ANISOU 2385  OE2 GLU A 365     3409   3180   2705      6   -159   -166       O1-
ATOM   2386  N   PHE A 366      11.208   9.341  46.278  1.00 15.79           N  
ANISOU 2386  N   PHE A 366     2330   2027   1643    -28   -182   -197       N  
ATOM   2387  CA  PHE A 366      12.097  10.487  46.178  1.00 14.65           C  
ANISOU 2387  CA  PHE A 366     2203   1854   1509    -23   -211   -206       C  
ATOM   2388  C   PHE A 366      12.085  11.172  47.534  1.00 16.46           C  
ANISOU 2388  C   PHE A 366     2444   2090   1719      8   -231   -216       C  
ATOM   2389  O   PHE A 366      11.023  11.369  48.138  1.00 18.69           O  
ANISOU 2389  O   PHE A 366     2723   2400   1977     32   -229   -225       O  
ATOM   2390  CB  PHE A 366      11.657  11.434  45.068  1.00 14.29           C  
ANISOU 2390  CB  PHE A 366     2163   1800   1467    -23   -221   -215       C  
ATOM   2391  CG  PHE A 366      11.656  10.789  43.712  1.00 16.14           C  
ANISOU 2391  CG  PHE A 366     2386   2030   1718    -53   -202   -205       C  
ATOM   2392  CD1 PHE A 366      12.846  10.634  42.995  1.00 14.50           C  
ANISOU 2392  CD1 PHE A 366     2180   1793   1536    -76   -205   -196       C  
ATOM   2393  CD2 PHE A 366      10.479  10.267  43.185  1.00 17.70           C  
ANISOU 2393  CD2 PHE A 366     2569   2250   1907    -55   -182   -204       C  
ATOM   2394  CE1 PHE A 366      12.838  10.011  41.730  1.00 16.99           C  
ANISOU 2394  CE1 PHE A 366     2484   2107   1866   -101   -187   -188       C  
ATOM   2395  CE2 PHE A 366      10.447   9.618  41.918  1.00 15.50           C  
ANISOU 2395  CE2 PHE A 366     2278   1967   1643    -81   -164   -197       C  
ATOM   2396  CZ  PHE A 366      11.623   9.494  41.194  1.00 17.18           C  
ANISOU 2396  CZ  PHE A 366     2492   2154   1880   -104   -167   -189       C  
ATOM   2397  N   ARG A 367      13.265  11.466  48.023  1.00 15.51           N  
ANISOU 2397  N   ARG A 367     2337   1947   1610      8   -248   -216       N  
ATOM   2398  CA  ARG A 367      13.436  12.163  49.276  1.00 14.23           C  
ANISOU 2398  CA  ARG A 367     2186   1787   1432     37   -270   -228       C  
ATOM   2399  C   ARG A 367      13.961  13.578  48.996  1.00 12.95           C  
ANISOU 2399  C   ARG A 367     2043   1597   1280     47   -303   -241       C  
ATOM   2400  O   ARG A 367      15.095  13.752  48.500  1.00 13.22           O  
ANISOU 2400  O   ARG A 367     2084   1600   1338     29   -314   -235       O  
ATOM   2401  CB  ARG A 367      14.380  11.367  50.170  1.00 15.23           C  
ANISOU 2401  CB  ARG A 367     2312   1911   1564     32   -264   -217       C  
ATOM   2402  CG  ARG A 367      13.868   9.928  50.520  1.00 18.56           C  
ANISOU 2402  CG  ARG A 367     2713   2361   1978     23   -232   -202       C  
ATOM   2403  CD  ARG A 367      14.982   9.159  51.245  1.00 18.34           C  
ANISOU 2403  CD  ARG A 367     2684   2324   1960     13   -227   -190       C  
ATOM   2404  NE  ARG A 367      14.586   7.798  51.573  1.00 20.18           N  
ANISOU 2404  NE  ARG A 367     2898   2581   2190      2   -198   -174       N  
ATOM   2405  CZ  ARG A 367      15.361   6.946  52.233  1.00 18.43           C  
ANISOU 2405  CZ  ARG A 367     2671   2356   1974     -7   -190   -161       C  
ATOM   2406  NH1 ARG A 367      16.581   7.311  52.623  1.00 17.90           N1+
ANISOU 2406  NH1 ARG A 367     2618   2265   1918     -7   -208   -163       N1+
ATOM   2407  NH2 ARG A 367      14.914   5.737  52.515  1.00 19.58           N  
ANISOU 2407  NH2 ARG A 367     2799   2523   2117    -16   -165   -146       N  
ATOM   2408  N   VAL A 368      13.164  14.577  49.384  1.00 13.35           N  
ANISOU 2408  N   VAL A 368     2102   1660   1312     77   -322   -259       N  
ATOM   2409  CA  VAL A 368      13.480  15.994  49.164  1.00 13.74           C  
ANISOU 2409  CA  VAL A 368     2168   1683   1369     89   -356   -274       C  
ATOM   2410  C   VAL A 368      14.388  16.466  50.301  1.00 19.38           C  
ANISOU 2410  C   VAL A 368     2896   2385   2085    107   -381   -282       C  
ATOM   2411  O   VAL A 368      13.950  16.696  51.429  1.00 20.10           O  
ANISOU 2411  O   VAL A 368     2983   2497   2157    135   -384   -290       O  
ATOM   2412  CB  VAL A 368      12.217  16.842  49.048  1.00 12.51           C  
ANISOU 2412  CB  VAL A 368     2011   1545   1196    113   -363   -288       C  
ATOM   2413  CG1 VAL A 368      12.572  18.273  48.694  1.00 13.79           C  
ANISOU 2413  CG1 VAL A 368     2179   1679   1380    120   -389   -293       C  
ATOM   2414  CG2 VAL A 368      11.257  16.241  47.974  1.00 15.90           C  
ANISOU 2414  CG2 VAL A 368     2428   1992   1621     96   -338   -281       C  
ATOM   2415  N   THR A 369      15.667  16.588  50.029  1.00 21.13           N  
ANISOU 2415  N   THR A 369     3125   2572   2330     88   -393   -274       N  
ATOM   2416  CA  THR A 369      16.573  16.776  51.146  1.00 23.33           C  
ANISOU 2416  CA  THR A 369     3411   2841   2614    101   -409   -276       C  
ATOM   2417  C   THR A 369      16.949  18.231  51.380  1.00 25.85           C  
ANISOU 2417  C   THR A 369     3734   3137   2949    120   -437   -284       C  
ATOM   2418  O   THR A 369      17.333  18.594  52.504  1.00 25.69           O  
ANISOU 2418  O   THR A 369     3717   3116   2927    141   -452   -291       O  
ATOM   2419  CB  THR A 369      17.861  15.957  50.903  1.00 25.94           C  
ANISOU 2419  CB  THR A 369     3742   3150   2966     71   -401   -260       C  
ATOM   2420  CG2 THR A 369      17.569  14.488  50.729  1.00 25.25           C  
ANISOU 2420  CG2 THR A 369     3637   3084   2874     50   -362   -242       C  
ATOM   2421  OG1 THR A 369      18.524  16.463  49.739  1.00 29.80           O  
ANISOU 2421  OG1 THR A 369     4236   3607   3481     49   -412   -253       O  
ATOM   2422  N   LYS A 370      16.762  19.079  50.382  1.00 23.52           N  
ANISOU 2422  N   LYS A 370     3441   2826   2671    114   -447   -283       N  
ATOM   2423  CA  LYS A 370      17.514  20.315  50.306  1.00 24.97           C  
ANISOU 2423  CA  LYS A 370     3630   2977   2880    120   -475   -284       C  
ATOM   2424  C   LYS A 370      16.813  21.220  49.323  1.00 25.56           C  
ANISOU 2424  C   LYS A 370     3703   3046   2962    122   -482   -286       C  
ATOM   2425  O   LYS A 370      16.197  20.748  48.364  1.00 26.45           O  
ANISOU 2425  O   LYS A 370     3811   3170   3070    105   -465   -282       O  
ATOM   2426  CB  LYS A 370      18.948  20.010  49.852  1.00 31.56           C  
ANISOU 2426  CB  LYS A 370     4471   3781   3741     92   -480   -268       C  
ATOM   2427  CG  LYS A 370      19.878  21.120  49.895  1.00 37.01           C  
ANISOU 2427  CG  LYS A 370     5167   4438   4456     96   -508   -266       C  
ATOM   2428  CD  LYS A 370      21.297  20.617  49.856  1.00 41.27           C  
ANISOU 2428  CD  LYS A 370     5710   4954   5015     73   -509   -252       C  
ATOM   2429  CE  LYS A 370      21.667  19.974  48.564  1.00 45.12           C  
ANISOU 2429  CE  LYS A 370     6193   5433   5516     37   -494   -235       C  
ATOM   2430  NZ  LYS A 370      23.140  20.182  48.419  1.00 47.41           N1+
ANISOU 2430  NZ  LYS A 370     6487   5693   5836     21   -507   -221       N1+
ATOM   2431  N   ASP A 371      16.934  22.518  49.564  1.00 26.45           N  
ANISOU 2431  N   ASP A 371     3821   3142   3089    141   -508   -293       N  
ATOM   2432  CA  ASP A 371      16.527  23.580  48.673  1.00 26.97           C  
ANISOU 2432  CA  ASP A 371     3886   3194   3166    143   -522   -294       C  
ATOM   2433  C   ASP A 371      17.573  23.782  47.577  1.00 28.36           C  
ANISOU 2433  C   ASP A 371     4067   3336   3372    114   -532   -277       C  
ATOM   2434  O   ASP A 371      18.694  23.275  47.643  1.00 27.89           O  
ANISOU 2434  O   ASP A 371     4009   3262   3326     96   -532   -266       O  
ATOM   2435  CB  ASP A 371      16.367  24.859  49.476  1.00 30.82           C  
ANISOU 2435  CB  ASP A 371     4379   3673   3658    176   -550   -307       C  
ATOM   2436  CG  ASP A 371      14.977  25.353  49.488  1.00 36.48           C  
ANISOU 2436  CG  ASP A 371     5090   4413   4359    198   -547   -320       C  
ATOM   2437  OD1 ASP A 371      14.250  25.068  48.510  1.00 38.39           O  
ANISOU 2437  OD1 ASP A 371     5326   4666   4594    184   -531   -316       O  
ATOM   2438  OD2 ASP A 371      14.614  26.010  50.491  1.00 39.05           O1-
ANISOU 2438  OD2 ASP A 371     5416   4744   4676    229   -561   -334       O1-
ATOM   2439  N   SER A 372      17.236  24.606  46.599  1.00 25.58           N  
ANISOU 2439  N   SER A 372     3713   2974   3032    110   -542   -274       N  
ATOM   2440  CA  SER A 372      18.173  24.900  45.535  1.00 25.38           C  
ANISOU 2440  CA  SER A 372     3690   2918   3035     84   -552   -256       C  
ATOM   2441  C   SER A 372      17.984  26.350  45.132  1.00 28.62           C  
ANISOU 2441  C   SER A 372     4103   3309   3461     97   -579   -258       C  
ATOM   2442  O   SER A 372      16.883  26.874  45.266  1.00 36.84           O  
ANISOU 2442  O   SER A 372     5144   4365   4490    119   -582   -272       O  
ATOM   2443  CB  SER A 372      17.904  23.969  44.358  1.00 28.28           C  
ANISOU 2443  CB  SER A 372     4050   3298   3397     55   -526   -246       C  
ATOM   2444  OG  SER A 372      18.711  24.344  43.268  1.00 31.58           O  
ANISOU 2444  OG  SER A 372     4468   3690   3841     31   -535   -229       O  
ATOM   2445  N   ALA A 373      19.010  27.001  44.596  1.00 27.15           N  
ANISOU 2445  N   ALA A 373     3920   3092   3303     85   -600   -244       N  
ATOM   2446  CA  ALA A 373      18.677  28.352  44.130  1.00 29.58           C  
ANISOU 2446  CA  ALA A 373     4230   3383   3625     96   -626   -245       C  
ATOM   2447  C   ALA A 373      17.932  28.352  42.799  1.00 37.23           C  
ANISOU 2447  C   ALA A 373     5194   4360   4591     81   -614   -240       C  
ATOM   2448  O   ALA A 373      17.606  29.422  42.288  1.00 43.22           O  
ANISOU 2448  O   ALA A 373     5954   5106   5361     88   -635   -239       O  
ATOM   2449  CB  ALA A 373      19.922  29.212  43.991  1.00 28.26           C  
ANISOU 2449  CB  ALA A 373     4068   3179   3489     90   -655   -230       C  
ATOM   2450  N   TYR A 374      17.645  27.178  42.255  1.00 33.48           N  
ANISOU 2450  N   TYR A 374     4711   3906   4102     60   -585   -235       N  
ATOM   2451  CA  TYR A 374      17.064  26.948  40.941  1.00 29.96           C  
ANISOU 2451  CA  TYR A 374     4260   3470   3653     41   -570   -228       C  
ATOM   2452  C   TYR A 374      15.814  27.758  40.625  1.00 29.49           C  
ANISOU 2452  C   TYR A 374     4200   3420   3585     59   -577   -240       C  
ATOM   2453  O   TYR A 374      14.768  27.594  41.261  1.00 33.03           O  
ANISOU 2453  O   TYR A 374     4647   3893   4010     80   -566   -257       O  
ATOM   2454  CB  TYR A 374      16.723  25.468  40.894  1.00 26.10           C  
ANISOU 2454  CB  TYR A 374     3765   3009   3144     27   -535   -230       C  
ATOM   2455  CG  TYR A 374      16.326  24.952  39.572  1.00 20.35           C  
ANISOU 2455  CG  TYR A 374     3030   2291   2413      2   -517   -221       C  
ATOM   2456  CD1 TYR A 374      14.997  24.965  39.158  1.00 21.20           C  
ANISOU 2456  CD1 TYR A 374     3132   2422   2501     11   -505   -232       C  
ATOM   2457  CD2 TYR A 374      17.276  24.392  38.746  1.00 16.79           C  
ANISOU 2457  CD2 TYR A 374     2575   1829   1976    -28   -510   -203       C  
ATOM   2458  CE1 TYR A 374      14.646  24.441  37.898  1.00 21.99           C  
ANISOU 2458  CE1 TYR A 374     3225   2532   2598    -12   -487   -225       C  
ATOM   2459  CE2 TYR A 374      16.937  23.878  37.505  1.00 20.24           C  
ANISOU 2459  CE2 TYR A 374     3004   2276   2411    -50   -492   -196       C  
ATOM   2460  CZ  TYR A 374      15.636  23.886  37.098  1.00 19.41           C  
ANISOU 2460  CZ  TYR A 374     2895   2194   2287    -42   -482   -206       C  
ATOM   2461  OH  TYR A 374      15.375  23.346  35.885  1.00 17.04           O  
ANISOU 2461  OH  TYR A 374     2585   1904   1984    -65   -465   -199       O  
ATOM   2462  N   ASP A 375      15.869  28.519  39.546  1.00 28.29           N  
ANISOU 2462  N   ASP A 375     4047   3252   3451     49   -592   -229       N  
ATOM   2463  CA  ASP A 375      14.748  29.365  39.163  1.00 29.64           C  
ANISOU 2463  CA  ASP A 375     4217   3429   3614     65   -600   -239       C  
ATOM   2464  C   ASP A 375      14.408  29.210  37.688  1.00 29.47           C  
ANISOU 2464  C   ASP A 375     4190   3413   3595     42   -589   -228       C  
ATOM   2465  O   ASP A 375      13.910  30.151  37.074  1.00 34.71           O  
ANISOU 2465  O   ASP A 375     4854   4070   4266     47   -605   -228       O  
ATOM   2466  CB  ASP A 375      15.050  30.821  39.468  1.00 37.53           C  
ANISOU 2466  CB  ASP A 375     5224   4399   4635     84   -637   -241       C  
ATOM   2467  CG  ASP A 375      16.247  31.325  38.674  1.00 47.65           C  
ANISOU 2467  CG  ASP A 375     6507   5649   5949     62   -658   -217       C  
ATOM   2468  OD1 ASP A 375      16.643  32.518  38.840  1.00 55.10           O  
ANISOU 2468  OD1 ASP A 375     7457   6565   6914     74   -691   -215       O  
ATOM   2469  OD2 ASP A 375      16.777  30.529  37.846  1.00 47.28           O1-
[truncated: 197,294 more chars]
