# Supplementary material for: Hydrophobic tuning with non-canonical amino acids in a copper metalloenzyme
Source: Nat Chem. 2026 Apr 13;18(7):1269–77. doi: 10.1038/s41557-026-02116-7 (PMC13323077; doi:10.1038/s41557-026-02116-7)
Supplement: Supplementary file 4 — Code related to logP prediction, PDB analysis and redox deconvolution. [file 41557_2026_2116_MOESM4_ESM.zip › Code_lite/PDB_analysis_lite/inputs/modified_apbs_pdb2pqr_C6a/_READ_ME.md]

The following files were updated for abps and pdb2pqr to run with C6a termed ALC in the files based on the PDB entry name

envs/env_t1cu_analysis/lib/python3.11/site-packages/pdb2pqr
- config.py
- aa.py

envs/env_t1cu_analysis/lib/python3.11/site-packages/pdb2pqr/dat/
- AA.xml

Stored outside of environment files: 
pkgs/pdb2pqr-3.6.1-pyhd8ed1ab_1/site-packages/pdb2pqr/dat/
- AMBER.dat
- CHARMM.dat
- PARSE.dat
