# Supplementary material for: Hydrophobic tuning with non-canonical amino acids in a copper metalloenzyme
Source: Nat Chem. 2026 Apr 13;18(7):1269–77. doi: 10.1038/s41557-026-02116-7 (PMC13323077; doi:10.1038/s41557-026-02116-7)
Supplement: Supplementary file 4 — Code related to logP prediction, PDB analysis and redox deconvolution. [file 41557_2026_2116_MOESM4_ESM.zip › Code_lite/PDB_analysis_lite/inputs/modified_apbs_pdb2pqr_C6a/C6a_updated_files/config.py]

"""Configuration information for PDB2PQR."""
from ._version import __version__

#: PDB2PQR version number.
VERSION = __version__


#: How to format PDB2PQR title in output
TITLE_STR = f"PDB2PQR v{VERSION}: biomolecular structure conversion software."

#: Citation strings for PDB2PQR
CITATIONS = [
    (
        "Please cite:  Jurrus E, et al.  Improvements to the APBS "
        "biomolecular solvation software suite.  Protein Sci 27 112-128 "
        "(2018)."
    ),
    (
        "Please cite:  Dolinsky TJ, et al.  PDB2PQR: expanding and upgrading "
        "automated preparation of biomolecular structures for molecular "
        "simulations. Nucleic Acids Res 35 W522-W525 (2007)."
    ),
]

#: Standard force field names
FORCE_FIELDS = ["amber", "charmm", "parse", "tyl06", "peoepb", "swanson"]

#: Standard amino acid names
AA_NAMES = [
    "ALA",
    "ARG",
    "ASH",
    "ASN",
    "ASP",
    "CYS",
    "CYM",
    "GLN",
    "GLU",
    "GLH",
    "GLY",
    "HIS",
    "HID",
    "HIE",
    "HIP",
    "HSD",
    "HSE",
    "HSP",
    "ILE",
    "LEU",
    "LYS",
    "LYN",
    "MET",
    "PHE",
    "PRO",
    "SER",
    "THR",
    "TRP",
    "TYR",
    "TYM",
    "VAL",
    "ALC",
]

#: Standard nucleic acid names
NA_NAMES = [
    "A",
    "A5",
    "A3",
    "C",
    "C5",
    "C3",
    "G",
    "G5",
    "G3",
    "T",
    "T5",
    "T3",
    "U",
    "U5",
    "U3",
    "RA",
    "RG",
    "RC",
    "RU",
    "DA",
    "DG",
    "DC",
    "DT",
]

#: Rename RNA residues to match PDB nomenclature (https://pdb101.rcsb.org/learn/guide-to-understanding-pdb-data/primary-sequences-and-the-pdb-format)
RNA_MAPPING = {"A": "RA", "C": "RC", "G": "RG", "U": "RU"}

#: Standard backbone atom names
BACKBONE = ["N", "CA", "C", "O", "O2", "HA", "HN", "H", "tN"]

#: A small number used by some math routines.
SMALL_NUMBER = 1.0e-7

#: Convert radians to degrees
RADIANS_TO_DEGREES = 57.2958

#: The start of warning strings to be filtered.
FILTER_WARNINGS = [
    "Skipped atom during water optimization",
    "The best donorH was not picked",
    "Multiple occupancies found",
    "Tetrahedral hydrogen reconstruction",
    "Unable to find amino or nucleic acid definition for",
]

#: Number of times warning string is printed before supressing further output
FILTER_WARNINGS_LIMIT = 10

#: Expected location for topology definition file
TOPOLOGY_DEF_PATH = "TOPOLOGY.xml"

#: Expected location for amino acid topology definition file
AA_DEF_PATH = "AA.xml"

#: Expected location for nucleic acid topology definition file
NA_DEF_PATH = "NA.xml"

#: Expected location for hydrogens topology definition file
HYD_DEF_PATH = "HYDROGENS.xml"

#: Expected location for topology patch definition file
PATCH_DEF_PATH = "PATCHES.xml"

#: Number of angle steps to scan when debumping
DEBUMP_ANGLE_STEPS = 72

#: Size of debumping step
DEBUMP_ANGLE_STEP_SIZE = float(360 // DEBUMP_ANGLE_STEPS)

#: Debump angle test
DEBUMP_ANGLE_TEST_COUNT = 10

#: Size of cells used for neighbor lookups
CELL_SIZE = 2

#: Debumping hydrogen size
BUMP_HYDROGEN_SIZE = 0.5

#: Debumping heavy atom size
BUMP_HEAVY_SIZE = 1.0

#: Disulfide bond distance limit
BONDED_SS_LIMIT = 2.5

#: Peptide bond distance limit
PEPTIDE_DIST = 1.7

#: Limit on fraction of molecule missing before giving up on repairs
REPAIR_LIMIT = 0.1

#: Cutoff for A - D - H(D) hydrogen bond angle
ANGLE_CUTOFF = 20.0

#: Cutoff for H(D) to A hydrogen bond distance
DIST_CUTOFF = 3.3

#: Avogadro's number
AVOGADRO = 6.02214076e23

#: Electron charge (in C)
ELEC_CHARGE = 1.602176634e-19

#: Vacuum permittivity (in F/m)
VACUUM_PERMIT = 8.8541878128e-12

#: Boltzmann constant (in J/K)
BOLTZMANN = 1.380649e-23

#: Charge deviation considered to be non-integer
CHARGE_ERROR = 1e-3
