# Supplementary material for: Hydrophobic tuning with non-canonical amino acids in a copper metalloenzyme
Source: Nat Chem. 2026 Apr 13;18(7):1269–77. doi: 10.1038/s41557-026-02116-7 (PMC13323077; doi:10.1038/s41557-026-02116-7)
Supplement: Supplementary file 4 — Code related to logP prediction, PDB analysis and redox deconvolution. [file 41557_2026_2116_MOESM4_ESM.zip › Code_lite/PDB_analysis_lite/inputs/modified_apbs_pdb2pqr_C6a/C6a_updated_files/CHARMM.DAT]

# Charmm Parameters from CHARMM22
#
# Radius and epsilon from par_all27_prot_na.prm
# Charges from par_all27_prot_na.prm
#
# V(Lennard-Jones) = Eps,i,j[(Rmin,i,j/ri,j)**12 - 2(Rmin,i,j/ri,j)**6]
#
# epsilon: kcal/mole, Eps,i,j = sqrt(eps,i * eps,j)
# Rmin/2: A, Rmin,i,j = Rmin/2,i + Rmin/2,j
#
ALA	N	-0.47	1.850000	NH1
ALA	HN	0.31	0.224500	H
ALA	CA	0.07	2.275000	CT1
ALA	HA	0.09	1.320000	HB
ALA	CB	-0.27	2.060000	CT3
ALA	HB1	0.09	1.320000	HA
ALA	HB2	0.09	1.320000	HA
ALA	HB3	0.09	1.320000	HA
ALA	C	0.51	2.000000	C
ALA	O	-0.51	1.700000	O
ARG	N	-0.47	1.850000	NH1
ARG	HN	0.31	0.224500	H
ARG	CA	0.07	2.275000	CT1
ARG	HA	0.09	1.320000	HB
ARG	CB	-0.18	2.175000	CT2
ARG	HB1	0.09	1.320000	HA
ARG	HB2	0.09	1.320000	HA
ARG	CG	-0.18	2.175000	CT2
ARG	HG1	0.09	1.320000	HA
ARG	HG2	0.09	1.320000	HA
ARG	CD	0.20	2.175000	CT2
ARG	HD1	0.09	1.320000	HA
ARG	HD2	0.09	1.320000	HA
ARG	NE	-0.70	1.850000	NC2
ARG	HE	0.44	0.224500	HC
ARG	CZ	0.64	2.000000	C
ARG	NH1	-0.80	1.850000	NC2
ARG	HH11	0.46	0.224500	HC
ARG	HH12	0.46	0.224500	HC
ARG	NH2	-0.80	1.850000	NC2
ARG	HH21	0.46	0.224500	HC
ARG	HH22	0.46	0.224500	HC
ARG	C	0.51	2.000000	C
ARG	O	-0.51	1.700000	O
ASN	N	-0.47	1.850000	NH1
ASN	HN	0.31	0.224500	H
ASN	CA	0.07	2.275000	CT1
ASN	HA	0.09	1.320000	HB
ASN	CB	-0.18	2.175000	CT2
ASN	HB1	0.09	1.320000	HA
ASN	HB2	0.09	1.320000	HA
ASN	CG	0.55	2.000000	CC
ASN	OD1	-0.55	1.700000	O
ASN	ND2	-0.62	1.850000	NH2
ASN	HD21	0.32	0.224500	H
ASN	HD22	0.30	0.224500	H
ASN	C	0.51	2.000000	C
ASN	O	-0.51	1.700000	O
ASP	N	-0.47	1.850000	NH1
ASP	HN	0.31	0.224500	H
ASP	CA	0.07	2.275000	CT1
ASP	HA	0.09	1.320000	HB
ASP	CB	-0.28	2.175000	CT2
ASP	HB1	0.09	1.320000	HA
ASP	HB2	0.09	1.320000	HA
ASP	CG	0.62	2.000000	CC
ASP	OD1	-0.76	1.700000	OC
ASP	OD2	-0.76	1.700000	OC
ASP	C	0.51	2.000000	C
ASP	O	-0.51	1.700000	O
CYS	N	-0.47	1.850000	NH1
CYS	HN	0.31	0.224500	H
CYS	CA	0.07	2.275000	CT1
CYS	HA	0.09	1.320000	HB
CYS	CB	-0.11	2.175000	CT2
CYS	HB1	0.09	1.320000	HA
CYS	HB2	0.09	1.320000	HA
CYS	SG	-0.23	2.000000	S
CYS	HG1	0.16	0.450000	HS
CYS	C	0.51	2.000000	C
CYS	O	-0.51	1.700000	O
GLN	N	-0.47	1.850000	NH1
GLN	HN	0.31	0.224500	H
GLN	CA	0.07	2.275000	CT1
GLN	HA	0.09	1.320000	HB
GLN	CB	-0.18	2.175000	CT2
GLN	HB1	0.09	1.320000	HA
GLN	HB2	0.09	1.320000	HA
GLN	CG	-0.18	2.175000	CT2
GLN	HG1	0.09	1.320000	HA
GLN	HG2	0.09	1.320000	HA
GLN	CD	0.55	2.000000	CC
GLN	OE1	-0.55	1.700000	O
GLN	NE2	-0.62	1.850000	NH2
GLN	HE21	0.32	0.224500	H
GLN	HE22	0.30	0.224500	H
GLN	C	0.51	2.000000	C
GLN	O	-0.51	1.700000	O
GLU	N	-0.47	1.850000	NH1
GLU	HN	0.31	0.224500	H
GLU	CA	0.07	2.275000	CT1
GLU	HA	0.09	1.320000	HB
GLU	CB	-0.18	2.175000	CT2
GLU	HB1	0.09	1.320000	HA
GLU	HB2	0.09	1.320000	HA
GLU	CG	-0.28	2.175000	CT2
GLU	HG1	0.09	1.320000	HA
GLU	HG2	0.09	1.320000	HA
GLU	CD	0.62	2.000000	CC
GLU	OE1	-0.76	1.700000	OC
GLU	OE2	-0.76	1.700000	OC
GLU	C	0.51	2.000000	C
GLU	O	-0.51	1.700000	O
GLY	N	-0.47	1.850000	NH1
GLY	HN	0.31	0.224500	H
GLY	CA	-0.02	2.175000	CT2
GLY	HA1	0.09	1.320000	HB
GLY	HA2	0.09	1.320000	HB
GLY	C	0.51	2.000000	C
GLY	O	-0.51	1.700000	O
HSD	N	-0.47	1.850000	NH1
HSD	HN	0.31	0.224500	H
HSD	CA	0.07	2.275000	CT1
HSD	HA	0.09	1.320000	HB
HSD	CB	-0.09	2.175000	CT2
HSD	HB1	0.09	1.320000	HA
HSD	HB2	0.09	1.320000	HA
HSD	ND1	-0.36	1.850000	NR1
HSD	HD1	0.32	0.224500	H
HSD	CG	-0.05	1.800000	CPH1
HSD	CE1	0.25	1.800000	CPH2
HSD	HE1	0.13	0.900000	HR1
HSD	NE2	-0.70	1.850000	NR2
HSD	CD2	0.22	1.800000	CPH1
HSD	HD2	0.10	1.468000	HR3
HSD	C	0.51	2.000000	C
HSD	O	-0.51	1.700000	O
HSE	N	-0.47	1.850000	NH1
HSE	HN	0.31	0.224500	H
HSE	CA	0.07	2.275000	CT1
HSE	HA	0.09	1.320000	HB
HSE	CB	-0.08	2.175000	CT2
HSE	HB1	0.09	1.320000	HA
HSE	HB2	0.09	1.320000	HA
HSE	ND1	-0.70	1.850000	NR2
HSE	CG	0.22	1.800000	CPH1
HSE	CE1	0.25	1.800000	CPH2
HSE	HE1	0.13	0.900000	HR1
HSE	NE2	-0.36	1.850000	NR1
HSE	HE2	0.32	0.224500	H
HSE	CD2	-0.05	1.800000	CPH1
HSE	HD2	0.09	1.468000	HR3
HSE	C	0.51	2.000000	C
HSE	O	-0.51	1.700000	O
HSP	N	-0.47	1.850000	NH1
HSP	HN	0.31	0.224500	H
HSP	CA	0.07	2.275000	CT1
HSP	HA	0.09	1.320000	HB
HSP	CB	-0.05	2.175000	CT2
HSP	HB1	0.09	1.320000	HA
HSP	HB2	0.09	1.320000	HA
HSP	CD2	0.19	1.800000	CPH1
HSP	HD2	0.13	0.900000	HR1
HSP	CG	0.19	1.800000	CPH1
HSP	NE2	-0.51	1.850000	NR3
HSP	HE2	0.44	0.224500	H
HSP	ND1	-0.51	1.850000	NR3
HSP	HD1	0.44	0.224500	H
HSP	CE1	0.32	1.800000	CPH2
HSP	HE1	0.18	0.700000	HR2
HSP	C	0.51	2.000000	C
HSP	O	-0.51	1.700000	O
ILE	N	-0.47	1.850000	NH1
ILE	HN	0.31	0.224500	H
ILE	CA	0.07	2.275000	CT1
ILE	HA	0.09	1.320000	HB
ILE	CB	-0.09	2.275000	CT1
ILE	HB	0.09	1.320000	HA
ILE	CG2	-0.27	2.060000	CT3
ILE	HG21	0.09	1.320000	HA
ILE	HG22	0.09	1.320000	HA
ILE	HG23	0.09	1.320000	HA
ILE	CG1	-0.18	2.175000	CT2
ILE	HG11	0.09	1.320000	HA
ILE	HG12	0.09	1.320000	HA
ILE	CD	-0.27	2.060000	CT3
ILE	HD1	0.09	1.320000	HA
ILE	HD2	0.09	1.320000	HA
ILE	HD3	0.09	1.320000	HA
ILE	C	0.51	2.000000	C
ILE	O	-0.51	1.700000	O
LEU	N	-0.47	1.850000	NH1
LEU	HN	0.31	0.224500	H
LEU	CA	0.07	2.275000	CT1
LEU	HA	0.09	1.320000	HB
LEU	CB	-0.18	2.175000	CT2
LEU	HB1	0.09	1.320000	HA
LEU	HB2	0.09	1.320000	HA
LEU	CG	-0.09	2.275000	CT1
LEU	HG	0.09	1.320000	HA
LEU	CD1	-0.27	2.060000	CT3
LEU	HD11	0.09	1.320000	HA
LEU	HD12	0.09	1.320000	HA
LEU	HD13	0.09	1.320000	HA
LEU	CD2	-0.27	2.060000	CT3
LEU	HD21	0.09	1.320000	HA
LEU	HD22	0.09	1.320000	HA
LEU	HD23	0.09	1.320000	HA
LEU	C	0.51	2.000000	C
LEU	O	-0.51	1.700000	O
LYS	N	-0.47	1.850000	NH1
LYS	HN	0.31	0.224500	H
LYS	CA	0.07	2.275000	CT1
LYS	HA	0.09	1.320000	HB
LYS	CB	-0.18	2.175000	CT2
LYS	HB1	0.09	1.320000	HA
LYS	HB2	0.09	1.320000	HA
LYS	CG	-0.18	2.175000	CT2
LYS	HG1	0.09	1.320000	HA
LYS	HG2	0.09	1.320000	HA
LYS	CD	-0.18	2.175000	CT2
LYS	HD1	0.09	1.320000	HA
LYS	HD2	0.09	1.320000	HA
LYS	CE	0.21	2.175000	CT2
LYS	HE1	0.05	1.320000	HA
LYS	HE2	0.05	1.320000	HA
LYS	NZ	-0.30	1.850000	NH3
LYS	HZ1	0.33	0.224500	HC
LYS	HZ2	0.33	0.224500	HC
LYS	HZ3	0.33	0.224500	HC
LYS	C	0.51	2.000000	C
LYS	O	-0.51	1.700000	O
MET	N	-0.47	1.850000	NH1
MET	HN	0.31	0.224500	H
MET	CA	0.07	2.275000	CT1
MET	HA	0.09	1.320000	HB
MET	CB	-0.18	2.175000	CT2
MET	HB1	0.09	1.320000	HA
MET	HB2	0.09	1.320000	HA
MET	CG	-0.14	2.175000	CT2
MET	HG1	0.09	1.320000	HA
MET	HG2	0.09	1.320000	HA
MET	SD	-0.09	2.000000	S
MET	CE	-0.22	2.060000	CT3
MET	HE1	0.09	1.320000	HA
MET	HE2	0.09	1.320000	HA
MET	HE3	0.09	1.320000	HA
MET	C	0.51	2.000000	C
MET	O	-0.51	1.700000	O
PHE	N	-0.47	1.850000	NH1
PHE	HN	0.31	0.224500	H
PHE	CA	0.07	2.275000	CT1
PHE	HA	0.09	1.320000	HB
PHE	CB	-0.18	2.175000	CT2
PHE	HB1	0.09	1.320000	HA
PHE	HB2	0.09	1.320000	HA
PHE	CG	0.00	1.992400	CA
PHE	CD1	-0.115	1.992400	CA
PHE	HD1	0.115	1.358200	HP
PHE	CE1	-0.115	1.992400	CA
PHE	HE1	0.115	1.358200	HP
PHE	CZ	-0.115	1.992400	CA
PHE	HZ	0.115	1.358200	HP
PHE	CD2	-0.115	1.992400	CA
PHE	HD2	0.115	1.358200	HP
PHE	CE2	-0.115	1.992400	CA
PHE	HE2	0.115	1.358200	HP
PHE	C	0.51	2.000000	C
PHE	O	-0.51	1.700000	O
PRO	N	-0.29	1.850000	N
PRO	CD	0.00	2.175000	CP3
PRO	HD1	0.09	1.320000	HA
PRO	HD2	0.09	1.320000	HA
PRO	CA	0.02	2.275000	CP1
PRO	HA	0.09	1.320000	HB
PRO	CB	-0.18	2.175000	CP2
PRO	HB1	0.09	1.320000	HA
PRO	HB2	0.09	1.320000	HA
PRO	CG	-0.18	2.175000	CP2
PRO	HG1	0.09	1.320000	HA
PRO	HG2	0.09	1.320000	HA
PRO	C	0.51	2.000000	C
PRO	O	-0.51	1.700000	O
SER	N	-0.47	1.850000	NH1
SER	HN	0.31	0.224500	H
SER	CA	0.07	2.275000	CT1
SER	HA	0.09	1.320000	HB
SER	CB	0.05	2.175000	CT2
SER	HB1	0.09	1.320000	HA
SER	HB2	0.09	1.320000	HA
SER	OG	-0.66	1.770000	OH1
SER	HG1	0.43	0.224500	H
SER	C	0.51	2.000000	C
SER	O	-0.51	1.700000	O
THR	N	-0.47	1.850000	NH1
THR	HN	0.31	0.224500	H
THR	CA	0.07	2.275000	CT1
THR	HA	0.09	1.320000	HB
THR	CB	0.14	2.275000	CT1
THR	HB	0.09	1.320000	HA
THR	OG1	-0.66	1.770000	OH1
THR	HG1	0.43	0.224500	H
THR	CG2	-0.27	2.060000	CT3
THR	HG21	0.09	1.320000	HA
THR	HG22	0.09	1.320000	HA
THR	HG23	0.09	1.320000	HA
THR	C	0.51	2.000000	C
THR	O	-0.51	1.700000	O
TRP	N	-0.47	1.850000	NH1
TRP	HN	0.31	0.224500	H
TRP	CA	0.07	2.275000	CT1
TRP	HA	0.09	1.320000	HB
TRP	CB	-0.18	2.175000	CT2
TRP	HB1	0.09	1.320000	HA
TRP	HB2	0.09	1.320000	HA
TRP	CG	-0.03	1.992400	CY
TRP	CD1	0.035	1.992400	CA
TRP	HD1	0.115	1.358200	HP
TRP	NE1	-0.61	1.850000	NY
TRP	HE1	0.38	0.224500	H
TRP	CE2	0.13	1.800000	CPT
TRP	CD2	-0.02	1.800000	CPT
TRP	CE3	-0.115	1.992400	CA
TRP	HE3	0.115	1.358200	HP
TRP	CZ3	-0.115	1.992400	CA
TRP	HZ3	0.115	1.358200	HP
TRP	CZ2	-0.115	1.992400	CA
TRP	HZ2	0.115	1.358200	HP
TRP	CH2	-0.115	1.992400	CA
TRP	HH2	0.115	1.358200	HP
TRP	C	0.51	2.000000	C
TRP	O	-0.51	1.700000	O
TYR	N	-0.47	1.850000	NH1
TYR	HN	0.31	0.224500	H
TYR	CA	0.07	2.275000	CT1
TYR	HA	0.09	1.320000	HB
TYR	CB	-0.18	2.175000	CT2
TYR	HB1	0.09	1.320000	HA
TYR	HB2	0.09	1.320000	HA
TYR	CG	0.00	1.992400	CA
TYR	CD1	-0.115	1.992400	CA
TYR	HD1	0.115	1.358200	HP
TYR	CE1	-0.115	1.992400	CA
TYR	HE1	0.115	1.358200	HP
TYR	CZ	0.11	1.992400	CA
TYR	OH	-0.54	1.770000	OH1
TYR	HH	0.43	0.224500	H
TYR	CD2	-0.115	1.992400	CA
TYR	HD2	0.115	1.358200	HP
TYR	CE2	-0.115	1.992400	CA
TYR	HE2	0.115	1.358200	HP
TYR	C	0.51	2.000000	C
TYR	O	-0.51	1.700000	O
VAL	N	-0.47	1.850000	NH1
VAL	HN	0.31	0.224500	H
VAL	CA	0.07	2.275000	CT1
VAL	HA	0.09	1.320000	HB
VAL	CB	-0.09	2.275000	CT1
VAL	HB	0.09	1.320000	HA
VAL	CG1	-0.27	2.060000	CT3
VAL	HG11	0.09	1.320000	HA
VAL	HG12	0.09	1.320000	HA
VAL	HG13	0.09	1.320000	HA
VAL	CG2	-0.27	2.060000	CT3
VAL	HG21	0.09	1.320000	HA
VAL	HG22	0.09	1.320000	HA
VAL	HG23	0.09	1.320000	HA
VAL	C	0.51	2.000000	C
VAL	O	-0.51	1.700000	O
TIP3	OH2	-0.834	1.768200	OT
TIP3	H1	0.417	0.224500	HT
TIP3	H2	0.417	0.224500	HT
TP3M	OH2	-0.834	1.768200	OT
TP3M	H1	0.417	0.224500	HT
TP3M	H2	0.417	0.224500	HT
CAL	CAL	2.00	1.367	CAL
ZN2	ZN	2.00	1.090000	ZN
HEME	FE	0.24	0.650000	FE
HEME	NA	-0.18	1.850000	NPH
HEME	NB	-0.18	1.850000	NPH
HEME	NC	-0.18	1.850000	NPH
HEME	ND	-0.18	1.850000	NPH
HEME	C1A	0.12	1.800000	CPA
HEME	C2A	-0.06	1.800000	CPB
HEME	C3A	-0.06	1.800000	CPB
HEME	C4A	0.12	1.800000	CPA
HEME	C1B	0.12	1.800000	CPA
HEME	C2B	-0.06	1.800000	CPB
HEME	C3B	-0.06	1.800000	CPB
HEME	C4B	0.12	1.800000	CPA
HEME	C1C	0.12	1.800000	CPA
HEME	C2C	-0.06	1.800000	CPB
HEME	C3C	-0.06	1.800000	CPB
HEME	C4C	0.12	1.800000	CPA
HEME	C1D	0.12	1.800000	CPA
HEME	C2D	-0.06	1.800000	CPB
HEME	C3D	-0.06	1.800000	CPB
HEME	C4D	0.12	1.800000	CPA
HEME	CHA	-0.10	1.800000	CPM
HEME	HA	0.10	1.320000	HA
HEME	CHB	-0.10	1.800000	CPM
HEME	HB	0.10	1.320000	HA
HEME	CHC	-0.10	1.800000	CPM
HEME	HC	0.10	1.320000	HA
HEME	CHD	-0.10	1.800000	CPM
HEME	HD	0.10	1.320000	HA
HEME	CMA	-0.27	2.060000	CT3
HEME	HMA1	0.09	1.320000	HA
HEME	HMA2	0.09	1.320000	HA
HEME	HMA3	0.09	1.320000	HA
HEME	CAA	-0.18	2.175000	CT2
HEME	HAA1	0.09	1.320000	HA
HEME	HAA2	0.09	1.320000	HA
HEME	CBA	-0.28	2.175000	CT2
HEME	HBA1	0.09	1.320000	HA
HEME	HBA2	0.09	1.320000	HA
HEME	CGA	0.62	2.000000	CC
HEME	O1A	-0.76	1.700000	OC
HEME	O2A	-0.76	1.700000	OC
HEME	CMB	-0.27	2.060000	CT3
HEME	HMB1	0.09	1.320000	HA
HEME	HMB2	0.09	1.320000	HA
HEME	HMB3	0.09	1.320000	HA
HEME	CAB	-0.20	2.000000	C
HEME	HAB	0.20	1.320000	HA
HEME	CBB	-0.20	2.000000	C
HEME	HBB1	0.10	1.320000	HA
HEME	HBB2	0.10	1.320000	HA
HEME	CMC	-0.27	2.060000	CT3
HEME	HMC1	0.09	1.320000	HA
HEME	HMC2	0.09	1.320000	HA
HEME	HMC3	0.09	1.320000	HA
HEME	CAC	-0.20	2.000000	C
HEME	HAC	0.20	1.320000	HA
HEME	CBC	-0.20	2.000000	C
HEME	HBC1	0.10	1.320000	HA
HEME	HBC2	0.10	1.320000	HA
HEME	CMD	-0.27	2.060000	CT3
HEME	HMD1	0.09	1.320000	HA
HEME	HMD2	0.09	1.320000	HA
HEME	HMD3	0.09	1.320000	HA
HEME	CAD	-0.18	2.175000	CT2
HEME	HAD1	0.09	1.320000	HA
HEME	HAD2	0.09	1.320000	HA
HEME	CBD	-0.28	2.175000	CT2
HEME	HBD1	0.09	1.320000	HA
HEME	HBD2	0.09	1.320000	HA
HEME	CGD	0.62	2.000000	CC
HEME	O1D	-0.76	1.700000	OC
HEME	O2D	-0.76	1.700000	OC
NTER	N	-0.30	1.850000	NH3
NTER	HT1	0.33	0.224500	HC
NTER	HT2	0.33	0.224500	HC
NTER	HT3	0.33	0.224500	HC
NTER	CA	0.21	2.275000	CT1
NTER	HA	0.10	1.320000	HB
GLYP	N	-0.30	1.850000	NH3
GLYP	HT1	0.33	0.224500	HC
GLYP	HT2	0.33	0.224500	HC
GLYP	HT3	0.33	0.224500	HC
GLYP	CA	0.13	2.175000	CT2
GLYP	HA1	0.09	1.320000	HB
GLYP	HA2	0.09	1.320000	HB
PROP	N	-0.07	1.850000	NP
PROP	HN1	0.24	0.224500	HC
PROP	HN2	0.24	0.224500	HC
PROP	CD	0.16	2.175000	CP3
PROP	HD1	0.09	1.320000	HA
PROP	HD2	0.09	1.320000	HA
PROP	CA	0.16	2.275000	CP1
PROP	HA	0.09	1.320000	HB
ACE	CAY	-0.27	2.060000	CT3
ACE	HY1	0.09	1.320000	HA
ACE	HY2	0.09	1.320000	HA
ACE	HY3	0.09	1.320000	HA
ACE	CY	0.51	2.000000	C
ACE	OY	-0.51	1.700000	O
ACP	CAY	-0.27	2.060000	CT3
ACP	HY1	0.09	1.320000	HA
ACP	HY2	0.09	1.320000	HA
ACP	HY3	0.09	1.320000	HA
ACP	CY	0.51	2.000000	C
ACP	OY	-0.51	1.700000	O
CTER	C	0.34	2.000000	CC
CTER	OT1	-0.67	1.700000	OC
CTER	OT2	-0.67	1.700000	OC
CT1	N	-0.47	1.850000	NH1
CT1	HN	0.31	0.224500	H
CT1	CA	0.17	2.275000	CT1
CT1	HA	0.09	1.320000	HB
CT1	C	0.63	2.000000	CD
CT1	OT1	-0.52	1.700000	OB
CT1	OT2	-0.34	1.770000	OS
CT1	CT	-0.14	2.060000	CT3
CT1	HT1	0.09	1.320000	HA
CT1	HT2	0.09	1.320000	HA
CT1	HT3	0.09	1.320000	HA
CT2	C	0.55	2.000000	CC
CT2	O	-0.55	1.700000	O
CT2	NT	-0.62	1.850000	NH2
CT2	HT1	0.32	0.224500	H
CT2	HT2	0.30	0.224500	H
CT3	C	0.51	2.000000	C
CT3	O	-0.51	1.700000	O
CT3	NT	-0.47	1.850000	NH1
CT3	HNT	0.31	0.224500	H
CT3	CAT	-0.11	2.060000	CT3
CT3	HT1	0.09	1.320000	HA
CT3	HT2	0.09	1.320000	HA
CT3	HT3	0.09	1.320000	HA
ASPP	CB	-0.21	2.175000	CT2
ASPP	HB1	0.09	1.320000	HA
ASPP	HB2	0.09	1.320000	HA
ASPP	CG	0.75	2.000000	CD
ASPP	OD1	-0.55	1.700000	OB
ASPP	OD2	-0.61	1.770000	OH1
ASPP	HD2	0.44	0.224500	H
GLUP	CG	-0.21	2.175000	CT2
GLUP	HG1	0.09	1.320000	HA
GLUP	HG2	0.09	1.320000	HA
GLUP	CD	0.75	2.000000	CD
GLUP	OE1	-0.55	1.700000	OB
GLUP	OE2	-0.61	1.770000	OH1
GLUP	HE2	0.44	0.224500	H
DISU	1CB	-0.10	2.175000	CT2
DISU	1SG	-0.08	1.975000	SM
DISU	2SG	-0.08	1.975000	SM
DISU	2CB	-0.10	2.175000	CT2
HS2	CE1	0.25	1.800000	CPH2
HS2	HE1	0.13	0.900000	HR1
HS2	ND1	-0.70	1.850000	NR2
HS2	CG	0.22	1.800000	CPH1
HS2	CB	-0.08	2.175000	CT2
HS2	HB1	0.09	1.320000	HA
HS2	HB2	0.09	1.320000	HA
HS2	NE2	-0.36	1.850000	NR1
HS2	HE2	0.32	0.224500	H
HS2	CD2	-0.05	1.800000	CPH1
HS2	HD2	0.09	1.468000	HR3
O2	O1	0.021	1.700000	OM
O2	O2	-0.021	1.700000	OM
CO	C	0.021	2.100000	CM
CO	O	-0.021	1.700000	OM
DUM	DUM	0.00	0.000000	DUM
TP1	CE1	-0.21	1.992400	CA
TP1	HE1	0.21	1.358200	HP
TP1	CE2	-0.21	1.992400	CA
TP1	HE2	0.21	1.358200	HP
TP1	CZ	-0.16	1.992400	CA
TP1	OH	-0.36	1.77	ON2b
TP1	P1	1.40	2.15	P
TP1	O2	-0.76	1.77	ON4
TP1	H2	0.40	0.2245	HN4
TP1	O3	-0.76	1.70	ON3
TP1	O4	-0.76	1.70	ON3
TP1A	CG	-0.115	1.992400	CA
TP1A	HG	0.115	1.358200	HP
TP1A	CE1	-0.21	1.992400	CA
TP1A	HE1	0.21	1.358200	HP
TP1A	CE2	-0.21	1.992400	CA
TP1A	HE2	0.21	1.358200	HP
TP1A	CZ	-0.16	1.992400	CA
TP1A	OH	-0.36	1.77	ON2B
TP1A	P1	1.40	2.15	P
TP1A	O2	-0.76	1.77	ON4
TP1A	H2	0.40	0.2245	HN4
TP1A	O3	-0.76	1.70	ON3
TP1A	O4	-0.76	1.70	ON3
TP2	CE1	-0.21	1.992400	CA
TP2	HE1	0.21	1.358200	HP
TP2	CE2	-0.21	1.992400	CA
TP2	HE2	0.21	1.358200	HP
TP2	CZ	-0.28	1.992400	CA
TP2	OH	-0.28	1.77	ON2B
TP2	P1	1.44	2.15	P
TP2	O2	-0.96	1.70	ON3
TP2	O3	-0.96	1.70	ON3
TP2	O4	-0.96	1.70	ON3
TP2A	CG	-0.115	1.992400	CA
TP2A	HG	0.115	1.358200	HP
TP2A	CE1	-0.21	1.992400	CA
TP2A	HE1	0.21	1.358200	HP
TP2A	CE2	-0.21	1.992400	CA
TP2A	HE2	0.21	1.358200	HP
TP2A	CZ	-0.28	1.992400	CA
TP2A	OH	-0.28	1.77	ON2B
TP2A	P1	1.44	2.15	P
TP2A	O2	-0.96	1.70	ON3
TP2A	O3	-0.96	1.70	ON3
TP2A	O4	-0.96	1.70	ON3
GUA	P	1.50	2.15	P
GUA	O1P	-0.78	1.70	ON3
GUA	O2P	-0.78	1.70	ON3
GUA	O5'	-0.57	1.77	ON2
GUA	C5'	-0.08	2.010	CN8B
GUA	H5'	0.09	1.3400	HN8
GUA	H5''	0.09	1.3400	HN8
GUA	C4'	0.16	2.275	CN7
GUA	H4'	0.09	1.3200	HN7
GUA	O4'	-0.50	1.77	ON6B
GUA	C1'	0.16	2.275	CN7B
GUA	H1'	0.09	1.3200	HN7
GUA	N9	-0.02	1.85	NN2B
GUA	C4	0.26	1.9000	CN5
GUA	N2	-0.68	1.85	NN1
GUA	H21	0.32	0.2245	HN1
GUA	H22	0.35	0.2245	HN1
GUA	N3	-0.74	1.85	NN3G
GUA	C2	0.75	1.9000	CN2
GUA	N1	-0.34	1.85	NN2G
GUA	H1	0.26	0.2245	HN2
GUA	C6	0.54	1.9000	CN1
GUA	O6	-0.51	1.70	ON1
GUA	C5	0.00	1.9000	CN5G
GUA	N7	-0.60	1.85	NN4
GUA	C8	0.25	1.9000	CN4
GUA	H8	0.16	1.1000	HN3
GUA	C2'	0.14	2.275	CN7B
GUA	H2''	0.09	1.3200	HN7
GUA	O2'	-0.66	1.77	ON5
GUA	H2'	0.43	0.2245	HN5
GUA	C3'	0.01	2.275	CN7
GUA	H3'	0.09	1.3200	HN7
GUA	O3'	-0.57	1.77	ON2
ADE	P	1.50	2.15	P
ADE	O1P	-0.78	1.70	ON3
ADE	O2P	-0.78	1.70	ON3
ADE	O5'	-0.57	1.77	ON2
ADE	C5'	-0.08	2.010	CN8B
ADE	H5'	0.09	1.3400	HN8
ADE	H5''	0.09	1.3400	HN8
ADE	C4'	0.16	2.275	CN7
ADE	H4'	0.09	1.3200	HN7
ADE	O4'	-0.50	1.77	ON6B
ADE	C1'	0.16	2.275	CN7B
ADE	H1'	0.09	1.3200	HN7
ADE	N9	-0.05	1.85	NN2
ADE	C5	0.28	1.9000	CN5
ADE	N7	-0.71	1.85	NN4
ADE	C8	0.34	1.9000	CN4
ADE	H8	0.12	1.1000	HN3
ADE	N1	-0.74	1.85	NN3A
ADE	C2	0.50	1.9000	CN4
ADE	H2	0.13	1.1000	HN3
ADE	N3	-0.75	1.85	NN3A
ADE	C4	0.43	1.9000	CN5
ADE	C6	0.46	1.9000	CN2
ADE	N6	-0.77	1.85	NN1
ADE	H61	0.38	0.2245	HN1
ADE	H62	0.38	0.2245	HN1
ADE	C2'	0.14	2.275	CN7B
ADE	H2''	0.09	1.3200	HN7
ADE	O2'	-0.66	1.77	ON5
ADE	H2'	0.43	0.2245	HN5
ADE	C3'	0.01	2.275	CN7
ADE	H3'	0.09	1.3200	HN7
ADE	O3'	-0.57	1.77	ON2
CYT	P	1.50	2.15	P
CYT	O1P	-0.78	1.70	ON3
CYT	O2P	-0.78	1.70	ON3
CYT	O5'	-0.57	1.77	ON2
CYT	C5'	-0.08	2.010	CN8B
CYT	H5'	0.09	1.3400	HN8
CYT	H5''	0.09	1.3400	HN8
CYT	C4'	0.16	2.275	CN7
CYT	H4'	0.09	1.3200	HN7
CYT	O4'	-0.50	1.77	ON6B
CYT	C1'	0.16	2.275	CN7B
CYT	H1'	0.09	1.3200	HN7
CYT	N1	-0.13	1.85	NN2
CYT	C6	0.05	1.9000	CN3
CYT	H6	0.17	1.1000	HN3
CYT	C5	-0.13	1.9000	CN3
CYT	H5	0.07	1.1000	HN3
CYT	C2	0.52	1.9000	CN1
CYT	O2	-0.49	1.70	ON1C
CYT	N3	-0.66	1.85	NN3
CYT	C4	0.65	1.9000	CN2
CYT	N4	-0.75	1.85	NN1
CYT	H41	0.37	0.2245	HN1
CYT	H42	0.33	0.2245	HN1
CYT	C2'	0.14	2.275	CN7B
CYT	H2''	0.09	1.3200	HN7
CYT	O2'	-0.66	1.77	ON5
CYT	H2'	0.43	0.2245	HN5
CYT	C3'	0.01	2.275	CN7
CYT	H3'	0.09	1.3200	HN7
CYT	O3'	-0.57	1.77	ON2
THY	P	1.50	2.15	P
THY	O1P	-0.78	1.70	ON3
THY	O2P	-0.78	1.70	ON3
THY	O5'	-0.57	1.77	ON2
THY	C5'	-0.08	2.010	CN8B
THY	H5'	0.09	1.3400	HN8
THY	H5''	0.09	1.3400	HN8
THY	C4'	0.16	2.275	CN7
THY	H4'	0.09	1.3200	HN7
THY	O4'	-0.50	1.77	ON6B
THY	C1'	0.16	2.275	CN7B
THY	H1'	0.09	1.3200	HN7
THY	N1	-0.34	1.85	NN2B
THY	C6	0.17	1.9000	CN3
THY	H6	0.17	1.1000	HN3
THY	C2	0.51	1.9000	CN1T
THY	O2	-0.41	1.70	ON1
THY	N3	-0.46	1.85	NN2U
THY	H3	0.36	0.2245	HN2
THY	C4	0.50	1.9000	CN1
THY	O4	-0.45	1.70	ON1
THY	C5	-0.15	1.9000	CN3T
THY	C5M	-0.11	2.040	CN9
THY	H51	0.07	1.3400	HN9
THY	H52	0.07	1.3400	HN9
THY	H53	0.07	1.3400	HN9
THY	C2'	0.14	2.275	CN7B
THY	H2''	0.09	1.3200	HN7
THY	O2'	-0.66	1.77	ON5
THY	H2'	0.43	0.2245	HN5
THY	C3'	0.01	2.275	CN7
THY	H3'	0.09	1.3200	HN7
THY	O3'	-0.57	1.77	ON2
URA	P	1.50	2.15	P
URA	O1P	-0.78	1.70	ON3
URA	O2P	-0.78	1.70	ON3
URA	O5'	-0.57	1.77	ON2
URA	C5'	-0.08	2.010	CN8B
URA	H5'	0.09	1.3400	HN8
URA	H5''	0.09	1.3400	HN8
URA	C4'	0.16	2.275	CN7
URA	H4'	0.09	1.3200	HN7
URA	O4'	-0.50	1.77	ON6B
URA	C1'	0.16	2.275	CN7B
URA	H1'	0.09	1.3200	HN7
URA	N1	-0.34	1.85	NN2B
URA	C6	0.20	1.9000	CN3
URA	H6	0.14	1.1000	HN3
URA	C2	0.55	1.9000	CN1T
URA	O2	-0.45	1.70	ON1
URA	N3	-0.46	1.85	NN2U
URA	H3	0.36	0.2245	HN2
URA	C4	0.53	1.9000	CN1
URA	O4	-0.48	1.70	ON1
URA	C5	-0.15	1.9000	CN3
URA	H5	0.10	1.1000	HN3
URA	C2'	0.14	2.275	CN7B
URA	H2''	0.09	1.3200	HN7
URA	O2'	-0.66	1.77	ON5
URA	H2'	0.43	0.2245	HN5
URA	C3'	0.01	2.275	CN7
URA	H3'	0.09	1.3200	HN7
URA	O3'	-0.57	1.77	ON2
DMPA	P1	1.500	2.15	P
DMPA	O3	-0.780	1.70	ON3
DMPA	O4	-0.780	1.70	ON3
DMPA	O1	-0.570	1.77	ON2
DMPA	O2	-0.570	1.77	ON2
DMPA	C1	-0.170	2.040	CN9
DMPA	H11	0.090	1.3400	HN9
DMPA	H12	0.090	1.3400	HN9
DMPA	H13	0.090	1.3400	HN9
DMPA	C2	-0.170	2.040	CN9
DMPA	H21	0.090	1.3400	HN9
DMPA	H22	0.090	1.3400	HN9
DMPA	H23	0.090	1.3400	HN9
MP_0	C1	-0.17	2.040	CN9
MP_0	O1	-0.56	1.77	ON2
MP_0	P1	1.50	2.15	P
MP_0	O2	-0.63	1.77	ON4
MP_0	O3	-0.63	1.77	ON4
MP_0	O4	-0.64	1.70	ON3
MP_0	H11	0.09	1.3400	HN9
MP_0	H12	0.09	1.3400	HN9
MP_0	H13	0.09	1.3400	HN9
MP_0	H2	0.43	0.2245	HN4
MP_0	H3	0.43	0.2245	HN4
MP_1	C1	-0.170	2.040	CN9
MP_1	O1	-0.620	1.77	ON2
MP_1	P1	1.500	2.15	P
MP_1	O2	-0.680	1.77	ON4
MP_1	O3	-0.820	1.70	ON3
MP_1	O4	-0.820	1.70	ON3
MP_1	H11	0.090	1.3400	HN9
MP_1	H12	0.090	1.3400	HN9
MP_1	H13	0.090	1.3400	HN9
MP_1	H2	0.340	0.2245	HN4
MP_2	P1	1.100	2.15	P
MP_2	O1	-0.400	1.77	ON2
MP_2	O2	-0.900	1.70	ON3
MP_2	O3	-0.900	1.70	ON3
MP_2	O4	-0.900	1.70	ON3
MP_2	C1	-0.270	2.040	CN9
MP_2	H11	0.090	1.3400	HN9
MP_2	H12	0.090	1.3400	HN9
MP_2	H13	0.090	1.3400	HN9
SOD	SOD	1.00	1.36375	SOD
MG	MG	2.00	1.18500	MG
POT	POT	1.00	1.76375	POT
CES	CES	1.00	2.100	CES
CAL	CAL	2.00	1.367	CAL
CLA	CLA	-1.00	2.27	CLA
DEO1	C4'	0.16	2.275	CN7
DEO1	H4'	0.09	1.3200	HN7
DEO1	O4'	-0.50	1.77	ON6
DEO1	C1'	0.16	2.275	CN7B
DEO1	H1'	0.09	1.3200	HN7
DEO1	C2'	-0.18	2.010	CN8
DEO1	H2'	0.09	1.3400	HN8
DEO1	H2''	0.09	1.3400	HN8
DEO2	C4'	0.16	2.275	CN7
DEO2	H4'	0.09	1.3200	HN7
DEO2	O4'	-0.50	1.77	ON6
DEO2	C1'	0.16	2.275	CN7B
DEO2	H1'	0.09	1.3200	HN7
DEO2	C2'	-0.18	2.010	CN8
DEO2	H2'	0.09	1.3400	HN8
DEO2	H2''	0.09	1.3400	HN8
PYRC	N1	-0.50	1.85	NN2
PYRC	H1	0.37	0.2245	HN2
PYRC	C6	0.05	1.9000	CN3
PYRC	H6	0.17	1.1000	HN3
PYRC	C2	0.52	1.9000	CN1
PYRC	O2	-0.49	1.70	ON1C
PYRC	N3	-0.66	1.85	NN3
PYRC	C4	0.65	1.9000	CN2
PYRC	N4	-0.75	1.85	NN1
PYRC	H41	0.37	0.2245	HN1
PYRC	H42	0.33	0.2245	HN1
PYRC	C5	-0.13	1.9000	CN3
PYRC	H5	0.07	1.1000	HN3
PYRU	N1	-0.82	1.85	NN2B
PYRU	H1	0.48	0.2245	HN2
PYRU	C6	0.20	1.9000	CN3
PYRU	H6	0.14	1.1000	HN3
PYRT	N1	-0.80	1.85	NN2B
PYRT	H1	0.46	0.2245	HN2
PYRT	C6	0.17	1.9000	CN3
PYRT	H6	0.17	1.1000	HN3
PURG	N9	-0.38	1.85	NN2B
PURG	C4	0.26	1.9000	CN5
PURG	H9	0.36	0.2245	HN2
PURG	N3	-0.74	1.85	NN3G
PURG	C2	0.75	1.9000	CN2
PURG	N1	-0.34	1.85	NN2G
PURG	H1	0.26	0.2245	HN2
PURG	N2	-0.68	1.85	NN1
PURG	H21	0.32	0.2245	HN1
PURG	H22	0.35	0.2245	HN1
PURG	C6	0.54	1.9000	CN1
PURG	O6	-0.51	1.70	ON1
PURG	C5	0.00	1.9000	CN5G
PURG	N7	-0.60	1.85	NN4
PURG	C8	0.25	1.9000	CN4
PURG	H8	0.16	1.1000	HN3
PURA	C5	0.28	1.9000	CN5
PURA	N7	-0.71	1.85	NN4
PURA	C8	0.34	1.9000	CN4
PURA	H8	0.12	1.1000	HN3
PURA	N9	-0.37	1.85	NN2
PURA	H9	0.32	0.2245	HN2
PURA	N1	-0.74	1.85	NN3A
PURA	C2	0.50	1.9000	CN4
PURA	H2	0.13	1.1000	HN3
PURA	N3	-0.75	1.85	NN3A
PURA	C4	0.43	1.9000	CN5
PURA	C6	0.46	1.9000	CN2
PURA	N6	-0.77	1.85	NN1
PURA	H61	0.38	0.2245	HN1
PURA	H62	0.38	0.2245	HN1
5TER	H5T	0.43	0.2245	HN5
5TER	O5'	-0.66	1.77	ON5
5TER	C5'	0.05	2.010	CN8B
5TER	H5'	0.09	1.3400	HN8
5TER	H5''	0.09	1.3400	HN8
5MET	C5'	-0.27	2.040	CN9
5MET	H5'	0.09	1.3400	HN9
5MET	H5''	0.09	1.3400	HN9
5MET	H53'	0.09	1.3400	HN9
5PHO	C5'	-0.08	2.010	CN8B
5PHO	H5'	0.09	1.3400	HN8
5PHO	H5''	0.09	1.3400	HN8
5PHO	P	1.50	2.15	P
5PHO	O1P	-0.82	1.70	ON3
5PHO	O2P	-0.82	1.70	ON3
5PHO	O5'	-0.62	1.77	ON2
5PHO	O5T	-0.68	1.77	ON4
5PHO	H5T	0.34	0.2245	HN4
5POM	C5'	-0.08	2.010	CN8B
5POM	H5'	0.09	1.3400	HN8
5POM	H5''	0.09	1.3400	HN8
5POM	P	1.50	2.15	P
5POM	O1P	-0.78	1.70	ON3
5POM	O2P	-0.78	1.70	ON3
5POM	O5'	-0.57	1.77	ON2
5POM	O5T	-0.57	1.77	ON2
5POM	C5T	-0.17	2.040	CN9
5POM	H5T1	0.09	1.3400	HN9
5POM	H5T2	0.09	1.3400	HN9
5POM	H5T3	0.09	1.3400	HN9
3TER	C3'	0.14	2.275	CN7
3TER	H3'	0.09	1.3200	HN7
3TER	O3'	-0.66	1.77	ON5
3TER	H3T	0.43	0.2245	HN5
3PHO	C3'	0.01	2.275	CN7
3PHO	H3'	0.09	1.3200	HN7
3PHO	P3	1.50	2.15	P
3PHO	O1P3	-0.82	1.70	ON3
3PHO	O2P3	-0.82	1.70	ON3
3PHO	O3'	-0.62	1.77	ON2
3PHO	O3T	-0.68	1.77	ON4
3PHO	H3T	0.34	0.2245	HN4
3POM	C3'	0.01	2.275	CN7
3POM	H3'	0.09	1.3200	HN7
3POM	P3	1.50	2.15	P
3POM	O1P3	-0.78	1.70	ON3
3POM	O2P3	-0.78	1.70	ON3
3POM	O3'	-0.57	1.77	ON2
3POM	O3T	-0.57	1.77	ON2
3POM	C3T	-0.17	2.040	CN9
3POM	H3T1	0.09	1.3400	HN9
3POM	H3T2	0.09	1.3400	HN9
3POM	H3T3	0.09	1.3400	HN9
3PO3	C3'	-0.09	2.275	CN7
3PO3	H3'	0.09	1.3200	HN7
3PO3	P3	1.10	2.15	P
3PO3	O3'	-0.40	1.77	ON2
3PO3	O1P3	-0.90	1.70	ON3
3PO3	O2P3	-0.90	1.70	ON3
3PO3	O3P3	-0.90	1.70	ON3
25P1	1C3'	-0.18	2.010	CN8
25P1	1H3'	0.09	1.3400	HN8
25P1	1H3''	0.09	1.3400	HN8
25P1	1C2'	0.01	2.275	CN7
25P1	1H2''	0.09	1.3200	HN7
25P1	1O2'	-0.55	1.77	ON2
25P1	2P	1.50	2.15	P
25P1	2O1P	-0.80	1.70	ON3
25P1	2O2P	-0.80	1.70	ON3
25P1	2O5'	-0.55	1.77	ON2
25P1	2C5'	-0.08	2.010	CN8B
25P1	2H5'	0.09	1.3400	HN8
25P1	2H5''	0.09	1.3400	HN8
25P2	1C3'	-0.18	2.010	CN8
25P2	1H3'	0.09	1.3400	HN8
25P2	1H3''	0.09	1.3400	HN8
25P2	1C2'	0.01	2.275	CN7
25P2	1H2''	0.09	1.3200	HN7
25P2	1O2'	-0.55	1.77	ON2
25P2	2P	1.50	2.15	P
25P2	2O1P	-0.80	1.70	ON3
25P2	2O2P	-0.80	1.70	ON3
25P2	2O5'	-0.55	1.77	ON2
25P2	2C5'	-0.08	2.010	CN8
25P2	2H5'	0.09	1.3400	HN8
25P2	2H5''	0.09	1.3400	HN8
9MG	N9	-0.02	1.85	NN2B
9MG	C4	0.26	1.9000	CN5
9MG	C9	-0.27	2.040	CN9
9MG	N3	-0.74	1.85	NN3G
9MG	C2	0.75	1.9000	CN2
9MG	N1	-0.34	1.85	NN2G
9MG	H1	0.26	0.2245	HN2
9MG	N2	-0.68	1.85	NN1
9MG	H21	0.32	0.2245	HN1
9MG	H22	0.35	0.2245	HN1
9MG	C6	0.54	1.9000	CN1
9MG	O6	-0.51	1.70	ON1
9MG	C5	0.00	1.9000	CN5G
9MG	N7	-0.60	1.85	NN4
9MG	C8	0.25	1.9000	CN4
9MG	H8	0.16	1.1000	HN3
9MG	H91	0.09	1.3400	HN9
9MG	H92	0.09	1.3400	HN9
9MG	H93	0.09	1.3400	HN9
9EG	C9	-0.18	2.010	CN8
9EG	H91	0.09	1.3400	HN8
9EG	H92	0.09	1.3400	HN8
9EG	C9B	-0.27	2.040	CN9
9EG	H9B1	0.09	1.3400	HN9
9EG	H9B2	0.09	1.3400	HN9
9EG	H9B3	0.09	1.3400	HN9
9MA	C5	0.28	1.9000	CN5
9MA	N7	-0.71	1.85	NN4
9MA	C8	0.34	1.9000	CN4
9MA	H8	0.12	1.1000	HN3
9MA	N9	-0.05	1.85	NN2
9MA	C9	-0.27	2.040	CN9
9MA	N1	-0.74	1.85	NN3A
9MA	C2	0.50	1.9000	CN4
9MA	H2	0.13	1.1000	HN3
9MA	N3	-0.75	1.85	NN3A
9MA	C4	0.43	1.9000	CN5
9MA	C6	0.46	1.9000	CN2
9MA	N6	-0.77	1.85	NN1
9MA	H61	0.38	0.2245	HN1
9MA	H62	0.38	0.2245	HN1
9MA	H91	0.09	1.3400	HN9
9MA	H92	0.09	1.3400	HN9
9MA	H93	0.09	1.3400	HN9
1MC	N1	-0.13	1.85	NN2
1MC	C1	-0.27	2.040	CN9
1MC	C6	0.05	1.9000	CN3
1MC	H6	0.17	1.1000	HN3
1MC	C2	0.52	1.9000	CN1
1MC	O2	-0.49	1.70	ON1C
1MC	N3	-0.66	1.85	NN3
1MC	C4	0.65	1.9000	CN2
1MC	N4	-0.75	1.85	NN1
1MC	H41	0.37	0.2245	HN1
1MC	H42	0.33	0.2245	HN1
1MC	C5	-0.13	1.9000	CN3
1MC	H5	0.07	1.1000	HN3
1MC	H11	0.09	1.3400	HN9
1MC	H12	0.09	1.3400	HN9
1MC	H13	0.09	1.3400	HN9
5MC1	N1	-0.50	1.85	NN2
5MC1	H1	0.37	0.2245	HN2
5MC1	C6	0.05	1.9000	CN3
5MC1	H6	0.17	1.1000	HN3
5MC1	C5	-0.11	1.9000	CN3D
5MC1	C5M	-0.22	2.040	CN9
5MC1	H5M1	0.09	1.3400	HN9
5MC1	H5M2	0.09	1.3400	HN9
5MC1	H5M3	0.09	1.3400	HN9
5MC2	C5	-0.11	1.9000	CN3D
5MC2	C5M	-0.22	2.040	CN9
5MC2	H5M1	0.09	1.3400	HN9
5MC2	H5M2	0.09	1.3400	HN9
5MC2	H5M3	0.09	1.3400	HN9
INO1	N3	-0.61	1.85	NN3I
INO1	C2	0.50	1.9000	CN4
INO1	H2	0.08	1.1000	HN3
INO1	N1	-0.32	1.85	NN2G
INO1	H1	0.27	0.2245	HN2
1MT	N1	-0.34	1.85	NN2B
1MT	C1	-0.27	2.040	CN9
1MT	C6	0.17	1.9000	CN3
1MT	H6	0.17	1.1000	HN3
1MT	C2	0.51	1.9000	CN1T
1MT	O2	-0.41	1.70	ON1
1MT	N3	-0.46	1.85	NN2U
1MT	H3	0.36	0.2245	HN2
1MT	C4	0.50	1.9000	CN1
1MT	O4	-0.45	1.70	ON1
1MT	C5	-0.15	1.9000	CN3T
1MT	C5M	-0.11	2.040	CN9
1MT	H51	0.07	1.3400	HN9
1MT	H52	0.07	1.3400	HN9
1MT	H53	0.07	1.3400	HN9
1MT	H11	0.09	1.3400	HN9
1MT	H12	0.09	1.3400	HN9
1MT	H13	0.09	1.3400	HN9
1MU	N1	-0.34	1.85	NN2B
1MU	C1	-0.27	2.040	CN9
1MU	C6	0.20	1.9000	CN3
1MU	H6	0.14	1.1000	HN3
1MU	C2	0.55	1.9000	CN1T
1MU	O2	-0.45	1.70	ON1
1MU	N3	-0.46	1.85	NN2U
1MU	H3	0.36	0.2245	HN2
1MU	C4	0.53	1.9000	CN1
1MU	O4	-0.48	1.70	ON1
1MU	C5	-0.15	1.9000	CN3
1MU	H5	0.10	1.1000	HN3
1MU	H11	0.09	1.3400	HN9
1MU	H12	0.09	1.3400	HN9
1MU	H13	0.09	1.3400	HN9
NIC	H1	0.45	0.2245	HN2
NIC	N2	-0.52	1.85	NN2
NIC	C3	0.16	1.8000	CN3B
NIC	H4	0.19	0.9000	HN3B
NIC	C5	-0.10	1.9000	CN3
NIC	H6	0.16	0.9000	HN3B
NIC	C7	-0.05	1.8000	CN3A
NIC	H8	0.16	0.9000	HN3B
NIC	C9	0.05	1.9000	CN3
NIC	C10	0.18	1.8000	CN3B
NIC	H11	0.16	0.9000	HN3B
NIC	C12	0.68	2.0000	CN1A
NIC	O13	-0.40	1.70	ON1
NIC	N14	-0.82	1.85	NN1
NIC	H15	0.34	0.2245	HN1
NIC	H16	0.36	0.2245	HN1
NICH	H1	0.42	0.2245	HN2
NICH	N2	-0.69	1.85	NN2
NICH	C3	-0.06	1.8000	CN3C
NICH	H4	0.17	1.3200	HN6
NICH	C5	-0.18	1.9000	CN3
NICH	H6	0.14	1.3200	HN6
NICH	C7	-0.28	2.010	CN8
NICH	H8	0.09	1.3400	HN8
NICH	H17	0.09	1.3400	HN8
NICH	C10	-0.10	1.8000	CN3C
NICH	H11	0.14	1.3200	HN6
NICH	C9	0.36	1.9000	CN3
NICH	C12	0.55	2.0000	CN1A
NICH	O13	-0.51	1.70	ON1
NICH	N14	-0.72	1.85	NN1
NICH	H15	0.26	0.2245	HN1
NICH	H16	0.32	0.2245	HN1
PPI1	C1	-0.17	2.040	CN9
PPI1	O11	-0.62	1.77	ON2
PPI1	P1	1.50	2.15	P
PPI1	O12	-0.74	1.77	ON2
PPI1	O13	-0.82	1.70	ON3
PPI1	O14	-0.82	1.70	ON3
PPI1	P2	1.10	2.15	P2
PPI1	O22	-0.90	1.70	ON3
PPI1	O23	-0.90	1.70	ON3
PPI1	O24	-0.90	1.70	ON3
PPI1	H11	0.09	1.3400	HN9
PPI1	H12	0.09	1.3400	HN9
PPI1	H13	0.09	1.3400	HN9
ADP	C4'	0.16	2.275	CN7
ADP	H4'	0.09	1.3200	HN7
ADP	O4'	-0.50	1.77	ON6B
ADP	C1'	0.16	2.275	CN7B
ADP	H1'	0.09	1.3200	HN7
ADP	C5	0.28	1.9000	CN5
ADP	N7	-0.71	1.85	NN4
ADP	C8	0.34	1.9000	CN4
ADP	H8	0.12	1.1000	HN3
ADP	N9	-0.05	1.85	NN2
ADP	N1	-0.74	1.85	NN3A
ADP	C2	0.50	1.9000	CN4
ADP	H2	0.13	1.1000	HN3
ADP	N3	-0.75	1.85	NN3A
ADP	C4	0.43	1.9000	CN5
ADP	C6	0.46	1.9000	CN2
ADP	N6	-0.77	1.85	NN1
ADP	H61	0.38	0.2245	HN1
ADP	H62	0.38	0.2245	HN1
ADP	C2'	0.14	2.275	CN7
ADP	H2''	0.09	1.3200	HN7
ADP	O2'	-0.66	1.77	ON5
ADP	H2'	0.43	0.2245	HN5
ADP	C3'	0.14	2.275	CN7
ADP	H3'	0.09	1.3200	HN7
ADP	O3'	-0.66	1.77	ON5
ADP	H3T	0.43	0.2245	HN5
ADP	C5'	-0.08	2.010	CN8
ADP	H5'	0.09	1.3400	HN8
ADP	H5''	0.09	1.3400	HN8
ADP	O5'	-0.62	1.77	ON2
ADP	PA	1.50	2.15	P
ADP	O1A	-0.82	1.70	ON3
ADP	O2A	-0.82	1.70	ON3
ADP	O3A	-0.74	1.77	ON2
ADP	PB	1.10	2.15	P2
ADP	O1B	-0.90	1.70	ON3
ADP	O2B	-0.90	1.70	ON3
ADP	O3B	-0.90	1.70	ON3
ATP	C4'	0.16	2.275	CN7
ATP	H4'	0.09	1.3200	HN7
ATP	O4'	-0.50	1.77	ON6B
ATP	C1'	0.16	2.275	CN7B
ATP	H1'	0.09	1.3200	HN7
ATP	C5	0.28	1.9000	CN5
ATP	N7	-0.71	1.85	NN4
ATP	C8	0.34	1.9000	CN4
ATP	H8	0.12	1.1000	HN3
ATP	N9	-0.05	1.85	NN2
ATP	N1	-0.74	1.85	NN3A
ATP	C2	0.50	1.9000	CN4
ATP	H2	0.13	1.1000	HN3
ATP	N3	-0.75	1.85	NN3A
ATP	C4	0.43	1.9000	CN5
ATP	C6	0.46	1.9000	CN2
ATP	N6	-0.77	1.85	NN1
ATP	H61	0.38	0.2245	HN1
ATP	H62	0.38	0.2245	HN1
ATP	C2'	0.14	2.275	CN7
ATP	H2''	0.09	1.3200	HN7
ATP	O2'	-0.66	1.77	ON5
ATP	H2'	0.43	0.2245	HN5
ATP	C3'	0.14	2.275	CN7
ATP	H3'	0.09	1.3200	HN7
ATP	O3'	-0.66	1.77	ON5
ATP	H3T	0.43	0.2245	HN5
ATP	C5'	-0.08	2.010	CN8
ATP	H5'	0.09	1.3400	HN8
ATP	H5''	0.09	1.3400	HN8
ATP	O5'	-0.62	1.77	ON2
ATP	PA	1.50	2.15	P
ATP	O1A	-0.82	1.70	ON3
ATP	O2A	-0.82	1.70	ON3
ATP	O3A	-0.74	1.77	ON2
ATP	PB	1.50	2.15	P2
ATP	O1B	-0.82	1.70	ON3
ATP	O2B	-0.82	1.70	ON3
ATP	O3B	-0.86	1.77	ON2
ATP	PG	1.10	2.15	P2
ATP	O1G	-0.90	1.70	ON3
ATP	O2G	-0.90	1.70	ON3
ATP	O3G	-0.90	1.70	ON3
5DP	C5'	-0.08	2.010	CN8
5DP	H5'	0.09	1.3400	HN8
5DP	H5''	0.09	1.3400	HN8
5DP	O5'	-0.62	1.77	ON2
5DP	P	1.50	2.15	P
5DP	O1P	-0.82	1.70	ON3
5DP	O2P	-0.82	1.70	ON3
5DP	O13	-0.74	1.77	ON2
5DP	P2	1.10	2.15	P2
5DP	O21	-0.90	1.70	ON3
5DP	O22	-0.90	1.70	ON3
5DP	O23	-0.90	1.70	ON3
NAD	AC4'	0.16	2.275	CN7
NAD	AH4'	0.09	1.3200	HN7
NAD	AO4'	-0.50	1.77	ON6B
NAD	AC1'	0.16	2.275	CN7B
NAD	AH1'	0.09	1.3200	HN7
NAD	AC5	0.28	1.9000	CN5
NAD	AN7	-0.71	1.85	NN4
NAD	AC8	0.34	1.9000	CN4
NAD	AH8	0.12	1.1000	HN3
NAD	AN9	-0.05	1.85	NN2
NAD	AN1	-0.74	1.85	NN3A
NAD	AC2	0.50	1.9000	CN4
NAD	AH2	0.13	1.1000	HN3
NAD	AN3	-0.75	1.85	NN3A
NAD	AC4	0.43	1.9000	CN5
NAD	AC6	0.46	1.9000	CN2
NAD	AN6	-0.77	1.85	NN1
NAD	AH61	0.38	0.2245	HN1
NAD	AH62	0.38	0.2245	HN1
NAD	AC2'	0.14	2.275	CN7B
NAD	AH2'	0.09	1.3200	HN7
NAD	AO2'	-0.66	1.77	ON5
NAD	AH2T	0.43	0.2245	HN5
NAD	AC3'	0.14	2.275	CN7
NAD	AH3'	0.09	1.3200	HN7
NAD	AO3'	-0.66	1.77	ON5
NAD	AH3T	0.43	0.2245	HN5
NAD	AC5'	-0.08	2.010	CN8B
NAD	AH5'	0.09	1.3400	HN8
NAD	AH5s	0.09	1.3400	HN8
NAD	AP	1.50	2.15	P
NAD	AO1	-0.82	1.70	ON3
NAD	AO2	-0.82	1.70	ON3
NAD	AO5'	-0.62	1.77	ON2
NAD	O3	-0.68	1.77	ON2
NAD	NP	1.50	2.15	P
NAD	NO1	-0.82	1.70	ON3
NAD	NO2	-0.82	1.70	ON3
NAD	NO5'	-0.62	1.77	ON2
NAD	NC5'	-0.08	2.010	CN8B
NAD	NH5s	0.09	1.3400	HN8
NAD	NH5'	0.09	1.3400	HN8
NAD	NC2'	0.14	2.275	CN7B
NAD	NH2'	0.09	1.3200	HN7
NAD	NO2'	-0.66	1.77	ON5
NAD	NH2T	0.43	0.2245	HN5
NAD	NC3'	0.14	2.275	CN7
NAD	NH3'	0.09	1.3200	HN7
NAD	NO3'	-0.66	1.77	ON5
NAD	NH3T	0.43	0.2245	HN5
NAD	NC1'	0.16	2.275	CN7B
NAD	NH1'	0.09	1.3200	HN7
NAD	NC4'	0.16	2.275	CN7
NAD	NH4'	0.09	1.3200	HN7
NAD	NO4'	-0.50	1.77	ON6B
NAD	NN1	-0.07	1.85	NN2
NAD	NC6	0.16	1.8000	CN3B
NAD	NH6	0.19	0.9000	HN3B
NAD	NC5	-0.10	1.9000	CN3
NAD	NH5	0.16	0.9000	HN3B
NAD	NC4	-0.05	1.8000	CN3A
NAD	NH4	0.16	0.9000	HN3B
NAD	NC3	0.05	1.9000	CN3
NAD	NC2	0.18	1.8000	CN3B
NAD	NH2	0.16	0.9000	HN3B
NAD	NC7	0.68	2.0000	CN1A
NAD	NO7	-0.40	1.70	ON1
NAD	NN7	-0.82	1.85	NN1
NAD	NH71	0.34	0.2245	HN1
NAD	NH72	0.36	0.2245	HN1
NADH	AC4'	0.16	2.275	CN7
NADH	AH4'	0.09	1.3200	HN7
NADH	AO4'	-0.50	1.77	ON6B
NADH	AC1'	0.16	2.275	CN7B
NADH	AH1'	0.09	1.3200	HN7
NADH	AC5	0.28	1.9000	CN5
NADH	AN7	-0.71	1.85	NN4
NADH	AC8	0.34	1.9000	CN4
NADH	AH8	0.12	1.1000	HN3
NADH	AN9	-0.05	1.85	NN2
NADH	AN1	-0.74	1.85	NN3A
NADH	AC2	0.50	1.9000	CN4
NADH	AH2	0.13	1.1000	HN3
NADH	AN3	-0.75	1.85	NN3A
NADH	AC4	0.43	1.9000	CN5
NADH	AC6	0.46	1.9000	CN2
NADH	AN6	-0.77	1.85	NN1
NADH	AH61	0.38	0.2245	HN1
NADH	AH62	0.38	0.2245	HN1
NADH	AC2'	0.14	2.275	CN7B
NADH	AH2'	0.09	1.3200	HN7
NADH	AO2'	-0.66	1.77	ON5
NADH	AH2T	0.43	0.2245	HN5
NADH	AC3'	0.14	2.275	CN7
NADH	AH3'	0.09	1.3200	HN7
NADH	AO3'	-0.66	1.77	ON5
NADH	AH3T	0.43	0.2245	HN5
NADH	AC5'	-0.08	2.010	CN8B
NADH	AH5'	0.09	1.3400	HN8
NADH	AH5s	0.09	1.3400	HN8
NADH	AP	1.50	2.15	P
NADH	AO1	-0.82	1.70	ON3
NADH	AO2	-0.82	1.70	ON3
NADH	AO5'	-0.62	1.77	ON2
NADH	O3	-0.68	1.77	ON2
NADH	NP	1.50	2.15	P
NADH	NO1	-0.82	1.70	ON3
NADH	NO2	-0.82	1.70	ON3
NADH	NO5'	-0.62	1.77	ON2
NADH	NC5'	-0.08	2.010	CN8B
NADH	NH5s	0.09	1.3400	HN8
NADH	NH5'	0.09	1.3400	HN8
NADH	NC2'	0.14	2.275	CN7B
NADH	NH2'	0.09	1.3200	HN7
NADH	NO2'	-0.66	1.77	ON5
NADH	NH2T	0.43	0.2245	HN5
NADH	NC3'	0.14	2.275	CN7
NADH	NH3'	0.09	1.3200	HN7
NADH	NO3'	-0.66	1.77	ON5
NADH	NH3T	0.43	0.2245	HN5
NADH	NC1'	0.16	2.275	CN7B
NADH	NH1'	0.09	1.3200	HN7
NADH	NC4'	0.16	2.275	CN7
NADH	NH4'	0.09	1.3200	HN7
NADH	NO4'	-0.50	1.77	ON6B
NADH	NN1	-0.27	1.85	NN2
NADH	NC6	-0.06	1.8000	CN3C
NADH	NH6	0.17	1.3200	HN6
NADH	NC5	-0.18	1.9000	CN3
NADH	NH5	0.14	1.3200	HN6
NADH	NC4	-0.28	2.010	CN8
NADH	NH4	0.09	1.3400	HN8
NADH	NH42	0.09	1.3400	HN8
NADH	NC3	0.36	1.9000	CN3
NADH	NC2	-0.10	1.8000	CN3C
NADH	NH2	0.14	1.3200	HN6
NADH	NC7	0.55	2.0000	CN1A
NADH	NO7	-0.51	1.70	ON1
NADH	NN7	-0.72	1.85	NN1
NADH	NH71	0.26	0.2245	HN1
NADH	NH72	0.32	0.2245	HN1
NADP	AC4'	0.16	2.275	CN7
NADP	AH4'	0.09	1.3200	HN7
NADP	AO4'	-0.50	1.77	ON6B
NADP	AC1'	0.16	2.275	CN7B
NADP	AH1'	0.09	1.3200	HN7
NADP	AC5	0.28	1.9000	CN5
NADP	AN7	-0.71	1.85	NN4
NADP	AC8	0.34	1.9000	CN4
NADP	AH8	0.12	1.1000	HN3
NADP	AN9	-0.05	1.85	NN2
NADP	AN1	-0.74	1.85	NN3A
NADP	AC2	0.50	1.9000	CN4
NADP	AH2	0.13	1.1000	HN3
NADP	AN3	-0.75	1.85	NN3A
NADP	AC4	0.43	1.9000	CN5
NADP	AC6	0.46	1.9000	CN2
NADP	AN6	-0.77	1.85	NN1
NADP	AH61	0.38	0.2245	HN1
NADP	AH62	0.38	0.2245	HN1
NADP	AC2'	0.01	2.275	CN7B
NADP	AH2'	0.09	1.3200	HN7
NADP	AO2'	-0.62	1.77	ON2
NADP	AP2	1.50	2.15	P
NADP	AO1P	-0.82	1.70	ON3
NADP	AO2P	-0.82	1.70	ON3
NADP	AO2T	-0.68	1.77	ON4
NADP	AH2T	0.34	0.2245	HN4
NADP	AC3'	0.14	2.275	CN7
NADP	AH3'	0.09	1.3200	HN7
NADP	AO3'	-0.66	1.77	ON5
NADP	AH3T	0.43	0.2245	HN5
NADP	AC5'	-0.08	2.010	CN8B
NADP	AH5'	0.09	1.3400	HN8
NADP	AH5s	0.09	1.3400	HN8
NADP	AP	1.50	2.15	P
NADP	AO1	-0.82	1.70	ON3
NADP	AO2	-0.82	1.70	ON3
NADP	AO5'	-0.62	1.77	ON2
NADP	O3	-0.68	1.77	ON2
NADP	NP	1.50	2.15	P
NADP	NO1	-0.82	1.70	ON3
NADP	NO2	-0.82	1.70	ON3
NADP	NO5'	-0.62	1.77	ON2
NADP	NC5'	-0.08	2.010	CN8B
NADP	NH5s	0.09	1.3400	HN8
NADP	NH5'	0.09	1.3400	HN8
NADP	NC2'	0.14	2.275	CN7B
NADP	NH2'	0.09	1.3200	HN7
NADP	NO2'	-0.66	1.77	ON5
NADP	NH2T	0.43	0.2245	HN5
NADP	NC3'	0.14	2.275	CN7
NADP	NH3'	0.09	1.3200	HN7
NADP	NO3'	-0.66	1.77	ON5
NADP	NH3T	0.43	0.2245	HN5
NADP	NC1'	0.16	2.275	CN7B
NADP	NH1'	0.09	1.3200	HN7
NADP	NC4'	0.16	2.275	CN7
NADP	NH4'	0.09	1.3200	HN7
NADP	NO4'	-0.50	1.77	ON6B
NADP	NN1	-0.07	1.85	NN2
NADP	NC6	0.16	1.8000	CN3B
NADP	NH6	0.19	0.9000	HN3B
NADP	NC5	-0.10	1.9000	CN3
NADP	NH5	0.16	0.9000	HN3B
NADP	NC4	-0.05	1.8000	CN3A
NADP	NH4	0.16	0.9000	HN3B
NADP	NC3	0.05	1.9000	CN3
NADP	NC2	0.18	1.8000	CN3B
NADP	NH2	0.16	0.9000	HN3B
NADP	NC7	0.68	2.0000	CN1A
NADP	NO7	-0.40	1.70	ON1
NADP	NN7	-0.82	1.85	NN1
NADP	NH71	0.34	0.2245	HN1
NADP	NH72	0.36	0.2245	HN1
NDPH	AC4'	0.16	2.275	CN7
NDPH	AH4'	0.09	1.3200	HN7
NDPH	AO4'	-0.50	1.77	ON6B
NDPH	AC1'	0.16	2.275	CN7B
NDPH	AH1'	0.09	1.3200	HN7
NDPH	AC5	0.28	1.9000	CN5
NDPH	AN7	-0.71	1.85	NN4
NDPH	AC8	0.34	1.9000	CN4
NDPH	AH8	0.12	1.1000	HN3
NDPH	AN9	-0.05	1.85	NN2
NDPH	AN1	-0.74	1.85	NN3A
NDPH	AC2	0.50	1.9000	CN4
NDPH	AH2	0.13	1.1000	HN3
NDPH	AN3	-0.75	1.85	NN3A
NDPH	AC4	0.43	1.9000	CN5
NDPH	AC6	0.46	1.9000	CN2
NDPH	AN6	-0.77	1.85	NN1
NDPH	AH61	0.38	0.2245	HN1
NDPH	AH62	0.38	0.2245	HN1
NDPH	AC2'	0.01	2.275	CN7B
NDPH	AH2'	0.09	1.3200	HN7
NDPH	AO2'	-0.62	1.77	ON2
NDPH	AP2	1.50	2.15	P
NDPH	AO1P	-0.82	1.70	ON3
NDPH	AO2P	-0.82	1.70	ON3
NDPH	AO2T	-0.68	1.77	ON4
NDPH	AH2T	0.34	0.2245	HN4
NDPH	AC3'	0.14	2.275	CN7
NDPH	AH3'	0.09	1.3200	HN7
NDPH	AO3'	-0.66	1.77	ON5
NDPH	AH3T	0.43	0.2245	HN5
NDPH	AC5'	-0.08	2.010	CN8B
NDPH	AH5'	0.09	1.3400	HN8
NDPH	AH5s	0.09	1.3400	HN8
NDPH	AP	1.50	2.15	P
NDPH	AO1	-0.82	1.70	ON3
NDPH	AO2	-0.82	1.70	ON3
NDPH	AO5'	-0.62	1.77	ON2
NDPH	O3	-0.68	1.77	ON2
NDPH	NP	1.50	2.15	P
NDPH	NO1	-0.82	1.70	ON3
NDPH	NO2	-0.82	1.70	ON3
NDPH	NO5'	-0.62	1.77	ON2
NDPH	NC5'	-0.08	2.010	CN8B
NDPH	NH5s	0.09	1.3400	HN8
NDPH	NH5'	0.09	1.3400	HN8
NDPH	NC2'	0.14	2.275	CN7B
NDPH	NH2'	0.09	1.3200	HN7
NDPH	NO2'	-0.66	1.77	ON5
NDPH	NH2T	0.43	0.2245	HN5
NDPH	NC3'	0.14	2.275	CN7
NDPH	NH3'	0.09	1.3200	HN7
NDPH	NO3'	-0.66	1.77	ON5
NDPH	NH3T	0.43	0.2245	HN5
NDPH	NC1'	0.16	2.275	CN7B
NDPH	NH1'	0.09	1.3200	HN7
NDPH	NC4'	0.16	2.275	CN7
NDPH	NH4'	0.09	1.3200	HN7
NDPH	NO4'	-0.50	1.77	ON6B
NDPH	NN1	-0.27	1.85	NN2
NDPH	NC6	-0.06	1.8000	CN3C
NDPH	NH6	0.17	1.3200	HN6
NDPH	NC5	-0.18	1.9000	CN3
NDPH	NH5	0.14	1.3200	HN6
NDPH	NC4	-0.28	2.010	CN8
NDPH	NH4	0.09	1.3400	HN8
NDPH	NH42	0.09	1.3400	HN8
NDPH	NC3	0.36	1.9000	CN3
NDPH	NC2	-0.10	1.8000	CN3C
NDPH	NH2	0.14	1.3200	HN6
NDPH	NC7	0.55	2.0000	CN1A
NDPH	NO7	-0.51	1.70	ON1
NDPH	NN7	-0.72	1.85	NN1
NDPH	NH71	0.26	0.2245	HN1
NDPH	NH72	0.32	0.2245	HN1
THF	O4'	-0.50	1.77	ON6
THF	C4'	0.07	2.010	CN8
THF	C3'	-0.18	2.010	CN8
THF	C2'	-0.18	2.010	CN8
THF	C1'	0.07	2.010	CN8
THF	H11'	0.09	1.3400	HN8
THF	H12'	0.09	1.3400	HN8
THF	H21'	0.09	1.3400	HN8
THF	H22'	0.09	1.3400	HN8
THF	H31'	0.09	1.3400	HN8
THF	H32'	0.09	1.3400	HN8
THF	H41'	0.09	1.3400	HN8
THF	H42'	0.09	1.3400	HN8
THFM	O4'	-0.50	1.77	ON6
THFM	C1'	0.07	2.010	CN8
THFM	C2'	-0.18	2.010	CN8
THFM	C3'	-0.18	2.010	CN8
THFM	C4'	0.16	2.010	CN8
THFM	H11'	0.09	1.3400	HN8
THFM	H12'	0.09	1.3400	HN8
THFM	H21'	0.09	1.3400	HN8
THFM	H22'	0.09	1.3400	HN8
THFM	H31'	0.09	1.3400	HN8
THFM	H32'	0.09	1.3400	HN8
THFM	H42'	0.09	1.3200	HN7
THFM	C5'	-0.27	2.040	CN9
THFM	H51'	0.09	1.3400	HN9
THFM	H52'	0.09	1.3400	HN9
THFM	H53'	0.09	1.3400	HN9
THFO	O4'	-0.50	1.77	ON6
THFO	C1'	0.07	2.275	CN7B
THFO	C2'	-0.18	2.010	CN8
THFO	C4'	0.07	2.275	CN7
THFO	H11'	0.09	1.3200	HN7
THFO	H12'	0.09	1.3200	HN7
THFO	H21'	0.09	1.3400	HN8
THFO	H22'	0.09	1.3400	HN8
THFO	H41'	0.09	1.3200	HN7
THFO	H42'	0.09	1.3200	HN7
THFO	C3'	0.14	2.275	CN7
THFO	H31'	0.09	1.3200	HN7
THFO	O3'	-0.66	1.77	ON5
THFO	H32'	0.43	0.2245	HN5
THFI	O4'	-0.50	1.77	ON6
THFI	C1'	0.16	2.275	CN7B
THFI	H12'	0.09	1.3200	HN7
THFI	C4'	0.07	2.275	CN7
THFI	H41'	0.09	1.3200	HN7
THFI	H42'	0.09	1.3200	HN7
THFI	C2'	-0.18	2.010	CN8
THFI	H21'	0.09	1.3400	HN8
THFI	H22'	0.09	1.3400	HN8
THFI	C3'	-0.18	2.275	CN7
THFI	H31'	0.09	1.3200	HN7
THFI	H32'	0.09	1.3200	HN7
THFI	CG	-0.05	1.800000	CPH1
THFI	HG	0.09	1.468000	HR3
THFI	CD2	0.22	1.800000	CPH1
THFI	HD2	0.10	1.468000	HR3
THFI	ND1	-0.04	1.850000	NR1
THFI	CE1	0.25	1.800000	CPH2
THFI	HE1	0.13	0.900000	HR1
THFI	NE2	-0.70	1.850000	NR2
THMI	O4'	-0.50	1.77	ON6
THMI	C1'	0.16	2.275	CN7B
THMI	H12'	0.09	1.3200	HN7
THMI	C4'	0.16	2.275	CN7
THMI	H42'	0.09	1.3200	HN7
THMI	C2'	-0.18	2.010	CN8
THMI	H21'	0.09	1.3400	HN8
THMI	H22'	0.09	1.3400	HN8
THMI	C3'	-0.18	2.275	CN7
THMI	H31'	0.09	1.3200	HN7
THMI	H32'	0.09	1.3200	HN7
THMI	C5'	-0.27	2.010	CN8B
THMI	H51'	0.09	1.3400	HN8
THMI	H52'	0.09	1.3400	HN8
THMI	H53'	0.09	1.3400	HN8
THMI	CG	-0.05	1.800000	CPH1
THMI	HG	0.09	1.468000	HR3
THMI	CD2	0.22	1.800000	CPH1
THMI	HD2	0.10	1.468000	HR3
THMI	ND1	-0.04	1.850000	NR1
THMI	CE1	0.25	1.800000	CPH2
THMI	HE1	0.13	0.900000	HR1
THMI	NE2	-0.70	1.850000	NR2
THFC	O4'	-0.50	1.77	ON6
THFC	C1'	0.07	2.010	CN8
THFC	H11'	0.09	1.3400	HN8
THFC	H12'	0.09	1.3400	HN8
THFC	C4'	0.16	2.275	CN7
THFC	H42'	0.09	1.3200	HN7
THFC	C2'	-0.18	2.010	CN8
THFC	H21'	0.09	1.3400	HN8
THFC	H22'	0.09	1.3400	HN8
THFC	H31'	0.09	1.3200	HN7
THFC	C3'	0.14	2.275	CN7
THFC	O3'	-0.66	1.77	ON5
THFC	H32'	0.43	0.2245	HN5
THFC	C5'	-0.27	2.040	CN9
THFC	H51'	0.09	1.3400	HN9
THFC	H52'	0.09	1.3400	HN9
THFC	H53'	0.09	1.3400	HN9
TH5P	O4'	-0.50	1.77	ON6
TH5P	C1'	0.07	2.275	CN7B
TH5P	H1'	0.09	1.3200	HN7
TH5P	H1''	0.09	1.3200	HN7
TH5P	C4'	0.16	2.275	CN7
TH5P	H4''	0.09	1.3200	HN7
TH5P	C2'	-0.18	2.010	CN8
TH5P	H2'	0.09	1.3400	HN8
TH5P	H2''	0.09	1.3400	HN8
TH5P	C3'	-0.18	2.275	CN7
TH5P	H3'	0.09	1.3200	HN7
TH5P	H3''	0.09	1.3200	HN7
TH5P	C5'	-0.18	2.010	CN8B
TH5P	H5'	0.09	1.3400	HN8
TH5P	H5''	0.09	1.3400	HN8
TH5P	O5'	-0.40	1.77	ON2
TH5P	P	1.10	2.15	P
TH5P	O1P	-0.90	1.70	ON3
TH5P	O2P	-0.90	1.70	ON3
TH5P	O3P	-0.90	1.70	ON3
TH5H	O4'	-0.50	1.77	ON6
TH5H	C1'	0.07	2.275	CN7B
TH5H	H1'	0.09	1.3200	HN7
TH5H	H1''	0.09	1.3200	HN7
TH5H	C4'	0.16	2.275	CN7
TH5H	H4''	0.09	1.3200	HN7
TH5H	C2'	-0.18	2.010	CN8
TH5H	H2'	0.09	1.3400	HN8
TH5H	H2''	0.09	1.3400	HN8
TH5H	C3'	-0.18	2.275	CN7
TH5H	H3'	0.09	1.3200	HN7
TH5H	H3''	0.09	1.3200	HN7
TH5H	C5'	0.05	2.010	CN8B
TH5H	H5'	0.09	1.3400	HN8
TH5H	H5''	0.09	1.3400	HN8
TH5H	O5'	-0.66	1.77	ON5
TH5H	H5T	0.43	0.2245	HN5
T5PH	C5'	-0.08	2.010	CN8B
T5PH	H5'	0.09	1.3400	HN8
T5PH	H5''	0.09	1.3400	HN8
T5PH	O5'	-0.62	1.77	ON2
T5PH	P	1.50	2.15	P
T5PH	O1P	-0.82	1.70	ON3
T5PH	O2P	-0.82	1.70	ON3
T5PH	O3P	-0.68	1.77	ON4
T5PH	H5T	0.34	0.2245	HN4
T5PH	O4'	-0.50	1.77	ON6
T5PH	C1'	0.07	2.275	CN7B
T5PH	H1'	0.09	1.3200	HN7
T5PH	H1''	0.09	1.3200	HN7
T5PH	C4'	0.16	2.275	CN7
T5PH	H4''	0.09	1.3200	HN7
T5PH	C2'	-0.18	2.010	CN8
T5PH	H2'	0.09	1.3400	HN8
T5PH	H2''	0.09	1.3400	HN8
T5PH	C3'	-0.18	2.275	CN7
T5PH	H3'	0.09	1.3200	HN7
T5PH	H3''	0.09	1.3200	HN7
TH3P	O4'	-0.50	1.77	ON6
TH3P	C1'	0.07	2.275	CN7B
TH3P	H11'	0.09	1.3200	HN7
TH3P	H12'	0.09	1.3200	HN7
TH3P	C4'	0.07	2.275	CN7
TH3P	H41'	0.09	1.3200	HN7
TH3P	H42'	0.09	1.3200	HN7
TH3P	C2'	-0.18	2.010	CN8
TH3P	H21'	0.09	1.3400	HN8
TH3P	H22'	0.09	1.3400	HN8
TH3P	C3'	-0.09	2.275	CN7
TH3P	H31'	0.09	1.3200	HN7
TH3P	O3'	-0.40	1.77	ON2
TH3P	P	1.10	2.15	P
TH3P	O1P	-0.90	1.70	ON3
TH3P	O2P	-0.90	1.70	ON3
TH3P	O3P	-0.90	1.70	ON3
T3PH	O4'	-0.50	1.77	ON6
T3PH	C1'	0.07	2.275	CN7B
T3PH	H11'	0.09	1.3200	HN7
T3PH	H12'	0.09	1.3200	HN7
T3PH	C4'	0.07	2.275	CN7
T3PH	H41'	0.09	1.3200	HN7
T3PH	H42'	0.09	1.3200	HN7
T3PH	C2'	-0.18	2.010	CN8
T3PH	H21'	0.09	1.3400	HN8
T3PH	H22'	0.09	1.3400	HN8
T3PH	C3'	0.01	2.275	CN7
T3PH	H31'	0.09	1.3200	HN7
T3PH	O3'	-0.62	1.77	ON2
T3PH	P	1.50	2.15	P
T3PH	O1P	-0.82	1.70	ON3
T3PH	O2P	-0.82	1.70	ON3
T3PH	O3T	-0.68	1.77	ON4
T3PH	H3T	0.34	0.2245	HN4
R3PH	O4'	-0.50	1.77	ON6B
R3PH	C1'	0.07	2.275	CN7B
R3PH	H11'	0.09	1.3200	HN7
R3PH	H12'	0.09	1.3200	HN7
R3PH	C4'	0.07	2.275	CN7
R3PH	H41'	0.09	1.3200	HN7
R3PH	H42'	0.09	1.3200	HN7
R3PH	C2'	0.14	2.275	CN7B
R3PH	H21'	0.09	1.3200	HN7
R3PH	O2'	-0.66	1.77	ON5
R3PH	H22'	0.43	0.2245	HN5
R3PH	C3'	0.01	2.275	CN7
R3PH	H31'	0.09	1.3200	HN7
R3PH	O3'	-0.62	1.77	ON2
R3PH	P	1.50	2.15	P
R3PH	O1P	-0.82	1.70	ON3
R3PH	O2P	-0.82	1.70	ON3
R3PH	O3T	-0.68	1.77	ON4
R3PH	H3T	0.34	0.2245	HN4
A3PH	O4'	-0.50	1.77	ON6
A3PH	C1'	0.07	2.275	CN7B
A3PH	H11'	0.09	1.3200	HN7
A3PH	H12'	0.09	1.3200	HN7
A3PH	C4'	0.07	2.275	CN7
A3PH	H41'	0.09	1.3200	HN7
A3PH	H42'	0.09	1.3200	HN7
A3PH	C2'	0.14	2.275	CN7C
A3PH	H22'	0.09	1.3200	HN7
A3PH	O2'	-0.66	1.77	ON5
A3PH	H21'	0.43	0.2245	HN5
A3PH	C3'	0.01	2.275	CN7
A3PH	H31'	0.09	1.3200	HN7
A3PH	O3'	-0.62	1.77	ON2
A3PH	P	1.50	2.15	P
A3PH	O1P	-0.82	1.70	ON3
A3PH	O2P	-0.82	1.70	ON3
A3PH	O3T	-0.68	1.77	ON4
A3PH	H3T	0.34	0.2245	HN4
T3PM	O4'	-0.50	1.77	ON6
T3PM	C1'	0.07	2.275	CN7B
T3PM	H11'	0.09	1.3200	HN7
T3PM	H12'	0.09	1.3200	HN7
T3PM	C4'	0.07	2.275	CN7
T3PM	H41'	0.09	1.3200	HN7
T3PM	H42'	0.09	1.3200	HN7
T3PM	C2'	-0.18	2.010	CN8
T3PM	H21'	0.09	1.3400	HN8
T3PM	H22'	0.09	1.3400	HN8
T3PM	C3'	0.01	2.275	CN7
T3PM	H31'	0.09	1.3200	HN7
T3PM	O3'	-0.57	1.77	ON2
T3PM	P	1.50	2.15	P
T3PM	O1P	-0.78	1.70	ON3
T3PM	O2P	-0.78	1.70	ON3
T3PM	O3T	-0.57	1.77	ON2
T3PM	C3T	-0.17	2.010	CN8B
T3PM	H3T1	0.09	1.3400	HN8
T3PM	H3T2	0.09	1.3400	HN8
T3PM	H3T3	0.09	1.3400	HN8
TM3P	O4'	-0.50	1.77	ON6
TM3P	C1'	0.07	2.275	CN7B
TM3P	H11'	0.09	1.3200	HN7
TM3P	H12'	0.09	1.3200	HN7
TM3P	C4'	0.16	2.275	CN7
TM3P	H42'	0.09	1.3200	HN7
TM3P	C2'	-0.18	2.010	CN8
TM3P	H21'	0.09	1.3400	HN8
TM3P	H22'	0.09	1.3400	HN8
TM3P	C3'	-0.09	2.275	CN7
TM3P	H31'	0.09	1.3200	HN7
TM3P	O3'	-0.40	1.77	ON2
TM3P	P	1.10	2.15	P
TM3P	O1P	-0.90	1.70	ON3
TM3P	O2P	-0.90	1.70	ON3
TM3P	O3P	-0.90	1.70	ON3
TM3P	C5'	-0.27	2.010	CN8B
TM3P	H51'	0.09	1.3400	HN8
TM3P	H52'	0.09	1.3400	HN8
TM3P	H53'	0.09	1.3400	HN8
RM3P	O4'	-0.50	1.77	ON6B
RM3P	C1'	0.07	2.275	CN7B
RM3P	H11'	0.09	1.3200	HN7
RM3P	H12'	0.09	1.3200	HN7
RM3P	C4'	0.16	2.275	CN7
RM3P	H42'	0.09	1.3200	HN7
RM3P	C2'	-0.18	2.275	CN7B
RM3P	H21'	0.09	1.3200	HN7
RM3P	H22'	0.09	1.3200	HN7
RM3P	C3'	-0.09	2.275	CN7
RM3P	H31'	0.09	1.3200	HN7
RM3P	O3'	-0.40	1.77	ON2
RM3P	P	1.10	2.15	P
RM3P	O1P	-0.90	1.70	ON3
RM3P	O2P	-0.90	1.70	ON3
RM3P	O3P	-0.90	1.70	ON3
RM3P	C5'	-0.27	2.010	CN8B
RM3P	H51'	0.09	1.3400	HN8
RM3P	H52'	0.09	1.3400	HN8
RM3P	H53'	0.09	1.3400	HN8
T35P	O4'	-0.50	1.77	ON6
T35P	C1'	0.07	2.275	CN7B
T35P	H1'	0.09	1.3200	HN7
T35P	H1''	0.09	1.3200	HN7
T35P	C4'	0.16	2.275	CN7
T35P	H4''	0.09	1.3200	HN7
T35P	C2'	-0.18	2.010	CN8
T35P	H2'	0.09	1.3400	HN8
T35P	H2''	0.09	1.3400	HN8
T35P	C3'	-0.09	2.275	CN7
T35P	H3'	0.09	1.3200	HN7
T35P	O3'	-0.40	1.77	ON2
T35P	P3	1.10	2.15	P
T35P	O31P	-0.90	1.70	ON3
T35P	O32P	-0.90	1.70	ON3
T35P	O33P	-0.90	1.70	ON3
T35P	C5'	-0.18	2.010	CN8B
T35P	H5'	0.09	1.3400	HN8
T35P	H5''	0.09	1.3400	HN8
T35P	O5'	-0.40	1.77	ON2
T35P	P	1.10	2.15	P
T35P	O1P	-0.90	1.70	ON3
T35P	O2P	-0.90	1.70	ON3
T35P	O3P	-0.90	1.70	ON3
T2FU	O4'	-0.50	1.77	ON6
T2FU	C1'	0.07	2.275	CN7B
T2FU	C4'	0.07	2.275	CN7
T2FU	H11'	0.09	1.3200	HN7
T2FU	H12'	0.09	1.3200	HN7
T2FU	H41'	0.09	1.3200	HN7
T2FU	H42'	0.09	1.3200	HN7
T2FU	C2'	0.14	2.275	CN7C
T2FU	H22'	0.09	1.3200	HN7
T2FU	F2'	-0.23	1.70	FN1
T2FU	C3'	-0.09	2.275	CN7
T2FU	H31'	0.09	1.3200	HN7
T2FU	O3'	-0.40	1.77	ON2
T2FU	P	1.10	2.15	P
T2FU	O1P	-0.90	1.70	ON3
T2FU	O2P	-0.90	1.70	ON3
T2FU	O3P	-0.90	1.70	ON3
TMFU	O4'	-0.50	1.77	ON6
TMFU	C1'	0.07	2.275	CN7B
TMFU	H11'	0.09	1.3200	HN7
TMFU	H12'	0.09	1.3200	HN7
TMFU	C4'	0.16	2.275	CN7
TMFU	H42'	0.09	1.3200	HN7
TMFU	C2'	0.19	2.275	CN7C
TMFU	H22'	0.09	1.3200	HN7
TMFU	F2'	-0.28	1.70	FN1
TMFU	C3'	-0.09	2.275	CN7
TMFU	H31'	0.09	1.3200	HN7
TMFU	O3'	-0.40	1.77	ON2
TMFU	P	1.10	2.15	P
TMFU	O1P	-0.90	1.70	ON3
TMFU	O2P	-0.90	1.70	ON3
TMFU	O3P	-0.90	1.70	ON3
TMFU	C5'	-0.27	2.010	CN8B
TMFU	H51'	0.09	1.3400	HN8
TMFU	H52'	0.09	1.3400	HN8
TMFU	H53'	0.09	1.3400	HN8
T2FD	O4'	-0.50	1.77	ON6
T2FD	C1'	0.07	2.275	CN7B
T2FD	C4'	0.07	2.275	CN7
T2FD	H11'	0.09	1.3200	HN7
T2FD	H12'	0.09	1.3200	HN7
T2FD	H41'	0.09	1.3200	HN7
T2FD	H42'	0.09	1.3200	HN7
T2FD	C2'	0.14	2.275	CN7C
T2FD	H21'	0.09	1.3200	HN7
T2FD	F2'	-0.23	1.70	FN1
T2FD	C3'	-0.09	2.275	CN7
T2FD	H31'	0.09	1.3200	HN7
T2FD	O3'	-0.40	1.77	ON2
T2FD	P	1.10	2.15	P
T2FD	O1P	-0.90	1.70	ON3
T2FD	O2P	-0.90	1.70	ON3
T2FD	O3P	-0.90	1.70	ON3
TMFD	O4'	-0.50	1.77	ON6
TMFD	C1'	0.07	2.275	CN7B
TMFD	H11'	0.09	1.3200	HN7
TMFD	H12'	0.09	1.3200	HN7
TMFD	C4'	0.16	2.275	CN7
TMFD	H42'	0.09	1.3200	HN7
TMFD	C2'	0.19	2.275	CN7D
TMFD	H21'	0.09	1.3200	HN7
TMFD	F2'	-0.28	1.70	FN1
TMFD	C3'	-0.09	2.275	CN7
TMFD	H31'	0.09	1.3200	HN7
TMFD	O3'	-0.40	1.77	ON2
TMFD	P	1.10	2.15	P
TMFD	O1P	-0.90	1.70	ON3
TMFD	O2P	-0.90	1.70	ON3
TMFD	O3P	-0.90	1.70	ON3
TMFD	C5'	-0.27	2.010	CN8B
TMFD	H51'	0.09	1.3400	HN8
TMFD	H52'	0.09	1.3400	HN8
TMFD	H53'	0.09	1.3400	HN8
ARMO	O4'	-0.50	1.77	ON6
ARMO	C1'	0.07	2.010	CN8
ARMO	H11'	0.09	1.3200	HN7
ARMO	H12'	0.09	1.3200	HN7
ARMO	C4'	0.16	2.275	CN7
ARMO	H42'	0.09	1.3200	HN7
ARMO	C2'	0.14	2.275	CN7
ARMO	H22'	0.09	1.3200	HN7
ARMO	O2'	-0.66	1.77	ON5
ARMO	H21'	0.43	0.2245	HN5
ARMO	C3'	0.14	2.275	CN7
ARMO	H31'	0.09	1.3200	HN7
ARMO	O3'	-0.66	1.77	ON5
ARMO	H32'	0.43	0.2245	HN5
ARMO	C5'	-0.27	2.010	CN8B
ARMO	H51'	0.09	1.3400	HN8
ARMO	H52'	0.09	1.3400	HN8
ARMO	H53'	0.09	1.3400	HN8
THFA	O4'	-0.50	1.77	ON6
THFA	C4'	0.16	2.275	CN7
THFA	H42'	0.09	1.3200	HN7
THFA	C1'	0.16	2.275	CN7B
THFA	H12'	0.09	1.3200	HN7
THFA	C2'	-0.18	2.010	CN8
THFA	H21'	0.09	1.3400	HN8
THFA	H22'	0.09	1.3400	HN8
THFA	H31'	0.09	1.3200	HN7
THFA	C3'	0.14	2.275	CN7
THFA	O3'	-0.66	1.77	ON5
THFA	H32'	0.43	0.2245	HN5
THFA	C5'	-0.27	2.010	CN8B
THFA	H51'	0.09	1.3400	HN8
THFA	H52'	0.09	1.3400	HN8
THFA	H53'	0.09	1.3400	HN8
THFA	CG	-0.05	1.800000	CPH1
THFA	HG	0.09	1.468000	HR3
THFA	CD2	0.22	1.800000	CPH1
THFA	HD2	0.10	1.468000	HR3
THFA	ND1	-0.04	1.850000	NR1
THFA	CE1	0.25	1.800000	CPH2
THFA	HE1	0.13	0.900000	HR1
THFA	NE2	-0.70	1.850000	NR2
ARAO	O4'	-0.50	1.77	ON6
ARAO	C1'	0.07	2.010	CN8
ARAO	H11'	0.09	1.3400	HN8
ARAO	H12'	0.09	1.3400	HN8
ARAO	C4'	0.07	2.010	CN8B
ARAO	H41'	0.09	1.3400	HN8
ARAO	H42'	0.09	1.3400	HN8
ARAO	C2'	0.14	2.275	CN7
ARAO	H22'	0.09	1.3200	HN7
ARAO	O2'	-0.66	1.77	ON5
ARAO	H21'	0.43	0.2245	HN5
ARAO	C3'	0.14	2.275	CN7
ARAO	H31'	0.09	1.3200	HN7
ARAO	O3'	-0.66	1.77	ON5
ARAO	H32'	0.43	0.2245	HN5
ARIM	O4'	-0.50	1.77	ON6
ARIM	C1'	0.16	2.275	CN7B
ARIM	H12'	0.09	1.3200	HN7
ARIM	C4'	0.07	2.010	CN8
ARIM	H41'	0.09	1.3400	HN8
ARIM	H42'	0.09	1.3400	HN8
ARIM	C3'	-0.18	2.010	CN8
ARIM	H31'	0.09	1.3400	HN8
ARIM	H32'	0.09	1.3400	HN8
ARIM	C2'	0.14	2.275	CN7
ARIM	H22'	0.09	1.3200	HN7
ARIM	O2'	-0.66	1.77	ON5
ARIM	H21'	0.43	0.2245	HN5
ARIM	CG	-0.05	1.800000	CPH1
ARIM	HG	0.09	1.468000	HR3
ARIM	CD2	0.22	1.800000	CPH1
ARIM	HD2	0.10	1.468000	HR3
ARIM	ND1	-0.04	1.850000	NR1
ARIM	CE1	0.25	1.800000	CPH2
ARIM	HE1	0.13	0.900000	HR1
ARIM	NE2	-0.70	1.850000	NR2
AR3P	O4'	-0.50	1.77	ON6
AR3P	C1'	0.07	2.010	CN8
AR3P	C4'	0.07	2.010	CN8B
AR3P	H11'	0.09	1.3400	HN8
AR3P	H12'	0.09	1.3400	HN8
AR3P	H41'	0.09	1.3400	HN8
AR3P	H42'	0.09	1.3400	HN8
AR3P	C2'	0.14	2.275	CN7
AR3P	H22'	0.09	1.3200	HN7
AR3P	O2'	-0.66	1.77	ON5
AR3P	H21'	0.43	0.2245	HN5
AR3P	C3'	-0.09	2.275	CN7
AR3P	H31'	0.09	1.3200	HN7
AR3P	O3'	-0.40	1.77	ON5
AR3P	P	1.10	2.15	P
AR3P	O1P	-0.90	1.70	ON3
AR3P	O2P	-0.90	1.70	ON3
AR3P	O3P	-0.90	1.70	ON3
RIBO	O4'	-0.50	1.77	ON6
RIBO	C1'	0.07	2.010	CN8
RIBO	C4'	0.07	2.010	CN8B
RIBO	H11'	0.09	1.3400	HN8
RIBO	H12'	0.09	1.3400	HN8
RIBO	H41'	0.09	1.3400	HN8
RIBO	H42'	0.09	1.3400	HN8
RIBO	C2'	0.14	2.275	CN7
RIBO	H21'	0.09	1.3200	HN7
RIBO	O2'	-0.66	1.77	ON5
RIBO	H22'	0.43	0.2245	HN5
RIBO	C3'	0.14	2.275	CN7
RIBO	H31'	0.09	1.3200	HN7
RIBO	O3'	-0.66	1.77	ON5
RIBO	H32'	0.43	0.2245	HN5
TMPM	O4'	-0.50	1.77	ON6
TMPM	C1'	0.07	2.010	CN8
TMPM	H11'	0.09	1.3400	HN8
TMPM	H12'	0.09	1.3400	HN8
TMPM	C4'	0.16	2.275	CN7
TMPM	H42'	0.09	1.3200	HN7
TMPM	C2'	-0.18	2.010	CN8
TMPM	H21'	0.09	1.3400	HN8
TMPM	H22'	0.09	1.3400	HN8
TMPM	C3'	0.01	2.275	CN7
TMPM	H31'	0.09	1.3200	HN7
TMPM	O3'	-0.57	1.77	ON2
TMPM	P	1.50	2.15	P
TMPM	O1P	-0.78	1.70	ON3
TMPM	O2P	-0.78	1.70	ON3
TMPM	O3P	-0.57	1.77	ON2
TMPM	C3T	-0.17	2.040	CN9
TMPM	H3T1	0.09	1.3400	HN9
TMPM	H3T2	0.09	1.3400	HN9
TMPM	H3T3	0.09	1.3400	HN9
TMPM	C5'	-0.27	2.010	CN8B
TMPM	H51'	0.09	1.3400	HN8
TMPM	H52'	0.09	1.3400	HN8
TMPM	H53'	0.09	1.3400	HN8
TADE	C5	0.28	1.9000	CN5
TADE	N7	-0.71	1.85	NN4
TADE	C8	0.34	1.9000	CN4
TADE	H8	0.12	1.1000	HN3
TADE	N9	-0.05	1.85	NN2
TADE	C1'	0.16	2.275	CN7B
TADE	N1	-0.74	1.85	NN3A
TADE	C2	0.50	1.9000	CN4
TADE	H2	0.13	1.1000	HN3
TADE	N3	-0.75	1.85	NN3A
TADE	C4	0.43	1.9000	CN5
TADE	C6	0.46	1.9000	CN2
TADE	N6	-0.77	1.85	NN1
TADE	H61	0.38	0.2245	HN1
TADE	H62	0.38	0.2245	HN1
TADE	O4'	-0.50	1.77	ON6
TADE	H12'	0.09	1.3200	HN7
TADE	C4'	0.07	2.275	CN7
TADE	H41'	0.09	1.3200	HN7
TADE	H42'	0.09	1.3200	HN7
TADE	C2'	-0.18	2.010	CN8
TADE	H21'	0.09	1.3400	HN8
TADE	H22'	0.09	1.3400	HN8
TADE	C3'	-0.18	2.275	CN7
TADE	H31'	0.09	1.3200	HN7
TADE	H32'	0.09	1.3200	HN7
TCYT	N1	-0.13	1.85	NN2
TCYT	C1'	0.16	2.275	CN7B
TCYT	C6	0.05	1.9000	CN3
TCYT	H6	0.17	1.1000	HN3
TCYT	C2	0.52	1.9000	CN1
TCYT	O2	-0.49	1.70	ON1C
TCYT	N3	-0.66	1.85	NN3
TCYT	C4	0.65	1.9000	CN2
TCYT	N4	-0.75	1.85	NN1
TCYT	H41	0.37	0.2245	HN1
TCYT	H42	0.33	0.2245	HN1
TCYT	C5	-0.13	1.9000	CN3
TCYT	H5	0.07	1.1000	HN3
TCYT	O4'	-0.50	1.77	ON6
TCYT	H12'	0.09	1.3200	HN7
TCYT	C4'	0.07	2.275	CN7
TCYT	H41'	0.09	1.3200	HN7
TCYT	H42'	0.09	1.3200	HN7
TCYT	C2'	-0.18	2.010	CN8
TCYT	H21'	0.09	1.3400	HN8
TCYT	H22'	0.09	1.3400	HN8
TCYT	C3'	-0.18	2.275	CN7
TCYT	H31'	0.09	1.3200	HN7
TCYT	H32'	0.09	1.3200	HN7
TGUA	N9	-0.02	1.85	NN2B
TGUA	C4	0.26	1.9000	CN5
TGUA	C1'	0.16	2.275	CN7B
TGUA	N3	-0.74	1.85	NN3G
TGUA	C2	0.75	1.9000	CN2
TGUA	N1	-0.34	1.85	NN2G
TGUA	H1	0.26	0.2245	HN2
TGUA	N2	-0.68	1.85	NN1
TGUA	H21	0.32	0.2245	HN1
TGUA	H22	0.35	0.2245	HN1
TGUA	C6	0.54	1.9000	CN1
TGUA	O6	-0.51	1.70	ON1
TGUA	C5	0.00	1.9000	CN5G
TGUA	N7	-0.60	1.85	NN4
TGUA	C8	0.25	1.9000	CN4
TGUA	H8	0.16	1.1000	HN3
TGUA	O4'	-0.50	1.77	ON6
TGUA	H12'	0.09	1.3200	HN7
TGUA	C4'	0.07	2.275	CN7
TGUA	H41'	0.09	1.3200	HN7
TGUA	H42'	0.09	1.3200	HN7
TGUA	C2'	-0.18	2.010	CN8
TGUA	H21'	0.09	1.3400	HN8
TGUA	H22'	0.09	1.3400	HN8
TGUA	C3'	-0.18	2.275	CN7
TGUA	H31'	0.09	1.3200	HN7
TGUA	H32'	0.09	1.3200	HN7
TTHY	N1	-0.34	1.85	NN2B
TTHY	C1'	0.16	2.275	CN7B
TTHY	C6	0.17	1.9000	CN3
TTHY	H6	0.17	1.1000	HN3
TTHY	C2	0.51	1.9000	CN1T
TTHY	O2	-0.41	1.70	ON1
TTHY	N3	-0.46	1.85	NN2U
TTHY	H3	0.36	0.2245	HN2
TTHY	C4	0.50	1.9000	CN1
TTHY	O4	-0.45	1.70	ON1
TTHY	C5	-0.15	1.9000	CN3T
TTHY	C5M	-0.11	2.040	CN9
TTHY	H51	0.07	1.3400	HN9
TTHY	H52	0.07	1.3400	HN9
TTHY	H53	0.07	1.3400	HN9
TTHY	O4'	-0.50	1.77	ON6
TTHY	H12'	0.09	1.3200	HN7
TTHY	C4'	0.07	2.275	CN7
TTHY	H41'	0.09	1.3200	HN7
TTHY	H42'	0.09	1.3200	HN7
TTHY	C2'	-0.18	2.010	CN8
TTHY	H21'	0.09	1.3400	HN8
TTHY	H22'	0.09	1.3400	HN8
TTHY	C3'	-0.18	2.275	CN7
TTHY	H31'	0.09	1.3200	HN7
TTHY	H32'	0.09	1.3200	HN7
TURA	N1	-0.34	1.85	NN2B
TURA	C1'	0.16	2.275	CN7B
TURA	C6	0.20	1.9000	CN3
TURA	H6	0.14	1.1000	HN3
TURA	C2	0.55	1.9000	CN1T
TURA	O2	-0.45	1.70	ON1
TURA	N3	-0.46	1.85	NN2U
TURA	H3	0.36	0.2245	HN2
TURA	C4	0.53	1.9000	CN1
TURA	O4	-0.48	1.70	ON1
TURA	C5	-0.15	1.9000	CN3
TURA	H5	0.10	1.1000	HN3
TURA	O4'	-0.50	1.77	ON6
TURA	H12'	0.09	1.3200	HN7
TURA	C4'	0.07	2.275	CN7
TURA	H41'	0.09	1.3200	HN7
TURA	H42'	0.09	1.3200	HN7
TURA	C2'	-0.18	2.010	CN8
TURA	H21'	0.09	1.3400	HN8
TURA	H22'	0.09	1.3400	HN8
TURA	C3'	-0.18	2.275	CN7
TURA	H31'	0.09	1.3200	HN7
TURA	H32'	0.09	1.3200	HN7
THAO	O4'	-0.50	1.77	ON6
THAO	C4'	0.16	2.275	CN7
THAO	H42'	0.09	1.3200	HN7
THAO	C1'	0.16	2.275	CN7B
THAO	H12'	0.09	1.3200	HN7
THAO	C2'	-0.18	2.010	CN8
THAO	H21'	0.09	1.3400	HN8
THAO	H22'	0.09	1.3400	HN8
THAO	H31'	0.09	1.3200	HN7
THAO	C3'	0.14	2.275	CN7
THAO	O3'	-0.66	1.77	ON5
THAO	H32'	0.43	0.2245	HN5
THAO	C5'	0.05	2.010	CN8B
THAO	H51'	0.09	1.3400	HN8
THAO	H52'	0.09	1.3400	HN8
THAO	O5'	-0.66	1.77	ON5
THAO	H5T	0.43	0.2245	HN5
THAO	CG	-0.05	1.800000	CPH1
THAO	HG	0.09	1.468000	HR3
THAO	CD2	0.22	1.800000	CPH1
THAO	HD2	0.10	1.468000	HR3
THAO	ND1	-0.04	1.850000	NR1
THAO	CE1	0.25	1.800000	CPH2
THAO	HE1	0.13	0.900000	HR1
THAO	NE2	-0.70	1.850000	NR2
NUSA	O4'	-0.50	1.77	ON6
NUSA	C4'	0.16	2.275	CN7
NUSA	H42'	0.09	1.3200	HN7
NUSA	C1'	0.16	2.275	CN7B
NUSA	H12'	0.09	1.3200	HN7
NUSA	C2'	-0.18	2.010	CN8
NUSA	H21'	0.09	1.3400	HN8
NUSA	H22'	0.09	1.3400	HN8
NUSA	C5	0.28	1.9000	CN5
NUSA	N7	-0.71	1.85	NN4
NUSA	C8	0.34	1.9000	CN4
NUSA	H8	0.12	1.1000	HN3
NUSA	N9	-0.05	1.85	NN2
NUSA	N1	-0.74	1.85	NN3A
NUSA	C2	0.50	1.9000	CN4
NUSA	H2	0.13	1.1000	HN3
NUSA	N3	-0.75	1.85	NN3A
NUSA	C4	0.43	1.9000	CN5
NUSA	C6	0.46	1.9000	CN2
NUSA	N6	-0.77	1.85	NN1
NUSA	H61	0.38	0.2245	HN1
NUSA	H62	0.38	0.2245	HN1
NUSA	H31'	0.09	1.3200	HN7
NUSA	C3'	0.14	2.275	CN7
NUSA	O3'	-0.66	1.77	ON5
NUSA	H32'	0.43	0.2245	HN5
NUSA	C5'	0.05	2.010	CN8B
NUSA	H51'	0.09	1.3400	HN8
NUSA	H52'	0.09	1.3400	HN8
NUSA	O5'	-0.66	1.77	ON5
NUSA	H5T	0.43	0.2245	HN5
NUSG	O4'	-0.50	1.77	ON6
NUSG	C4'	0.16	2.275	CN7
NUSG	H42'	0.09	1.3200	HN7
NUSG	C1'	0.16	2.275	CN7B
NUSG	H12'	0.09	1.3200	HN7
NUSG	C2'	-0.18	2.010	CN8
NUSG	H21'	0.09	1.3400	HN8
NUSG	H22'	0.09	1.3400	HN8
NUSG	N9	-0.02	1.85	NN2B
NUSG	C4	0.26	1.9000	CN5
NUSG	N3	-0.74	1.85	NN3G
NUSG	C2	0.75	1.9000	CN2
NUSG	N1	-0.34	1.85	NN2G
NUSG	H1	0.26	0.2245	HN2
NUSG	N2	-0.68	1.85	NN1
NUSG	H21	0.32	0.2245	HN1
NUSG	H22	0.35	0.2245	HN1
NUSG	C6	0.54	1.9000	CN1
NUSG	O6	-0.51	1.70	ON1
NUSG	C5	0.00	1.9000	CN5G
NUSG	N7	-0.60	1.85	NN4
NUSG	C8	0.25	1.9000	CN4
NUSG	H8	0.16	1.1000	HN3
NUSG	H31'	0.09	1.3200	HN7
NUSG	C3'	0.14	2.275	CN7
NUSG	O3'	-0.66	1.77	ON5
NUSG	H32'	0.43	0.2245	HN5
NUSG	C5'	0.05	2.010	CN8B
NUSG	H51'	0.09	1.3400	HN8
NUSG	H52'	0.09	1.3400	HN8
NUSG	O5'	-0.66	1.77	ON5
NUSG	H5T	0.43	0.2245	HN5
NUSC	O4'	-0.50	1.77	ON6
NUSC	C4'	0.16	2.275	CN7
NUSC	H42'	0.09	1.3200	HN7
NUSC	C1'	0.16	2.275	CN7B
NUSC	H12'	0.09	1.3200	HN7
NUSC	C2'	-0.18	2.010	CN8
NUSC	H21'	0.09	1.3400	HN8
NUSC	H22'	0.09	1.3400	HN8
NUSC	N1	-0.13	1.85	NN2
NUSC	C6	0.05	1.9000	CN3
NUSC	H6	0.17	1.1000	HN3
NUSC	C2	0.52	1.9000	CN1
NUSC	O2	-0.49	1.70	ON1C
NUSC	N3	-0.66	1.85	NN3
NUSC	C4	0.65	1.9000	CN2
NUSC	N4	-0.75	1.85	NN1
NUSC	H41	0.37	0.2245	HN1
NUSC	H42	0.33	0.2245	HN1
NUSC	C5	-0.13	1.9000	CN3
NUSC	H5	0.07	1.1000	HN3
NUSC	H31'	0.09	1.3200	HN7
NUSC	C3'	0.14	2.275	CN7
NUSC	O3'	-0.66	1.77	ON5
NUSC	H32'	0.43	0.2245	HN5
NUSC	C5'	0.05	2.010	CN8B
NUSC	H51'	0.09	1.3400	HN8
NUSC	H52'	0.09	1.3400	HN8
NUSC	O5'	-0.66	1.77	ON5
NUSC	H5T	0.43	0.2245	HN5
NUST	O4'	-0.50	1.77	ON6
NUST	C4'	0.16	2.275	CN7
NUST	H42'	0.09	1.3200	HN7
NUST	C1'	0.16	2.275	CN7B
NUST	H12'	0.09	1.3200	HN7
NUST	C2'	-0.18	2.010	CN8
NUST	H21'	0.09	1.3400	HN8
NUST	H22'	0.09	1.3400	HN8
NUST	N1	-0.34	1.85	NN2B
NUST	C6	0.17	1.9000	CN3
NUST	H6	0.17	1.1000	HN3
NUST	C2	0.51	1.9000	CN1T
NUST	O2	-0.41	1.70	ON1
NUST	N3	-0.46	1.85	NN2U
NUST	H3	0.36	0.2245	HN2
NUST	C4	0.50	1.9000	CN1
NUST	O4	-0.45	1.70	ON1
NUST	C5	-0.15	1.9000	CN3T
NUST	C5M	-0.11	2.040	CN9
NUST	H51	0.07	1.3400	HN9
NUST	H52	0.07	1.3400	HN9
NUST	H53	0.07	1.3400	HN9
NUST	H31'	0.09	1.3200	HN7
NUST	C3'	0.14	2.275	CN7
NUST	O3'	-0.66	1.77	ON5
NUST	H32'	0.43	0.2245	HN5
NUST	C5'	0.05	2.010	CN8B
NUST	H51'	0.09	1.3400	HN8
NUST	H52'	0.09	1.3400	HN8
NUST	O5'	-0.66	1.77	ON5
NUST	H5T	0.43	0.2245	HN5
NUSU	O4'	-0.50	1.77	ON6
NUSU	C4'	0.16	2.275	CN7
NUSU	H42'	0.09	1.3200	HN7
NUSU	C1'	0.16	2.275	CN7B
NUSU	H12'	0.09	1.3200	HN7
NUSU	C2'	-0.18	2.010	CN8
NUSU	H21'	0.09	1.3400	HN8
NUSU	H22'	0.09	1.3400	HN8
NUSU	N1	-0.34	1.85	NN2B
NUSU	C6	0.20	1.9000	CN3
NUSU	H6	0.14	1.1000	HN3
NUSU	C2	0.55	1.9000	CN1T
NUSU	O2	-0.45	1.70	ON1
NUSU	N3	-0.46	1.85	NN2U
NUSU	H3	0.36	0.2245	HN2
NUSU	C4	0.53	1.9000	CN1
NUSU	O4	-0.48	1.70	ON1
NUSU	C5	-0.15	1.9000	CN3
NUSU	H5	0.10	1.1000	HN3
NUSU	H31'	0.09	1.3200	HN7
NUSU	C3'	0.14	2.275	CN7
NUSU	O3'	-0.66	1.77	ON5
NUSU	H32'	0.43	0.2245	HN5
NUSU	C5'	0.05	2.010	CN8B
NUSU	H51'	0.09	1.3400	HN8
NUSU	H52'	0.09	1.3400	HN8
NUSU	O5'	-0.66	1.77	ON5
NUSU	H5T	0.43	0.2245	HN5
RNUS	O4'	-0.50	1.77	ON6B
RNUS	C4'	0.16	2.275	CN7
RNUS	H42'	0.09	1.3200	HN7
RNUS	C1'	0.16	2.275	CN7B
RNUS	H12'	0.09	1.3200	HN7
RNUS	C2'	0.14	2.275	CN7B
RNUS	H21'	0.09	1.3200	HN7
RNUS	O2'	-0.66	1.77	ON5
RNUS	H22'	0.43	0.2245	HN5
RNUS	H31'	0.09	1.3200	HN7
RNUS	C3'	0.14	2.275	CN7
RNUS	O3'	-0.66	1.77	ON5
RNUS	H32'	0.43	0.2245	HN5
RNUS	C5'	0.05	2.010	CN8B
RNUS	H51'	0.09	1.3400	HN8
RNUS	H52'	0.09	1.3400	HN8
RNUS	O5'	-0.66	1.77	ON5
RNUS	H5T	0.43	0.2245	HN5
RNUS	CG	-0.05	1.800000	CPH1
RNUS	HG	0.09	1.468000	HR3
RNUS	CD2	0.22	1.800000	CPH1
RNUS	HD2	0.10	1.468000	HR3
RNUS	ND1	-0.04	1.850000	NR1
RNUS	CE1	0.25	1.800000	CPH2
RNUS	HE1	0.13	0.900000	HR1
RNUS	NE2	-0.70	1.850000	NR2
RNUA	O4'	-0.50	1.77	ON6B
RNUA	C4'	0.16	2.275	CN7
RNUA	H42'	0.09	1.3200	HN7
RNUA	C1'	0.16	2.275	CN7B
RNUA	H12'	0.09	1.3200	HN7
RNUA	H21'	0.09	1.3200	HN7
RNUA	C2'	0.14	2.275	CN7B
RNUA	O2'	-0.66	1.77	ON5
RNUA	H22'	0.43	0.2245	HN5
RNUA	C5	0.28	1.9000	CN5
RNUA	N7	-0.71	1.85	NN4
RNUA	C8	0.34	1.9000	CN4
RNUA	H8	0.12	1.1000	HN3
RNUA	N9	-0.05	1.85	NN2
RNUA	N1	-0.74	1.85	NN3A
RNUA	C2	0.50	1.9000	CN4
RNUA	H2	0.13	1.1000	HN3
RNUA	N3	-0.75	1.85	NN3A
RNUA	C4	0.43	1.9000	CN5
RNUA	C6	0.46	1.9000	CN2
RNUA	N6	-0.77	1.85	NN1
RNUA	H61	0.38	0.2245	HN1
RNUA	H62	0.38	0.2245	HN1
RNUA	H31'	0.09	1.3200	HN7
RNUA	C3'	0.14	2.275	CN7
RNUA	O3'	-0.66	1.77	ON5
RNUA	H32'	0.43	0.2245	HN5
RNUA	C5'	0.05	2.010	CN8B
RNUA	H51'	0.09	1.3400	HN8
RNUA	H52'	0.09	1.3400	HN8
RNUA	O5'	-0.66	1.77	ON5
RNUA	H5T	0.43	0.2245	HN5
RNUG	O4'	-0.50	1.77	ON6B
RNUG	C4'	0.16	2.275	CN7
RNUG	H42'	0.09	1.3200	HN7
RNUG	C1'	0.16	2.275	CN7B
RNUG	H12'	0.09	1.3200	HN7
RNUG	H21'	0.09	1.3200	HN7
RNUG	C2'	0.14	2.275	CN7B
RNUG	O2'	-0.66	1.77	ON5
RNUG	H22'	0.43	0.2245	HN5
RNUG	N9	-0.02	1.85	NN2B
RNUG	C4	0.26	1.9000	CN5
RNUG	N3	-0.74	1.85	NN3G
RNUG	C2	0.75	1.9000	CN2
RNUG	N1	-0.34	1.85	NN2G
RNUG	H1	0.26	0.2245	HN2
RNUG	N2	-0.68	1.85	NN1
RNUG	H21	0.32	0.2245	HN1
RNUG	H22	0.35	0.2245	HN1
RNUG	C6	0.54	1.9000	CN1
RNUG	O6	-0.51	1.70	ON1
RNUG	C5	0.00	1.9000	CN5G
RNUG	N7	-0.60	1.85	NN4
RNUG	C8	0.25	1.9000	CN4
RNUG	H8	0.16	1.1000	HN3
RNUG	H31'	0.09	1.3200	HN7
RNUG	C3'	0.14	2.275	CN7
RNUG	O3'	-0.66	1.77	ON5
RNUG	H32'	0.43	0.2245	HN5
RNUG	C5'	0.05	2.010	CN8B
RNUG	H51'	0.09	1.3400	HN8
RNUG	H52'	0.09	1.3400	HN8
RNUG	O5'	-0.66	1.77	ON5
RNUG	H5T	0.43	0.2245	HN5
RNUC	O4'	-0.50	1.77	ON6B
RNUC	C4'	0.16	2.275	CN7
RNUC	H42'	0.09	1.3200	HN7
RNUC	C1'	0.16	2.275	CN7B
RNUC	H12'	0.09	1.3200	HN7
RNUC	H21'	0.09	1.3200	HN7
RNUC	C2'	0.14	2.275	CN7B
RNUC	O2'	-0.66	1.77	ON5
RNUC	H22'	0.43	0.2245	HN5
RNUC	N1	-0.13	1.85	NN2
RNUC	C6	0.05	1.9000	CN3
RNUC	H6	0.17	1.1000	HN3
RNUC	C2	0.52	1.9000	CN1
RNUC	O2	-0.49	1.70	ON1C
RNUC	N3	-0.66	1.85	NN3
RNUC	C4	0.65	1.9000	CN2
RNUC	N4	-0.75	1.85	NN1
RNUC	H41	0.37	0.2245	HN1
RNUC	H42	0.33	0.2245	HN1
RNUC	C5	-0.13	1.9000	CN3
RNUC	H5	0.07	1.1000	HN3
RNUC	H31'	0.09	1.3200	HN7
RNUC	C3'	0.14	2.275	CN7
RNUC	O3'	-0.66	1.77	ON5
RNUC	H32'	0.43	0.2245	HN5
RNUC	C5'	0.05	2.010	CN8B
RNUC	H51'	0.09	1.3400	HN8
RNUC	H52'	0.09	1.3400	HN8
RNUC	O5'	-0.66	1.77	ON5
RNUC	H5T	0.43	0.2245	HN5
NUCL	O4'	-0.50	1.77	ON6
NUCL	C1'	0.16	2.275	CN7B
NUCL	H12'	0.09	1.3200	HN7
NUCL	C4'	0.16	2.275	CN7
NUCL	H42'	0.09	1.3200	HN7
NUCL	CG	-0.05	1.800000	CPH1
NUCL	HG	0.09	1.468000	HR3
NUCL	CD2	0.22	1.800000	CPH1
NUCL	HD2	0.10	1.468000	HR3
NUCL	ND1	-0.04	1.850000	NR1
NUCL	CE1	0.25	1.800000	CPH2
NUCL	HE1	0.13	0.900000	HR1
NUCL	NE2	-0.70	1.850000	NR2
NUCL	C2'	-0.18	2.010	CN8
NUCL	H21'	0.09	1.3400	HN8
NUCL	H22'	0.09	1.3400	HN8
NUCL	C3'	0.01	2.275	CN7
NUCL	H31'	0.09	1.3200	HN7
NUCL	O3'	-0.57	1.77	ON2
NUCL	P	1.50	2.15	P
NUCL	O1P	-0.78	1.70	ON3
NUCL	O2P	-0.78	1.70	ON3
NUCL	O3P	-0.57	1.77	ON2
NUCL	C3T	-0.17	2.010	CN8B
NUCL	H3T1	0.09	1.3400	HN8
NUCL	H3T2	0.09	1.3400	HN8
NUCL	H3T3	0.09	1.3400	HN8
NUCL	C5'	0.05	2.010	CN8B
NUCL	H51'	0.09	1.3400	HN8
NUCL	H52'	0.09	1.3400	HN8
NUCL	H5T	0.43	0.2245	HN5
NUCL	O5'	-0.66	1.77	ON5
NADE	O4'	-0.50	1.77	ON6
NADE	C1'	0.16	2.275	CN7B
NADE	H12'	0.09	1.3200	HN7
NADE	C4'	0.16	2.275	CN7
NADE	H42'	0.09	1.3200	HN7
NADE	C5	0.30	1.9000	CN5
NADE	N7	-0.69	1.85	NN4
NADE	C8	0.34	1.9000	CN4
NADE	H8	0.10	1.1000	HN3
NADE	N9	-0.06	1.85	NN2
NADE	N1	-0.74	1.85	NN3A
NADE	C2	0.50	1.9000	CN4
NADE	H2	0.13	1.1000	HN3
NADE	N3	-0.75	1.85	NN3A
NADE	C4	0.43	1.9000	CN5
NADE	C6	0.44	1.9000	CN2
NADE	N6	-0.75	1.85	NN1
NADE	H61	0.38	0.2245	HN1
NADE	H62	0.37	0.2245	HN1
NADE	C2'	-0.18	2.010	CN8
NADE	H21'	0.09	1.3400	HN8
NADE	H22'	0.09	1.3400	HN8
NADE	C3'	0.01	2.275	CN7
NADE	H31'	0.09	1.3200	HN7
NADE	O3'	-0.57	1.77	ON2
NADE	P	1.50	2.15	P
NADE	O1P	-0.78	1.70	ON3
NADE	O2P	-0.78	1.70	ON3
NADE	O3P	-0.57	1.77	ON2
NADE	C3T	-0.17	2.010	CN8B
NADE	H3T1	0.09	1.3200	HN7
NADE	H3T2	0.09	1.3200	HN7
NADE	H3T3	0.09	1.3200	HN7
NADE	C5'	0.05	2.010	CN8B
NADE	H51'	0.09	1.3400	HN8
NADE	H52'	0.09	1.3400	HN8
NADE	H5T	0.43	0.2245	HN5
NADE	O5'	-0.66	1.77	ON5
NTHY	O4'	-0.50	1.77	ON6
NTHY	C1'	0.16	2.275	CN7B
NTHY	H12'	0.09	1.3200	HN7
NTHY	C4'	0.16	2.275	CN7
NTHY	H42'	0.09	1.3200	HN7
NTHY	N1	-0.34	1.85	NN2B
NTHY	C6	0.17	1.9000	CN3
NTHY	H6	0.17	1.1000	HN3
NTHY	C2	0.51	1.9000	CN1T
NTHY	O2	-0.41	1.70	ON1
NTHY	N3	-0.46	1.85	NN2U
NTHY	H3	0.36	0.2245	HN2
NTHY	C4	0.50	1.9000	CN1
NTHY	O4	-0.45	1.70	ON1
NTHY	C5	-0.15	1.9000	CN3T
NTHY	C5M	-0.11	2.040	CN9
NTHY	H51	0.07	1.3400	HN9
NTHY	H52	0.07	1.3400	HN9
NTHY	H53	0.07	1.3400	HN9
NTHY	C2'	-0.18	2.010	CN8
NTHY	H21'	0.09	1.3400	HN8
NTHY	H22'	0.09	1.3400	HN8
NTHY	C3'	0.01	2.275	CN7
NTHY	H31'	0.09	1.3200	HN7
NTHY	O3'	-0.57	1.77	ON2
NTHY	P	1.50	2.15	P
NTHY	O1P	-0.78	1.70	ON3
NTHY	O2P	-0.78	1.70	ON3
NTHY	O3P	-0.57	1.77	ON2
NTHY	C3T	-0.17	2.010	CN8B
NTHY	H3T1	0.09	1.3200	HN7
NTHY	H3T2	0.09	1.3200	HN7
NTHY	H3T3	0.09	1.3200	HN7
NTHY	C5'	0.05	2.010	CN8B
NTHY	H51'	0.09	1.3400	HN8
NTHY	H52'	0.09	1.3400	HN8
NTHY	H5T	0.43	0.2245	HN5
NTHY	O5'	-0.66	1.77	ON5
FEX1	C2'	0.19	2.275	CN7D
FEX1	F2'	-0.28	1.70	FN1
FEX1	H2''	0.09	1.3200	HN7
FEX2	C2'	0.19	2.275	CN7D
FEX2	F2'	-0.28	1.70	FN1
FEX2	H2''	0.09	1.3200	HN7
FEN1	C2'	0.19	2.275	CN7D
FEN1	F2'	-0.28	1.70	FN1
FEN1	H2'	0.09	1.3200	HN7
FEN2	C2'	0.19	2.275	CN7D
FEN2	F2'	-0.28	1.70	FN1
FEN2	H2'	0.09	1.3200	HN7
SEP	N	-0.30	1.8500	NH1
SEP	HN	0.33	0.2245	H
SEP	CA	0.21	2.2750	CT1
SEP	HA	0.10	1.3200	HB
SEP	CB	-0.181	2.1750	CT2
SEP	HB1	0.088	1.3200	HA
SEP	HB2	0.088	1.3200	HA
SEP	OG	-0.401	1.7700	ON2
SEP	P	1.099	2.1500	P
SEP	O1P	-0.901	1.7000	ON3
SEP	O2P	-0.901	1.7000	ON3
SEP	O3P	-0.901	1.7000	ON3
SEP	C	0.34	2.0000	C
SEP	O	-0.67	1.7000	O
SEP1	N	-0.30	1.8500	NH1
SEP1	HN	0.33	0.2245	H
SEP1	CA	0.21	2.2750	CT1
SEP1	HA	0.10	1.3200	HB
SEP1	CB	-0.081	2.1750	CT2
SEP1	HB1	0.088	1.3200	HA
SEP1	HB2	0.088	1.3200	HA
SEP1	OG	-0.621	1.7700	OH1
SEP1	P	1.499	2.1500	P
SEP1	O1P	-0.821	1.7000	ON3
SEP1	O2P	-0.821	1.7000	ON3
SEP1	O3P	-0.681	1.7700	ON4
SEP1	HT	0.34	0.2245	H
SEP1	C	0.34	2.0000	C
SEP1	O	-0.67	1.7000	O
DUM	DUM	0.00	0.000000	DUM
##########################################
# custom
##########################################
ALC	N	-0.47	1.85	NH1
ALC	HN	0.31	0.2245	H
ALC	CA	0.07	2.275	CT1
ALC	HA	0.09	1.32	HB
ALC	CB	-0.18	2.175	CT2
ALC	HB1	0.09	1.32	HA
ALC	HB2	0.09	1.32	HA
ALC	CG	-0.09	2.275	CT1
ALC	HG	0.09	1.32	HA
ALC	CD1	-0.18	2.175	CT2
ALC	HD11	0.09	1.32	HA
ALC	HD12	0.09	1.32	HA
ALC	CE1	-0.18	2.175	CT2
ALC	HE11	0.09	1.32	HA
ALC	HE12	0.09	1.32	HA
ALC	CZ	-0.18	2.175	CT2
ALC	HZ1	0.09	1.32	HA
ALC	HZ2	0.09	1.32	HA
ALC	CD2	-0.18	2.175	CT2
ALC	HD21	0.09	1.32	HA
ALC	HD22	0.09	1.32	HA
ALC	CE2	-0.18	2.175	CT2
ALC	HE21	0.09	1.32	HA
ALC	HE22	0.09	1.32	HA
ALC	C	0.51	2	C
ALC	O	-0.51	1.7	O
CU	CU	2.00	1.2	O
