# Supplementary material for: Hydrophobic tuning with non-canonical amino acids in a copper metalloenzyme
Source: Nat Chem. 2026 Apr 13;18(7):1269–77. doi: 10.1038/s41557-026-02116-7 (PMC13323077; doi:10.1038/s41557-026-02116-7)
Supplement: Supplementary file 4 — Code related to logP prediction, PDB analysis and redox deconvolution. [file 41557_2026_2116_MOESM4_ESM.zip › Code_lite/PDB_analysis_lite/inputs/modified_apbs_pdb2pqr_C6a/C6a_updated_files/PARSE.DAT]

# PARSE forcefield parameters for use with PDB2PQR
#
# Parameters from
# Sitkoff D, Sharp KA, Honig B. Accurate Calculation of Hydration Free Energies
# Using Macroscopic Solvent Models. J Phys Chem 98 (7) 1978-88, 1994
#
# The radii of polar hydrogens are 1.0
#
#
# RNA parameters from
#
# Tang C. L., Alexov E, Pyle A. M., Honig B. Calculation of pKas in RNA: On the
# Structural Origins and Functional Roles of Protonated Nucleotides. Journal of
# Molecular Biology 366 (5) 1475-1496, 2007
#
ALA	N	-0.400	1.5
ALA	CA	-0.000	2.0
ALA	HN	0.400	1.0
ALA	HA	0.000	0.0
ALA	C	0.550	1.7
ALA	O	-0.550	1.4
ALA	CB	0.000	2.0
ALA	HB1	0.000	0.0
ALA	HB2	0.000	0.0
ALA	HB3	0.000	0.0
AR0	N	-0.400	1.5
AR0	CA	-0.000	2.0
AR0	HN	0.400	1.0
AR0	HA	0.000	0.0
AR0	C	0.550	1.7
AR0	O	-0.550	1.4
AR0	CB	0.000	2.0
AR0	HB1	0.000	0.0
AR0	HB2	0.000	0.0
AR0	CG	0.000	2.0
AR0	HG1	0.000	0.0
AR0	HG2	0.000	0.0
AR0	CD	0.280	2.0
AR0	HD1	0.000	0.0
AR0	HD2	0.000	0.0
AR0	NE	-0.560	1.5
AR0	CZ	0.280	1.7
AR0	HE	0.000	0.0
AR0	NH1	-0.750	1.5
AR0	HH1	0.375	1.0
AR0	HH2	0.375	1.0
AR0	HH11	0.375	1.0
AR0	HH12	0.375	1.0
AR0	NH2	-0.750	1.5
AR0	HH21	0.375	1.0
AR0	HH22	0.375	1.0
ARG	N	-0.400	1.5
ARG	CA	-0.000	2.0
ARG	HN	0.400	1.0
ARG	HA	0.000	0.0
ARG	C	0.550	1.7
ARG	O	-0.550	1.4
ARG	CB	0.000	2.0
ARG	HB1	0.000	0.0
ARG	HB2	0.000	0.0
ARG	CG	0.000	2.0
ARG	HG1	0.000	0.0
ARG	HG2	0.000	0.0
ARG	CD	0.350	2.0
ARG	HD1	0.000	0.0
ARG	HD2	0.000	0.0
ARG	NE	-0.350	1.5
ARG	CZ	0.350	1.7
ARG	NH1	-0.700	1.5
ARG	NH2	-0.700	1.5
ARG	HE	0.450	1.0
ARG	HH1	0.400	1.0
ARG	HH2	0.400	1.0
ARG	HH11	0.400	1.0
ARG	HH12	0.400	1.0
ARG	HH21	0.400	1.0
ARG	HH22	0.400	1.0
ASN	N	-0.400	1.5
ASN	CA	-0.000	2.0
ASN	HN	0.400	1.0
ASN	HA	0.000	0.0
ASN	C	0.550	1.7
ASN	O	-0.550	1.4
ASN	CB	0.000	2.0
ASN	HB1	0.000	0.0
ASN	HB2	0.000	0.0
ASN	CG	0.550	1.7
ASN	OD1	-0.550	1.4
ASN	ND2	-0.780	1.5
ASN	HD1	0.390	1.0
ASN	HD2	0.390	1.0
ASN	HD21	0.390	1.0
ASN	HD22	0.390	1.0
AS0	N	-0.400	1.5
AS0	CA	-0.000	2.0
AS0	HN	0.400	1.0
AS0	HA	0.000	0.0
AS0	C	0.550	1.7
AS0	O	-0.550	1.4
AS0	CB	0.000	2.0
AS0	HB1	0.000	0.0
AS0	HB2	0.000	0.0
AS0	CG	0.550	1.7
AS0	OD1	-0.495	1.4
AS0	OD2	-0.490	1.4
AS0	HD2	0.435	1.0
ASP	N	-0.400	1.5
ASP	CA	-0.000	2.0
ASP	HN	0.400	1.0
ASP	HA	0.000	0.0
ASP	C	0.550	1.7
ASP	O	-0.550	1.4
ASP	CB	0.000	2.0
ASP	HB1	0.000	0.0
ASP	HB2	0.000	0.0
ASP	CG	0.100	1.7
ASP	OD1	-0.550	1.4
ASP	OD2	-0.550	1.4
CYS	N	-0.400	1.5
CYS	CA	-0.000	2.0
CYS	HN	0.400	1.0
CYS	HA	0.000	0.0
CYS	C	0.550	1.7
CYS	O	-0.550	1.4
CYS	CB	0.000	2.0
CYS	HB1	0.000	0.0
CYS	HB2	0.000	0.0
CYS	SG	-0.290	1.85
CYS	HG	0.290	1.0
CSS	N	-0.400	1.5
CSS	CA	-0.000	2.0
CSS	HN	0.400	1.0
CSS	HA	0.000	0.0
CSS	C	0.550	1.7
CSS	O	-0.550	1.4
CSS	CB	0.290	2.0
CSS	HB1	0.000	0.0
CSS	HB2	0.000	0.0
CSS	SG	-0.290	1.85
CY-	N	-0.400	1.5
CY-	CA	-0.000	2.0
CY-	HN	0.400	1.0
CY-	HA	0.000	0.0
CY-	C	0.550	1.7
CY-	O	-0.550	1.4
CY-	CB	-0.080	2.0
CY-	HB1	0.000	0.0
CY-	HB2	0.000	0.0
CY-	HB3	0.000	0.0
CY-	SG	-0.920	1.85
GL0	N	-0.400	1.5
GL0	CA	-0.000	2.0
GL0	HN	0.400	1.0
GL0	HA	0.000	0.0
GL0	C	0.550	1.7
GL0	O	-0.550	1.4
GL0	CB	0.000	2.0
GL0	HB1	0.000	0.0
GL0	HB2	0.000	0.0
GL0	CG	0.000	2.0
GL0	HG1	0.000	0.0
GL0	HG2	0.000	0.0
GL0	CD	0.550	1.7
GL0	OE1	-0.495	1.4
GL0	OE2	-0.490	1.4
GL0	HE2	0.435	1.0
GLU	N	-0.400	1.5
GLU	CA	-0.000	2.0
GLU	HN	0.400	1.0
GLU	HA	0.000	0.0
GLU	C	0.550	1.7
GLU	O	-0.550	1.4
GLU	CB	0.000	2.0
GLU	HB1	0.000	0.0
GLU	HB2	0.000	0.0
GLU	CG	-0.000	2.0
GLU	HG1	0.000	0.0
GLU	HG2	0.000	0.0
GLU	CD	0.100	1.7
GLU	OE1	-0.550	1.4
GLU	OE2	-0.550	1.4
GLN	N	-0.400	1.5
GLN	CA	-0.000	2.0
GLN	HN	0.400	1.0
GLN	HA	0.000	0.0
GLN	C	0.550	1.7
GLN	O	-0.550	1.4
GLN	CB	0.000	2.0
GLN	HB1	0.000	0.0
GLN	HB2	0.000	0.0
GLN	CG	0.000	2.0
GLN	HG1	0.000	0.0
GLN	HG2	0.000	0.0
GLN	CD	0.550	1.7
GLN	OE1	-0.550	1.4
GLN	NE2	-0.780	1.5
GLN	HE1	0.390	1.0
GLN	HE2	0.390	1.0
GLN	HE21	0.390	1.0
GLN	HE22	0.390	1.0
GLY	N	-0.400	1.5
GLY	CA	-0.000	2.0
GLY	HN	0.400	1.0
GLY	HA1	0.000	0.0
GLY	HA2	0.000	0.0
GLY	C	0.550	1.7
GLY	O	-0.550	1.4
HIS	N	-0.400	1.5
HIS	CA	-0.000	2.0
HIS	HN	0.400	1.0
HIS	HA	0.000	0.0
HIS	C	0.550	1.7
HIS	O	-0.550	1.4
HIS	CB	0.125	2.0
HIS	HB1	0.000	0.0
HIS	HB2	0.000	0.0
HIS	CG	0.155	1.7
HIS	ND1	-0.560	1.5
HIS	CE1	0.155	1.7
HIS	NE2	-0.400	1.5
HIS	CD2	-0.125	1.7
HIS	HE1	0.125	1.0
HIS	HE2	0.400	1.0
HIS	HD2	0.125	1.0
HI+	N	-0.400	1.5
HI+	CA	-0.000	2.0
HI+	HN	0.400	1.0
HI+	HA	0.000	0.0
HI+	C	0.550	1.7
HI+	O	-0.550	1.4
HI+	CB	0.125	2.0
HI+	CG	0.142	1.7
HI+	ND1	-0.350	1.5
HI+	CE1	0.141	1.7
HI+	NE2	-0.350	1.5
HI+	CD2	0.142	1.7
HI+	HB1	0.000	0.0
HI+	HB2	0.000	0.0
HI+	HD1	0.450	1.0
HI+	HE1	0.125	1.0
HI+	HE2	0.450	1.0
HI+	HD2	0.125	1.0
HID	N	-0.400	1.5
HID	CA	-0.000	2.0
HID	HN	0.400	1.0
HID	HA	0.000	0.0
HID	C	0.550	1.7
HID	O	-0.550	1.4
HID	CB	0.125	2.0
HID	HB1	0.000	0.0
HID	HB2	0.000	0.0
HID	CG	-0.125	1.7
HID	ND1	-0.400	1.5
HID	CE1	0.155	1.7
HID	NE2	-0.560	1.5
HID	CD2	0.155	1.7
HID	HD1	0.400	1.0
HID	HE1	0.125	1.0
HID	HD2	0.125	1.0
ILE	N	-0.400	1.5
ILE	CA	-0.000	2.0
ILE	HN	0.400	1.0
ILE	HA	0.000	0.0
ILE	C	0.550	1.7
ILE	O	-0.550	1.4
ILE	CB	0.000	2.0
ILE	HB	0.000	0.0
ILE	CG2	0.000	2.0
ILE	HG1	0.000	0.0
ILE	HG2	0.000	0.0
ILE	HG3	0.000	0.0
ILE	HG21	0.000	0.0
ILE	HG22	0.000	0.0
ILE	HG23	0.000	0.0
ILE	CG1	0.000	2.0
ILE	HG11	0.000	0.0
ILE	HG12	0.000	0.0
ILE	CD1	0.000	2.0
ILE	HD1	0.000	0.0
ILE	HD2	0.000	0.0
ILE	HD3	0.000	0.0
ILE	HD11	0.000	0.0
ILE	HD12	0.000	0.0
ILE	HD13	0.000	0.0
LEU	N	-0.400	1.5
LEU	CA	-0.000	2.0
LEU	HN	0.400	1.0
LEU	HA	0.000	0.0
LEU	C	0.550	1.7
LEU	O	-0.550	1.4
LEU	CB	0.000	2.0
LEU	HB1	0.000	0.0
LEU	HB2	0.000	0.0
LEU	CG	0.000	2.0
LEU	HG	0.000	0.0
LEU	CD1	0.000	2.0
LEU	HD1	0.000	0.0
LEU	HD2	0.000	0.0
LEU	HD3	0.000	0.0
LEU	HD11	0.000	0.0
LEU	HD12	0.000	0.0
LEU	HD13	0.000	0.0
LEU	CD2	0.000	2.0
LEU	HD21	0.000	0.0
LEU	HD22	0.000	0.0
LEU	HD23	0.000	0.0
LY0	N	-0.400	1.5
LY0	CA	-0.000	2.0
LY0	HN	0.400	1.0
LY0	HA	0.000	0.0
LY0	C	0.550	1.7
LY0	O	-0.550	1.4
LY0	CB	0.000	2.0
LY0	HB1	0.000	0.0
LY0	HB2	0.000	0.0
LY0	CG	0.000	2.0
LY0	HG1	0.000	0.0
LY0	HG2	0.000	0.0
LY0	CD	0.000	2.0
LY0	HD1	0.000	0.0
LY0	HD2	0.000	0.0
LY0	CE	0.000	2.0
LY0	HE1	0.000	0.0
LY0	HE2	0.000	0.0
LY0	NZ	-0.780	1.5
LY0	HZ1	0.390	1.0
LY0	HZ2	0.390	1.0
LYS	N	-0.400	1.5
LYS	CA	-0.000	2.0
LYS	HN	0.400	1.0
LYS	HA	0.000	0.0
LYS	C	0.550	1.7
LYS	O	-0.550	1.4
LYS	CB	0.000	2.0
LYS	HB1	0.000	0.0
LYS	HB2	0.000	0.0
LYS	CG	0.000	2.0
LYS	HG1	0.000	0.0
LYS	HG2	0.000	0.0
LYS	CD	0.000	2.0
LYS	HD1	0.000	0.0
LYS	HD2	0.000	0.0
LYS	CE	0.330	2.0
LYS	HE1	0.000	0.0
LYS	HE2	0.000	0.0
LYS	NZ	-0.320	2.0
LYS	HZ1	0.330	0.0
LYS	HZ2	0.330	0.0
LYS	HZ3	0.330	0.0
MET	N	-0.400	1.5
MET	CA	-0.000	2.0
MET	HN	0.400	1.0
MET	HA	0.000	0.0
MET	C	0.550	1.7
MET	O	-0.550	1.4
MET	CB	0.000	2.0
MET	HB1	0.000	0.0
MET	HB2	0.000	0.0
MET	CG	0.265	2.0
MET	HG1	0.000	0.0
MET	HG2	0.000	0.0
MET	SD	-0.530	1.85
MET	CE	0.265	2.0
MET	HE1	0.000	0.0
MET	HE2	0.000	0.0
MET	HE3	0.000	0.0
PHE	N	-0.400	1.5
PHE	CA	-0.000	2.0
PHE	HN	0.400	1.0
PHE	HA	0.000	0.0
PHE	C	0.550	1.7
PHE	O	-0.550	1.4
PHE	CB	0.125	2.0
PHE	HB1	0.000	0.0
PHE	HB2	0.000	0.0
PHE	CG	-0.125	1.7
PHE	CD1	-0.125	1.7
PHE	HD1	0.125	1.0
PHE	CE1	-0.125	1.7
PHE	HE1	0.125	1.0
PHE	CZ	-0.125	1.7
PHE	HZ	0.125	1.0
PHE	CE2	-0.125	1.7
PHE	HE2	0.125	1.0
PHE	CD2	-0.125	1.7
PHE	HD2	0.125	1.0
PRO	N	-0.560	1.5
PRO	CA	0.280	2.0
PRO	HA	0.000	0.0
PRO	CD	0.280	2.0
PRO	HD1	0.000	0.0
PRO	HD2	0.000	0.0
PRO	C	0.550	1.7
PRO	O	-0.550	1.4
PRO	CB	0.000	2.0
PRO	HB1	0.000	0.0
PRO	HB2	0.000	0.0
PRO	CG	0.000	2.0
PRO	HG1	0.000	0.0
PRO	HG2	0.000	0.0
SER	N	-0.400	1.5
SER	CA	-0.000	2.0
SER	HN	0.400	1.0
SER	HA	0.000	0.0
SER	C	0.550	1.7
SER	O	-0.550	1.4
SER	CB	0.000	2.0
SER	HB1	0.000	0.0
SER	HB2	0.000	0.0
SER	OG	-0.490	1.4
SER	HG	0.490	1.0
THR	N	-0.400	1.5
THR	CA	-0.000	2.0
THR	HN	0.400	1.0
THR	HA	0.000	0.0
THR	C	0.550	1.7
THR	O	-0.550	1.4
THR	CB	0.000	2.0
THR	HB	0.000	0.0
THR	OG1	-0.490	1.4
THR	HG1	0.490	1.0
THR	CG2	0.000	2.0
THR	HG2	0.000	0.0
THR	HG21	0.000	0.0
THR	HG22	0.000	0.0
THR	HG23	0.000	0.0
TRP	N	-0.400	1.5
TRP	CA	-0.000	2.0
TRP	HN	0.400	1.0
TRP	HA	0.000	0.0
TRP	C	0.550	1.7
TRP	O	-0.550	1.4
TRP	CB	0.125	2.0
TRP	HB1	0.000	0.0
TRP	HB2	0.000	0.0
TRP	CG	-0.125	1.7
TRP	CD1	-0.125	1.7
TRP	NE1	-0.400	1.5
TRP	CE2	0.000	1.7
TRP	CD2	-0.000	1.7
TRP	HD1	0.125	1.0
TRP	HE1	0.400	1.0
TRP	CE3	-0.125	1.7
TRP	HE3	0.125	1.0
TRP	CZ3	-0.125	1.7
TRP	HZ3	0.125	1.0
TRP	CH2	-0.125	1.7
TRP	HH2	0.125	1.0
TRP	CZ2	-0.125	1.7
TRP	HZ2	0.125	1.0
TYR	N	-0.400	1.5
TYR	CA	-0.000	2.0
TYR	HN	0.400	1.0
TYR	HA	0.000	0.0
TYR	C	0.550	1.7
TYR	O	-0.550	1.4
TYR	CB	0.125	2.0
TYR	HB1	0.000	0.0
TYR	HB2	0.000	0.0
TYR	CG	-0.125	1.7
TYR	CD1	-0.125	1.7
TYR	HD1	0.125	1.0
TYR	CE1	-0.125	1.7
TYR	HE1	0.125	1.0
TYR	CZ	0.055	1.7
TYR	OH	-0.490	1.4
TYR	HH	0.435	1.0
TYR	CE2	-0.125	1.7
TYR	HE2	0.125	1.0
TYR	CD2	-0.125	1.7
TYR	HD2	0.125	1.0
TY-	N	-0.400	1.5
TY-	CA	-0.000	2.0
TY-	HN	0.400	1.0
TY-	HA	0.000	0.0
TY-	C	0.550	1.7
TY-	O	-0.550	1.4
TY-	CB	0.125	2.0
TY-	HB1	0.000	0.0
TY-	HB2	0.000	0.0
TY-	CG	-0.195	1.7
TY-	CD1	-0.195	1.7
TY-	HD1	0.125	1.0
TY-	CE1	-0.195	1.7
TY-	HE1	0.125	1.0
TY-	CZ	-0.070	1.7
TY-	OH	-0.580	1.4
TY-	CE2	-0.195	1.7
TY-	HE2	0.125	1.0
TY-	CD2	-0.195	1.7
TY-	HD2	0.125	1.0
VAL	N	-0.400	1.5
VAL	CA	-0.000	2.0
VAL	HN	0.400	1.0
VAL	HA	0.000	0.0
VAL	C	0.550	1.7
VAL	O	-0.550	1.4
VAL	CB	0.000	2.0
VAL	HB	0.000	0.0
VAL	CG1	0.000	2.0
VAL	HG1	0.000	0.0
VAL	HG2	0.000	0.0
VAL	HG3	0.000	0.0
VAL	HG11	0.000	0.0
VAL	HG12	0.000	0.0
VAL	HG13	0.000	0.0
VAL	CG2	0.000	2.0
VAL	HG21	0.000	0.0
VAL	HG22	0.000	0.0
VAL	HG23	0.000	0.0
ACE	CA	0.000	2.0
ACE	HA1	0.000	0.0
ACE	HA2	0.000	0.0
ACE	HA3	0.000	0.0
ACE	C	0.550	1.7
ACE	O	-0.550	1.4
N-M	N	-0.400	1.5
N-M	CA	-0.000	2.0
N-M	HN1	0.400	1.0
N-M	H1	0.400	1.0
N-M	HA1	0.000	0.0
N-M	HA2	0.000	0.0
N-M	HA3	0.000	0.0
BKN	N	-0.780	1.5
BKN	CA	-0.000	2.0
BKN	HN1	0.390	1.0
BKN	HN2	0.390	1.0
BKN	H1	0.390	1.0
BKN	H2	0.390	1.0
BKN	HA	0.000	0.0
BKN	C	0.550	1.7
BKN	O	-0.550	1.4
BK+	N	-0.320	2.0
BK+	CA	0.330	2.0
BK+	HN1	0.330	0.0
BK+	HN2	0.330	0.0
BK+	HN3	0.330	0.0
BK+	H1	0.330	0.0
BK+	H2	0.330	0.0
BK+	H3	0.330	0.0
BK+	HA	0.000	0.0
BK+	C	0.550	1.7
BK+	O	-0.550	1.4
BKC	N	-0.400	1.5
BKC	HN	0.400	1.0
BKC	CA	-0.000	2.0
BKC	HA	0.000	0.0
BKC	C	0.550	1.7
BKC	O1	-0.495	1.4
BKC	O2	-0.490	1.4
BKC	H2	0.435	1.0
BK-	N	-0.400	1.5
BK-	HN	0.400	1.0
BK-	CA	-0.000	2.0
BK-	HA	0.000	0.0
BK-	C	0.100	1.7
BK-	O1	-0.550	1.4
BK-	O2	-0.550	1.4
PRN	N	-0.500	1.5
PRN	HN	0.500	1.0
PRN	CA	0.000	2.0
PRN	HA	0.000	0.0
PRN	CD	0.000	2.0
PRN	HD1	0.000	0.0
PRN	HD2	0.000	0.0
PRN	C	0.550	1.7
PRN	O	-0.550	1.4
PRN	CB	0.000	2.0
PRN	HB1	0.000	0.0
PRN	HB2	0.000	0.0
PRN	CG	0.000	2.0
PRN	HG1	0.000	0.0
PRN	HG2	0.000	0.0
PR+	N	-0.320	2.0
PR+	HN1	0.330	0.0
PR+	HN2	0.330	0.0
PR+	H1	0.330	0.0
PR+	H2	0.330	0.0
PR+	CA	0.330	2.0
PR+	HA	0.000	0.0
PR+	CD	0.330	2.0
PR+	HD1	0.000	0.0
PR+	HD2	0.000	0.0
PR+	C	0.550	1.7
PR+	O	-0.550	1.4
PR+	CB	0.000	2.0
PR+	HB1	0.000	0.0
PR+	HB2	0.000	0.0
PR+	CG	0.000	2.0
PR+	HG1	0.000	0.0
PR+	HG2	0.000	0.0
PR-	N	-0.560	1.5
PR-	CA	0.280	2.0
PR-	HA	0.000	0.0
PR-	CD	0.280	2.0
PR-	HD1	0.000	0.0
PR-	HD2	0.000	0.0
PR-	C	0.100	1.7
PR-	O	-0.550	1.4
PR-	OXT	-0.550	1.4
PR-	CB	0.000	2.0
PR-	HB1	0.000	0.0
PR-	HB2	0.000	0.0
PR-	CG	0.000	2.0
PR-	HG1	0.000	0.0
PR-	HG2	0.000	0.0
RA	P	0.9620000	1.9000	P
RA	O1P	-0.662000	1.4000	O2
RA	O2P	-0.662000	1.4000	O2
RA	O5'	-0.537000	1.4000	OS
RA	C5'	0.001000	1.7000	CT
RA	H5'1	0.166000	1.1000	H1
RA	H5'2	0.166000	1.1000	H1
RA	C4'	0.045000	1.7000	CT
RA	H4'	0.153000	1.1000	H1
RA	O4'	-0.515000	1.4000	OS
RA	C1'	0.253000	1.7000	CT
RA	H1'	0.180000	1.1000	H2
RA	N9	-0.538000	1.5000	N*
RA	C8	0.182000	1.7000	CK
RA	H8	0.192000	1.1000	H5
RA	N7	-0.526000	1.5000	NB
RA	C5	0.184000	1.7000	CB
RA	C6	0.524000	1.7000	CA
RA	N6	-0.799000	1.5000	N2
RA	H61	0.354000	1.1000	H
RA	H62	0.354000	1.1000	H
RA	N1	-0.515000	1.5000	NC
RA	C2	0.161000	1.7000	CQ
RA	H2	0.142000	1.1000	H5
RA	N3	-0.508000	1.5000	NC
RA	C4	0.511000	1.7000	CB
RA	C3'	0.101000	1.7000	CT
RA	H3'	0.123000	1.1000	H1
RA	C2'	0.090000	1.7000	CT
RA	H2'1	0.176000	1.1000	H1
RA	O2'	-0.203000	1.4000	OH
RA	HO'2	0.000000	0.0000	HO
RA	O3'	-0.555000	1.4000	OS
RA3	P	0.962000	1.9000	P
RA3	O1P	-0.662000	1.4000	O2
RA3	O2P	-0.662000	1.4000	O2
RA3	O5'	-0.537000	1.4000	OS
RA3	C5'	0.001000	1.7000	CT
RA3	H5'1	0.166000	1.1000	H1
RA3	H5'2	0.166000	1.1000	H1
RA3	C4'	0.045000	1.7000	CT
RA3	H4'	0.153000	1.1000	H1
RA3	O4'	-0.515000	1.4000	OS
RA3	C1'	0.253000	1.7000	CT
RA3	H1'	0.180000	1.1000	H2
RA3	N9	-0.538000	1.5000	N*
RA3	C8	0.182000	1.7000	CK
RA3	H8	0.192000	1.1000	H5
RA3	N7	-0.526000	1.5000	NB
RA3	C5	0.184000	1.7000	CB
RA3	C6	0.524000	1.7000	CA
RA3	N6	-0.799000	1.5000	N2
RA3	H61	0.354000	1.1000	H
RA3	H62	0.354000	1.1000	H
RA3	N1	-0.515000	1.5000	NC
RA3	C2	0.161000	1.7000	CQ
RA3	H2	0.142000	1.1000	H5
RA3	N3	-0.508000	1.5000	NC
RA3	C4	0.511000	1.7000	CB
RA3	C3'	0.101000	1.7000	CT
RA3	H3'	0.123000	1.1000	H1
RA3	C2'	0.090000	1.7000	CT
RA3	H2'1	0.176000	1.1000	H1
RA3	O2'	-0.203000	1.4000	OH
RA3	HO'2	0.000000	0.0000	HO
RA3	O3'	-0.215000	1.4000	OH
RA3	H3T	0.000000	0.0000	HO
RA5	H5T	0.000000	0.0000	HO
RA5	O5'	-0.239000	1.4000	OH
RA5	C5'	0.001000	1.7000	CT
RA5	H5'1	0.166000	1.1000	H1
RA5	H5'2	0.166000	1.1000	H1
RA5	C4'	0.045000	1.7000	CT
RA5	H4'	0.153000	1.1000	H1
RA5	O4'	-0.515000	1.4000	OS
RA5	C1'	0.253000	1.7000	CT
RA5	H1'	0.180000	1.1000	H2
RA5	N9	-0.538000	1.5000	N*
RA5	C8	0.182000	1.7000	CK
RA5	H8	0.192000	1.1000	H5
RA5	N7	-0.526000	1.5000	NB
RA5	C5	0.184000	1.7000	CB
RA5	C6	0.524000	1.7000	CA
RA5	N6	-0.799000	1.5000	N2
RA5	H61	0.354000	1.1000	H
RA5	H62	0.354000	1.1000	H
RA5	N1	-0.515000	1.5000	NC
RA5	C2	0.161000	1.7000	CQ
RA5	H2	0.142000	1.1000	H5
RA5	N3	-0.508000	1.5000	NC
RA5	C4	0.511000	1.7000	CB
RA5	C3'	0.101000	1.7000	CT
RA5	H3'	0.123000	1.1000	H1
RA5	C2'	0.090000	1.7000	CT
RA5	H2'1	0.176000	1.1000	H1
RA5	O2'	-0.203000	1.4000	OH
RA5	HO'2	0.000000	0.0000	HO
RA5	O3'	-0.555000	1.4000	OS
RAN	H5T	0.000000	0.0000	HO
RAN	O5'	-0.239000	1.4000	OH
RAN	C5'	0.001000	1.7000	CT
RAN	H5'1	0.166000	1.1000	H1
RAN	H5'2	0.166000	1.1000	H1
RAN	C4'	0.045000	1.7000	CT
RAN	H4'	0.153000	1.1000	H1
RAN	O4'	-0.515000	1.4000	OS
RAN	C1'	0.253000	1.7000	CT
RAN	H1'	0.180000	1.1000	H2
RAN	N9	-0.538000	1.5000	N*
RAN	C8	0.182000	1.7000	CK
RAN	H8	0.192000	1.1000	H5
RAN	N7	-0.526000	1.5000	NB
RAN	C5	0.184000	1.7000	CB
RAN	C6	0.524000	1.7000	CA
RAN	N6	-0.799000	1.5000	N2
RAN	H61	0.354000	1.1000	H
RAN	H62	0.354000	1.1000	H
RAN	N1	-0.515000	1.5000	NC
RAN	C2	0.161000	1.7000	CQ
RAN	H2	0.142000	1.1000	H5
RAN	N3	-0.508000	1.5000	NC
RAN	C4	0.511000	1.7000	CB
RAN	C3'	0.101000	1.7000	CT
RAN	H3'	0.123000	1.1000	H1
RAN	C2'	0.090000	1.7000	CT
RAN	H2'1	0.176000	1.1000	H1
RAN	O2'	-0.203000	1.4000	OH
RAN	HO'2	0.000000	0.0000	HO
RAN	O3'	-0.215000	1.4000	OH
RAN	H3T	0.000000	0.0000	HO
RC	P	0.962000	1.9000	P
RC	O1P	-0.662000	1.4000	O2
RC	O2P	-0.662000	1.4000	O2
RC	O5'	-0.537000	1.4000	OS
RC	C5'	0.001000	1.7000	CT
RC	H5'1	0.166000	1.1000	H1
RC	H5'2	0.166000	1.1000	H1
RC	C4'	0.045000	1.7000	CT
RC	H4'	0.153000	1.1000	H1
RC	O4'	-0.515000	1.4000	OS
RC	C1'	0.250000	1.7000	CT
RC	H1'	0.180000	1.1000	H2
RC	N1	-0.515000	1.5000	N*
RC	C6	0.066000	1.7000	CM
RC	H6	0.207000	1.1000	H4
RC	C5	-0.236000	1.7000	CM
RC	H5	0.139000	1.1000	HA
RC	C4	0.558000	1.7000	CA
RC	N4	-0.781000	1.5000	N2
RC	H41	0.351000	1.1000	H
RC	H42	0.351000	1.1000	H
RC	N3	-0.574000	1.5000	NC
RC	C2	0.704000	1.7000	C
RC	O2	-0.549000	1.4000	O
RC	C3'	0.101000	1.7000	CT
RC	H3'	0.123000	1.1000	H1
RC	C2'	0.090000	1.7000	CT
RC	H2'1	0.176000	1.1000	H1
RC	O2'	-0.203000	1.4000	OH
RC	HO'2	0.000000	0.0000	HO
RC	O3'	-0.555000	1.4000	OS
RC3	P	0.962000	1.9000	P
RC3	O1P	-0.662000	1.4000	O2
RC3	O2P	-0.662000	1.4000	O2
RC3	O5'	-0.537000	1.4000	OS
RC3	C5'	0.001000	1.7000	CT
RC3	H5'1	0.166000	1.1000	H1
RC3	H5'2	0.166000	1.1000	H1
RC3	C4'	0.045000	1.7000	CT
RC3	H4'	0.153000	1.1000	H1
RC3	O4'	-0.515000	1.4000	OS
RC3	C1'	0.250000	1.7000	CT
RC3	H1'	0.180000	1.1000	H2
RC3	N1	-0.515000	1.5000	N*
RC3	C6	0.066000	1.7000	CM
RC3	H6	0.207000	1.1000	H4
RC3	C5	-0.236000	1.7000	CM
RC3	H5	0.139000	1.1000	HA
RC3	C4	0.558000	1.7000	CA
RC3	N4	-0.781000	1.5000	N2
RC3	H41	0.351000	1.1000	H
RC3	H42	0.351000	1.1000	H
RC3	N3	-0.574000	1.5000	NC
RC3	C2	0.704000	1.7000	C
RC3	O2	-0.549000	1.4000	O
RC3	C3'	0.101000	1.7000	CT
RC3	H3'	0.123000	1.1000	H1
RC3	C2'	0.090000	1.7000	CT
RC3	H2'1	0.176000	1.1000	H1
RC3	O2'	-0.203000	1.4000	OH
RC3	HO'2	0.000000	0.0000	HO
RC3	O3'	-0.215000	1.4000	OH
RC3	H3T	0.000000	0.0000	HO
RC5	H5T	0.000000	0.0000	HO
RC5	O5'	-0.239000	1.4000	OH
RC5	C5'	0.001000	1.7000	CT
RC5	H5'1	0.166000	1.1000	H1
RC5	H5'2	0.166000	1.1000	H1
RC5	C4'	0.045000	1.7000	CT
RC5	H4'	0.153000	1.1000	H1
RC5	O4'	-0.515000	1.4000	OS
RC5	C1'	0.250000	1.7000	CT
RC5	H1'	0.180000	1.1000	H2
RC5	N1	-0.515000	1.5000	N*
RC5	C6	0.066000	1.7000	CM
RC5	H6	0.207000	1.1000	H4
RC5	C5	-0.236000	1.7000	CM
RC5	H5	0.139000	1.1000	HA
RC5	C4	0.558000	1.7000	CA
RC5	N4	-0.781000	1.5000	N2
RC5	H41	0.351000	1.1000	H
RC5	H42	0.351000	1.1000	H
RC5	N3	-0.574000	1.5000	NC
RC5	C2	0.704000	1.7000	C
RC5	O2	-0.549000	1.4000	O
RC5	C3'	0.101000	1.7000	CT
RC5	H3'	0.123000	1.1000	H1
RC5	C2'	0.090000	1.7000	CT
RC5	H2'1	0.176000	1.1000	H1
RC5	O2'	-0.203000	1.4000	OH
RC5	HO'2	0.000000	0.0000	HO
RC5	O3'	-0.555000	1.4000	OS
RCN	H5T	0.000000	0.0000	HO
RCN	O5'	-0.239000	1.4000	OH
RCN	C5'	0.001000	1.7000	CT
RCN	H5'1	0.166000	1.1000	H1
RCN	H5'2	0.166000	1.1000	H1
RCN	C4'	0.045000	1.7000	CT
RCN	H4'	0.153000	1.1000	H1
RCN	O4'	-0.515000	1.4000	OS
RCN	C1'	0.250000	1.7000	CT
RCN	H1'	0.180000	1.1000	H2
RCN	N1	-0.515000	1.5000	N*
RCN	C6	0.066000	1.7000	CM
RCN	H6	0.207000	1.1000	H4
RCN	C5	-0.236000	1.7000	CM
RCN	H5	0.139000	1.1000	HA
RCN	C4	0.558000	1.7000	CA
RCN	N4	-0.781000	1.5000	N2
RCN	H41	0.351000	1.1000	H
RCN	H42	0.351000	1.1000	H
RCN	N3	-0.574000	1.5000	NC
RCN	C2	0.704000	1.7000	C
RCN	O2	-0.549000	1.4000	O
RCN	C3'	0.101000	1.7000	CT
RCN	H3'	0.123000	1.1000	H1
RCN	C2'	0.090000	1.7000	CT
RCN	H2'1	0.176000	1.1000	H1
RCN	O2'	-0.203000	1.4000	OH
RCN	HO'2	0.000000	0.0000	HO
RCN	O3'	-0.215000	1.4000	OH
RCN	H3T	0.000000	0.0000	HO
RG	P	0.962000	1.9000	P
RG	O1P	-0.662000	1.4000	O2
RG	O2P	-0.662000	1.4000	O2
RG	O5'	-0.537000	1.4000	OS
RG	C5'	0.001000	1.7000	CT
RG	H5'1	0.166000	1.1000	H1
RG	H5'2	0.166000	1.1000	H1
RG	C4'	0.045000	1.7000	CT
RG	H4'	0.153000	1.1000	H1
RG	O4'	-0.515000	1.4000	OS
RG	C1'	0.252000	1.7000	CT
RG	H1'	0.171000	1.1000	H2
RG	N9	-0.544000	1.5000	N*
RG	C8	0.171000	1.7000	CK
RG	H8	0.189000	1.1000	H5
RG	N7	-0.478000	1.5000	NB
RG	C5	0.124000	1.7000	CB
RG	C6	0.584000	1.7000	C
RG	O6	-0.521000	1.4000	O
RG	N1	-0.715000	1.5000	NA
RG	H1	0.334000	1.1000	H
RG	C2	0.784000	1.7000	CA
RG	N2	-0.813000	1.5000	N2
RG	H21	0.355000	1.1000	H
RG	H22	0.355000	1.1000	H
RG	N3	-0.612000	1.5000	NC
RG	C4	0.515000	1.7000	CB
RG	C3'	0.101000	1.7000	CT
RG	H3'	0.123000	1.1000	H1
RG	C2'	0.090000	1.7000	CT
RG	H2'1	0.176000	1.1000	H1
RG	O2'	-0.203000	1.4000	OH
RG	HO'2	0.000000	0.0000	HO
RG	O3'	-0.555000	1.4000	OS
RG3	P	0.962000	1.9000	P
RG3	O1P	-0.662000	1.4000	O2
RG3	O2P	-0.662000	1.4000	O2
RG3	O5'	-0.537000	1.4000	OS
RG3	C5'	0.001000	1.7000	CT
RG3	H5'1	0.166000	1.1000	H1
RG3	H5'2	0.166000	1.1000	H1
RG3	C4'	0.045000	1.7000	CT
RG3	H4'	0.153000	1.1000	H1
RG3	O4'	-0.515000	1.4000	OS
RG3	C1'	0.252000	1.7000	CT
RG3	H1'	0.171000	1.1000	H2
RG3	N9	-0.544000	1.5000	N*
RG3	C8	0.171000	1.7000	CK
RG3	H8	0.189000	1.1000	H5
RG3	N7	-0.478000	1.5000	NB
RG3	C5	0.124000	1.7000	CB
RG3	C6	0.584000	1.7000	C
RG3	O6	-0.521000	1.4000	O
RG3	N1	-0.715000	1.5000	NA
RG3	H1	0.334000	1.1000	H
RG3	C2	0.784000	1.7000	CA
RG3	N2	-0.813000	1.5000	N2
RG3	H21	0.355000	1.1000	H
RG3	H22	0.355000	1.1000	H
RG3	N3	-0.612000	1.5000	NC
RG3	C4	0.515000	1.7000	CB
RG3	C3'	0.101000	1.7000	CT
RG3	H3'	0.123000	1.1000	H1
RG3	C2'	0.090000	1.7000	CT
RG3	H2'1	0.176000	1.1000	H1
RG3	O2'	-0.203000	1.4000	OH
RG3	HO'2	0.000000	0.0000	HO
RG3	O3'	-0.215000	1.4000	OH
RG3	H3T	0.000000	0.0000	HO
RG5	H5T	0.000000	0.0000	HO
RG5	O5'	-0.239000	1.4000	OH
RG5	C5'	0.001000	1.7000	CT
RG5	H5'1	0.166000	1.1000	H1
RG5	H5'2	0.166000	1.1000	H1
RG5	C4'	0.045000	1.7000	CT
RG5	H4'	0.153000	1.1000	H1
RG5	O4'	-0.515000	1.4000	OS
RG5	C1'	0.252000	1.7000	CT
RG5	H1'	0.171000	1.1000	H2
RG5	N9	-0.544000	1.5000	N*
RG5	C8	0.171000	1.7000	CK
RG5	H8	0.189000	1.1000	H5
RG5	N7	-0.478000	1.5000	NB
RG5	C5	0.124000	1.7000	CB
RG5	C6	0.584000	1.7000	C
RG5	O6	-0.521000	1.4000	O
RG5	N1	-0.715000	1.5000	NA
RG5	H1	0.334000	1.1000	H
RG5	C2	0.784000	1.7000	CA
RG5	N2	-0.813000	1.5000	N2
RG5	H21	0.355000	1.1000	H
RG5	H22	0.355000	1.1000	H
RG5	N3	-0.612000	1.5000	NC
RG5	C4	0.515000	1.7000	CB
RG5	C3'	0.101000	1.7000	CT
RG5	H3'	0.123000	1.1000	H1
RG5	C2'	0.090000	1.7000	CT
RG5	H2'1	0.176000	1.1000	H1
RG5	O2'	-0.203000	1.4000	OH
RG5	HO'2	0.000000	0.0000	HO
RG5	O3'	-0.555000	1.4000	OS
RGN	H5T	0.000000	0.0000	HO
RGN	O5'	-0.239000	1.4000	OH
RGN	C5'	0.001000	1.7000	CT
RGN	H5'1	0.166000	1.1000	H1
RGN	H5'2	0.166000	1.1000	H1
RGN	C4'	0.045000	1.7000	CT
RGN	H4'	0.153000	1.1000	H1
RGN	O4'	-0.515000	1.4000	OS
RGN	C1'	0.252000	1.7000	CT
RGN	H1'	0.171000	1.1000	H2
RGN	N9	-0.544000	1.5000	N*
RGN	C8	0.171000	1.7000	CK
RGN	H8	0.189000	1.1000	H5
RGN	N7	-0.478000	1.5000	NB
RGN	C5	0.124000	1.7000	CB
RGN	C6	0.584000	1.7000	C
RGN	O6	-0.521000	1.4000	O
RGN	N1	-0.715000	1.5000	NA
RGN	H1	0.334000	1.1000	H
RGN	C2	0.784000	1.7000	CA
RGN	N2	-0.813000	1.5000	N2
RGN	H21	0.355000	1.1000	H
RGN	H22	0.355000	1.1000	H
RGN	N3	-0.612000	1.5000	NC
RGN	C4	0.515000	1.7000	CB
RGN	C3'	0.101000	1.7000	CT
RGN	H3'	0.123000	1.1000	H1
RGN	C2'	0.090000	1.7000	CT
RGN	H2'1	0.176000	1.1000	H1
RGN	O2'	-0.203000	1.4000	OH
RGN	HO'2	0.000000	0.0000	HO
RGN	O3'	-0.215000	1.4000	OH
RGN	H3T	0.000000	0.0000	HO
RU	P	0.962000	1.9000	P
RU	O1P	-0.662000	1.4000	O2
RU	O2P	-0.662000	1.4000	O2
RU	O5'	-0.537000	1.4000	OS
RU	C5'	0.001000	1.7000	CT
RU	H5'1	0.166000	1.1000	H1
RU	H5'2	0.166000	1.1000	H1
RU	C4'	0.045000	1.7000	CT
RU	H4'	0.153000	1.1000	H1
RU	O4'	-0.515000	1.4000	OS
RU	C1'	0.257000	1.7000	CT
RU	H1'	0.189000	1.1000	H2
RU	N1	-0.538000	1.5000	N*
RU	C6	0.066000	1.7000	CM
RU	H6	0.220000	1.1000	H4
RU	C5	-0.261000	1.7000	CM
RU	H5	0.169000	1.1000	HA
RU	C4	0.626000	1.7000	C
RU	O4	-0.516000	1.4000	O
RU	N3	-0.699000	1.5000	NA
RU	H3	0.361000	1.1000	H
RU	C2	0.797000	1.7000	C
RU	O2	-0.520000	1.4000	O
RU	C3'	0.101000	1.7000	CT
RU	H3'	0.123000	1.1000	H1
RU	C2'	0.090000	1.7000	CT
RU	H2'1	0.176000	1.1000	H1
RU	O2'	-0.203000	1.4000	OH
RU	HO'2	0.000000	0.0000	HO
RU	O3'	-0.555000	1.4000	OS
RU3	P	0.962000	1.9000	P
RU3	O1P	-0.662000	1.4000	O2
RU3	O2P	-0.662000	1.4000	O2
RU3	O5'	-0.537000	1.4000	OS
RU3	C5'	0.001000	1.7000	CT
RU3	H5'1	0.166000	1.1000	H1
RU3	H5'2	0.166000	1.1000	H1
RU3	C4'	0.045000	1.7000	CT
RU3	H4'	0.153000	1.1000	H1
RU3	O4'	-0.515000	1.4000	OS
RU3	C1'	0.257000	1.7000	CT
RU3	H1'	0.189000	1.1000	H2
RU3	N1	-0.538000	1.5000	N*
RU3	C6	0.066000	1.7000	CM
RU3	H6	0.220000	1.1000	H4
RU3	C5	-0.261000	1.7000	CM
RU3	H5	0.169000	1.1000	HA
RU3	C4	0.626000	1.7000	C
RU3	O4	-0.516000	1.4000	O
RU3	N3	-0.699000	1.5000	NA
RU3	H3	0.361000	1.1000	H
RU3	C2	0.797000	1.7000	C
RU3	O2	-0.520000	1.4000	O
RU3	C3'	0.101000	1.7000	CT
RU3	H3'	0.123000	1.1000	H1
RU3	C2'	0.090000	1.7000	CT
RU3	H2'1	0.176000	1.1000	H1
RU3	O2'	-0.203000	1.4000	OH
RU3	HO'2	0.000000	0.0000	HO
RU3	O3'	-0.215000	1.4000	OH
RU3	H3T	0.000000	0.0000	HO
RU5	H5T	0.000000	0.0000	HO
RU5	O5'	-0.239000	1.4000	OH
RU5	C5'	0.001000	1.7000	CT
RU5	H5'1	0.166000	1.1000	H1
RU5	H5'2	0.166000	1.1000	H1
RU5	C4'	0.045000	1.7000	CT
RU5	H4'	0.153000	1.1000	H1
RU5	O4'	-0.515000	1.4000	OS
RU5	C1'	0.257000	1.7000	CT
RU5	H1'	0.189000	1.1000	H2
RU5	N1	-0.538000	1.5000	N*
RU5	C6	0.066000	1.7000	CM
RU5	H6	0.220000	1.1000	H4
RU5	C5	-0.261000	1.7000	CM
RU5	H5	0.169000	1.1000	HA
RU5	C4	0.626000	1.7000	C
RU5	O4	-0.516000	1.4000	O
RU5	N3	-0.699000	1.5000	NA
RU5	H3	0.361000	1.1000	H
RU5	C2	0.797000	1.7000	C
RU5	O2	-0.520000	1.4000	O
RU5	C3'	0.101000	1.7000	CT
RU5	H3'	0.123000	1.1000	H1
RU5	C2'	0.090000	1.7000	CT
RU5	H2'1	0.176000	1.1000	H1
RU5	O2'	-0.203000	1.4000	OH
RU5	HO'2	0.000000	0.0000	HO
RU5	O3'	-0.555000	1.4000	OS
RUN	H5T	0.000000	0.0000	HO
RUN	O5'	-0.239000	1.4000	OH
RUN	C5'	0.001000	1.7000	CT
RUN	H5'1	0.166000	1.1000	H1
RUN	H5'2	0.166000	1.1000	H1
RUN	C4'	0.045000	1.7000	CT
RUN	H4'	0.153000	1.1000	H1
RUN	O4'	-0.515000	1.4000	OS
RUN	C1'	0.257000	1.7000	CT
RUN	H1'	0.189000	1.1000	H2
RUN	N1	-0.538000	1.5000	N*
RUN	C6	0.066000	1.7000	CM
RUN	H6	0.220000	1.1000	H4
RUN	C5	-0.261000	1.7000	CM
RUN	H5	0.169000	1.1000	HA
RUN	C4	0.626000	1.7000	C
RUN	O4	-0.516000	1.4000	O
RUN	N3	-0.699000	1.5000	NA
RUN	H3	0.361000	1.1000	H
RUN	C2	0.797000	1.7000	C
RUN	O2	-0.520000	1.4000	O
RUN	C3'	0.101000	1.7000	CT
RUN	H3'	0.123000	1.1000	H1
RUN	C2'	0.090000	1.7000	CT
RUN	H2'1	0.176000	1.1000	H1
RUN	O2'	-0.203000	1.4000	OH
RUN	HO'2	0.000000	0.0000	HO
RUN	O3'	-0.215000	1.4000	OH
RUN	H3T	0.000000	0.0000	HO
H2O	OH	-0.72	1.4
H2O	HH1	0.36	1.0
H2O	HH2	0.36	1.0
##########################################
# custom
##########################################
ALC	N	-0.4	1.5
ALC	CA	0	2
ALC	HN	0.4	1
ALC	HA	0	0
ALC	C	0.55	1.7
ALC	O	-0.55	1.4
ALC	CB	0	2
ALC	HB1	0	0
ALC	HB2	0	0
ALC	CG	0	2
ALC	HG	0	0
ALC	CD1	0	2
ALC	HD11	0	0
ALC	HD12	0	0
ALC	CE1	0	2
ALC	HE11	0	0
ALC	HE12	0	0
ALC	CZ	0	2
ALC	HZ1	0	0
ALC	HZ2	0	0
ALC	CE2	0	2
ALC	HE21	0	0
ALC	HE22	0	0
ALC	CD2	0	2
ALC	HD21	0	0
ALC	HD22	0	0
CU	CU	2.00	1.2
