# Supplementary material for: Hydrophobic tuning with non-canonical amino acids in a copper metalloenzyme
Source: Nat Chem. 2026 Apr 13;18(7):1269–77. doi: 10.1038/s41557-026-02116-7 (PMC13323077; doi:10.1038/s41557-026-02116-7)
Supplement: Supplementary file 5 — Source data for Supplementary Information figures. [file 41557_2026_2116_MOESM5_ESM.zip]

Archive with 21 entries (21 files):
- SourceData-SI-Figure4.xlsx
- SourceData-SI-Figure3.xlsx
- SourceData-SI-Figure2.xlsx
- SourceData-SI-Figure1.xlsx
- .DS_Store
- SourceData-SI-Figure24.zip
- SourceData-SI-Figure22-23.zip
- SourceData-Si-Figure21.zip
- SourceData-SI-Figure20.zip
- SourceData-SI-Figure19.zip
- SourceData-SI-Figure17-18.zip
- SourceData-SI-Figure16.zip
- SourceData-SI-Figure15.xlsx
- SourceData-SI-Figure14.xlsx
- SourceData-SI-Figure13_update.xlsx
- SourceData-SI-Figure11.xlsx
- SourceData-SI-Figure10.xlsx
- SourceData-SI-Figure9.xlsx
- SourceData-SI-Figure8.xlsx
- SourceData-SI-Figure7.xlsx
- SourceData-SI-Figure5.xlsx
