# Supplementary material for: Hydrophobic tuning with non-canonical amino acids in a copper metalloenzyme
Source: Nat Chem. 2026 Apr 13;18(7):1269–77. doi: 10.1038/s41557-026-02116-7 (PMC13323077; doi:10.1038/s41557-026-02116-7)
Supplement: Supplementary file 5 — Source data for Supplementary Information figures. [file 41557_2026_2116_MOESM5_ESM.zip › SourceData-SI-Figure4.xlsx]

## Sheet: copper per enzyme
M298	M298C5a	M298C6a	M298F	M298L	PWC6a	M298I	M298Q
3.97257	3.31741	3.06837	3.59454	3.80208	2.65	3.49	4
3.9598	3.62392	3.40809	3.46939	3.76568	2.14	3.48	3.97
4.00067	3.73886	3.10924	3.53069	3.68394	1.82	3.6	3.91

## Sheet: AAS output
	mg/mL		protein concentration:	2 µM
1uM	0.065
wt-1	0.526
wt-1	0.51
wt-1	0.518
wt-2	0.521
wt-2	0.508
wt-2	0.52
wt-3	0.531
wt-3	0.52
wt-3	0.514
F-1	0.47
F-1	0.469
F-1	0.467
F-2	0.455
F-2	0.45
F-2	0.452
F-3	0.453
F-3	0.466
F-3	0.462
L-1	0.476
L-1	0.491
L-1	0.526
L-1	0.49
L-2	0.491
L-2	0.485
L-2	0.497
L-3	0.482
L-3	0.487
L-3	0.472
Cha-1	0.449
Cha-1	0.418
Cha-1	0.415
Cha-1	0.448
Cha-2	0.48
Cha-2	0.453
Cha-2	0.498
Cha-2	0.459
Cha-3	0.476
Cha-3	0.491
Cha-3	0.503
Cha-3	0.48
Cpa-1	0.401
Cpa-1	0.403
Cpa-1	0.396
Cpa-2	0.438
Cpa-2	0.451
Cpa-2	0.444
Cpa-3	0.397
Cpa-3	0.411
Cpa-3	0.408
M298I	0.455
M298I	0.454
M298I	0.469
M298Q	0.522
M298Q	0.518
M298Q	0.51
PWC6a-1	0.348
PWC6a-1	0.347
PWC6a-1	0.341
PWC6a-2	0.279
PWC6a-2	0.281
PWC6a-2	0.278
PWC6a-3	0.215
PWC6a-3	0.252
PWC6a-3	0.245
M298I	0.455
M298I	0.454
M298I	0.469
M298Q	0.522
M298Q	0.518
M298Q	0.51
PWC6a-1	0.348
PWC6a-1	0.347
PWC6a-1	0.341
PWC6a-2	0.279
PWC6a-2	0.281
PWC6a-2	0.278
PWC6a-3	0.215
PWC6a-3	0.252
PWC6a-3	0.245
