# Supplementary material for: Hydrophobic tuning with non-canonical amino acids in a copper metalloenzyme
Source: Nat Chem. 2026 Apr 13;18(7):1269–77. doi: 10.1038/s41557-026-02116-7 (PMC13323077; doi:10.1038/s41557-026-02116-7)
Supplement: Supplementary file 5 — Source data for Supplementary Information figures. [file 41557_2026_2116_MOESM5_ESM.zip › SourceData-SI-Figure3.xlsx]

## Sheet: i
A representative peptide spectrum is shown.
