# Supplementary material for: Hydrophobic tuning with non-canonical amino acids in a copper metalloenzyme
Source: Nat Chem. 2026 Apr 13;18(7):1269–77. doi: 10.1038/s41557-026-02116-7 (PMC13323077; doi:10.1038/s41557-026-02116-7)
Supplement: Supplementary file 5 — Source data for Supplementary Information figures. [file 41557_2026_2116_MOESM5_ESM.zip › SourceData-SI-Figure1.xlsx]

## Sheet: a
These Data were used for Supplementary Figure 1.a and b.
Abs600:	Absorbance was recorded at 600 nm with 9 nm bandwith and 25 Flashes.
	MmPylTCUA	MmPylTCUA+PylRSC6av0	MmPylTCUA+PylRSC6av0+6mMC6a
replicate 1	1.1673	0.9227	0.8496
replicate 2	1.2652	0.918	0.8034
replicate 3	1.2206	0.8484	0.8497
replicate 4	1.2053	0.8183	0.8255
replicate 5	1.1576	0.807	0.8669
replicate 6	1.1945	0.8416	0.8705
Fluorescence:	Fluorescence was recorded with Excitation Wavelength 480 nm (9 nm bandwith) and Emission Wavelength 510 nm (20 nm bandwith), using a Gain of 50, 25 Flashes and 20 μs integration time)
	MmPylTCUA	MmPylTCUA+PylRSC6av0	MmPylTCUA+PylRSC6av0+6mMC6a
replicate 1	245	3854	9957
replicate 2	256	3890	9217
replicate 3	247	3492	9455
replicate 4	259	3274	9384
replicate 5	235	2940	9547
replicate 6	255	3405	9570
Fluorescence/Abs600:
	MmPylTCUA	MmPylTCUA+PylRSC6av0	MmPylTCUA+PylRSC6av0+6mMC6a
replicate 1	209.886	4176.87	11719.6
replicate 2	202.34	4237.47	11472.5
replicate 3	202.359	4115.98	11127.5
replicate 4	214.884	4000.98	11367.7
replicate 5	203.006	3643.12	11012.8
replicate 6	213.478	4045.87	10993.7

## Sheet: b
These Data were used for Supplementary Figure 1.a and b.
Abs600:	Absorbance was recorded at 600 nm with 9 nm bandwith and 25 Flashes.
	MmPylTCUA	MmPylTCUA+PylRSC6a	MmPylTCUA+PylRSC6a+6mMC6a
replicate 1	1.1673	1.1354	0.9241
replicate 2	1.2652	1.1088	0.8512
replicate 3	1.2206	1.0936	0.8863
replicate 4	1.2053	1.0761	0.8511
replicate 5	1.1576	1.0633	0.8979
replicate 6	1.1945	1.0756	0.8617
Fluorescence:	Fluorescence was recorded with Excitation Wavelength 480 nm (9 nm bandwith) and Emission Wavelength 510 nm (20 nm bandwith), using a Gain of 50, 25 Flashes and 20 μs integration time)
	MmPylTCUA	MmPylTCUA+PylRSC6a	MmPylTCUA+PylRSC6a+6mMC6a
replicate 1	245	1710	9067
replicate 2	256	1653	8530
replicate 3	247	1615	8630
replicate 4	259	1623	8457
replicate 5	235	1568	8104
replicate 6	255	1590	8493
Fluorescence/Abs600:
	MmPylTCUA	MmPylTCUA+PylRSC6a	MmPylTCUA+PylRSC6a+6mMC6a
replicate 1	209.886	1506.08	9811.71
replicate 2	202.34	1490.8	10021.1
replicate 3	202.359	1476.77	9737.11
replicate 4	214.884	1508.22	9936.55
replicate 5	203.006	1474.65	9025.5
replicate 6	213.478	1478.24	9856.1
