# Supplementary material for: Hydrophobic tuning with non-canonical amino acids in a copper metalloenzyme
Source: Nat Chem. 2026 Apr 13;18(7):1269–77. doi: 10.1038/s41557-026-02116-7 (PMC13323077; doi:10.1038/s41557-026-02116-7)
Supplement: Supplementary file 5 — Source data for Supplementary Information figures. [file 41557_2026_2116_MOESM5_ESM.zip › SourceData-SI-Figure15.xlsx]

## Sheet: a) ABTS kinetics
Raw data can be found in the souce data of supplementary figure 7
ABTS conc. (mM)	M298			M298C6a			PWC6a			Fungal
5	1.32151	1.37547	1.46947	2.41221	2.58753	2.34852	1.29814	1.221	1.42804	69.2852	71.8367	67.7523
4	1.20819	1.28889	1.36728	2.38639	2.53775	2.2018	1.34144	1.25634	1.31424	68.0841	76.8866	64.6268
3	1.10848	1.12981	1.28163	2.12172	2.28065	2.04906	1.30362	1.19379	1.39519	67.4935	71.0735	62.1848
2	0.945993	0.972429	1.01634	2.00732	2.02108	1.76382	1.29217	1.15315	1.31125	60.7813	66.2824	58.1668
1	0.648853	0.709147	0.789229	1.42247	1.50394	1.40036	1.02906	0.970331	1.03437	47.8347	54.2549	43.8432
0.5	0.486988	0.523164	0.583767	0.962999	0.985261	0.927596	0.693615	0.633063	0.726463	33.7036	37.1145	31.6399
0.25	0.398093	0.418191	0.430095	0.554857	0.585158	0.533367	0.471977	0.393673	0.413581	23.5706	24.7651	20.4485
0.125	0.311208	0.358052	0.346148	0.34924	0.365627	0.342747	0.254652	0.246523	0.226781	15.3189	16.0787	13.7462

## Sheet: b) AmplexRed kinetics
Raw data can be found in the souce data of supplementary figure 14
ABTS conc. (mM)	M298			M298C6a			PWC6a			Fungal
600	0.028258	0.031348	0.03229	0.256531	0.248481	0.261575	0.766507	0.667449	0.662457	7.61988	7.32015	7.75295
400	0.023094	0.027963	0.035967	0.219846	0.236589	0.235849	0.817204	0.789724	0.772324	7.19045	7.0847	6.8531
200	0.018242	0.02109	0.022278	0.139012	0.137751	0.141307	0.645992	0.633483	0.590815	4.74636	4.66859	4.70559
100	0.00946	0.012295	0.013385	0.079293	0.072979	0.085708	0.428642	0.436952	0.384723	3.12441	2.97581	3.02807
50	0.006241	0.00655	0.008395	0.047999	0.044356	0.045674	0.269722	0.269542	0.284307	1.90709	1.85551	1.89248
25	0.004506	0.004585	0.005747	0.025883	0.026169	0.026322	0.164978	0.148244	0.156901	1.10494	1.06568	1.09426

## Sheet: c) TTN
Raw data can be found in the souce data of supplementary figure 10
Redox potential substrate (mV)	M298			M298C5a			M298C6a			M298F			M298L			PWC6a			Fungal
605	19704.1	17964.4	18416.3	4524.21	3716.34	3881.44	3626.17	3429.31	3069.09	1319.48	1507.17	1268.23	2351.1	2245.21	2216.05	1961.75	1285.86	1643.88	14280.4	15872.4	13846.4
676	1917.78	1714.56	3356.54	2147.64	1897.95	1797.59	4161.65	4180.44	3138.28	547.515	547.812	556.414	407.5	440.441	398.608	3121.58	1993.69	2571.61	5342.52	5546.39	5857.09
742	1466.22	1410.24	1391.06	3398.1	3548.51	3581.03	5920.34	5546.22	5583.66	328.558	332.614	321.8	199.033	201.91	193.559	7062.09	6773.78	6480.44	22321.1	21463.6	23278
742	1489.69	1413.26	1364.57	4375.12	4088.35	3579.01	5290.26	5090.12	5016.52	352.4	352.746	351.63	247.701	259.766	238.165	9889.8	7899.68	8136.2	25389.8	26788.2	25355.7
783	1036.04	1092.29	1108.21	2093.55	2176.66		2593.08	2432.5	2424.09	351.148	347.79	358.594	208.653	201.77	194.192	6333	6183.39	6836.32	30769.9	30915.6	33577.7
818	274.45	289.365	308.736	474.324	473.569	479.971	554.309	546.504	550.545	143.772	199.386	141.133	49.4869	61.6068	54.9724	2267.56	2108.99	2222.61	57514.8	67503.9	32268.6
883	20.3658	30.9437	32.4941	86.3089	89.1097	93.6365	115.963	117.688	120.425	23.9224	22.5107	14.1219	4.33765	14.1471	14.5642	360.988	345.332	373.365	2499.53	2550.06	3975.21
934	11.0285	9.7754	14.4755	42.979	50.9735	69.2278	70.5179	70.5275	72.093	20.1044	11.7439	17.6459	-4.56816	1.88465	2.83731	345.467	274.703	298.093	2689.18	2574.61	3910.79
