# Supplementary material for: Hydrophobic tuning with non-canonical amino acids in a copper metalloenzyme
Source: Nat Chem. 2026 Apr 13;18(7):1269–77. doi: 10.1038/s41557-026-02116-7 (PMC13323077; doi:10.1038/s41557-026-02116-7)
Supplement: Supplementary file 5 — Source data for Supplementary Information figures. [file 41557_2026_2116_MOESM5_ESM.zip › SourceData-SI-Figure14.xlsx]

## Sheet: a) Neg Cont
Time (min)	600			400			200			100			50			25
0	1271	1246	1271	896	906	892	500	490	489	266	259	263	141	135	137	84	78	79
1.00333	1288	1259	1290	912	918	915	518	510	515	273	269	283	143	144	147	81	83	83
2.00333	1305	1260	1313	923	929	934	522	520	517	281	281	285	147	144	149	83	84	85
3.00333	1287	1254	1327	941	943	943	519	523	526	283	280	290	150	146	151	85	86	87
4.00333	1282	1253	1339	952	965	963	531	532	535	289	290	294	150	148	152	85	87	89
5.00333	1298	1277	1363	965	976	983	541	547	550	293	296	303	154	153	156	90	91	91
6.00333	1315	1277	1384	985	999	998	558	557	559	301	303	307	157	156	162	91	94	95
7.00333	1321	1299	1403	1005	1016	1024	570	571	579	308	311	316	159	161	162	94	94	95
8.00333	1325	1307	1394	1022	1034	1040	579	581	587	315	316	324	163	162	167	96	96	97
9.00333	1345	1326	1419	1042	1060	1059	595	594	604	322	330	330	167	168	172	99	98	100
10.0033	1355	1344	1440	1056	1072	1081	604	611	611	330	333	339	170	171	176	101	104	102
11.005	1358	1356	1458	1069	1091	1106	619	618	628	334	338	348	174	176	179	102	103	103
12.0017	1360	1378	1426	1093	1115	1118	627	627	637	344	347	354	178	177	181	106	107	106
13.005	1367	1391	1441	1113	1129	1137	633	643	654	352	355	362	182	181	184	104	108	108
14.005	1347	1402	1455	1131	1147	1154	642	653	663	359	359	368	186	185	189	107	111	109
15.005	1347	1415	1492	1148	1163	1172	650	663	674	366	368	376	186	188	193	109	112	112
16.005	1369	1429	1503	1162	1182	1184	662	674	687	373	375	384	189	193	197	110	113	113
17.005	1382	1429	1525	1181	1197	1213	675	692	696	377	382	389	192	196	199	111	116	117
18.005	1395	1419	1545	1173	1213	1229	687	701	709	384	389	398	197	196	202	117	118	117
19.005	1415	1425	1559	1196	1228	1252	694	711	723	394	397	406	202	202	204	118	121	120
20.005	1436	1427	1568	1208	1244	1266	705	714	735	399	402	410	206	206	208	119	122	122
21.005	1456	1453	1583	1226	1247	1282	715	727	748	408	411	413	207	208	213	121	124	123
22.005	1471	1467	1580	1239	1256	1296	728	730	760	409	410	422	210	211	214	122	126	125
23.005	1492	1477	1597	1248	1272	1316	738	746	774	414	419	433	215	211	217	124	128	126
24.0067	1514	1509	1612	1269	1276	1332	744	751	776	422	428	434	215	213	221	126	130	128
25.0033	1526	1509	1612	1281	1287	1343	755	767	789	429	428	443	218	218	223	127	131	129
26.0067	1542	1524	1626	1293	1297	1358	763	773	798	436	438	447	219	223	227	127	133	133
27.0067	1565	1542	1625	1297	1312	1376	769	779	810	442	443	450	224	224	229	131	134	133
28.0067	1581	1566	1625	1313	1330	1386	787	791	819	445	447	463	228	228	229	133	136	135
29.0067	1589	1582	1640	1329	1347	1402	792	804	825	449	458	462	227	232	234	135	136	137
30.0067	1616	1599	1657	1343	1353	1411	801	815	829	455	458	473	231	233	238	135	138	139
31.0067	1641	1620	1674	1333	1371	1420	810	816	840	459	465	474	233	237	238	136	140	142
32.0067	1660	1643	1680	1318	1382	1435	817	830	846	468	471	480	237	239	242	137	143	141
33.0067	1671	1653	1689	1320	1388	1453	829	832	859	472	478	486	238	242	244	142	143	144
34.0067	1692	1670	1718	1330	1411	1456	842	842	864	474	482	490	241	243	248	142	144	145
35.0067	1707	1684	1732	1341	1414	1472	845	853	867	480	485	497	244	247	251	143	146	147
36.005	1716	1694	1743	1357	1422	1487	852	858	880	484	492	499	249	248	255	147	148	148
37.0067	1745	1703	1769	1370	1441	1499	854	871	887	493	494	503	249	252	255	145	151	150
38.0083	1746	1724	1781	1378	1447	1496	868	874	892	492	499	507	252	255	255	147	154	150
39.0083	1771	1733	1785	1387	1453	1510	870	878	898	492	503	512	253	254	260	148	151	152
40.0083	1782	1748	1805	1394	1468	1521	874	886	905	499	503	516	253	255	261	150	153	154
41.0083	1802	1774	1819	1406	1483	1523	886	900	914	503	510	518	257	257	262	153	154	154
42.0083	1817	1778	1833	1421	1486	1542	894	906	916	508	517	529	260	262	264	152	155	153
43.0083	1833	1800	1842	1437	1502	1543	894	905	930	511	517	531	261	261	265	155	158	158
44.0083	1841	1814	1855	1443	1512	1546	907	911	938	514	521	530	263	264	269	155	156	159
45.0083	1858	1823	1883	1453	1514	1564	913	918	947	523	527	538	263	268	271	155	160	162
46.005	1870	1838	1892	1466	1531	1574	915	930	954	524	530	541	265	272	272	158	161	161
47.0067	1887	1852	1915	1483	1540	1584	924	941	957	528	538	546	270	271	275	160	163	164
48.0083	1897	1879	1922	1482	1553	1593	928	942	966	533	539	550	274	273	276	160	163	165
49.0083	1922	1882	1935	1503	1570	1597	936	950	971	534	541	551	273	273	279	162	164	167
50.0083	1933	1891	1956	1516	1577	1601	939	959	981	541	547	556	276	276	281	162	167	169
51.0083	1933	1918	1970	1502	1588	1616	942	963	988	545	545	561	279	278	282	164	169	172
52.0083	1953	1917	1973	1518	1595	1626	954	971	990	551	558	563	281	281	283	164	171	171
53.01	1965	1929	1992	1528	1591	1641	956	977	995	553	557	570	282	283	289	167	169	172
54.01	1976	1947	2009	1533	1569	1639	965	982	1006	553	557	569	282	282	287	167	170	172
55.01	1982	1960	2011	1544	1556	1647	967	985	1013	556	567	579	285	285	291	168	173	174
56.01	1991	1967	2022	1547	1559	1660	973	993	1020	564	569	581	286	287	291	169	174	179
57.01	2007	1978	2042	1554	1559	1663	977	1003	1026	562	570	582	290	291	294	170	176	177
58.0067	2025	1989	2044	1556	1568	1664	982	1000	1030	568	575	588	290	291	296	173	175	178
59.01	2025	1991	2066	1566	1573	1681	987	1010	1028	569	575	590	292	295	296	175	176	179
60.01	2032	1999	2068	1574	1574	1675	992	1012	1034	572	580	598	292	295	299	177	179	179

## Sheet: a) M298
Time (min)	600			400			200			100			50			25
0	1145	1186	1169	796	837	864	471	479	488	266	270	272	148	145	149	91	92	90
1.00333	1204	1234	1231	847	867	920	512	508	530	296	288	310	168	158	173	103	96	107
2.00333	1254	1285	1327	894	911	968	555	538	571	324	313	341	191	176	202	118	111	125
3.00333	1309	1336	1366	943	948	1019	591	572	611	357	343	372	212	195	224	133	122	140
4.00333	1368	1394	1430	992	1004	1071	630	607	657	388	369	406	237	214	244	149	137	155
5.00333	1427	1467	1503	1049	1060	1121	674	648	703	416	397	438	257	237	269	164	151	172
6.00333	1475	1521	1567	1098	1116	1178	714	690	745	447	424	474	279	257	295	178	164	187
7.00333	1542	1592	1609	1150	1178	1234	757	729	789	477	459	506	302	279	317	191	178	201
8.00333	1606	1657	1686	1192	1231	1299	795	775	836	508	489	543	323	299	339	206	191	218
9.00333	1678	1728	1766	1243	1271	1357	834	814	878	541	520	574	345	322	362	218	205	235
10.0033	1749	1818	1856	1304	1333	1409	878	863	925	569	550	610	370	342	388	236	217	247
11.005	1823	1887	1925	1361	1396	1468	927	906	973	599	579	644	395	363	413	253	230	264
12.0017	1892	1961	2029	1422	1449	1540	969	951	1027	631	609	683	418	388	437	267	242	280
13.005	1963	2051	2105	1497	1517	1618	1013	996	1073	665	644	720	438	413	462	283	257	295
14.005	2002	2140	2214	1559	1593	1703	1063	1040	1124	696	681	763	465	436	489	295	266	312
15.005	2059	2236	2320	1627	1673	1782	1118	1098	1180	736	714	797	492	459	515	309	284	327
16.005	2132	2324	2441	1700	1754	1865	1165	1144	1235	768	751	839	510	489	541	324	302	343
17.005	2251	2448	2562	1734	1839	1951	1201	1198	1300	804	791	874	538	509	564	338	314	360
18.005	2341	2570	2695	1802	1928	2045	1250	1252	1358	838	832	918	562	532	595	356	332	377
19.005	2441	2698	2829	1839	2010	2146	1305	1310	1416	876	871	968	585	562	619	371	347	395
20.005	2537	2804	2958	1910	2098	2240	1358	1365	1476	911	907	1005	611	581	645	385	363	410
21.005	2645	2926	3107	1987	2193	2348	1408	1425	1542	945	943	1042	638	610	674	398	377	429
22.005	2750	3009	3239	2064	2285	2447	1466	1468	1598	982	975	1086	660	636	700	409	390	444
23.005	2861	3127	3374	2147	2381	2554	1528	1531	1671	1015	1022	1131	684	658	730	428	409	464
24.0067	2982	3250	3529	2213	2486	2647	1582	1585	1731	1048	1054	1178	707	684	754	444	424	478
25.0033	3094	3353	3654	2301	2570	2761	1648	1650	1803	1089	1103	1227	735	712	785	458	438	495
26.0067	3190	3461	3811	2387	2692	2896	1704	1703	1876	1134	1149	1273	762	743	817	475	455	513
27.0067	3339	3600	3954	2465	2775	2994	1771	1778	1938	1172	1191	1322	785	765	846	488	474	536
28.0067	3459	3729	4135	2560	2886	3100	1823	1846	2004	1215	1229	1350	807	790	876	504	486	556
29.0067	3587	3867	4271	2646	2998	3222	1889	1919	2076	1248	1268	1398	830	823	902	517	505	570
30.0067	3723	3995	4430	2736	3081	3321	1902	1969	2138	1287	1304	1440	860	849	941	534	524	594
31.0067	3857	4109	4583	2818	3197	3456	1951	2041	2224	1324	1341	1488	885	879	970	549	539	610
32.0067	3963	4239	4733	2899	3352	3590	2008	2111	2290	1355	1399	1520	894	901	994	566	556	630
33.0067	4072	4380	4897	3000	3441	3690	2062	2170	2364	1394	1427	1581	924	926	1025	576	573	645
34.0067	4217	4505	5022	3072	3563	3817	2123	2237	2441	1433	1477	1617	945	957	1059	594	587	667
35.0067	4328	4504	5175	3171	3647	3941	2180	2313	2505	1473	1489	1652	968	980	1089	608	607	688
36.005	4472	4629	5339	3266	3758	4049	2235	2393	2597	1514	1538	1717	1000	1016	1120	618	624	704
37.0067	4599	4745	5492	3360	3688	4195	2288	2468	2664	1554	1576	1775	1024	1045	1153	631	641	722
38.0083	4730	4884	5644	3447	3755	4332	2326	2542	2736	1587	1623	1829	1045	1066	1193	646	652	749
39.0083	4855	5019	5782	3544	3846	4453	2389	2614	2817	1622	1661	1875	1070	1084	1219	662	674	769
40.0083	4973	5129	5924	3631	3905	4584	2456	2694	2893	1656	1698	1925	1093	1119	1251	674	690	791
41.0083	5108	5276	6066	3715	4000	4717	2521	2774	2970	1697	1742	1978	1118	1149	1288	693	705	814
42.0083	5259	5405	6193	3836	4024	4862	2586	2861	3078	1748	1797	2034	1146	1166	1312	707	726	838
43.0083	5392	5538	6353	3931	4116	4991	2652	2951	3143	1789	1853	2095	1158	1201	1357	724	747	862
44.0083	5513	5671	6466	4043	4221	5130	2725	3027	3249	1841	1907	2139	1184	1225	1390	739	764	887
45.0083	5666	5850	6649	4141	4354	5263	2797	3102	3306	1882	1944	2187	1219	1238	1413	752	782	896
46.005	5771	5990	6769	4221	4444	5422	2872	3214	3403	1938	1995	2275	1241	1280	1466	772	807	905
47.0067	5916	6081	6966	4305	4580	5568	2941	3301	3499	1983	2050	2325	1262	1320	1504	785	821	930
48.0083	6040	6221	7087	4412	4685	5734	3023	3415	3586	2008	2091	2378	1284	1333	1529	803	841	968
49.0083	6169	6356	7219	4523	4785	5883	3094	3491	3662	2042	2146	2444	1301	1356	1570	817	866	990
50.0083	6303	6465	7373	4619	4870	6009	3162	3574	3777	2086	2200	2524	1335	1405	1607	833	880	1007
51.0083	6443	6660	7398	4753	5009	6141	3222	3693	3829	2121	2275	2563	1350	1430	1643	860	898	1037
52.0083	6600	6806	7518	4874	5128	6314	3296	3771	3956	2158	2312	2625	1376	1443	1671	877	921	1057
53.01	6724	6967	7657	4969	5244	6476	3370	3860	4064	2187	2351	2688	1396	1468	1697	889	924	1068
54.01	6826	7158	7775	5050	5361	6640	3447	3974	4147	2220	2413	2747	1417	1498	1748	906	943	1103
55.01	6969	7255	7918	5145	5473	6808	3540	4074	4246	2274	2472	2810	1445	1503	1779	921	967	1121
56.01	7096	7351	8105	5232	5626	6954	3630	4147	4370	2320	2523	2873	1464	1544	1803	943	978	1135
57.01	7231	7492	8227	5372	5773	7118	3725	4234	4471	2354	2570	2918	1510	1589	1854	964	997	1168
58.0067	7376	7618	8415	5480	5879	7281	3841	4358	4553	2397	2652	2965	1540	1615	1885	962	1025	1177
59.01	7488	7794	8532	5624	6021	7430	3901	4465	4651	2441	2719	3025	1563	1645	1904	989	1045	1190
60.01	7586	7884	8658	5731	6089	7583	3925	4577	4781	2485	2782	3085	1617	1679	1971	1013	1051	1226

## Sheet: a) M298C5a
Time (min)	600			400			200			100			50			25
0	1211	1238	1220	894	900	888	484	474	473	282	282	284	168	161	159	102	92	91
1.00333	1221	1266	1243	910	919	904	493	487	488	291	291	294	170	168	171	99	98	99
2.00333	1243	1289	1279	933	935	925	511	508	508	303	303	306	178	174	176	104	106	104
3.00333	1268	1327	1317	960	965	957	536	524	523	322	317	320	191	183	185	114	111	111
4.00333	1311	1368	1366	1000	1000	993	562	543	545	343	332	337	203	192	197	122	120	120
5.00333	1368	1412	1396	1039	1040	1039	591	564	572	364	345	352	216	205	207	133	127	128
6.00333	1403	1438	1439	1078	1072	1085	619	587	596	384	361	369	230	216	218	138	133	134
7.00333	1455	1483	1492	1123	1115	1120	650	611	620	399	380	389	243	224	230	147	142	142
8.00333	1509	1531	1527	1163	1162	1158	681	643	649	416	398	405	256	239	243	154	148	148
9.00333	1550	1576	1558	1208	1202	1193	710	668	680	441	417	430	266	247	253	164	155	156
10.0033	1610	1631	1621	1263	1249	1239	745	697	708	460	432	445	279	261	264	172	160	164
11.005	1659	1689	1672	1309	1295	1282	778	722	735	477	453	462	291	272	278	177	169	169
12.0017	1709	1742	1737	1355	1345	1321	816	754	767	495	470	485	303	281	292	187	176	177
13.005	1728	1807	1779	1413	1394	1367	851	781	800	513	488	502	314	296	302	196	181	182
14.005	1770	1859	1836	1461	1440	1416	893	816	829	537	509	524	329	306	315	202	188	190
15.005	1833	1909	1890	1520	1486	1450	942	846	871	560	525	539	346	317	327	209	195	199
16.005	1846	1969	1915	1579	1517	1501	990	881	905	583	542	561	359	327	337	215	202	203
17.005	1910	2031	1974	1632	1562	1546	1034	921	945	607	567	582	371	342	352	226	209	211
18.005	1977	2074	2030	1687	1619	1596	1098	952	980	631	585	601	387	353	359	233	217	219
19.005	2038	2124	2089	1731	1655	1640	1148	992	1029	658	606	625	401	364	376	243	223	227
20.005	2103	2189	2155	1802	1714	1693	1206	1040	1068	684	626	649	418	381	391	249	232	232
21.005	2202	2247	2212	1861	1783	1742	1267	1075	1117	713	653	671	434	390	403	264	235	240
22.005	2282	2324	2208	1945	1834	1809	1328	1122	1159	746	669	696	452	407	419	272	245	251
23.005	2364	2387	2262	2014	1883	1871	1390	1174	1206	771	690	721	469	420	429	283	255	257
24.0067	2484	2483	2332	2102	1959	1936	1463	1219	1259	807	718	745	484	430	447	294	260	266
25.0033	2577	2552	2389	2187	1990	1983	1521	1269	1309	839	741	772	502	444	462	304	270	275
26.0067	2678	2624	2465	2283	2067	2055	1584	1324	1366	880	770	800	526	463	483	313	276	284
27.0067	2782	2714	2541	2376	2154	2134	1659	1379	1429	912	797	831	546	475	494	326	284	292
28.0067	2891	2804	2644	2503	2214	2198	1734	1425	1483	952	824	861	569	489	514	337	290	301
29.0067	2987	2942	2718	2617	2324	2277	1796	1488	1538	995	855	889	589	507	529	348	302	309
30.0067	3070	2985	2805	2722	2406	2368	1882	1538	1593	1033	880	929	611	528	548	360	313	323
31.0067	3250	3053	2891	2845	2484	2436	1963	1589	1663	1072	921	964	633	538	563	370	322	328
32.0067	3405	3096	3008	2964	2578	2518	2036	1658	1730	1121	955	997	664	562	587	383	330	341
33.0067	3533	3166	3107	3067	2681	2620	2114	1716	1789	1165	983	1045	685	581	611	397	341	351
34.0067	3604	3275	3198	3231	2784	2735	2200	1776	1862	1208	1022	1077	709	604	631	410	349	361
35.0067	3675	3370	3311	3353	2883	2830	2271	1835	1915	1257	1057	1121	732	619	644	422	360	374
36.005	3739	3455	3414	3516	2949	2945	2359	1893	1984	1316	1099	1173	759	637	668	443	372	382
37.0067	3890	3577	3505	3618	3050	3058	2451	1963	2049	1365	1143	1218	789	658	689	454	385	397
38.0083	3993	3679	3627	3764	3176	3186	2545	2030	2129	1419	1179	1273	822	683	713	471	390	409
39.0083	4142	3757	3729	3868	3288	3311	2639	2117	2198	1462	1230	1315	850	709	739	487	405	422
40.0083	4249	3899	3816	4050	3380	3426	2747	2183	2286	1525	1264	1369	880	729	762	503	414	434
41.0083	4381	4019	3866	4183	3516	3551	2847	2249	2376	1574	1301	1410	910	750	787	520	431	449
42.0083	4557	4137	4006	4310	3656	3677	2920	2327	2455	1635	1349	1452	933	775	814	540	445	464
43.0083	4908	4232	4113	4458	3747	3795	3017	2400	2527	1676	1392	1508	962	792	840	552	453	476
44.0083	5107	4372	4173	4675	3862	3957	3130	2482	2612	1732	1438	1569	988	824	867	564	464	487
45.0083	5343	4502	4494	4829	4028	4087	3233	2553	2703	1790	1472	1634	1010	843	892	576	476	498
46.005	5528	4635	4454	4914	4059	4223	3341	2629	2768	1842	1524	1662	1046	859	924	598	489	518
47.0067	5724	4718	4679	5013	4189	4343	3437	2709	2815	1920	1567	1706	1082	889	937	612	504	528
48.0083	5775	4849	4691	5218	4319	4423	3570	2774	2917	1983	1612	1759	1113	910	965	637	522	544
49.0083	5770	4996	4730	5413	4451	4564	3684	2843	2991	2039	1661	1812	1138	935	993	658	532	558
50.0083	5816	5165	4789	5547	4569	4677	3788	2936	3094	2098	1717	1878	1180	955	1014	679	545	568
51.0083	6133	5223	4958	5623	4708	4792	3853	3001	3191	2112	1765	1940	1198	983	1033	697	555	576
52.0083	6257	5274	5026	5776	4735	4936	3947	3078	3276	2192	1811	1977	1232	995	1064	703	565	588
53.01	6315	5424	5040	5923	4942	5056	4026	3137	3336	2237	1849	2009	1265	1027	1092	727	582	599
54.01	6484	5571	5226	6048	5086	5169	4146	3227	3449	2306	1888	2051	1290	1051	1119	746	592	608
55.01	6645	5684	5305	6162	5166	5266	4216	3320	3512	2362	1930	2084	1310	1084	1140	761	600	622
56.01	6906	5771	5481	6271	5234	5321	4243	3377	3542	2422	1973	2129	1357	1098	1152	779	606	639
57.01	7320	5867	5681	6446	5350	5482	4380	3479	3591	2509	2022	2171	1397	1123	1185	787	608	650
58.0067	7358	5972	5908	6591	5398	5606	4504	3551	3646	2565	2059	2223	1427	1141	1204	793	633	670
59.01	7462	6073	6054	6700	5579	5703	4527	3652	3763	2563	2091	2247	1447	1166	1208	801	643	680
60.01	7608	6095	6073	6741	5661	5813	4631	3736	3846	2605	2132	2312	1457	1183	1243	828	661	696

## Sheet: a) M298C6a
Time (min)	600			400			200			100			50			25
0	1384	1385	1389	999	997	1008	567	570	567	322	321	324	180	177	175	109	110	108
1.00333	1435	1439	1438	1045	1041	1052	597	597	594	336	334	340	190	188	189	117	118	117
2.00333	1489	1507	1494	1088	1090	1105	625	626	627	357	355	363	203	200	199	125	124	126
3.00333	1566	1565	1578	1139	1140	1171	652	659	662	372	373	381	212	212	211	133	135	134
4.00333	1635	1640	1657	1202	1197	1222	690	695	698	396	397	408	225	223	223	140	143	142
5.00333	1716	1715	1731	1274	1284	1296	730	739	742	419	418	427	237	239	236	150	151	152
6.00333	1801	1800	1825	1346	1350	1380	780	783	788	442	443	457	254	253	250	157	158	159
7.00333	1899	1912	1929	1435	1441	1473	827	829	843	472	471	481	269	267	266	168	166	170
8.00333	2001	2023	2035	1521	1526	1565	877	882	893	499	499	505	282	280	278	175	178	177
9.00333	2104	2143	2175	1620	1637	1669	939	932	950	530	524	539	298	300	295	186	188	186
10.0033	2235	2257	2296	1722	1745	1790	993	998	1011	563	559	572	316	315	311	198	198	196
11.005	2364	2396	2439	1843	1855	1912	1058	1060	1082	598	592	607	333	335	329	206	208	206
12.0017	2516	2547	2590	1965	1988	2041	1133	1123	1153	634	630	647	354	351	348	216	216	217
13.005	2672	2699	2759	2117	2113	2196	1203	1203	1232	674	669	686	372	371	363	227	228	225
14.005	2845	2874	2944	2257	2265	2365	1287	1290	1313	710	709	722	391	391	384	239	241	238
15.005	3033	3054	3155	2409	2438	2528	1367	1362	1403	750	748	763	412	412	406	251	252	252
16.005	3232	3267	3365	2586	2606	2697	1461	1457	1496	798	792	811	432	435	428	264	266	262
17.005	3448	3478	3574	2770	2773	2922	1554	1549	1607	844	838	860	453	458	447	276	277	276
18.005	3651	3695	3819	2988	2957	3089	1655	1651	1704	894	889	910	480	482	470	290	291	289
19.005	3886	3926	4063	3174	3130	3283	1758	1760	1816	938	943	958	501	508	495	302	300	299
20.005	4127	4183	4289	3375	3345	3502	1866	1861	1910	992	989	1013	527	533	522	318	318	312
21.005	4378	4439	4527	3593	3546	3666	1981	1943	2031	1046	1037	1070	554	558	540	332	327	329
22.005	4579	4673	4777	3711	3714	3887	2098	2053	2162	1096	1081	1126	577	584	564	345	343	342
23.005	4851	4940	5067	3916	3901	4117	2203	2174	2275	1150	1143	1180	605	609	594	362	361	357
24.0067	5109	5236	5295	4173	4174	4326	2342	2278	2385	1212	1194	1228	634	637	623	377	374	373
25.0033	5410	5480	5568	4326	4336	4535	2458	2411	2506	1261	1250	1293	662	665	643	390	387	386
26.0067	5659	5693	5827	4520	4483	4698	2573	2538	2632	1330	1313	1345	690	699	681	409	412	402
27.0067	5892	5971	6149	4705	4643	4921	2714	2660	2771	1387	1387	1413	726	731	719	423	429	422
28.0067	6195	6241	6410	4912	4898	5155	2833	2786	2873	1443	1444	1481	756	758	745	438	440	438
29.0067	6471	6491	6675	5153	5137	5434	2956	2920	3003	1523	1504	1540	783	796	772	455	458	454
30.0067	6749	6765	6956	5343	5414	5645	3118	3042	3141	1601	1589	1618	814	821	816	474	479	471
31.0067	6977	7017	7197	5611	5639	5839	3265	3181	3276	1665	1636	1690	854	860	855	498	499	496
32.0067	7147	7242	7441	5819	5863	6031	3382	3343	3458	1725	1725	1758	891	901	885	518	516	514
33.0067	7343	7447	7658	5972	6092	6271	3483	3435	3580	1795	1793	1821	924	934	921	540	530	530
34.0067	7565	7727	7841	6228	6265	6506	3647	3589	3702	1888	1857	1893	956	968	950	563	547	553
35.0067	7818	7766	8084	6467	6502	6746	3772	3755	3824	1954	1911	1964	997	1002	982	582	561	573
36.005	8033	7946	8380	6692	6725	6942	3938	3798	3978	2021	1979	2028	1038	1041	1032	603	577	600
37.0067	8316	8220	8589	6959	6892	7223	4104	3949	4147	2073	2041	2127	1093	1079	1064	622	596	618
38.0083	8455	8389	8852	7103	7263	7243	4244	4107	4235	2166	2107	2170	1121	1112	1088	637	619	628
39.0083	8653	8465	9044	7280	7342	7398	4337	4176	4329	2237	2215	2243	1155	1132	1146	656	647	650
40.0083	8856	8750	9265	7489	7482	7658	4376	4370	4433	2318	2206	2339	1192	1175	1165	677	668	672
41.0083	8942	8815	9411	7575	7605	7803	4463	4374	4570	2407	2260	2450	1233	1216	1226	694	688	687
42.0083	9163	9051	9680	7841	7739	8162	4658	4530	4707	2478	2342	2507	1263	1273	1266	717	704	706
43.0083	9257	9164	9909	8213	7951	8476	4794	4710	4902	2536	2435	2581	1294	1312	1301	741	732	732
44.0083	9396	9358	10156	8297	8164	8588	4866	4799	5153	2605	2525	2704	1334	1360	1341	771	753	758
45.0083	9611	9679	10428	8499	8303	8791	4958	4902	5255	2663	2591	2775	1380	1390	1390	786	770	792
46.005	9612	9777	10586	8801	8473	9092	5183	5066	5279	2763	2660	2853	1427	1428	1439	809	788	807
47.0067	9876	9957	10703	8948	8554	9254	5345	5106	5443	2843	2722	2917	1469	1464	1466	828	813	821
48.0083	10019	10112	10918	9087	8787	9610	5480	5213	5576	2942	2789	2988	1512	1494	1488	854	821	849
49.0083	10079	10160	10984	9255	9132	9768	5662	5401	5783	3032	2856	3093	1537	1528	1530	875	846	869
50.0083	10368	10511	11317	9593	9340	10014	5748	5473	5920	3097	2988	3169	1585	1588	1590	899	880	893
51.0083	10545	10679	11497	9669	9498	10249	5846	5564	5931	3158	3044	3219	1622	1624	1628	929	895	913
52.0083	10673	10891	11675	9785	9593	10375	6015	5640	6055	3277	3064	3276	1675	1666	1660	951	910	944
53.01	10901	10985	11839	10066	9902	10491	6024	5854	6162	3303	3111	3446	1733	1717	1695	959	926	968
54.01	11082	11133	11957	10337	10042	10762	6156	6050	6324	3383	3158	3461	1788	1764	1722	985	944	1000
55.01	11308	11400	12157	10492	10325	10678	6244	6173	6453	3460	3254	3527	1826	1802	1765	1000	972	1013
56.01	11444	11527	12323	10646	10474	10928	6344	6288	6583	3588	3327	3617	1859	1824	1808	1010	993	1016
57.01	11514	11638	12258	10923	10832	11079	6476	6449	6602	3647	3384	3717	1890	1874	1849	1030	1008	1043
58.0067	11723	11663	12493	11093	10944	11234	6724	6545	6702	3710	3485	3818	1957	1875	1891	1063	1024	1057
59.01	11978	11900	12733	11345	11256	11528	6810	6531	6866	3734	3534	3822	2007	1894	1904	1079	1043	1097
60.01	11999	12064	12797	11452	11454	11779	6860	6625	7080	3764	3638	3921	2050	1947	1937	1109	1068	1095

## Sheet: a) PWC6a
Time (min)	600			400			200			100			50			25
0	1424	1615	1673	1079	1232	1250	641	760	780	372	440	453	214	245	256	136	151	157
1.00333	1632	1872	1936	1262	1455	1488	773	926	961	457	536	563	261	304	318	166	181	195
2.00333	1887	2166	2243	1514	1733	1780	954	1125	1167	566	654	692	324	365	390	205	215	235
3.00333	2184	2549	2623	1798	2080	2129	1157	1362	1415	701	797	833	397	444	473	252	257	280
4.00333	2606	2987	3069	2177	2456	2513	1397	1622	1670	851	950	991	488	522	563	295	303	328
5.00333	3055	3482	3590	2595	2896	2962	1680	1904	1962	1019	1110	1169	578	617	654	345	351	387
6.00333	3568	4045	4177	3080	3384	3414	2008	2235	2287	1207	1295	1350	678	715	758	409	407	444
7.00333	4130	4655	4798	3596	3888	3946	2323	2570	2625	1402	1498	1554	791	822	866	469	461	501
8.00333	4755	5275	5430	4170	4423	4539	2706	2906	2969	1606	1692	1750	902	922	984	537	514	565
9.00333	5378	5943	6115	4828	4967	5138	3104	3270	3334	1834	1904	1972	1033	1036	1099	610	579	633
10.0033	6045	6614	6796	5387	5550	5690	3524	3655	3723	2069	2133	2187	1163	1160	1225	683	647	697
11.005	6737	7306	7498	6089	6121	6286	3955	4060	4099	2333	2351	2417	1309	1280	1352	755	710	774
12.0017	7340	8000	8211	6743	6720	6924	4383	4470	4498	2595	2600	2652	1453	1415	1501	848	783	850
13.005	7877	8729	8954	7325	7368	7552	4828	4877	4942	2847	2837	2888	1599	1551	1626	926	857	918
14.005	8544	9337	9539	8081	7975	8167	5300	5272	5362	3133	3096	3160	1773	1679	1760	1030	930	991
15.005	9091	10027	9862	8702	8614	8788	5776	5716	5793	3444	3364	3410	1957	1835	1909	1117	1013	1074
16.005	9646	10333	10285	9368	9205	9485	6292	6147	6277	3768	3612	3696	2121	1975	2083	1226	1101	1162
17.005	10277	10780	10944	10005	9858	10189	6788	6601	6735	4056	3915	3980	2301	2131	2232	1327	1185	1246
18.005	10854	11286	11552	10684	10513	10876	7357	7049	7174	4435	4188	4262	2491	2291	2397	1434	1262	1343
19.005	11516	11957	12079	11440	11157	11563	7877	7491	7623	4733	4460	4522	2666	2441	2536	1558	1362	1428
20.005	12151	12583	12786	12113	11864	12300	8349	7996	8164	5059	4750	4830	2876	2633	2728	1664	1463	1536
21.005	12821	13172	13362	12894	12447	12870	8892	8479	8600	5438	5041	5088	3045	2789	2845	1782	1554	1642
22.005	13521	13801	13961	13628	13161	13774	9487	8988	9101	5718	5401	5441	3229	2952	3039	1900	1660	1727
23.005	14199	14314	14540	14307	13825	14491	9993	9485	9566	6092	5686	5731	3451	3150	3206	2012	1772	1811
24.0067	14888	14844	14876	14971	14483	15241	10550	9904	10108	6397	6050	6022	3655	3367	3389	2141	1865	1916
25.0033	15494	15328	15201	15674	15030	15976	11029	10511	10591	6758	6368	6409	3877	3543	3625	2283	1973	2024
26.0067	16162	16052	15703	16328	15818	16804	11651	10982	11006	7160	6664	6730	4120	3718	3834	2410	2089	2135
27.0067	16885	16551	16124	16999	16640	17332	12197	11667	11615	7481	7021	7061	4329	3958	4013	2547	2195	2284
28.0067	17523	17222	16807	17696	17272	18049	12440	12170	12122	7773	7327	7308	4537	4180	4197	2654	2335	2403
29.0067	18241	17647	17405	18541	17941	18731	13161	12766	12724	8236	7733	7691	4770	4413	4402	2784	2465	2551
30.0067	18873	18084	17718	19169	18725	19376	13674	13268	13119	8585	8098	8078	5000	4617	4658	2928	2570	2654
31.0067	19573	18573	18186	19817	19427	20070	14036	14006	13800	8921	8459	8274	5270	4900	4879	3083	2695	2776
32.0067	20280	18766	18735	20622	20208	20922	15011	14426	14418	9466	8913	8601	5489	5118	5120	3214	2805	2900
33.0067	21200	19184	19254	21240	20825	21626	15553	14992	15022	9842	9237	9077	5753	5375	5350	3359	2941	3027
34.0067	21839	19857	20039	21929	21519	22067	16050	15674	15460	10275	9600	9401	5966	5657	5570	3481	3110	3150
35.0067	22284	20471	20554	22691	22233	22762	16744	16096	15758	10526	9913	9708	6264	5848	5814	3675	3255	3215
36.005	23120	20788	21165	23530	23024	23204	17179	16590	16380	10942	10363	10002	6407	6066	6013	3778	3390	3351
37.0067	23715	21215	21901	24163	23597	23591	17817	16908	16856	11440	10751	10295	6684	6319	6169	3916	3514	3490
38.0083	24271	21745	22085	24900	24119	24043	18403	17374	17367	11794	11035	10669	6874	6382	6429	4068	3665	3623
39.0083	24918	22504	22688	25524	24867	24913	18833	18333	17765	12190	11443	10821	7183	6721	6537	4211	3784	3783
40.0083	25597	23083	23391	26248	25482	25261	19502	18878	18121	12595	11705	10922	7430	6951	6714	4398	3923	3861
41.0083	26176	23357	23908	26920	26182	25479	20122	19455	18585	12968	12177	11442	7672	7289	7151	4500	4141	4023
42.0083	26872	24002	24364	27327	26715	25919	20643	20064	19299	13133	12554	11997	7919	7459	7364	4672	4190	4141
43.0083	27384	24800	24897	28192	27063	26286	21296	20491	19405	13573	12862	12369	8132	7837	7287	4817	4315	4175
44.0083	28006	25328	25304	28834	27700	27271	21881	21069	19402	14007	13352	12648	8450	8103	7472	4978	4409	4233
45.0083	28714	25883	25884	29597	28703	28013	22437	21462	19964	14509	13664	13071	8695	8308	7642	5107	4558	4484
46.005	29323	26457	26778	30608	29264	28567	23080	22074	20764	14969	13971	13385	9026	8396	7756	5260	4656	4652
47.0067	29942	26580	26594	31226	29551	29521	23431	22802	21408	15161	14554	13770	9265	8566	8111	5402	4817	4742
48.0083	30586	27200	27469	31624	30168	29944	23989	23152	22029	15490	14929	13932	9385	8991	8074	5562	4997	4924
49.0083	31006	27857	28004	32063	30910	30303	24891	23801	22596	15825	15527	14235	9747	9238	8303	5733	5154	5045
50.0083	31797	28454	28077	32737	31527	31025	25180	24146	22621	16273	15800	14721	10031	9496	8687	5868	5364	5170
51.0083	32344	28905	28918	33402	31864	31125	25854	24455	23439	16471	16194	15059	10150	9485	9007	6077	5431	5234
52.0083	33027	29048	29262	33758	32406	32102	26326	24778	24005	17082	16376	15255	10444	9615	9295	6247	5559	5285
53.01	33475	29631	29492	34411	33099	32275	26747	25596	24070	17428	16624	15531	10698	10120	9515	6374	5621	5338
54.01	34183	30026	30210	35286	33542	32986	27298	25459	24370	17754	16872	15694	10884	10294	9668	6465	5811	5521
55.01	34609	30393	30834	35581	34115	33023	27665	26349	24832	18148	17161	16101	11149	10326	10093	6688	5991	5599
56.01	35208	31167	31544	36275	34298	33460	28139	27059	25594	18615	17792	16292	11385	10679	10229	6773	6118	5860
57.01	35801	32013	32142	37048	34910	33965	28624	27577	25997	18950	18019	16444	11489	10863	10482	6908	6214	6049
58.0067	36366	31800	32728	37119	35383	34273	28820	27939	26353	19135	18427	16915	11723	10865	10605	7085	6307	6233
59.01	36326	32126	32731	38165	36227	35043	29537	28119	26548	19649	18560	17604	11963	11234	10495	7240	6379	6340
60.01	36930	32986	33392	38505	36514	35273	30038	28562	27030	19954	18813	17954	12184	11340	11062	7299	6516	6458

## Sheet: a) PW
Time (min)	600			400			200			100			50			25
0	1127	1152	1152	810	805	822	463	477	471	263	271	276	148	152	153	90	92	93
1	1174	1190	1202	857	846	864	496	503	498	288	292	300	166	168	170	100	103	103
2	1222	1246	1254	900	893	912	526	542	530	310	319	321	181	182	186	110	115	115
3	1279	1310	1323	960	950	959	569	579	573	336	340	348	198	200	201	122	125	126
4	1350	1376	1390	1010	1011	1016	613	628	615	363	372	374	216	217	220	134	135	138
5	1434	1460	1478	1087	1086	1100	667	679	668	390	402	407	236	238	238	144	151	151
6	1480	1539	1563	1153	1159	1181	712	730	723	426	437	442	256	258	261	157	161	164
7	1506	1607	1672	1254	1246	1264	786	796	786	466	476	482	281	284	287	175	181	179
8	1573	1680	1760	1340	1337	1356	839	866	850	503	515	521	302	306	307	189	193	193
9.00167	1658	1728	1850	1440	1433	1440	913	931	912	542	551	560	328	333	334	207	211	210
10.0017	1735	1803	1934	1545	1536	1554	980	1000	984	584	600	607	356	356	362	221	225	226
11.0017	1827	1888	1982	1639	1635	1643	1053	1070	1053	632	638	650	380	383	385	240	242	240
12.0017	1920	1983	2069	1755	1748	1756	1132	1154	1131	670	678	691	406	410	411	252	257	257
13.0017	2022	2090	2185	1859	1844	1874	1212	1233	1210	714	727	736	432	435	437	265	272	272
14.0017	2111	2213	2298	1984	1958	1969	1295	1315	1283	758	777	780	448	464	464	281	288	288
15.0017	2247	2301	2416	2109	2079	2110	1385	1407	1374	812	824	831	487	488	493	298	305	301
16.0017	2398	2445	2563	2249	2204	2239	1479	1511	1472	861	875	884	517	519	526	314	322	321
17.0017	2524	2598	2714	2393	2355	2390	1587	1613	1568	917	933	935	551	552	555	334	341	341
18.0017	2696	2749	2874	2559	2499	2539	1695	1713	1663	976	990	992	583	584	590	350	360	358
19.0017	2868	2913	3044	2716	2673	2708	1814	1830	1776	1033	1046	1058	623	616	621	372	382	379
20.0017	3045	3100	3231	2916	2844	2882	1930	1952	1890	1097	1107	1113	656	656	661	391	405	402
21.0017	3261	3289	3415	3107	3044	3056	2071	2076	2015	1161	1172	1182	697	691	698	414	426	424
22.0033	3452	3497	3611	3293	3215	3249	2207	2213	2153	1234	1250	1259	739	733	737	435	448	442
23.0033	3652	3727	3809	3508	3426	3473	2347	2352	2287	1310	1329	1326	779	773	777	460	471	466
24.0033	3891	3923	4047	3714	3639	3695	2502	2507	2430	1394	1415	1414	815	818	824	486	495	493
25.0033	4078	4150	4255	3907	3866	3900	2642	2657	2584	1474	1488	1494	861	857	865	509	518	517
26.0033	4279	4401	4462	4057	4097	4116	2792	2810	2723	1541	1563	1572	907	907	910	535	546	544
27.0033	4544	4620	4686	4286	4288	4353	2970	2980	2891	1635	1656	1663	952	944	958	556	569	569
28.0033	4771	4848	4933	4479	4495	4573	3142	3146	3015	1713	1750	1748	1006	988	999	583	596	600
29.0033	5034	5112	5163	4698	4727	4836	3297	3302	3189	1806	1829	1843	1055	1047	1048	616	622	627
30.0033	5271	5333	5422	4827	4957	5075	3462	3468	3368	1899	1931	1940	1106	1092	1102	644	655	657
31.0033	5519	5581	5669	4952	5066	5312	3679	3660	3554	2007	2029	2032	1159	1144	1148	666	688	687
32.0033	5782	5829	5888	5147	5218	5504	3846	3854	3723	2084	2134	2129	1212	1192	1210	704	723	726
33.0033	6054	6114	6174	5358	5393	5756	4011	4053	3912	2196	2225	2233	1265	1244	1270	733	767	753
34.0033	6341	6373	6475	5595	5605	5930	4221	4256	4090	2306	2313	2369	1324	1297	1329	765	800	789
35.0033	6621	6669	6693	5763	5790	6087	4448	4437	4309	2411	2422	2445	1391	1356	1401	802	829	828
36.005	6948	7007	6990	5990	6012	6221	4619	4615	4467	2522	2545	2586	1468	1431	1474	837	856	866
37.005	7227	7222	7254	6163	6203	6325	4800	4808	4712	2641	2660	2726	1538	1476	1534	879	904	912
38.005	7536	7606	7555	6364	6416	6488	4993	4976	4899	2757	2776	2878	1609	1559	1595	927	947	953
39.005	7836	7849	7857	6576	6656	6737	5191	5198	5159	2893	2916	3003	1678	1617	1669	965	992	995
40.005	8146	8181	8184	6817	6895	6939	5427	5451	5389	3012	3057	3137	1739	1675	1751	994	1022	1039
41.005	8395	8508	8420	6989	7151	7123	5619	5632	5610	3137	3174	3258	1806	1751	1819	1044	1075	1086
42.005	8750	8708	8704	7199	7407	7358	5816	5842	5767	3291	3306	3380	1890	1835	1883	1100	1124	1135
43.005	8957	9025	9072	7391	7608	7592	6058	6091	5992	3417	3436	3520	1973	1912	1951	1141	1160	1159
44.005	9326	9400	9305	7610	7812	7834	6260	6337	6224	3534	3593	3677	2051	1986	2041	1194	1177	1187
45.005	9592	9652	9572	7818	8088	8051	6531	6524	6417	3721	3719	3759	2139	2056	2116	1230	1251	1251
46.005	9859	9925	9958	8052	8225	8305	6743	6819	6715	3852	3864	3873	2243	2103	2209	1276	1328	1306
47.005	10089	10290	10141	8280	8473	8518	6968	7121	6944	4038	3981	4085	2303	2188	2308	1313	1377	1324
48.005	10371	10467	10494	8507	8795	8791	7158	7272	7182	4216	4129	4220	2422	2224	2400	1367	1390	1370
49.005	10647	10772	10726	8686	9017	9037	7343	7517	7444	4340	4280	4388	2496	2288	2459	1416	1411	1411
50.0067	10957	11062	10933	8950	9196	9273	7658	7891	7716	4487	4403	4520	2556	2385	2562	1467	1479	1452
51.0067	11276	11282	11173	9155	9464	9545	7790	8006	7956	4574	4552	4628	2640	2443	2595	1519	1492	1482
52.0067	11556	11622	11539	9400	9646	9784	8056	8224	8106	4714	4701	4829	2698	2533	2661	1568	1562	1563
53.0067	11926	11781	11758	9652	9935	10004	8240	8237	8353	4836	4813	4967	2780	2631	2697	1600	1629	1584
54.0067	12133	12039	12015	9912	10172	10214	8511	8329	8496	4889	4978	5089	2868	2717	2789	1620	1690	1622
55.0067	12346	12265	12305	10101	10320	10393	8649	8478	8684	5002	5043	5216	2890	2789	2839	1643	1682	1638
56.0067	12644	12409	12652	10386	10554	10728	8771	8731	8705	5216	5269	5414	2950	2844	2881	1667	1727	1688
57.0067	12869	12815	12902	10630	10759	10898	9013	8889	8863	5367	5336	5512	3042	2916	2958	1697	1783	1732
58.0067	13098	13037	13277	10811	10830	10963	9196	9219	9097	5492	5415	5600	3114	3004	3023	1726	1793	1746
59.0067	13403	13394	13410	11084	11034	11223	9502	9439	9433	5562	5456	5662	3204	3038	3150	1781	1828	1785
60.0067	13566	13574	13648	11328	11198	11429	9604	9714	9545	5571	5587	5810	3306	3122	3220	1794	1840	1820

## Sheet: a) Fungal
Time (min)	600			400			200			100			50			25
0	1145	1185	1171	940	927	939	592	574	563	368	344	334	240	215	213	159	138	139
1.00333	1148	1176	1157	982	1005	999	701	679	681	495	464	448	336	311	310	219	197	198
2.00333	1222	1231	1208	1063	1084	1082	884	826	837	664	627	606	461	432	422	298	273	274
3.00333	1396	1405	1368	1237	1234	1235	1109	1026	1054	858	825	812	608	571	572	394	359	360
4.00333	1650	1648	1595	1549	1520	1515	1392	1214	1209	1102	1003	1017	758	755	745	491	456	466
5.00333	1982	1969	1904	1931	1891	1885	1668	1538	1533	1344	1216	1238	946	920	905	591	563	570
6.00333	2418	2391	2305	2417	2363	2353	2084	1956	1942	1628	1538	1518	1111	1039	1046	713	662	658
7.00333	2978	2926	2804	3011	2927	2908	2591	2434	2416	2008	1900	1873	1333	1282	1280	820	774	786
8.00333	3621	3536	3399	3675	3569	3542	3149	2958	2933	2413	2291	2244	1577	1543	1526	948	909	923
9.00333	4366	4242	4096	4405	4258	4245	3750	3538	3484	2833	2683	2643	1843	1809	1787	1104	1065	1070
10.0033	5136	4983	4800	5191	5032	4996	4374	4140	4084	3284	3111	3052	2115	2075	2053	1272	1225	1229
11.005	5981	5798	5574	6017	5820	5769	5042	4768	4718	3747	3571	3483	2418	2362	2328	1431	1383	1387
12.0017	6858	6660	6434	6876	6633	6609	5717	5424	5364	4229	4021	3918	2716	2640	2608	1611	1560	1558
13.005	7778	7583	7295	7758	7462	7478	6437	6096	6057	4733	4496	4387	3017	2943	2898	1794	1731	1738
14.005	8760	8503	8206	8651	8343	8346	7148	6786	6673	5239	4965	4844	3341	3249	3215	1979	1919	1924
15.005	9701	9444	9132	9591	9295	9274	7856	7510	7391	5761	5479	5341	3662	3569	3510	2164	2103	2107
16.005	10671	10411	10083	10525	10203	10239	8594	8221	8128	6290	5990	5825	3991	3904	3837	2362	2293	2297
17.005	11662	11467	11056	11460	11108	11121	9356	8905	8862	6828	6529	6328	4337	4237	4160	2572	2500	2505
18.005	12715	12429	12069	12449	12054	12086	10110	9637	9605	7375	7062	6835	4673	4572	4499	2781	2700	2695
19.005	13704	13509	13034	13385	13018	12971	10899	10403	10299	7906	7572	7324	5018	4907	4830	2991	2897	2896
20.005	14785	14531	14062	14424	13988	13975	11687	11144	11085	8465	8089	7855	5383	5243	5173	3206	3115	3092
21.005	15829	15601	15089	15414	14969	14991	12465	11924	11806	9016	8662	8391	5752	5601	5499	3435	3302	3309
22.005	16976	16632	16137	16413	15949	15956	13242	12650	12540	9579	9222	8902	6104	5987	5877	3641	3540	3527
23.005	17963	17715	17160	17454	16921	16920	14023	13409	13308	10141	9764	9459	6466	6337	6211	3854	3730	3718
24.0067	19011	18757	18180	18451	17982	17927	14769	14198	14050	10728	10324	9993	6878	6718	6570	4088	3956	3945
25.0033	20092	19810	19264	19452	18905	18985	15593	14983	14902	11295	10868	10538	7235	7070	6967	4312	4180	4182
26.0067	21208	20846	20342	20453	19918	19971	16404	15732	15661	11870	11435	11088	7615	7459	7319	4529	4423	4393
27.0067	22201	21926	21306	21549	20911	20947	17248	16595	16451	12465	11983	11610	7974	7830	7668	4742	4616	4617
28.0067	23269	22973	22337	22555	21908	22064	17991	17315	17286	13041	12537	12186	8333	8207	8058	4975	4833	4831
29.0067	24353	24045	23370	23515	22944	22966	18760	18131	17930	13625	13109	12766	8739	8581	8417	5219	5063	5061
30.0067	25394	25104	24395	24513	23933	24018	19545	18913	18749	14219	13657	13346	9101	8944	8796	5419	5291	5304
31.0067	26392	26082	25342	25437	24794	24922	20341	19665	19539	14769	14219	13855	9485	9268	9136	5673	5519	5506
32.0067	27337	27098	26332	26341	25783	25809	21021	20218	20256	15330	14776	14337	9857	9649	9481	5891	5756	5754
33.0067	28439	28099	27260	27392	26838	26835	21823	20979	20966	15870	15353	14887	10230	10050	9867	6136	5991	5984
34.0067	29434	29118	28309	28336	27802	27805	22604	21806	21725	16472	15869	15498	10637	10399	10213	6371	6224	6217
35.0067	30468	30090	29314	29353	28838	28775	23344	22529	22451	17035	16409	15912	10988	10806	10608	6599	6462	6440
36.005	31422	31182	30337	30326	29692	29734	24025	23370	23190	17575	17006	16450	11407	11163	10962	6839	6680	6703
37.0067	32322	32059	31231	31291	30740	30726	24790	24066	23921	18182	17535	17063	11784	11547	11324	7063	6907	6920
38.0083	33357	33152	32249	32222	31680	31710	25531	24874	24667	18739	18077	17550	12127	11919	11706	7319	7133	7147
39.0083	34359	34158	33360	33192	32615	32666	26426	25603	25518	19340	18674	18237	12542	12278	12061	7524	7400	7369
40.0083	35395	35078	34234	34067	33524	33473	27109	26295	26213	19897	19193	18690	12914	12641	12465	7777	7627	7603
41.0083	36395	36132	35133	35182	34496	34476	27850	27156	27004	20446	19850	19266	13310	13062	12832	8010	7862	7830
42.0083	37292	37015	36060	35965	35371	35398	28674	27783	27706	21038	20351	19805	13672	13421	13235	8261	8074	8038
43.0083	38208	37999	36926	36768	36265	36256	29385	28695	28471	21640	20908	20312	14019	13784	13566	8443	8285	8250
44.0083	39220	38849	37926	37807	37099	37015	30123	29370	29220	22169	21454	20879	14427	14175	13939	8695	8487	8532
45.0083	40012	39795	38968	38675	38110	38156	30863	30021	29904	22715	22035	21482	14788	14505	14293	8915	8769	8767
46.005	40809	40767	39813	39386	38927	38991	31547	30808	30597	23217	22590	21955	15175	14882	14650	9157	8996	8998
47.0067	41781	41674	40742	40261	39794	39783	32255	31483	31303	23725	23198	22438	15584	15261	14966	9394	9213	9198
48.0083	42761	42592	41607	41238	40703	40799	32963	32279	32044	24245	23619	23087	15950	15598	15419	9635	9450	9436
49.0083	43635	43484	42408	41985	41525	41577	33637	32974	32701	24841	24169	23574	16371	15937	15696	9887	9682	9676
50.0083	44479	44328	43215	42869	42357	42383	34287	33699	33504	25332	24770	23982	16726	16296	16123	10099	9917	9918
51.0083	45281	45024	44179	43667	43298	43271	35083	34285	34139	25835	25244	24495	17109	16695	16397	10364	10155	10102
52.0083	46154	45992	44975	44445	44025	44003	35747	35106	34747	26398	25787	25146	17446	16984	16781	10576	10382	10355
53.01	46963	46862	45852	45425	44813	44759	36407	35753	35497	27000	26314	25615	17812	17440	17167	10809	10621	10587
54.01	47844	47757	46688	46186	45765	45674	37239	36456	36190	27552	26823	26064	18184	17773	17488	11043	10841	10801
55.01	48683	48561	47546	46893	46456	46423	37762	37151	36859	28010	27333	26633	18573	18122	17893	11268	11101	11030
56.01	49406	49390	48374	47646	47117	47162	38540	37839	37508	28564	27943	27163	18930	18523	18233	11489	11286	11228
57.01	50245	50210	49220	48481	47942	48007	39292	38540	38288	29119	28383	27677	19280	18896	18612	11659	11499	11448
58.0067	51104	50993	49964	49387	48747	48823	39925	39260	38969	29651	28981	28218	19639	19229	18996	11913	11753	11707
59.01	51795	51685	50698	50095	49447	49614	40452	39862	39562	30154	29421	28708	19988	19647	19287	12183	12010	11905
60.01	52552	52553	51468	50776	50263	50388	41252	40513	40310	30655	29957	29262	20283	19959	19696	12379	12193	12139

## Sheet: a) M298 Traces
Cycle Nr.	1	2	3	4	5	6	7	8	9	10	11	12	13	14	15	16	17	18	19	20	21	22	23	24	25	26	27	28	29	30	31	32	33	34	35	36	37	38	39	40	41	42	43	44	45	46	47	48	49
Time [s]	0	60.2	120.2	180.2	240.2	300.2	360.2	420.2	480.2	540.2	600.2	660.3	720.1	780.3	840.3	900.3	960.3	1020.3	1080.3	1140.3	1200.3	1260.3	1320.3	1380.3	1440.4	1500.2	1560.4	1620.4	1680.4	1740.4	1800.4	1860.4	1920.4	1980.4	2040.4	2100.4	2160.3	2220.4	2280.5	2340.5	2400.5	2460.5	2520.5	2580.5	2640.5	2700.5	2760.3	2820.4	2880.5
Temp. [°C]	25.3	25.4	25.4	25.3	25.3	25.3	25.3	25.3	25.3	25.3	25.3	25.3	25.3	25.3	25.3	25.3	25.3	25.3	25.3	25.4	25.3	25.4	25.4	25.4	25.4	25.4	25.4	25.4	25.4	25.5	25.5	25.5	25.5	25.5	25.5	25.6	25.6	25.6	25.6	25.6	25.7	25.7	25.7	25.7	25.7	25.7	25.7	25.7	25.7
wt - 600 µM	1145	1204	1254	1309	1368	1427	1475	1542	1606	1678	1749	1823	1892	1963	2002	2059	2132	2251	2341	2441	2537	2645	2750	2861	2982	3094	3190	3339	3459	3587	3723	3857	3963	4072	4217	4328	4472	4599	4730	4855	4973	5108	5259	5392	5513	5666	5771	5916	6040
wt - 400 µM	796	847	894	943	992	1049	1098	1150	1192	1243	1304	1361	1422	1497	1559	1627	1700	1734	1802	1839	1910	1987	2064	2147	2213	2301	2387	2465	2560	2646	2736	2818	2899	3000	3072	3171	3266	3360	3447	3544	3631	3715	3836	3931	4043	4141	4221	4305	4412
wt - 200 µM	471	512	555	591	630	674	714	757	795	834	878	927	969	1013	1063	1118	1165	1201	1250	1305	1358	1408	1466	1528	1582	1648	1704	1771	1823	1889	1902	1951	2008	2062	2123	2180	2235	2288	2326	2389	2456	2521	2586	2652	2725	2797	2872	2941	3023
wt - 100 µM	266	296	324	357	388	416	447	477	508	541	569	599	631	665	696	736	768	804	838	876	911	945	982	1015	1048	1089	1134	1172	1215	1248	1287	1324	1355	1394	1433	1473	1514	1554	1587	1622	1656	1697	1748	1789	1841	1882	1938	1983	2008
wt - 50 µM	148	168	191	212	237	257	279	302	323	345	370	395	418	438	465	492	510	538	562	585	611	638	660	684	707	735	762	785	807	830	860	885	894	924	945	968	1000	1024	1045	1070	1093	1118	1146	1158	1184	1219	1241	1262	1284
wt - 25 µM	91	103	118	133	149	164	178	191	206	218	236	253	267	283	295	309	324	338	356	371	385	398	409	428	444	458	475	488	504	517	534	549	566	576	594	608	618	631	646	662	674	693	707	724	739	752	772	785	803
wt - 600 µM	1186	1234	1285	1336	1394	1467	1521	1592	1657	1728	1818	1887	1961	2051	2140	2236	2324	2448	2570	2698	2804	2926	3009	3127	3250	3353	3461	3600	3729	3867	3995	4109	4239	4380	4505	4504	4629	4745	4884	5019	5129	5276	5405	5538	5671	5850	5990	6081	6221
wt - 400 µM	837	867	911	948	1004	1060	1116	1178	1231	1271	1333	1396	1449	1517	1593	1673	1754	1839	1928	2010	2098	2193	2285	2381	2486	2570	2692	2775	2886	2998	3081	3197	3352	3441	3563	3647	3758	3688	3755	3846	3905	4000	4024	4116	4221	4354	4444	4580	4685
wt - 200 µM	479	508	538	572	607	648	690	729	775	814	863	906	951	996	1040	1098	1144	1198	1252	1310	1365	1425	1468	1531	1585	1650	1703	1778	1846	1919	1969	2041	2111	2170	2237	2313	2393	2468	2542	2614	2694	2774	2861	2951	3027	3102	3214	3301	3415
wt - 100 µM	270	288	313	343	369	397	424	459	489	520	550	579	609	644	681	714	751	791	832	871	907	943	975	1022	1054	1103	1149	1191	1229	1268	1304	1341	1399	1427	1477	1489	1538	1576	1623	1661	1698	1742	1797	1853	1907	1944	1995	2050	2091
wt - 50 µM	145	158	176	195	214	237	257	279	299	322	342	363	388	413	436	459	489	509	532	562	581	610	636	658	684	712	743	765	790	823	849	879	901	926	957	980	1016	1045	1066	1084	1119	1149	1166	1201	1225	1238	1280	1320	1333
wt - 25 µM	92	96	111	122	137	151	164	178	191	205	217	230	242	257	266	284	302	314	332	347	363	377	390	409	424	438	455	474	486	505	524	539	556	573	587	607	624	641	652	674	690	705	726	747	764	782	807	821	841
wt - 600 µM	1169	1231	1327	1366	1430	1503	1567	1609	1686	1766	1856	1925	2029	2105	2214	2320	2441	2562	2695	2829	2958	3107	3239	3374	3529	3654	3811	3954	4135	4271	4430	4583	4733	4897	5022	5175	5339	5492	5644	5782	5924	6066	6193	6353	6466	6649	6769	6966	7087
wt - 400 µM	864	920	968	1019	1071	1121	1178	1234	1299	1357	1409	1468	1540	1618	1703	1782	1865	1951	2045	2146	2240	2348	2447	2554	2647	2761	2896	2994	3100	3222	3321	3456	3590	3690	3817	3941	4049	4195	4332	4453	4584	4717	4862	4991	5130	5263	5422	5568	5734
wt - 200 µM	488	530	571	611	657	703	745	789	836	878	925	973	1027	1073	1124	1180	1235	1300	1358	1416	1476	1542	1598	1671	1731	1803	1876	1938	2004	2076	2138	2224	2290	2364	2441	2505	2597	2664	2736	2817	2893	2970	3078	3143	3249	3306	3403	3499	3586
wt - 100 µM	272	310	341	372	406	438	474	506	543	574	610	644	683	720	763	797	839	874	918	968	1005	1042	1086	1131	1178	1227	1273	1322	1350	1398	1440	1488	1520	1581	1617	1652	1717	1775	1829	1875	1925	1978	2034	2095	2139	2187	2275	2325	2378
wt - 50 µM	149	173	202	224	244	269	295	317	339	362	388	413	437	462	489	515	541	564	595	619	645	674	700	730	754	785	817	846	876	902	941	970	994	1025	1059	1089	1120	1153	1193	1219	1251	1288	1312	1357	1390	1413	1466	1504	1529
wt - 25 µM	90	107	125	140	155	172	187	201	218	235	247	264	280	295	312	327	343	360	377	395	410	429	444	464	478	495	513	536	556	570	594	610	630	645	667	688	704	722	749	769	791	814	838	862	887	896	905	930	968
Neg - 600 µM	1159	1181	1167	1153	1150	1171	1182	1185	1192	1207	1228	1246	1247	1215	1193	1209	1222	1244	1256	1267	1281	1297	1315	1332	1345	1364	1382	1399	1419	1434	1447	1473	1488	1504	1516	1525	1546	1566	1575	1594	1619	1629	1647	1656	1676	1695	1706	1721	1734
Neg - 400 µM	836	867	856	845	843	852	863	875	889	914	929	943	959	975	988	1008	1023	1044	1061	1079	1086	1093	1113	1128	1143	1168	1171	1195	1206	1219	1233	1249	1261	1278	1291	1304	1322	1329	1348	1370	1372	1384	1404	1420	1429	1436	1454	1464	1476
Neg - 200 µM	440	466	471	470	471	476	484	492	506	519	532	542	553	565	578	587	602	613	623	633	642	658	666	678	692	699	711	722	736	746	756	763	772	782	792	794	808	819	829	834	848	855	862	875	881	888	901	905	914
Neg - 100 µM	227	241	251	248	254	256	263	269	278	287	292	299	308	314	322	328	337	342	351	358	363	372	378	386	390	394	402	407	417	420	424	431	438	440	447	452	458	464	464	473	480	484	488	490	496	504	509	511	517
Neg - 50 µM	120	125	130	131	132	137	139	144	146	148	153	158	161	163	167	172	175	178	182	186	189	193	192	197	201	205	207	211	211	216	218	221	223	225	229	232	234	233	239	241	243	246	249	250	253	254	259	257	260
Neg - 25 µM	72	70	73	74	75	75	80	83	84	86	88	91	94	97	97	99	103	104	108	109	111	112	114	117	117	122	122	124	126	128	131	130	132	135	136	136	139	140	142	144	146	148	148	150	150	152	154	158	159
Neg - 600 µM	1177	1183	1171	1165	1158	1175	1184	1196	1212	1223	1247	1264	1277	1288	1301	1306	1279	1277	1288	1303	1318	1333	1349	1363	1382	1395	1417	1434	1441	1472	1480	1500	1516	1529	1546	1562	1573	1591	1610	1619	1632	1660	1672	1679	1704	1717	1737	1755	1775
Neg - 400 µM	827	846	846	832	830	834	848	860	879	893	915	933	942	967	977	995	1014	1022	1042	1057	1073	1090	1109	1127	1144	1152	1161	1189	1200	1217	1229	1246	1252	1268	1283	1301	1313	1324	1346	1355	1364	1385	1395	1408	1420	1434	1443	1461	1472
Neg - 200 µM	433	461	462	467	469	475	484	493	502	517	531	544	557	566	579	589	599	614	623	637	646	660	670	680	690	700	710	722	732	745	753	761	776	776	790	797	807	816	826	830	842	851	860	870	880	889	894	906	911
Neg - 100 µM	237	243	248	249	253	260	266	272	280	289	296	303	311	317	324	331	339	348	351	362	370	375	381	387	395	402	408	413	423	423	435	442	442	451	453	455	465	471	474	481	486	487	492	498	506	509	515	519	524
Neg - 50 µM	121	125	130	132	133	136	140	140	145	150	152	155	161	163	167	172	174	178	182	184	188	192	194	199	201	204	206	209	213	214	219	220	224	224	230	229	232	235	237	240	242	246	247	249	253	253	257	257	263
Neg - 25 µM	69	71	73	73	74	76	78	82	85	88	89	90	92	96	100	99	101	104	104	109	109	112	114	116	118	119	122	123	125	127	129	131	133	134	135	136	139	140	141	143	146	148	148	149	150	152	153	156	157
Neg - 600 µM	1143	1158	1168	1167	1186	1196	1211	1215	1237	1253	1266	1282	1307	1313	1334	1348	1353	1340	1345	1338	1342	1359	1377	1395	1415	1434	1454	1470	1484	1504	1520	1538	1546	1560	1575	1592	1620	1632	1635	1657	1670	1693	1704	1728	1743	1751	1770	1790	1812
Neg - 400 µM	812	823	823	832	836	849	859	881	894	914	924	941	955	963	981	992	1013	1024	1045	1064	1077	1089	1109	1121	1141	1154	1168	1187	1197	1205	1228	1238	1256	1277	1283	1298	1318	1320	1337	1355	1364	1375	1396	1411	1421	1434	1449	1468	1475
Neg - 200 µM	443	456	456	462	468	475	489	498	519	530	539	552	566	579	593	604	615	624	635	653	665	669	685	695	707	712	726	739	756	760	772	782	789	800	813	818	832	835	847	861	865	873	884	893	902	908	917	925	935
Neg - 100 µM	229	243	246	247	254	258	269	275	284	293	300	306	312	321	330	334	343	353	359	365	372	377	385	390	400	405	409	418	424	431	438	442	444	449	457	465	469	477	482	485	488	496	498	505	511	518	521	526	531
Neg - 50 µM	120	123	126	129	131	133	137	140	144	149	152	156	161	164	166	171	174	178	181	183	187	190	194	196	200	202	206	209	213	215	216	219	224	227	228	231	233	236	237	241	241	245	246	248	251	254	259	259	262
Neg - 25 µM	68	71	72	75	76	78	78	82	84	86	91	93	96	98	100	101	101	106	106	110	110	113	117	117	119	121	124	126	128	130	132	131	132	136	137	140	141	141	144	146	147	149	150	150	152	153	155	156	159
10	41042	40953	40505	40582	40622	40684	40388	40295	40152	40238	40150	40270	40084	40013	39773	39927	39856	39723	39647	39752	39708	39466	39705	39557	39566	39576	39560	39525	39583	39330	39347	39323	39358	39220	39214	39179	39044	39062	39131	39033	39172	39138	39145	38865	38907	38804	39003	38883	38735
8	34573	34448	34398	34267	34254	34261	34079	34023	33875	33931	33925	33887	33798	33617	33771	33561	33635	33639	33533	33535	33515	33411	33541	33332	33273	33322	33367	33497	33341	33294	33291	33152	33163	33042	33023	33114	32997	33050	32973	32938	32939	32938	32846	32883	32849	32824	32756	32815	32856
6	25897	25788	25748	25584	25628	25521	25541	25304	25442	25268	25233	25219	25319	25231	25103	25149	25107	25158	25058	25048	25009	24946	24924	24958	24918	24834	24981	24975	24899	24810	24775	24874	24750	24728	24523	24690	24643	24677	24596	24688	24605	24635	24608	24497	24609	24527	24533	24536	24531
4	17823	17699	17712	17582	17622	17569	17513	17518	17450	17425	17433	17399	17405	17399	17251	17277	17269	17243	17225	17248	17196	17179	17117	17186	17112	17085	17105	17057	17113	17087	17050	17017	17018	16951	16970	16907	16896	16944	16892	16932	16861	16870	16904	16825	16849	16849	16774	16834	16782
2	9379	9277	9282	9264	9232	9252	9219	9204	9172	9107	9110	9127	9109	9104	9109	9103	9084	9051	9031	9013	9032	9013	8987	9004	8974	8992	8985	8952	8979	8991	8945	8945	8984	8910	8892	8883	8896	8872	8859	8836	8854	8861	8857	8816	8824	8834	8818	8812	8792
1	4964	4949	4911	4882	4924	4891	4885	4897	4827	4867	4864	4850	4818	4791	4789	4801	4791	4809	4809	4817	4766	4770	4765	4736	4782	4745	4732	4752	4772	4742	4742	4731	4727	4707	4733	4721	4671	4693	4673	4691	4697	4690	4665	4689	4664	4672	4663	4670	4678
0.5	2483	2460	2471	2439	2442	2432	2423	2413	2414	2405	2426	2420	2411	2393	2384	2380	2390	2369	2389	2384	2389	2376	2380	2368	2373	2356	2377	2369	2355	2351	2350	2348	2337	2347	2349	2347	2322	2332	2333	2318	2318	2339	2337	2310	2320	2341	2333	2319	2338
0	20	18	19	18	17	18	18	19	18	17	18	18	18	17	18	17	17	18	17	18	17	18	18	17	18	17	17	17	17	17	17	17	17	18	16	18	17	17	17	17	17	17	17	17	16	17	18	17	17
[truncated: 12 more columns]

## Sheet: a) M298C6a and PWC6a Traces
Cycle Nr.	1	2	3	4	5	6	7	8	9	10	11	12	13	14	15	16	17	18	19	20	21	22	23	24	25	26	27	28	29	30	31	32	33	34	35	36	37	38	39	40	41	42	43	44	45	46	47	48	49
Time [s]	0	62	124	186	248	310	372.1	434.1	496.1	558.1	620.1	682.1	744.2	806.2	868.2	930.2	992.2	1054.3	1116.3	1178.3	1240.3	1302.3	1364.3	1426.4	1488.4	1550.4	1612.4	1674.4	1736.4	1798.4	1860.4	1922.5	1984.5	2046.5	2108.5	2170.6	2232.6	2294.6	2356.6	2418.7	2480.7	2542.7	2604.7	2666.7	2728.7	2790.8	2852.8	2914.8	2976.8
Temp. [°C]	25.5	25.4	25.3	25.3	25.2	25.2	25.2	25.1	25.1	25.1	25.1	25.1	25.1	25.1	25.2	25.2	25.2	25.2	25.3	25.3	25.4	25.4	25.4	25.4	25.5	25.5	25.6	25.6	25.6	25.6	25.7	25.7	25.7	25.8	25.8	25.9	25.9	25.9	26	26	26	26.1	26.1	26.1	26.2	26.2	26.2	26.2	26.3
PWC6a - 600 uM	1424	1632	1887	2184	2606	3055	3568	4130	4755	5378	6045	6737	7340	7877	8544	9091	9646	10277	10854	11516	12151	12821	13521	14199	14888	15494	16162	16885	17523	18241	18873	19573	20280	21200	21839	22284	23120	23715	24271	24918	25597	26176	26872	27384	28006	28714	29323	29942	30586
PWC6a - 400 uM	1079	1262	1514	1798	2177	2595	3080	3596	4170	4828	5387	6089	6743	7325	8081	8702	9368	10005	10684	11440	12113	12894	13628	14307	14971	15674	16328	16999	17696	18541	19169	19817	20622	21240	21929	22691	23530	24163	24900	25524	26248	26920	27327	28192	28834	29597	30608	31226	31624
PWC6a - 200 uM	641	773	954	1157	1397	1680	2008	2323	2706	3104	3524	3955	4383	4828	5300	5776	6292	6788	7357	7877	8349	8892	9487	9993	10550	11029	11651	12197	12440	13161	13674	14036	15011	15553	16050	16744	17179	17817	18403	18833	19502	20122	20643	21296	21881	22437	23080	23431	23989
PWC6a - 100 uM	372	457	566	701	851	1019	1207	1402	1606	1834	2069	2333	2595	2847	3133	3444	3768	4056	4435	4733	5059	5438	5718	6092	6397	6758	7160	7481	7773	8236	8585	8921	9466	9842	10275	10526	10942	11440	11794	12190	12595	12968	13133	13573	14007	14509	14969	15161	15490
PWC6a - 50 uM	214	261	324	397	488	578	678	791	902	1033	1163	1309	1453	1599	1773	1957	2121	2301	2491	2666	2876	3045	3229	3451	3655	3877	4120	4329	4537	4770	5000	5270	5489	5753	5966	6264	6407	6684	6874	7183	7430	7672	7919	8132	8450	8695	9026	9265	9385
PWC6a - 25 uM	136	166	205	252	295	345	409	469	537	610	683	755	848	926	1030	1117	1226	1327	1434	1558	1664	1782	1900	2012	2141	2283	2410	2547	2654	2784	2928	3083	3214	3359	3481	3675	3778	3916	4068	4211	4398	4500	4672	4817	4978	5107	5260	5402	5562
PWC6a - 600 uM	1615	1872	2166	2549	2987	3482	4045	4655	5275	5943	6614	7306	8000	8729	9337	10027	10333	10780	11286	11957	12583	13172	13801	14314	14844	15328	16052	16551	17222	17647	18084	18573	18766	19184	19857	20471	20788	21215	21745	22504	23083	23357	24002	24800	25328	25883	26457	26580	27200
PWC6a - 400 uM	1232	1455	1733	2080	2456	2896	3384	3888	4423	4967	5550	6121	6720	7368	7975	8614	9205	9858	10513	11157	11864	12447	13161	13825	14483	15030	15818	16640	17272	17941	18725	19427	20208	20825	21519	22233	23024	23597	24119	24867	25482	26182	26715	27063	27700	28703	29264	29551	30168
PWC6a - 200 uM	760	926	1125	1362	1622	1904	2235	2570	2906	3270	3655	4060	4470	4877	5272	5716	6147	6601	7049	7491	7996	8479	8988	9485	9904	10511	10982	11667	12170	12766	13268	14006	14426	14992	15674	16096	16590	16908	17374	18333	18878	19455	20064	20491	21069	21462	22074	22802	23152
PWC6a - 100 uM	440	536	654	797	950	1110	1295	1498	1692	1904	2133	2351	2600	2837	3096	3364	3612	3915	4188	4460	4750	5041	5401	5686	6050	6368	6664	7021	7327	7733	8098	8459	8913	9237	9600	9913	10363	10751	11035	11443	11705	12177	12554	12862	13352	13664	13971	14554	14929
PWC6a - 50 uM	245	304	365	444	522	617	715	822	922	1036	1160	1280	1415	1551	1679	1835	1975	2131	2291	2441	2633	2789	2952	3150	3367	3543	3718	3958	4180	4413	4617	4900	5118	5375	5657	5848	6066	6319	6382	6721	6951	7289	7459	7837	8103	8308	8396	8566	8991
PWC6a - 25 uM	151	181	215	257	303	351	407	461	514	579	647	710	783	857	930	1013	1101	1185	1262	1362	1463	1554	1660	1772	1865	1973	2089	2195	2335	2465	2570	2695	2805	2941	3110	3255	3390	3514	3665	3784	3923	4141	4190	4315	4409	4558	4656	4817	4997
PWC6a - 600 uM	1673	1936	2243	2623	3069	3590	4177	4798	5430	6115	6796	7498	8211	8954	9539	9862	10285	10944	11552	12079	12786	13362	13961	14540	14876	15201	15703	16124	16807	17405	17718	18186	18735	19254	20039	20554	21165	21901	22085	22688	23391	23908	24364	24897	25304	25884	26778	26594	27469
PWC6a - 400 uM	1250	1488	1780	2129	2513	2962	3414	3946	4539	5138	5690	6286	6924	7552	8167	8788	9485	10189	10876	11563	12300	12870	13774	14491	15241	15976	16804	17332	18049	18731	19376	20070	20922	21626	22067	22762	23204	23591	24043	24913	25261	25479	25919	26286	27271	28013	28567	29521	29944
PWC6a - 200 uM	780	961	1167	1415	1670	1962	2287	2625	2969	3334	3723	4099	4498	4942	5362	5793	6277	6735	7174	7623	8164	8600	9101	9566	10108	10591	11006	11615	12122	12724	13119	13800	14418	15022	15460	15758	16380	16856	17367	17765	18121	18585	19299	19405	19402	19964	20764	21408	22029
PWC6a - 100 uM	453	563	692	833	991	1169	1350	1554	1750	1972	2187	2417	2652	2888	3160	3410	3696	3980	4262	4522	4830	5088	5441	5731	6022	6409	6730	7061	7308	7691	8078	8274	8601	9077	9401	9708	10002	10295	10669	10821	10922	11442	11997	12369	12648	13071	13385	13770	13932
PWC6a - 50 uM	256	318	390	473	563	654	758	866	984	1099	1225	1352	1501	1626	1760	1909	2083	2232	2397	2536	2728	2845	3039	3206	3389	3625	3834	4013	4197	4402	4658	4879	5120	5350	5570	5814	6013	6169	6429	6537	6714	7151	7364	7287	7472	7642	7756	8111	8074
PWC6a - 25 uM	157	195	235	280	328	387	444	501	565	633	697	774	850	918	991	1074	1162	1246	1343	1428	1536	1642	1727	1811	1916	2024	2135	2284	2403	2551	2654	2776	2900	3027	3150	3215	3351	3490	3623	3783	3861	4023	4141	4175	4233	4484	4652	4742	4924
C6a - 600 uM	1384	1435	1489	1566	1635	1716	1801	1899	2001	2104	2235	2364	2516	2672	2845	3033	3232	3448	3651	3886	4127	4378	4579	4851	5109	5410	5659	5892	6195	6471	6749	6977	7147	7343	7565	7818	8033	8316	8455	8653	8856	8942	9163	9257	9396	9611	9612	9876	10019
C6a - 400 uM	999	1045	1088	1139	1202	1274	1346	1435	1521	1620	1722	1843	1965	2117	2257	2409	2586	2770	2988	3174	3375	3593	3711	3916	4173	4326	4520	4705	4912	5153	5343	5611	5819	5972	6228	6467	6692	6959	7103	7280	7489	7575	7841	8213	8297	8499	8801	8948	9087
C6a - 200 uM	567	597	625	652	690	730	780	827	877	939	993	1058	1133	1203	1287	1367	1461	1554	1655	1758	1866	1981	2098	2203	2342	2458	2573	2714	2833	2956	3118	3265	3382	3483	3647	3772	3938	4104	4244	4337	4376	4463	4658	4794	4866	4958	5183	5345	5480
C6a - 100 uM	322	336	357	372	396	419	442	472	499	530	563	598	634	674	710	750	798	844	894	938	992	1046	1096	1150	1212	1261	1330	1387	1443	1523	1601	1665	1725	1795	1888	1954	2021	2073	2166	2237	2318	2407	2478	2536	2605	2663	2763	2843	2942
C6a - 50 uM	180	190	203	212	225	237	254	269	282	298	316	333	354	372	391	412	432	453	480	501	527	554	577	605	634	662	690	726	756	783	814	854	891	924	956	997	1038	1093	1121	1155	1192	1233	1263	1294	1334	1380	1427	1469	1512
C6a - 25 uM	109	117	125	133	140	150	157	168	175	186	198	206	216	227	239	251	264	276	290	302	318	332	345	362	377	390	409	423	438	455	474	498	518	540	563	582	603	622	637	656	677	694	717	741	771	786	809	828	854
C6a - 600 uM	1389	1438	1494	1578	1657	1731	1825	1929	2035	2175	2296	2439	2590	2759	2944	3155	3365	3574	3819	4063	4289	4527	4777	5067	5295	5568	5827	6149	6410	6675	6956	7197	7441	7658	7841	8084	8380	8589	8852	9044	9265	9411	9680	9909	10156	10428	10586	10703	10918
C6a - 400 uM	1008	1052	1105	1171	1222	1296	1380	1473	1565	1669	1790	1912	2041	2196	2365	2528	2697	2922	3089	3283	3502	3666	3887	4117	4326	4535	4698	4921	5155	5434	5645	5839	6031	6271	6506	6746	6942	7223	7243	7398	7658	7803	8162	8476	8588	8791	9092	9254	9610
C6a - 200 uM	567	594	627	662	698	742	788	843	893	950	1011	1082	1153	1232	1313	1403	1496	1607	1704	1816	1910	2031	2162	2275	2385	2506	2632	2771	2873	3003	3141	3276	3458	3580	3702	3824	3978	4147	4235	4329	4433	4570	4707	4902	5153	5255	5279	5443	5576
C6a - 100 uM	324	340	363	381	408	427	457	481	505	539	572	607	647	686	722	763	811	860	910	958	1013	1070	1126	1180	1228	1293	1345	1413	1481	1540	1618	1690	1758	1821	1893	1964	2028	2127	2170	2243	2339	2450	2507	2581	2704	2775	2853	2917	2988
C6a - 50 uM	175	189	199	211	223	236	250	266	278	295	311	329	348	363	384	406	428	447	470	495	522	540	564	594	623	643	681	719	745	772	816	855	885	921	950	982	1032	1064	1088	1146	1165	1226	1266	1301	1341	1390	1439	1466	1488
C6a - 25 uM	108	117	126	134	142	152	159	170	177	186	196	206	217	225	238	252	262	276	289	299	312	329	342	357	373	386	402	422	438	454	471	496	514	530	553	573	600	618	628	650	672	687	706	732	758	792	807	821	849
C6a - 600 uM	1385	1439	1507	1565	1640	1715	1800	1912	2023	2143	2257	2396	2547	2699	2874	3054	3267	3478	3695	3926	4183	4439	4673	4940	5236	5480	5693	5971	6241	6491	6765	7017	7242	7447	7727	7766	7946	8220	8389	8465	8750	8815	9051	9164	9358	9679	9777	9957	10112
C6a - 400 uM	997	1041	1090	1140	1197	1284	1350	1441	1526	1637	1745	1855	1988	2113	2265	2438	2606	2773	2957	3130	3345	3546	3714	3901	4174	4336	4483	4643	4898	5137	5414	5639	5863	6092	6265	6502	6725	6892	7263	7342	7482	7605	7739	7951	8164	8303	8473	8554	8787
C6a - 200 uM	570	597	626	659	695	739	783	829	882	932	998	1060	1123	1203	1290	1362	1457	1549	1651	1760	1861	1943	2053	2174	2278	2411	2538	2660	2786	2920	3042	3181	3343	3435	3589	3755	3798	3949	4107	4176	4370	4374	4530	4710	4799	4902	5066	5106	5213
C6a - 100 uM	321	334	355	373	397	418	443	471	499	524	559	592	630	669	709	748	792	838	889	943	989	1037	1081	1143	1194	1250	1313	1387	1444	1504	1589	1636	1725	1793	1857	1911	1979	2041	2107	2215	2206	2260	2342	2435	2525	2591	2660	2722	2789
C6a - 50 uM	177	188	200	212	223	239	253	267	280	300	315	335	351	371	391	412	435	458	482	508	533	558	584	609	637	665	699	731	758	796	821	860	901	934	968	1002	1041	1079	1112	1132	1175	1216	1273	1312	1360	1390	1428	1464	1494
C6a - 25 uM	110	118	124	135	143	151	158	166	178	188	198	208	216	228	241	252	266	277	291	300	318	327	343	361	374	387	412	429	440	458	479	499	516	530	547	561	577	596	619	647	668	688	704	732	753	770	788	813	821
Neg - 600 uM	1271	1288	1305	1287	1282	1298	1315	1321	1325	1345	1355	1358	1360	1367	1347	1347	1369	1382	1395	1415	1436	1456	1471	1492	1514	1526	1542	1565	1581	1589	1616	1641	1660	1671	1692	1707	1716	1745	1746	1771	1782	1802	1817	1833	1841	1858	1870	1887	1897
Neg - 400 uM	896	912	923	941	952	965	985	1005	1022	1042	1056	1069	1093	1113	1131	1148	1162	1181	1173	1196	1208	1226	1239	1248	1269	1281	1293	1297	1313	1329	1343	1333	1318	1320	1330	1341	1357	1370	1378	1387	1394	1406	1421	1437	1443	1453	1466	1483	1482
Neg - 200 uM	500	518	522	519	531	541	558	570	579	595	604	619	627	633	642	650	662	675	687	694	705	715	728	738	744	755	763	769	787	792	801	810	817	829	842	845	852	854	868	870	874	886	894	894	907	913	915	924	928
Neg - 100 uM	266	273	281	283	289	293	301	308	315	322	330	334	344	352	359	366	373	377	384	394	399	408	409	414	422	429	436	442	445	449	455	459	468	472	474	480	484	493	492	492	499	503	508	511	514	523	524	528	533
Neg - 50 uM	141	143	147	150	150	154	157	159	163	167	170	174	178	182	186	186	189	192	197	202	206	207	210	215	215	218	219	224	228	227	231	233	237	238	241	244	249	249	252	253	253	257	260	261	263	263	265	270	274
Neg - 25 uM	84	81	83	85	85	90	91	94	96	99	101	102	106	104	107	109	110	111	117	118	119	121	122	124	126	127	127	131	133	135	135	136	137	142	142	143	147	145	147	148	150	153	152	155	155	155	158	160	160
Neg - 600 uM	1246	1259	1260	1254	1253	1277	1277	1299	1307	1326	1344	1356	1378	1391	1402	1415	1429	1429	1419	1425	1427	1453	1467	1477	1509	1509	1524	1542	1566	1582	1599	1620	1643	1653	1670	1684	1694	1703	1724	1733	1748	1774	1778	1800	1814	1823	1838	1852	1879
Neg - 400 uM	906	918	929	943	965	976	999	1016	1034	1060	1072	1091	1115	1129	1147	1163	1182	1197	1213	1228	1244	1247	1256	1272	1276	1287	1297	1312	1330	1347	1353	1371	1382	1388	1411	1414	1422	1441	1447	1453	1468	1483	1486	1502	1512	1514	1531	1540	1553
Neg - 200 uM	490	510	520	523	532	547	557	571	581	594	611	618	627	643	653	663	674	692	701	711	714	727	730	746	751	767	773	779	791	804	815	816	830	832	842	853	858	871	874	878	886	900	906	905	911	918	930	941	942
Neg - 100 uM	259	269	281	280	290	296	303	311	316	330	333	338	347	355	359	368	375	382	389	397	402	411	410	419	428	428	438	443	447	458	458	465	471	478	482	485	492	494	499	503	503	510	517	517	521	527	530	538	539
Neg - 50 uM	135	144	144	146	148	153	156	161	162	168	171	176	177	181	185	188	193	196	196	202	206	208	211	211	213	218	223	224	228	232	233	237	239	242	243	247	248	252	255	254	255	257	262	261	264	268	272	271	273
Neg - 25 uM	78	83	84	86	87	91	94	94	96	98	104	103	107	108	111	112	113	116	118	121	122	124	126	128	130	131	133	134	136	136	138	140	143	143	144	146	148	151	154	151	153	154	155	158	156	160	161	163	163
Neg - 600 uM	1271	1290	1313	1327	1339	1363	1384	1403	1394	1419	1440	1458	1426	1441	1455	1492	1503	1525	1545	1559	1568	1583	1580	1597	1612	1612	1626	1625	1625	1640	1657	1674	1680	1689	1718	1732	1743	1769	1781	1785	1805	1819	1833	1842	1855	1883	1892	1915	1922
Neg - 400 uM	892	915	934	943	963	983	998	1024	1040	1059	1081	1106	1118	1137	1154	1172	1184	1213	1229	1252	1266	1282	1296	1316	1332	1343	1358	1376	1386	1402	1411	1420	1435	1453	1456	1472	1487	1499	1496	1510	1521	1523	1542	1543	1546	1564	1574	1584	1593
Neg - 200 uM	489	515	517	526	535	550	559	579	587	604	611	628	637	654	663	674	687	696	709	723	735	748	760	774	776	789	798	810	819	825	829	840	846	859	864	867	880	887	892	898	905	914	916	930	938	947	954	957	966
Neg - 100 uM	263	283	285	290	294	303	307	316	324	330	339	348	354	362	368	376	384	389	398	406	410	413	422	433	434	443	447	450	463	462	473	474	480	486	490	497	499	503	507	512	516	518	529	531	530	538	541	546	550
Neg - 50 uM	137	147	149	151	152	156	162	162	167	172	176	179	181	184	189	193	197	199	202	204	208	213	214	217	221	223	227	229	229	234	238	238	242	244	248	251	255	255	255	260	261	262	264	265	269	271	272	275	276
Neg - 25 uM	79	83	85	87	89	91	95	95	97	100	102	103	106	108	109	112	113	117	117	120	122	123	125	126	128	129	133	133	135	137	139	142	141	144	145	147	148	150	150	152	154	154	153	158	159	162	161	164	165
10	45848	45719	45642	45535	45345	45139	45434	45202	45122	45144	45155	44784	44973	44760	44790	44823	44612	44833	44718	44680	44633	44580	44447	44389	44639	44393	44322	44642	44328	44204	44537	44337	44329	44549	44018	44201	43990	44163	44201	43946	43895	43813	43851	43730	43817	43832	43781	43898	43896
8	35202	34952	34933	34922	34870	34582	34645	34524	34571	34442	34375	34421	34281	34104	34270	34163	34113	34272	34320	34125	34083	33874	34069	34082	33967	33967	33917	33830	33789	33802	33902	33813	33922	33807	33733	33625	33690	33484	33675	33433	33490	33547	33361	33368	33423	33497	33604	33453	33475
6	30316	30096	30171	29809	29934	29785	29712	29677	29645	29551	29650	29521	29548	29587	29439	29304	29384	29341	29506	29326	29346	29286	29274	29277	29206	29133	29040	29175	29106	29152	29172	29066	29094	29073	28997	29001	28825	28955	28931	28706	28709	28774	28730	28671	28733	28735	28751	28785	28673
4	19326	19193	19236	19115	19249	19161	19113	19158	19012	19001	19044	18962	18951	18923	18828	18892	18812	18763	18920	18763	18880	18707	18717	18761	18686	18609	18633	18734	18614	18623	18576	18601	18507	18495	18463	18370	18413	18396	18372	18364	18404	18353	18354	18378	18335	18363	18371	18484	18450
2	10305	10218	10187	10220	10135	10142	10088	10169	10055	10078	10043	10061	10077	10018	10007	9969	9974	10052	10001	9987	10072	9977	9932	9995	9926	9861	9921	9912	9936	9845	9910	9910	9865	9846	9846	9899	9829	9821	9827	9778	9736	9780	9722	9762	9746	9762	9777	9780	9756
1	5236	5196	5160	5179	5179	5109	5143	5101	5107	5112	5078	5099	5082	5072	5065	5076	5046	5062	5032	5047	5031	5034	5026	5032	5022	5036	4982	4995	4967	5005	5006	4995	4994	4996	4943	4999	4955	4980	4982	4921	4925	4938	4925	4954	4915	4915	4954	4938	4921
0.5	2584	2581	2570	2588	2570	2544	2545	2552	2528	2524	2525	2520	2513	2523	2511	2504	2510	2517	2496	2501	2506	2501	2483	2489	2487	2499	2475	2485	2474	2469	2489	2471	2481	2468	2474	2472	2461	2461	2444	2454	2449	2453	2439	2442	2432	2449	2451	2443	2435
0	18	19	19	18	17	18	17	18	18	17	18	17	17	17	18	18	17	18	18	18	18	18	18	17	18	18	17	18	18	18	18	18	18	18	17	18	17	18	18	19	18	18	18	18	18	18	18	19	19
[truncated: 12 more columns]

## Sheet: a) M298C5a Traces
Cycle Nr.	1	2	3	4	5	6	7	8	9	10	11	12	13	14	15	16	17	18	19	20	21	22	23	24	25	26	27	28	29	30	31	32	33	34	35	36	37	38	39	40	41	42	43	44	45	46	47	48	49
Time [s]	0	60	120	180	240	300	360	420	480	540.1	600.1	660.1	720.1	780.1	840.1	900.1	960.1	1020.1	1080.1	1140.1	1200.1	1260.1	1320.1	1380.1	1440.2	1500.2	1560.2	1620.2	1680.2	1740.2	1800.2	1860.2	1920.2	1980.2	2040.2	2100.2	2160.2	2220.3	2280.3	2340.3	2400.3	2460.3	2520.3	2580.3	2640.3	2700.3	2760.3	2820.3	2880.3
Temp. [°C]	24.9	26.1	26.1	26	25.8	25.6	25.5	25.4	25.3	25.3	25.2	25.2	25.2	25.2	25.2	25.1	25.2	25.2	25.2	25.2	25.2	25.2	25.2	25.3	25.3	25.3	25.3	25.3	25.4	25.4	25.4	25.4	25.4	25.5	25.5	25.5	25.5	25.5	25.6	25.6	25.6	25.6	25.6	25.6	25.7	25.7	25.7	25.7	25.8
C5a-600 µM	1211	1221	1243	1268	1311	1368	1403	1455	1509	1550	1610	1659	1709	1728	1770	1833	1846	1910	1977	2038	2103	2202	2282	2364	2484	2577	2678	2782	2891	2987	3070	3250	3405	3533	3604	3675	3739	3890	3993	4142	4249	4381	4557	4908	5107	5343	5528	5724	5775
C5a-400 µM	894	910	933	960	1000	1039	1078	1123	1163	1208	1263	1309	1355	1413	1461	1520	1579	1632	1687	1731	1802	1861	1945	2014	2102	2187	2283	2376	2503	2617	2722	2845	2964	3067	3231	3353	3516	3618	3764	3868	4050	4183	4310	4458	4675	4829	4914	5013	5218
C5a-200 µM	484	493	511	536	562	591	619	650	681	710	745	778	816	851	893	942	990	1034	1098	1148	1206	1267	1328	1390	1463	1521	1584	1659	1734	1796	1882	1963	2036	2114	2200	2271	2359	2451	2545	2639	2747	2847	2920	3017	3130	3233	3341	3437	3570
C5a-100 µM	282	291	303	322	343	364	384	399	416	441	460	477	495	513	537	560	583	607	631	658	684	713	746	771	807	839	880	912	952	995	1033	1072	1121	1165	1208	1257	1316	1365	1419	1462	1525	1574	1635	1676	1732	1790	1842	1920	1983
C5a-50 µM	168	170	178	191	203	216	230	243	256	266	279	291	303	314	329	346	359	371	387	401	418	434	452	469	484	502	526	546	569	589	611	633	664	685	709	732	759	789	822	850	880	910	933	962	988	1010	1046	1082	1113
C5a-25 µM	102	99	104	114	122	133	138	147	154	164	172	177	187	196	202	209	215	226	233	243	249	264	272	283	294	304	313	326	337	348	360	370	383	397	410	422	443	454	471	487	503	520	540	552	564	576	598	612	637
C5a-600 µM	1238	1266	1289	1327	1368	1412	1438	1483	1531	1576	1631	1689	1742	1807	1859	1909	1969	2031	2074	2124	2189	2247	2324	2387	2483	2552	2624	2714	2804	2942	2985	3053	3096	3166	3275	3370	3455	3577	3679	3757	3899	4019	4137	4232	4372	4502	4635	4718	4849
C5a-400 µM	900	919	935	965	1000	1040	1072	1115	1162	1202	1249	1295	1345	1394	1440	1486	1517	1562	1619	1655	1714	1783	1834	1883	1959	1990	2067	2154	2214	2324	2406	2484	2578	2681	2784	2883	2949	3050	3176	3288	3380	3516	3656	3747	3862	4028	4059	4189	4319
C5a-200 µM	474	487	508	524	543	564	587	611	643	668	697	722	754	781	816	846	881	921	952	992	1040	1075	1122	1174	1219	1269	1324	1379	1425	1488	1538	1589	1658	1716	1776	1835	1893	1963	2030	2117	2183	2249	2327	2400	2482	2553	2629	2709	2774
C5a-100 µM	282	291	303	317	332	345	361	380	398	417	432	453	470	488	509	525	542	567	585	606	626	653	669	690	718	741	770	797	824	855	880	921	955	983	1022	1057	1099	1143	1179	1230	1264	1301	1349	1392	1438	1472	1524	1567	1612
C5a-50 µM	161	168	174	183	192	205	216	224	239	247	261	272	281	296	306	317	327	342	353	364	381	390	407	420	430	444	463	475	489	507	528	538	562	581	604	619	637	658	683	709	729	750	775	792	824	843	859	889	910
C5a-25 µM	92	98	106	111	120	127	133	142	148	155	160	169	176	181	188	195	202	209	217	223	232	235	245	255	260	270	276	284	290	302	313	322	330	341	349	360	372	385	390	405	414	431	445	453	464	476	489	504	522
C5a-600 µM	1220	1243	1279	1317	1366	1396	1439	1492	1527	1558	1621	1672	1737	1779	1836	1890	1915	1974	2030	2089	2155	2212	2208	2262	2332	2389	2465	2541	2644	2718	2805	2891	3008	3107	3198	3311	3414	3505	3627	3729	3816	3866	4006	4113	4173	4494	4454	4679	4691
C5a-400 µM	888	904	925	957	993	1039	1085	1120	1158	1193	1239	1282	1321	1367	1416	1450	1501	1546	1596	1640	1693	1742	1809	1871	1936	1983	2055	2134	2198	2277	2368	2436	2518	2620	2735	2830	2945	3058	3186	3311	3426	3551	3677	3795	3957	4087	4223	4343	4423
C5a-200 µM	473	488	508	523	545	572	596	620	649	680	708	735	767	800	829	871	905	945	980	1029	1068	1117	1159	1206	1259	1309	1366	1429	1483	1538	1593	1663	1730	1789	1862	1915	1984	2049	2129	2198	2286	2376	2455	2527	2612	2703	2768	2815	2917
C5a-100 µM	284	294	306	320	337	352	369	389	405	430	445	462	485	502	524	539	561	582	601	625	649	671	696	721	745	772	800	831	861	889	929	964	997	1045	1077	1121	1173	1218	1273	1315	1369	1410	1452	1508	1569	1634	1662	1706	1759
C5a-50 µM	159	171	176	185	197	207	218	230	243	253	264	278	292	302	315	327	337	352	359	376	391	403	419	429	447	462	483	494	514	529	548	563	587	611	631	644	668	689	713	739	762	787	814	840	867	892	924	937	965
C5a-25 µM	91	99	104	111	120	128	134	142	148	156	164	169	177	182	190	199	203	211	219	227	232	240	251	257	266	275	284	292	301	309	323	328	341	351	361	374	382	397	409	422	434	449	464	476	487	498	518	528	544
Neg - 600 µM	1238	1254	1228	1213	1221	1238	1266	1283	1306	1309	1316	1330	1314	1331	1344	1374	1390	1408	1440	1465	1481	1510	1539	1565	1593	1617	1642	1674	1697	1733	1757	1780	1810	1840	1873	1902	1923	1946	1979	1998	2024	2036	2082	2096	2128	2158	2183	2212	2234
Neg - 400 µM	899	927	900	897	893	920	934	956	967	1000	1021	1052	1076	1098	1122	1136	1164	1184	1212	1238	1258	1284	1309	1333	1356	1381	1404	1422	1451	1475	1497	1523	1556	1568	1599	1618	1645	1664	1684	1701	1731	1751	1781	1806	1826	1846	1875	1893	1916
Neg - 200 µM	466	499	490	488	488	496	508	518	537	553	567	587	601	619	628	642	656	672	687	697	710	724	740	756	762	768	781	797	807	814	831	840	854	860	874	884	888	901	914	919	933	936	952	950	961	979	990	988	998
Neg - 100 µM	259	282	286	287	286	290	294	305	318	328	341	353	367	375	391	399	410	418	430	440	450	458	470	482	492	498	506	522	532	538	543	556	564	574	582	588	600	609	616	626	628	638	642	653	658	665	674	685	691
Neg - 50 µM	139	150	153	153	154	156	162	166	173	180	188	193	199	206	214	219	223	229	237	243	249	253	258	267	272	274	280	284	290	295	298	306	310	315	321	324	328	332	335	339	346	348	352	355	360	367	368	370	382
Neg - 25 µM	80	82	82	84	84	85	88	91	95	97	101	105	109	110	114	117	121	123	126	129	134	134	136	140	144	147	148	153	154	158	158	162	167	168	171	173	174	177	179	182	184	186	188	191	195	196	198	198	201
Neg - 600 µM	1250	1276	1234	1237	1231	1239	1255	1274	1290	1293	1290	1318	1319	1331	1345	1366	1390	1424	1453	1474	1498	1520	1552	1583	1605	1629	1659	1685	1717	1744	1770	1799	1826	1859	1877	1914	1945	1981	1997	2028	2054	2071	2110	2135	2156	2167	2208	2215	2254
Neg - 400 µM	905	922	905	895	900	923	939	971	991	1012	1037	1063	1086	1112	1139	1162	1180	1207	1232	1257	1281	1305	1323	1353	1367	1389	1413	1434	1454	1475	1504	1529	1553	1581	1602	1624	1647	1675	1686	1718	1739	1765	1786	1813	1826	1856	1880	1895	1925
Neg - 200 µM	465	499	495	495	494	498	508	525	543	557	571	594	604	622	639	652	669	683	696	712	723	733	748	763	772	781	800	812	825	829	841	857	865	880	882	898	905	915	926	931	949	953	965	971	977	990	998	1006	1011
Neg - 100 µM	262	285	285	283	283	289	296	307	317	330	341	355	363	375	387	399	411	424	431	440	454	465	473	481	493	501	511	521	532	541	551	559	564	571	586	589	599	609	616	623	631	634	644	655	660	669	672	677	689
Neg - 50 µM	141	152	151	150	153	154	158	163	170	176	183	189	196	203	209	215	221	228	232	239	247	250	253	260	264	272	273	284	287	291	294	298	304	307	314	319	323	326	334	338	340	343	353	350	356	358	365	365	373
Neg - 25 µM	78	81	83	83	84	87	88	91	97	99	102	106	109	110	115	118	121	125	127	131	134	136	139	141	145	146	150	153	154	156	159	161	166	167	170	171	176	177	178	181	184	188	187	190	191	197	199	200	203
Neg - 600 µM	1273	1284	1251	1239	1249	1271	1294	1320	1342	1365	1399	1429	1454	1487	1510	1533	1547	1520	1515	1541	1562	1585	1606	1638	1656	1676	1711	1724	1757	1778	1803	1837	1856	1888	1916	1943	1974	1996	2028	2058	2075	2104	2125	2158	2185	2211	2219	2248	2278
Neg - 400 µM	911	915	900	893	898	920	943	970	991	1015	1041	1066	1099	1121	1139	1170	1198	1224	1243	1262	1288	1315	1331	1375	1388	1414	1438	1477	1485	1516	1542	1563	1593	1620	1652	1677	1697	1710	1744	1766	1793	1806	1837	1854	1885	1900	1930	1958	1977
Neg - 200 µM	459	489	481	480	481	494	505	512	536	551	569	585	600	615	630	645	662	677	687	706	713	735	742	757	763	778	788	802	813	827	830	845	857	870	877	888	899	910	920	926	934	943	950	964	973	980	990	994	1005
Neg - 100 µM	262	284	280	281	281	286	296	308	318	333	344	355	367	374	390	400	410	421	433	444	454	463	477	486	493	508	515	526	534	542	550	563	569	580	580	595	607	614	620	626	637	640	647	658	664	670	682	688	694
Neg - 50 µM	142	153	155	153	154	158	162	170	176	184	192	197	203	209	216	221	229	235	238	245	249	259	267	269	272	278	285	290	295	302	306	309	316	318	324	330	335	338	343	344	349	356	360	365	367	373	378	377	385
Neg - 25 µM	77	81	80	82	82	86	89	94	97	101	103	105	112	113	116	119	123	126	128	132	134	138	140	142	148	149	152	156	157	159	162	165	167	170	171	177	178	179	184	186	190	191	191	193	196	198	201	202	207
10	40838	40546	40225	40206	40143	39725	39909	39976	39581	39397	39852	39614	39330	39216	39636	39297	39100	38996	38929	38873	38817	38883	38830	38657	38617	38694	38592	38727	38636	38421	38478	38489	38571	38416	38489	38286	38469	38385	38291	38248	38052	38046	38075	38521	38201	38224	38084	38032	38153
8	34124	33887	33545	33416	33541	33344	33214	33237	33141	33162	33056	33047	33043	32878	32930	32640	32769	32698	32688	32515	32487	32533	32594	32347	32373	32262	32286	32328	32356	32183	32113	32193	32213	32121	32026	32194	32168	32068	32091	31978	31980	31916	31992	32053	31956	32014	31898	31841	31917
6	26422	26413	26417	26262	26227	26237	26217	25935	26062	25929	25903	25989	25905	25881	25753	25837	25742	25630	25725	25570	25548	25562	25458	25453	25399	25364	25298	25307	25306	25310	25231	25253	25275	25269	25127	25150	25183	25144	25175	25124	25077	25072	25068	25040	25034	25094	24954	25007	25002
4	18301	18312	18231	18242	18070	18073	18039	17993	17964	17916	17919	17865	17796	17800	17769	17741	17643	17676	17624	17557	17635	17568	17583	17567	17444	17385	17455	17407	17427	17366	17392	17351	17382	17339	17308	17326	17277	17314	17219	17256	17242	17209	17230	17276	17256	17177	17182	17176	17207
2	9318	9354	9301	9271	9245	9199	9229	9192	9186	9135	9125	9148	9083	9106	9089	9053	9051	8998	9018	9008	8976	8965	8946	8948	8909	8872	8883	8852	8890	8851	8832	8854	8847	8827	8837	8806	8826	8796	8782	8817	8771	8790	8783	8763	8750	8750	8780	8750	8760
1	4752	4738	4699	4714	4672	4709	4675	4664	4672	4646	4658	4657	4652	4605	4613	4599	4600	4609	4611	4564	4559	4576	4579	4562	4540	4547	4547	4525	4527	4519	4506	4520	4485	4510	4500	4512	4491	4480	4477	4487	4468	4461	4478	4460	4451	4482	4465	4474	4452
0.5	2415	2404	2392	2390	2389	2374	2364	2361	2361	2348	2347	2346	2352	2328	2337	2334	2333	2320	2313	2310	2313	2310	2305	2305	2289	2281	2285	2286	2275	2271	2278	2276	2276	2271	2275	2264	2252	2261	2249	2255	2246	2257	2258	2242	2245	2261	2242	2253	2254
0	20	18	16	16	16	15	15	15	14	15	14	14	15	14	14	15	15	15	14	14	15	15	14	14	15	13	14	14	14	15	13	14	15	14	14	13	14	14	14	14	14	13	14	14	15	14	14	15	14
[truncated: 12 more columns]

[truncated: 3 more sheets: a) Fungal Traces, a) PW Traces, b) Fluorescence]
