# Supplementary material for: Hydrophobic tuning with non-canonical amino acids in a copper metalloenzyme
Source: Nat Chem. 2026 Apr 13;18(7):1269–77. doi: 10.1038/s41557-026-02116-7 (PMC13323077; doi:10.1038/s41557-026-02116-7)
Supplement: Supplementary file 5 — Source data for Supplementary Information figures. [file 41557_2026_2116_MOESM5_ESM.zip › SourceData-SI-Figure13_update.xlsx]

## Sheet: b) Feature distributions
	cavity_volume	compactness	hdonor_potential	hacceptor_potential	heteroatom_percentage	hydrophobic_mean	hydrophobic_std	hydrophobic_vector_x	hydrophobic_vector_y	hydrophobic_vector_z	hydrophobic_dipole_magnitude	hydrophobic_gyration_radius	hydrophobic_monopole	hydrophobic_dipole_x	hydrophobic_dipole_y	hydrophobic_dipole_z	hydrophobic_quadrupole_00	hydrophobic_quadrupole_01	hydrophobic_quadrupole_02	hydrophobic_quadrupole_11	hydrophobic_quadrupole_12	hydrophobic_quadrupole_22	Electric_dipole_x	Electric_dipole_y	Electric_dipole_z	Electric_dipole_magnitude	Electric_quadrupole_tensor00	Electric_quadrupole_tensor01	Electric_quadrupole_tensor02	Electric_quadrupole_tensor11	Electric_quadrupole_tensor12	Electric_quadrupole_tensor22
4gxf	-0.262578	-0.285524	1.1413	0.433678	1.23435	-0.857435	0.516724	-0.237804	-0.4716	-0.122782	-0.231142	0.0356549	-0.928341	-0.246492	-0.497326	-0.414445	0.236227	0.822376	0.719011	0.926969	-0.253176	-1.11868	-0.0208646	-1.11682	1.44745	-0.0398249	-0.290213	0.195767	-0.391195	-0.0245116	-0.236449	0.463404
3tas	-0.262578	-0.645928	0.77543	0.131007	1.28434	-0.845892	0.130816	-0.110303	-0.858325	-0.660348	0.2141	0.187635	-0.810269	-0.222368	-0.842504	-0.734793	-0.239139	0.149634	0.636418	0.877691	-0.659492	-0.628754	0.355761	-0.886339	-0.535968	0.1389	0.810545	0.710355	-0.990073	-0.309411	-0.280999	-0.900215
3kw8	-0.262578	0.320663	0.77543	0.736349	0.915443	-0.578401	0.449023	0.091591	-0.442663	-0.413777	-0.355099	0.251771	-0.889682	-0.150678	-0.492779	-0.485518	0.153714	0.685797	0.801506	1.22159	-0.124725	-1.32766	0.975052	-1.39164	1.25405	1.16864	0.726976	0.29862	-1.21198	-0.709463	-0.575943	-0.356967
8z59	-0.262578	0.868973	1.1413	0.433678	-0.423252	-0.128036	-0.49679	1.42113	-1.56723	1.63664	0.729642	1.55619	-0.0614268	1.20179	-1.24794	1.22626	2.10165	-0.402366	-1.38279	-2.48637	-0.260205	0.45651	0.0989906	-2.50195	-1.12327	-0.182361	0.948359	0.495677	0.465319	-0.678559	0.8095	-0.723192
3ta4	-0.262578	0.745173	0.77543	0.736349	1.03972	-1.32754	1.52988	0.578965	-0.235428	0.155486	-1.31833	-0.345826	-1.02746	0.796796	-0.404931	-0.110356	-0.0236773	0.697352	0.976787	1.17464	-0.721586	-1.11714	0.0725078	1.55843	-0.799661	-0.0134917	0.481228	1.06073	-1.00699	-2.22182	0.251693	1.59086
5lhl	-0.262578	0.121804	0.409558	0.131007	0.929759	-0.723768	0.614103	-0.31309	-0.404532	-0.418705	-0.211303	0.543003	-0.776931	-0.306894	-0.470847	-0.492673	0.407357	0.426981	0.729997	0.586118	-0.534709	-0.947295	0.696335	-0.213817	-0.223859	0.645134	0.254587	0.996267	-1.595	-0.808687	-0.285752	0.459194
6xj0	-0.262578	1.46744	1.87304	2.55237	1.99049	-1.83284	0.361647	1.28794	-1.72846	0.887452	0.772573	2.28135	-1.51975	1.90931	-1.54203	0.566759	-0.0323071	1.60167	-1.26208	-0.397288	-0.361061	0.415335	-1.82516	-0.0356606	1.81011	-1.15234	-1.79402	-2.67287	1.63351	1.23336	1.41905	1.42049
9bd5	-0.262578	-0.170791	-1.05393	-0.474335	-1.40857	0.291027	-0.362472	0.860049	-2.16921	2.07126	2.27728	0.816453	0.464814	0.817304	-1.74592	1.95562	1.12655	0.0512311	-0.312177	-1.34633	0.218642	0.257852	0.690775	-1.06698	0.978278	0.758291	0.919482	-0.908282	1.00513	-1.20632	1.03892	-0.12928
9f1t	-0.262578	0.851727	1.87304	2.55237	1.5755	-1.20536	-0.31412	1.3945	-1.52799	1.84045	0.420236	1.90336	-1.16984	2.35168	-1.19691	1.13829	-0.186811	1.96484	-1.68603	-0.997222	-0.661374	1.14085	0.664697	-0.235109	1.1818	0.777617	-0.265325	0.0266637	0.336311	0.405409	0.282718	-0.0224608
4m3h	-0.262578	0.320999	0.409558	-0.171664	0.261212	-0.306258	0.143103	-0.00382983	-0.483425	0.73321	0.180097	-0.368204	-0.491738	-0.124778	-0.697528	0.377604	-0.471195	0.0498055	0.963349	0.627174	-0.676806	-0.169969	-1.326	-0.799758	0.965751	-1.46297	-1.30417	0.660066	-0.511062	0.630882	0.1849	1.30972
1n68	-0.262578	1.68159	0.77543	2.2497	0.533691	-1.0614	0.927969	2.54365	-1.462	2.39691	1.83015	2.57505	-0.901822	2.85379	-1.2359	2.6333	0.530338	-0.175314	-1.42955	-0.080518	0.449178	-0.415182	-2.2666	-1.411	0.350089	-1.62847	-1.12082	-1.8015	2.52582	1.04232	1.1529	0.604055
7bdn	-0.262578	1.05848	1.1413	-0.474335	1.01136	-0.688525	0.428889	0.309017	-0.215621	-0.991796	-0.872226	0.194131	-0.927666	0.160244	-0.385014	-1.00097	-0.0257325	0.25561	0.838624	0.69704	0.255047	-0.652049	0.406792	-0.329096	-0.908819	0.201704	0.179374	0.148841	-1.27245	-0.358962	0.174883	0.1037
4q89	-0.262578	-1.35296	0.0436862	-1.07968	-0.580872	-0.648341	-0.112493	0.666252	-0.535024	1.29523	0.147486	0.747316	-0.238642	0.786691	-0.700328	1.39801	1.51991	0.652339	-0.626958	-2.2104	0.8532	0.729965	0.479296	0.9001	1.77865	0.743358	0.387355	-0.619266	1.616	-1.00073	1.19686	0.459146
3t9w	-0.262578	0.490774	1.1413	0.433678	0.880612	-0.959015	2.03065	0.42519	0.729961	0.0103528	-1.67983	-0.540752	-1.06309	0.560417	0.0754133	0.00864864	-0.384122	0.561039	0.807274	1.632	-0.204664	-1.22542	0.80347	0.931873	-1.94147	0.817764	1.18944	0.980352	-1.6428	-2.86605	0.540935	1.19419
6q29	-0.262578	-1.88719	-0.322186	1.64436	0.841317	-0.0115787	-1.29092	2.11918	-0.927662	2.51456	-0.180773	3.09119	0.0804394	2.01376	-0.383382	1.89763	1.20033	-0.329633	-1.71108	-0.170416	-1.21138	-0.951155	-0.818545	-0.0749953	-0.905647	-1.39631	-1.8217	-1.64222	2.62798	1.79552	1.75651	0.876038
6tyr	-0.262578	2.03295	0.409558	4.3684	0.839666	-0.934498	1.35188	2.84794	-0.339688	2.03439	-0.719167	2.29426	-0.897874	2.55063	-0.364877	1.37411	1.45851	-0.507008	-2.12109	-0.35427	-1.3013	-1.01299	0.247214	0.541897	-0.841691	0.0608275	-0.416816	-0.958854	1.30062	0.651345	2.06968	-0.0503665
8z5b	-0.262578	-1.14412	-0.322186	0.131007	-1.12427	-0.117714	-0.458178	0.743678	-1.18779	1.41266	0.686594	0.573695	-0.0814031	0.643135	-0.973077	1.45435	1.95156	0.91208	-0.504072	-1.67431	0.282535	-0.191415	-1.76944	-0.461539	1.43252	-1.36455	-1.3749	-0.517296	2.4391	0.302902	0.690595	1.75844
6ttd	-0.262578	0.0891625	0.0436862	-0.171664	-0.873748	0.329357	-1.05429	2.65499	-0.427426	0.0331728	-1.5792	1.55665	0.28	2.138	-0.349798	0.549075	0.874972	-1.13923	-0.730042	-0.855989	-0.404863	0.0163188	1.2577	0.23666	-1.02014	1.38146	1.04635	1.69657	-0.0610157	-1.03679	1.21776	-0.497464
1gw0	-0.262578	-1.00516	-1.78567	-1.07968	-1.68507	1.56059	-2.16772	-0.823561	-0.134284	0.438905	0.861865	0.297944	1.62611	-1.35295	0.0944391	0.437389	1.07966	-0.371073	-1.25294	-1.8826	0.840252	0.821535	0.822836	0.159293	-1.47147	0.776703	0.384794	0.701858	0.231597	-0.909966	-1.22015	0.368364
3t6v	-0.262578	-0.300136	-0.322186	-1.38235	-1.24861	1.13643	-0.76531	0.653931	0.650382	1.08358	-0.728779	-0.934139	1.19241	0.640666	1.09845	1.33717	0.337387	0.00146879	-0.662797	-0.674945	0.418159	0.340752	0.749273	0.595117	-0.0119179	0.790792	0.367047	-0.973907	0.471799	0.156905	-1.405	-0.717381
5ehf	-0.262578	-0.499437	-0.688057	-0.777006	-1.29581	1.10342	-0.834962	0.525448	1.11907	0.183991	-0.623453	-0.930563	1.09271	0.384218	1.52427	0.752362	1.36678	-0.390124	-0.317547	-0.13381	0.184106	-1.14148	0.688493	2.11518	0.414959	0.948958	1.20652	-1.33307	0.274091	-0.15057	-1.69638	-1.66327
2h5u	-0.262578	-1.61389	-1.4198	-1.07968	-1.33016	1.39147	-0.102326	-1.85022	1.65665	-0.220608	1.54909	-0.136092	1.59086	-1.43998	1.97966	0.0732752	0.898098	-0.155854	-0.226337	-0.0754633	1.29989	-0.762137	0.395532	0.137856	-0.723325	0.227299	0.359787	-1.39728	0.314735	0.319133	-1.69287	-0.875597
2hrh	-0.262578	-0.819687	-1.05393	-0.171664	-0.960163	1.29584	-0.749822	-0.956462	1.71903	-0.443261	0.473605	-1.6526	1.30183	-0.618547	1.90363	-0.101589	0.139206	-0.133594	-0.462192	-0.355116	0.892245	0.214913	0.467789	-0.668915	0.311776	0.380861	0.433288	-1.28126	0.778292	0.120903	-1.04851	-0.779775
1v10	-0.262578	-2.62595	-0.322186	-1.38235	-0.813756	1.44746	-1.38893	-0.531341	1.24286	0.694698	0.490776	-0.507205	1.62554	-0.841866	1.29071	0.795234	-0.451882	0.771683	-2.12171	0.824309	2.43441	-0.379113	0.635553	1.08847	-1.38553	0.614367	0.728244	-0.547487	1.02263	0.113356	-0.587785	-1.21691
2xyb	-0.262578	-0.303817	-1.78567	-0.777006	-1.77997	1.6864	-0.524367	-1.60634	1.67073	-0.0761831	1.18344	-1.16276	1.59851	-1.29646	1.78441	0.137945	0.30782	-0.604286	-0.692766	-0.411788	1.2025	0.113045	0.355565	0.518508	0.0504545	0.277897	0.402471	-1.01354	0.89855	0.390342	-1.54541	-1.01425
2hrg	-0.262578	-0.883323	-1.05393	-0.777006	-1.31857	1.43357	-0.907661	-0.90058	1.34827	0.535986	0.35887	-1.66844	1.42309	-0.660111	1.58347	0.474491	0.194719	0.182592	-0.899276	-0.0196078	1.13397	-0.162093	0.29686	0.189547	-0.256192	0.138797	0.289376	-0.898003	0.501718	-0.382502	-1.5371	-0.0377113
5e9n	-0.262578	1.55959	-0.322186	-0.474335	-0.976984	1.20326	-1.03051	0.324556	0.780333	1.12178	-0.423328	-1.04943	1.07477	0.317429	1.19275	1.30594	0.331031	-0.0624466	-0.578814	-0.514163	0.736227	0.190739	0.71037	0.552581	-0.00456566	0.736719	0.694073	-1.11861	0.433068	0.428685	-1.27951	-1.49417
4a2e	-0.262578	-1.17635	-1.4198	-0.474335	-1.31857	1.27368	-0.626271	-1.38639	1.6728	0.575687	0.836391	-1.25121	1.37334	-0.927318	1.70851	0.568729	-0.0272513	-0.193464	-0.632957	-0.498695	1.36574	0.508976	0.368897	0.108487	-0.0439305	0.248785	0.448428	-1.05443	0.707217	0.120356	-1.39161	-0.802048
3pps	-0.262578	-1.16158	-2.15154	0.736349	-0.747705	0.70278	-0.85216	-0.296435	-0.381424	-0.219908	0.199181	1.44727	1.25222	-0.874417	0.00488455	0.189334	1.53309	0.76873	-1.27896	-0.549046	1.50163	-0.893462	0.654802	1.05389	-1.75704	0.632854	0.00750868	0.178223	0.454256	-0.831921	-0.91583	0.85619
6h5y	-0.262578	0.270391	-2.51742	-0.171664	-1.25829	1.21484	-0.71566	-0.181606	1.39499	0.445496	-0.380483	-2.39837	1.38681	0.196171	1.70088	0.514689	-0.446671	-0.107146	-1.1068	0.553128	0.903421	-0.12097	0.451555	-0.713141	-1.37851	0.230802	0.693855	-1.28111	0.899979	0.501567	-0.735148	-1.56984
2qt6	-0.262578	-0.748059	-1.4198	-0.777006	-1.30662	1.66813	-0.760511	-1.67712	1.7902	-0.317869	1.14088	-0.780314	1.54331	-1.24218	1.8381	0.0143369	0.302347	-0.336501	-0.449835	-0.266316	1.40909	-0.0229418	0.299328	0.101122	-0.776428	0.0925757	0.520814	-0.999166	0.724692	0.305141	-1.4744	-1.10395
2hzh	-0.262578	-1.96157	0.0436862	-1.07968	-0.0916793	0.318751	-0.427985	0.226578	0.418334	0.796856	-1.09908	-0.587214	0.690318	0.494941	0.998644	0.880872	0.83208	1.10157	-1.18255	0.175673	1.61858	-0.944283	0.48474	1.46841	-2.38403	0.480172	1.05853	-1.67875	1.33338	-0.379018	-2.19599	-1.20177
3sqr	-0.262578	-1.54281	-1.78567	0.131007	-1.59898	1.93608	-0.65193	-1.73151	0.534614	0.854714	2.3399	0.731222	2.2287	-2.48795	0.497466	0.660874	0.724855	-1.46548	-1.68596	-0.907473	3.18939	0.205871	0.0181438	0.17388	-0.283096	-0.228933	0.610649	0.646998	0.240912	0.325813	0.337153	-1.26104
5lm8	-0.262578	-0.228755	-1.78567	-0.777006	-1.3855	1.66361	-1.67966	-0.633234	-1.46102	1.71854	2.22077	0.813064	1.75601	-0.93311	-0.994392	1.87921	1.54765	0.975591	-1.47217	-2.28088	-0.192377	0.772513	1.17877	-1.75167	-1.7866	1.22889	0.175369	0.0312008	-0.663831	-0.331609	-0.204335	0.0812196
3fpx	-0.262578	-0.635765	-1.05393	-1.07968	-1.3419	1.21576	0.0415176	-2.0273	1.85781	0.267551	1.87246	-0.861354	1.25503	-1.51074	1.98726	0.737181	1.03214	-0.747425	-0.755468	-0.693075	1.2342	-0.287855	0.380102	-0.423264	-1.77256	0.140128	0.285277	-0.917463	0.90681	0.477864	-0.83292	-0.928707
3kw7	-0.262578	-0.0441919	-1.4198	-1.07968	-1.81338	1.74659	0.10447	-1.55633	2.0131	0.620854	1.65086	-0.206337	1.6887	-1.23679	2.02743	0.820307	-0.180604	-0.562256	-1.71335	-1.03305	1.32044	1.16982	1.0022	0.790208	-0.461322	1.107	1.2083	-1.51157	0.317673	0.598324	-0.962414	-2.44688
1gyc	-0.262578	-1.30555	-1.78567	-1.07968	-1.63765	1.82994	-0.527875	-1.34913	1.91908	-0.229331	1.00819	-1.02152	1.683	-1.03496	1.88025	0.216306	0.322615	-0.86136	-0.98172	-1.33611	1.30205	0.995685	0.697176	0.028271	0.00517783	0.680829	0.953458	-0.977185	0.802514	0.603597	-1.72599	-2.0679
5o3k	-0.262578	1.37767	1.1413	0.736349	0.720076	-0.611983	0.868934	0.0655068	0.00197391	-0.277878	-0.951919	-0.177633	-0.884606	0.00629168	-0.132687	-0.340335	-0.297226	0.535336	0.776664	0.207905	-0.164354	0.074825	-0.675771	0.963717	0.789531	-0.742262	-0.821102	0.832509	-1.03625	0.011018	0.17408	1.2273
7pen	-0.262578	0.735015	0.0436862	0.433678	1.12779	-0.963823	0.738589	0.136654	0.280671	0.0759506	-0.898186	0.10371	-1.09128	0.291507	-0.146817	0.452672	0.200685	0.597507	0.923386	1.25238	-1.59929	-1.4012	-0.498987	0.865975	-0.0676369	-0.74437	-0.234457	0.868763	-0.19622	-0.367982	0.634727	0.737453
8p9u	-0.262578	-0.163467	0.0436862	-0.171664	0.533691	-0.925358	1.34773	0.165723	-0.549499	-1.49288	-0.580552	-0.0560732	-0.835903	0.230101	-0.570352	-1.49434	-0.507387	-0.937511	0.614915	-1.342	-0.252474	1.77338	-0.774983	-2.84612	0.886374	-0.883457	-0.692966	0.104841	0.188331	1.16755	0.0463611	-0.172034
7pfr	-0.262578	-0.46393	0.77543	-0.474335	0.454872	-0.425724	0.0501657	-0.0825565	-0.177985	-0.707248	-0.458099	-0.727635	-0.495863	0.0157463	-0.544768	-0.478416	-0.709211	0.557212	0.596523	1.07442	-0.512644	-0.382323	-0.622632	0.385975	0.270655	-0.901876	-0.387042	0.893816	-0.576011	0.111528	0.318241	0.467628
8p9v	-0.262578	0.118688	0.409558	-0.171664	0.691723	-0.493476	-0.173123	1.00083	-0.522613	-1.229	-0.995072	-0.0210855	-0.632597	0.666735	-0.612318	-0.967122	-1.58886	-0.192495	1.1406	0.414051	-0.500228	1.07626	-0.292318	-1.46815	1.17766	-0.416001	-0.584127	-0.188887	-0.0380628	0.833019	0.235727	0.0126076
8u8q	-0.262578	0.762473	0.409558	0.433678	0.650468	-0.934628	0.89918	-0.867905	-0.293824	-1.17643	0.444313	-0.361694	-0.637438	-0.978198	-0.31708	-1.38352	-0.538015	0.951314	1.16876	0.44121	-1.35975	0.0725265	1.33694	-1.21301	0.59815	1.5602	1.06827	0.302167	-1.8368	-1.50015	-0.452981	-0.0473605
8u8p	-0.262578	0.0899552	0.0436862	1.03902	0.649051	-0.502422	0.0831508	-0.612524	-0.403162	-1.21135	0.216207	0.382534	-0.677317	-0.672162	-0.427325	-1.52242	-0.301831	0.826808	0.969625	0.810303	-0.966587	-0.505091	1.04666	-0.291766	0.601922	1.19106	0.929354	0.373645	-1.14147	-0.82961	-0.540899	-0.537005
8u8r	-0.262578	1.28041	0.409558	0.433678	0.30519	-0.741185	1.04167	-0.974668	-0.243263	-1.03646	0.660784	-0.101077	-0.669644	-1.19372	-0.25949	-1.36131	-0.513974	0.853418	1.24647	0.248546	-1.42828	0.237009	1.25092	-1.05971	1.20765	1.51979	0.894835	0.695987	-1.45414	-0.879998	-0.747237	-0.432382
6yzy	0.90307	0.334368	0.409558	-0.777006	0.0607742	-0.129859	-0.225509	0.0726119	0.16253	-1.27334	-0.868778	0.0198801	-0.374263	-0.00698805	-0.126091	-1.62638	-2.11791	-2.85547	0.731701	-0.645204	-1.06293	2.59558	-1.49805	1.01545	1.25445	-1.14685	-0.621696	1.58387	0.119193	-0.36581	1.15195	1.31941
8u8s	-0.262578	0.70453	0.0436862	0.433678	0.151939	-0.505775	0.663159	-0.546145	-0.751826	-0.890864	0.290468	0.372676	-0.585518	-0.637967	-0.566304	-1.24506	0.423906	0.925327	1.11142	0.967996	-0.803634	-1.33303	0.994177	0.191319	0.180325	1.10151	0.515613	0.410699	-0.765693	-0.604527	-0.962148	-0.14751
6zij	-0.262578	0.311162	0.409558	0.736349	0.802212	-0.166366	-0.0408593	-0.0719647	-0.0756364	-0.436118	-0.306807	-0.0705709	-0.488611	-0.150536	-0.485795	-0.213827	-0.00480393	0.522549	0.704932	0.366018	-0.667238	-0.350493	-1.26574	0.479089	-0.594436	-1.71731	-1.43176	0.786065	-0.508636	0.985391	0.450001	1.13254
8u8t	-0.262578	1.67526	1.50717	-0.171664	0.686025	-1.5101	1.79709	-0.755127	0.24772	0.0386135	0.167815	-0.0995796	-1.00293	-0.83973	-0.0605477	0.0993568	0.862682	1.60486	0.781933	1.24274	-1.41021	-2.00758	1.22486	-0.63573	-0.145599	1.34765	0.167284	0.419862	-1.76737	-0.793811	-0.700561	0.575396
6rhq	-0.262578	-0.329554	0.409558	0.131007	0.889263	-0.676313	0.0750941	-0.111663	-0.543112	-0.816389	-0.158068	-0.146093	-0.695832	-0.1296	-0.657251	-0.621645	-0.367739	0.151965	0.804108	0.67966	-0.647406	-0.317094	-0.505658	-0.00598389	0.483213	-0.772738	-0.444905	0.890367	-0.0852568	0.286427	0.478852	0.372543
5o4i	-0.262578	0.341453	0.77543	0.433678	1.15346	-1.17647	0.685651	0.107424	-0.244599	-0.865041	-0.6926	-0.306061	-0.856008	0.070213	-0.416259	-0.435693	-0.158825	0.97374	0.561989	0.744257	-0.491946	-0.574051	-1.00598	0.199509	-0.384743	-1.48799	-1.00612	0.329304	-0.461158	0.891221	0.677363	0.588573
7pu0	-0.262578	-0.916547	0.409558	0.131007	1.10095	-0.554944	0.183555	0.321416	-0.192501	0.140211	-0.775761	-0.476929	-0.621165	0.469357	-0.569316	-0.1398	-1.41749	-0.0504823	0.52777	0.0283628	0.140159	1.2909	-0.993579	0.168109	0.651593	-1.21774	-0.629213	1.2841	0.189517	0.600387	0.378354	0.323215
6yzd	2.84732	-0.428029	0.0436862	-0.474335	-0.0530762	0.381177	-0.922521	0.441426	-0.292424	-0.180942	-0.748577	-0.537381	-0.21541	0.187894	-0.489871	-0.743709	-1.51027	-1.51893	0.886008	-0.104395	-0.577787	1.50594	0.501012	1.05232	-0.335862	0.48721	1.29205	0.62194	-0.673546	-1.39725	1.27345	-0.492283
6zip	-0.262578	0.29185	0.0436862	0.131007	0.49467	-0.41118	0.281895	0.368835	-0.841818	-0.0117941	-0.132007	-0.538905	-0.489235	0.312698	-0.77043	0.308437	0.616318	1.13454	0.534454	0.730384	-1.14644	-1.28156	-0.743436	1.048	-0.770616	-1.07763	-0.933453	0.752032	-0.836325	0.255768	0.340614	1.14159
7puh	-0.262578	0.00619409	0.0436862	0.131007	0.495144	-1.68599	4.68835	-0.746974	-1.61764	-0.801588	1.74614	0.404321	-1.39437	-0.826722	-1.42607	-0.753015	0.706271	-0.0793524	1.56759	-0.870089	-0.0287334	0.186902	-1.59234	0.213819	-0.0248183	-1.8246	-1.30047	0.444908	-0.521326	1.08018	0.875846	0.83562
6yzf	4.54853	-0.734006	-0.322186	-0.474335	-0.0221937	0.384155	-0.744384	-0.0847698	1.21303	-0.261757	-1.34272	-0.320116	0.190863	-0.0724581	0.691675	-0.693896	-2.93375	-2.03498	0.777656	1.20971	0.107955	1.55551	-0.573337	1.52605	-1.13463	-0.803509	0.191177	0.910815	-0.624631	-0.52236	1.19947	0.256283
4wtq	-0.262578	0.878975	0.409558	-0.171664	0.22305	0.228604	-0.779036	-0.307598	0.159935	-0.719185	-0.575789	0.0409822	-0.104075	-0.327946	-0.136517	-0.526651	-1.30349	-0.534163	0.938283	1.21238	-0.250139	0.0366241	-1.1853	0.591046	0.489449	-1.34497	-1.32445	0.727447	-0.307522	1.53086	0.57901	0.401829
6fc7	-0.262578	0.607007	0.77543	0.433678	0.920099	-0.744215	0.422724	-0.028692	-0.312563	-0.828689	-0.267781	-0.381825	-0.660428	-0.167653	-0.515296	-0.292048	-0.134039	1.10907	0.584624	0.926335	-1.00816	-0.773682	1.05157	0.075185	0.0386842	1.15779	1.14535	0.404701	-1.16502	-1.43186	0.441609	-0.234862
7ptm	-0.262578	0.508342	0.77543	-0.171664	0.611351	-0.280581	-0.428968	0.139109	-0.233259	-0.608081	-0.779361	-0.82562	-0.519951	0.191225	-0.457602	-0.539376	-0.760214	0.384303	0.644777	1.03979	-0.519745	-0.301302	-1.42367	0.356965	0.314685	-1.60372	-1.69273	0.578002	-0.607352	1.3233	0.436981	1.17389
6yo5	3.62592	-0.528651	0.0436862	-0.777006	-0.468525	0.46307	-0.679859	0.428207	0.928029	-0.608863	-1.63473	-0.158956	0.119257	0.154049	0.423562	-0.971474	-1.96508	-2.35056	0.760618	1.27219	-0.0818006	0.593965	0.314083	1.59111	0.386139	0.405518	0.851863	1.31501	-0.565683	-1.20453	1.22741	-0.0291322
7b2k	4.35501	0.639473	0.77543	-0.777006	0.493684	-0.330333	0.353777	-0.0107394	0.507106	-1.60741	-0.890769	0.700014	-0.390373	-0.182489	0.315236	-1.84309	-1.31123	-1.52686	0.770472	0.662556	0.43351	0.577038	-2.47058	-2.66348	2.33822	-0.632609	-3.21759	-1.58406	-0.123729	3.0913	0.670225	1.6308
6y4a	-0.262578	1.66549	0.0436862	0.131007	-0.0389372	0.0621756	-0.458308	0.0183855	0.0277673	-0.729841	-0.763673	-0.144551	-0.243991	-0.0417211	-0.260155	-1.32412	-1.93648	-2.54651	0.52589	-1.58256	-1.74053	3.33587	-0.236014	0.686724	0.751585	-0.322338	0.387973	1.58972	0.100742	-1.22309	0.736198	0.690093
6rh9	-0.262578	0.414126	0.409558	0.131007	0.650468	-0.186832	-0.204422	0.368356	-0.658776	-1.50223	-0.334314	-0.493194	-0.519442	0.236619	-0.768522	-1.12104	-0.554463	-0.151977	0.719105	0.158866	-0.471437	0.361639	-0.66176	0.109556	0.754509	-0.869377	-0.5636	1.0619	-0.266834	0.16043	0.571079	0.683006
5mkm	-0.262578	0.297764	1.1413	0.131007	1.03972	-1.00392	0.850338	0.109908	-1.08967	-0.260797	0.188826	-0.0881393	-0.735547	0.0454108	-0.923731	-0.138367	-0.0078808	1.44993	0.723676	0.957689	-1.0903	-0.921428	-2.2999	0.337931	-0.563509	-1.68413	-2.57895	-0.867775	0.789666	2.24253	1.18892	1.55237
7pes	-0.262578	-1.204	0.409558	-0.171664	0.653409	-0.663865	0.0331603	-0.112855	-0.425689	-0.76695	-0.237685	-0.60835	-0.636286	0.0669177	-0.722559	-0.495926	-0.719091	0.501916	0.673961	0.994924	-0.581329	-0.296042	-0.621267	0.0311201	0.479762	-0.901078	-0.603876	0.969067	-0.353809	0.29112	0.221465	0.607489
7b4y	-0.262578	0.804401	0.77543	-0.777006	0.142513	-0.455951	0.263588	0.226627	0.510858	-1.19631	-1.52038	-0.0471504	-0.523117	0.223667	0.253828	-1.51524	-1.05934	-1.53349	0.647354	-1.07367	0.286739	2.02652	1.54866	-0.659562	0.651983	1.85292	1.193	0.309199	-0.383339	0.298457	1.04361	-2.1111
M298C6a	-0.262578	1.38639	0.409558	-1.07968	-0.136275	0.339725	-0.49857	-0.158861	-0.127187	-1.00318	-0.843146	-0.830373	0.248487	-0.24894	0.033728	-1.10762	-0.132461	-0.854847	0.351785	0.884171	0.917813	-0.734259	1.29246	-0.213525	0.531301	1.51206	1.04822	0.454895	-1.00857	-0.356343	-1.24127	-1.20985

## Sheet: c) Statistical comparison
	P_Value	Effect_Size_CLES
hydrophobic_monopole	2.20748e-07	1
hydrophobic_mean	2.59693e-07	0.994152
Electric_quadrupole_tensor12	1.46232e-06	0.929825
hdonor_potential	1.38848e-06	0.926901
hydrophobic_dipole_y	1.97914e-06	0.918129
hydrophobic_quadrupole_12	2.29939e-06	0.912281
heteroatom_percentage	8.50986e-06	0.859649
hydrophobic_dipole_x	2.24551e-05	0.818713
Electric_quadrupole_tensor22	5.66714e-05	0.777778
hacceptor_potential	5.36956e-05	0.774854
hydrophobic_gyration_radius	0.00012108	0.74269
compactness	0.00249875	0.584795
Electric_quadrupole_tensor01	0.017062	0.461988
Electric_dipole_y	0.0321715	0.415205
hydrophobic_dipole_magnitude	0.0536607	0.374269
Electric_dipole_z	0.057541	0.368421
hydrophobic_quadrupole_01	0.0660028	0.356725
hydrophobic_quadrupole_22	0.0754645	0.345029
Electric_dipole_x	0.080595	0.339181
Electric_quadrupole_tensor00	0.080595	0.339181
hydrophobic_quadrupole_02	0.0860052	0.333333
Electric_dipole_magnitude	0.117601	0.304094
hydrophobic_quadrupole_11	0.207289	0.245614
Electric_quadrupole_tensor11	0.354031	0.181287
Electric_quadrupole_tensor02	0.475171	0.140351
hydrophobic_quadrupole_00	0.915301	0.0233918
hydrophobic_dipole_z	0.939445	0.0175439

## Sheet: d) UMAP local
		Bacterial	Fungal	Bacterial mutants	M298C6a
4gxf	-4.12591	1.44064
3tas	-3.9253	1.52238
3kw8	-3.96719	1.48208
8z59	-5.09651	1.80182
3ta4	-4.89146	5.32791
5lhl	-3.37879	3.08153
6xj0	-5.76935	2.85175
9bd5	0.321984	2.6856
9f1t	-5.82068	2.44716
4m3h	-3.30024	4.71031
1n68	-5.7063	2.45893
7bdn	-3.44455	3.8533
4q89	-0.0142501	2.66406
3t9w	-5.06068	5.27744
6q29	0.0404471	2.50122
6tyr	-5.98597	2.68121
8z5b	0.224149	2.6782
6ttd	-3.19173	6.28414
1gw0	1.17908		2.79197
3t6v	2.57211		4.39131
5ehf	2.67493		4.2907
2h5u	3.5387		3.43774
2hrh	3.24348		3.1012
1v10	2.65667		3.62386
2xyb	3.89884		3.3744
2hrg	3.06627		3.35254
5e9n	2.30908		4.69949
4a2e	3.29664		3.31427
3pps	1.06568		2.71028
6h5y	3.33752		2.9551
2qt6	3.67075		3.00879
2hzh	2.63868		4.15796
3sqr	1.41046		2.93604
5lm8	0.936652		2.75046
3fpx	3.63007		3.19537
3kw7	3.92308		3.17255
1gyc	3.99791		3.25326
5o3k	-4.97285			5.25412
7pen	-4.23251			5.0798
8p9u	-4.49964			1.47668
7pfr	-2.73646			5.43591
8p9v	-4.72968			1.54072
8u8q	-3.37498			1.67315
8u8p	-3.17738			1.97857
8u8r	-3.04976			1.88914
6yzy	-3.82389			5.65699
8u8s	-3.17755			2.27981
6zij	-4.08166			4.751
8u8t	-2.8902			1.69158
6rhq	-2.83058			4.72188
5o4i	-3.70549			4.34972
7pu0	-2.53405			5.29803
6yzd	-3.10291			6.11264
6zip	-4.09157			5.2089
7puh	-2.93715			4.38652
6yzf	-3.07003			5.89044
4wtq	-3.44138			5.39502
6fc7	-3.28443			4.24349
7ptm	-3.67935			4.83087
6yo5	-3.35053			6.03285
7b2k	-4.73873			1.23874
6y4a	-4.05674			5.55475
6rh9	-3.35126			4.92868
5mkm	-4.12651			4.31553
7pes	-2.45421			5.21144
7b4y	-3.20429			3.54847
M298C6a	2.00025				4.84837

## Sheet: d) UMAP global
		Bacterial	Fungal	Bacterial mutants	M298C6a
4gxf	-17.4667	-7.66647
3tas	-16.8642	-7.30437
3kw8	-16.6742	-7.71064
8z59	-18.0504	-8.29443
3ta4	-19.7614	-7.62424
5lhl	-17.8449	-5.68844
6xj0	-18.6817	-8.15921
9bd5	-17.6332	-8.92249
9f1t	-19.0944	-8.57523
4m3h	-18.063	-6.5658
1n68	-18.3155	-8.11888
7bdn	-17.8274	-7.1814
4q89	-18.3207	-4.52071
3t9w	-19.7184	-7.0978
6q29	-18.7468	-9.0114
6tyr	-19.8165	-8.31037
8z5b	-18.027	-9.03748
6ttd	-18.9333	-5.57299
1gw0	-16.3688		-3.91632
3t6v	-14.6438		-3.46528
5ehf	-15.0567		-3.34266
2h5u	-16.1303		-2.98875
2hrh	-14.8979		-2.26673
1v10	-16.6191		-2.76425
2xyb	-15.7393		-2.75036
2hrg	-15.5947		-2.95143
5e9n	-14.9536		-4.01929
4a2e	-15.3832		-2.07834
3pps	-17.207		-4.05345
6h5y	-14.7013		-2.26224
2qt6	-16.4664		-2.23128
2hzh	-14.8915		-3.02587
3sqr	-16.6982		-3.3887
5lm8	-16.604		-4.86513
3fpx	-16.2074		-2.36868
3kw7	-15.8886		-1.78558
1gyc	-15.5532		-2.07563
5o3k	-19.2252			-7.54699
7pen	-20.1603			-6.84582
8p9u	-16.8405			-8.18372
7pfr	-19.297			-5.85892
8p9v	-17.5435			-8.03071
8u8q	-16.5649			-6.81861
8u8p	-17.1459			-6.03037
8u8r	-16.8042			-6.06048
6yzy	-20.4054			-5.71648
8u8s	-16.7637			-5.62605
6zij	-19.3801			-6.8746
8u8t	-16.3717			-6.57302
6rhq	-18.3427			-6.05381
5o4i	-18.9118			-6.98509
7pu0	-18.4949			-5.03791
6yzd	-19.2356			-5.05488
6zip	-20.0944			-5.98226
7puh	-18.7804			-6.41794
6yzf	-19.8953			-5.24037
4wtq	-18.6427			-5.93687
6fc7	-18.4398			-7.16758
7ptm	-19.7658			-6.33233
6yo5	-19.4637			-5.51134
7b2k	-17.172			-8.4957
6y4a	-20.425			-7.38311
6rh9	-20.5506			-6.38699
5mkm	-19.1433			-7.82736
7pes	-19.1			-4.82821
7b4y	-17.3339			-6.88534
M298C6a	-15.6556				-5.5511

## Sheet: d) tSNE perplexity 5
		Bacterial	Fungal	Bacterial mutants	M298C6a
4gxf	3.89069	-18.1876
3tas	2.72989	-15.3064
3kw8	4.57978	-16.8521
8z59	9.41285	-18.9426
3ta4	-26.2264	-13.9285
5lhl	-7.01022	-9.79453
6xj0	24.6219	-16.2454
9bd5	1.7705	12.6932
9f1t	22.8163	-14.0084
4m3h	-9.07517	-13.7339
1n68	23.076	-15.8434
7bdn	-7.04921	-20.6731
4q89	-1.2575	9.5466
3t9w	-26.9656	-12.2232
6q29	2.27882	7.89534
6tyr	25.2882	-13.6404
8z5b	0.288151	9.74948
6ttd	-13.8613	2.33043
1gw0	4.57472		19.6728
3t6v	20.7564		25.794
5ehf	19.2547		26.4962
2h5u	11.0431		31.8225
2hrh	16.5914		36.751
1v10	11.8038		28.3762
2xyb	11.1227		36.663
2hrg	14.4796		38.253
5e9n	22.6985		24.2613
4a2e	13.6601		36.1542
3pps	4.78986		21.1252
6h5y	18.9469		37.7929
2qt6	11.8271		34.7837
2hzh	16.8964		26.7912
3sqr	7.08159		23.4793
5lm8	3.37506		16.6765
3fpx	13.9289		33.5463
3kw7	7.75178		37.1699
1gyc	9.09429		34.3275
5o3k	-25.3578			-11.3442
7pen	-21.6745			-19.22
8p9u	7.46094			-21.6224
7pfr	-10.344			-6.12677
8p9v	6.44278			-20.2973
8u8q	5.36789			-8.24723
8u8p	0.712116			-10.287
8u8r	4.84352			-6.91003
6yzy	-18.3951			-21.5782
8u8s	-0.463425			-9.25997
6zij	-17.089			-15.8735
8u8t	7.02228			-5.85592
6rhq	-10.2824			-9.0605
5o4i	-14.8161			-14.6847
7pu0	-10.8905			-2.8887
6yzd	-11.1206			4.08646
6zip	-19.1834			-18.6862
7puh	-13.2685			-8.8595
6yzf	-12.2927			7.08672
4wtq	-10.676			-18.4808
6fc7	-15.68			-12.5348
7ptm	-12.2927			-15.3736
6yo5	-12.5369			5.58508
7b2k	5.39116			-23.7362
6y4a	-22.9738			-20.8887
6rh9	-12.0956			-13.5202
5mkm	-14.5086			-18.0427
7pes	-9.54821			-4.40104
7b4y	-5.19763			-22.3272
M298C6a	24.1349				22.6603

## Sheet: d) tSNE perplexity 22
		Bacterial	Fungal	Bacterial mutants	M298C6a
4gxf	-2.45426	4.52276
3tas	-2.74434	4.46039
3kw8	-2.89245	4.21603
8z59	-1.8637	2.95947
3ta4	-1.70208	8.6015
5lhl	-2.30894	5.56452
6xj0	3.10699	4.12744
9bd5	-0.15728	3.05636
9f1t	3.09454	4.19891
4m3h	-1.73397	5.7141
1n68	3.06424	4.11158
7bdn	-1.60107	4.70214
4q89	0.580158	4.4507
3t9w	-1.81014	8.09037
6q29	1.67629	3.80121
6tyr	3.27758	4.30263
8z5b	0.397685	3.97621
6ttd	1.37485	6.07382
1gw0	-1.74434		-0.929917
3t6v	0.491622		-1.98487
5ehf	0.509162		-2.03527
2h5u	-1.00081		-2.803
2hrh	0.2268		-3.10385
1v10	-1.35584		-2.41042
2xyb	-0.189413		-3.08884
2hrg	-0.0047651		-2.64054
5e9n	0.84898		-1.49906
4a2e	-0.365297		-2.71327
3pps	-1.94429		-0.886856
6h5y	0.653099		-3.47518
2qt6	-0.569445		-2.80398
2hzh	-0.229606		-1.7944
3sqr	-2.11681		-1.99467
5lm8	-1.59497		0.705423
3fpx	-0.570203		-3.06885
3kw7	-0.56077		-3.68813
1gyc	-0.721657		-3.32449
5o3k	-2.07876			8.27735
7pen	-0.954826			8.22848
8p9u	-2.58673			3.29033
7pfr	-0.672717			6.25985
8p9v	-2.17993			3.71408
8u8q	-3.92006			4.92301
8u8p	-3.30945			5.17674
8u8r	-4.15555			5.07102
6yzy	-0.175487			7.94835
8u8s	-3.35198			5.51268
6zij	-1.6803			7.22352
8u8t	-4.46528			5.57277
6rhq	-1.34129			6.03532
5o4i	-1.83014			6.6744
7pu0	-0.309756			5.84653
6yzd	0.473855			6.59631
6zip	-1.01876			7.71722
7puh	-2.67535			6.73307
6yzf	0.925777			7.07306
4wtq	-0.983346			6.97379
6fc7	-2.18436			6.16584
7ptm	-1.46219			7.15304
6yo5	0.892634			7.00612
7b2k	-3.20507			2.78903
6y4a	-0.615649			8.68425
6rh9	-1.32908			6.65151
5mkm	-2.89606			7.60428
7pes	-0.56468			5.76641
7b4y	-1.14561			3.73639
M298C6a	0.764711				-0.184294

## Sheet: e) Distance-based classificatio
	6fc7	5o4i	8p9v	5mkm	7b4y	6zij	6rhq	8u8p	7puh	6rh9	7ptm	8u8s	8u8q	5o3k	4wtq	7pfr	7pen	8p9u	8u8r	6zip	8u8t	7pes	6y4a	7pu0	7b2k	6yzy	6yzd	6yo5	6yzf	M298C6a
UMAP_local_centroid	0.159853	0.161883	0.203595	0.163849	0.0829216	0.199993	0.233433	0.159661	0.195054	0.224974	0.208149	0.126641	0.182561	0.246287	0.259892	0.294661	0.226218	0.201389	0.176278	0.235406	0.205486	0.298391	0.259669	0.298415	0.221642	0.269513	0.319117	0.305445	0.307351	0.777379
UMAP_global_centroid	0.0694799	0.13497	0.148393	0.128964	0.218489	0.188928	0.267772	0.362004	0.206933	0.298441	0.26361	0.464633	0.325719	0.135934	0.281389	0.297089	0.250511	0.23425	0.393317	0.30808	0.373254	0.423712	0.247235	0.421391	0.209645	0.338377	0.394089	0.340169	0.370416	0.562973
tSNE_low_perplexity_centroid	0.257558	0.250131	0.19823	0.252453	0.215832	0.268254	0.208347	0.0412077	0.241898	0.22508	0.229591	0.0495553	0.0883209	0.325689	0.225941	0.222549	0.298749	0.214301	0.0892349	0.284052	0.14417	0.226555	0.306486	0.254716	0.221989	0.283319	0.339713	0.364917	0.383725	0.738774
tSNE_high_perplexity_centroid	0.220288	0.215985	0.271168	0.277341	0.196186	0.228695	0.168501	0.285229	0.254298	0.194684	0.21949	0.282996	0.321274	0.270025	0.198732	0.151159	0.249125	0.326495	0.328508	0.231335	0.332525	0.11282	0.261314	0.112266	0.390364	0.233364	0.173183	0.204168	0.20792	0.672856
HighDim_centroid	0.306938	0.265499	0.284116	0.29288	0.429667	0.29498	0.305989	0.359292	0.316749	0.302109	0.33503	0.377905	0.384063	0.328911	0.354967	0.371267	0.31285	0.378608	0.403482	0.342091	0.375633	0.370952	0.363824	0.354113	0.402784	0.37109	0.402141	0.454004	0.482304	0.546949
UMAP_local_nn	0.0860892	0.0994899	0.0721077	0.134541	0.0842819	0.126516	0.099498	0.173073	0.103694	0.0445493	0.0728475	0.166395	0.113785	0.0139619	0.120247	0.168017	0.110468	0.0630088	0.188807	0.126245	0.208953	0.190082	0.131219	0.1832	0.098983	0.13767	0.0354458	0.0521804	0.0748887	0.888702
UMAP_global_nn	0.172191	0.206289	0.101312	0.127184	0.211319	0.105757	0.216919	0.377167	0.215067	0.211617	0.182891	0.58212	0.226019	0.126215	0.168195	0.143467	0.111239	0.13098	0.476968	0.253185	0.338434	0.271735	0.13367	0.251864	0.146033	0.290925	0.209576	0.1658	0.257257	0.645301
tSNE_low_perplexity_nn	0.161406	0.138306	0.0808724	0.150786	0.0585323	0.17745	0.103219	0.166433	0.171909	0.0819315	0.0919217	0.200338	0.231597	0.0436635	0.100664	0.157006	0.137529	0.0792547	0.268139	0.168488	0.312589	0.194259	0.14342	0.198728	0.124384	0.19918	0.144958	0.153373	0.21423	0.919246
tSNE_high_perplexity_nn	0.100568	0.13909	0.210701	0.144911	0.256655	0.118526	0.0868225	0.16004	0.166657	0.146435	0.134227	0.169463	0.205715	0.041353	0.18073	0.174881	0.0995991	0.223116	0.231579	0.110607	0.26613	0.184753	0.119363	0.212545	0.33928	0.181877	0.142967	0.134162	0.137906	0.718895
HighDim_nn	0.281429	0.243679	0.301418	0.312148	0.394716	0.251794	0.219242	0.290041	0.306407	0.232304	0.239274	0.265136	0.306301	0.201432	0.29689	0.30469	0.262124	0.359637	0.327076	0.256135	0.325637	0.309616	0.328858	0.311247	0.429963	0.304827	0.402211	0.408762	0.422743	0.526807

## Sheet: f) bacterial laccase
	hydrophobic_monopole	hydrophobic_quadrupole_12	hydrophobic_gyration_radius	Electric_quadrupole_tensor12	Electric_quadrupole_tensor22	hacceptor_potential
5o3k	-0.513234	0.240699	-1.05883	-0.627561	1.02739	-0.0377695
7pen	-0.898004	-2.39545	-0.797905	0.00131527	0.404028	-0.264386
8p9u	-0.422563	0.0788122	-0.946092	-0.801924	-0.753351	-0.71762
7pfr	0.210492	-0.399151	-1.56892	-0.430753	0.0606597	-0.944237
8p9v	-0.044066	-0.376341	-0.913643	-0.543401	-0.518382	-0.71762
8u8q	-0.0530797	-1.95539	-1.22953	-1.48363	-0.594695	-0.264386
8u8p	-0.127323	-1.2331	-0.539315	-1.60365	-1.2178	0.188847
8u8r	-0.113038	-2.08129	-0.987829	-1.88535	-1.08466	-0.264386
6yzy	0.436875	-1.41009	-0.875651	0.707433	1.14461	-1.17085
8u8s	0.043581	-0.933735	-0.548458	-2.17874	-0.722141	-0.264386
6zij	0.223993	-0.683158	-0.959538	-0.250874	0.906806	-0.0377695
8u8t	-0.733512	-2.04809	-0.986441	-1.82162	0.1978	-0.71762
6rhq	-0.161791	-0.646725	-1.02958	-0.211486	-0.0603419	-0.491003
5o4i	-0.459992	-0.361126	-1.17794	0.0595222	0.214569	-0.264386
7pu0	-0.022783	0.800127	-1.33641	-0.348685	-0.123115	-0.491003
6yzd	0.732613	-0.518827	-1.39247	0.873298	-1.16089	-0.944237
6zip	0.222832	-1.56351	-1.39388	-0.400208	0.918312	-0.491003
7puh	-1.46226	0.489851	-0.519109	0.330491	0.528952	-0.491003
6yzf	1.48898	0.740965	-1.19097	0.772301	-0.208291	-0.944237
4wtq	0.939888	0.0831026	-0.85608	-0.0747499	-0.0230734	-0.71762
6fc7	-0.0958805	-1.30947	-1.2482	-0.26233	-0.833302	-0.264386
7ptm	0.165647	-0.412197	-1.65979	-0.268648	0.959427	-0.71762
6yo5	1.35567	0.39236	-1.04151	0.810452	-0.571499	-1.17085
7b2k	0.406884	1.33905	-0.244876	0.0497771	1.54087	-1.17085
6y4a	0.679404	-2.65493	-1.02815	0.139843	0.343761	-0.491003
6rh9	0.166595	-0.32345	-1.35149	-0.0855778	0.334741	-0.491003
5mkm	-0.235729	-1.46037	-0.975831	0.757904	1.44107	-0.491003
7pes	-0.0509352	-0.525334	-1.45829	-0.562871	0.238641	-0.71762
7b4y	0.159752	1.06941	-0.937817	0.559528	-3.22093	-1.17085
M298C6a	1.59625	2.22877	-1.6642	-2.5598	-2.07403	-1.39747

## Sheet: f) fungal laccase
	hydrophobic_monopole	hydrophobic_quadrupole_12	hydrophobic_gyration_radius	Electric_quadrupole_tensor12	Electric_quadrupole_tensor22	hacceptor_potential
5o3k	-7.27148	-1.88317	0.485621	2.31134	2.73453	2.76138
7pen	-7.91763	-3.86421	0.791631	3.1071	2.11671	2.18483
8p9u	-7.11921	-2.00482	0.617839	2.09071	0.969618	1.03173
7pfr	-6.05611	-2.36401	-0.112604	2.56037	1.77639	0.455173
8p9v	-6.48359	-2.34687	0.655894	2.41783	1.2025	1.03173
8u8q	-6.49873	-3.53351	0.285422	1.22811	1.12686	2.18483
8u8p	-6.62341	-2.99072	1.0949	1.07623	0.5093	3.33793
8u8r	-6.59942	-3.62813	0.56889	0.719786	0.641256	2.18483
6yzy	-5.67594	-3.12372	0.700452	4.00059	2.8507	-0.121379
8u8s	-6.33641	-2.76575	1.08418	0.348531	1.00055	2.18483
6zij	-6.03344	-2.57744	0.60207	2.78799	2.61501	2.76138
8u8t	-7.64139	-3.60317	0.570518	0.800416	1.91231	1.03173
6rhq	-6.68129	-2.55006	0.519926	2.83782	1.65646	1.60828
5o4i	-7.18207	-2.33543	0.345933	3.18075	1.92893	2.18483
7pu0	-6.44785	-1.46276	0.160083	2.66422	1.59425	1.60828
6yzd	-5.1793	-2.45394	0.0943311	4.21047	0.565705	0.455173
6zip	-6.03539	-3.23901	0.092673	2.59902	2.62642	1.60828
7puh	-8.86519	-1.69593	1.1186	3.52362	2.24052	1.60828
6yzf	-3.90913	-1.50722	0.330645	4.08267	1.50983	0.455173
4wtq	-4.83122	-2.0016	0.723404	3.01085	1.6934	1.03173
6fc7	-6.57061	-3.04811	0.263526	2.77349	0.890377	2.18483
7ptm	-6.13142	-2.37381	-0.21918	2.76549	2.66717	1.03173
6yo5	-4.133	-1.76919	0.505935	4.13095	1.14985	-0.121379
7b2k	-5.72631	-1.05776	1.44022	3.16842	3.24344	-0.121379
6y4a	-5.26866	-4.05921	0.521604	3.28238	2.05697	1.60828
6rh9	-6.12983	-2.30712	0.142392	2.99714	2.04804	1.60828
5mkm	-6.80546	-3.16151	0.582961	4.06446	3.14452	1.60828
7pes	-6.49513	-2.45883	0.0171391	2.3932	1.95279	1.03173
7b4y	-6.14132	-1.26039	0.627544	3.81344	-1.47602	-0.121379
M298C6a	-3.72898	-0.389142	-0.22435	-0.133642	-0.339322	-0.697932
