# Supplementary material for: Hydrophobic tuning with non-canonical amino acids in a copper metalloenzyme
Source: Nat Chem. 2026 Apr 13;18(7):1269–77. doi: 10.1038/s41557-026-02116-7 (PMC13323077; doi:10.1038/s41557-026-02116-7)
Supplement: Supplementary file 5 — Source data for Supplementary Information figures. [file 41557_2026_2116_MOESM5_ESM.zip › SourceData-SI-Figure11.xlsx]

## Sheet: Sheet1
Raw data can be found in the source data for supplementary figure 10
∆E	M298			M298C5a			M298C6a			M298F
-246	19704.1	17964.4	18416.3
-317	1917.78	1714.56	3356.54
-383	1466.22	1410.24	1391.06
-424	1036.04	1092.29	1108.21
-459	274.45	289.365	308.736
-524	20.3658	30.9437	32.4941
-575	11.0285	9.7754	14.4755
-153				4524.21	3716.34	3881.44
-224				2147.64	1897.95	1797.59
-290				3398.1	3548.51	3581.03
-331				2093.55	2176.66
-366				474.324	473.569	479.971
-431				86.3089	89.1097	93.6365
-482				42.979	50.9735	69.2278
-130							3626.17	3429.31	3069.09
-201							4161.65	4180.44	3138.28
-267							5920.34	5546.22	5583.66
-308							2593.08	2432.5	2424.09
-343							554.309	546.504	550.545
-408							115.963	117.688	120.425
-459							70.5179	70.5275	72.093
-255										1319.48	1507.17	1268.23
-326										547.515	547.812	556.414
-392										328.558	332.614	321.8
-433										351.148	347.79	358.594
-468										143.772	199.386	141.133
-533										23.9224	22.5107	14.1219
-584										20.1044	11.7439	17.6459
