# Supplementary material for: Hydrophobic tuning with non-canonical amino acids in a copper metalloenzyme
Source: Nat Chem. 2026 Apr 13;18(7):1269–77. doi: 10.1038/s41557-026-02116-7 (PMC13323077; doi:10.1038/s41557-026-02116-7)
Supplement: Supplementary file 5 — Source data for Supplementary Information figures. [file 41557_2026_2116_MOESM5_ESM.zip › SourceData-SI-Figure10.xlsx]

## Sheet: TTN
Redox potential substrate (mV)	M298			M298C5a			M298C6a			M298F			M298L			PWC6a			Fungal
605	19704.1	17964.4	18416.3	4524.21	3716.34	3881.44	3626.17	3429.31	3069.09	1319.48	1507.17	1268.23	2351.1	2245.21	2216.05	1961.75	1285.86	1643.88	14280.4	15872.4	13846.4
676	1917.78	1714.56	3356.54	2147.64	1897.95	1797.59	4161.65	4180.44	3138.28	547.515	547.812	556.414	407.5	440.441	398.608	3121.58	1993.69	2571.61	5342.52	5546.39	5857.09
742	1466.22	1410.24	1391.06	3398.1	3548.51	3581.03	5920.34	5546.22	5583.66	328.558	332.614	321.8	199.033	201.91	193.559	7062.09	6773.78	6480.44	22321.1	21463.6	23278
742	1489.69	1413.26	1364.57	4375.12	4088.35	3579.01	5290.26	5090.12	5016.52	352.4	352.746	351.63	247.701	259.766	238.165	9889.8	7899.68	8136.2	25389.8	26788.2	25355.7
783	1036.04	1092.29	1108.21	2093.55	2176.66		2593.08	2432.5	2424.09	351.148	347.79	358.594	208.653	201.77	194.192	6333	6183.39	6836.32	30769.9	30915.6	33577.7
818	274.45	289.365	308.736	474.324	473.569	479.971	554.309	546.504	550.545	143.772	199.386	141.133	49.4869	61.6068	54.9724	2267.56	2108.99	2222.61	57514.8	67503.9	32268.6
883	20.3658	30.9437	32.4941	86.3089	89.1097	93.6365	115.963	117.688	120.425	23.9224	22.5107	14.1219	4.33765	14.1471	14.5642	360.988	345.332	373.365	2499.53	2550.06	3975.21
934	11.0285	9.7754	14.4755	42.979	50.9735	69.2278	70.5179	70.5275	72.093	20.1044	11.7439	17.6459	-4.56816	1.88465	2.83731	345.467	274.703	298.093	2689.18	2574.61	3910.79

## Sheet: Integrals
		2-Hydroxyphenol	2,6-Dimethoxypheol	4-Ethyl-2-methoxyphenol	4-Methyl-2-methoxyphenol	4-Methoxyphenol	2-Methoxyphenol	2,5-Dimethylphenol	2-Methylphenol
	Sample Name	Area	Area	Area	Area	Area	Area	Area	Area
Measurement 1	M298-1	144.301	87.8951	21.146	9.7148	65.443	37.4494	59.2563	52.46
	M298-2	150.869	89.4228	-	11.3264	63.8902	35.772	58.0821	52.5651
	M298-3	149.162	77.0797	-	12.353	63.4508	33.5936	57.91	52.1709
	M298C6a-1	204.999	71.0275	28.3088	18.816	22.4605	5.9766	48.6446	47.4706
	M298C6a-2	205.742	70.8862	30.2083	19.66	26.8934	6.8544	48.4531	47.4698
	M298C6a-3	207.102	78.7204	30.0182	19.9704	27.1254	6.3999	48.1492	47.3385
	M298C5a-1	201.608	86.1672	41.1149	22.6752	36.2502	14.9717	51.9363	49.7803
	M298C5a-2	204.658	88.0442	40.3512	23.8845	33.9558	15.0566	51.6254	49.1098
	M298C5a-3	204.035	88.7986	40.1861	26.0324	-	14.3366	51.1229	47.5788
	M298F-1	193.737	81.9785	-	4.0266	45.6452	52.1454	58.8615	51.6988
	M298F-2	190.187	85.4664	-	3.9902	46.1081	45.891	59.0182	52.4
	M298F-3	194.706	84.2167	-	4.1076	44.619	52.4421	59.9494	51.905
	M298L-1	174.229	-	-	15.0487	65.285	62.7486	61.0355	53.7681
	M298L-2	176.231	-	-	13.7786	66.2337	61.3856	59.9466	53.2269
	M298L-3	176.782	-	-	16.0526	67.2781	62.1317	59.9003	53.147
	PWC6a-1	-	-	-	-	-	-	-	-
	PWC6a-2	-	-	-	-	-	-	-	-
	PWC6a-3	-	-	-	-	-	-	-	-
	Fungal-1	-	-	-	-	-	-	-	-
	Fungal-2	-	-	-	-	-	-	-	-
	Fungal-3	-	-	-	-	-	-	-	-
	Negative-Control-1	219.553	102.673	58.4436	41.1308	94.2869	68.6985	61.3898	53.477
	Negative-Control-2	219.007	102.093	58.5205	41.1726	93.8718	68.0139	61.651	53.0746
	Negative-Control-3	217.505	102.168	58.1398	41.0723	93.9708	68.2292	61.5102	53.6033
	Calibration-Curve-400uM	449.12	177.073	118.828	69.6373	130.356	105.762	103.338	78.9204
	Calibration-Curve-300uM	338.247	133.349	89.4115	52.5786	98.1795	79.0637	79.3333	59.1674
	Calibration-Curve-200uM	224.215	88.1863	56.5869	33.5105	65.08	52.4359	50.5458	38.7669
	Calibration-Curve-100uM	113.494	43.4764	27.8411	16.3614	32.0817	25.3569	24.416	18.6077
	Calibration-Curve-50uM	57.7009	21.15	13.3862	7.895	15.838	12.1041	11.6285	8.8549
	Calibration-Curve-25uM	27.5105	10.1814	6.3931	4.1909	7.8108	5.711	5.5551	4.7362
Measurement 2	M298-1	-	-	-	-	-	-	-	-
	M298-2	-	-	18.0941	-	-	-	-	-
	M298-3	-	-	18.5257	-	-	-	-	-
	M298C6a-1	-	-	-	-	-	-	-	-
	M298C6a-2	-	-	-	-	-	-	-	-
	M298C6a-3	-	-	-	-	-	-	-	-
	M298C5a-1	-	-	-	-	-	-	-	-
	M298C5a-2	-	-	-	-	-	-	-	-
	M298C5a-3	-	-	-	-	47.3385	-	-	-
	M298F-1	-	-	-	-		-	-	-
	M298F-2	-	-	-	-	-	-	-	-
	M298F-3	-	-	-	-	-	-	-	-
	M298L-1	-	28.2676	-	-	-	-	-	-
	M298L-2	-	22.2735	-	-	-	-	-	-
	M298L-3	-	29.8856	-	-	-	-	-	-
	PWC6a-1	173.427	-	-	45.2042	-	16.1054	23.8267	23.7136
	PWC6a-2	185.708	-	-	46.7086	-	19.8028	25.3785	29.3835
	PWC6a-3	179.203	-	-	46.5298	-	17.1535	22.5999	27.5094
	Fungal-1	-	-	-	33.4872	-	-	34.8325	29.847
	Fungal-2	-	-	-	32.4301	-	-	34.3316	30.765
	Fungal-3	-	-	-	33.513	-	-	20.2055	20.059
	Negative-Control-1	210.503	102.229	50.0527	53.2268	96.0975	68.958	60.0703	52.0314
	Negative-Control-2	213.658	101.275	49.8087	51.9122	96.3954	69.063	59.6826	51.0837
	Negative-Control-3	203.054	103.747	49.6042	52.9017	96.384	68.9157	59.0709	51.0661
	Calibration-Curve-400uM	431.565	172.855	105.903	86.4176	129.16	102.44	92.4273	73.3118
	Calibration-Curve-300uM	327.536	127.826	78.7628	69.7294	98.3273	89.0231	68.9548	56.5284
	Calibration-Curve-200uM	222.013	85.4867	50.6432	42.42	63.5608	49.3365	44.4281	35.914
	Calibration-Curve-100uM	112.15	42.6061	24.7212	20.1422	30.9808	22.9529	21.1807	17.1205
	Calibration-Curve-50uM	56.5442	20.7011	12.098	9.5314	14.701	9.3373	10.053	7.4855
	Calibration-Curve-25uM	26.8271	9.9797	5.9896	4.7313	6.8774	3.7133	4.2026	2.5452
Measurement 3	M298-1	-	-	-	-	-	-	-	-
	M298-2	-	-	-	-	-	-	-	-
	M298-3	-	-	-	-	-	-	-	-
	M298C6a-1	-	-	-	-	-	-	-	-
	M298C6a-2	-	-	-	-	-	-	-	-
	M298C6a-3	-	-	-	-	-	-	-	-
	M298C5a-1	-	-	-	-	-	-	-	-
	M298C5a-2	-	-	-	-	-	-	-	-
	M298C5a-3	-	-	-	-	-	-	-	-
	M298F-1	-	-	8.049	-	-	-	-	-
	M298F-2	-	-	7.5509	-	-	-	-	-
	M298F-3	-	-	8.8789	-	-	-	-	-
	M298L-1	-	-	23.9559	-	-	-	-	-
	M298L-2	-	-	23.6026	-	-	-	-	-
	M298L-3	-	-	24.6282	-	-	-	-	-
	PWC6a-1	-	70.8014	-	-	53.5964	-	-	-
	PWC6a-2	-	78.533	-	-	54.3676	-	-	-
	PWC6a-3	-	74.5714	-	-	51.0019	-	-	-
	Fungal-1	151.245	-	-	-	70.3804		-	-
	Fungal-2	145.537	-	-	-	70.3053		-	-
	Fungal-3	152.801	-	-	-	68.933		-	-
	Negative-Control-1	202.455	87.8324	48.399	-	86.2808		-	-
	Negative-Control-2	200.905	89.147	48.4616	-	86.2523		-	-
	Negative-Control-3	203.983	99.6194	48.3369	-	86.1916		-	-
	Calibration-Curve-400uM	420.039	160.562	115.12	-	120.157		-	-
	Calibration-Curve-300uM	322.868	122.919	86.2112	-	89.5871		-	-
	Calibration-Curve-200uM	208.659	80.3488	54.3609	-	58.9852		-	-
	Calibration-Curve-100uM	102.903	39.3373	26.3912	-	28.1414		-	-
	Calibration-Curve-50uM	49.3803	19.359	12.9231	-	13.0631		-	-
	Calibration-Curve-25uM	24.5357	9.1014	6.119	-	5.5766		-	-
Measurement 4	M298-1	-	-	-	-	-	-	-	-
	M298-2	-	-	-	-	-	-	-	-
	M298-3	-	-	-	-	-	-	-	-
	M298C6a-1	-	-	-	-	-	-	-	-
	M298C6a-2	-	-	-	-	-	-	-	-
	M298C6a-3	-	-	-	-	-	-	-	-
	M298C5a-1	-	-	-	-	-	-	-	-
	M298C5a-2	-	-	-	-	-	-	-	-
	M298C5a-3	-	-	-	-	-	-	-	-
	M298F-1	-	-	-	-	-	-	-	-
	M298F-2	-	-	-	-	-	-	-	-
	M298F-3	-	-	-	-	-	-	-	-
	M298L-1	-	-	-	-	-	-	-	-
	M298L-2	-	-	-	-	-	-	-	-
	M298L-3	-	-	-	-	-	-	-	-
	PWC6a-1	-	-	18.0263	-	-	-	-	-
	PWC6a-2	-	-	19.1484	-	-	-	-	-
	PWC6a-3	-	-	20.2901	-	-	-	-	-
	Fungal-1	-	69.7109	-	-	-	-	-	-
	Fungal-2	-	69.4422	-	-	-	-	-	-
	Fungal-3	-	69.0327	-	-	-	-	-	-
	Negative-Control-1	-	76.6549	46.2187	-	-	-	-	-
	Negative-Control-2	-	76.0172	43.7407	-	-	-	-	-
	Negative-Control-3	-	77.5848	46.5764	-	-	-	-	-
	Calibration-Curve-400uM	-	153.28	91.6251	-	-	-	-	-
	Calibration-Curve-300uM	-	118.846	70.6796	-	-	-	-	-
	Calibration-Curve-200uM	-	76.818	44.3375	-	-	-	-	-
	Calibration-Curve-100uM	-	37.457	22.606	-	-	-	-	-
	Calibration-Curve-50uM	-	17.7164	11.3576	-	-	-	-	-
	Calibration-Curve-25uM	-	8.112	5.9097	-	-	-	-	-
Measurement 5	M298-1	-	-	-	-	-	-	-	-
	M298-2	-	-	-	-	-	-	-	-
	M298-3	-	-	-	-	-	-	-	-
	M298C6a-1	-	-	-	-	-	-	-	-
	M298C6a-2	-	-	-	-	-	-	-	-
	M298C6a-3	-	-	-	-	-	-	-	-
	M298C5a-1	-	-	-	-	-	-	-	-
	M298C5a-2	-	-	-	-	-	-	-	-
	M298C5a-3	-	-	-	-	-	-	-	-
	M298F-1	-	-	-	-	-	-	-	-
	M298F-2	-	-	-	-	-	-	-	-
	M298F-3	-	-	-	-	-	-	-	-
	M298L-1	-	-	-	-	-	-	-	-
	M298L-2	-	-	-	-	-	-	-	-
	M298L-3	-	-	-	-	-	-	-	-
	PWC6a-1	-	-	-	-	-	-	-	-
	PWC6a-2	-	-	-	-	-	-	-	-
	PWC6a-3	-	-	-	-	-	-	-	-
	Fungal-1	-	-	22.9707	-	-	-	-	-
	Fungal-2	-	-	23.5484	-	-	-	-	-
	Fungal-3	-	-	22.3261	-	-	-	-	-
	Negative-Control-1	-	-	38.8082	-	-	-	-	-
	Negative-Control-2	-	-	37.8037	-	-	-	-	-
	Negative-Control-3	-	-	37.4107	-	-	-	-	-
	Calibration-Curve-400uM	-	-	79.5706	-	-	-	-	-
	Calibration-Curve-300uM	-	-	60.8674	-	-	-	-	-
	Calibration-Curve-200uM	-	-	39.1385	-	-	-	-	-
	Calibration-Curve-100uM	-	-	19.1644	-	-	-	-	-
	Calibration-Curve-50uM	-	-	9.2216	-	-	-	-	-
	Calibration-Curve-25uM	-	-	5.8309	-	-	-	-	-

## Sheet: 2-Hydroxyphenol Traces
Measurement 1
Time (min)	Blank	Time (min)	M298-1	Time (min)	M298-2	Time (min)	M298-3	Time (min)	M298C6a-1	Time (min)	M298C6a-2	Time (min)	M298C6a-3	Time (min)	M298C5a-1	Time (min)	M298C5a-2	Time (min)	M298C5a-3	Time (min)	M298F-1	Time (min)	M298F-2	Time (min)	M298F-3	Time (min)	M298L-1	Time (min)	M298L-2	Time (min)	M298L-3	Time (min)	Negative-Control-1	Time (min)	Negative-Control-2	Time (min)	Negative-Control-3	Time (min)	Calibration-Curve-400uM	Time (min)	Calibration-Curve-300uM	Time (min)	Calibration-Curve-200uM	Time (min)	Calibration-Curve-100uM	Time (min)	Calibration-Curve-50uM	Time (min)	Calibration-Curve-25uM
0.00166667	0.890724	0.00166667	2.0491	0.00166667	1.96505	0.00166667	2.05187	0.00166667	1.82012	0.00020833	1.70145	0.00020833	1.81939	0.00020833	1.76097	0.00020833	1.79762	0.00020833	1.65539	0.00020833	1.82372	0.00020833	1.77313	0.00020833	1.62669	0.00166667	1.7912	0.00166667	1.81637	0.00020833	1.81936	0.00020833	1.77476	0.00020833	1.88862	0.00020833	1.76093	0.00020833	1.7118	0.000208333	1.72176	0.00020833	1.76251	0.00020833	1.86093	0.00020833	1.77556	0.00020833	1.90284
0.00333333	0.899218	0.00333333	2.04683	0.00333333	1.95992	0.00333333	2.01518	0.00333333	1.8144	0.001875	1.65647	0.001875	1.78254	0.001875	1.74967	0.001875	1.79441	0.001875	1.63991	0.001875	1.81235	0.001875	1.75355	0.001875	1.62738	0.00333333	1.76907	0.00333333	1.8243	0.001875	1.79147	0.001875	1.76877	0.001875	1.87485	0.001875	1.73324	0.001875	1.71858	0.001875	1.72937	0.001875	1.75231	0.001875	1.8637	0.001875	1.77898	0.001875	1.87738
0.005	0.92037	0.005	2.07418	0.005	1.99103	0.005	2.01143	0.005	1.83033	0.00354167	1.63659	0.00354167	1.75317	0.00354167	1.73048	0.00354167	1.80759	0.00354167	1.65581	0.00354167	1.81162	0.00354167	1.7601	0.00354167	1.65087	0.005	1.78179	0.005	1.85785	0.00354167	1.77433	0.00354167	1.77187	0.00354167	1.86402	0.00354167	1.73847	0.00354167	1.74554	0.00354167	1.75309	0.00354167	1.75688	0.00354167	1.89053	0.00354167	1.78782	0.00354167	1.85843
0.00666667	0.964068	0.00666667	2.13696	0.00666667	2.07093	0.00666667	2.05213	0.00666667	1.88505	0.00520833	1.65258	0.00520833	1.76473	0.00520833	1.72651	0.00520833	1.85283	0.00520833	1.70706	0.00520833	1.84554	0.00520833	1.79644	0.00520833	1.70498	0.00666667	1.83788	0.00666667	1.92858	0.00520833	1.78994	0.00520833	1.7975	0.00520833	1.88281	0.00520833	1.77907	0.00520833	1.80753	0.00520833	1.80057	0.00520833	1.79172	0.00520833	1.94295	0.00520833	1.81317	0.00520833	1.87839
0.00833333	1.03139	0.00833333	2.23218	0.00833333	2.17943	0.00833333	2.14045	0.00833333	1.97712	0.006875	1.70992	0.006875	1.83155	0.006875	1.77057	0.006875	1.93258	0.006875	1.80148	0.006875	1.92486	0.006875	1.87252	0.006875	1.78801	0.00833333	1.9417	0.00833333	2.03289	0.006875	1.84971	0.006875	1.86547	0.006875	1.94288	0.006875	1.84773	0.006875	1.90015	0.006875	1.882	0.006875	1.86619	0.006875	2.02817	0.006875	1.87141	0.006875	1.94853
0.01	1.10961	0.01	2.35329	0.01	2.2964	0.01	2.25235	0.01	2.08537	0.00854167	1.81285	0.00854167	1.94245	0.00854167	1.86584	0.00854167	2.03806	0.00854167	1.93229	0.00854167	2.04358	0.00854167	1.97249	0.00854167	1.89507	0.01	2.07809	0.01	2.1525	0.00854167	1.94984	0.00854167	1.97712	0.00854167	2.03316	0.00854167	1.93898	0.00854167	2.022	0.00854167	1.99535	0.00854167	1.97737	0.00854167	2.13619	0.00854167	1.96047	0.00854167	2.04996
0.0116667	1.17792	0.0116667	2.48133	0.0116667	2.4064	0.0116667	2.37983	0.0116667	2.19675	0.0102083	1.94705	0.0102083	2.0803	0.0102083	1.99518	0.0102083	2.15007	0.0102083	2.0723	0.0102083	2.17132	0.0102083	2.0906	0.0102083	2.01907	0.0116667	2.21483	0.0116667	2.27215	0.0102083	2.07005	0.0102083	2.11226	0.0102083	2.14101	0.0102083	2.04829	0.0102083	2.16348	0.0102083	2.12149	0.0102083	2.10532	0.0102083	2.2512	0.0102083	2.06759	0.0102083	2.16801
0.0133333	1.22906	0.0133333	2.59434	0.0133333	2.50659	0.0133333	2.51005	0.0133333	2.28773	0.011875	2.09121	0.011875	2.21828	0.011875	2.13916	0.011875	2.25671	0.011875	2.20133	0.011875	2.28344	0.011875	2.20411	0.011875	2.15204	0.0133333	2.32351	0.0133333	2.37572	0.011875	2.19296	0.011875	2.24315	0.011875	2.24914	0.011875	2.16439	0.011875	2.2962	0.011875	2.24141	0.011875	2.22693	0.011875	2.36186	0.011875	2.1776	0.011875	2.2938
0.015	1.26371	0.015	2.66728	0.015	2.58987	0.015	2.61911	0.015	2.34022	0.0135417	2.21772	0.0135417	2.33689	0.0135417	2.2762	0.0135417	2.3472	0.0135417	2.30715	0.0135417	2.37768	0.0135417	2.29799	0.0135417	2.26913	0.015	2.39542	0.015	2.45299	0.0135417	2.31177	0.0135417	2.3521	0.0135417	2.35233	0.0135417	2.25409	0.0135417	2.40001	0.0135417	2.34403	0.0135417	2.33008	0.0135417	2.45409	0.0135417	2.27679	0.0135417	2.40745
0.0166667	1.27915	0.0166667	2.69141	0.0166667	2.63472	0.0166667	2.68926	0.0166667	2.35552	0.0152083	2.30966	0.0152083	2.41487	0.0152083	2.37236	0.0152083	2.40776	0.0152083	2.38593	0.0152083	2.44166	0.0152083	2.36414	0.0152083	2.35082	0.0166667	2.432	0.0166667	2.49153	0.0152083	2.40882	0.0152083	2.42595	0.0152083	2.42718	0.0152083	2.30278	0.0152083	2.45301	0.0152083	2.41178	0.0152083	2.39616	0.0152083	2.51649	0.0152083	2.34072	0.0152083	2.47604
0.0183333	1.27404	0.0183333	2.67265	0.0183333	2.64591	0.0183333	2.71331	0.0183333	2.34638	0.016875	2.35691	0.016875	2.44429	0.016875	2.40548	0.016875	2.42906	0.016875	2.42455	0.016875	2.46753	0.016875	2.39885	0.016875	2.39168	0.0183333	2.43467	0.0183333	2.48245	0.016875	2.46955	0.016875	2.44918	0.016875	2.45307	0.016875	2.31349	0.016875	2.4579	0.016875	2.43486	0.016875	2.41163	0.016875	2.53183	0.016875	2.34981	0.016875	2.48466
0.02	1.24317	0.02	2.62734	0.02	2.64269	0.02	2.70914	0.02	2.32327	0.0185417	2.36265	0.0185417	2.4332	0.0185417	2.39576	0.0185417	2.41146	0.0185417	2.42828	0.0185417	2.45487	0.0185417	2.41841	0.0185417	2.39093	0.02	2.41274	0.02	2.44386	0.0185417	2.48957	0.0185417	2.42432	0.0185417	2.4388	0.0185417	2.2998	0.0185417	2.42246	0.0185417	2.41507	0.0185417	2.38503	0.0185417	2.50965	0.0185417	2.31519	0.0185417	2.45027
0.0216667	1.19343	0.0216667	2.57751	0.0216667	2.63022	0.0216667	2.68073	0.0216667	2.27809	0.0202083	2.33655	0.0202083	2.39875	0.0202083	2.36618	0.0202083	2.36869	0.0202083	2.417	0.0202083	2.416	0.0202083	2.41958	0.0202083	2.35326	0.0216667	2.38525	0.0216667	2.38983	0.0202083	2.48247	0.0202083	2.37298	0.0202083	2.40683	0.0202083	2.26778	0.0202083	2.36009	0.0202083	2.36572	0.0202083	2.33824	0.0202083	2.46327	0.0202083	2.262	0.0202083	2.39602
0.0233333	1.13439	0.0233333	2.52751	0.0233333	2.59937	0.0233333	2.6273	0.0233333	2.22494	0.021875	2.29371	0.021875	2.36031	0.021875	2.32705	0.021875	2.30972	0.021875	2.39693	0.021875	2.36953	0.021875	2.41081	0.021875	2.28768	0.0233333	2.35916	0.0233333	2.33278	0.021875	2.45804	0.021875	2.31531	0.021875	2.36842	0.021875	2.21724	0.021875	2.29717	0.021875	2.29513	0.021875	2.28453	0.021875	2.39826	0.021875	2.20001	0.021875	2.32747
0.025	1.07607	0.025	2.48706	0.025	2.54542	0.025	2.5491	0.025	2.17794	0.0235417	2.24096	0.0235417	2.32455	0.0235417	2.27829	0.0235417	2.24796	0.0235417	2.36343	0.0235417	2.32251	0.0235417	2.39339	0.0235417	2.21474	0.025	2.32573	0.025	2.27413	0.0235417	2.41338	0.0235417	2.26132	0.0235417	2.3162	0.0235417	2.16309	0.0235417	2.23396	0.0235417	2.21393	0.0235417	2.2209	0.0235417	2.32776	0.0235417	2.12967	0.0235417	2.26423
0.0266667	1.02945	0.0266667	2.45581	0.0266667	2.48063	0.0266667	2.45743	0.0266667	2.13601	0.0252083	2.18391	0.0252083	2.2861	0.0252083	2.22866	0.0252083	2.1935	0.0252083	2.313	0.0252083	2.27572	0.0252083	2.36768	0.0252083	2.14443	0.0266667	2.28093	0.0266667	2.2144	0.0252083	2.34233	0.0252083	2.21091	0.0252083	2.25081	0.0252083	2.11233	0.0252083	2.17443	0.0252083	2.13866	0.0252083	2.1496	0.0252083	2.26246	0.0252083	2.06225	0.0252083	2.21688
0.0283333	0.987895	0.0283333	2.43279	0.0283333	2.41832	0.0283333	2.36136	0.0283333	2.10065	0.026875	2.12941	0.026875	2.24238	0.026875	2.18271	0.026875	2.15176	0.026875	2.25674	0.026875	2.23125	0.026875	2.32469	0.026875	2.0764	0.0283333	2.23157	0.0283333	2.16007	0.026875	2.25407	0.026875	2.17734	0.026875	2.18464	0.026875	2.0659	0.026875	2.11696	0.026875	2.08009	0.026875	2.07628	0.026875	2.21787	0.026875	2.00852	0.026875	2.184
0.03	0.954442	0.03	2.4117	0.03	2.36396	0.03	2.26752	0.03	2.07528	0.0285417	2.07943	0.0285417	2.19218	0.0285417	2.13002	0.0285417	2.11514	0.0285417	2.19501	0.0285417	2.1913	0.0285417	2.26119	0.0285417	2.02145	0.03	2.1813	0.03	2.10517	0.0285417	2.16169	0.0285417	2.15611	0.0285417	2.12786	0.0285417	2.02308	0.0285417	2.06485	0.0285417	2.03452	0.0285417	2.00848	0.0285417	2.17716	0.0285417	1.96492	0.0285417	2.15291
0.0316667	0.926748	0.0316667	2.38689	0.0316667	2.31575	0.0316667	2.18133	0.0316667	2.06032	0.0302083	2.02898	0.0302083	2.13499	0.0302083	2.07394	0.0302083	2.07993	0.0302083	2.12724	0.0302083	2.15629	0.0302083	2.18382	0.0302083	1.98995	0.0316667	2.12519	0.0316667	2.04743	0.0302083	2.07503	0.0302083	2.13078	0.0302083	2.07222	0.0302083	1.99071	0.0302083	2.01768	0.0302083	1.98666	0.0302083	1.95287	0.0302083	2.13335	0.0302083	1.91644	0.0302083	2.11458
0.0333333	0.907891	0.0333333	2.35523	0.0333333	2.28427	0.0333333	2.11132	0.0333333	2.04252	0.031875	1.97892	0.031875	2.0671	0.031875	2.02488	0.031875	2.0577	0.031875	2.05877	0.031875	2.12466	0.031875	2.09702	0.031875	1.97159	0.0333333	2.06626	0.0333333	1.99187	0.031875	1.99387	0.031875	2.0882	0.031875	2.01958	0.031875	1.96676	0.031875	1.97497	0.031875	1.94513	0.031875	1.91586	0.031875	2.09112	0.031875	1.86727	0.031875	2.07853
0.035	0.8929	0.035	2.31856	0.035	2.27056	0.035	2.06416	0.035	2.01737	0.0335417	1.92265	0.0335417	2.00359	0.0335417	1.98768	0.0335417	2.03706	0.0335417	1.99921	0.0335417	2.09541	0.0335417	2.01139	0.0335417	1.95061	0.035	2.00674	0.035	1.94881	0.0335417	1.92634	0.0335417	2.04078	0.0335417	1.97463	0.0335417	1.93869	0.0335417	1.93658	0.0335417	1.91144	0.0335417	1.89433	0.0335417	2.04452	0.0335417	1.82215	0.0335417	2.03584
0.0366667	0.873558	0.0366667	2.27737	0.0366667	2.27074	0.0366667	2.03352	0.0366667	1.98781	0.0352083	1.86767	0.0352083	1.95716	0.0352083	1.96375	0.0352083	2.00565	0.0352083	1.95319	0.0352083	2.06696	0.0352083	1.93793	0.0352083	1.92296	0.0366667	1.95722	0.0366667	1.91817	0.0352083	1.88686	0.0352083	2.00748	0.0352083	1.94123	0.0352083	1.90767	0.0352083	1.9021	0.0352083	1.88177	0.0352083	1.87757	0.0352083	1.99078	0.0352083	1.79057	0.0352083	1.98745
0.0383333	0.846766	0.0383333	2.23811	0.0383333	2.27228	0.0383333	2.01239	0.0383333	1.94699	0.036875	1.81774	0.036875	1.92586	0.036875	1.94585	0.036875	1.95549	0.036875	1.9159	0.036875	2.02719	0.036875	1.88132	0.036875	1.8901	0.0383333	1.91765	0.0383333	1.89287	0.036875	1.87508	0.036875	1.97741	0.036875	1.91299	0.036875	1.87264	0.036875	1.86921	0.036875	1.84368	0.036875	1.85861	0.036875	1.93009	0.036875	1.76948	0.036875	1.93956
0.04	0.809208	0.04	2.20059	0.04	2.26116	0.04	1.99889	0.04	1.90093	0.0385417	1.77774	0.0385417	1.89997	0.0385417	1.93011	0.0385417	1.89907	0.0385417	1.88377	0.0385417	1.97847	0.0385417	1.83659	0.0385417	1.84726	0.04	1.88217	0.04	1.86663	0.0385417	1.87389	0.0385417	1.93974	0.0385417	1.88009	0.0385417	1.83059	0.0385417	1.83682	0.0385417	1.79746	0.0385417	1.83755	0.0385417	1.88477	0.0385417	1.75329	0.0385417	1.90416
0.0416667	0.76969	0.0416667	2.16499	0.0416667	2.23836	0.0416667	1.991	0.0416667	1.86548	0.0402083	1.74974	0.0402083	1.86796	0.0402083	1.90445	0.0402083	1.84585	0.0402083	1.84876	0.0402083	1.93844	0.0402083	1.80052	0.0402083	1.7877	0.0416667	1.85408	0.0416667	1.84844	0.0402083	1.86726	0.0402083	1.90129	0.0402083	1.84738	0.0402083	1.78196	0.0402083	1.8024	0.0402083	1.76036	0.0402083	1.81614	0.0402083	1.85823	0.0402083	1.73759	0.0402083	1.87588
0.0433333	0.735477	0.0433333	2.13209	0.0433333	2.19533	0.0433333	1.98621	0.0433333	1.84917	0.041875	1.72501	0.041875	1.84119	0.041875	1.8628	0.041875	1.78968	0.041875	1.81281	0.041875	1.90961	0.041875	1.77903	0.041875	1.72184	0.0433333	1.83644	0.0433333	1.83463	0.041875	1.85207	0.041875	1.87452	0.041875	1.82515	0.041875	1.73521	0.041875	1.76482	0.041875	1.73472	0.041875	1.79065	0.041875	1.8349	0.041875	1.71293	0.041875	1.84387
0.045	0.703871	0.045	2.1055	0.045	2.13443	0.045	1.97633	0.045	1.84229	0.0435417	1.71006	0.0435417	1.81253	0.0435417	1.81533	0.0435417	1.73647	0.0435417	1.78146	0.0435417	1.87869	0.0435417	1.76375	0.0435417	1.66341	0.045	1.82799	0.045	1.81505	0.0435417	1.83009	0.0435417	1.8492	0.0435417	1.81438	0.0435417	1.70244	0.0435417	1.73268	0.0435417	1.72143	0.0435417	1.76034	0.0435417	1.80736	0.0435417	1.68938	0.0435417	1.80649
0.0466667	0.667006	0.0466667	2.08567	0.0466667	2.06306	0.0466667	1.96191	0.0466667	1.83382	0.0452083	1.69671	0.0452083	1.78045	0.0452083	1.76419	0.0452083	1.69056	0.0452083	1.74692	0.0452083	1.83832	0.0452083	1.74205	0.0452083	1.61804	0.0466667	1.82136	0.0466667	1.78688	0.0452083	1.80136	0.0452083	1.81057	0.0452083	1.80706	0.0452083	1.67851	0.0452083	1.70369	0.0452083	1.70735	0.0452083	1.72892	0.0452083	1.77822	0.0452083	1.6697	0.0452083	1.77134
0.0483333	0.634193	0.0483333	2.0696	0.0483333	1.9879	0.0483333	1.94582	0.0483333	1.82334	0.046875	1.6773	0.046875	1.73583	0.046875	1.71259	0.046875	1.65487	0.046875	1.7032	0.046875	1.81083	0.046875	1.71103	0.046875	1.5936	0.0483333	1.80968	0.0483333	1.76197	0.046875	1.76587	0.046875	1.76914	0.046875	1.78904	0.046875	1.66446	0.046875	1.67636	0.046875	1.68417	0.046875	1.70531	0.046875	1.74746	0.046875	1.65837	0.046875	1.74847
0.05	0.617392	0.05	2.05033	0.05	1.92347	0.05	1.93134	0.05	1.80331	0.0485417	1.64471	0.0485417	1.68624	0.0485417	1.66364	0.0485417	1.63058	0.0485417	1.65509	0.0485417	1.80192	0.0485417	1.67702	0.0485417	1.5908	0.05	1.79889	0.05	1.74689	0.0485417	1.7296	0.0485417	1.74314	0.0485417	1.75793	0.0485417	1.66272	0.0485417	1.64647	0.0485417	1.65533	0.0485417	1.6906	0.0485417	1.70811	0.0485417	1.65109	0.0485417	1.73084
0.0516667	0.614941	0.0516667	2.02231	0.0516667	1.87436	0.0516667	1.91928	0.0516667	1.76612	0.0502083	1.60317	0.0502083	1.64578	0.0502083	1.62341	0.0502083	1.61278	0.0502083	1.61561	0.0502083	1.79336	0.0502083	1.64859	0.0502083	1.60308	0.0516667	1.78	0.0516667	1.73185	0.0502083	1.69297	0.0502083	1.72329	0.0502083	1.72054	0.0502083	1.66114	0.0502083	1.61891	0.0502083	1.62506	0.0502083	1.67507	0.0502083	1.66126	0.0502083	1.64068	0.0502083	1.71162
0.0533333	0.613667	0.0533333	1.99776	0.0533333	1.84839	0.0533333	1.90649	0.0533333	1.7214	0.051875	1.56426	0.051875	1.61868	0.051875	1.59889	0.051875	1.59195	0.051875	1.58963	0.051875	1.773	0.051875	1.6213	0.051875	1.62093	0.0533333	1.75051	0.0533333	1.70843	0.051875	1.65838	0.051875	1.69908	0.051875	1.68315	0.051875	1.64948	0.051875	1.59151	0.051875	1.59006	0.051875	1.64493	0.051875	1.62201	0.051875	1.62703	0.051875	1.68602
0.055	0.609919	0.055	1.9792	0.055	1.83485	0.055	1.89968	0.055	1.68642	0.0535417	1.53327	0.0535417	1.60213	0.0535417	1.58125	0.0535417	1.56241	0.0535417	1.56727	0.0535417	1.74668	0.0535417	1.6017	0.0535417	1.62547	0.055	1.71679	0.055	1.67644	0.0535417	1.62365	0.0535417	1.68099	0.0535417	1.64841	0.0535417	1.62304	0.0535417	1.56432	0.0535417	1.5503	0.0535417	1.60847	0.0535417	1.60429	0.0535417	1.60241	0.0535417	1.66714
0.0566667	0.608973	0.0566667	1.96916	0.0566667	1.82822	0.0566667	1.89745	0.0566667	1.6607	0.0552083	1.51553	0.0552083	1.58464	0.0552083	1.57167	0.0552083	1.52251	0.0552083	1.55025	0.0552083	1.72534	0.0552083	1.58947	0.0552083	1.61114	0.0566667	1.67996	0.0566667	1.64586	0.0552083	1.58939	0.0552083	1.67597	0.0552083	1.62272	0.0552083	1.59673	0.0552083	1.5448	0.0552083	1.51681	0.0552083	1.57858	0.0552083	1.59507	0.0552083	1.56064	0.0552083	1.65306
0.0583333	0.609376	0.0583333	1.95584	0.0583333	1.83268	0.0583333	1.89653	0.0583333	1.63364	0.056875	1.50845	0.056875	1.57669	0.056875	1.57135	0.056875	1.49212	0.056875	1.54041	0.056875	1.70018	0.056875	1.58957	0.056875	1.58021	0.0583333	1.64635	0.0583333	1.61833	0.056875	1.55921	0.056875	1.67241	0.056875	1.61608	0.056875	1.56981	0.056875	1.53115	0.056875	1.49892	0.056875	1.55901	0.056875	1.58431	0.056875	1.50099	0.056875	1.63605
0.06	0.602655	0.06	1.94112	0.06	1.84545	0.06	1.89023	0.06	1.59262	0.0585417	1.50441	0.0585417	1.57935	0.0585417	1.57706	0.0585417	1.47294	0.0585417	1.5314	0.0585417	1.6676	0.0585417	1.59731	0.0585417	1.54294	0.06	1.61294	0.06	1.5974	0.0585417	1.53745	0.0585417	1.65375	0.0585417	1.62414	0.0585417	1.5282	0.0585417	1.5206	0.0585417	1.48929	0.0585417	1.53368	0.0585417	1.56467	0.0585417	1.43681	0.0585417	1.61023
0.0616667	0.583246	0.0616667	1.93025	0.0616667	1.85607	0.0616667	1.8786	0.0616667	1.55611	0.0602083	1.49417	0.0602083	1.58398	0.0602083	1.58279	0.0602083	1.46278	0.0602083	1.51856	0.0602083	1.63405	0.0602083	1.61111	0.0602083	1.50865	0.0616667	1.58409	0.0616667	1.5764	0.0602083	1.52116	0.0602083	1.62888	0.0602083	1.62739	0.0602083	1.47378	0.0602083	1.50707	0.0602083	1.48299	0.0602083	1.49509	0.0602083	1.54191	0.0602083	1.38929	0.0602083	1.58037
0.0633333	0.550441	0.0633333	1.91756	0.0633333	1.84926	0.0633333	1.85508	0.0633333	1.5325	0.061875	1.47355	0.061875	1.56955	0.061875	1.57665	0.061875	1.45458	0.061875	1.50054	0.061875	1.60606	0.061875	1.62453	0.061875	1.47837	0.0633333	1.56312	0.0633333	1.55751	0.061875	1.50825	0.061875	1.60964	0.061875	1.61588	0.061875	1.42261	0.061875	1.49325	0.061875	1.48667	0.061875	1.45492	0.061875	1.51014	0.061875	1.36198	0.061875	1.55246
0.065	0.514425	0.065	1.89874	0.065	1.83135	0.065	1.81319	0.065	1.51499	0.0635417	1.45606	0.0635417	1.53662	0.0635417	1.56192	0.0635417	1.44604	0.0635417	1.48368	0.0635417	1.58435	0.0635417	1.62416	0.0635417	1.45998	0.065	1.5488	0.065	1.54541	0.0635417	1.49829	0.0635417	1.58326	0.0635417	1.59465	0.0635417	1.38389	0.0635417	1.48253	0.0635417	1.49692	0.0635417	1.42623	0.0635417	1.46372	0.0635417	1.34289	0.0635417	1.51953
0.0666667	0.481963	0.0666667	1.87233	0.0666667	1.80244	0.0666667	1.76816	0.0666667	1.49325	0.0652083	1.44246	0.0652083	1.49776	0.0652083	1.54202	0.0652083	1.44409	0.0652083	1.46927	0.0652083	1.56309	0.0652083	1.60939	0.0652083	1.45797	0.0666667	1.5394	0.0666667	1.53159	0.0652083	1.49162	0.0652083	1.5408	0.0652083	1.57277	0.0652083	1.3456	0.0652083	1.47156	0.0652083	1.4964	0.0652083	1.40423	0.0652083	1.41112	0.0652083	1.32571	0.0652083	1.48851
0.0683333	0.451885	0.0683333	1.84983	0.0683333	1.7635	0.0683333	1.73919	0.0683333	1.47423	0.066875	1.43407	0.066875	1.461	0.066875	1.52007	0.066875	1.44169	0.066875	1.45851	0.066875	1.54018	0.066875	1.58022	0.066875	1.46233	0.0683333	1.52754	0.0683333	1.51287	0.066875	1.47597	0.066875	1.49305	0.066875	1.55182	0.066875	1.30403	0.066875	1.45774	0.066875	1.47734	0.066875	1.3786	0.066875	1.36684	0.066875	1.30799	0.066875	1.45826
0.07	0.424445	0.07	1.834	0.07	1.72271	0.07	1.71971	0.07	1.48191	0.0685417	1.42863	0.0685417	1.43616	0.0685417	1.49632	0.0685417	1.43258	0.0685417	1.45719	0.0685417	1.52085	0.0685417	1.54641	0.0685417	1.45846	0.07	1.51628	0.07	1.49041	0.0685417	1.44742	0.0685417	1.46005	0.0685417	1.52832	0.0685417	1.28003	0.0685417	1.44005	0.0685417	1.44574	0.0685417	1.35287	0.0685417	1.34796	0.0685417	1.29388	0.0685417	1.43399
0.0716667	0.404209	0.0716667	1.82844	0.0716667	1.69649	0.0716667	1.68975	0.0716667	1.50148	0.0702083	1.42939	0.0702083	1.41797	0.0702083	1.4686	0.0702083	1.41579	0.0702083	1.45867	0.0702083	1.50864	0.0702083	1.51284	0.0702083	1.44006	0.0716667	1.51079	0.0716667	1.47802	0.0702083	1.41842	0.0702083	1.44376	0.0702083	1.50409	0.0702083	1.27912	0.0702083	1.42416	0.0702083	1.41627	0.0702083	1.33672	0.0702083	1.34435	0.0702083	1.28014	0.0702083	1.40993
0.0733333	0.394717	0.0733333	1.82979	0.0733333	1.68629	0.0733333	1.65679	0.0733333	1.51177	0.071875	1.43172	0.071875	1.40349	0.071875	1.44214	0.071875	1.39784	0.071875	1.45591	0.071875	1.50263	0.071875	1.47888	0.071875	1.40881	0.0733333	1.50803	0.0733333	1.47466	0.071875	1.39917	0.071875	1.43458	0.071875	1.47732	0.071875	1.29154	0.071875	1.41059	0.071875	1.39046	0.071875	1.3333	0.071875	1.34545	0.071875	1.26765	0.071875	1.38547
0.075	0.393614	0.075	1.82928	0.075	1.67732	0.075	1.63263	0.075	1.5017	0.0735417	1.42051	0.0735417	1.38708	0.0735417	1.41944	0.0735417	1.38386	0.0735417	1.44386	0.0735417	1.4987	0.0735417	1.45515	0.0735417	1.37765	0.075	1.50307	0.075	1.47294	0.0735417	1.38974	0.0735417	1.43088	0.0735417	1.45379	0.0735417	1.30685	0.0735417	1.38893	0.0735417	1.36452	0.0735417	1.32978	0.0735417	1.34698	0.0735417	1.26594	0.0735417	1.3665
0.0766667	0.393897	0.0766667	1.82044	0.0766667	1.67108	0.0766667	1.61099	0.0766667	1.49243	0.0752083	1.39795	0.0752083	1.37712	0.0752083	1.39986	0.0752083	1.37006	0.0752083	1.42682	0.0752083	1.49256	0.0752083	1.44304	0.0752083	1.34891	0.0766667	1.49695	0.0766667	1.46635	0.0752083	1.37692	0.0752083	1.44105	0.0752083	1.42777	0.0752083	1.32069	0.0752083	1.3585	0.0752083	1.34344	0.0752083	1.31667	0.0752083	1.35264	0.0752083	1.27223	0.0752083	1.35423
0.0783333	0.39877	0.0783333	1.80418	0.0783333	1.67099	0.0783333	1.57911	0.0783333	1.49275	0.076875	1.37307	0.076875	1.37202	0.076875	1.38851	0.076875	1.3515	0.076875	1.40628	0.076875	1.48245	0.076875	1.44374	0.076875	1.32851	0.0783333	1.48508	0.0783333	1.45782	0.076875	1.36078	0.076875	1.4515	0.076875	1.40414	0.076875	1.32772	0.076875	1.32687	0.076875	1.33198	0.076875	1.29763	0.076875	1.36026	0.076875	1.28588	0.076875	1.34616
0.08	0.404209	0.08	1.78578	0.08	1.66898	0.08	1.555	0.08	1.48936	0.0785417	1.3516	0.0785417	1.36439	0.0785417	1.38549	0.0785417	1.33492	0.0785417	1.3834	0.0785417	1.46409	0.0785417	1.45049	0.0785417	1.3136	0.08	1.46582	0.08	1.44362	0.0785417	1.34774	0.0785417	1.45341	0.0785417	1.38773	0.0785417	1.31854	0.0785417	1.29692	0.0785417	1.33732	0.0785417	1.27693	0.0785417	1.35303	0.0785417	1.29364	0.0785417	1.33686
0.0816667	0.409447	0.0816667	1.76205	0.0816667	1.65011	0.0816667	1.55926	0.0816667	1.46937	0.0802083	1.33126	0.0802083	1.35518	0.0802083	1.3855	0.0802083	1.32661	0.0802083	1.35974	0.0802083	1.43956	0.0802083	1.45564	0.0802083	1.30369	0.0816667	1.43202	0.0816667	1.42146	0.0802083	1.34099	0.0802083	1.44655	0.0802083	1.38347	0.0802083	1.30098	0.0802083	1.26666	0.0802083	1.34069	0.0802083	1.26705	0.0802083	1.33681	0.0802083	1.29472	0.0802083	1.33445
0.0833333	0.4123	0.0833333	1.73158	0.0833333	1.6197	0.0833333	1.57859	0.0833333	1.436	0.081875	1.31195	0.081875	1.35147	0.081875	1.38732	0.081875	1.32352	0.081875	1.33869	0.081875	1.41688	0.081875	1.46306	0.081875	1.30286	0.0833333	1.39764	0.0833333	1.38642	0.081875	1.3402	0.081875	1.44222	0.081875	1.39052	0.081875	1.27558	0.081875	1.23996	0.081875	1.32853	0.081875	1.26581	0.081875	1.32717	0.081875	1.29348	0.081875	1.34373
0.085	0.403211	0.085	1.70386	0.085	1.59454	0.085	1.5917	0.085	1.40704	0.0835417	1.29922	0.0835417	1.35507	0.0835417	1.39074	0.0835417	1.31392	0.0835417	1.32149	0.0835417	1.40181	0.0835417	1.45838	0.0835417	1.30211	0.085	1.37393	0.085	1.34818	0.0835417	1.34198	0.0835417	1.4438	0.0835417	1.40079	0.0835417	1.24289	0.0835417	1.22026	0.0835417	1.29893	0.0835417	1.26816	0.0835417	1.3318	0.0835417	1.29101	0.0835417	1.35594
0.0866667	0.386961	0.0866667	1.68709	0.0866667	1.57966	0.0866667	1.5944	0.0866667	1.38778	0.0852083	1.2904	0.0852083	1.35746	0.0852083	1.39707	0.0852083	1.29741	0.0852083	1.31482	0.0852083	1.3972	0.0852083	1.44253	0.0852083	1.30159	0.0866667	1.35753	0.0866667	1.32518	0.0852083	1.35053	0.0852083	1.44132	0.0852083	1.41177	0.0852083	1.20771	0.0852083	1.20582	0.0852083	1.26638	0.0852083	1.26993	0.0852083	1.343	0.0852083	1.28869	0.0852083	1.35314
0.0883333	0.364147	0.0883333	1.67741	0.0883333	1.57027	0.0883333	1.59629	0.0883333	1.37614	0.086875	1.27961	0.086875	1.35715	0.086875	1.3964	0.086875	1.27973	0.086875	1.31805	0.086875	1.40265	0.086875	1.41687	0.086875	1.29692	0.0883333	1.34846	0.0883333	1.31778	0.086875	1.3675	0.086875	1.44153	0.086875	1.41615	0.086875	1.19017	0.086875	1.19454	0.086875	1.24618	0.086875	1.27132	0.086875	1.35155	0.086875	1.285	0.086875	1.33532
0.09	0.350431	0.09	1.67228	0.09	1.5665	0.09	1.59099	0.09	1.37331	0.0885417	1.27263	0.0885417	1.35152	0.0885417	1.38437	0.0885417	1.26648	0.0885417	1.32173	0.0885417	1.40822	0.0885417	1.39119	0.0885417	1.2947	0.09	1.34439	0.09	1.324	0.0885417	1.38716	0.0885417	1.43792	0.0885417	1.42194	0.0885417	1.18944	0.0885417	1.19214	0.0885417	1.23562	0.0885417	1.27847	0.0885417	1.35684	0.0885417	1.28492	0.0885417	1.31252
0.0916667	0.348203	0.0916667	1.67128	0.0916667	1.56984	0.0916667	1.57568	0.0916667	1.37466	0.0902083	1.2731	0.0902083	1.34452	0.0902083	1.36576	0.0902083	1.26067	0.0902083	1.3217	0.0902083	1.40934	0.0902083	1.36899	0.0902083	1.29568	0.0916667	1.35529	0.0916667	1.32978	0.0902083	1.40189	0.0902083	1.43351	0.0902083	1.43241	0.0902083	1.19767	0.0902083	1.20378	0.0902083	1.23276	0.0902083	1.2802	0.0902083	1.35808	0.0902083	1.28394	0.0902083	1.29209
0.0933333	0.357375	0.0933333	1.67236	0.0933333	1.5895	0.0933333	1.56284	0.0933333	1.381	0.091875	1.28589	0.091875	1.34112	0.091875	1.34721	0.091875	1.26139	0.091875	1.32397	0.091875	1.40452	0.091875	1.34249	0.091875	1.29774	0.0933333	1.37051	0.0933333	1.34049	0.091875	1.40566	0.091875	1.42011	0.091875	1.44932	0.091875	1.20707	0.091875	1.21243	0.091875	1.23848	0.091875	1.27518	0.091875	1.34922	0.091875	1.27499	0.091875	1.27202
0.095	0.381172	0.095	1.66775	0.095	1.62607	0.095	1.5657	0.095	1.388	0.0935417	1.30216	0.0935417	1.34305	0.0935417	1.33086	0.0935417	1.26887	0.0935417	1.33635	0.0935417	1.39493	0.0935417	1.32493	0.0935417	1.30346	0.095	1.37311	0.095	1.35627	0.0935417	1.40264	0.0935417	1.40309	0.0935417	1.4651	0.0935417	1.22222	0.0935417	1.21398	0.0935417	1.25384	0.0935417	1.26547	0.0935417	1.33795	0.0935417	1.2537	0.0935417	1.2593
0.0966667	0.406258	0.0966667	1.65559	0.0966667	1.66546	0.0966667	1.57091	0.0966667	1.39505	0.0952083	1.31707	0.0952083	1.33976	0.0952083	1.31851	0.0952083	1.27816	0.0952083	1.34449	0.0952083	1.38184	0.0952083	1.31968	0.0952083	1.30079	0.0966667	1.36743	0.0966667	1.38059	0.0952083	1.40034	0.0952083	1.38075	0.0952083	1.47585	0.0952083	1.2429	0.0952083	1.2159	0.0952083	1.27336	0.0952083	1.25964	0.0952083	1.33298	0.0952083	1.23008	0.0952083	1.25649
0.0983333	0.431053	0.0983333	1.64855	0.0983333	1.69185	0.0983333	1.56958	0.0983333	1.39759	0.096875	1.32813	0.096875	1.33224	0.096875	1.31094	0.096875	1.2879	0.096875	1.335	0.096875	1.36942	0.096875	1.32636	0.096875	1.29186	0.0983333	1.3646	0.0983333	1.40569	0.096875	1.39881	0.096875	1.35997	0.096875	1.48398	0.096875	1.26051	0.096875	1.22581	0.096875	1.28168	0.096875	1.26056	0.096875	1.33505	0.096875	1.2034	0.096875	1.26089
0.1	0.443466	0.1	1.64815	0.1	1.69797	0.1	1.56596	0.1	1.38358	0.0985417	1.32786	0.0985417	1.3272	0.0985417	1.31311	0.0985417	1.29019	0.0985417	1.31682	0.0985417	1.36585	0.0985417	1.33142	0.0985417	1.28045	0.1	1.36722	0.1	1.42553	0.0985417	1.39665	0.0985417	1.34991	0.0985417	1.4806	0.0985417	1.27094	0.0985417	1.24397	0.0985417	1.2746	0.0985417	1.261	0.0985417	1.34455	0.0985417	1.17343	0.0985417	1.26516
0.101667	0.443459	0.101667	1.65087	0.101667	1.6968	0.101667	1.56521	0.101667	1.36694	0.100208	1.32221	0.100208	1.33266	0.100208	1.32548	0.100208	1.27701	0.100208	1.30433	0.100208	1.36916	0.100208	1.33049	0.100208	1.26722	0.101667	1.37404	0.101667	1.43968	0.100208	1.38985	0.100208	1.34692	0.100208	1.46397	0.100208	1.27547	0.100208	1.25582	0.100208	1.26493	0.100208	1.25943	0.100208	1.35222	0.100208	1.14872	0.100208	1.26974
0.103333	0.427857	0.103333	1.65401	0.103333	1.69204	0.103333	1.56055	0.103333	1.3554	0.101875	1.31151	0.101875	1.34016	0.101875	1.33739	0.101875	1.25865	0.101875	1.29817	0.101875	1.37056	0.101875	1.33092	0.101875	1.25058	0.103333	1.37926	0.103333	1.45382	0.101875	1.38588	0.101875	1.34248	0.101875	1.43398	0.101875	1.28408	0.101875	1.26056	0.101875	1.26077	0.101875	1.24791	0.101875	1.36264	0.101875	1.13817	0.101875	1.2831
0.105	0.401922	0.105	1.66341	0.105	1.68047	0.105	1.55431	0.105	1.35073	0.103542	1.30219	0.103542	1.33958	0.103542	1.34116	0.103542	1.25492	0.103542	1.28735	0.103542	1.37011	0.103542	1.33201	0.103542	1.23341	0.105	1.39239	0.105	1.46611	0.103542	1.37758	0.103542	1.33318	0.103542	1.39751	0.103542	1.29033	0.103542	1.265	0.103542	1.26132	0.103542	1.23017	0.103542	1.36293	0.103542	1.14387	0.103542	1.29762
0.106667	0.382282	0.106667	1.67708	0.106667	1.66001	0.106667	1.56331	0.106667	1.34096	0.105208	1.29658	0.105208	1.33269	0.105208	1.32819	0.105208	1.27023	0.105208	1.27541	0.105208	1.36823	0.105208	1.32262	0.105208	1.23097	0.106667	1.41244	0.106667	1.45648	0.105208	1.36168	0.105208	1.33322	0.105208	1.36723	0.105208	1.29324	0.105208	1.26818	0.105208	1.25897	0.105208	1.2101	0.105208	1.35585	0.105208	1.15272	0.105208	1.31211
0.108333	0.368953	0.108333	1.68204	0.108333	1.63909	0.108333	1.5845	0.108333	1.32325	0.106875	1.29983	0.106875	1.32862	0.106875	1.30156	0.106875	1.29137	0.106875	1.27711	0.106875	1.36143	0.106875	1.30502	0.106875	1.2366	0.108333	1.43442	0.108333	1.42874	0.106875	1.34222	0.106875	1.3386	0.106875	1.35006	0.106875	1.28248	0.106875	1.26839	0.106875	1.25748	0.106875	1.19046	0.106875	1.34324	0.106875	1.16431	0.106875	1.32829
0.11	0.36452	0.11	1.67723	0.11	1.62844	0.11	1.60308	0.11	1.31257	0.108542	1.30593	0.108542	1.32626	0.108542	1.27152	0.108542	1.30264	0.108542	1.28594	0.108542	1.35349	0.108542	1.29373	0.108542	1.24039	0.11	1.45352	0.11	1.39634	0.108542	1.33081	0.108542	1.34801	0.108542	1.35187	0.108542	1.27037	0.108542	1.25425	0.108542	1.26535	0.108542	1.17426	0.108542	1.33367	0.108542	1.18209	0.108542	1.3512
0.111667	0.365853	0.111667	1.66387	0.111667	1.62484	0.111667	1.61328	0.111667	1.31444	0.110208	1.30315	0.110208	1.3224	0.110208	1.25103	0.110208	1.31101	0.110208	1.29316	0.110208	1.34735	0.110208	1.29434	0.110208	1.25031	0.111667	1.45752	0.111667	1.37872	0.110208	1.33436	0.110208	1.35331	0.110208	1.36634	0.110208	1.2572	0.110208	1.2314	0.110208	1.27368	0.110208	1.16549	0.110208	1.33557	0.110208	1.19298	0.110208	1.37188
0.113333	0.381604	0.113333	1.64697	0.113333	1.61825	0.113333	1.62384	0.113333	1.33176	0.111875	1.29556	0.111875	1.31699	0.111875	1.25247	0.111875	1.3206	0.111875	1.29752	0.111875	1.34924	0.111875	1.30113	0.111875	1.26556	0.113333	1.45538	0.113333	1.36563	0.111875	1.34099	0.111875	1.35884	0.111875	1.38405	0.111875	1.2482	0.111875	1.21472	0.111875	1.27933	0.111875	1.17222	0.111875	1.34064	0.111875	1.18919	0.111875	1.37795
0.115	0.401832	0.115	1.62026	0.115	1.61203	0.115	1.63237	0.115	1.34985	0.113542	1.29121	0.113542	1.31603	0.113542	1.26436	0.113542	1.32662	0.113542	1.30549	0.113542	1.35408	0.113542	1.30762	0.113542	1.27401	0.115	1.44521	0.115	1.34869	0.113542	1.34995	0.113542	1.35789	0.113542	1.40251	0.113542	1.23858	0.113542	1.20968	0.113542	1.28421	0.113542	1.18713	0.113542	1.34563	0.113542	1.17508	0.113542	1.3637
0.116667	0.415817	0.116667	1.59335	0.116667	1.61721	0.116667	1.63578	0.116667	1.36296	0.115208	1.29268	0.115208	1.32197	0.115208	1.28812	0.115208	1.32063	0.115208	1.31162	0.115208	1.35662	0.115208	1.32032	0.115208	1.26708	0.116667	1.42881	0.116667	1.34214	0.115208	1.35739	0.115208	1.34267	0.115208	1.41451	0.115208	1.22814	0.115208	1.21018	0.115208	1.28882	0.115208	1.196	0.115208	1.3429	0.115208	1.16858	0.115208	1.3389
0.118333	0.421986	0.118333	1.57787	0.118333	1.63753	0.118333	1.63669	0.118333	1.37658	0.116875	1.28392	0.116875	1.32202	0.116875	1.32534	0.116875	1.30529	0.116875	1.30621	0.116875	1.35831	0.116875	1.33323	0.116875	1.25663	0.118333	1.41071	0.118333	1.353	0.116875	1.36489	0.116875	1.3224	0.116875	1.4182	0.116875	1.22575	0.116875	1.20268	0.116875	1.2951	0.116875	1.19141	0.116875	1.34147	0.116875	1.16839	0.116875	1.31346
0.12	0.428684	0.12	1.57725	0.12	1.65917	0.12	1.64054	0.12	1.39809	0.118542	1.26922	0.118542	1.32065	0.118542	1.36966	0.118542	1.29632	0.118542	1.29587	0.118542	1.35576	0.118542	1.34037	0.118542	1.25422	0.12	1.4013	0.12	1.37156	0.118542	1.36559	0.118542	1.30386	0.118542	1.41143	0.118542	1.2286	0.118542	1.19632	0.118542	1.29683	0.118542	1.1902	0.118542	1.34075	0.118542	1.16903	0.118542	1.29449
0.121667	0.434838	0.121667	1.58507	0.121667	1.67073	0.121667	1.64437	0.121667	1.42492	0.120208	1.26053	0.120208	1.32179	0.120208	1.40375	0.120208	1.29446	0.120208	1.2796	0.120208	1.35288	0.120208	1.33675	0.120208	1.25151	0.121667	1.40344	0.121667	1.3797	0.120208	1.36057	0.120208	1.2995	0.120208	1.39931	0.120208	1.2395	0.120208	1.19986	0.120208	1.2943	0.120208	1.19779	0.120208	1.33564	0.120208	1.17008	0.120208	1.27961
0.123333	0.430837	0.123333	1.5914	0.123333	1.6719	0.123333	1.64465	0.123333	1.43803	0.121875	1.25863	0.121875	1.33144	0.121875	1.40849	0.121875	1.29309	0.121875	1.26118	0.121875	1.35421	0.121875	1.32681	0.121875	1.24491	0.123333	1.40369	0.123333	1.38404	0.121875	1.35598	0.121875	1.31113	0.121875	1.39411	0.121875	1.25004	0.121875	1.20862	0.121875	1.28341	0.121875	1.20712	0.121875	1.32152	0.121875	1.17553	0.121875	1.26866
0.125	0.421226	0.125	1.6019	0.125	1.66465	0.125	1.64016	0.125	1.44191	0.123542	1.25394	0.123542	1.34716	0.123542	1.4021	0.123542	1.28274	0.123542	1.24352	0.123542	1.35911	0.123542	1.31267	0.123542	1.24262	0.125	1.40255	0.125	1.39847	0.123542	1.35792	0.123542	1.33118	0.123542	1.39837	0.123542	1.2669	0.123542	1.20842	0.123542	1.26411	0.123542	1.20714	0.123542	1.30561	0.123542	1.18273	0.123542	1.27221
0.126667	0.414811	0.126667	1.61795	0.126667	1.64708	0.126667	1.62926	0.126667	1.44716	0.125208	1.23803	0.125208	1.36349	0.125208	1.39652	0.125208	1.27902	0.125208	1.24	0.125208	1.3717	0.125208	1.30198	0.125208	1.2445	0.126667	1.40901	0.126667	1.41698	0.125208	1.36524	0.125208	1.35774	0.125208	1.40899	0.125208	1.28151	0.125208	1.20843	0.125208	1.25127	0.125208	1.21219	0.125208	1.29896	0.125208	1.18143	0.125208	1.29031
0.128333	0.411816	0.128333	1.6298	0.128333	1.61717	0.128333	1.61766	0.128333	1.45146	0.126875	1.22471	0.126875	1.37533	0.126875	1.39108	0.126875	1.29264	0.126875	1.2516	0.126875	1.38122	0.126875	1.29646	0.126875	1.24915	0.128333	1.41412	0.128333	1.41768	0.126875	1.36808	0.126875	1.38046	0.126875	1.41332	0.126875	1.28878	0.126875	1.22868	0.126875	1.24785	0.126875	1.22733	0.126875	1.30945	0.126875	1.1714	0.126875	1.30863
0.13	0.406504	0.13	1.62337	0.13	1.57931	0.13	1.59732	0.13	1.42249	0.128542	1.22111	0.128542	1.37006	0.128542	1.37803	0.128542	1.31509	0.128542	1.26325	0.128542	1.38195	0.128542	1.28977	0.128542	1.24151	0.13	1.35469	0.13	1.35499	0.128542	1.35368	0.128542	1.38704	0.128542	1.39768	0.128542	1.27408	0.128542	1.2444	0.128542	1.2446	0.128542	1.22625	0.128542	1.31218	0.128542	1.14731	0.128542	1.29621
0.131667	0.399657	0.131667	1.57214	0.131667	1.4869	0.131667	1.49006	0.131667	1.26234	0.130208	1.20402	0.130208	1.31875	0.130208	1.33011	0.130208	1.28983	0.130208	1.23561	0.130208	1.33199	0.130208	1.23151	0.130208	1.1785	0.131667	1.06883	0.131667	1.09141	0.130208	1.26638	0.130208	1.31537	0.130208	1.30549	0.130208	1.16834	0.130208	1.16698	0.130208	1.16559	0.130208	1.12981	0.130208	1.22648	0.130208	1.03904	0.130208	1.19187
0.133333	0.398941	0.133333	1.36779	0.133333	1.1638	0.133333	1.0803	0.133333	0.745103	0.131875	1.05478	0.131875	1.10868	0.131875	1.13387	0.131875	1.06694	0.131875	1.01674	0.131875	1.08786	0.131875	0.961393	0.131875	0.902727	0.133333	0.257954	0.133333	0.335798	0.131875	0.928864	0.131875	0.982389	0.131875	0.951283	0.131875	0.781208	0.131875	0.802532	0.131875	0.800043	0.131875	0.740021	0.131875	0.846393	0.131875	0.64335	0.131875	0.808425
0.135	0.404224	0.135	0.744425	0.135	0.280157	0.135	0.0229478	0.135	-0.494301	0.133542	0.511631	0.133542	0.487365	0.133542	0.504538	0.133542	0.368483	0.133542	0.31469	0.133542	0.359476	0.133542	0.179499	0.133542	0.09536	0.135	-1.47948	0.135	-1.31955	0.133542	0.0111535	0.133542	0.0667646	0.133542	-0.0020415	0.133542	-0.221044	0.133542	-0.16772	0.133542	-0.205509	0.133542	-0.271797	0.133542	-0.168771	0.133542	-0.388995	0.133542	-0.197537
0.136667	0.410184	0.136667	-0.69464	0.136667	-1.56803	0.136667	-2.08294	0.136667	-2.85131	0.135208	-0.800557	0.135208	-0.921741	0.135208	-0.970438	0.135208	-1.20023	0.135208	-1.27292	0.135208	-1.2496	0.135208	-1.5052	0.135208	-1.63829	0.136667	-4.48116	0.136667	-4.21442	0.135208	-1.89502	0.135208	-1.83377	0.135208	-1.96114	0.135208	-2.23133	0.135208	-2.14866	0.135208	-2.26424	0.135208	-2.31814	0.135208	-2.22096	0.135208	-2.45207	0.135208	-2.24282
0.138333	0.429444	0.138333	-3.32376	0.138333	-4.6753	0.138333	-5.48023	0.138333	-6.49826	0.136875	-3.26318	0.136875	-3.49537	0.136875	-3.65716	0.136875	-3.99917	0.136875	-4.09656	0.136875	-4.07704	0.136875	-4.41982	0.136875	-4.62065	0.138333	-8.63335	0.138333	-8.26532	0.136875	-5.07833	0.136875	-5.00182	0.136875	-5.19159	0.136875	-5.50625	0.136875	-5.46478	0.136875	-5.68444	0.136875	-5.71223	0.136875	-5.63801	0.136875	-5.85957	0.136875	-5.64317
0.14	0.478372	0.14	-7.18357	0.14	-8.88017	0.14	-9.82989	0.14	-10.9418	0.138542	-7.00646	0.138542	-7.321	0.138542	-7.59791	0.138542	-8.01601	0.138542	-8.14167	0.138542	-8.08054	0.138542	-8.50142	0.138542	-8.71836	0.14	-12.9835	0.14	-12.5567	0.138542	-9.3105	0.138542	-9.20634	0.138542	-9.41691	0.138542	-9.73647	0.138542	-10.2123	0.138542	-10.5684	0.138542	-10.5629	0.138542	-10.5249	0.138542	-10.725	0.138542	-10.4933
0.141667	0.569575	0.141667	-11.5236	0.141667	-13.1781	0.141667	-13.9309	0.141667	-14.8952	0.140208	-11.4611	0.140208	-11.752	0.140208	-12.0785	0.140208	-12.4205	0.140208	-12.5952	0.140208	-12.4164	0.140208	-12.8637	0.140208	-12.9985	0.141667	-16.0557	0.141667	-15.6197	0.140208	-13.5377	0.140208	-13.3856	0.140208	-13.5226	0.140208	-13.7785	0.140208	-16.1818	0.140208	-16.716	0.140208	-16.6798	0.140208	-16.6872	0.140208	-16.8588	0.140208	-16.6129
0.143333	0.695683	0.143333	-14.8632	0.143333	-16.0703	0.143333	-16.2668	0.143333	-16.9553	0.141875	-15.2595	0.141875	-15.3787	0.141875	-15.7	0.141875	-15.7339	0.141875	-16.0122	0.141875	-15.585	0.141875	-15.9884	0.141875	-15.9625	0.143333	-16.7972	0.143333	-16.3394	0.141875	-16.2782	0.141875	-16.0743	0.141875	-16.0519	0.141875	-16.1369	0.141875	-22.7524	0.141875	-23.555	0.141875	-23.4894	0.141875	-23.5455	0.141875	-23.6788	0.141875	-23.4562
0.145	0.850059	0.145	-15.8523	0.145	-16.5072	0.145	-16.0131	0.145	-16.5547	0.143542	-16.9763	0.143542	-16.7952	0.143542	-17.1983	0.143542	-16.7451	0.143542	-17.2333	0.143542	-16.2601	0.143542	-16.6101	0.143542	-16.4574	0.145	-15.143	0.145	-14.5764	0.143542	-16.5926	0.143542	-16.3647	0.143542	-16.1811	0.143542	-15.9253	0.143542	-28.8157	0.143542	-30.0969	0.143542	-29.9924	0.143542	-30.1058	0.143542	-30.1555	0.143542	-30.0451
0.146667	1.02706	0.146667	-14.1394	0.146667	-14.4604	0.146667	-13.3493	0.146667	-13.9941	0.145208	-16.0568	0.145208	-15.4811	0.145208	-16.2394	0.145208	-15.2431	0.145208	-16.087	0.145208	-14.0926	0.145208	-14.4524	0.145208	-14.3408	0.146667	-11.5274	0.146667	-10.7601	0.145208	-14.511	0.145208	-14.3299	0.145208	-14.0541	0.145208	-13.2278	0.145208	-33.0697	0.145208	-35.1158	0.145208	-34.9333	0.145208	-35.1277	0.145208	-35.0238	0.145208	-35.1271
0.148333	1.22989	0.148333	-10.222	0.148333	-10.4214	0.148333	-8.81407	0.148333	-9.68657	0.146875	-12.8287	0.146875	-11.7835	0.146875	-13.2083	0.146875	-11.6638	0.146875	-12.9773	0.146875	-9.54355	0.146875	-9.97521	0.146875	-10.0949	0.148333	-6.33713	0.148333	-5.33945	0.146875	-10.4702	0.146875	-10.4042	0.146875	-10.1073	0.146875	-8.54751	0.146875	-34.6103	0.146875	-37.5469	0.146875	-37.2572	0.146875	-37.5399	0.146875	-37.2254	0.146875	-37.6098
0.15	1.47428	0.15	-4.72718	0.15	-4.8709	0.15	-2.93368	0.15	-4.03367	0.148542	-7.80565	0.148542	-6.28493	0.148542	-8.48498	0.148542	-6.44815	0.148542	-8.22926	0.148542	-3.32366	0.148542	-3.81847	0.148542	-4.29843	0.15	-0.213414	0.15	0.987202	0.148542	-4.91393	0.148542	-4.98673	0.148542	-4.71048	0.148542	-2.45766	0.148542	-33.2886	0.148542	-36.9577	0.148542	-36.5666	0.148542	-36.9185	0.148542	-36.4025	0.148542	-37.0595
0.151667	1.76945	0.151667	1.61641	0.151667	1.45996	0.151667	3.44576	0.151667	2.14032	0.150208	-1.5806	0.150208	0.290968	0.150208	-2.56687	0.150208	-0.217058	0.150208	-2.34429	0.150208	3.65812	0.150208	3.13689	0.150208	2.26549	0.151667	5.81223	0.151667	7.16639	0.150208	1.4004	0.150208	1.20568	0.150208	1.41332	0.150208	4.14377	0.150208	-29.6178	0.150208	-33.6912	0.150208	-33.2315	0.150208	-33.6069	0.150208	-32.9441	0.150208	-33.8073
0.153333	2.08133	0.153333	7.76694	0.153333	7.52125	0.153333	9.26535	0.153333	7.82642	0.151875	4.87253	0.151875	6.87812	0.151875	3.60805	0.151875	6.00412	0.151875	3.69806	0.151875	10.2542	0.151875	9.73508	0.151875	8.53288	0.153333	10.9834	0.153333	12.4105	0.151875	7.40263	0.151875	7.12407	0.151875	7.21273	0.151875	10.1498	0.151875	-24.4667	0.151875	-28.6004	0.151875	-28.1176	0.151875	-28.4632	0.151875	-27.7246	0.151875	-28.7
0.155	2.33935	0.155	12.8261	0.155	12.5922	0.155	14.0081	0.155	12.6807	0.153542	10.5466	0.153542	12.4743	0.153542	9.11371	0.153542	11.3388	0.153542	9.04171	0.153542	15.5619	0.153542	15.0942	0.153542	13.7185	0.155	15.377	0.155	16.7505	0.153542	12.4443	0.153542	12.1306	0.153542	12.1173	0.153542	14.973	0.153542	-18.9328	0.153542	-22.7419	0.153542	-22.2889	0.153542	-22.5647	0.153542	-21.82	0.153542	-22.802
0.156667	2.48586	0.156667	16.7294	0.156667	16.8159	0.156667	17.9951	0.156667	17.0581	0.155208	15.1548	0.155208	16.8433	0.155208	13.795	0.155208	15.747	0.155208	13.6612	0.155208	19.5106	0.155208	19.1628	0.155208	17.8709	0.156667	19.3822	0.156667	20.5761	0.155208	16.7089	0.155208	16.4258	0.155208	16.3771	0.155208	18.8386	0.155208	-14.0802	0.155208	-17.1658	0.155208	-16.8047	0.155208	-16.9763	0.155208	-16.3105	0.155208	-17.1931
0.158333	2.49377	0.158333	20.0383	0.158333	20.6173	0.158333	21.6317	0.158333	21.1273	0.156875	19.0794	0.156875	20.4128	0.156875	18.0347	0.156875	19.6426	0.156875	17.94	0.156875	22.5976	0.156875	22.3991	0.156875	21.4203	0.158333	22.9128	0.158333	23.8973	0.156875	20.5528	0.156875	20.3409	0.156875	20.3111	0.156875	22.1406	0.156875	-10.5388	0.156875	-12.7024	0.156875	-12.4687	0.156875	-12.5248	0.156875	-12.0055	0.156875	-12.7135
0.16	2.34921	0.16	23.043	0.16	23.9675	0.16	24.775	0.16	24.4883	0.158542	22.5715	0.158542	23.5051	0.158542	21.8807	0.158542	23.0842	0.158542	21.818	0.158542	25.1444	0.158542	25.0333	0.158542	24.4637	0.16	25.4727	0.16	26.2985	0.158542	23.8462	0.158542	23.697	0.158542	23.6766	0.158542	24.8337	0.158542	-8.28962	0.158542	-9.63802	0.158542	-9.51916	0.158542	-9.47096	0.158542	-9.10874	0.158542	-9.64579
0.161667	2.05947	0.161667	25.4484	0.161667	26.3984	0.161667	26.9226	0.161667	26.5874	0.160208	25.3647	0.160208	25.9194	0.160208	24.8774	0.160208	25.6488	0.160208	24.7529	0.160208	26.9972	0.160208	26.8757	0.160208	26.6533	0.161667	26.6706	0.161667	27.405	0.160208	26.1162	0.160208	25.9794	0.160208	25.927	0.160208	26.5515	0.160208	-6.83995	0.160208	-7.64807	0.160208	-7.60961	0.160208	-7.48995	0.160208	-7.25393	0.160208	-7.67661
0.163333	1.70361	0.163333	26.7749	0.163333	27.5133	0.163333	27.7349	0.163333	27.2069	0.161875	27.0108	0.161875	27.2675	0.161875	26.5386	0.161875	26.9076	0.161875	26.2877	0.161875	27.8212	0.161875	27.6224	0.161875	27.6035	0.163333	26.4955	0.163333	27.1508	0.161875	27.0308	0.161875	26.8708	0.161875	26.758	0.161875	27.031	0.161875	-5.64444	0.161875	-6.14728	0.161875	-6.15145	0.161875	-5.99597	0.161875	-5.84715	0.161875	-6.21613
0.165	1.411	0.165	26.8015	0.165	27.2783	0.165	27.2414	0.165	26.4957	0.163542	27.2961	0.163542	27.3532	0.163542	26.764	0.163542	26.7847	0.163542	26.3735	0.163542	27.4691	0.163542	27.1764	0.163542	27.2431	0.165	25.227	0.165	25.7758	0.163542	26.62	0.163542	26.4301	0.163542	26.2511	0.163542	26.3024	0.163542	-4.34482	0.163542	-4.68185	0.163542	-4.693	0.163542	-4.52073	0.163542	-4.44549	0.163542	-4.79162
0.166667	1.30416	0.166667	25.6591	0.166667	25.9364	0.166667	25.726	0.166667	24.8142	0.165208	26.3413	0.165208	26.2903	0.165208	25.7771	0.165208	25.5168	0.165208	25.268	0.165208	26.0761	0.165208	25.7185	0.165208	25.7854	0.166667	23.265	0.166667	23.6868	0.165208	25.164	0.165208	24.9523	0.165208	24.7245	0.165208	24.644	0.165208	-2.80742	0.165208	-3.05065	0.165208	-3.04987	0.165208	-2.87701	0.165208	-2.86297	0.165208	-3.18716
0.168333	1.43328	0.168333	23.7002	0.168333	23.88	0.168333	23.591	0.168333	22.642	0.166875	24.5091	0.166875	24.4083	0.166875	23.9727	0.166875	23.5233	0.166875	23.3917	0.166875	23.9855	0.166875	23.618	0.166875	23.6423	0.168333	21.0344	0.168333	21.3242	0.166875	23.0646	0.166875	22.8596	0.166875	22.604	0.166875	22.4797	0.166875	-1.05824	0.166875	-1.22925	0.166875	-1.23121	0.166875	-1.03433	0.166875	-1.08161	0.166875	-1.39984
0.17	1.77333	0.17	21.3488	0.17	21.4721	0.17	21.2483	0.17	20.508	0.168542	22.2507	0.168542	22.094	0.168542	21.8008	0.168542	21.293	0.168542	21.2578	0.168542	21.6401	0.168542	21.3524	0.168542	21.3036	0.17	18.9003	0.17	19.0636	0.168542	20.7441	0.168542	20.5707	0.168542	20.3078	0.168542	20.2673	0.168542	0.811234	0.168542	0.813082	0.168542	0.657558	0.168542	1.07682	0.168542	0.923112	0.168542	0.480115
0.171667	2.25921	0.171667	18.9258	0.171667	18.8927	0.171667	19.0879	0.171667	19.1007	0.170208	20.0242	0.170208	19.7117	0.170208	19.7689	0.170208	19.4358	0.170208	19.5664	0.170208	19.5647	0.170208	19.5359	0.170208	19.3364	0.171667	17.1858	0.171667	17.1717	0.170208	18.5461	0.170208	18.435	0.170208	18.167	0.170208	18.506	0.170208	2.671	0.170208	3.26716	0.170208	2.48392	0.170208	3.78931	0.170208	3.34821	0.170208	2.30373
0.173333	2.75753	0.173333	16.535	0.173333	16.0313	0.173333	17.4599	0.173333	19.3396	0.171875	18.323	0.171875	17.5053	0.171875	18.5177	0.171875	18.7539	0.171875	19.3632	0.171875	18.3994	0.171875	19.0412	0.171875	18.454	0.173333	16.2971	0.173333	15.9424	0.171875	16.7349	0.171875	16.6992	0.171875	16.4317	0.171875	17.7886	0.171875	4.38228	0.171875	6.58657	0.171875	4.1332	0.171875	7.77321	0.171875	6.64677	0.171875	3.91073
0.175	2.92025	0.175	14.0565	0.175	12.6199	0.175	16.8148	0.175	22.2861	0.173542	17.7608	0.173542	15.6622	0.173542	18.8754	0.173542	20.248	0.173542	22.0087	0.173542	18.9336	0.173542	21.0182	0.173542	19.5552	0.175	16.8602	0.175	15.897	0.173542	15.6864	0.173542	15.7031	0.173542	15.4776	0.173542	18.8657	0.173542	6.04054	0.173542	11.4651	0.173542	5.76463	0.173542	13.8846	0.173542	11.5083	0.173542	5.39894
0.176667	1.91232	0.176667	11.4605	0.176667	8.78363	0.176667	17.7941	0.176667	28.4004	0.175208	19.13	0.175208	14.5706	0.175208	21.779	0.175208	24.8015	0.175208	28.5814	0.175208	21.9895	0.175208	26.428	0.175208	23.4862	0.176667	19.2121	0.176667	17.4613	0.175208	16.0521	0.175208	16.0335	0.175208	15.9431	0.175208	22.3186	0.175208	8.21943	0.175208	18.3529	0.175208	8.00128	0.175208	22.4432	0.175208	18.4015	0.175208	7.38978
0.178333	-1.56692	0.178333	9.28331	0.178333	5.46529	0.178333	20.6492	0.178333	36.1289	0.176875	22.9643	0.176875	14.854	0.176875	27.4203	0.176875	31.9917	0.176875	38.2477	0.176875	27.5047	0.176875	34.6201	0.176875	29.8831	0.178333	22.504	0.178333	20.0985	0.176875	18.2157	0.176875	17.9655	0.176875	18.1068	0.176875	27.475	0.176875	11.5347	0.176875	26.4222	0.176875	11.4535	0.176875	32.0302	0.176875	26.499	0.176875	10.6119
0.18	-8.80355	0.18	8.4528	0.18	3.92773	0.18	24.3498	0.18	41.9314	0.178542	28.4046	0.178542	16.6605	0.178542	34.0436	0.178542	39.1093	0.178542	47.32	0.178542	33.5105	0.178542	42.4343	0.178542	36.2933	0.18	24.8056	0.18	22.1716	0.178542	21.3585	0.178542	20.6713	0.178542	21.0465	0.178542	31.9799	0.178542	15.7746	0.178542	33.2986	0.178542	15.8442	0.178542	39.5461	0.178542	33.4027	0.178542	14.9544
0.181667	-20.3817	0.181667	9.3067	0.181667	4.64332	0.181667	26.7978	0.181667	42.3654	0.180208	32.905	0.180208	18.9925	0.180208	38.3113	0.180208	42.3075	0.180208	51.0729	0.180208	36.7879	0.180208	45.719	0.180208	39.2551	0.181667	24.4797	0.181667	22.1191	0.180208	23.5955	0.180208	22.4009	0.180208	22.9146	0.180208	33.059	0.180208	19.7528	0.180208	36.3517	0.180208	19.9068	0.180208	41.9855	0.180208	36.4471	0.180208	19.2456
0.183333	-35.6659	0.183333	11.0607	0.183333	6.98858	0.183333	26.3295	0.183333	36.3587	0.181875	33.7171	0.181875	20.2235	0.181875	37.4571	0.181875	39.1803	0.181875	46.8388	0.181875	35.0066	0.181875	42.0796	0.181875	36.6221	0.183333	21.2762	0.183333	19.5962	0.181875	23.381	0.181875	21.8122	0.181875	22.3529	0.181875	29.473	0.181875	22.269	0.181875	34.4262	0.181875	22.3992	0.181875	38.3163	0.181875	34.4549	0.181875	22.1757
0.185	-52.7057	0.185	12.5667	0.185	10.0301	0.185	22.7572	0.185	25.1424	0.183542	29.7927	0.183542	19.4087	0.183542	31.0425	0.183542	30.0651	0.183542	35.2102	0.183542	28.1266	0.183542	31.9884	0.183542	28.6629	0.185	15.8776	0.185	15.177	0.183542	20.4958	0.183542	18.824	0.183542	19.3019	0.183542	21.9069	0.183542	22.8806	0.183542	28.0695	0.183542	22.8526	0.183542	29.4649	0.183542	27.9876	0.183542	23.1552
0.186667	-68.5401	0.186667	13.2853	0.186667	13.0914	0.186667	16.848	0.186667	10.8875	0.185208	21.9142	0.185208	16.6673	0.185208	20.4198	0.185208	16.8648	0.185208	18.5309	0.185208	17.5965	0.185208	17.4844	0.185208	16.9943	0.186667	9.26575	0.186667	9.66153	0.185208	15.5477	0.185208	14.0598	0.185208	14.4075	0.185208	11.8774	0.185208	21.6164	0.185208	18.6884	0.185208	21.3185	0.185208	17.3196	0.185208	18.4669	0.185208	22.1241
0.188333	-80.0177	0.188333	13.1213	0.188333	15.4572	0.188333	9.70989	0.188333	-3.32975	0.186875	11.6087	0.186875	12.5284	0.186875	7.62959	0.186875	2.1681	0.186875	0.112049	0.186875	5.46656	0.186875	1.45534	0.186875	3.91955	0.188333	2.93662	0.188333	4.21412	0.186875	9.40417	0.186875	8.37757	0.186875	8.54166	0.186875	1.44062	0.186875	18.7241	0.186875	8.43006	0.186875	18.0985	0.186875	4.70448	0.186875	8.06842	0.186875	19.2646
0.19	-84.8483	0.19	11.9202	0.19	16.3497	0.19	3.00479	0.19	-13.725	0.188542	1.02936	0.188542	7.7334	0.188542	-4.4439	0.188542	-10.4931	0.188542	-15.4764	0.188542	-5.42329	0.188542	-12.1408	0.188542	-7.37308	0.19	-1.20737	0.19	0.470847	0.188542	3.47164	0.188542	3.10217	0.188542	3.11242	0.188542	-6.71124	0.188542	14.9584	0.188542	0.0858009	0.188542	14.0611	0.188542	-4.944	0.188542	-0.388078	0.188542	15.323
0.191667	-82.3449	0.191667	9.84566	0.191667	15.6836	0.191667	-1.25709	0.191667	-17.5639	0.190208	-7.00172	0.190208	3.56739	0.190208	-12.4779	0.190208	-17.6043	0.190208	-23.9431	0.190208	-12.0344	0.190208	-19.5508	0.190208	-13.7264	0.191667	-1.93973	0.191667	-0.348195	0.190208	-0.393927	0.190208	-0.097096	0.190208	-0.136815	0.190208	-10.2528	0.190208	11.6716	0.190208	-4.06816	0.190208	10.6431	0.190208	-9.16442	0.190208	-4.6015	0.190208	11.7053
0.193333	-73.5688	0.193333	7.85089	0.193333	14.389	0.193333	-1.8949	0.193333	-15.0608	0.191875	-10.2162	0.191875	1.50809	0.191875	-14.4822	0.191875	-17.8184	0.191875	-23.9728	0.191875	-12.8712	0.191875	-19.5546	0.191875	-13.9344	0.193333	0.351198	0.193333	1.60424	0.191875	-1.02049	0.191875	-0.239775	0.191875	-0.243075	0.191875	-8.82482	0.191875	10.0305	0.191875	-3.68997	0.191875	9.02073	0.191875	-8.01393	0.191875	-4.22025	0.191875	9.71878
0.195	-60.8624	0.195	7.13058	0.195	13.639	0.195	0.573084	0.195	-8.90256	0.193542	-8.46504	0.193542	2.15678	0.193542	-11.2	0.193542	-12.8786	0.193542	-17.9795	0.193542	-9.05033	0.193542	-14.1907	0.193542	-9.53355	0.195	4.13702	0.195	5.0296	0.193542	1.19809	0.193542	2.18438	0.193542	2.24722	0.193542	-4.17943	0.193542	10.2184	0.193542	-0.313863	0.193542	9.32043	0.193542	-3.62344	0.193542	-0.810236	0.193542	9.67477
0.196667	-47.0101	0.196667	8.06998	0.196667	13.888	0.196667	4.51466	0.196667	-2.01364	0.195208	-3.65177	0.195208	4.78612	0.195208	-5.24405	0.195208	-5.91799	0.195208	-9.78054	0.195208	-3.15409	0.195208	-6.82221	0.195208	-3.29256	0.196667	7.92059	0.196667	8.53107	0.195208	4.77923	0.195208	5.75356	0.195208	5.85528	0.195208	1.32617	0.195208	11.5403	0.195208	4.02752	0.195208	10.7849	0.195208	1.60509	0.195208	3.57149	0.195208	10.9233
0.198333	-34.3274	0.198333	10.0662	0.198333	14.8067	0.198333	8.40124	0.198333	3.84423	0.196875	1.88675	0.196875	8.05971	0.196875	0.906788	0.196875	0.629842	0.196875	-2.15264	0.196875	2.59576	0.196875	0.0335872	0.196875	2.59116	0.198333	10.901	0.198333	11.3183	0.196875	8.31266	0.196875	9.16079	0.196875	9.26677	0.196875	6.09078	0.196875	13.1132	0.196875	7.92729	0.196875	12.4951	0.196875	6.15469	0.196875	7.48493	0.196875	12.5412
0.2	-24.0967	0.2	12.2201	0.2	15.8484	0.2	11.4403	0.2	8.11945	0.198542	6.6378	0.198542	10.9469	0.198542	5.90537	0.198542	5.68993	0.198542	3.73533	0.198542	7.10259	0.198542	5.2975	0.198542	7.11902	0.2	12.9329	0.2	13.2233	0.198542	11.0664	0.198542	11.7672	0.198542	11.8382	0.198542	9.55396	0.198542	14.3981	0.198542	10.8218	0.198542	13.8833	0.198542	9.49402	0.198542	10.3754	0.198542	13.9054
0.201667	-16.559	0.201667	13.9579	0.201667	16.6617	0.201667	13.4976	0.201667	10.9565	0.200208	10.0926	0.200208	13.048	0.200208	9.44055	0.200208	9.17197	0.200208	7.79925	0.200208	10.1985	0.200208	8.91104	0.200208	10.207	0.201667	14.206	0.201667	14.4206	0.200208	12.9205	0.200208	13.5059	0.200208	13.5268	0.200208	11.8197	0.200208	15.2543	0.200208	12.7396	0.200208	14.8024	0.200208	11.7047	0.200208	12.2889	0.200208	14.8215
0.203333	-11.3116	0.203333	15.127	0.203333	17.1648	0.203333	14.7841	0.203333	12.7595	0.201875	12.368	0.201875	14.4006	0.201875	11.7571	0.201875	11.4301	0.201875	10.4313	0.201875	12.1697	0.201875	11.2423	0.201875	12.1841	0.203333	14.9767	0.203333	15.146	0.201875	14.077	0.201875	14.5769	0.201875	14.5724	0.201875	13.2375	0.201875	15.7646	0.201875	13.9472	0.201875	15.3483	0.201875	13.1075	0.201875	13.499	0.201875	15.3651
0.205	-7.73405	0.205	15.8259	0.205	17.4237	0.205	15.5615	0.205	13.9056	0.203542	13.7881	0.203542	15.2072	0.203542	13.2286	0.203542	12.8736	0.203542	12.1033	0.203542	13.4008	0.203542	12.7145	0.203542	13.4348	0.205	15.4464	0.205	15.585	0.203542	14.7786	0.203542	15.2103	0.203542	15.2054	0.203542	14.1206	0.203542	16.0545	0.203542	14.7036	0.203542	15.672	0.203542	13.9961	0.203542	14.2737	0.203542	15.6877
0.206667	-5.2801	0.206667	16.2108	0.206667	17.5326	0.206667	16.0383	0.206667	14.6515	0.205208	14.6597	0.205208	15.6709	0.205208	14.1648	0.205208	13.8041	0.205208	13.1893	0.205208	14.1767	0.205208	13.6611	0.205208	14.2409	0.206667	15.7567	0.206667	15.8738	0.205208	15.2222	0.205208	15.5926	0.205208	15.5859	0.205208	14.6963	0.205208	16.2396	0.205208	15.2023	0.205208	15.8959	0.205208	14.5904	0.205208	14.7984	0.205208	15.9051
0.208333	-3.55192	0.208333	16.4022	0.208333	17.5702	0.208333	16.3467	0.208333	15.165	0.206875	15.2099	0.206875	15.943	0.206875	14.7744	0.206875	14.4301	0.206875	13.9258	0.206875	14.6849	0.206875	14.3079	0.206875	14.7958	0.208333	15.9893	0.208333	16.0914	0.206875	15.5308	0.206875	15.8536	0.206875	15.8273	0.206875	15.1083	0.206875	16.3973	0.206875	15.5645	0.206875	16.0851	0.206875	15.0239	0.206875	15.1972	0.206875	16.0897
0.21	-2.29774	0.21	16.4904	0.21	17.5879	0.21	16.5664	0.21	15.542	0.208542	15.5889	0.208542	16.1357	0.208542	15.1985	0.208542	14.8812	0.208542	14.4568	0.208542	15.042	0.208542	14.7876	0.208542	15.2095	0.21	16.1851	0.21	16.2697	0.208542	15.7667	0.208542	16.0601	0.208542	16.015	0.208542	15.4275	0.208542	16.5627	0.208542	15.8605	0.208542	16.2693	0.208542	15.3734	0.208542	15.5237	0.208542	16.2649
0.211667	-1.35736	0.211667	16.5278	0.211667	17.6123	0.211667	16.7461	0.211667	15.8334	0.210208	15.8674	0.210208	16.2971	0.210208	15.5175	0.210208	15.2269	0.210208	14.8575	0.210208	15.3266	0.210208	15.1637	0.210208	15.5384	0.211667	16.3516	0.211667	16.4093	0.210208	15.9551	0.210208	16.2298	0.210208	16.1775	0.210208	15.6772	0.210208	16.7197	0.210208	16.1067	0.210208	16.4425	0.210208	15.6616	0.210208	15.7914	0.210208	16.4282
0.213333	-0.620365	0.213333	16.5538	0.213333	17.6423	0.213333	16.894	0.213333	16.0486	0.211875	16.0709	0.211875	16.446	0.211875	15.7597	0.211875	15.4808	0.211875	15.1686	0.211875	15.5618	0.211875	15.4617	0.211875	15.7875	0.213333	16.4713	0.213333	16.5021	0.211875	16.0907	0.211875	16.3552	0.211875	16.2913	0.211875	15.8583	0.211875	16.8412	0.211875	16.2934	0.211875	16.5869	0.211875	15.8853	0.211875	15.9978	0.211875	16.5619
0.215	-0.0147745	0.215	16.5722	0.215	17.6545	0.215	17.001	0.215	16.1923	0.213542	16.2109	0.213542	16.5672	0.213542	15.9318	0.213542	15.6581	0.213542	15.3968	0.213542	15.7388	0.213542	15.6766	0.213542	15.9552	0.215	16.5268	0.215	16.5465	0.213542	16.1728	0.213542	16.434	0.213542	16.3543	0.213542	15.969	0.213542	16.9087	0.213542	16.4169	0.213542	16.6878	0.213542	16.0452	0.213542	16.1435	0.213542	16.6452
0.216667	0.504211	0.216667	16.5781	0.216667	17.6362	0.216667	17.0485	0.216667	16.2776	0.215208	16.2963	0.215208	16.6423	0.215208	16.0447	0.215208	15.7846	0.215208	15.547	0.215208	15.8521	0.215208	15.8087	0.215208	16.0474	0.216667	16.5194	0.216667	16.5376	0.215208	16.2014	0.215208	16.4626	0.215208	16.3836	0.215208	16.0131	0.215208	16.9138	0.215208	16.4813	0.215208	16.7248	0.215208	16.1324	0.215208	16.2273	0.215208	16.6698
0.218333	0.947937	0.218333	16.5658	0.218333	17.5795	0.218333	17.0399	0.218333	16.3036	0.216875	16.3402	0.216875	16.6716	0.216875	16.103	0.216875	15.8689	0.216875	15.6319	0.216875	15.9046	0.216875	15.8637	0.216875	16.0759	0.218333	16.4462	0.218333	16.4767	0.216875	16.1758	0.216875	16.435	0.216875	16.3857	0.216875	16.0046	0.216875	16.8568	0.216875	16.4826	0.216875	16.6963	0.216875	16.1531	0.216875	16.2466	0.216875	16.634
0.22	1.33828	0.22	16.5289	0.22	17.4824	0.22	16.9756	0.22	16.2684	0.218542	16.3366	0.218542	16.6419	0.218542	16.1014	0.218542	15.9012	0.218542	15.6533	0.218542	15.9051	0.218542	15.8497	0.218542	16.046	0.22	16.2953	0.22	16.3455	0.218542	16.1012	0.218542	16.3451	0.218542	16.3332	0.218542	15.9498	0.218542	16.7239	0.218542	16.4005	0.218542	16.5871	0.218542	16.0992	0.218542	16.1907	0.218542	16.5409
0.221667	1.68538	0.221667	16.4715	0.221667	17.3314	0.221667	16.8391	0.221667	16.1541	0.220208	16.272	0.220208	16.5396	0.220208	16.0335	0.220208	15.8558	0.220208	15.5943	0.220208	15.8339	0.220208	15.7595	0.220208	15.939	0.221667	16.0506	0.221667	16.1199	0.220208	15.9661	0.220208	16.1808	0.220208	16.191	0.220208	15.8324	0.220208	16.5118	0.220208	16.2266	0.220208	16.3875	0.220208	15.9553	0.220208	16.0387	0.220208	16.3712
0.223333	1.99497	0.223333	16.3926	0.223333	17.1121	0.223333	16.6139	0.223333	15.9525	0.221875	16.1299	0.221875	16.3445	0.221875	15.8849	0.221875	15.71	0.221875	15.4338	0.221875	15.673	0.221875	15.5828	0.221875	15.7396	0.223333	15.7141	0.223333	15.7944	0.221875	15.7544	0.221875	15.9304	0.221875	15.953	0.221875	15.6224	0.221875	16.2084	0.221875	15.9621	0.221875	16.0903	0.221875	15.7078	0.221875	15.7841	0.221875	16.1058
0.225	2.26752	0.225	16.2758	0.225	16.8222	0.225	16.3058	0.225	15.6672	0.223542	15.9013	0.223542	16.0597	0.223542	15.6513	0.223542	15.467	0.223542	15.1742	0.223542	15.4265	0.223542	15.3234	0.223542	15.449	0.225	15.3043	0.225	15.3887	0.223542	15.4548	0.223542	15.5918	0.223542	15.6265	0.223542	15.3136	0.223542	15.8197	0.223542	15.6116	0.223542	15.7039	0.223542	15.3688	0.223542	15.4359	0.223542	15.7409
0.226667	2.50809	0.226667	16.0993	0.226667	16.4598	0.226667	15.9292	0.226667	15.3012	0.225208	15.5957	0.225208	15.7034	0.225208	15.3347	0.225208	15.1378	0.225208	14.8348	0.225208	15.109	0.225208	14.9875	0.225208	15.079	0.226667	14.8017	0.226667	14.9017	0.225208	15.0645	0.225208	15.1698	0.225208	15.2134	0.225208	14.9171	0.225208	15.3542	0.225208	15.1666	0.225208	15.234	0.225208	14.9534	0.225208	15.0064	0.225208	15.2851
0.228333	2.72462	0.228333	15.848	0.228333	16.0209	0.228333	15.4664	0.228333	14.8416	0.226875	15.2094	0.226875	15.276	0.226875	14.9321	0.226875	14.7367	0.226875	14.4264	0.226875	14.7171	0.226875	14.5739	0.226875	14.6236	0.228333	14.1738	0.228333	14.2869	0.226875	14.574	0.226875	14.6531	0.226875	14.6898	0.226875	14.4158	0.226875	14.7912	0.226875	14.6026	0.226875	14.6544	0.226875	14.4506	0.226875	14.4799	0.226875	14.7249
0.23	2.90679	0.23	15.525	0.23	15.4627	0.23	14.8711	0.23	14.2457	0.228542	14.7185	0.228542	14.7479	0.228542	14.4255	0.228542	14.2244	0.228542	13.9152	0.228542	14.2101	0.228542	14.0522	0.228542	14.0511	0.23	13.3739	0.23	13.4976	0.228542	13.9419	0.228542	14.0015	0.228542	14.0178	0.228542	13.7658	0.228542	14.075	0.228542	13.8914	0.228542	13.9255	0.228542	13.8088	0.228542	13.8248	0.228542	14.0187
0.231667	3.04138	0.231667	15.1125	0.231667	14.7345	0.231667	14.1015	0.231667	13.4722	0.230208	14.0813	0.230208	14.0623	0.230208	13.7712	0.230208	13.5537	0.230208	13.2644	0.230208	13.5449	0.230208	13.3705	0.230208	13.3187	0.231667	12.3832	0.231667	12.522	0.230208	13.1364	0.230208	13.1739	0.230208	13.1748	0.230208	12.933	0.230208	13.166	0.230208	13.0075	0.230208	13.0171	0.230208	12.9934	0.230208	13.0155	0.230208	13.1332
0.233333	3.11045	0.233333	14.5589	0.233333	13.794	0.233333	13.1301	0.233333	12.5023	0.231875	13.2645	0.231875	13.1771	0.231875	12.9419	0.231875	12.701	0.231875	12.4386	0.231875	12.688	0.231875	12.4897	0.231875	12.4004	0.233333	11.2181	0.233333	11.3735	0.231875	12.1521	0.231875	12.1521	0.231875	12.1533	0.231875	11.9112	0.231875	12.0694	0.231875	11.9426	0.231875	11.9318	0.231875	11.9953	0.231875	12.0275	0.231875	12.0609
0.235	3.1141	0.235	13.8197	0.235	12.6324	0.235	11.9626	0.235	11.3436	0.233542	12.2557	0.233542	12.092	0.233542	11.9309	0.233542	11.6528	0.233542	11.4365	0.233542	11.6246	0.233542	11.4103	0.233542	11.2994	0.235	9.91337	0.235	10.0707	0.233542	11.0089	0.233542	10.9587	0.233542	10.9625	0.233542	10.7202	0.233542	10.8234	0.233542	10.7187	0.233542	10.6861	0.233542	10.8389	0.233542	10.8687	0.233542	10.8352
0.236667	3.06062	0.236667	12.8756	0.236667	11.2898	0.236667	10.637	0.236667	10.0346	0.235208	11.0574	0.235208	10.8446	0.235208	10.7437	0.235208	10.4297	0.235208	10.2705	0.235208	10.3875	0.235208	10.175	0.235208	10.0482	0.236667	8.54841	0.236667	8.67645	0.235208	9.74473	0.235208	9.63984	0.235208	9.63923	0.235208	9.39957	0.235208	9.47084	0.235208	9.38412	0.235208	9.32673	0.235208	9.55896	0.235208	9.57283	0.235208	9.5031
0.238333	2.96091	0.238333	11.7485	0.238333	9.83028	0.238333	9.22994	0.238333	8.65579	0.236875	9.71961	0.236875	9.48677	0.236875	9.43062	0.236875	9.06976	0.236875	8.98026	0.236875	9.04837	0.236875	8.85122	0.236875	8.70713	0.238333	7.21963	0.238333	7.30243	0.236875	8.42444	0.236875	8.2752	0.236875	8.26585	0.236875	8.03809	0.236875	8.08948	0.236875	8.02903	0.236875	7.93366	0.236875	8.22199	0.236875	8.22549	0.236875	8.13629
0.24	2.83184	0.24	10.4697	0.24	8.36454	0.24	7.84361	0.24	7.32039	0.238542	8.33509	0.238542	8.09983	0.238542	8.07758	0.238542	7.69183	0.238542	7.66086	0.238542	7.70568	0.238542	7.5228	0.238542	7.36689	0.24	6.04029	0.24	6.07595	0.238542	7.14627	0.238542	6.96728	0.238542	6.96115	0.238542	6.74409	0.238542	6.79978	0.238542	6.76034	0.238542	6.6191	0.238542	6.9389	0.238542	6.93429	0.238542	6.8351
0.241667	2.69034	0.241667	9.1074	0.241667	7.01198	0.241667	6.5854	0.241667	6.13878	0.240208	7.02343	0.240208	6.80009	0.240208	6.79888	0.240208	6.42368	0.240208	6.42455	0.240208	6.46025	0.240208	6.29807	0.240208	6.1461	0.241667	5.08389	0.241667	5.07268	0.240208	6.00347	0.240208	5.81618	0.240208	5.82782	0.240208	5.60814	0.240208	5.69277	0.240208	5.66193	0.240208	5.49439	0.240208	5.82028	0.240208	5.80267	0.240208	5.70548
0.243333	2.55127	0.243333	7.76771	0.243333	5.87189	0.243333	5.54965	0.243333	5.18212	0.241875	5.88065	0.241875	5.69067	0.241875	5.69043	0.241875	5.3643	0.241875	5.37451	0.241875	5.40563	0.241875	5.27651	0.241875	5.13372	0.243333	4.39522	0.243333	4.33569	0.241875	5.05804	0.241875	4.89913	0.241875	4.92091	0.241875	4.70114	0.241875	4.80472	0.241875	4.77275	0.241875	4.60612	0.241875	4.93053	0.241875	4.89736	0.241875	4.80597
0.245	2.39865	0.245	6.56481	0.245	4.99653	0.245	4.76912	0.245	4.50081	0.243542	4.97063	0.243542	4.82726	0.243542	4.81793	0.243542	4.56073	0.243542	4.5688	0.243542	4.61111	0.243542	4.51856	0.243542	4.38654	0.245	4.02869	0.245	3.91603	0.243542	4.35847	0.243542	4.2583	0.243542	4.28267	0.243542	4.07811	0.243542	4.11942	0.243542	4.08554	0.243542	3.94156	0.243542	4.25297	0.243542	4.20914	0.243542	4.12527
0.246667	2.22526	0.246667	5.57838	0.246667	4.39367	0.246667	4.28106	0.246667	4.15318	0.245208	4.34145	0.245208	4.22828	0.245208	4.23954	0.245208	4.05463	0.245208	4.06341	0.245208	4.11611	0.245208	4.07264	0.245208	3.95573	0.246667	4.07896	0.246667	3.90789	0.245208	3.97696	0.245208	3.956	0.245208	3.97818	0.245208	3.81806	0.245208	3.61577	0.245208	3.58405	0.245208	3.45247	0.245208	3.75531	0.245208	3.70636	0.245208	3.62822
0.248333	2.03566	0.248333	4.83892	0.248333	4.12185	0.248333	4.16385	0.248333	4.22526	0.246875	4.04637	0.246875	3.95888	0.246875	4.02772	0.246875	3.9289	0.246875	3.94631	0.246875	3.98976	0.246875	4.00817	0.246875	3.93557	0.248333	4.63982	0.248333	4.40965	0.246875	4.01846	0.246875	4.0819	0.246875	4.11554	0.246875	4.00438	0.246875	3.25904	0.246875	3.23404	0.246875	3.10977	0.246875	3.39209	0.246875	3.34632	0.246875	3.27642
0.25	1.84319	0.25	4.38671	0.25	4.26956	0.25	4.52576	0.25	4.80072	0.248542	4.17483	0.248542	4.12942	0.248542	4.27604	0.248542	4.28084	0.248542	4.30912	0.248542	4.32295	0.248542	4.43222	0.248542	4.42092	0.25	5.71319	0.25	5.43571	0.248542	4.57509	0.248542	4.72021	0.248542	4.77678	0.248542	4.70705	0.248542	3.00565	0.248542	2.99777	0.248542	2.8804	0.248542	3.13897	0.248542	3.09123	0.248542	3.03423
0.251667	1.6574	0.251667	4.29853	0.251667	4.92571	0.251667	5.41881	0.251667	5.88652	0.250208	4.80434	0.250208	4.81723	0.250208	5.04814	0.250208	5.16059	0.250208	5.1934	0.250208	5.1765	0.250208	5.38702	0.250208	5.42898	0.251667	7.17158	0.251667	6.87561	0.250208	5.6449	0.250208	5.86068	0.250208	5.9448	0.250208	5.90625	0.250208	2.829	0.250208	2.83252	0.250208	2.7203	0.250208	2.96236	0.250208	2.91029	0.250208	2.8666
0.253333	1.48807	0.253333	4.68012	0.253333	6.08005	0.253333	6.76253	0.253333	7.3602	0.251875	5.93152	0.251875	6.00069	0.251875	6.29585	0.251875	6.49421	0.251875	6.51987	0.251875	6.48751	0.251875	6.76712	0.251875	6.84925	0.253333	8.7706	0.253333	8.49457	0.251875	7.10398	0.251875	7.35544	0.251875	7.46959	0.251875	7.44125	0.251875	2.71334	0.251875	2.71789	0.251875	2.60077	0.251875	2.83925	0.251875	2.77998	0.251875	2.75035
0.255	1.35414	0.255	5.58998	0.255	7.58959	0.255	8.36332	0.255	8.97452	0.253542	7.41699	0.253542	7.51936	0.253542	7.8397	0.253542	8.0852	0.253542	8.08725	0.253542	8.0568	0.253542	8.33927	0.253542	8.43935	0.255	10.2108	0.255	9.99723	0.253542	8.70901	0.253542	8.94821	0.253542	9.09573	0.253542	9.04417	0.253542	2.64785	0.253542	2.64647	0.253542	2.52038	0.253542	2.75662	0.253542	2.70385	0.253542	2.67577
0.256667	1.25207	0.256667	6.96108	0.256667	9.20782	0.256667	9.9231	0.256667	10.4211	0.255208	9.0126	0.255208	9.11389	0.255208	9.4002	0.255208	9.64196	0.255208	9.60509	0.255208	9.60074	0.255208	9.80504	0.255208	9.90068	0.256667	11.1948	0.256667	11.0867	0.255208	10.1477	0.255208	10.3414	0.255208	10.5076	0.255208	10.3939	0.255208	2.61573	0.255208	2.61458	0.255208	2.48868	0.255208	2.71295	0.255208	2.67119	0.255208	2.63193
0.258333	1.18287	0.258333	8.59655	0.258333	10.6165	0.258333	11.1243	0.258333	11.4078	0.256875	10.4118	0.256875	10.4681	0.256875	10.6714	0.256875	10.8535	0.256875	10.768	0.256875	10.8084	0.256875	10.8856	0.256875	10.9426	0.258333	11.5263	0.258333	11.5418	0.256875	11.1159	0.256875	11.2482	0.256875	11.4111	0.256875	11.2136	0.256875	2.60921	0.256875	2.60357	0.256875	2.49094	0.256875	2.70908	0.256875	2.66793	0.256875	2.61699
0.26	1.14366	0.26	10.2052	0.26	11.5293	0.26	11.7243	0.26	11.738	0.258542	11.3305	0.258542	11.2982	0.258542	11.3973	0.258542	11.4733	0.258542	11.3442	0.258542	11.4366	0.258542	11.3601	0.258542	11.365	0.26	11.1732	0.26	11.2949	0.258542	11.4127	0.258542	11.4897	0.258542	11.6283	0.258542	11.3455	0.258542	2.62757	0.258542	2.5954	0.258542	2.51671	0.258542	2.72825	0.258542	2.68927	0.258542	2.63099
0.261667	1.13541	0.261667	11.4767	0.261667	11.763	0.261667	11.6233	0.261667	11.3849	0.260208	11.5861	0.260208	11.4493	0.260208	11.4456	0.260208	11.3919	0.260208	11.2445	0.260208	11.3703	0.260208	11.1514	0.260208	11.1031	0.261667	10.2802	0.261667	10.4631	0.260208	11.0249	0.260208	11.0528	0.260208	11.1659	0.260208	10.8079	0.260208	2.6648	0.260208	2.59997	0.260208	2.55997	0.260208	2.75727	0.260208	2.72541	0.260208	2.66001
0.263333	1.15103	0.263333	12.1508	0.263333	11.3069	0.263333	10.8946	0.263333	10.4854	0.261875	11.1641	0.261875	10.9322	0.261875	10.8493	0.261875	10.6798	0.261875	10.5497	0.261875	10.6777	0.261875	10.3673	0.261875	10.2686	0.263333	9.09246	0.263333	9.28814	0.261875	10.105	0.261875	10.1001	0.261875	10.1996	0.261875	9.79023	0.261875	2.71237	0.261875	2.6243	0.261875	2.61612	0.261875	2.78236	0.261875	2.76873	0.261875	2.69528
0.265	1.17683	0.265	12.104	0.265	10.3235	0.265	9.74744	0.265	9.28105	0.263542	10.2081	0.263542	9.92229	0.263542	9.79554	0.263542	9.55213	0.263542	9.46149	0.263542	9.56794	0.263542	9.24211	0.263542	9.10307	0.265	7.85233	0.265	8.03252	0.263542	8.89952	0.263542	8.8843	0.263542	8.97422	0.263542	8.55146	0.263542	2.7637	0.263542	2.66428	0.263542	2.673	0.263542	2.80768	0.263542	2.80415	0.263542	2.73556
0.266667	1.21761	0.266667	11.409	0.266667	9.07557	0.266667	8.45636	0.266667	8.0235	0.265208	8.962	0.265208	8.67955	0.265208	8.54941	0.265208	8.27837	0.265208	8.23555	0.265208	8.30427	0.265208	8.02402	0.265208	7.86457	0.266667	6.7457	0.266667	6.88995	0.265208	7.65745	0.265208	7.64311	0.265208	7.74051	0.265208	7.336	0.265208	2.81186	0.265208	2.69362	0.265208	2.72059	0.265208	2.83045	0.265208	2.83857	0.265208	2.77828
0.268333	1.26586	0.268333	10.2888	0.268333	7.82001	0.268333	7.25165	0.268333	6.90696	0.266875	7.68735	0.266875	7.45562	0.266875	7.35252	0.266875	7.08977	0.266875	7.08479	0.266875	7.10727	0.266875	6.89507	0.266875	6.73933	0.268333	5.85475	0.268333	5.95538	0.266875	6.56714	0.266875	6.55321	0.266875	6.66665	0.266875	6.29379	0.266875	2.84818	0.266875	2.71415	0.266875	2.75858	0.266875	2.85156	0.266875	2.88375	0.266875	2.81319
0.27	1.32371	0.27	9.00627	0.27	6.72916	0.27	6.24783	0.27	6.01916	0.268542	6.573	0.268542	6.41367	0.268542	6.34401	0.268542	6.10316	0.268542	6.12772	0.268542	6.1134	0.268542	5.95315	0.268542	5.8127	0.27	5.18595	0.27	5.24784	0.268542	5.71422	0.268542	5.68501	0.268542	5.81983	0.268542	5.48463	0.268542	2.87465	0.268542	2.73437	0.268542	2.78554	0.268542	2.86845	0.268542	2.93303	0.268542	2.82922
0.271667	1.38775	0.271667	7.77982	0.271667	5.86467	0.271667	5.46226	0.271667	5.34521	0.270208	5.69645	0.270208	5.60642	0.270208	5.56006	0.270208	5.34477	0.270208	5.38012	0.270208	5.36096	0.270208	5.22144	0.270208	5.11218	0.271667	4.69559	0.271667	4.73677	0.270208	5.08914	0.270208	5.03875	0.270208	5.18177	0.270208	4.88432	0.270208	2.8926	0.270208	2.74551	0.270208	2.80402	0.270208	2.87618	0.270208	2.97274	0.270208	2.84006
0.273333	1.45664	0.273333	6.73998	0.273333	5.21797	0.273333	4.87312	0.273333	4.83742	0.271875	5.04682	0.271875	5.01924	0.271875	4.98314	0.271875	4.78813	0.271875	4.81275	0.271875	4.82012	0.271875	4.67919	0.271875	4.61043	0.273333	4.33572	0.273333	4.3781	0.271875	4.64185	0.271875	4.56621	0.271875	4.70304	0.271875	4.43855	0.271875	2.91267	0.271875	2.73344	0.271875	2.81822	0.271875	2.87402	0.271875	2.98429	0.271875	2.84535
0.275	1.53191	0.275	5.93125	0.275	4.75027	0.275	4.45568	0.275	4.45531	0.273542	4.59051	0.273542	4.60119	0.273542	4.56983	0.273542	4.40087	0.273542	4.39311	0.273542	4.42372	0.273542	4.27563	0.273542	4.25642	0.275	4.07672	0.275	4.11639	0.273542	4.32369	0.273542	4.21883	0.273542	4.34195	0.273542	4.09988	0.273542	2.92529	0.273542	2.69197	0.273542	2.83465	0.273542	2.8555	0.273542	2.9758	0.273542	2.83297
0.276667	1.60836	0.276667	5.32536	0.276667	4.41372	0.276667	4.15573	0.276667	4.17288	0.275208	4.28269	0.275208	4.29542	0.275208	4.2683	0.275208	4.13706	0.275208	4.08293	0.275208	4.11962	0.275208	3.97169	0.275208	3.99559	0.276667	3.88206	0.276667	3.90784	0.275208	4.09856	0.275208	3.95572	0.275208	4.06381	0.275208	3.83653	0.275208	2.92373	0.275208	2.63554	0.275208	2.8509	0.275208	2.82082	0.275208	2.95099	0.275208	2.80035
0.278333	1.68014	0.278333	4.86656	0.278333	4.16126	0.278333	3.92003	0.278333	3.94502	0.276875	4.06751	0.276875	4.04725	0.276875	4.02992	0.276875	3.94537	0.276875	3.84369	0.276875	3.87483	0.276875	3.72912	0.276875	3.79106	0.278333	3.72408	0.278333	3.73118	0.276875	3.93365	0.276875	3.74464	0.276875	3.8418	0.276875	3.63123	0.276875	2.90162	0.276875	2.56525	0.276875	2.8657	0.276875	2.77103	0.276875	2.90755	0.276875	2.7532
0.28	1.73263	0.28	4.5104	0.28	3.94697	0.28	3.71077	0.28	3.73136	0.278542	3.89346	0.278542	3.82269	0.278542	3.82167	0.278542	3.78769	0.278542	3.63684	0.278542	3.66606	0.278542	3.5303	0.278542	3.62533	0.28	3.57848	0.28	3.58231	0.278542	3.80817	0.278542	3.5621	0.278542	3.65454	0.278542	3.45737	0.278542	2.85952	0.278542	2.47806	0.278542	2.87992	0.278542	2.71821	0.278542	2.84529	0.278542	2.69748
0.281667	1.76214	0.281667	4.22669	0.281667	3.75146	0.281667	3.52903	0.281667	3.529	0.280208	3.73642	0.280208	3.60672	0.280208	3.62844	0.280208	3.65376	0.280208	3.45565	0.280208	3.4729	0.280208	3.36174	0.280208	3.4708	0.281667	3.43952	0.281667	3.4535	0.280208	3.70698	0.280208	3.39841	0.280208	3.48715	0.280208	3.31378	0.280208	2.80288	0.280208	2.37549	0.280208	2.89609	0.280208	2.66945	0.280208	2.77355	0.280208	2.62868
0.283333	1.77326	0.283333	3.99172	0.283333	3.57258	0.283333	3.37421	0.283333	3.35664	0.281875	3.60076	0.281875	3.40137	0.281875	3.44833	0.281875	3.54159	0.281875	3.29766	0.281875	3.28712	0.281875	3.20926	0.281875	3.32548	0.283333	3.30904	0.283333	3.33077	0.281875	3.61553	0.281875	3.25178	0.281875	3.33613	0.281875	3.19514	0.281875	2.73582	0.281875	2.26041	0.281875	2.9066	0.281875	2.62136	0.281875	2.71063	0.281875	2.55915
0.285	1.76926	0.285	3.78189	0.285	3.41281	0.285	3.22429	0.285	3.22021	0.283542	3.47793	0.283542	3.21579	0.283542	3.28748	0.283542	3.44367	0.283542	3.16479	0.283542	3.11802	0.283542	3.0765	0.283542	3.19544	0.285	3.19552	0.285	3.23085	0.283542	3.53155	0.283542	3.12126	0.283542	3.20618	0.283542	3.10493	0.283542	2.68017	0.283542	2.14075	0.283542	2.90324	0.283542	2.57524	0.283542	2.64879	0.283542	2.50574
0.286667	1.74525	0.286667	3.58649	0.286667	3.26741	0.286667	3.07567	0.286667	3.1056	0.285208	3.36037	0.285208	3.05527	0.285208	3.14945	0.285208	3.36694	0.285208	3.05016	0.285208	2.97614	0.285208	2.96198	0.285208	3.09724	0.286667	3.10627	0.286667	3.17137	0.285208	3.46197	0.285208	3.00803	0.285208	3.09202	0.285208	3.03662	0.285208	2.65014	0.285208	2.02623	0.285208	2.89617	0.285208	2.53553	0.285208	2.58508	0.285208	2.46322
0.288333	1.70376	0.288333	3.40665	0.288333	3.12907	0.288333	2.93554	0.288333	3.00734	0.286875	3.24932	0.286875	2.9266	0.286875	3.03005	0.286875	3.30891	0.286875	2.95433	0.286875	2.86251	0.286875	2.87341	0.286875	3.02925	0.288333	3.03756	0.288333	3.15123	0.286875	3.41881	0.286875	2.90904	0.286875	2.99148	0.286875	2.98733	0.286875	2.64449	0.286875	1.92819	0.286875	2.89866	0.286875	2.49977	0.286875	2.51789	0.286875	2.42122
0.29	1.65125	0.29	3.24511	0.29	2.99756	0.29	2.81946	0.29	2.94022	0.288542	3.15902	0.288542	2.82891	0.288542	2.9346	0.288542	3.27254	0.288542	2.89122	0.288542	2.76747	0.288542	2.81132	0.288542	2.97859	0.29	2.99539	0.29	3.15412	0.288542	3.39779	0.288542	2.83146	0.288542	2.9116	0.288542	2.95589	0.288542	2.65244	0.288542	1.85204	0.288542	2.92008	0.288542	2.45917	0.288542	2.46277	0.288542	2.38771
0.291667	1.59056	0.291667	3.09713	0.291667	2.88616	0.291667	2.72708	0.291667	2.91813	0.290208	3.09873	0.290208	2.76656	0.290208	2.86762	0.290208	3.25725	0.290208	2.86563	0.290208	2.69508	0.290208	2.7751	0.290208	2.95542	0.291667	3.00068	0.291667	3.17893	0.290208	3.39606	0.290208	2.77671	0.290208	2.86661	0.290208	2.93902	0.290208	2.67436	0.290208	1.79499	0.290208	2.94984	0.290208	2.42356	0.290208	2.43235	0.290208	2.38261
0.293333	1.52655	0.293333	2.96113	0.293333	2.80628	0.293333	2.66011	0.293333	2.94409	0.291875	3.06322	0.291875	2.73421	0.291875	2.8299	0.291875	3.27586	0.291875	2.87963	0.291875	2.66179	0.291875	2.77278	0.291875	2.96193	0.293333	3.06248	0.293333	3.25064	0.291875	3.42496	0.291875	2.76041	0.291875	2.86703	0.291875	2.95343	0.291875	2.71082	0.291875	1.76432	0.291875	2.99085	0.291875	2.41825	0.291875	2.43156	0.291875	2.41587
0.295	1.46671	0.295	2.83758	0.295	2.7597	0.295	2.63298	0.295	3.01807	0.293542	3.06196	0.293542	2.73876	0.293542	2.81907	0.293542	3.33006	0.293542	2.9261	0.293542	2.68523	0.293542	2.81359	0.293542	3.01132	0.295	3.17372	0.295	3.37972	0.293542	3.49658	0.293542	2.80933	0.293542	2.92836	0.293542	3.02014	0.293542	2.76489	0.293542	1.77187	0.293542	3.05612	0.293542	2.45868	0.293542	2.469	0.293542	2.47517
0.296667	1.41865	0.296667	2.73972	0.296667	2.75443	0.296667	2.66099	0.296667	3.14268	0.295208	3.11211	0.295208	2.7996	0.295208	2.85645	0.295208	3.41816	0.295208	3.02324	0.295208	2.76973	0.295208	2.92278	0.295208	3.10261	0.296667	3.33647	0.296667	3.57234	0.295208	3.61565	0.295208	2.9474	0.295208	3.07381	0.295208	3.16116	0.295208	2.83713	0.295208	1.81796	0.295208	3.14941	0.295208	2.53768	0.295208	2.54789	0.295208	2.56499
0.298333	1.37852	0.298333	2.67538	0.298333	2.80486	0.298333	2.75026	0.298333	3.3358	0.296875	3.2298	0.296875	2.9327	0.296875	2.96892	0.296875	3.55858	0.296875	3.19468	0.296875	2.92623	0.296875	3.11048	0.296875	3.26051	0.298333	3.57631	0.298333	3.82835	0.296875	3.78031	0.296875	3.19033	0.296875	3.31155	0.296875	3.39099	0.296875	2.94633	0.296875	1.9043	0.296875	3.2644	0.296875	2.65715	0.296875	2.67741	0.296875	2.69655
0.3	1.34338	0.3	2.65104	0.3	2.92253	0.3	2.90338	0.3	3.61243	0.298542	3.4119	0.298542	3.14935	0.298542	3.1685	0.298542	3.77184	0.298542	3.44824	0.298542	3.15778	0.298542	3.37131	0.298542	3.5052	0.3	3.8996	0.3	4.13898	0.298542	4.00125	0.298542	3.53125	0.298542	3.62679	0.298542	3.7132	0.298542	3.09578	0.298542	2.02861	0.298542	3.39007	0.298542	2.81943	0.298542	2.85216	0.298542	2.86755
0.301667	1.31509	0.301667	2.68111	0.301667	3.10226	0.301667	3.11722	0.301667	3.96467	0.300208	3.65271	0.300208	3.43969	0.300208	3.44926	0.300208	4.06653	0.300208	3.76999	0.300208	3.45708	0.300208	3.69684	0.300208	3.82818	0.301667	4.26728	0.301667	4.49235	0.300208	4.28845	0.300208	3.94007	0.300208	4.00391	0.300208	4.11679	0.300208	3.28082	0.300208	2.20232	0.300208	3.52951	0.300208	3.01886	0.300208	3.0616	0.300208	3.06001
0.303333	1.28744	0.303333	2.77217	0.303333	3.33397	0.303333	3.3825	0.303333	4.36192	0.301875	3.94797	0.301875	3.79357	0.301875	3.797	0.301875	4.41599	0.301875	4.1279	0.301875	3.80171	0.301875	4.0672	0.301875	4.20871	0.303333	4.64378	0.303333	4.86695	0.301875	4.62665	0.301875	4.38195	0.301875	4.42322	0.301875	4.55654	0.301875	3.49751	0.301875	2.42534	0.301875	3.68538	0.301875	3.2428	0.301875	3.30156	0.301875	3.25763
0.305	1.2501	0.305	2.93951	0.305	3.61019	0.305	3.67898	0.305	4.76788	0.303542	4.28388	0.303542	4.1832	0.303542	4.1799	0.303542	4.78559	0.303542	4.501	0.303542	4.16729	0.303542	4.45361	0.303542	4.60602	0.305	5.01839	0.305	5.23878	0.303542	4.97475	0.303542	4.81624	0.303542	4.84693	0.303542	4.97892	0.303542	3.73434	0.303542	2.68871	0.303542	3.84965	0.303542	3.48154	0.303542	3.56717	0.303542	3.47452
0.306667	1.19727	0.306667	3.17029	0.306667	3.9078	0.306667	3.98316	0.306667	5.16274	0.305208	4.63345	0.305208	4.57396	0.305208	4.55996	0.305208	5.14168	0.305208	4.86718	0.305208	4.53547	0.305208	4.82015	0.305208	5.00484	0.306667	5.3833	0.306667	5.58062	0.305208	5.29054	0.305208	5.20404	0.305208	5.22703	0.305208	5.3412	0.305208	3.98511	0.305208	2.98334	0.305208	4.02504	0.305208	3.74147	0.305208	3.85628	0.305208	3.722
0.308333	1.14208	0.308333	3.44902	0.308333	4.20548	0.308333	4.28113	0.308333	5.53309	0.306875	4.96975	0.306875	4.94338	0.306875	4.90691	0.306875	5.46023	0.306875	5.20062	0.306875	4.87986	0.306875	5.14708	0.306875	5.3686	0.308333	5.71916	0.308333	5.8823	0.306875	5.56374	0.306875	5.52174	0.306875	5.54211	0.306875	5.63112	0.306875	4.24657	0.306875	3.29408	0.306875	4.21736	0.306875	4.02246	0.306875	4.15497	0.306875	3.99766
0.31	1.09383	0.31	3.76139	0.31	4.49996	0.31	4.56658	0.31	5.86588	0.308542	5.27877	0.308542	5.28061	0.308542	5.21255	0.308542	5.72861	0.308542	5.49093	0.308542	5.18969	0.308542	5.43398	0.308542	5.68587	0.31	6.01361	0.31	6.15615	0.308542	5.79482	0.308542	5.76241	0.308542	5.80242	0.308542	5.85038	0.308542	4.52778	0.308542	3.62558	0.308542	4.43196	0.308542	4.32182	0.308542	4.46813	0.308542	4.29902
0.311667	1.06087	0.311667	4.0816	0.311667	4.78975	0.311667	4.84411	0.311667	6.16165	0.310208	5.55113	0.310208	5.58518	0.310208	5.48032	0.310208	5.94045	0.310208	5.73527	0.310208	5.46997	0.310208	5.68599	0.310208	5.95754	0.311667	6.29455	0.311667	6.41505	0.310208	5.98794	0.310208	5.95528	0.310208	6.0243	0.310208	6.01494	0.310208	4.82445	0.310208	3.97896	0.310208	4.67177	0.310208	4.64028	0.310208	4.81196	0.310208	4.63023
0.313333	1.04927	0.313333	4.38791	0.313333	5.07506	0.313333	5.1181	0.313333	6.43409	0.311875	5.78842	0.311875	5.86464	0.311875	5.72097	0.311875	6.10531	0.311875	5.95703	0.311875	5.72476	0.311875	5.91307	0.311875	6.20085	0.313333	6.59393	0.313333	6.66034	0.311875	6.15355	0.311875	6.12786	0.311875	6.22544	0.311875	6.15989	0.311875	5.12736	0.311875	4.35732	0.311875	4.93388	0.311875	4.98269	0.311875	5.19156	0.311875	4.99294
0.315	1.066	0.315	4.65873	0.315	5.34938	0.315	5.40543	0.315	6.70566	0.313542	6.00915	0.313542	6.13178	0.313542	5.96261	0.313542	6.25726	0.313542	6.17874	0.313542	5.95998	0.313542	6.12818	0.313542	6.4417	0.315	6.91893	0.315	6.90668	0.313542	6.31418	0.313542	6.30811	0.313542	6.41923	0.313542	6.31878	0.313542	5.43658	0.313542	4.76278	0.313542	5.21626	0.313542	5.36003	0.313542	5.60634	0.313542	5.37807
0.316667	1.10469	0.316667	4.89485	0.316667	5.62906	0.316667	5.7223	0.316667	6.9968	0.315208	6.23621	0.315208	6.40631	0.315208	6.21882	0.315208	6.43305	0.315208	6.41403	0.315208	6.18436	0.315208	6.34577	0.315208	6.69013	0.316667	7.27089	0.316667	7.1732	0.315208	6.50988	0.315208	6.52439	0.315208	6.63586	0.315208	6.51553	0.315208	5.76435	0.315208	5.19093	0.315208	5.50445	0.315208	5.7667	0.315208	6.03471	0.315208	5.77144
0.318333	1.14237	0.318333	5.10702	0.318333	5.93129	0.318333	6.0773	0.318333	7.31597	0.316875	6.48273	0.316875	6.70253	0.316875	6.4982	0.316875	6.65396	0.316875	6.67369	0.316875	6.42744	0.316875	6.58254	0.316875	6.9639	0.318333	7.64848	0.318333	7.47162	0.316875	6.73387	0.316875	6.7872	0.316875	6.89232	0.316875	6.74377	0.316875	6.10578	0.316875	5.64832	0.316875	5.78696	0.316875	6.19663	0.316875	6.47535	0.316875	6.16679
0.32	1.17468	0.32	5.30207	0.32	6.25932	0.32	6.46937	0.32	7.66321	0.318542	6.7494	0.318542	7.02901	0.318542	6.80561	0.318542	6.9204	0.318542	6.95001	0.318542	6.70643	0.318542	6.84965	0.318542	7.27008	0.32	8.05306	0.32	7.79364	0.318542	6.97847	0.318542	7.09518	0.318542	7.18942	0.318542	7.00188	0.318542	6.45334	0.318542	6.12686	0.318542	6.06758	0.318542	6.64004	0.318542	6.9179	0.318542	6.55811
0.321667	1.19505	0.321667	5.49803	0.321667	6.6206	0.321667	6.88259	0.321667	8.03313	0.320208	7.04657	0.320208	7.38841	0.320208	7.14518	0.320208	7.21744	0.320208	7.24969	0.320208	7.01563	0.320208	7.14631	0.320208	7.60969	0.321667	8.46398	0.321667	8.12544	0.320208	7.23349	0.320208	7.43522	0.320208	7.51192	0.320208	7.28498	0.320208	6.80579	0.320208	6.61678	0.320208	6.35041	0.320208	7.08611	0.320208	7.35208	0.320208	6.93944
0.323333	1.2001	0.323333	5.7189	0.323333	7.01668	0.323333	7.30658	0.323333	8.42165	0.321875	7.38158	0.321875	7.76763	0.321875	7.51618	0.321875	7.54136	0.321875	7.57231	0.321875	7.34298	0.321875	7.46472	0.321875	7.96652	0.323333	8.87453	0.323333	8.47078	0.321875	7.50553	0.321875	7.79108	0.321875	7.84789	0.321875	7.5832	0.321875	7.1624	0.321875	7.11104	0.321875	6.64604	0.321875	7.51787	0.321875	7.76554	0.321875	7.31976
0.325	1.18238	0.325	5.97497	0.325	7.44711	0.325	7.72741	0.325	8.82484	0.323542	7.7384	0.323542	8.15284	0.323542	7.90561	0.323542	7.88227	0.323542	7.91521	0.323542	7.6956	0.323542	7.7931	0.323542	8.32183	0.325	9.27977	0.325	8.81886	0.323542	7.79326	0.323542	8.15071	0.323542	8.20475	0.323542	7.88181	0.323542	7.51391	0.323542	7.59632	0.323542	6.95159	0.323542	7.92146	0.323542	8.1478	0.323542	7.69643
0.326667	1.15032	0.326667	6.2604	0.326667	7.88756	0.326667	8.14193	0.326667	9.22713	0.325208	8.09584	0.325208	8.53555	0.325208	8.30366	0.325208	8.22997	0.325208	8.26451	0.325208	8.07451	0.325208	8.12781	0.325208	8.67323	0.326667	9.66863	0.326667	9.15197	0.325208	8.07008	0.325208	8.49755	0.325208	8.57521	0.325208	8.17025	0.325208	7.84921	0.325208	8.07194	0.325208	7.26562	0.325208	8.29843	0.325208	8.51727	0.325208	8.0704
0.328333	1.12748	0.328333	6.56703	0.328333	8.3157	0.328333	8.55259	0.328333	9.61135	0.326875	8.44022	0.326875	8.91095	0.326875	8.69599	0.326875	8.5654	0.326875	8.60567	0.326875	8.45833	0.326875	8.46488	0.326875	9.0158	0.328333	10.0246	0.328333	9.4539	0.326875	8.33429	0.326875	8.83279	0.326875	8.94087	0.326875	8.45479	0.326875	8.17109	0.326875	8.53112	0.326875	7.57895	0.326875	8.65457	0.326875	8.87986	0.326875	8.4396
0.33	1.11727	0.33	6.88787	0.33	8.73222	0.33	8.95128	0.33	9.96601	0.328542	8.77256	0.328542	9.27032	0.328542	9.06435	0.328542	8.87398	0.328542	8.94253	0.328542	8.82005	0.328542	8.79076	0.328542	9.33601	0.33	10.3408	0.33	9.72519	0.328542	8.5918	0.328542	9.15909	0.328542	9.29053	0.328542	8.73852	0.328542	8.48479	0.328542	8.97187	0.328542	7.88234	0.328542	8.98984	0.328542	9.23482	0.328542	8.79796
0.331667	1.11561	0.331667	7.20874	0.331667	9.12932	0.331667	9.33812	0.331667	10.285	0.330208	9.08861	0.330208	9.60178	0.330208	9.40042	0.330208	9.15131	0.330208	9.27183	0.330208	9.15054	0.330208	9.09004	0.330208	9.62047	0.331667	10.6259	0.331667	9.97009	0.330208	8.8397	0.330208	9.47767	0.330208	9.61784	0.330208	9.01563	0.330208	8.78576	0.330208	9.39362	0.330208	8.17168	0.330208	9.29971	0.330208	9.56591	0.330208	9.13918
0.333333	1.11436	0.333333	7.50896	0.333333	9.49776	0.333333	9.70775	0.333333	10.5685	0.331875	9.38169	0.331875	9.9041	0.331875	9.69584	0.331875	9.39789	0.331875	9.58372	0.331875	9.46011	0.331875	9.36408	0.331875	9.86414	0.333333	10.872	0.333333	10.1843	0.331875	9.06021	0.331875	9.7824	0.331875	9.91549	0.331875	9.26993	0.331875	9.06637	0.331875	9.7869	0.331875	8.42983	0.331875	9.58037	0.331875	9.86717	0.331875	9.4441
0.335	1.11636	0.335	7.77856	0.335	9.82956	0.335	10.0544	0.335	10.8158	0.333542	9.65418	0.333542	10.1852	0.333542	9.95088	0.333542	9.60953	0.333542	9.86122	0.333542	9.73974	0.333542	9.61959	0.333542	10.0758	0.335	11.0776	0.335	10.3561	0.333542	9.24275	0.333542	10.0613	0.333542	10.1696	0.333542	9.49087	0.333542	9.32097	0.333542	10.1458	0.333542	8.64585	0.333542	9.82685	0.333542	10.1399	0.333542	9.70414
0.336667	1.13449	0.336667	8.02363	0.336667	10.1356	0.336667	10.3731	0.336667	11.0311	0.335208	9.90617	0.335208	10.4489	0.335208	10.1743	0.335208	9.78271	0.335208	10.1005	0.335208	9.97493	0.335208	9.84547	0.335208	10.2505	0.336667	11.234	0.336667	10.4794	0.335208	9.39094	0.335208	10.3079	0.335208	10.3801	0.335208	9.67832	0.335208	9.54753	0.335208	10.4621	0.335208	8.80896	0.335208	10.0339	0.335208	10.3678	0.335208	9.91084
0.338333	1.15849	0.338333	8.24393	0.338333	10.4271	0.338333	10.6497	0.338333	11.2099	0.336875	10.1331	0.336875	10.6857	0.336875	10.3852	0.336875	9.92063	0.336875	10.2945	0.336875	10.1624	0.336875	10.0238	0.336875	10.3935	0.338333	11.3442	0.338333	10.5644	0.336875	9.50658	0.336875	10.507	0.336875	10.5578	0.336875	9.83021	0.336875	9.73376	0.336875	10.7251	0.336875	8.92555	0.336875	10.1918	0.336875	10.5427	0.336875	10.0529
0.34	1.18275	0.34	8.43904	0.34	10.6846	0.34	10.8912	0.34	11.3466	0.338542	10.3285	0.338542	10.8769	0.338542	10.5839	0.338542	10.0298	0.338542	10.4356	0.338542	10.3108	0.338542	10.1473	0.338542	10.4935	0.34	11.4097	0.34	10.6186	0.338542	9.57636	0.338542	10.6491	0.338542	10.7016	0.338542	9.9453	0.338542	9.86408	0.338542	10.9272	0.338542	8.99733	0.338542	10.3069	0.338542	10.6462	0.338542	10.1348
0.341667	1.21039	0.341667	8.60547	0.341667	10.8942	0.341667	11.0979	0.341667	11.4261	0.340208	10.483	0.340208	11.0178	0.340208	10.745	0.340208	10.1094	0.340208	10.5188	0.340208	10.42	0.340208	10.2235	0.340208	10.5417	0.341667	11.4243	0.341667	10.6381	0.340208	9.59797	0.340208	10.7303	0.340208	10.8058	0.340208	10.0085	0.340208	9.93102	0.340208	11.0618	0.340208	9.01671	0.340208	10.3734	0.340208	10.68	0.340208	10.1649
0.343333	1.25105	0.343333	8.73946	0.343333	11.0511	0.343333	11.267	0.343333	11.4398	0.341875	10.5848	0.341875	11.1086	0.341875	10.8563	0.341875	10.1454	0.341875	10.5439	0.341875	10.4823	0.341875	10.2379	0.341875	10.5297	0.343333	11.3737	0.343333	10.6067	0.341875	9.57216	0.341875	10.7561	0.341875	10.861	0.341875	10.0194	0.341875	9.92829	0.341875	11.1277	0.341875	8.98262	0.341875	10.3825	0.341875	10.6423	0.341875	10.1481
0.345	1.30894	0.345	8.84411	0.345	11.1581	0.345	11.3811	0.345	11.3793	0.343542	10.6304	0.343542	11.1447	0.343542	10.9183	0.343542	10.1339	0.343542	10.5134	0.343542	10.4904	0.343542	10.1858	0.343542	10.4566	0.345	11.2398	0.345	10.509	0.343542	9.50268	0.343542	10.7234	0.343542	10.8577	0.343542	9.97546	0.343542	9.86348	0.343542	11.1274	0.343542	8.90892	0.343542	10.3293	0.343542	10.5364	0.343542	10.0807
0.346667	1.36993	0.346667	8.91124	0.346667	11.2107	0.346667	11.4219	0.346667	11.2451	0.345208	10.6227	0.345208	11.1156	0.345208	10.9262	0.345208	10.0758	0.345208	10.4255	0.345208	10.4409	0.345208	10.0734	0.345208	10.3239	0.346667	11.0284	0.346667	10.3495	0.345208	9.39275	0.345208	10.6353	0.345208	10.7828	0.345208	9.87887	0.345208	9.7293	0.345208	11.0514	0.345208	8.80437	0.345208	10.2151	0.345208	10.365	0.345208	9.95647
0.348333	1.43616	0.348333	8.93629	0.348333	11.1963	0.348333	11.389	0.348333	11.0378	0.346875	10.5598	0.346875	11.0084	0.346875	10.8556	0.346875	9.96479	0.346875	10.2825	0.346875	10.3301	0.346875	9.91335	0.346875	10.124	0.348333	10.7489	0.348333	10.1186	0.346875	9.23748	0.346875	10.4904	0.346875	10.6299	0.346875	9.72541	0.346875	9.52715	0.346875	10.9003	0.346875	8.65815	0.346875	10.0415	0.346875	10.1205	0.346875	9.78116
0.35	1.51195	0.35	8.90885	0.35	11.1199	0.35	11.2804	0.35	10.7558	0.348542	10.4397	0.348542	10.8272	0.348542	10.6942	0.348542	9.78732	0.348542	10.0756	0.348542	10.1512	0.348542	9.70647	0.348542	9.86467	0.35	10.4054	0.35	9.80888	0.348542	9.02969	0.348542	10.2906	0.348542	10.3994	0.348542	9.50322	0.348542	9.25916	0.348542	10.6723	0.348542	8.45823	0.348542	9.79879	0.348542	9.81153	0.348542	9.54847
0.351667	1.59314	0.351667	8.82915	0.351667	10.9823	0.351667	11.0919	0.351667	10.4071	0.350208	10.2566	0.350208	10.572	0.350208	10.459	0.350208	9.54442	0.350208	9.79792	0.350208	9.91203	0.350208	9.44571	0.350208	9.54603	0.351667	9.99483	0.351667	9.42513	0.350208	8.76221	0.350208	10.0202	0.350208	10.0992	0.350208	9.22094	0.350208	8.93824	0.350208	10.3699	0.350208	8.20489	0.350208	9.4884	0.350208	9.44625	0.350208	9.24381
0.353333	1.67549	0.353333	8.70447	0.353333	10.7767	0.353333	10.8259	0.353333	9.99541	0.351875	10.0181	0.351875	10.2434	0.351875	10.1621	0.351875	9.24425	0.351875	9.45342	0.351875	9.60501	0.351875	9.12809	0.351875	9.17771	0.353333	9.52228	0.353333	8.97394	0.351875	8.43826	0.351875	9.67641	0.351875	9.73148	0.351875	8.88555	0.351875	8.5727	0.351875	9.9965	0.351875	7.90633	0.351875	9.11123	0.351875	9.02274	0.351875	8.8566
0.355	1.74952	0.355	8.52692	0.355	10.4918	0.355	10.4999	0.355	9.52744	0.353542	9.72189	0.353542	9.84985	0.353542	9.80128	0.353542	8.88669	0.353542	9.04633	0.353542	9.22685	0.353542	8.75059	0.353542	8.75081	0.355	8.99368	0.355	8.48059	0.353542	8.06065	0.353542	9.27202	0.353542	9.30016	0.353542	8.51072	0.353542	8.15327	0.353542	9.55187	0.353542	7.56417	0.353542	8.66182	0.353542	8.52823	0.353542	8.39846
0.356667	1.8233	0.356667	8.29219	0.356667	10.1328	0.356667	10.1243	0.356667	9.00247	0.355208	9.362	0.355208	9.38624	0.355208	9.3708	0.355208	8.45955	0.355208	8.57964	0.355208	8.78517	0.355208	8.31518	0.355208	8.26646	0.356667	8.4058	0.356667	7.94771	0.355208	7.63704	0.355208	8.80201	0.355208	8.81213	0.355208	8.08445	0.355208	7.68442	0.355208	9.0494	0.355208	7.18048	0.355208	8.1389	0.355208	7.957	0.355208	7.88354
0.358333	1.9053	0.358333	7.99511	0.358333	9.71358	0.358333	9.69562	0.358333	8.42573	0.356875	8.94435	0.356875	8.86724	0.356875	8.87953	0.356875	7.97334	0.356875	8.05058	0.356875	8.28224	0.356875	7.82442	0.356875	7.71981	0.358333	7.75675	0.358333	7.37966	0.356875	7.17543	0.356875	8.26827	0.356875	8.27487	0.356875	7.60842	0.356875	7.18004	0.356875	8.49696	0.356875	6.76344	0.356875	7.55824	0.356875	7.32455	0.356875	7.3197
0.36	1.99242	0.36	7.64526	0.36	9.24452	0.36	9.20151	0.36	7.80289	0.358542	8.46841	0.358542	8.28974	0.358542	8.34236	0.358542	7.44536	0.358542	7.4753	0.358542	7.72822	0.358542	7.27857	0.358542	7.11706	0.36	7.05772	0.36	6.78252	0.358542	6.69228	0.358542	7.67303	0.358542	7.69858	0.358542	7.08786	0.358542	6.64382	0.358542	7.90593	0.358542	6.31773	0.358542	6.93914	0.358542	6.65651	0.358542	6.7146
0.361667	2.08004	0.361667	7.2445	0.361667	8.73037	0.361667	8.64516	0.361667	7.13822	0.360208	7.943	0.360208	7.66495	0.360208	7.76563	0.360208	6.88369	0.360208	6.87224	0.360208	7.12692	0.360208	6.68143	0.360208	6.47199	0.361667	6.32817	0.361667	6.16592	0.360208	6.19607	0.360208	7.05466	0.360208	7.09015	0.360208	6.53324	0.360208	6.07201	0.360208	7.27729	0.360208	5.85186	0.360208	6.29449	0.360208	5.96488	0.360208	6.08461
0.363333	2.15939	0.363333	6.79006	0.363333	8.17634	0.363333	8.03968	0.363333	6.44509	0.361875	7.36532	0.361875	7.00867	0.361875	7.15098	0.361875	6.29412	0.361875	6.25043	0.361875	6.49719	0.361875	6.06465	0.361875	5.79928	0.363333	5.59005	0.363333	5.54143	0.361875	5.69233	0.361875	6.429	0.361875	6.46397	0.361875	5.95311	0.361875	5.48118	0.361875	6.62098	0.361875	5.37167	0.361875	5.64658	0.361875	5.26983	0.361875	5.4516
0.365	2.23766	0.365	6.2932	0.365	7.59558	0.365	7.40392	0.365	5.73497	0.363542	6.7471	0.363542	6.33091	0.363542	6.50912	0.363542	5.69385	0.363542	5.61919	0.363542	5.85306	0.363542	5.4564	0.363542	5.12333	0.365	4.86229	0.365	4.91786	0.363542	5.18722	0.363542	5.79621	0.363542	5.83027	0.363542	5.35893	0.363542	4.89514	0.363542	5.95391	0.363542	4.88677	0.363542	5.01663	0.363542	4.5886	0.363542	4.82491
0.366667	2.31664	0.366667	5.77546	0.366667	6.99469	0.366667	6.75493	0.366667	5.02722	0.365208	6.104	0.365208	5.64603	0.365208	5.85844	0.365208	5.10415	0.365208	4.9914	0.365208	5.20019	0.365208	4.86775	0.365208	4.4568	0.366667	4.16826	0.366667	4.3078	0.365208	4.67981	0.365208	5.16107	0.365208	5.20657	0.365208	4.77951	0.365208	4.3329	0.365208	5.29067	0.365208	4.40302	0.365208	4.41857	0.365208	3.94269	0.365208	4.21117
0.368333	2.39725	0.368333	5.24603	0.368333	6.38293	0.368333	6.1148	0.368333	4.3307	0.366875	5.45837	0.366875	4.96037	0.366875	5.21343	0.366875	4.52254	0.366875	4.38023	0.366875	4.55592	0.366875	4.29612	0.366875	3.82271	0.368333	3.51961	0.368333	3.72744	0.366875	4.17907	0.366875	4.54382	0.366875	4.604	0.366875	4.21257	0.366875	3.7841	0.366875	4.64029	0.366875	3.93306	0.366875	3.84589	0.366875	3.34123	0.366875	3.62089
0.37	2.48355	0.37	4.71147	0.37	5.76587	0.37	5.5025	0.37	3.66084	0.368542	4.82574	0.368542	4.29686	0.368542	4.58106	0.368542	3.95449	0.368542	3.79147	0.368542	3.93826	0.368542	3.74226	0.368542	3.22989	0.37	2.91695	0.37	3.17951	0.368542	3.68342	0.368542	3.96822	0.368542	4.02415	0.368542	3.66104	0.368542	3.26013	0.368542	4.00516	0.368542	3.48637	0.368542	3.29959	0.368542	2.7752	0.368542	3.06436
0.371667	2.57418	0.371667	4.18025	0.371667	5.15824	0.371667	4.9218	0.371667	3.02814	0.370208	4.21576	0.370208	3.66551	0.370208	3.96142	0.370208	3.41661	0.370208	3.22624	0.370208	3.35635	0.370208	3.22299	0.370208	2.68421	0.371667	2.35736	0.371667	2.66749	0.370208	3.20361	0.370208	3.42786	0.370208	3.46532	0.370208	3.13259	0.370208	2.77086	0.370208	3.40247	0.370208	3.06504	0.370208	2.78515	0.370208	2.23213	0.370208	2.54827
0.373333	2.67369	0.373333	3.67568	0.373333	4.57201	0.373333	4.36541	0.373333	2.43764	0.371875	3.63719	0.371875	3.05862	0.371875	3.36696	0.371875	2.91021	0.371875	2.69115	0.371875	2.81169	0.371875	2.72987	0.371875	2.1714	0.373333	1.83584	0.373333	2.20139	0.371875	2.74341	0.371875	2.91758	0.371875	2.93019	0.371875	2.6383	0.371875	2.31767	0.371875	2.84281	0.371875	2.6639	0.371875	2.30308	0.371875	1.70577	0.371875	2.06657
0.375	2.78749	0.375	3.20455	0.375	4.01227	0.375	3.82049	0.375	1.89216	0.373542	3.08628	0.373542	2.47419	0.373542	2.80971	0.373542	2.42566	0.373542	2.187	0.373542	2.29924	0.373542	2.25706	0.373542	1.67862	0.375	1.35012	0.375	1.77281	0.373542	2.30169	0.373542	2.43584	0.373542	2.42149	0.373542	2.17545	0.373542	1.89521	0.373542	2.32219	0.373542	2.27175	0.373542	1.8465	0.373542	1.20646	0.373542	1.60886
0.376667	2.91768	0.376667	2.76309	0.376667	3.47517	0.376667	3.28992	0.376667	1.38273	0.375208	2.56364	0.375208	1.91597	0.375208	2.29314	0.375208	1.95537	0.375208	1.71042	0.375208	1.81767	0.375208	1.79932	0.375208	1.20746	0.376667	0.893265	0.376667	1.36242	0.375208	1.87724	0.375208	1.9865	0.375208	1.93428	0.375208	1.72442	0.375208	1.48895	0.375208	1.82482	0.375208	1.89395	0.375208	1.40817	0.375208	0.742279	0.375208	1.1727
0.378333	3.05425	0.378333	2.35285	0.378333	2.95665	0.378333	2.77549	0.378333	0.907369	0.376875	2.06158	0.376875	1.39157	0.376875	1.81609	0.376875	1.51245	0.376875	1.26115	0.376875	1.36495	0.376875	1.36145	0.376875	0.756353	0.378333	0.462666	0.378333	0.961289	0.376875	1.46478	0.376875	1.55807	0.376875	1.46718	0.376875	1.29352	0.376875	1.10575	0.376875	1.34259	0.376875	1.53388	0.376875	0.991799	0.376875	0.310354	0.376875	0.753365
0.38	3.18339	0.38	1.97069	0.38	2.45795	0.38	2.28314	0.38	0.464253	0.378542	1.57455	0.378542	0.903733	0.378542	1.371	0.378542	1.0936	0.378542	0.834614	0.378542	0.937521	0.378542	0.95617	0.378542	0.324413	0.38	0.0527576	0.38	0.57698	0.378542	1.07378	0.378542	1.13845	0.378542	1.02161	0.378542	0.886165	0.378542	0.741757	0.378542	0.8839	0.378542	1.19183	0.378542	0.592962	0.378542	-0.0992715	0.378542	0.352882
0.381667	3.30728	0.381667	1.61993	0.381667	1.97517	0.381667	1.81176	0.381667	0.0604242	0.380208	1.10373	0.380208	0.451945	0.380208	0.953168	0.380208	0.676997	0.380208	0.424966	0.380208	0.538215	0.380208	0.577673	0.380208	-0.0877827	0.381667	-0.342779	0.381667	0.213288	0.380208	0.700288	0.380208	0.725158	0.380208	0.599153	0.380208	0.493377	0.380208	0.39205	0.380208	0.451289	0.380208	0.852928	0.380208	0.214159	0.380208	-0.47978	0.380208	-0.0295863
0.383333	3.42546	0.383333	1.28655	0.383333	1.51428	0.383333	1.35896	0.383333	-0.307605	0.381875	0.652678	0.381875	0.0379831	0.381875	0.556871	0.381875	0.266314	0.381875	0.0307187	0.381875	0.159211	0.381875	0.226289	0.381875	-0.460602	0.383333	-0.726685	0.383333	-0.136465	0.381875	0.340231	0.381875	0.326581	0.381875	0.199668	0.381875	0.10363	0.381875	0.0494644	0.381875	0.0356659	0.381875	0.51681	0.381875	-0.14244	0.381875	-0.828959	0.381875	-0.381276
0.385	3.52753	0.385	0.966921	0.385	1.07572	0.385	0.931218	0.385	-0.650466	0.383542	0.232801	0.383542	-0.35195	0.383542	0.177987	0.383542	-0.132434	0.383542	-0.343911	0.383542	-0.202179	0.383542	-0.102699	0.383542	-0.792056	0.385	-1.09283	0.385	-0.466652	0.383542	-0.0031218	0.383542	-0.0475124	0.383542	-0.173621	0.383542	-0.273764	0.383542	-0.285231	0.383542	-0.36446	0.383542	0.191405	0.383542	-0.471056	0.383542	-1.1471	0.383542	-0.701577
0.386667	3.59781	0.386667	0.650749	0.386667	0.665255	0.386667	0.532463	0.386667	-0.979081	0.385208	-0.159286	0.385208	-0.718951	0.385208	-0.187918	0.385208	-0.50813	0.385208	-0.699334	0.385208	-0.549369	0.385208	-0.410616	0.385208	-1.0959	0.386667	-1.43053	0.386667	-0.761248	0.385208	-0.324681	0.385208	-0.39497	0.385208	-0.523187	0.385208	-0.621133	0.385208	-0.603102	0.385208	-0.735581	0.385208	-0.119858	0.385208	-0.772856	0.385208	-1.44105	0.385208	-0.996485
0.388333	3.63879	0.388333	0.341691	0.388333	0.2786	0.388333	0.152476	0.388333	-1.29148	0.386875	-0.527665	0.386875	-1.06534	0.386875	-0.547066	0.386875	-0.863321	0.386875	-1.02783	0.386875	-0.879899	0.386875	-0.701442	0.386875	-1.38365	0.388333	-1.73194	0.388333	-1.0188	0.386875	-0.62415	0.386875	-0.716507	0.386875	-0.848517	0.386875	-0.933029	0.386875	-0.908107	0.386875	-1.07288	0.386875	-0.421122	0.386875	-1.05578	0.386875	-1.71417	0.386875	-1.27002
0.39	3.65973	0.39	0.0488833	0.39	-0.0922233	0.39	-0.218824	0.39	-1.58241	0.388542	-0.86876	0.388542	-1.38546	0.388542	-0.894941	0.388542	-1.19431	0.388542	-1.32746	0.388542	-1.18852	0.388542	-0.980869	0.388542	-1.64996	0.39	-1.99369	0.39	-1.25165	0.388542	-0.906073	0.388542	-1.01504	0.388542	-1.14345	0.388542	-1.22031	0.388542	-1.2009	0.388542	-1.3843	0.388542	-0.707783	0.388542	-1.30948	0.388542	-1.96122	0.388542	-1.52133
0.391667	3.66373	0.391667	-0.224747	0.391667	-0.446171	0.391667	-0.568517	0.391667	-1.84964	0.390208	-1.18136	0.390208	-1.68034	0.390208	-1.21668	0.390208	-1.48454	0.390208	-1.58978	0.390208	-1.47609	0.390208	-1.24697	0.390208	-1.88845	0.391667	-2.21886	0.391667	-1.47062	0.390208	-1.16987	0.390208	-1.28563	0.390208	-1.40347	0.390208	-1.48086	0.390208	-1.46541	0.390208	-1.67231	0.390208	-0.966839	0.390208	-1.54044	0.390208	-2.18023	0.390208	-1.75241
0.393333	3.65262	0.393333	-0.471875	0.393333	-0.781275	0.393333	-0.875324	0.393333	-2.09928	0.391875	-1.46841	0.391875	-1.94953	0.391875	-1.50414	0.391875	-1.73257	0.391875	-1.8297	0.391875	-1.73071	0.391875	-1.49602	0.391875	-2.11093	0.393333	-2.40659	0.393333	-1.67891	0.391875	-1.4068	0.391875	-1.53625	0.391875	-1.63549	0.391875	-1.71191	0.391875	-1.69063	0.391875	-1.92491	0.391875	-1.20199	0.391875	-1.75176	0.391875	-2.36231	0.391875	-1.97764
0.395	3.62044	0.395	-0.696436	0.395	-1.08936	0.395	-1.14588	0.395	-2.32524	0.393542	-1.73701	0.393542	-2.18418	0.393542	-1.766	0.393542	-1.94351	0.393542	-2.05921	0.393542	-1.95909	0.393542	-1.72924	0.393542	-2.31877	0.395	-2.56204	0.395	-1.87726	0.393542	-1.61222	0.393542	-1.76943	0.393542	-1.84751	0.393542	-1.91307	0.393542	-1.8716	0.393542	-2.13987	0.393542	-1.42273	0.393542	-1.94462	0.393542	-2.51082	0.393542	-2.18704
0.396667	3.57181	0.396667	-0.899635	0.396667	-1.36352	0.396667	-1.39865	0.396667	-2.51523	0.395208	-1.98416	0.395208	-2.38523	0.395208	-2.00447	0.395208	-2.12433	0.395208	-2.27422	0.395208	-2.15602	0.395208	-1.94253	0.395208	-2.50811	0.396667	-2.69192	0.396667	-2.06529	0.395208	-1.7874	0.395208	-1.98564	0.395208	-2.03577	0.395208	-2.09329	0.395208	-2.021	0.395208	-2.33065	0.395208	-1.62847	0.395208	-2.11728	0.395208	-2.62772	0.395208	-2.3657
0.398333	3.50163	0.398333	-1.08747	0.398333	-1.60779	0.398333	-1.63398	0.398333	-2.66702	0.396875	-2.21342	0.396875	-2.55614	0.396875	-2.21495	0.396875	-2.2833	0.396875	-2.47571	0.396875	-2.32451	0.396875	-2.12955	0.396875	-2.66711	0.398333	-2.80922	0.398333	-2.23605	0.396875	-1.93349	0.396875	-2.17478	0.396875	-2.20393	0.396875	-2.26349	0.396875	-2.14226	0.396875	-2.49663	0.396875	-1.81179	0.396875	-2.26207	0.396875	-2.71887	0.396875	-2.49871
0.4	3.41805	0.4	-1.26114	0.4	-1.82152	0.4	-1.83875	0.4	-2.7926	0.398542	-2.41191	0.398542	-2.70908	0.398542	-2.38767	0.398542	-2.42543	0.398542	-2.64546	0.398542	-2.46707	0.398542	-2.27911	0.398542	-2.79678	0.4	-2.90543	0.4	-2.38107	0.398542	-2.06152	0.398542	-2.33487	0.398542	-2.35257	0.398542	-2.41308	0.398542	-2.2422	0.398542	-2.62959	0.398542	-1.9805	0.398542	-2.38788	0.398542	-2.78171	0.398542	-2.59859
0.401667	3.32351	0.401667	-1.41481	0.401667	-2.00762	0.401667	-2.01304	0.401667	-2.8963	0.400208	-2.57014	0.400208	-2.8372	0.400208	-2.52692	0.400208	-2.56	0.400208	-2.78828	0.400208	-2.58654	0.400208	-2.39179	0.400208	-2.9038	0.401667	-2.97365	0.401667	-2.49593	0.400208	-2.17483	0.400208	-2.46925	0.400208	-2.47785	0.400208	-2.54004	0.400208	-2.3322	0.400208	-2.73519	0.400208	-2.13683	0.400208	-2.49505	0.400208	-2.8232	0.400208	-2.67241
0.403333	3.22451	0.403333	-1.54522	0.403333	-2.1649	0.403333	-2.17196	0.403333	-2.9681	0.401875	-2.6843	0.401875	-2.93174	0.401875	-2.63826	0.401875	-2.68548	0.401875	-2.90079	0.401875	-2.69303	0.401875	-2.48612	0.401875	-2.98283	0.403333	-3.02523	0.403333	-2.58651	0.401875	-2.28166	0.401875	-2.58171	0.401875	-2.58008	0.401875	-2.63917	0.401875	-2.41689	0.401875	-2.82928	0.401875	-2.26992	0.401875	-2.5859	0.401875	-2.85796	0.401875	-2.72134
0.405	3.13222	0.405	-1.64629	0.405	-2.29707	0.405	-2.31262	0.405	-3.01412	0.403542	-2.77574	0.403542	-2.99705	0.403542	-2.72118	0.403542	-2.79637	0.403542	-2.98271	0.403542	-2.77295	0.403542	-2.5785	0.403542	-3.03726	0.405	-3.06939	0.405	-2.65581	0.403542	-2.38253	0.403542	-2.67367	0.403542	-2.66285	0.403542	-2.72092	0.403542	-2.50023	0.403542	-2.91392	0.403542	-2.36784	0.403542	-2.65876	0.403542	-2.89561	0.403542	-2.75189
0.406667	3.04931	0.406667	-1.71658	0.406667	-2.41891	0.406667	-2.43035	0.406667	-3.04614	0.405208	-2.86129	0.405208	-3.04139	0.405208	-2.78341	0.405208	-2.88925	0.405208	-3.03888	0.405208	-2.82158	0.405208	-2.6647	0.405208	-3.06872	0.406667	-3.10763	0.406667	-2.70476	0.405208	-2.47798	0.405208	-2.74433	0.405208	-2.73427	0.405208	-2.78656	0.405208	-2.58578	0.405208	-2.97817	0.405208	-2.43962	0.405208	-2.70737	0.405208	-2.93959	0.405208	-2.76992
0.408333	2.97868	0.408333	-1.75963	0.408333	-2.52766	0.408333	-2.52205	0.408333	-3.06962	0.406875	-2.93054	0.406875	-3.07528	0.406875	-2.82934	0.406875	-2.96167	0.406875	-3.06897	0.406875	-2.83978	0.406875	-2.72691	0.406875	-3.08818	0.408333	-3.12042	0.408333	-2.73088	0.406875	-2.5652	0.406875	-2.79555	0.406875	-2.79249	0.406875	-2.83411	0.406875	-2.66479	0.406875	-3.016	0.406875	-2.50462	0.406875	-2.73925	0.406875	-2.98002	0.406875	-2.78092
0.41	2.90535	0.41	-1.78527	0.41	-2.61782	0.41	-2.59571	0.41	-3.07552	0.408542	-2.98494	0.408542	-3.09393	0.408542	-2.86766	0.408542	-3.01044	0.408542	-3.09514	0.408542	-2.84232	0.408542	-2.76434	0.408542	-3.1023	0.41	-3.11773	0.41	-2.74019	0.408542	-2.63537	0.408542	-2.83425	0.408542	-2.84065	0.408542	-2.86816	0.408542	-2.71775	0.408542	-3.03591	0.408542	-2.56386	0.408542	-2.76136	0.408542	-3.01487	0.408542	-2.77712
0.411667	2.82678	0.411667	-1.79616	0.411667	-2.68488	0.411667	-2.65433	0.411667	-3.06749	0.410208	-3.03404	0.410208	-3.10111	0.410208	-2.90371	0.410208	-3.03777	0.410208	-3.12017	0.410208	-2.84746	0.410208	-2.78831	0.410208	-3.1126	0.411667	-3.1077	0.411667	-2.74397	0.410208	-2.68105	0.410208	-2.87154	0.410208	-2.87507	0.410208	-2.89415	0.410208	-2.74079	0.410208	-3.04896	0.410208	-2.61689	0.410208	-2.77477	0.410208	-3.04123	0.410208	-2.763
0.413333	2.73838	0.413333	-1.80159	0.413333	-2.73686	0.413333	-2.69927	0.413333	-3.05443	0.411875	-3.08948	0.411875	-3.10372	0.411875	-2.93804	0.411875	-3.05068	0.411875	-3.13359	0.411875	-2.85498	0.411875	-2.79971	0.411875	-3.12622	0.413333	-3.08187	0.413333	-2.73895	0.411875	-2.69788	0.411875	-2.90023	0.411875	-2.88477	0.411875	-2.91297	0.411875	-2.74056	0.411875	-3.05139	0.411875	-2.66011	0.411875	-2.77802	0.411875	-3.05	0.411875	-2.74727
0.415	2.6412	0.415	-1.80712	0.415	-2.77952	0.415	-2.72927	0.415	-3.03692	0.413542	-3.13271	0.413542	-3.09874	0.413542	-2.97228	0.413542	-3.05361	0.413542	-3.12812	0.413542	-2.86177	0.413542	-2.79038	0.413542	-3.13181	0.415	-3.03652	0.415	-2.72358	0.413542	-2.69884	0.413542	-2.90789	0.413542	-2.86908	0.413542	-2.9197	0.413542	-2.73352	0.413542	-3.0388	0.413542	-2.68763	0.413542	-2.76955	0.413542	-3.02953	0.413542	-2.73455
0.416667	2.53734	0.416667	-1.80767	0.416667	-2.80626	0.416667	-2.74278	0.416667	-3.01573	0.415208	-3.14673	0.415208	-3.07944	0.415208	-2.98944	0.415208	-3.056	0.415208	-3.09785	0.415208	-2.87198	0.415208	-2.76346	0.415208	-3.11952	0.416667	-2.97217	0.416667	-2.69394	0.415208	-2.69061	0.415208	-2.89146	0.415208	-2.82956	0.415208	-2.91406	0.415208	-2.70804	0.415208	-3.01076	0.415208	-2.69713	0.415208	-2.75179	0.415208	-2.98166	0.415208	-2.72023
0.418333	2.42581	0.418333	-1.79401	0.418333	-2.81534	0.418333	-2.74316	0.418333	-2.98687	0.416875	-3.13367	0.416875	-3.04047	0.416875	-2.98392	0.416875	-3.05152	0.416875	-3.0577	0.416875	-2.88489	0.416875	-2.73781	0.416875	-3.0902	0.418333	-2.90465	0.418333	-2.66323	0.416875	-2.67383	0.416875	-2.86082	0.416875	-2.77331	0.416875	-2.89908	0.416875	-2.66797	0.416875	-2.9794	0.416875	-2.68473	0.416875	-2.71846	0.416875	-2.92215	0.416875	-2.70632
0.42	2.32166	0.42	-1.76106	0.42	-2.81552	0.42	-2.73722	0.42	-2.95115	0.418542	-3.10819	0.418542	-2.99552	0.418542	-2.9538	0.418542	-3.03825	0.418542	-3.01383	0.418542	-2.88959	0.418542	-2.71729	0.418542	-3.0532	0.42	-2.83848	0.42	-2.63586	0.418542	-2.64388	0.418542	-2.82006	0.418542	-2.70432	0.418542	-2.88257	0.418542	-2.62853	0.418542	-2.94191	0.418542	-2.65171	0.418542	-2.66967	0.418542	-2.86235	0.418542	-2.69267
0.421667	2.22677	0.421667	-1.72527	0.421667	-2.80768	0.421667	-2.73138	0.421667	-2.90264	0.420208	-3.07912	0.420208	-2.95852	0.420208	-2.90305	0.420208	-3.00284	0.420208	-2.96208	0.420208	-2.86698	0.420208	-2.69645	0.420208	-3.01062	0.421667	-2.77039	0.421667	-2.60834	0.420208	-2.61037	0.420208	-2.76743	0.420208	-2.64487	0.420208	-2.85832	0.420208	-2.59718	0.420208	-2.88992	0.420208	-2.60382	0.420208	-2.60317	0.420208	-2.80267	0.420208	-2.67565
0.423333	2.13789	0.423333	-1.68705	0.423333	-2.78164	0.423333	-2.71519	0.423333	-2.84829	0.421875	-3.04049	0.421875	-2.92423	0.421875	-2.8466	0.421875	-2.94603	0.421875	-2.90479	0.421875	-2.8226	0.421875	-2.66697	0.421875	-2.95448	0.423333	-2.70431	0.423333	-2.57616	0.421875	-2.57774	0.421875	-2.70864	0.421875	-2.60399	0.421875	-2.82393	0.421875	-2.57219	0.421875	-2.83059	0.421875	-2.55641	0.421875	-2.52568	0.421875	-2.74089	0.421875	-2.65286
0.425	2.04821	0.425	-1.64694	0.425	-2.74026	0.425	-2.68625	0.425	-2.7867	0.423542	-2.99393	0.423542	-2.88823	0.423542	-2.78532	0.423542	-2.88218	0.423542	-2.84408	0.423542	-2.76583	0.423542	-2.62345	0.423542	-2.88679	0.425	-2.63758	0.425	-2.53314	0.423542	-2.54133	0.423542	-2.66049	0.423542	-2.56672	0.423542	-2.78128	0.423542	-2.5354	0.423542	-2.77971	0.423542	-2.52211	0.423542	-2.45128	0.423542	-2.68407	0.423542	-2.61569
0.426667	1.96541	0.426667	-1.60287	0.426667	-2.6843	0.426667	-2.64394	0.426667	-2.7161	0.425208	-2.941	0.425208	-2.84609	0.425208	-2.72519	0.425208	-2.81368	0.425208	-2.79108	0.425208	-2.70115	0.425208	-2.56386	0.425208	-2.82025	0.426667	-2.57092	0.426667	-2.48813	0.425208	-2.49394	0.425208	-2.62564	0.425208	-2.52643	0.425208	-2.73421	0.425208	-2.48477	0.425208	-2.74486	0.425208	-2.49695	0.425208	-2.38783	0.425208	-2.62357	0.425208	-2.56012
0.428333	1.90524	0.428333	-1.55605	0.428333	-2.62009	0.428333	-2.58596	0.428333	-2.63918	0.426875	-2.88501	0.426875	-2.79847	0.426875	-2.66959	0.426875	-2.74481	0.426875	-2.73685	0.426875	-2.62897	0.426875	-2.48893	0.426875	-2.75532	0.428333	-2.50106	0.428333	-2.4399	0.426875	-2.44272	0.426875	-2.59551	0.426875	-2.48843	0.426875	-2.68891	0.426875	-2.42373	0.426875	-2.70973	0.426875	-2.47223	0.426875	-2.33637	0.426875	-2.55029	0.426875	-2.47978
0.43	1.85842	0.43	-1.51125	0.43	-2.54191	0.43	-2.51551	0.43	-2.56157	0.428542	-2.82066	0.428542	-2.73521	0.428542	-2.61842	0.428542	-2.66728	0.428542	-2.66415	0.428542	-2.55614	0.428542	-2.41413	0.428542	-2.68464	0.43	-2.42688	0.43	-2.38322	0.428542	-2.39515	0.428542	-2.55219	0.428542	-2.46008	0.428542	-2.63437	0.428542	-2.35463	0.428542	-2.67052	0.428542	-2.44434	0.428542	-2.29241	0.428542	-2.46222	0.428542	-2.38997
0.431667	1.81411	0.431667	-1.46114	0.431667	-2.46289	0.431667	-2.43661	0.431667	-2.49152	0.430208	-2.74114	0.430208	-2.65332	0.430208	-2.56543	0.430208	-2.59312	0.430208	-2.58347	0.430208	-2.48779	0.430208	-2.34739	0.430208	-2.60938	0.431667	-2.35569	0.431667	-2.30893	0.430208	-2.3456	0.430208	-2.49413	0.430208	-2.42221	0.430208	-2.56883	0.430208	-2.28009	0.430208	-2.62337	0.430208	-2.40698	0.430208	-2.25498	0.430208	-2.37203	0.430208	-2.30293
0.433333	1.76792	0.433333	-1.40938	0.433333	-2.39645	0.433333	-2.36235	0.433333	-2.41955	0.431875	-2.65384	0.431875	-2.55945	0.431875	-2.49896	0.431875	-2.52666	0.431875	-2.51064	0.431875	-2.417	0.431875	-2.2838	0.431875	-2.53963	0.433333	-2.28263	0.433333	-2.22032	0.431875	-2.29521	0.431875	-2.42612	0.431875	-2.36074	0.431875	-2.49483	0.431875	-2.20665	0.431875	-2.56314	0.431875	-2.35041	0.431875	-2.21472	0.431875	-2.29147	0.431875	-2.20836
0.435	1.73233	0.435	-1.35514	0.435	-2.34061	0.435	-2.29316	0.435	-2.34594	0.433542	-2.56795	0.433542	-2.46088	0.433542	-2.42092	0.433542	-2.46084	0.433542	-2.45085	0.433542	-2.34386	0.433542	-2.22006	0.433542	-2.48224	0.435	-2.20738	0.435	-2.13411	0.433542	-2.23834	0.433542	-2.35826	0.433542	-2.287	0.433542	-2.42192	0.433542	-2.13659	0.433542	-2.48296	0.433542	-2.27556	0.433542	-2.1624	0.433542	-2.21576	0.433542	-2.11083
0.436667	1.70064	0.436667	-1.30408	0.436667	-2.28739	0.436667	-2.22594	0.436667	-2.26991	0.435208	-2.49252	0.435208	-2.36239	0.435208	-2.33361	0.435208	-2.38557	0.435208	-2.38709	0.435208	-2.26695	0.435208	-2.16286	0.435208	-2.42701	0.436667	-2.12967	0.436667	-2.05516	0.435208	-2.17358	0.435208	-2.28715	0.435208	-2.21442	0.435208	-2.35067	0.435208	-2.06994	0.435208	-2.38325	0.435208	-2.19012	0.435208	-2.10466	0.435208	-2.14408	0.435208	-2.02525
0.438333	1.6572	0.438333	-1.26152	0.438333	-2.22731	0.438333	-2.15998	0.438333	-2.18795	0.436875	-2.43117	0.436875	-2.26707	0.436875	-2.24078	0.436875	-2.30125	0.436875	-2.30865	0.436875	-2.19307	0.436875	-2.11627	0.436875	-2.36112	0.438333	-2.05393	0.438333	-1.98183	0.436875	-2.09262	0.436875	-2.2108	0.436875	-2.14127	0.436875	-2.26349	0.436875	-1.99666	0.436875	-2.28991	0.436875	-2.10161	0.436875	-2.04482	0.436875	-2.07727	0.436875	-1.97279
0.44	1.60217	0.44	-1.21175	0.44	-2.15716	0.44	-2.09176	0.44	-2.09863	0.438542	-2.37982	0.438542	-2.18555	0.438542	-2.15491	0.438542	-2.22101	0.438542	-2.22851	0.438542	-2.12233	0.438542	-2.06918	0.438542	-2.28838	0.44	-1.97063	0.44	-1.9135	0.438542	-2.00345	0.438542	-2.13212	0.438542	-2.05794	0.438542	-2.15689	0.438542	-1.92101	0.438542	-2.20951	0.438542	-2.01542	0.438542	-1.97718	0.438542	-2.0151	0.438542	-1.93429
0.441667	1.54852	0.441667	-1.15287	0.441667	-2.0767	0.441667	-2.017	0.441667	-1.99973	0.440208	-2.33104	0.440208	-2.11936	0.440208	-2.08238	0.440208	-2.14266	0.440208	-2.15182	0.440208	-2.05269	0.440208	-2.00382	0.440208	-2.20873	0.441667	-1.86929	0.441667	-1.85505	0.440208	-1.92219	0.440208	-2.05518	0.440208	-1.97067	0.440208	-2.04668	0.440208	-1.84595	0.440208	-2.14742	0.440208	-1.93158	0.440208	-1.89975	0.440208	-1.95251	0.440208	-1.88778
0.443333	1.5085	0.443333	-1.08747	0.443333	-1.99176	0.443333	-1.93109	0.443333	-1.89821	0.441875	-2.27637	0.441875	-2.06544	0.441875	-2.01295	0.441875	-2.06808	0.441875	-2.07695	0.441875	-1.98006	0.441875	-1.92446	0.441875	-2.12119	0.443333	-1.76036	0.443333	-1.80931	0.441875	-1.85041	0.441875	-1.97669	0.441875	-1.89172	0.441875	-1.96054	0.441875	-1.77167	0.441875	-2.09649	0.441875	-1.85637	0.441875	-1.81722	0.441875	-1.88227	0.441875	-1.8272
0.445	1.47279	0.445	-1.02798	0.445	-1.90747	0.445	-1.84334	0.445	-1.79008	0.443542	-2.21237	0.443542	-2.01089	0.443542	-1.93433	0.443542	-1.98801	0.443542	-1.99196	0.443542	-1.90521	0.443542	-1.84307	0.443542	-2.02759	0.445	-1.65524	0.445	-1.75453	0.443542	-1.79122	0.443542	-1.88811	0.443542	-1.81761	0.443542	-1.89397	0.443542	-1.70106	0.443542	-2.05061	0.443542	-1.78435	0.443542	-1.73099	0.443542	-1.80689	0.443542	-1.75355
0.446667	1.44185	0.446667	-0.969931	0.446667	-1.82988	0.446667	-1.75907	0.446667	-1.67393	0.445208	-2.13831	0.445208	-1.95563	0.445208	-1.85528	0.445208	-1.90528	0.445208	-1.90082	0.445208	-1.82637	0.445208	-1.76913	0.445208	-1.93866	0.446667	-1.55964	0.446667	-1.67907	0.445208	-1.74202	0.445208	-1.79199	0.445208	-1.73732	0.445208	-1.8293	0.445208	-1.63717	0.445208	-1.99939	0.445208	-1.71679	0.445208	-1.63811	0.445208	-1.7321	0.445208	-1.67205
0.448333	1.41931	0.448333	-0.897787	0.448333	-1.7496	0.448333	-1.67975	0.448333	-1.55894	0.446875	-2.05015	0.446875	-1.89698	0.446875	-1.77529	0.446875	-1.8248	0.446875	-1.81661	0.446875	-1.73851	0.446875	-1.70191	0.446875	-1.85747	0.448333	-1.46887	0.448333	-1.58456	0.446875	-1.6977	0.446875	-1.69764	0.446875	-1.64931	0.446875	-1.76436	0.446875	-1.58077	0.446875	-1.92361	0.446875	-1.65115	0.446875	-1.54167	0.446875	-1.6604	0.446875	-1.58174
0.45	1.40079	0.45	-0.821598	0.45	-1.66741	0.45	-1.59352	0.45	-1.45833	0.448542	-1.95289	0.448542	-1.83361	0.448542	-1.68743	0.448542	-1.74905	0.448542	-1.73772	0.448542	-1.6437	0.448542	-1.63856	0.448542	-1.77675	0.45	-1.39437	0.45	-1.48131	0.448542	-1.6422	0.448542	-1.61593	0.448542	-1.56125	0.448542	-1.70995	0.448542	-1.52165	0.448542	-1.82777	0.448542	-1.58249	0.448542	-1.44915	0.448542	-1.59477	0.448542	-1.49468
0.451667	1.37696	0.451667	-0.750534	0.451667	-1.57887	0.451667	-1.50432	0.451667	-1.37522	0.450208	-1.86244	0.450208	-1.75472	0.450208	-1.59089	0.450208	-1.67937	0.450208	-1.654	0.450208	-1.54608	0.450208	-1.57692	0.450208	-1.69917	0.451667	-1.33394	0.451667	-1.37882	0.450208	-1.56724	0.450208	-1.5434	0.450208	-1.47662	0.450208	-1.65596	0.450208	-1.45503	0.450208	-1.72397	0.450208	-1.51595	0.450208	-1.35791	0.450208	-1.52569	0.450208	-1.41323
0.453333	1.3449	0.453333	-0.682272	0.453333	-1.49101	0.453333	-1.42299	0.453333	-1.3013	0.451875	-1.77884	0.451875	-1.66322	0.451875	-1.50296	0.451875	-1.60232	0.451875	-1.55913	0.451875	-1.45765	0.451875	-1.50768	0.451875	-1.62663	0.453333	-1.27681	0.453333	-1.27142	0.451875	-1.47766	0.451875	-1.47238	0.451875	-1.3972	0.451875	-1.57893	0.451875	-1.38457	0.451875	-1.63181	0.451875	-1.45274	0.451875	-1.26109	0.451875	-1.45128	0.451875	-1.34306
0.455	1.31101	0.455	-0.605382	0.455	-1.39783	0.455	-1.34178	0.455	-1.23834	0.453542	-1.69112	0.453542	-1.57133	0.453542	-1.42971	0.453542	-1.51792	0.453542	-1.46917	0.453542	-1.36995	0.453542	-1.43174	0.453542	-1.55301	0.455	-1.20421	0.455	-1.1683	0.453542	-1.37887	0.453542	-1.39498	0.453542	-1.32375	0.453542	-1.47454	0.453542	-1.31328	0.453542	-1.55497	0.453542	-1.39495	0.453542	-1.16222	0.453542	-1.37272	0.453542	-1.28168
0.456667	1.27948	0.456667	-0.519521	0.456667	-1.30443	0.456667	-1.25828	0.456667	-1.18643	0.455208	-1.59474	0.455208	-1.48977	0.455208	-1.35577	0.455208	-1.43234	0.455208	-1.39471	0.455208	-1.28707	0.455208	-1.35233	0.455208	-1.47222	0.456667	-1.11373	0.456667	-1.07642	0.455208	-1.27812	0.455208	-1.31503	0.455208	-1.24836	0.455208	-1.36914	0.455208	-1.23754	0.455208	-1.4848	0.455208	-1.33669	0.455208	-1.0665	0.455208	-1.29776	0.455208	-1.22061
0.458333	1.25425	0.458333	-0.446193	0.458333	-1.22698	0.458333	-1.16875	0.458333	-1.14278	0.456875	-1.50653	0.456875	-1.41761	0.456875	-1.28226	0.456875	-1.34863	0.456875	-1.32293	0.456875	-1.205	0.456875	-1.2751	0.456875	-1.3928	0.458333	-1.01985	0.458333	-1.00152	0.456875	-1.18596	0.456875	-1.24076	0.456875	-1.16248	0.456875	-1.27687	0.456875	-1.16275	0.456875	-1.41302	0.456875	-1.27812	0.456875	-0.986308	0.456875	-1.22933	0.456875	-1.15245
0.46	1.24108	0.46	-0.389539	0.46	-1.17059	0.46	-1.08828	0.46	-1.09501	0.458542	-1.43309	0.458542	-1.34523	0.458542	-1.21237	0.458542	-1.26719	0.458542	-1.24561	0.458542	-1.1192	0.458542	-1.2019	0.458542	-1.31323	0.46	-0.9261	0.46	-0.939242	0.458542	-1.11949	0.458542	-1.1712	0.458542	-1.06891	0.458542	-1.19441	0.458542	-1.09688	0.458542	-1.33395	0.458542	-1.22357	0.458542	-0.919811	0.458542	-1.1645	0.458542	-1.08247
0.461667	1.23954	0.461667	-0.344664	0.461667	-1.13108	0.461667	-1.01923	0.461667	-1.0395	0.460208	-1.36709	0.460208	-1.27218	0.460208	-1.1417	0.460208	-1.18276	0.460208	-1.16593	0.460208	-1.03685	0.460208	-1.1342	0.460208	-1.22568	0.461667	-0.845365	0.461667	-0.87557	0.460208	-1.07281	0.460208	-1.10286	0.460208	-0.977062	0.460208	-1.1161	0.460208	-1.0413	0.460208	-1.25179	0.460208	-1.16832	0.460208	-0.866368	0.460208	-1.10691	0.460208	-1.01425
0.463333	1.23478	0.463333	-0.304133	0.463333	-1.08348	0.463333	-0.954755	0.463333	-0.978932	0.461875	-1.30191	0.461875	-1.19775	0.461875	-1.05879	0.461875	-1.10278	0.461875	-1.08536	0.461875	-0.958912	0.461875	-1.07386	0.461875	-1.13232	0.463333	-0.773542	0.463333	-0.810869	0.461875	-1.02944	0.461875	-1.0398	0.461875	-0.887915	0.461875	-1.03893	0.461875	-0.984766	0.461875	-1.16216	0.461875	-1.10265	0.461875	-0.820227	0.461875	-1.0578	0.461875	-0.947863
0.465	1.2242	0.465	-0.264786	0.465	-1.02808	0.465	-0.893965	0.465	-0.910036	0.463542	-1.23768	0.463542	-1.11914	0.463542	-0.966325	0.463542	-1.03449	0.463542	-0.998408	0.463542	-0.890642	0.463542	-1.00972	0.463542	-1.04489	0.465	-0.710018	0.465	-0.748389	0.463542	-0.974812	0.463542	-0.984058	0.463542	-0.798665	0.463542	-0.969246	0.463542	-0.927761	0.463542	-1.06397	0.463542	-1.02741	0.463542	-0.769593	0.463542	-1.00674	0.463542	-0.882372
0.466667	1.209	0.466667	-0.229672	0.466667	-0.966042	0.466667	-0.831127	0.466667	-0.834554	0.465208	-1.17249	0.465208	-1.03137	0.465208	-0.87785	0.465208	-0.96745	0.465208	-0.911824	0.465208	-0.82656	0.465208	-0.929885	0.465208	-0.965186	0.466667	-0.649706	0.466667	-0.681669	0.465208	-0.902757	0.465208	-0.932909	0.465208	-0.722177	0.465208	-0.903524	0.465208	-0.881277	0.465208	-0.970408	0.465208	-0.948369	0.465208	-0.710018	0.465208	-0.947915	0.465208	-0.820257
0.468333	1.1911	0.468333	-0.186227	0.468333	-0.893943	0.468333	-0.765048	0.468333	-0.752442	0.466875	-1.09492	0.466875	-0.942372	0.466875	-0.792734	0.466875	-0.89106	0.466875	-0.841625	0.466875	-0.76814	0.466875	-0.835076	0.466875	-0.885718	0.468333	-0.589892	0.468333	-0.609748	0.466875	-0.818498	0.466875	-0.866711	0.466875	-0.66451	0.466875	-0.846438	0.466875	-0.848144	0.466875	-0.896938	0.466875	-0.873171	0.466875	-0.637397	0.466875	-0.883125	0.466875	-0.755809
0.47	1.17163	0.47	-0.134028	0.47	-0.814602	0.47	-0.694141	0.47	-0.664152	0.468542	-1.00107	0.468542	-0.863127	0.468542	-0.701167	0.468542	-0.805467	0.468542	-0.795312	0.468542	-0.718631	0.468542	-0.735559	0.468542	-0.808224	0.47	-0.534914	0.47	-0.536397	0.468542	-0.722826	0.468542	-0.784561	0.468542	-0.622489	0.468542	-0.78816	0.468542	-0.814326	0.468542	-0.846617	0.468542	-0.806346	0.468542	-0.55632	0.468542	-0.813484	0.468542	-0.677459
0.471667	1.15158	0.471667	-0.0722259	0.471667	-0.726663	0.471667	-0.614844	0.471667	-0.571363	0.470208	-0.894494	0.470208	-0.792727	0.470208	-0.611149	0.470208	-0.729747	0.470208	-0.754565	0.470208	-0.666797	0.470208	-0.641778	0.470208	-0.732809	0.471667	-0.483759	0.471667	-0.474602	0.470208	-0.627361	0.470208	-0.69356	0.470208	-0.581674	0.470208	-0.726387	0.470208	-0.763878	0.470208	-0.797361	0.470208	-0.740766	0.470208	-0.470407	0.470208	-0.73117	0.470208	-0.592709
0.473333	1.13723	0.473333	-0.0067055	0.473333	-0.645019	0.473333	-0.527494	0.473333	-0.4768	0.471875	-0.78845	0.471875	-0.722334	0.471875	-0.531338	0.471875	-0.665098	0.471875	-0.711456	0.471875	-0.603356	0.471875	-0.560649	0.471875	-0.659704	0.473333	-0.433713	0.473333	-0.413515	0.471875	-0.538275	0.471875	-0.602357	0.471875	-0.533663	0.471875	-0.662267	0.471875	-0.696249	0.471875	-0.74251	0.471875	-0.678361	0.471875	-0.39465	0.471875	-0.641078	0.471875	-0.513941
0.475	1.12358	0.475	0.0577346	0.475	-0.576325	0.475	-0.437126	0.475	-0.392325	0.473542	-0.69733	0.473542	-0.647068	0.473542	-0.465199	0.473542	-0.602752	0.473542	-0.666887	0.473542	-0.537895	0.473542	-0.494383	0.473542	-0.588715	0.475	-0.387207	0.475	-0.349082	0.473542	-0.461258	0.473542	-0.519589	0.473542	-0.482611	0.473542	-0.60375	0.473542	-0.617318	0.473542	-0.685848	0.473542	-0.618726	0.473542	-0.344112	0.473542	-0.560023	0.473542	-0.447556
0.476667	1.10756	0.476667	0.115328	0.476667	-0.517473	0.476667	-0.353068	0.476667	-0.31738	0.475208	-0.621483	0.475208	-0.57213	0.475208	-0.405319	0.475208	-0.545189	0.475208	-0.609435	0.475208	-0.47081	0.475208	-0.447884	0.475208	-0.526585	0.476667	-0.341572	0.476667	-0.290521	0.475208	-0.404432	0.475208	-0.450201	0.475208	-0.426047	0.475208	-0.548482	0.475208	-0.533529	0.475208	-0.634514	0.475208	-0.571132	0.475208	-0.308663	0.475208	-0.495553	0.475208	-0.3841
0.478333	1.09111	0.478333	0.160992	0.478333	-0.469655	0.478333	-0.28123	0.478333	-0.250384	0.476875	-0.553876	0.476875	-0.498489	0.476875	-0.344403	0.476875	-0.494883	0.476875	-0.536315	0.476875	-0.397503	0.476875	-0.421822	0.476875	-0.468127	0.478333	-0.294588	0.478333	-0.242591	0.476875	-0.359722	0.476875	-0.40441	0.476875	-0.366479	0.476875	-0.488885	0.476875	-0.444561	0.476875	-0.584893	0.476875	-0.528656	0.476875	-0.271216	0.476875	-0.438251	0.476875	-0.325635
0.48	1.07235	0.48	0.20013	0.48	-0.420362	0.48	-0.211701	0.48	-0.187479	0.478542	-0.496216	0.478542	-0.420623	0.478542	-0.292383	0.478542	-0.45152	0.478542	-0.44971	0.478542	-0.31434	0.478542	-0.406906	0.478542	-0.409625	0.48	-0.245541	0.48	-0.202715	0.478542	-0.320502	0.478542	-0.369988	0.478542	-0.301659	0.478542	-0.428729	0.478542	-0.356227	0.478542	-0.537045	0.478542	-0.475757	0.478542	-0.229783	0.478542	-0.376113	0.478542	-0.273123
0.481667	1.05829	0.481667	0.235103	0.481667	-0.374422	0.481667	-0.1387	0.481667	-0.130542	0.480208	-0.448905	0.480208	-0.350095	0.480208	-0.24078	0.480208	-0.401378	0.480208	-0.374951	0.480208	-0.242084	0.480208	-0.39164	0.480208	-0.357516	0.481667	-0.195064	0.481667	-0.15451	0.480208	-0.270575	0.480208	-0.34067	0.480208	-0.233084	0.480208	-0.367917	0.480208	-0.282168	0.480208	-0.493839	0.480208	-0.420213	0.480208	-0.184558	0.480208	-0.318661	0.480208	-0.228509
0.483333	1.05003	0.483333	0.267476	0.483333	-0.33164	0.483333	-0.0641868	0.483333	-0.0880659	0.481875	-0.409335	0.481875	-0.301011	0.481875	-0.185408	0.481875	-0.346899	0.481875	-0.316314	0.481875	-0.199296	0.481875	-0.368901	0.481875	-0.315689	0.483333	-0.144534	0.483333	-0.102118	0.481875	-0.219323	0.481875	-0.309467	0.481875	-0.170291	0.481875	-0.309445	0.481875	-0.225678	0.481875	-0.453047	0.481875	-0.368901	0.481875	-0.132956	0.481875	-0.268661	0.481875	-0.181876
0.485	1.05379	0.485	0.3023	0.485	-0.282496	0.485	-0.0001192	0.485	-0.049077	0.483542	-0.368536	0.483542	-0.278234	0.483542	-0.121593	0.483542	-0.28684	0.483542	-0.267342	0.483542	-0.165515	0.483542	-0.342168	0.483542	-0.280976	0.485	-0.0876337	0.485	-0.0501201	0.483542	-0.172138	0.483542	-0.277393	0.483542	-0.112571	0.483542	-0.252493	0.483542	-0.175893	0.483542	-0.408769	0.483542	-0.331715	0.483542	-0.0677109	0.483542	-0.224158	0.483542	-0.126876
0.486667	1.06597	0.486667	0.344157	0.486667	-0.218034	0.486667	0.04787	0.486667	-0.0023246	0.485208	-0.333332	0.485208	-0.267588	0.485208	-0.0622645	0.485208	-0.232264	0.485208	-0.226356	0.485208	-0.135474	0.485208	-0.307694	0.485208	-0.241451	0.486667	-0.0211895	0.486667	8.19564e-05	0.485208	-0.134282	0.485208	-0.240684	0.485208	-0.0618324	0.485208	-0.206493	0.485208	-0.122704	0.485208	-0.356004	0.485208	-0.290789	0.485208	0.00175834	0.485208	-0.176385	0.485208	-0.0738204
0.488333	1.07846	0.488333	0.388533	0.488333	-0.136048	0.488333	0.0897348	0.488333	0.0548065	0.486875	-0.303932	0.486875	-0.254139	0.486875	-0.0225902	0.486875	-0.187233	0.486875	-0.192814	0.486875	-0.112057	0.486875	-0.25396	0.486875	-0.199236	0.488333	0.0500456	0.488333	0.0526085	0.486875	-0.10585	0.486875	-0.19718	0.486875	-0.0187978	0.486875	-0.168301	0.486875	-0.0725091	0.486875	-0.29584	0.486875	-0.240333	0.486875	0.0679642	0.486875	-0.125863	0.486875	-0.0249594
0.49	1.08192	0.49	0.425644	0.49	-0.0627786	0.49	0.122488	0.49	0.104137	0.488542	-0.276297	0.488542	-0.238016	0.488542	0.00403821	0.488542	-0.14849	0.488542	-0.160582	0.488542	-0.0928268	0.488542	-0.189811	0.488542	-0.154391	0.49	0.118442	0.49	0.113718	0.488542	-0.0766516	0.488542	-0.159793	0.488542	0.0196248	0.488542	-0.126846	0.488542	-0.0320077	0.488542	-0.23099	0.488542	-0.188865	0.488542	0.125669	0.488542	-0.0825748	0.488542	0.0218451
0.491667	1.0735	0.491667	0.453942	0.491667	-0.0037402	0.491667	0.140488	0.491667	0.133924	0.490208	-0.246599	0.490208	-0.215583	0.490208	0.0227988	0.490208	-0.110052	0.490208	-0.119097	0.490208	-0.054799	0.490208	-0.136413	0.490208	-0.109941	0.491667	0.186339	0.491667	0.173926	0.490208	-0.0398308	0.490208	-0.129029	0.490208	0.0510886	0.490208	-0.0826195	0.490208	0.00826269	0.490208	-0.171244	0.490208	-0.139698	0.490208	0.169277	0.490208	-0.0426844	0.490208	0.0841245
0.493333	1.06288	0.493333	0.476964	0.493333	0.0520274	0.493333	0.143096	0.493333	0.158057	0.491875	-0.209838	0.491875	-0.18622	0.491875	0.0353679	0.491875	-0.0652745	0.491875	-0.0748634	0.491875	0.0135824	0.491875	-0.0984594	0.491875	-0.0696257	0.493333	0.249498	0.493333	0.224397	0.491875	0.014253	0.491875	-0.0967905	0.491875	0.0836477	0.491875	-0.039421	0.491875	0.0574067	0.491875	-0.114843	0.491875	-0.0923052	0.491875	0.201732	0.491875	0.00558048	0.491875	0.156604
0.495	1.047	0.495	0.494614	0.495	0.114821	0.495	0.15644	0.495	0.180513	0.493542	-0.162564	0.493542	-0.151344	0.493542	0.0440478	0.493542	-0.0262558	0.493542	-0.0332147	0.493542	0.0880361	0.493542	-0.0644624	0.493542	-0.0342056	0.495	0.305884	0.495	0.265151	0.493542	0.0725538	0.493542	-0.054054	0.493542	0.119396	0.493542	0.00477582	0.493542	0.107929	0.493542	-0.0584722	0.493542	-0.0316873	0.493542	0.234805	0.493542	0.0619739	0.493542	0.230573
0.496667	1.02657	0.496667	0.516295	0.496667	0.171266	0.496667	0.196546	0.496667	0.202022	0.495208	-0.0987351	0.495208	-0.109881	0.495208	0.0572801	0.495208	0.0106096	0.495208	0.00275671	0.495208	0.156723	0.495208	-0.0286773	0.495208	0.00464916	0.496667	0.348069	0.496667	0.302121	0.495208	0.128128	0.495208	-0.0057295	0.495208	0.164092	0.495208	0.0561476	0.495208	0.157163	0.495208	-0.00444055	0.495208	0.0429675	0.495208	0.275843	0.495208	0.123218	0.495208	0.302121
0.498333	1.0059	0.498333	0.548124	0.498333	0.208765	0.498333	0.253029	0.498333	0.219218	0.496875	-0.0330955	0.496875	-0.0561029	0.496875	0.0826567	0.496875	0.0457615	0.496875	0.0394434	0.496875	0.213705	0.496875	0.00506639	0.496875	0.0485703	0.498333	0.388384	0.498333	0.338763	0.496875	0.179522	0.496875	0.0377446	0.496875	0.219487	0.496875	0.110343	0.496875	0.21223	0.496875	0.0465289	0.496875	0.126958	0.496875	0.325598	0.496875	0.186376	0.496875	0.373334
0.5	1.00077	0.5	0.589095	0.5	0.239015	0.5	0.310265	0.5	0.242174	0.498542	0.0246316	0.498542	0.00806153	0.498542	0.11126	0.498542	0.0821054	0.498542	0.0742078	0.498542	0.255741	0.498542	0.0418648	0.498542	0.0879765	0.5	0.437342	0.5	0.368699	0.498542	0.231385	0.498542	0.0851899	0.498542	0.276364	0.498542	0.150494	0.498542	0.287175	0.498542	0.107445	0.498542	0.207193	0.498542	0.388727	0.498542	0.246949	0.498542	0.436015
0.501667	1.00193	0.501667	0.630856	0.501667	0.263564	0.501667	0.370726	0.501667	0.278071	0.500208	0.076443	0.500208	0.070475	0.500208	0.144936	0.500208	0.116192	0.500208	0.110134	0.500208	0.271522	0.500208	0.0910535	0.500208	0.120856	0.501667	0.49185	0.501667	0.393517	0.500208	0.277571	0.500208	0.145584	0.500208	0.330165	0.500208	0.182264	0.500208	0.369847	0.500208	0.186145	0.500208	0.280589	0.500208	0.466689	0.500208	0.304319	0.500208	0.475965
0.503333	0.993751	0.503333	0.658751	0.503333	0.282362	0.503333	0.432394	0.503333	0.320621	0.501875	0.123411	0.501875	0.127189	0.501875	0.195824	0.501875	0.143468	0.501875	0.151776	0.501875	0.270739	0.501875	0.146992	0.501875	0.161305	0.503333	0.54495	0.503333	0.412993	0.501875	0.309251	0.501875	0.211827	0.501875	0.377208	0.501875	0.21559	0.501875	0.443116	0.501875	0.263445	0.501875	0.34789	0.501875	0.550643	0.501875	0.355192	0.501875	0.503436
0.505	0.983857	0.505	0.677012	0.505	0.29695	0.505	0.486642	0.505	0.365436	0.503542	0.161178	0.503542	0.178896	0.503542	0.26121	0.503542	0.171773	0.503542	0.19943	0.503542	0.271201	0.503542	0.204057	0.503542	0.213318	0.505	0.60077	0.505	0.43495	0.503542	0.338688	0.503542	0.273809	0.503542	0.420965	0.503542	0.263162	0.503542	0.503063	0.503542	0.316985	0.503542	0.405736	0.503542	0.627644	0.503542	0.412479	0.503542	0.530072
0.506667	0.980511	0.506667	0.682861	0.506667	0.326112	0.506667	0.525378	0.506667	0.405639	0.505208	0.188909	0.505208	0.228256	0.505208	0.334457	0.505208	0.203967	0.505208	0.250354	0.505208	0.286303	0.505208	0.265136	0.505208	0.264391	0.506667	0.658847	0.506667	0.463516	0.505208	0.381507	0.505208	0.327967	0.505208	0.466757	0.505208	0.327602	0.505208	0.554159	0.505208	0.358358	0.505208	0.443324	0.505208	0.69619	0.505208	0.475064	0.505208	0.567153
0.508333	0.990003	0.508333	0.682734	0.508333	0.375248	0.508333	0.553317	0.508333	0.445388	0.506875	0.215307	0.506875	0.266269	0.506875	0.406556	0.506875	0.246197	0.506875	0.301667	0.506875	0.318609	0.506875	0.334866	0.506875	0.312984	0.508333	0.711262	0.508333	0.50465	0.506875	0.443034	0.506875	0.386998	0.506875	0.510089	0.506875	0.397332	0.506875	0.602037	0.506875	0.407517	0.506875	0.462264	0.506875	0.758447	0.506875	0.539899	0.506875	0.609681
0.51	0.997417	0.51	0.681676	0.51	0.435539	0.51	0.581011	0.51	0.490628	0.508542	0.24534	0.508542	0.29359	0.508542	0.485271	0.508542	0.297457	0.508542	0.353172	0.508542	0.363514	0.508542	0.402942	0.508542	0.364989	0.51	0.760205	0.51	0.560857	0.508542	0.508189	0.508542	0.450484	0.508542	0.551805	0.508542	0.468872	0.508542	0.639796	0.508542	0.458851	0.508542	0.486754	0.508542	0.815392	0.508542	0.609495	0.508542	0.659406
0.511667	1.00407	0.511667	0.694409	0.511667	0.503816	0.511667	0.601776	0.511667	0.544138	0.510208	0.276193	0.510208	0.317834	0.510208	0.563309	0.510208	0.357851	0.510208	0.399671	0.510208	0.418931	0.510208	0.462621	0.510208	0.418589	0.511667	0.814684	0.511667	0.625379	0.510208	0.564724	0.510208	0.510715	0.510208	0.598215	0.510208	0.526771	0.510208	0.676811	0.510208	0.503287	0.510208	0.52283	0.510208	0.856616	0.510208	0.688568	0.510208	0.719793
0.513333	1.01271	0.513333	0.733599	0.513333	0.571467	0.513333	0.619829	0.513333	0.607744	0.511875	0.307977	0.511875	0.346288	0.511875	0.628971	0.511875	0.423536	0.511875	0.445299	0.511875	0.477009	0.511875	0.517391	0.511875	0.463061	0.513333	0.881433	0.513333	0.696801	0.511875	0.615723	0.511875	0.560187	0.511875	0.664063	0.511875	0.576235	0.511875	0.716932	0.511875	0.547662	0.511875	0.570484	0.511875	0.883609	0.511875	0.764757	0.511875	0.787079
0.515	1.01937	0.515	0.784867	0.515	0.628188	0.515	0.637241	0.515	0.670619	0.513542	0.342369	0.513542	0.380486	0.513542	0.683099	0.513542	0.481896	0.513542	0.504009	0.513542	0.536054	0.513542	0.561751	0.513542	0.504784	0.515	0.935309	0.515	0.763737	0.513542	0.667267	0.513542	0.60191	0.513542	0.742197	0.513542	0.615023	0.513542	0.757232	0.513542	0.605606	0.513542	0.625178	0.513542	0.905186	0.513542	0.827618	0.513542	0.851355
0.516667	1.02104	0.516667	0.83293	0.516667	0.65574	0.516667	0.661254	0.516667	0.726521	0.515208	0.374787	0.515208	0.41084	0.515208	0.729762	0.515208	0.534803	0.515208	0.578687	0.515208	0.594668	0.515208	0.59516	0.515208	0.556938	0.516667	0.972539	0.516667	0.820592	0.515208	0.718273	0.515208	0.64832	0.515208	0.80958	0.515208	0.645287	0.515208	0.794373	0.515208	0.670694	0.515208	0.691354	0.515208	0.939019	0.515208	0.871859	0.515208	0.904389
0.518333	1.01405	0.518333	0.865169	0.518333	0.662334	0.518333	0.690095	0.518333	0.769667	0.516875	0.403494	0.516875	0.438631	0.516875	0.781357	0.516875	0.580698	0.516875	0.656761	0.516875	0.652738	0.516875	0.61743	0.516875	0.608765	0.518333	0.999793	0.518333	0.869989	0.516875	0.763699	0.516875	0.695951	0.516875	0.862636	0.516875	0.680432	0.516875	0.834592	0.516875	0.725776	0.516875	0.763617	0.516875	0.985965	0.516875	0.905976	0.516875	0.951
0.52	1.00761	0.52	0.89138	0.52	0.666618	0.52	0.721559	0.52	0.794321	0.518542	0.434726	0.518542	0.472032	0.518542	0.828713	0.518542	0.615753	0.518542	0.727944	0.518542	0.705309	0.518542	0.642963	0.518542	0.646882	0.52	1.02632	0.52	0.916645	0.518542	0.800855	0.518542	0.73918	0.518542	0.910454	0.518542	0.72708	0.518542	0.881031	0.518542	0.769228	0.518542	0.830524	0.518542	1.03343	0.518542	0.941552	0.518542	1.00158
0.521667	1.00882	0.521667	0.911146	0.521667	0.692427	0.521667	0.76019	0.521667	0.803769	0.520208	0.475481	0.520208	0.517324	0.520208	0.868328	0.520208	0.638984	0.520208	0.7945	0.520208	0.755109	0.520208	0.679031	0.520208	0.672646	0.521667	1.05836	0.521667	0.962146	0.520208	0.839949	0.520208	0.779264	0.520208	0.964977	0.520208	0.789568	0.520208	0.923961	0.520208	0.803284	0.520208	0.891477	0.520208	1.08036	0.520208	0.978857	0.520208	1.05879
0.523333	1.02109	0.523333	0.918686	0.523333	0.737317	0.523333	0.808954	0.523333	0.804402	0.521875	0.52613	0.521875	0.569835	0.521875	0.897132	0.521875	0.668116	0.521875	0.863455	0.521875	0.807993	0.521875	0.727862	0.521875	0.704907	0.523333	1.09253	0.523333	1.00722	0.521875	0.887007	0.521875	0.825398	0.521875	1.01113	0.521875	0.851855	0.521875	0.959523	0.521875	0.838213	0.521875	0.943005	0.521875	1.13085	0.521875	1.02035	0.521875	1.11296
0.525	1.04024	0.525	0.914454	0.525	0.786878	0.525	0.858113	0.525	0.81563	0.523542	0.578344	0.523542	0.625953	0.523542	0.924312	0.523542	0.717781	0.523542	0.92005	0.523542	0.863314	0.523542	0.787921	0.523542	0.74818	0.525	1.13538	0.525	1.06109	0.523542	0.944659	0.523542	0.88314	0.523542	1.04231	0.523542	0.909284	0.523542	0.999138	0.523542	0.871837	0.523542	0.985987	0.523542	1.1864	0.523542	1.05692	0.523542	1.1594
0.526667	1.06127	0.526667	0.907503	0.526667	0.838779	0.526667	0.899829	0.526667	0.841871	0.525208	0.624731	0.525208	0.690609	0.525208	0.951335	0.525208	0.77907	0.525208	0.95699	0.525208	0.907965	0.525208	0.842221	0.525208	0.793338	0.526667	1.18367	0.526667	1.12568	0.525208	1.00506	0.525208	0.939123	0.525208	1.06989	0.525208	0.966839	0.525208	1.05411	0.525208	0.904642	0.525208	1.03046	0.525208	1.23437	0.525208	1.09912	0.525208	1.1991
0.528333	1.07482	0.528333	0.918038	0.528333	0.893295	0.528333	0.937723	0.528333	0.880681	0.526875	0.660516	0.526875	0.761092	0.526875	0.971258	0.526875	0.833057	0.526875	0.980325	0.526875	0.939772	0.526875	0.878394	0.526875	0.8386	0.528333	1.237	0.528333	1.19078	0.526875	1.05957	0.526875	0.989504	0.526875	1.10252	0.526875	1.01963	0.526875	1.1162	0.526875	0.939138	0.526875	1.08517	0.526875	1.27126	0.526875	1.146	0.526875	1.23093
0.53	1.07655	0.53	0.940681	0.53	0.947081	0.53	0.97923	0.53	0.929095	0.528542	0.695176	0.528542	0.826716	0.528542	0.989944	0.528542	0.884764	0.528542	1.00192	0.528542	0.970028	0.528542	0.906125	0.528542	0.891514	0.53	1.29122	0.53	1.25009	0.528542	1.109	0.528542	1.03816	0.528542	1.14368	0.528542	1.06346	0.528542	1.17624	0.528542	0.979371	0.528542	1.14629	0.528542	1.30083	0.528542	1.20091	0.528542	1.25317
0.531667	1.07143	0.531667	0.964835	0.531667	0.987202	0.531667	1.02558	0.531667	0.991501	0.530208	0.729792	0.530208	0.884786	0.530208	1.0144	0.530208	0.941776	0.530208	1.03175	0.530208	1.00476	0.530208	0.935316	0.530208	0.954136	0.531667	1.34309	0.531667	1.307	0.530208	1.15633	0.530208	1.08782	0.530208	1.18602	0.530208	1.09553	0.530208	1.229	0.530208	1.03223	0.530208	1.20336	0.530208	1.33549	0.530208	1.25434	0.530208	1.26743
0.533333	1.06917	0.533333	0.990644	0.533333	1.01642	0.533333	1.07081	0.533333	1.0552	0.531875	0.760421	0.531875	0.939004	0.531875	1.05433	0.531875	0.995316	0.531875	1.06372	0.531875	1.03967	0.531875	0.969663	0.531875	1.01501	0.533333	1.39096	0.533333	1.36241	0.531875	1.21086	0.531875	1.13897	0.531875	1.23294	0.531875	1.12619	0.531875	1.2811	0.531875	1.08934	0.531875	1.26126	0.531875	1.37496	0.531875	1.30846	0.531875	1.28346
0.535	1.0711	0.535	1.0305	0.535	1.04521	0.535	1.12225	0.535	1.11182	0.533542	0.795655	0.533542	0.988044	0.533542	1.10077	0.533542	1.03771	0.533542	1.0894	0.533542	1.0763	0.533542	1.00836	0.533542	1.06985	0.535	1.43523	0.535	1.40362	0.533542	1.27053	0.533542	1.18416	0.533542	1.2866	0.533542	1.15957	0.533542	1.33269	0.533542	1.15145	0.533542	1.31699	0.533542	1.41598	0.533542	1.36598	0.533542	1.30965
0.536667	1.07022	0.536667	1.08614	0.536667	1.07598	0.536667	1.17908	0.536667	1.15877	0.535208	0.847459	0.535208	1.03435	0.535208	1.15445	0.535208	1.07771	0.535208	1.1159	0.535208	1.12332	0.535208	1.05825	0.535208	1.1198	0.536667	1.47646	0.536667	1.43229	0.535208	1.33631	0.535208	1.22427	0.535208	1.34236	0.535208	1.19644	0.535208	1.37112	0.535208	1.21391	0.535208	1.36036	0.535208	1.44999	0.535208	1.42394	0.535208	1.34918
0.538333	1.06398	0.538333	1.13805	0.538333	1.11379	0.538333	1.23433	0.538333	1.20787	0.536875	0.928022	0.536875	1.07621	0.536875	1.21158	0.536875	1.13134	0.536875	1.15374	0.536875	1.18169	0.536875	1.13126	0.536875	1.16501	0.538333	1.51785	0.538333	1.45108	0.536875	1.40483	0.536875	1.26337	0.536875	1.39492	0.536875	1.23823	0.536875	1.38812	0.536875	1.27071	0.536875	1.38961	0.536875	1.47971	0.536875	1.48571	0.536875	1.39692
0.54	1.05357	0.54	1.18478	0.54	1.15844	0.54	1.27909	0.54	1.26093	0.538542	1.01922	0.538542	1.11678	0.538542	1.26883	0.538542	1.19121	0.538542	1.20851	0.538542	1.24114	0.538542	1.21217	0.538542	1.19899	0.54	1.55924	0.54	1.47078	0.538542	1.47495	0.538542	1.30547	0.538542	1.44449	0.538542	1.2856	0.538542	1.39441	0.538542	1.32179	0.538542	1.41459	0.538542	1.51205	0.538542	1.5338	0.538542	1.44807
0.541667	1.03808	0.541667	1.22858	0.541667	1.20487	0.541667	1.31426	0.541667	1.30634	0.540208	1.10703	0.540208	1.15091	0.540208	1.32626	0.540208	1.24652	0.540208	1.26614	0.540208	1.29878	0.540208	1.29171	0.540208	1.22271	0.541667	1.59323	0.541667	1.49537	0.540208	1.53794	0.540208	1.35095	0.540208	1.49246	0.540208	1.33949	0.540208	1.41204	0.540208	1.37012	0.540208	1.44541	0.540208	1.54275	0.540208	1.56412	0.540208	1.49388
0.543333	1.01826	0.543333	1.27202	0.543333	1.24558	0.543333	1.35027	0.543333	1.34657	0.541875	1.18747	0.541875	1.18143	0.541875	1.37357	0.541875	1.29367	0.541875	1.31439	0.541875	1.35295	0.541875	1.36033	0.541875	1.24731	0.543333	1.62075	0.543333	1.52877	0.541875	1.58248	0.541875	1.39883	0.541875	1.53667	0.541875	1.39606	0.541875	1.44685	0.541875	1.42027	0.541875	1.47428	0.541875	1.57233	0.541875	1.57556	0.541875	1.53478
0.545	0.995643	0.545	1.30107	0.545	1.27896	0.545	1.38792	0.545	1.3824	0.543542	1.25296	0.543542	1.21552	0.543542	1.41095	0.543542	1.34384	0.543542	1.3608	0.543542	1.40096	0.543542	1.41618	0.543542	1.27333	0.545	1.65308	0.545	1.57338	0.543542	1.60737	0.543542	1.45045	0.543542	1.57635	0.543542	1.456	0.543542	1.48813	0.543542	1.46519	0.543542	1.49954	0.543542	1.60047	0.543542	1.58603	0.543542	1.568
0.546667	0.975706	0.546667	1.32093	0.546667	1.31593	0.546667	1.42375	0.546667	1.42259	0.545208	1.29926	0.545208	1.24805	0.545208	1.43562	0.545208	1.39263	0.545208	1.40328	0.545208	1.43988	0.545208	1.46602	0.545208	1.29875	0.546667	1.69569	0.546667	1.61852	0.545208	1.62289	0.545208	1.49913	0.545208	1.61746	0.545208	1.50921	0.545208	1.53187	0.545208	1.49891	0.545208	1.52258	0.545208	1.63587	0.545208	1.60354	0.545208	1.60045
0.548333	0.960849	0.548333	1.34703	0.548333	1.35478	0.548333	1.45844	0.548333	1.46348	0.546875	1.32006	0.546875	1.27673	0.546875	1.4644	0.546875	1.43243	0.546875	1.43506	0.546875	1.47027	0.546875	1.49967	0.546875	1.3297	0.548333	1.74047	0.548333	1.65664	0.546875	1.64812	0.546875	1.53685	0.546875	1.66233	0.546875	1.54776	0.546875	1.58282	0.546875	1.52493	0.546875	1.54816	0.546875	1.67898	0.546875	1.6241	0.546875	1.63533
0.55	0.954688	0.55	1.3839	0.55	1.40111	0.55	1.50192	0.55	1.5083	0.548542	1.33192	0.548542	1.3029	0.548542	1.51023	0.548542	1.46417	0.548542	1.45494	0.548542	1.49873	0.548542	1.51839	0.548542	1.37425	0.55	1.77841	0.55	1.68487	0.548542	1.68397	0.548542	1.56284	0.548542	1.70484	0.548542	1.56866	0.548542	1.63387	0.548542	1.55221	0.548542	1.57411	0.548542	1.72862	0.548542	1.64351	0.548542	1.67304
0.551667	0.952654	0.551667	1.43072	0.551667	1.44546	0.551667	1.55501	0.551667	1.55338	0.550208	1.35352	0.550208	1.33573	0.550208	1.5632	0.550208	1.49372	0.550208	1.47319	0.550208	1.52683	0.550208	1.52639	0.550208	1.43427	0.551667	1.80975	0.551667	1.7045	0.550208	1.72427	0.550208	1.58908	0.550208	1.73559	0.550208	1.57764	0.550208	1.67188	0.550208	1.58277	0.550208	1.59561	0.550208	1.78417	0.550208	1.65995	0.550208	1.71448
0.553333	0.951067	0.553333	1.47732	0.553333	1.48831	0.553333	1.60774	0.553333	1.59633	0.551875	1.39056	0.551875	1.37861	0.551875	1.61714	0.551875	1.5258	0.551875	1.49889	0.551875	1.55497	0.551875	1.53214	0.551875	1.49142	0.553333	1.83538	0.553333	1.71432	0.551875	1.76621	0.551875	1.61307	0.551875	1.75676	0.551875	1.58721	0.551875	1.68808	0.551875	1.60734	0.551875	1.61585	0.551875	1.83347	0.551875	1.67298	0.551875	1.75311
0.555	0.951312	0.555	1.53148	0.555	1.53622	0.555	1.64755	0.555	1.63584	0.553542	1.4411	0.553542	1.43139	0.553542	1.66465	0.553542	1.55393	0.553542	1.53162	0.553542	1.5739	0.553542	1.54759	0.553542	1.53698	0.555	1.85291	0.555	1.72269	0.553542	1.79935	0.553542	1.62613	0.553542	1.7776	0.553542	1.5938	0.553542	1.69533	0.553542	1.62794	0.553542	1.63844	0.553542	1.8643	0.553542	1.68317	0.553542	1.79239
0.556667	0.956915	0.556667	1.58658	0.556667	1.59585	0.556667	1.68344	0.556667	1.67292	0.555208	1.49576	0.555208	1.48688	0.555208	1.71256	0.555208	1.57851	0.555208	1.57067	0.555208	1.58691	0.555208	1.56827	0.555208	1.5678	0.556667	1.86426	0.556667	1.74085	0.555208	1.82258	0.555208	1.63737	0.555208	1.79575	0.555208	1.60091	0.555208	1.70415	0.555208	1.64763	0.555208	1.66511	0.555208	1.87577	0.555208	1.68985	0.555208	1.82771
0.558333	0.96941	0.558333	1.64061	0.558333	1.66069	0.558333	1.7176	0.558333	1.71138	0.556875	1.55929	0.556875	1.54462	0.556875	1.75679	0.556875	1.60369	0.556875	1.61546	0.556875	1.59755	0.556875	1.60619	0.556875	1.58706	0.558333	1.87249	0.558333	1.78188	0.556875	1.8315	0.556875	1.66181	0.556875	1.81109	0.556875	1.61885	0.556875	1.72064	0.556875	1.67543	0.556875	1.68543	0.556875	1.8782	0.556875	1.69095	0.556875	1.86504
0.56	0.983588	0.56	1.6923	0.56	1.7055	0.56	1.74272	0.56	1.74102	0.558542	1.62257	0.558542	1.60587	0.558542	1.78823	0.558542	1.63631	0.558542	1.65517	0.558542	1.61412	0.558542	1.65317	0.558542	1.60173	0.56	1.88127	0.56	1.82442	0.558542	1.84024	0.558542	1.69482	0.558542	1.82383	0.558542	1.65755	0.558542	1.734	0.558542	1.69969	0.558542	1.70301	0.558542	1.88067	0.558542	1.69789	0.558542	1.89828
0.561667	0.995919	0.561667	1.74757	0.561667	1.73504	0.561667	1.7525	0.561667	1.76681	0.560208	1.67331	0.560208	1.66807	0.560208	1.80489	0.560208	1.67385	0.560208	1.68383	0.560208	1.62304	0.560208	1.69352	0.560208	1.6216	0.561667	1.89938	0.561667	1.85999	0.560208	1.85569	0.560208	1.71663	0.560208	1.83859	0.560208	1.71317	0.560208	1.74513	0.560208	1.71237	0.560208	1.7202	0.560208	1.88454	0.560208	1.71884	0.560208	1.92146
0.563333	1.00199	0.563333	1.80846	0.563333	1.76121	0.563333	1.75951	0.563333	1.79518	0.561875	1.70431	0.561875	1.71944	0.561875	1.8124	0.561875	1.71485	0.561875	1.71109	0.561875	1.62406	0.561875	1.72063	0.561875	1.65302	0.563333	1.93027	0.563333	1.89231	0.561875	1.8719	0.561875	1.72503	0.561875	1.85236	0.561875	1.7584	0.561875	1.75751	0.561875	1.71377	0.561875	1.73578	0.561875	1.88904	0.561875	1.75627	0.561875	1.93591
0.565	0.999331	0.565	1.86248	0.565	1.79216	0.565	1.77971	0.565	1.83322	0.563542	1.71744	0.563542	1.7491	0.563542	1.8249	0.563542	1.74695	0.563542	1.73923	0.563542	1.63042	0.563542	1.73754	0.563542	1.68997	0.565	1.96366	0.565	1.93	0.563542	1.88906	0.563542	1.73604	0.563542	1.85695	0.563542	1.79245	0.563542	1.78197	0.563542	1.70873	0.563542	1.74659	0.563542	1.89479	0.563542	1.79738	0.563542	1.94603
0.566667	0.988826	0.566667	1.90327	0.566667	1.81817	0.566667	1.81594	0.566667	1.87173	0.565208	1.72801	0.565208	1.7681	0.565208	1.84734	0.565208	1.77513	0.565208	1.76413	0.565208	1.64682	0.565208	1.75432	0.565208	1.72564	0.566667	1.98864	0.566667	1.96439	0.565208	1.9085	0.565208	1.75042	0.565208	1.85794	0.565208	1.82348	0.565208	1.81861	0.565208	1.70834	0.565208	1.75209	0.565208	1.90385	0.565208	1.83785	0.565208	1.95174
0.568333	0.975579	0.568333	1.92902	0.568333	1.83861	0.568333	1.86802	0.568333	1.8966	0.566875	1.74078	0.566875	1.78437	0.566875	1.87171	0.566875	1.79817	0.566875	1.78138	0.566875	1.67261	0.566875	1.76244	0.566875	1.76073	0.568333	2.0062	0.568333	1.97649	0.566875	1.93417	0.566875	1.76369	0.566875	1.86716	0.566875	1.85592	0.566875	1.85188	0.566875	1.71448	0.566875	1.7634	0.566875	1.91376	0.566875	1.87593	0.566875	1.94801
0.57	0.964113	0.57	1.94256	0.57	1.86808	0.57	1.93053	0.57	1.91935	0.568542	1.76113	0.568542	1.796	0.568542	1.88912	0.568542	1.81626	0.568542	1.8031	0.568542	1.6904	0.568542	1.76611	0.568542	1.79171	0.57	2.02615	0.57	1.98814	0.568542	1.9621	0.568542	1.77761	0.568542	1.88717	0.568542	1.87858	0.568542	1.87787	0.568542	1.72213	0.568542	1.7744	0.568542	1.91992	0.568542	1.91116	0.568542	1.93651
0.571667	0.960529	0.571667	1.94698	0.571667	1.91305	0.571667	1.99774	0.571667	1.94719	0.570208	1.79054	0.570208	1.79435	0.570208	1.90873	0.570208	1.82381	0.570208	1.83187	0.570208	1.71111	0.570208	1.77593	0.570208	1.81007	0.571667	2.04579	0.571667	2.00617	0.570208	1.98504	0.570208	1.80331	0.570208	1.90752	0.570208	1.88333	0.570208	1.89428	0.570208	1.7246	0.570208	1.79104	0.570208	1.91963	0.570208	1.94301	0.570208	1.9273
0.573333	0.962794	0.573333	1.95047	0.573333	1.96884	0.573333	2.0525	0.573333	1.97882	0.571875	1.82486	0.571875	1.78672	0.571875	1.93289	0.571875	1.82385	0.571875	1.85233	0.571875	1.73969	0.571875	1.79999	0.571875	1.82422	0.573333	2.0573	0.573333	2.02262	0.571875	2.00805	0.571875	1.83907	0.571875	1.92484	0.571875	1.87625	0.571875	1.91604	0.571875	1.73341	0.571875	1.81035	0.571875	1.92289	0.571875	1.97088	0.571875	1.92618
0.575	0.971936	0.575	1.96816	0.575	2.01969	0.575	2.09194	0.575	2.00064	0.573542	1.86333	0.573542	1.78447	0.573542	1.9531	0.573542	1.82919	0.573542	1.86399	0.573542	1.78283	0.573542	1.83064	0.573542	1.84235	0.575	2.06625	0.575	2.02428	0.573542	2.03485	0.573542	1.87288	0.573542	1.93868	0.573542	1.85752	0.573542	1.93574	0.573542	1.75989	0.573542	1.83367	0.573542	1.93658	0.573542	1.9895	0.573542	1.92808
0.576667	0.989378	0.576667	1.99798	0.576667	2.06195	0.576667	2.11192	0.576667	2.01401	0.575208	1.89796	0.575208	1.78771	0.575208	1.9609	0.575208	1.83833	0.575208	1.86992	0.575208	1.82667	0.575208	1.85281	0.575208	1.86467	0.576667	2.08197	0.576667	2.01719	0.575208	2.06208	0.575208	1.90514	0.575208	1.95061	0.575208	1.82731	0.575208	1.94567	0.575208	1.7911	0.575208	1.85912	0.575208	1.95172	0.575208	1.99161	0.575208	1.9347
0.578333	1.00713	0.578333	2.03865	0.578333	2.09424	0.578333	2.11652	0.578333	2.03193	0.576875	1.92147	0.576875	1.79099	0.576875	1.962	0.576875	1.85601	0.576875	1.8771	0.576875	1.85691	0.576875	1.86326	0.576875	1.87814	0.578333	2.11358	0.578333	2.02352	0.576875	2.0811	0.576875	1.93381	0.576875	1.95087	0.576875	1.7958	0.576875	1.94262	0.576875	1.80484	0.576875	1.8758	0.576875	1.96382	0.576875	1.98559	0.576875	1.94216
0.58	1.01751	0.58	2.08846	0.58	2.12158	0.58	2.1086	0.58	2.0508	0.578542	1.92672	0.578542	1.79316	0.578542	1.96285	0.578542	1.87884	0.578542	1.88014	0.578542	1.87717	0.578542	1.87158	0.578542	1.88535	0.58	2.15153	0.58	2.03329	0.578542	2.08708	0.578542	1.95865	0.578542	1.9407	0.578542	1.7877	0.578542	1.93924	0.578542	1.81074	0.578542	1.88985	0.578542	1.97575	0.578542	1.97122	0.578542	1.95119
0.581667	1.01822	0.581667	2.14636	0.581667	2.15012	0.581667	2.10278	0.581667	2.06855	0.580208	1.91387	0.580208	1.80277	0.580208	1.96172	0.580208	1.90914	0.580208	1.87539	0.580208	1.90026	0.580208	1.88686	0.580208	1.89284	0.581667	2.18055	0.581667	2.04024	0.580208	2.08863	0.580208	1.97156	0.580208	1.93323	0.580208	1.80258	0.580208	1.94425	0.580208	1.82919	0.580208	1.89564	0.580208	1.98627	0.580208	1.95254	0.580208	1.95895
0.583333	1.01843	0.583333	2.20019	0.583333	2.18087	0.583333	2.10985	0.583333	2.0804	0.581875	1.89372	0.581875	1.82471	0.581875	1.9576	0.581875	1.93483	0.581875	1.87335	0.581875	1.92803	0.581875	1.90198	0.581875	1.89745	0.583333	2.19914	0.583333	2.04767	0.581875	2.08411	0.581875	1.9751	0.581875	1.93533	0.581875	1.84566	0.581875	1.95004	0.581875	1.85869	0.581875	1.89967	0.581875	1.98549	0.581875	1.92792	0.581875	1.96727
0.585	1.01789	0.585	2.2333	0.585	2.21226	0.585	2.13052	0.585	2.09357	0.583542	1.87543	0.583542	1.85887	0.583542	1.94775	0.583542	1.95251	0.583542	1.88004	0.583542	1.94626	0.583542	1.90655	0.583542	1.89483	0.585	2.20996	0.585	2.05763	0.583542	2.07933	0.583542	1.96634	0.583542	1.94582	0.583542	1.90199	0.583542	1.95556	0.583542	1.87755	0.583542	1.89704	0.583542	1.97662	0.583542	1.90251	0.583542	1.98252
0.586667	1.01417	0.586667	2.25545	0.586667	2.23152	0.586667	2.15719	0.586667	2.10748	0.585208	1.86558	0.585208	1.89167	0.585208	1.93799	0.585208	1.96709	0.585208	1.8948	0.585208	1.95479	0.585208	1.90253	0.585208	1.88704	0.586667	2.21404	0.586667	2.06369	0.585208	2.07079	0.585208	1.94196	0.585208	1.95847	0.585208	1.96168	0.585208	1.9589	0.585208	1.8862	0.585208	1.88757	0.585208	1.97317	0.585208	1.88366	0.585208	2.00406
0.588333	1.01157	0.588333	2.27582	0.588333	2.24362	0.588333	2.18228	0.588333	2.11294	0.586875	1.86612	0.586875	1.91724	0.586875	1.93454	0.586875	1.98007	0.586875	1.91018	0.586875	1.95561	0.586875	1.90625	0.586875	1.8781	0.588333	2.20019	0.588333	2.06042	0.586875	2.06167	0.586875	1.91423	0.586875	1.97618	0.586875	2.00891	0.586875	1.97454	0.586875	1.90026	0.586875	1.88053	0.586875	1.97512	0.586875	1.87507	0.586875	2.02543
0.59	1.01459	0.59	2.29894	0.59	2.25203	0.59	2.20355	0.59	2.11437	0.588542	1.87629	0.588542	1.93498	0.588542	1.94414	0.588542	1.98838	0.588542	1.91784	0.588542	1.95471	0.588542	1.91797	0.588542	1.86849	0.59	2.1788	0.59	2.0531	0.588542	2.05487	0.588542	1.89695	0.588542	2.0018	0.588542	2.02561	0.588542	2.00141	0.588542	1.91373	0.588542	1.87142	0.588542	1.97651	0.588542	1.87977	0.588542	2.0407
0.591667	1.01579	0.591667	2.32246	0.591667	2.25479	0.591667	2.2176	0.591667	2.11321	0.590208	1.89613	0.590208	1.94927	0.590208	1.95386	0.590208	1.99627	0.590208	1.92858	0.590208	1.94686	0.590208	1.92652	0.590208	1.85966	0.591667	2.16897	0.591667	2.04888	0.590208	2.05572	0.590208	1.89025	0.590208	2.0248	0.590208	2.02107	0.590208	2.0261	0.590208	1.91907	0.590208	1.86553	0.590208	1.9787	0.590208	1.88652	0.590208	2.05195
0.593333	1.00996	0.593333	2.34754	0.593333	2.24916	0.593333	2.22553	0.593333	2.11627	0.591875	1.92012	0.591875	1.95882	0.591875	1.9643	0.591875	2.01546	0.591875	1.94228	0.591875	1.93406	0.591875	1.92501	0.591875	1.85262	0.593333	2.16756	0.593333	2.04361	0.591875	2.06568	0.591875	1.88118	0.591875	2.03373	0.591875	1.99928	0.591875	2.03604	0.591875	1.91554	0.591875	1.8609	0.591875	1.99684	0.591875	1.89514	0.591875	2.06485
0.595	1.00145	0.595	2.38065	0.595	2.23906	0.595	2.22706	0.595	2.11731	0.593542	1.94372	0.593542	1.95516	0.593542	1.98665	0.593542	2.0434	0.593542	1.95023	0.593542	1.92401	0.593542	1.92299	0.593542	1.85449	0.595	2.1664	0.595	2.03942	0.593542	2.07111	0.593542	1.87603	0.593542	2.03206	0.593542	1.97936	0.593542	2.01687	0.593542	1.91986	0.593542	1.86764	0.593542	2.01874	0.593542	1.90967	0.593542	2.07565
0.596667	0.994705	0.596667	2.41574	0.596667	2.23708	0.596667	2.22909	0.596667	2.11393	0.595208	1.96607	0.595208	1.94823	0.595208	2.01877	0.595208	2.06326	0.595208	1.94746	0.595208	1.92223	0.595208	1.92779	0.595208	1.8637	0.596667	2.16383	0.596667	2.04559	0.595208	2.07736	0.595208	1.88424	0.595208	2.026	0.595208	1.96607	0.595208	1.98264	0.595208	1.93346	0.595208	1.88676	0.595208	2.03036	0.595208	1.93208	0.595208	2.08027
0.598333	0.990473	0.598333	2.43995	0.598333	2.24348	0.598333	2.22923	0.598333	2.11954	0.596875	1.98624	0.596875	1.94798	0.596875	2.04599	0.596875	2.06707	0.596875	1.94174	0.596875	1.93602	0.596875	1.93174	0.596875	1.87545	0.598333	2.17073	0.598333	2.05409	0.596875	2.09426	0.596875	1.90012	0.596875	2.01739	0.596875	1.95397	0.596875	1.94183	0.596875	1.9447	0.596875	1.90947	0.596875	2.02411	0.596875	1.94546	0.596875	2.08183
0.6	0.990354	0.6	2.44218	0.6	2.25268	0.6	2.22974	0.6	2.13088	0.598542	2.00437	0.598542	1.95892	0.598542	2.05818	0.598542	2.06529	0.598542	1.95024	0.598542	1.95475	0.598542	1.9312	0.598542	1.87788	0.6	2.17386	0.6	2.06325	0.598542	2.11945	0.598542	1.90813	0.598542	2.00191	0.598542	1.94076	0.598542	1.90735	0.598542	1.95415	0.598542	1.9342	0.598542	2.01193	0.598542	1.94813	0.598542	2.08113
0.601667	0.996858	0.601667	2.42183	0.601667	2.26058	0.601667	2.23529	0.601667	2.14396	0.600208	2.02204	0.600208	1.9703	0.600208	2.07067	0.600208	2.06248	0.600208	1.96396	0.600208	1.96213	0.600208	1.93883	0.600208	1.87229	0.601667	2.16103	0.601667	2.06377	0.600208	2.13015	0.600208	1.90656	0.600208	1.98524	0.600208	1.93135	0.600208	1.89289	0.600208	1.95638	0.600208	1.95152	0.600208	2.00675	0.600208	1.95219	0.600208	2.07581
0.603333	1.01106	0.603333	2.39763	0.603333	2.26523	0.603333	2.25408	0.603333	2.15154	0.601875	2.04132	0.601875	1.96816	0.601875	2.08554	0.601875	2.05958	0.601875	1.96758	0.601875	1.96029	0.601875	1.96295	0.601875	1.86915	0.603333	2.14443	0.603333	2.0597	0.601875	2.12555	0.601875	1.90262	0.601875	1.97227	0.601875	1.92363	0.601875	1.89643	0.601875	1.95123	0.601875	1.96439	0.601875	2.005	0.601875	1.96534	0.601875	2.06563
0.605	1.03072	0.605	2.3837	0.605	2.26486	0.605	2.28307	0.605	2.16094	0.603542	2.05918	0.603542	1.96016	0.603542	2.09266	0.603542	2.05123	0.603542	1.96011	0.603542	1.95698	0.603542	1.99132	0.603542	1.86846	0.605	2.13847	0.605	2.05287	0.603542	2.1214	0.603542	1.90318	0.603542	1.96324	0.603542	1.91556	0.603542	1.92232	0.603542	1.93992	0.603542	1.97283	0.603542	2.0083	0.603542	1.9832	0.603542	2.05906
0.606667	1.04684	0.606667	2.38391	0.606667	2.26987	0.606667	2.30802	0.606667	2.1779	0.605208	2.05923	0.605208	1.95743	0.605208	2.08542	0.605208	2.04355	0.605208	1.9516	0.605208	1.95619	0.605208	2.0099	0.605208	1.86916	0.606667	2.14382	0.606667	2.05307	0.605208	2.1195	0.605208	1.91224	0.605208	1.96191	0.605208	1.91174	0.605208	1.95407	0.605208	1.93264	0.605208	1.97707	0.605208	2.01461	0.605208	1.99851	0.605208	2.04958
0.608333	1.05104	0.608333	2.39305	0.608333	2.28628	0.608333	2.32024	0.608333	2.18832	0.606875	2.0452	0.606875	1.95789	0.606875	2.07417	0.606875	2.04454	0.606875	1.94835	0.606875	1.95424	0.606875	2.01501	0.606875	1.87343	0.608333	2.1451	0.608333	2.07014	0.606875	2.11205	0.606875	1.92568	0.606875	1.96575	0.606875	1.91957	0.606875	1.98388	0.606875	1.9379	0.606875	1.97843	0.606875	2.02537	0.606875	2.01421	0.606875	2.04213
0.61	1.04136	0.61	2.40215	0.61	2.31049	0.61	2.32588	0.61	2.19494	0.608542	2.02959	0.608542	1.95544	0.608542	2.07301	0.608542	2.05272	0.608542	1.94614	0.608542	1.96177	0.608542	2.00855	0.608542	1.88369	0.61	2.14048	0.61	2.09804	0.608542	2.10065	0.608542	1.93305	0.608542	1.96634	0.608542	1.93723	0.608542	1.99895	0.608542	1.94944	0.608542	1.96844	0.608542	2.02871	0.608542	2.0287	0.608542	2.04558
0.611667	1.03172	0.611667	2.41653	0.611667	2.32883	0.611667	2.32376	0.611667	2.20057	0.610208	2.01238	0.610208	1.9538	0.610208	2.07935	0.610208	2.06897	0.610208	1.94289	0.610208	1.99273	0.610208	1.98059	0.610208	1.8976	0.611667	2.13649	0.611667	2.13307	0.610208	2.10372	0.610208	1.93411	0.610208	1.96041	0.610208	1.94983	0.610208	1.9909	0.610208	1.96419	0.610208	1.95815	0.610208	2.02403	0.610208	2.03636	0.610208	2.06858
0.613333	1.02576	0.613333	2.43326	0.613333	2.34007	0.613333	2.3082	0.613333	2.21263	0.611875	1.99195	0.611875	1.96592	0.611875	2.08491	0.611875	2.07565	0.611875	1.94545	0.611875	2.03116	0.611875	1.93805	0.611875	1.9073	0.613333	2.14338	0.613333	2.1679	0.611875	2.11242	0.611875	1.94079	0.611875	1.95661	0.611875	1.95971	0.611875	1.97341	0.611875	1.97984	0.611875	1.95437	0.611875	2.01491	0.611875	2.03642	0.611875	2.09286
0.615	1.01165	0.615	2.44842	0.615	2.35126	0.615	2.28185	0.615	2.22262	0.613542	1.97852	0.613542	1.98879	0.613542	2.09156	0.613542	2.078	0.613542	1.9506	0.613542	2.05312	0.613542	1.9042	0.613542	1.91315	0.615	2.15904	0.615	2.19703	0.613542	2.11512	0.613542	1.9509	0.613542	1.95891	0.613542	1.97311	0.613542	1.95559	0.613542	1.99268	0.613542	1.95618	0.613542	2.01315	0.613542	2.02836	0.613542	2.10196
0.616667	0.984922	0.616667	2.45482	0.616667	2.35846	0.616667	2.25917	0.616667	2.22516	0.615208	1.99181	0.615208	2.00253	0.615208	2.10449	0.615208	2.07885	0.615208	1.95397	0.615208	2.05315	0.615208	1.89301	0.615208	1.91901	0.616667	2.17903	0.616667	2.20741	0.615208	2.11387	0.615208	1.94854	0.615208	1.96537	0.615208	1.98488	0.615208	1.95335	0.615208	1.99433	0.615208	1.9544	0.615208	2.01056	0.615208	2.01355	0.615208	2.10062
0.618333	0.957973	0.618333	2.45541	0.618333	2.35377	0.618333	2.25382	0.618333	2.23167	0.616875	2.0219	0.616875	2.0074	0.616875	2.1231	0.616875	2.07123	0.616875	1.94908	0.616875	2.03957	0.616875	1.89821	0.616875	1.92914	0.618333	2.19716	0.618333	2.2001	0.616875	2.11128	0.616875	1.92957	0.616875	1.97504	0.616875	1.98644	0.616875	1.95989	0.616875	1.98388	0.616875	1.94633	0.616875	2.00601	0.616875	2.00072	0.616875	2.0967
0.62	0.93931	0.62	2.46129	0.62	2.33607	0.62	2.26057	0.62	2.23937	0.618542	2.04788	0.618542	2.01144	0.618542	2.14246	0.618542	2.05365	0.618542	1.93347	0.618542	2.01619	0.618542	1.91037	0.618542	1.94679	0.62	2.217	0.62	2.1909	0.618542	2.10237	0.618542	1.91297	0.618542	1.99136	0.618542	1.97877	0.618542	1.96809	0.618542	1.96378	0.618542	1.94383	0.618542	2.0075	0.618542	1.99263	0.618542	2.09398
0.621667	0.924997	0.621667	2.46927	0.621667	2.31989	0.621667	2.27623	0.621667	2.24691	0.620208	2.07074	0.620208	2.01482	0.620208	2.15033	0.620208	2.02328	0.620208	1.91507	0.620208	1.98502	0.620208	1.93437	0.620208	1.96663	0.621667	2.23777	0.621667	2.18126	0.620208	2.08665	0.620208	1.91024	0.620208	2.01486	0.620208	1.9704	0.620208	1.97107	0.620208	1.94025	0.620208	1.94307	0.620208	2.02135	0.620208	1.99297	0.620208	2.08753
0.623333	0.90231	0.623333	2.46679	0.623333	2.31275	0.623333	2.29485	0.623333	2.24259	0.621875	2.09868	0.621875	2.00921	0.621875	2.15051	0.621875	2.0026	0.621875	1.89895	0.621875	1.95759	0.621875	1.9667	0.621875	1.97975	0.623333	2.24864	0.623333	2.17386	0.621875	2.08146	0.621875	1.91069	0.621875	2.03642	0.621875	1.96658	0.621875	1.97014	0.621875	1.92217	0.621875	1.93866	0.621875	2.04372	0.621875	1.98935	0.621875	2.0789
0.625	0.876188	0.625	2.44541	0.625	2.31346	0.625	2.31449	0.625	2.23096	0.623542	2.12025	0.623542	1.99022	0.623542	2.14975	0.623542	1.98971	0.623542	1.8958	0.623542	1.95014	0.623542	1.99519	0.623542	1.98119	0.625	2.24993	0.625	2.16831	0.623542	2.09884	0.623542	1.90926	0.623542	2.05818	0.623542	1.96071	0.623542	1.9746	0.623542	1.9146	0.623542	1.92936	0.623542	2.05269	0.623542	1.9837	0.623542	2.0663
0.626667	0.859164	0.626667	2.41099	0.626667	2.31195	0.626667	2.33079	0.626667	2.22021	0.625208	2.12537	0.625208	1.97563	0.625208	2.14954	0.625208	1.97825	0.625208	1.90938	0.625208	1.96109	0.625208	2.01272	0.625208	1.97701	0.626667	2.24283	0.626667	2.17305	0.625208	2.12612	0.625208	1.91659	0.625208	2.07263	0.625208	1.95177	0.625208	1.97641	0.625208	1.91382	0.625208	1.92055	0.625208	2.05442	0.625208	1.98197	0.625208	2.05386
0.628333	0.851512	0.628333	2.37087	0.628333	2.30718	0.628333	2.34354	0.628333	2.2066	0.626875	2.12006	0.626875	1.96895	0.626875	2.14906	0.626875	1.97586	0.626875	1.93557	0.626875	1.98341	0.626875	2.02162	0.626875	1.97288	0.628333	2.24181	0.628333	2.18751	0.626875	2.15027	0.626875	1.94202	0.626875	2.08401	0.626875	1.94465	0.626875	1.97491	0.626875	1.91095	0.626875	1.91523	0.626875	2.04975	0.626875	1.98046	0.626875	2.04273
0.63	0.845976	0.63	2.33441	0.63	2.30396	0.63	2.35344	0.63	2.19321	0.628542	2.11871	0.628542	1.96909	0.628542	2.13826	0.628542	1.98679	0.628542	1.9628	0.628542	2.00854	0.628542	2.02774	0.628542	1.97118	0.63	2.23794	0.63	2.19056	0.628542	2.17167	0.628542	1.97691	0.628542	2.09697	0.628542	1.9401	0.628542	1.9758	0.628542	1.90453	0.628542	1.91414	0.628542	2.04372	0.628542	1.97854	0.628542	2.02939
0.631667	0.826225	0.631667	2.30262	0.631667	2.30641	0.631667	2.35968	0.631667	2.17903	0.630208	2.12248	0.630208	1.97278	0.630208	2.13183	0.630208	2.01236	0.630208	1.98161	0.630208	2.02753	0.630208	2.02694	0.630208	1.96733	0.631667	2.23146	0.631667	2.18536	0.630208	2.18914	0.630208	2.00378	0.630208	2.1064	0.630208	1.94132	0.630208	1.98773	0.630208	1.90145	0.630208	1.91784	0.630208	2.0284	0.630208	1.97113	0.630208	2.00997
0.633333	0.800163	0.633333	2.28603	0.633333	2.30914	0.633333	2.35982	0.633333	2.18068	0.631875	2.12273	0.631875	1.97609	0.631875	2.13021	0.631875	2.03123	0.631875	1.99109	0.631875	2.03403	0.631875	2.02299	0.631875	1.9583	0.633333	2.22486	0.633333	2.1764	0.631875	2.19858	0.631875	2.02754	0.631875	2.10482	0.631875	1.94658	0.631875	1.99624	0.631875	1.90543	0.631875	1.92335	0.631875	2.00872	0.631875	1.96649	0.631875	1.99253
0.635	0.785731	0.635	2.2908	0.635	2.30922	0.635	2.34611	0.635	2.19969	0.633542	2.11832	0.633542	1.98117	0.633542	2.12835	0.633542	2.0408	0.633542	1.99885	0.633542	2.02163	0.633542	2.01476	0.633542	1.94556	0.635	2.22083	0.635	2.17012	0.633542	2.19601	0.633542	2.05184	0.633542	2.08987	0.633542	1.95462	0.633542	1.99095	0.633542	1.90908	0.633542	1.92323	0.633542	1.99804	0.633542	1.96423	0.633542	1.98481
0.636667	0.785351	0.636667	2.31542	0.636667	2.31317	0.636667	2.31658	0.636667	2.22436	0.635208	2.11842	0.635208	1.98018	0.635208	2.12996	0.635208	2.04989	0.635208	2.00651	0.635208	2.00026	0.635208	2.00681	0.635208	1.93086	0.636667	2.22001	0.636667	2.1586	0.635208	2.18579	0.635208	2.0704	0.635208	2.07388	0.635208	1.96676	0.635208	1.98306	0.635208	1.9107	0.635208	1.92054	0.635208	1.99794	0.635208	1.96427	0.635208	1.98957
0.638333	0.788718	0.638333	2.34366	0.638333	2.3242	0.638333	2.27982	0.638333	2.24376	0.636875	2.12304	0.636875	1.97597	0.636875	2.13265	0.636875	2.06036	0.636875	2.01308	0.636875	1.98235	0.636875	2.00343	0.636875	1.91454	0.638333	2.2147	0.638333	2.13916	0.636875	2.17899	0.636875	2.07505	0.636875	2.05932	0.636875	1.98481	0.636875	1.9889	0.636875	1.91075	0.636875	1.91544	0.636875	2.00747	0.636875	1.97133	0.636875	2.00094
0.64	0.791639	0.64	2.35983	0.64	2.3373	0.64	2.25163	0.64	2.25628	0.638542	2.12713	0.638542	1.97092	0.638542	2.13815	0.638542	2.06052	0.638542	2.01409	0.638542	1.97499	0.638542	2.00783	0.638542	1.89796	0.64	2.21143	0.64	2.13123	0.638542	2.17995	0.638542	2.07081	0.638542	2.04144	0.638542	2.01142	0.638542	2.00077	0.638542	1.9194	0.638542	1.90918	0.638542	2.02233	0.638542	1.98325	0.638542	2.01412
0.641667	0.808641	0.641667	2.35679	0.641667	2.343	0.641667	2.23621	0.641667	2.26165	0.640208	2.12813	0.640208	1.96751	0.640208	2.1345	0.640208	2.04037	0.640208	2.00836	0.640208	1.97959	0.640208	2.01931	0.640208	1.88397	0.641667	2.21346	0.641667	2.14151	0.640208	2.18961	0.640208	2.06995	0.640208	2.02125	0.640208	2.03501	0.640208	2.0055	0.640208	1.93229	0.640208	1.909	0.640208	2.03855	0.640208	2.00225	0.640208	2.03304
0.643333	0.841305	0.643333	2.34399	0.643333	2.34289	0.643333	2.23497	0.643333	2.25423	0.641875	2.13145	0.641875	1.96236	0.641875	2.12546	0.641875	2.01013	0.641875	2.0005	0.641875	1.99218	0.641875	2.02825	0.641875	1.88164	0.643333	2.21375	0.643333	2.16722	0.641875	2.19466	0.641875	2.07315	0.641875	2.01539	0.641875	2.04367	0.641875	2.00833	0.641875	1.94318	0.641875	1.92231	0.641875	2.0527	0.641875	2.02513	0.641875	2.04999
0.645	0.868	0.645	2.32419	0.645	2.34152	0.645	2.24659	0.645	2.23457	0.643542	2.14542	0.643542	1.95404	0.643542	2.11462	0.643542	1.98507	0.643542	1.98868	0.643542	2.01306	0.643542	2.04002	0.643542	1.89073	0.645	2.20691	0.645	2.19662	0.643542	2.18786	0.643542	2.07359	0.643542	2.02764	0.643542	2.03735	0.643542	2.01931	0.643542	1.94806	0.643542	1.94235	0.643542	2.06251	0.643542	2.0482	0.643542	2.06355
0.646667	0.878409	0.646667	2.29714	0.646667	2.34072	0.646667	2.27033	0.646667	2.21788	0.645208	2.15504	0.645208	1.95175	0.645208	2.09851	0.645208	1.97004	0.645208	1.97402	0.645208	2.0333	0.645208	2.04778	0.645208	1.90495	0.646667	2.19743	0.646667	2.22731	0.645208	2.1762	0.645208	2.06751	0.645208	2.05337	0.645208	2.02025	0.645208	2.03623	0.645208	1.95256	0.645208	1.95777	0.645208	2.0685	0.645208	2.0631	0.645208	2.06749
0.648333	0.882223	0.648333	2.27087	0.648333	2.34132	0.648333	2.29508	0.648333	2.21182	0.646875	2.15824	0.646875	1.96061	0.646875	2.07776	0.646875	1.95584	0.646875	1.95458	0.646875	2.04323	0.646875	2.04396	0.646875	1.91601	0.648333	2.19492	0.648333	2.25738	0.646875	2.16468	0.646875	2.04829	0.646875	2.07288	0.646875	1.99055	0.646875	2.04425	0.646875	1.96198	0.646875	1.96635	0.646875	2.07878	0.646875	2.06568	0.646875	2.06661
0.65	0.884384	0.65	2.25522	0.65	2.34867	0.65	2.31597	0.65	2.20722	0.648542	2.15559	0.648542	1.97663	0.648542	2.06159	0.648542	1.95006	0.648542	1.93492	0.648542	2.03964	0.648542	2.03076	0.648542	1.92238	0.65	2.20712	0.65	2.2781	0.648542	2.15131	0.648542	2.01758	0.648542	2.07647	0.648542	1.95189	0.648542	2.04838	0.648542	1.97253	0.648542	1.97244	0.648542	2.08816	0.648542	2.0606	0.648542	2.0638
0.651667	0.881612	0.651667	2.25982	0.651667	2.36247	0.651667	2.33273	0.651667	2.20408	0.650208	2.14191	0.650208	1.98948	0.650208	2.0582	0.650208	1.95703	0.650208	1.91817	0.650208	2.02221	0.650208	2.02292	0.650208	1.92251	0.651667	2.22187	0.651667	2.2836	0.650208	2.12575	0.650208	1.98441	0.650208	2.07172	0.650208	1.918	0.650208	2.05939	0.650208	1.98807	0.650208	1.97808	0.650208	2.09662	0.650208	2.04886	0.650208	2.05655
0.653333	0.870913	0.653333	2.26579	0.653333	2.37841	0.653333	2.34402	0.653333	2.20481	0.651875	2.11596	0.651875	2.00231	0.651875	2.06822	0.651875	1.97505	0.651875	1.91002	0.651875	2.00421	0.651875	2.02458	0.651875	1.91227	0.653333	2.238	0.653333	2.27298	0.651875	2.10475	0.651875	1.95894	0.651875	2.06514	0.651875	1.90277	0.651875	2.08246	0.651875	2.00429	0.651875	1.9813	0.651875	2.10112	0.651875	2.02452	0.651875	2.04617
0.655	0.861019	0.655	2.26365	0.655	2.38793	0.655	2.34832	0.655	2.20811	0.653542	2.0859	0.653542	2.01762	0.653542	2.0778	0.653542	1.9909	0.653542	1.91506	0.653542	1.98592	0.653542	2.02248	0.653542	1.89716	0.655	2.24976	0.655	2.25344	0.653542	2.10246	0.653542	1.94547	0.653542	2.06179	0.653542	1.90465	0.653542	2.10415	0.653542	2.01751	0.653542	1.98945	0.653542	2.10231	0.653542	1.991	0.653542	2.04279
0.656667	0.856414	0.656667	2.25697	0.656667	2.38865	0.656667	2.34791	0.656667	2.20422	0.655208	2.07205	0.655208	2.031	0.655208	2.08564	0.655208	1.9954	0.655208	1.92739	0.655208	1.97146	0.655208	2.01661	0.655208	1.87968	0.656667	2.26072	0.656667	2.23444	0.655208	2.11863	0.655208	1.9462	0.655208	2.0532	0.655208	1.9168	0.655208	2.11083	0.655208	2.02051	0.655208	1.99927	0.655208	2.10456	0.655208	1.96409	0.655208	2.04942
0.658333	0.849612	0.658333	2.25143	0.658333	2.38439	0.658333	2.34751	0.658333	2.19201	0.656875	2.07522	0.656875	2.03449	0.656875	2.0952	0.656875	1.99763	0.656875	1.94103	0.656875	1.96125	0.656875	2.02378	0.656875	1.86553	0.658333	2.27031	0.658333	2.21901	0.656875	2.13743	0.656875	1.96403	0.656875	2.04533	0.656875	1.93713	0.656875	2.10416	0.656875	2.01326	0.656875	2.01388	0.656875	2.10355	0.656875	1.9568	0.656875	2.05804
0.66	0.840567	0.66	2.24887	0.66	2.3809	0.66	2.34511	0.66	2.18542	0.658542	2.0845	0.658542	2.02543	0.658542	2.10519	0.658542	2.00003	0.658542	1.95622	0.658542	1.95447	0.658542	2.04379	0.658542	1.84828	0.66	2.27495	0.66	2.20815	0.658542	2.14678	0.658542	1.99517	0.658542	2.04566	0.658542	1.95815	0.658542	2.08481	0.658542	2.00359	0.658542	2.03351	0.658542	2.10568	0.658542	1.95803	0.658542	2.06093
0.661667	0.828899	0.661667	2.24656	0.661667	2.38062	0.661667	2.33927	0.661667	2.18011	0.660208	2.09915	0.660208	2.01538	0.660208	2.11139	0.660208	1.99798	0.660208	1.97718	0.660208	1.95988	0.660208	2.06083	0.660208	1.83559	0.661667	2.27644	0.661667	2.19458	0.660208	2.15454	0.660208	2.03411	0.660208	2.05283	0.660208	1.97493	0.660208	2.05836	0.660208	1.98779	0.660208	2.05503	0.660208	2.11525	0.660208	1.95175	0.660208	2.06189
0.663333	0.816122	0.663333	2.25431	0.663333	2.37864	0.663333	2.33037	0.663333	2.17297	0.661875	2.12213	0.661875	2.01612	0.661875	2.10837	0.661875	1.98968	0.661875	1.99568	0.661875	1.971	0.661875	2.06791	0.661875	1.83657	0.663333	2.27383	0.663333	2.18071	0.661875	2.1567	0.661875	2.07108	0.661875	2.05848	0.661875	1.98936	0.661875	2.02588	0.661875	1.96743	0.661875	2.06172	0.661875	2.1282	0.661875	1.95144	0.661875	2.07523
0.665	0.807248	0.665	2.27713	0.665	2.37641	0.665	2.32296	0.665	2.16784	0.663542	2.1468	0.663542	2.02637	0.663542	2.10928	0.663542	1.97289	0.663542	2.0069	0.663542	1.99246	0.663542	2.07531	0.663542	1.84609	0.665	2.27474	0.665	2.16962	0.663542	2.14912	0.663542	2.09377	0.663542	2.06119	0.663542	2.00199	0.663542	2.00062	0.663542	1.94632	0.663542	2.05123	0.663542	2.14456	0.663542	1.97164	0.663542	2.09602
0.666667	0.799641	0.666667	2.30564	0.666667	2.3822	0.666667	2.32241	0.666667	2.1749	0.665208	2.1591	0.665208	2.02638	0.665208	2.11307	0.665208	1.95894	0.665208	2.01313	0.665208	2.01602	0.665208	2.0839	0.665208	1.86116	0.666667	2.28282	0.666667	2.15949	0.665208	2.12827	0.665208	2.09633	0.665208	2.06522	0.665208	2.01284	0.665208	1.99738	0.665208	1.93	0.665208	2.04079	0.665208	2.15992	0.665208	2.00537	0.665208	2.11924
0.668333	0.797555	0.668333	2.32706	0.668333	2.3965	0.668333	2.34126	0.668333	2.19492	0.666875	2.15353	0.666875	2.01146	0.666875	2.11488	0.666875	1.95333	0.666875	2.02415	0.666875	2.03045	0.666875	2.08616	0.666875	1.8822	0.668333	2.29161	0.668333	2.14658	0.666875	2.10764	0.666875	2.09141	0.666875	2.07476	0.666875	2.02623	0.666875	2.01125	0.666875	1.93097	0.666875	2.04076	0.666875	2.16296	0.666875	2.03232	0.666875	2.14017
0.67	0.794396	0.67	2.33091	0.67	2.40631	0.67	2.37373	0.67	2.21265	0.668542	2.14207	0.668542	1.98913	0.668542	2.10958	0.668542	1.94718	0.668542	2.03977	0.668542	2.03504	0.668542	2.07537	0.668542	1.91627	0.67	2.29821	0.67	2.13563	0.668542	2.09906	0.668542	2.08998	0.668542	2.08373	0.668542	2.05052	0.668542	2.03509	0.668542	1.94264	0.668542	2.04212	0.668542	2.14476	0.668542	2.05175	0.668542	2.15872
0.671667	0.79225	0.671667	2.31622	0.671667	2.39974	0.671667	2.40431	0.671667	2.22982	0.670208	2.13386	0.670208	1.9701	0.670208	2.11046	0.670208	1.94211	0.670208	2.05249	0.670208	2.02664	0.670208	2.06395	0.670208	1.95058	0.671667	2.30616	0.671667	2.13419	0.670208	2.10368	0.670208	2.08192	0.670208	2.09255	0.670208	2.08221	0.670208	2.06037	0.670208	1.95626	0.670208	2.03267	0.670208	2.10591	0.670208	2.0721	0.670208	2.17033
0.673333	0.793189	0.673333	2.29358	0.673333	2.38653	0.673333	2.4232	0.673333	2.25054	0.671875	2.12854	0.671875	1.95395	0.671875	2.11684	0.671875	1.94346	0.671875	2.05736	0.671875	2.01482	0.671875	2.05865	0.671875	1.97377	0.673333	2.32205	0.673333	2.14151	0.671875	2.11684	0.671875	2.04952	0.671875	2.1036	0.671875	2.10349	0.671875	2.08163	0.671875	1.96403	0.671875	2.01897	0.671875	2.06824	0.671875	2.08302	0.671875	2.16869
0.675	0.795566	0.675	2.27123	0.675	2.3756	0.675	2.43374	0.675	2.27321	0.673542	2.1181	0.673542	1.93616	0.673542	2.12331	0.673542	1.96482	0.673542	2.04578	0.673542	2.00082	0.673542	2.052	0.673542	1.98972	0.675	2.33499	0.675	2.15579	0.673542	2.13013	0.673542	2.01018	0.673542	2.10977	0.673542	2.10965	0.673542	2.09377	0.673542	1.97287	0.673542	2.01279	0.673542	2.03702	0.673542	2.07477	0.673542	2.15796
0.676667	0.804961	0.676667	2.25586	0.676667	2.36497	0.676667	2.44758	0.676667	2.28146	0.675208	2.10617	0.675208	1.93378	0.675208	2.12256	0.675208	1.99703	0.675208	2.02713	0.675208	1.99066	0.675208	2.04457	0.675208	1.99979	0.676667	2.33112	0.676667	2.17296	0.675208	2.13791	0.675208	1.99276	0.675208	2.10526	0.675208	2.10903	0.675208	2.08532	0.675208	1.99251	0.675208	2.00865	0.675208	2.01105	0.675208	2.05492	0.675208	2.14618
0.678333	0.821836	0.678333	2.24456	0.678333	2.34968	0.678333	2.44984	0.678333	2.27054	0.676875	2.0971	0.676875	1.94436	0.676875	2.11315	0.676875	2.01514	0.676875	2.00918	0.676875	1.99117	0.676875	2.03697	0.676875	1.991	0.678333	2.31596	0.678333	2.19285	0.676875	2.14051	0.676875	1.99777	0.676875	2.08846	0.676875	2.10406	0.676875	2.06969	0.676875	2.01	0.676875	1.99505	0.676875	1.99556	0.676875	2.03641	0.676875	2.14119
0.68	0.846572	0.68	2.24409	0.68	2.33745	0.68	2.4377	0.68	2.25739	0.678542	2.08731	0.678542	1.9684	0.678542	2.10545	0.678542	2.02227	0.678542	1.99898	0.678542	1.99626	0.678542	2.03259	0.678542	1.96124	0.68	2.30257	0.68	2.20757	0.678542	2.14571	0.678542	2.00547	0.678542	2.06967	0.678542	2.09285	0.678542	2.0571	0.678542	2.02059	0.678542	1.96857	0.678542	1.99525	0.678542	2.02636	0.678542	2.15023
0.681667	0.871211	0.681667	2.25748	0.681667	2.34092	0.681667	2.42114	0.681667	2.25354	0.680208	2.0721	0.680208	1.98629	0.680208	2.09467	0.680208	2.02738	0.680208	1.99525	0.680208	2.00486	0.680208	2.02481	0.680208	1.93286	0.681667	2.29576	0.681667	2.22016	0.680208	2.15305	0.680208	2.01194	0.680208	2.05736	0.680208	2.07433	0.680208	2.05944	0.680208	2.02639	0.680208	1.93721	0.680208	2.00614	0.680208	2.02784	0.680208	2.16407
0.683333	0.893831	0.683333	2.27202	0.683333	2.35438	0.683333	2.41691	0.683333	2.2475	0.681875	2.05189	0.681875	1.99303	0.681875	2.08423	0.681875	2.03502	0.681875	1.99755	0.681875	2.01036	0.681875	2.01753	0.681875	1.91665	0.683333	2.29394	0.683333	2.22778	0.681875	2.15428	0.681875	2.03762	0.681875	2.04587	0.681875	2.05473	0.681875	2.07642	0.681875	2.03557	0.681875	1.91686	0.681875	2.01689	0.681875	2.03817	0.681875	2.17849
0.685	0.91327	0.685	2.27807	0.685	2.36861	0.685	2.42716	0.685	2.23017	0.683542	2.03851	0.683542	1.99767	0.683542	2.06958	0.683542	2.03186	0.683542	2.01022	0.683542	2.00896	0.683542	2.0184	0.683542	1.90623	0.685	2.2973	0.685	2.22704	0.683542	2.14858	0.683542	2.07833	0.683542	2.03662	0.683542	2.03116	0.683542	2.09492	0.683542	2.04165	0.683542	1.91537	0.683542	2.0206	0.683542	2.05221	0.683542	2.1871
0.686667	0.926957	0.686667	2.2794	0.686667	2.3775	0.686667	2.43375	0.686667	2.21587	0.685208	2.03324	0.685208	2.00348	0.685208	2.05518	0.685208	2.01301	0.685208	2.01573	0.685208	1.99912	0.685208	2.02614	0.685208	1.89355	0.686667	2.2996	0.686667	2.21691	0.685208	2.14203	0.685208	2.10509	0.685208	2.03148	0.685208	2.00648	0.685208	2.11376	0.685208	2.03781	0.685208	1.93685	0.685208	2.02439	0.685208	2.05855	0.685208	2.19524
0.688333	0.933565	0.688333	2.29615	0.688333	2.37996	0.688333	2.44024	0.688333	2.2104	0.686875	2.03513	0.686875	2.01252	0.686875	2.05294	0.686875	1.99844	0.686875	2.01321	0.686875	1.98541	0.686875	2.03175	0.686875	1.88908	0.688333	2.29909	0.688333	2.20821	0.686875	2.12669	0.686875	2.10588	0.686875	2.0339	0.686875	1.98865	0.686875	2.12007	0.686875	2.0338	0.686875	1.96854	0.686875	2.02844	0.686875	2.05249	0.686875	2.20349
0.69	0.943214	0.69	2.32013	0.69	2.3755	0.69	2.44626	0.69	2.20507	0.688542	2.0442	0.688542	2.01257	0.688542	2.06081	0.688542	1.99506	0.688542	2.00635	0.688542	1.97698	0.688542	2.03319	0.688542	1.89736	0.69	2.29201	0.69	2.20875	0.688542	2.10349	0.688542	2.08964	0.688542	2.04465	0.688542	1.97126	0.688542	2.1184	0.688542	2.03453	0.688542	2.00229	0.688542	2.02852	0.688542	2.03507	0.688542	2.20063
0.691667	0.965334	0.691667	2.33779	0.691667	2.36706	0.691667	2.45084	0.691667	2.1923	0.690208	2.05889	0.690208	2.00927	0.690208	2.07522	0.690208	1.99874	0.690208	2.00666	0.690208	1.97474	0.690208	2.03118	0.690208	1.90459	0.691667	2.2802	0.691667	2.21906	0.690208	2.07462	0.690208	2.07386	0.690208	2.05636	0.690208	1.9547	0.690208	2.10689	0.690208	2.03633	0.690208	2.03174	0.690208	2.02294	0.690208	2.01332	0.690208	2.19484
0.693333	0.989713	0.693333	2.34102	0.693333	2.36294	0.693333	2.4428	0.693333	2.18682	0.691875	2.07467	0.691875	2.00515	0.691875	2.09075	0.691875	1.99435	0.691875	2.00442	0.691875	1.9796	0.691875	2.0261	0.691875	1.90093	0.693333	2.2589	0.693333	2.22936	0.691875	2.06289	0.691875	2.05401	0.691875	2.07003	0.691875	1.94012	0.691875	2.09277	0.691875	2.03855	0.691875	2.05747	0.691875	2.01283	0.691875	1.99839	0.691875	2.18643
0.695	1.00833	0.695	2.33306	0.695	2.36429	0.695	2.42423	0.695	2.19832	0.693542	2.08631	0.693542	2.0011	0.693542	2.10854	0.693542	1.99059	0.693542	1.99362	0.693542	1.99232	0.693542	2.02403	0.693542	1.88845	0.695	2.23566	0.695	2.23801	0.693542	2.06974	0.693542	2.03704	0.693542	2.08223	0.693542	1.94387	0.693542	2.08009	0.693542	2.04565	0.693542	2.07037	0.693542	2.01375	0.693542	1.99262	0.693542	2.1851
0.696667	1.02466	0.696667	2.3201	0.696667	2.36926	0.696667	2.40009	0.696667	2.21426	0.695208	2.09071	0.695208	1.99579	0.695208	2.13183	0.695208	1.99928	0.695208	1.99091	0.695208	2.01098	0.695208	2.02566	0.695208	1.88155	0.696667	2.22559	0.696667	2.24416	0.695208	2.09223	0.695208	2.03399	0.695208	2.09317	0.695208	1.95692	0.695208	2.064	0.695208	2.06178	0.695208	2.06362	0.695208	2.0226	0.695208	1.99336	0.695208	2.1801
0.698333	1.04656	0.698333	2.29628	0.698333	2.37353	0.698333	2.37008	0.698333	2.23092	0.696875	2.08795	0.696875	1.9898	0.696875	2.1501	0.696875	2.01302	0.696875	2.00088	0.696875	2.02935	0.696875	2.03457	0.696875	1.87918	0.698333	2.22382	0.698333	2.245	0.696875	2.12166	0.696875	2.04679	0.696875	2.10068	0.696875	1.96397	0.696875	2.05118	0.696875	2.07678	0.696875	2.0513	0.696875	2.03849	0.696875	1.99897	0.696875	2.1686
0.7	1.06432	0.7	2.27038	0.7	2.37522	0.7	2.33918	0.7	2.24744	0.698542	2.07917	0.698542	1.98762	0.698542	2.15516	0.698542	2.0217	0.698542	2.0197	0.698542	2.04377	0.698542	2.04547	0.698542	1.86729	0.7	2.21746	0.7	2.2388	0.698542	2.13847	0.698542	2.06964	0.698542	2.10433	0.698542	1.97518	0.698542	2.04205	0.698542	2.08526	0.698542	2.04717	0.698542	2.05305	0.698542	2.00629	0.698542	2.15668
0.701667	1.06609	0.701667	2.25672	0.701667	2.37539	0.701667	2.31387	0.701667	2.26123	0.700208	2.068	0.700208	1.99198	0.700208	2.14695	0.700208	2.01668	0.700208	2.02885	0.700208	2.05407	0.700208	2.05482	0.700208	1.84128	0.701667	2.20031	0.701667	2.22473	0.700208	2.14159	0.700208	2.09019	0.700208	2.10618	0.700208	1.99191	0.700208	2.03983	0.700208	2.08754	0.700208	2.05258	0.700208	2.06044	0.700208	2.01427	0.700208	2.15069
0.703333	1.06507	0.703333	2.26802	0.703333	2.3792	0.703333	2.30163	0.703333	2.2683	0.701875	2.05258	0.701875	1.99958	0.701875	2.13262	0.701875	2.01055	0.701875	2.04042	0.701875	2.05997	0.701875	2.06023	0.701875	1.81692	0.703333	2.18713	0.703333	2.21202	0.701875	2.13359	0.701875	2.10878	0.701875	2.10742	0.701875	2.01379	0.701875	2.0465	0.701875	2.07235	0.701875	2.04753	0.701875	2.0584	0.701875	2.02227	0.701875	2.14884
0.705	1.0771	0.705	2.29702	0.705	2.38696	0.705	2.29042	0.705	2.26889	0.703542	2.03555	0.703542	2.00831	0.703542	2.12307	0.703542	2.0051	0.703542	2.04968	0.703542	2.06036	0.703542	2.05382	0.703542	1.81135	0.705	2.18584	0.705	2.19786	0.703542	2.12397	0.703542	2.11975	0.703542	2.10786	0.703542	2.03077	0.703542	2.05871	0.703542	2.04663	0.703542	2.03214	0.703542	2.04656	0.703542	2.02949	0.703542	2.14022
0.706667	1.09931	0.706667	2.32448	0.706667	2.39424	0.706667	2.2888	0.706667	2.2599	0.705208	2.03216	0.705208	2.01357	0.705208	2.11363	0.705208	2.00061	0.705208	2.04971	0.705208	2.06104	0.705208	2.04176	0.705208	1.816	0.706667	2.18625	0.706667	2.18467	0.705208	2.1122	0.705208	2.11856	0.705208	2.11533	0.705208	2.0454	0.705208	2.07786	0.705208	2.02023	0.705208	2.01881	0.705208	2.03183	0.705208	2.03643	0.705208	2.13023
0.708333	1.11567	0.708333	2.34295	0.708333	2.40017	0.708333	2.30089	0.708333	2.24169	0.706875	2.04617	0.706875	2.0159	0.706875	2.10708	0.706875	2.00065	0.706875	2.0369	0.706875	2.0631	0.706875	2.02676	0.706875	1.82535	0.708333	2.18003	0.708333	2.16844	0.706875	2.10396	0.706875	2.1132	0.706875	2.12966	0.706875	2.05638	0.706875	2.09304	0.706875	2.00445	0.706875	2.01294	0.706875	2.0228	0.706875	2.03973	0.706875	2.12869
0.71	1.13021	0.71	2.35655	0.71	2.4144	0.71	2.32224	0.71	2.22251	0.708542	2.06559	0.708542	2.01473	0.708542	2.10551	0.708542	2.0005	0.708542	2.02118	0.708542	2.06868	0.708542	2.01547	0.708542	1.83911	0.71	2.17073	0.71	2.15403	0.708542	2.11178	0.708542	2.11461	0.708542	2.1456	0.708542	2.0592	0.708542	2.10332	0.708542	1.99516	0.708542	2.01122	0.708542	2.02993	0.708542	2.04503	0.708542	2.14118
0.711667	1.14989	0.711667	2.36113	0.711667	2.4318	0.711667	2.33901	0.711667	2.20969	0.710208	2.07438	0.710208	2.01269	0.710208	2.11284	0.710208	2.00591	0.710208	2.01653	0.710208	2.07071	0.710208	2.00528	0.710208	1.86339	0.711667	2.16695	0.711667	2.14157	0.710208	2.13022	0.710208	2.12363	0.710208	2.14969	0.710208	2.05564	0.710208	2.10194	0.710208	1.99273	0.710208	2.01388	0.710208	2.05212	0.710208	2.05173	0.710208	2.15288
0.713333	1.1697	0.713333	2.354	0.713333	2.4368	0.713333	2.34798	0.713333	2.19893	0.711875	2.07793	0.711875	2.01954	0.711875	2.12792	0.711875	2.01821	0.711875	2.01117	0.711875	2.07078	0.711875	1.9922	0.711875	1.88783	0.713333	2.17261	0.713333	2.13607	0.711875	2.13696	0.711875	2.13659	0.711875	2.1432	0.711875	2.05173	0.711875	2.09288	0.711875	2.0021	0.711875	2.0283	0.711875	2.07461	0.711875	2.0564	0.711875	2.15752
0.715	1.18192	0.715	2.34547	0.715	2.4237	0.715	2.36892	0.715	2.18117	0.713542	2.07993	0.713542	2.03348	0.713542	2.14148	0.713542	2.03904	0.713542	2.0116	0.713542	2.07314	0.713542	1.98518	0.713542	1.89391	0.715	2.17904	0.715	2.14345	0.713542	2.12936	0.713542	2.14607	0.713542	2.13443	0.713542	2.05046	0.713542	2.08308	0.713542	2.01694	0.713542	2.04146	0.713542	2.08803	0.713542	2.06024	0.713542	2.16157
0.716667	1.18815	0.716667	2.34389	0.716667	2.40107	0.716667	2.395	0.716667	2.17051	0.715208	2.07411	0.715208	2.04547	0.715208	2.14732	0.715208	2.05935	0.715208	2.0147	0.715208	2.07753	0.715208	1.9834	0.715208	1.88332	0.716667	2.18376	0.716667	2.15618	0.715208	2.11626	0.715208	2.15276	0.715208	2.12829	0.715208	2.04269	0.715208	2.07324	0.715208	2.03156	0.715208	2.03753	0.715208	2.09595	0.715208	2.06178	0.715208	2.16822
0.718333	1.19847	0.718333	2.34421	0.718333	2.38682	0.718333	2.40245	0.718333	2.1755	0.716875	2.05883	0.716875	2.04919	0.716875	2.14032	0.716875	2.06489	0.716875	2.01481	0.716875	2.08325	0.716875	1.98672	0.716875	1.86632	0.718333	2.1909	0.718333	2.16948	0.716875	2.10716	0.716875	2.15297	0.716875	2.12705	0.716875	2.03206	0.716875	2.06594	0.716875	2.04059	0.716875	2.02199	0.716875	2.10154	0.716875	2.0574	0.716875	2.17622
0.72	1.20983	0.72	2.34161	0.72	2.3779	0.72	2.38241	0.72	2.19134	0.718542	2.05084	0.718542	2.04878	0.718542	2.12703	0.718542	2.06386	0.718542	2.00205	0.718542	2.08402	0.718542	1.9853	0.718542	1.86126	0.72	2.20939	0.72	2.17529	0.718542	2.0994	0.718542	2.14745	0.718542	2.13012	0.718542	2.01727	0.718542	2.05754	0.718542	2.0465	0.718542	2.00663	0.718542	2.09602	0.718542	2.0436	0.718542	2.1736
0.721667	1.21406	0.721667	2.33396	0.721667	2.37931	0.721667	2.3471	0.721667	2.20033	0.720208	2.05439	0.720208	2.0486	0.720208	2.11301	0.720208	2.06131	0.720208	1.98139	0.720208	2.08683	0.720208	1.98211	0.720208	1.86558	0.721667	2.23365	0.721667	2.1809	0.720208	2.09122	0.720208	2.14197	0.720208	2.14636	0.720208	2.00626	0.720208	2.05579	0.720208	2.04711	0.720208	1.99877	0.720208	2.08341	0.720208	2.02407	0.720208	2.1707
0.723333	1.21693	0.723333	2.32361	0.723333	2.38819	0.723333	2.32044	0.723333	2.19648	0.721875	2.06315	0.721875	2.04443	0.721875	2.10142	0.721875	2.05708	0.721875	1.96993	0.721875	2.08908	0.721875	1.97809	0.721875	1.87215	0.723333	2.24805	0.723333	2.18654	0.721875	2.08755	0.721875	2.13449	0.721875	2.16594	0.721875	2.00501	0.721875	2.05246	0.721875	2.05012	0.721875	1.99008	0.721875	2.08037	0.721875	2.00818	0.721875	2.17266
0.725	1.21898	0.725	2.30248	0.725	2.40825	0.725	2.30184	0.725	2.19386	0.723542	2.06617	0.723542	2.03123	0.723542	2.09558	0.723542	2.04501	0.723542	1.96358	0.723542	2.08861	0.723542	1.96622	0.723542	1.88072	0.725	2.24681	0.725	2.1899	0.723542	2.0858	0.723542	2.13066	0.723542	2.18313	0.723542	2.00704	0.723542	2.04223	0.723542	2.06036	0.723542	1.98276	0.723542	2.09145	0.723542	1.99246	0.723542	2.17733
0.726667	1.2257	0.726667	2.28655	0.726667	2.43505	0.726667	2.28512	0.726667	2.20101	0.725208	2.07412	0.725208	2.01389	0.725208	2.09744	0.725208	2.02802	0.725208	1.96419	0.725208	2.07816	0.725208	1.95465	0.725208	1.89152	0.726667	2.23958	0.726667	2.19753	0.725208	2.08464	0.725208	2.13559	0.725208	2.18259	0.725208	2.00922	0.725208	2.03458	0.725208	2.07139	0.725208	1.98872	0.725208	2.11197	0.725208	1.97922	0.725208	2.18207
0.728333	1.22445	0.728333	2.29671	0.728333	2.46565	0.728333	2.27727	0.728333	2.21317	0.726875	2.09067	0.726875	2.00244	0.726875	2.1053	0.726875	2.01884	0.726875	1.97429	0.726875	2.06356	0.726875	1.95263	0.726875	1.90147	0.728333	2.23683	0.728333	2.20807	0.726875	2.09092	0.726875	2.14851	0.726875	2.17219	0.726875	2.00248	0.726875	2.04026	0.726875	2.08537	0.726875	2.0015	0.726875	2.12963	0.726875	1.97569	0.726875	2.17996
0.73	1.21735	0.73	2.32106	0.73	2.49334	0.73	2.28637	0.73	2.22112	0.728542	2.10293	0.728542	1.99928	0.728542	2.11394	0.728542	2.02081	0.728542	1.99393	0.728542	2.05119	0.728542	1.96885	0.728542	1.9044	0.73	2.22756	0.73	2.22126	0.728542	2.10149	0.728542	2.15494	0.728542	2.15551	0.728542	1.9862	0.728542	2.05941	0.728542	2.10134	0.728542	2.00946	0.728542	2.14563	0.728542	1.97935	0.728542	2.18428
0.731667	1.21503	0.731667	2.3452	0.731667	2.50307	0.731667	2.31007	0.731667	2.23005	0.730208	2.10689	0.730208	1.99667	0.730208	2.12263	0.730208	2.02719	0.730208	2.01536	0.730208	2.03712	0.730208	1.99433	0.730208	1.90628	0.731667	2.21451	0.731667	2.22968	0.730208	2.11608	0.730208	2.14402	0.730208	2.13407	0.730208	1.96764	0.730208	2.07594	0.730208	2.11901	0.730208	2.00821	0.730208	2.15741	0.730208	1.97967	0.730208	2.18835
0.733333	1.22	0.733333	2.36052	0.733333	2.49904	0.733333	2.33123	0.733333	2.24651	0.731875	2.1105	0.731875	1.98327	0.731875	2.13031	0.731875	2.02856	0.731875	2.02484	0.731875	2.01895	0.731875	2.02134	0.731875	1.90821	0.733333	2.20382	0.733333	2.2383	0.731875	2.13123	0.731875	2.12595	0.731875	2.11344	0.731875	1.94476	0.731875	2.0828	0.731875	2.13151	0.731875	2.00258	0.731875	2.15738	0.731875	1.96929	0.731875	2.19397
0.735	1.2249	0.735	2.38101	0.735	2.49363	0.735	2.3421	0.735	2.25969	0.733542	2.12457	0.733542	1.96814	0.733542	2.13146	0.733542	2.02401	0.733542	2.02815	0.733542	1.99962	0.733542	2.04732	0.733542	1.90864	0.735	2.20671	0.735	2.25513	0.733542	2.14343	0.733542	2.10589	0.733542	2.09096	0.733542	1.92502	0.733542	2.08496	0.733542	2.13452	0.733542	2.00666	0.733542	2.14772	0.733542	1.95564	0.733542	2.19476
0.736667	1.21609	0.736667	2.39895	0.736667	2.49107	0.736667	2.34454	0.736667	2.26315	0.735208	2.1276	0.735208	1.96572	0.735208	2.12903	0.735208	2.02032	0.735208	2.0223	0.735208	1.99497	0.735208	2.06698	0.735208	1.9087	0.736667	2.21522	0.736667	2.27449	0.735208	2.14718	0.735208	2.08975	0.735208	2.07869	0.735208	1.9119	0.735208	2.07557	0.735208	2.13397	0.735208	2.01205	0.735208	2.12701	0.735208	1.94757	0.735208	2.19224
0.738333	1.21148	0.738333	2.39602	0.738333	2.4769	0.738333	2.34411	0.738333	2.26107	0.736875	2.1132	0.736875	1.98079	0.736875	2.12855	0.736875	2.02312	0.736875	2.00555	0.736875	2.00452	0.736875	2.07113	0.736875	1.91408	0.738333	2.21837	0.738333	2.29697	0.736875	2.13239	0.736875	2.07928	0.736875	2.07946	0.736875	1.91575	0.736875	2.05462	0.736875	2.12369	0.736875	2.01672	0.736875	2.10698	0.736875	1.9524	0.736875	2.1944
0.74	1.22237	0.74	2.37514	0.74	2.44623	0.74	2.34564	0.74	2.26364	0.738542	2.08895	0.738542	1.99778	0.738542	2.13349	0.738542	2.02708	0.738542	1.98236	0.738542	2.02249	0.738542	2.06201	0.738542	1.92017	0.74	2.2197	0.74	2.31872	0.738542	2.10969	0.738542	2.07787	0.738542	2.09396	0.738542	1.93752	0.738542	2.03239	0.738542	2.10983	0.738542	2.02712	0.738542	2.09507	0.738542	1.97214	0.738542	2.19694
0.741667	1.24516	0.741667	2.35634	0.741667	2.42085	0.741667	2.35751	0.741667	2.27112	0.740208	2.07086	0.740208	2.01255	0.740208	2.13296	0.740208	2.0344	0.740208	1.96164	0.740208	2.04641	0.740208	2.04667	0.740208	1.91545	0.741667	2.22292	0.741667	2.33557	0.740208	2.09022	0.740208	2.09071	0.740208	2.10872	0.740208	1.96668	0.740208	2.02664	0.740208	2.0949	0.740208	2.04408	0.740208	2.08736	0.740208	2.00206	0.740208	2.20468
0.743333	1.26765	0.743333	2.34893	0.743333	2.40968	0.743333	2.3729	0.743333	2.26923	0.741875	2.05078	0.741875	2.0347	0.741875	2.12478	0.741875	2.04982	0.741875	1.95859	0.741875	2.07771	0.741875	2.04036	0.741875	1.89774	0.743333	2.23289	0.743333	2.34518	0.741875	2.08423	0.741875	2.10741	0.741875	2.11363	0.741875	1.99747	0.741875	2.0349	0.741875	2.08785	0.741875	2.06935	0.741875	2.08335	0.741875	2.0368	0.741875	2.21054
0.745	1.28584	0.745	2.3448	0.745	2.40462	0.745	2.37961	0.745	2.26077	0.743542	2.02785	0.743542	2.06586	0.743542	2.11122	0.743542	2.06918	0.743542	1.96496	0.743542	2.11041	0.743542	2.04832	0.743542	1.88114	0.745	2.2471	0.745	2.33842	0.743542	2.09042	0.743542	2.124	0.743542	2.11703	0.743542	2.02727	0.743542	2.05002	0.743542	2.08738	0.743542	2.08107	0.743542	2.07948	0.743542	2.06997	0.743542	2.2097
0.746667	1.30634	0.746667	2.33477	0.746667	2.39617	0.746667	2.37656	0.746667	2.2487	0.745208	2.01143	0.745208	2.08765	0.745208	2.10232	0.745208	2.08547	0.745208	1.9764	0.745208	2.12898	0.745208	2.06585	0.745208	1.87687	0.746667	2.26282	0.746667	2.31733	0.745208	2.10934	0.745208	2.13348	0.745208	2.1229	0.745208	2.0545	0.745208	2.0752	0.745208	2.08827	0.745208	2.08294	0.745208	2.08539	0.745208	2.10495	0.745208	2.19671
0.748333	1.32008	0.748333	2.32595	0.748333	2.38704	0.748333	2.3756	0.748333	2.23344	0.746875	2.00293	0.746875	2.08773	0.746875	2.09988	0.746875	2.09177	0.746875	1.99033	0.746875	2.13151	0.746875	2.09097	0.746875	1.87965	0.748333	2.2748	0.748333	2.29049	0.746875	2.13324	0.746875	2.13232	0.746875	2.12514	0.746875	2.07846	0.746875	2.11263	0.746875	2.08815	0.746875	2.07678	0.746875	2.09939	0.746875	2.13335	0.746875	2.17011
0.75	1.3172	0.75	2.32499	0.75	2.38502	0.75	2.37803	0.75	2.21483	0.748542	2.00322	0.748542	2.07505	0.748542	2.10084	0.748542	2.09571	0.748542	2.00777	0.748542	2.12227	0.748542	2.11325	0.748542	1.87973	0.75	2.28576	0.75	2.26683	0.748542	2.15516	0.748542	2.12253	0.748542	2.12485	0.748542	2.09691	0.748542	2.1515	0.748542	2.08676	0.748542	2.06743	0.748542	2.11201	0.748542	2.14383	0.748542	2.14253
0.751667	1.30206	0.751667	2.32257	0.751667	2.38537	0.751667	2.37541	0.751667	2.19159	0.750208	2.0052	0.750208	2.06159	0.750208	2.10232	0.750208	2.09193	0.750208	2.01757	0.750208	2.11027	0.750208	2.12918	0.750208	1.87869	0.751667	2.30038	0.751667	2.2554	0.750208	2.16982	0.750208	2.1036	0.750208	2.12763	0.750208	2.10842	0.750208	2.17335	0.750208	2.0913	0.750208	2.04798	0.750208	2.12459	0.750208	2.14552	0.750208	2.12228
0.753333	1.27944	0.753333	2.31456	0.753333	2.38785	0.753333	2.36389	0.753333	2.17505	0.751875	2.01058	0.751875	2.04787	0.751875	2.10762	0.751875	2.08104	0.751875	2.01447	0.751875	2.0942	0.751875	2.13443	0.751875	1.89059	0.753333	2.31756	0.753333	2.24327	0.751875	2.17278	0.751875	2.08288	0.751875	2.14179	0.751875	2.1083	0.751875	2.17442	0.751875	2.09136	0.751875	2.01871	0.751875	2.14081	0.751875	2.14848	0.751875	2.11193
0.755	1.25687	0.755	2.30713	0.755	2.38316	0.755	2.35236	0.755	2.16831	0.753542	2.01119	0.753542	2.03531	0.753542	2.12702	0.753542	2.07444	0.753542	2.01111	0.753542	2.07376	0.753542	2.1325	0.753542	1.91147	0.755	2.32363	0.755	2.23786	0.753542	2.16277	0.753542	2.06994	0.753542	2.15534	0.753542	2.096	0.753542	2.16207	0.753542	2.08698	0.753542	1.99838	0.753542	2.15859	0.753542	2.16022	0.753542	2.11608
0.756667	1.23	0.756667	2.30941	0.756667	2.37662	0.756667	2.34697	0.756667	2.16341	0.755208	2.00903	0.755208	2.03017	0.755208	2.15508	0.755208	2.07221	0.755208	2.01248	0.755208	2.05725	0.755208	2.12688	0.755208	1.92752	0.756667	2.31773	0.756667	2.24591	0.755208	2.14362	0.755208	2.06525	0.755208	2.1626	0.755208	2.08028	0.755208	2.14347	0.755208	2.07015	0.755208	1.99338	0.755208	2.16211	0.755208	2.16033	0.755208	2.12883
0.758333	1.20912	0.758333	2.31443	0.758333	2.37645	0.758333	2.34861	0.758333	2.15794	0.756875	2.00855	0.756875	2.02636	0.756875	2.18304	0.756875	2.07426	0.756875	2.01612	0.756875	2.05219	0.756875	2.11476	0.756875	1.92963	0.758333	2.31642	0.758333	2.25797	0.756875	2.13401	0.756875	2.07169	0.756875	2.16341	0.756875	2.06473	0.756875	2.11833	0.756875	2.05842	0.756875	2.00186	0.756875	2.14897	0.756875	2.13945	0.756875	2.14907
0.76	1.19847	0.76	2.32047	0.76	2.38679	0.76	2.35251	0.76	2.14791	0.758542	2.00556	0.758542	2.02531	0.758542	2.20152	0.758542	2.07005	0.758542	2.0135	0.758542	2.0553	0.758542	2.10386	0.758542	1.92919	0.76	2.32669	0.76	2.26476	0.758542	2.13719	0.758542	2.08574	0.758542	2.15884	0.758542	2.05103	0.758542	2.09298	0.758542	2.05261	0.758542	2.00845	0.758542	2.1363	0.758542	2.11708	0.758542	2.16485
0.761667	1.19713	0.761667	2.32414	0.761667	2.40172	0.761667	2.3592	0.761667	2.14405	0.760208	2.00427	0.760208	2.02268	0.760208	2.21585	0.760208	2.06673	0.760208	2.01552	0.760208	2.05092	0.760208	2.10319	0.760208	1.93334	0.761667	2.33535	0.761667	2.26022	0.760208	2.1421	0.760208	2.10395	0.760208	2.15517	0.760208	2.03606	0.760208	2.07452	0.760208	2.04983	0.760208	2.01327	0.760208	2.13261	0.760208	2.0997	0.760208	2.16076
0.763333	1.20392	0.763333	2.32589	0.763333	2.40909	0.763333	2.37154	0.763333	2.14924	0.761875	2.01513	0.761875	2.02408	0.761875	2.22217	0.761875	2.06871	0.761875	2.02788	0.761875	2.03933	0.761875	2.11269	0.761875	1.93842	0.763333	2.32907	0.763333	2.25586	0.761875	2.13993	0.761875	2.11997	0.761875	2.1525	0.761875	2.0223	0.761875	2.07537	0.761875	2.04644	0.761875	2.01448	0.761875	2.13276	0.761875	2.09267	0.761875	2.13935
0.765	1.22118	0.765	2.31583	0.765	2.42122	0.765	2.3874	0.765	2.15915	0.763542	2.04171	0.763542	2.02068	0.763542	2.22058	0.763542	2.07015	0.763542	2.04264	0.763542	2.03139	0.763542	2.12403	0.763542	1.94045	0.765	2.31294	0.765	2.25855	0.763542	2.14622	0.763542	2.12266	0.763542	2.15851	0.763542	2.0171	0.763542	2.08634	0.763542	2.04022	0.763542	2.01192	0.763542	2.13207	0.763542	2.08604	0.763542	2.11118
0.766667	1.25115	0.766667	2.3024	0.766667	2.44039	0.766667	2.40118	0.766667	2.17044	0.765208	2.07613	0.765208	2.00454	0.765208	2.21041	0.765208	2.06944	0.765208	2.05275	0.765208	2.02916	0.765208	2.13305	0.765208	1.93434	0.766667	2.29637	0.766667	2.26538	0.765208	2.15754	0.765208	2.11984	0.765208	2.17339	0.765208	2.02526	0.765208	2.09516	0.765208	2.04515	0.765208	2.00441	0.765208	2.13736	0.765208	2.08411	0.765208	2.09242
0.768333	1.28046	0.768333	2.29783	0.768333	2.45914	0.768333	2.39845	0.768333	2.18323	0.766875	2.10176	0.766875	1.98475	0.766875	2.19803	0.766875	2.06354	0.766875	2.0541	0.766875	2.02283	0.766875	2.13599	0.766875	1.92581	0.768333	2.28056	0.768333	2.27579	0.766875	2.15749	0.766875	2.11132	0.766875	2.18584	0.766875	2.04515	0.766875	2.09579	0.766875	2.05229	0.766875	1.99335	0.766875	2.14561	0.766875	2.08594	0.766875	2.07946
0.77	1.30138	0.77	2.30029	0.77	2.4662	0.77	2.39137	0.77	2.19123	0.768542	2.11683	0.768542	1.96598	0.768542	2.1845	0.768542	2.0593	0.768542	2.05292	0.768542	2.01622	0.768542	2.13161	0.768542	1.91816	0.77	2.26887	0.77	2.2866	0.768542	2.13978	0.768542	2.10471	0.768542	2.19212	0.768542	2.06957	0.768542	2.08259	0.768542	2.05849	0.768542	1.98329	0.768542	2.14605	0.768542	2.08519	0.768542	2.06587
0.771667	1.31225	0.771667	2.30984	0.771667	2.45439	0.771667	2.3823	0.771667	2.18879	0.770208	2.12004	0.770208	1.95776	0.770208	2.17044	0.770208	2.06035	0.770208	2.04761	0.770208	2.02356	0.770208	2.1236	0.770208	1.91612	0.771667	2.26618	0.771667	2.29435	0.770208	2.12201	0.770208	2.09926	0.770208	2.18812	0.770208	2.0923	0.770208	2.05799	0.770208	2.06131	0.770208	1.97911	0.770208	2.1323	0.770208	2.08501	0.770208	2.06172
0.773333	1.31448	0.773333	2.32691	0.773333	2.43886	0.773333	2.37616	0.773333	2.17415	0.771875	2.1081	0.771875	1.95625	0.771875	2.15816	0.771875	2.06174	0.771875	2.03206	0.771875	2.04839	0.771875	2.11532	0.771875	1.91183	0.773333	2.2727	0.773333	2.29502	0.771875	2.11556	0.771875	2.10208	0.771875	2.17841	0.771875	2.11062	0.771875	2.02271	0.771875	2.06934	0.771875	1.99158	0.771875	2.10503	0.771875	2.07629	0.771875	2.07253
0.775	1.30697	0.775	2.3575	0.775	2.42404	0.775	2.37333	0.775	2.15767	0.773542	2.08467	0.773542	1.95848	0.773542	2.14489	0.773542	2.0628	0.773542	2.00973	0.773542	2.08286	0.773542	2.11076	0.773542	1.90195	0.775	2.28478	0.775	2.286	0.773542	2.1108	0.773542	2.10819	0.773542	2.16518	0.773542	2.11857	0.773542	1.99136	0.773542	2.08016	0.773542	2.01564	0.773542	2.07432	0.773542	2.06323	0.773542	2.08968
0.776667	1.29159	0.776667	2.38513	0.776667	2.41521	0.776667	2.37008	0.776667	2.14278	0.775208	2.05801	0.775208	1.96869	0.775208	2.13358	0.775208	2.06398	0.775208	1.99284	0.775208	2.10913	0.775208	2.10325	0.775208	1.89181	0.776667	2.29867	0.776667	2.27162	0.775208	2.10652	0.775208	2.10956	0.775208	2.14618	0.775208	2.10923	0.775208	1.9748	0.775208	2.09015	0.775208	2.04027	0.775208	2.05006	0.775208	2.0424	0.775208	2.10337
0.778333	1.27318	0.778333	2.39588	0.778333	2.41174	0.778333	2.37659	0.778333	2.13411	0.776875	2.04466	0.776875	1.98254	0.776875	2.12618	0.776875	2.06468	0.776875	1.99461	0.776875	2.12203	0.776875	2.10308	0.776875	1.89091	0.778333	2.31098	0.778333	2.26557	0.776875	2.10386	0.776875	2.11143	0.776875	2.13649	0.776875	2.08798	0.776875	1.97507	0.776875	2.09951	0.776875	2.05626	0.776875	2.04185	0.776875	2.03037	0.776875	2.11402
0.78	1.25999	0.78	2.39299	0.78	2.41999	0.78	2.38185	0.78	2.13865	0.778542	2.05614	0.778542	2.00424	0.778542	2.12403	0.778542	2.06214	0.778542	2.00547	0.778542	2.12745	0.778542	2.11321	0.778542	1.89925	0.78	2.31714	0.78	2.26702	0.778542	2.10321	0.778542	2.11617	0.778542	2.13021	0.778542	2.06353	0.778542	1.99371	0.778542	2.111	0.778542	2.05755	0.778542	2.04202	0.778542	2.02511	0.778542	2.13434
0.781667	1.24986	0.781667	2.38416	0.781667	2.44854	0.781667	2.3919	0.781667	2.15501	0.780208	2.08107	0.780208	2.02373	0.780208	2.12093	0.780208	2.05421	0.780208	2.01838	0.780208	2.13118	0.780208	2.11884	0.780208	1.90533	0.781667	2.3123	0.781667	2.26921	0.780208	2.09782	0.780208	2.12667	0.780208	2.12796	0.780208	2.04539	0.780208	2.02382	0.780208	2.11965	0.780208	2.04714	0.780208	2.05181	0.780208	2.02204	0.780208	2.15559
0.783333	1.24081	0.783333	2.36972	0.783333	2.4827	0.783333	2.4059	0.783333	2.17783	0.781875	2.1089	0.781875	2.03737	0.781875	2.1189	0.781875	2.04553	0.781875	2.03142	0.781875	2.13118	0.781875	2.1152	0.781875	1.91025	0.783333	2.30196	0.783333	2.27109	0.781875	2.09791	0.781875	2.13563	0.781875	2.1274	0.781875	2.03608	0.781875	2.05358	0.781875	2.12591	0.781875	2.02664	0.781875	2.07918	0.781875	2.01808	0.781875	2.17093
0.785	1.22847	0.785	2.34316	0.785	2.50535	0.785	2.41472	0.785	2.19427	0.783542	2.13075	0.783542	2.04323	0.783542	2.118	0.783542	2.04243	0.783542	2.04596	0.783542	2.12041	0.783542	2.10602	0.783542	1.91886	0.785	2.29204	0.785	2.26961	0.783542	2.1102	0.783542	2.1487	0.783542	2.12746	0.783542	2.03686	0.783542	2.06622	0.783542	2.13266	0.783542	2.00997	0.783542	2.12485	0.783542	2.00871	0.783542	2.17979
0.786667	1.21655	0.786667	2.31534	0.786667	2.51184	0.786667	2.42057	0.786667	2.20413	0.785208	2.14547	0.785208	2.04764	0.785208	2.12113	0.785208	2.04232	0.785208	2.06159	0.785208	2.11403	0.785208	2.1107	0.785208	1.93644	0.786667	2.28936	0.786667	2.26903	0.785208	2.12883	0.785208	2.16816	0.785208	2.12869	0.785208	2.0438	0.785208	2.06018	0.785208	2.12993	0.785208	2.00771	0.785208	2.16629	0.785208	2.00197	0.785208	2.18382
0.788333	1.21347	0.788333	2.30465	0.788333	2.51973	0.788333	2.42697	0.788333	2.20069	0.786875	2.14811	0.786875	2.05533	0.786875	2.12041	0.786875	2.04562	0.786875	2.06731	0.786875	2.12525	0.786875	2.12082	0.786875	1.95011	0.788333	2.2957	0.788333	2.25959	0.786875	2.14694	0.786875	2.18335	0.786875	2.11784	0.786875	2.04378	0.786875	2.04765	0.786875	2.11275	0.786875	2.0171	0.786875	2.18445	0.786875	1.99728	0.786875	2.17763
0.79	1.21514	0.79	2.30844	0.79	2.52784	0.79	2.43604	0.79	2.18538	0.788542	2.13472	0.788542	2.0574	0.788542	2.12077	0.788542	2.05085	0.788542	2.06897	0.788542	2.14115	0.788542	2.12406	0.788542	1.94728	0.79	2.30584	0.79	2.24663	0.788542	2.15857	0.788542	2.18553	0.788542	2.09545	0.788542	2.03424	0.788542	2.03459	0.788542	2.08609	0.788542	2.03814	0.788542	2.18077	0.788542	2.00001	0.788542	2.1555
0.791667	1.2183	0.791667	2.31539	0.791667	2.53012	0.791667	2.43409	0.791667	2.16426	0.790208	2.12119	0.790208	2.05107	0.790208	2.13118	0.790208	2.05576	0.790208	2.06611	0.790208	2.14797	0.790208	2.12423	0.790208	1.93743	0.791667	2.31476	0.791667	2.24098	0.790208	2.17199	0.790208	2.17198	0.790208	2.07418	0.790208	2.01748	0.790208	2.01927	0.790208	2.06588	0.790208	2.06167	0.790208	2.16603	0.790208	2.00976	0.790208	2.12635
0.793333	1.2175	0.793333	2.31707	0.793333	2.53302	0.793333	2.41437	0.793333	2.14624	0.791875	2.11541	0.791875	2.0435	0.791875	2.14098	0.791875	2.05594	0.791875	2.05819	0.791875	2.14662	0.791875	2.13192	0.791875	1.92858	0.793333	2.32036	0.793333	2.24791	0.791875	2.18222	0.791875	2.15378	0.791875	2.0614	0.791875	2.00573	0.791875	2.00631	0.791875	2.05072	0.791875	2.08314	0.791875	2.1471	0.791875	2.02247	0.791875	2.09767
0.795	1.2162	0.795	2.32887	0.795	2.54875	0.795	2.39777	0.795	2.13599	0.793542	2.11138	0.793542	2.04171	0.793542	2.14353	0.793542	2.04561	0.793542	2.04534	0.793542	2.14496	0.793542	2.14389	0.793542	1.91975	0.795	2.32383	0.795	2.26419	0.793542	2.17789	0.793542	2.13888	0.793542	2.06351	0.793542	1.99971	0.793542	2.00973	0.793542	2.03836	0.793542	2.09187	0.793542	2.12379	0.793542	2.03595	0.793542	2.07774
0.796667	1.21999	0.796667	2.34874	0.796667	2.56985	0.796667	2.391	0.796667	2.12845	0.795208	2.10073	0.795208	2.04317	0.795208	2.13064	0.795208	2.03384	0.795208	2.02665	0.795208	2.14209	0.795208	2.14657	0.795208	1.90845	0.796667	2.32205	0.796667	2.28141	0.795208	2.15909	0.795208	2.12614	0.795208	2.07508	0.795208	2.00415	0.795208	2.02688	0.795208	2.029	0.795208	2.08463	0.795208	2.103	0.795208	2.04899	0.795208	2.06903
0.798333	1.22797	0.798333	2.36678	0.798333	2.56874	0.798333	2.38201	0.798333	2.12537	0.796875	2.09488	0.796875	2.04334	0.796875	2.12118	0.796875	2.02736	0.796875	2.01084	0.796875	2.13253	0.796875	2.14518	0.796875	1.90231	0.798333	2.31149	0.798333	2.29385	0.796875	2.13148	0.796875	2.11597	0.796875	2.09347	0.796875	2.01665	0.796875	2.04103	0.796875	2.02246	0.796875	2.07021	0.796875	2.08268	0.796875	2.06164	0.796875	2.07504
0.8	1.24452	0.8	2.37824	0.8	2.54636	0.8	2.37015	0.8	2.13499	0.798542	2.0967	0.798542	2.0374	0.798542	2.12228	0.798542	2.02466	0.798542	2.00104	0.798542	2.12096	0.798542	2.14642	0.798542	1.90684	0.8	2.29565	0.8	2.3041	0.798542	2.11409	0.798542	2.10802	0.798542	2.11777	0.798542	2.03414	0.798542	2.04615	0.798542	2.01429	0.798542	2.04983	0.798542	2.07497	0.798542	2.07968	0.798542	2.09141
0.801667	1.26077	0.801667	2.38631	0.801667	2.51722	0.801667	2.35831	0.801667	2.15327	0.800208	2.10057	0.800208	2.03001	0.800208	2.12801	0.800208	2.02587	0.800208	1.99703	0.800208	2.11373	0.800208	2.15201	0.800208	1.90788	0.801667	2.28831	0.801667	2.31495	0.800208	2.10029	0.800208	2.11248	0.800208	2.13356	0.800208	2.05665	0.800208	2.0566	0.800208	2.00108	0.800208	2.03332	0.800208	2.08094	0.800208	2.09694	0.800208	2.11411
0.803333	1.2749	0.803333	2.39672	0.803333	2.49347	0.803333	2.34994	0.803333	2.17079	0.801875	2.10489	0.801875	2.01187	0.801875	2.13251	0.801875	2.02754	0.801875	1.99443	0.801875	2.10772	0.801875	2.15273	0.801875	1.9009	0.803333	2.28457	0.803333	2.32655	0.801875	2.08984	0.801875	2.11749	0.801875	2.14825	0.801875	2.07935	0.801875	2.07068	0.801875	1.98889	0.801875	2.02189	0.801875	2.0917	0.801875	2.10901	0.801875	2.13949
0.805	1.29029	0.805	2.39657	0.805	2.46995	0.805	2.33921	0.805	2.1754	0.803542	2.11743	0.803542	1.98946	0.803542	2.13919	0.803542	2.0289	0.803542	1.99493	0.803542	2.09901	0.803542	2.14934	0.803542	1.89517	0.805	2.27924	0.805	2.33891	0.803542	2.09021	0.803542	2.12106	0.803542	2.16356	0.803542	2.09828	0.803542	2.0754	0.803542	1.9811	0.803542	2.01511	0.803542	2.09799	0.803542	2.11837	0.803542	2.15924
0.806667	1.29718	0.806667	2.38473	0.806667	2.453	0.806667	2.32667	0.806667	2.17947	0.805208	2.13666	0.805208	1.97181	0.805208	2.15378	0.805208	2.02563	0.805208	1.99851	0.805208	2.08279	0.805208	2.15026	0.805208	1.89698	0.806667	2.27407	0.806667	2.34608	0.805208	2.10851	0.805208	2.12508	0.805208	2.18276	0.805208	2.1074	0.805208	2.06452	0.805208	1.9854	0.805208	2.00808	0.805208	2.09566	0.805208	2.12749	0.805208	2.17195
0.808333	1.28984	0.808333	2.3588	0.808333	2.45298	0.808333	2.32137	0.808333	2.18822	0.806875	2.14337	0.806875	1.96584	0.806875	2.16275	0.806875	2.02492	0.806875	2.00804	0.806875	2.0618	0.806875	2.15221	0.806875	1.90318	0.808333	2.2728	0.808333	2.34906	0.806875	2.13829	0.806875	2.13794	0.806875	2.19928	0.806875	2.10881	0.806875	2.05341	0.806875	2.00137	0.806875	1.99946	0.806875	2.09908	0.806875	2.1327	0.806875	2.17686
0.81	1.26043	0.81	2.33097	0.81	2.4646	0.81	2.32063	0.81	2.19744	0.808542	2.137	0.808542	1.97346	0.808542	2.15492	0.808542	2.02902	0.808542	2.0128	0.808542	2.04729	0.808542	2.15968	0.808542	1.91322	0.81	2.27238	0.81	2.34473	0.808542	2.16433	0.808542	2.15665	0.808542	2.2159	0.808542	2.10281	0.808542	2.04627	0.808542	2.02954	0.808542	1.99977	0.808542	2.10241	0.808542	2.12306	0.808542	2.17467
0.811667	1.23525	0.811667	2.31206	0.811667	2.47394	0.811667	2.33282	0.811667	2.20224	0.810208	2.12419	0.810208	1.98346	0.810208	2.13022	0.810208	2.03275	0.810208	2.01597	0.810208	2.03981	0.810208	2.17079	0.810208	1.93128	0.811667	2.25983	0.811667	2.33518	0.810208	2.19034	0.810208	2.16706	0.810208	2.2339	0.810208	2.08768	0.810208	2.0355	0.810208	2.05868	0.810208	2.00419	0.810208	2.10593	0.810208	2.10248	0.810208	2.16802
0.813333	1.22906	0.813333	2.30853	0.813333	2.4752	0.813333	2.35999	0.813333	2.20164	0.811875	2.10787	0.811875	2.00015	0.811875	2.11093	0.811875	2.03303	0.811875	2.02242	0.811875	2.03705	0.811875	2.18017	0.811875	1.95716	0.813333	2.24577	0.813333	2.31695	0.811875	2.21387	0.811875	2.17473	0.811875	2.23847	0.811875	2.06584	0.811875	2.02393	0.811875	2.07783	0.811875	2.00994	0.811875	2.1076	0.811875	2.08102	0.811875	2.16796
0.815	1.22809	0.815	2.31479	0.815	2.47824	0.815	2.387	0.815	2.20852	0.813542	2.08733	0.813542	2.01944	0.813542	2.09742	0.813542	2.03644	0.813542	2.02924	0.813542	2.03885	0.813542	2.17891	0.813542	1.98191	0.815	2.23979	0.815	2.2915	0.813542	2.22777	0.813542	2.1847	0.813542	2.21645	0.813542	2.05014	0.813542	2.02276	0.813542	2.08889	0.813542	2.0183	0.813542	2.10294	0.813542	2.0633	0.813542	2.17705
0.816667	1.21882	0.816667	2.32267	0.816667	2.48146	0.816667	2.39936	0.816667	2.21805	0.815208	2.07095	0.815208	2.03541	0.815208	2.0904	0.815208	2.04072	0.815208	2.03294	0.815208	2.04784	0.815208	2.16212	0.815208	1.99427	0.816667	2.23858	0.816667	2.26472	0.815208	2.2224	0.815208	2.19262	0.815208	2.17071	0.815208	2.03697	0.815208	2.03743	0.815208	2.0941	0.815208	2.03899	0.815208	2.09496	0.815208	2.05049	0.815208	2.17904
0.818333	1.20386	0.818333	2.33063	0.818333	2.47986	0.818333	2.39311	0.818333	2.22404	0.816875	2.07439	0.816875	2.04211	0.816875	2.0916	0.816875	2.04097	0.816875	2.03046	0.816875	2.0684	0.816875	2.1463	0.816875	1.99158	0.818333	2.23617	0.818333	2.24838	0.816875	2.21179	0.816875	2.18783	0.816875	2.12619	0.816875	2.02921	0.816875	2.05398	0.816875	2.09215	0.816875	2.06234	0.816875	2.08594	0.816875	2.03965	0.816875	2.16475
0.82	1.19812	0.82	2.33983	0.82	2.46972	0.82	2.38179	0.82	2.21964	0.818542	2.08934	0.818542	2.04046	0.818542	2.10234	0.818542	2.03379	0.818542	2.03785	0.818542	2.0941	0.818542	2.13549	0.818542	1.97852	0.82	2.22921	0.82	2.25039	0.818542	2.19849	0.818542	2.17531	0.818542	2.09513	0.818542	2.02443	0.818542	2.06517	0.818542	2.07985	0.818542	2.07246	0.818542	2.08776	0.818542	2.03193	0.818542	2.14633
0.821667	1.19609	0.821667	2.3439	0.821667	2.45512	0.821667	2.3648	0.821667	2.20821	0.820208	2.10073	0.820208	2.03621	0.820208	2.12339	0.820208	2.03136	0.820208	2.05044	0.820208	2.11883	0.820208	2.13021	0.820208	1.96446	0.821667	2.23083	0.821667	2.25922	0.820208	2.17983	0.820208	2.16895	0.820208	2.08656	0.820208	2.02923	0.820208	2.0716	0.820208	2.06513	0.820208	2.06938	0.820208	2.09627	0.820208	2.02679	0.820208	2.13887
0.823333	1.18987	0.823333	2.34006	0.823333	2.43656	0.823333	2.34396	0.823333	2.19426	0.821875	2.10038	0.821875	2.03063	0.821875	2.14297	0.821875	2.03968	0.821875	2.065	0.821875	2.13721	0.821875	2.12393	0.821875	1.95189	0.823333	2.23739	0.823333	2.2694	0.821875	2.15458	0.821875	2.17381	0.821875	2.09488	0.821875	2.0361	0.821875	2.07391	0.821875	2.05494	0.821875	2.0574	0.821875	2.10701	0.821875	2.02625	0.821875	2.13865
0.825	1.18381	0.825	2.33538	0.825	2.41116	0.825	2.32689	0.825	2.17888	0.823542	2.09664	0.823542	2.02463	0.823542	2.15868	0.823542	2.05623	0.823542	2.07375	0.823542	2.14577	0.823542	2.11719	0.823542	1.94245	0.825	2.24788	0.825	2.27495	0.823542	2.12769	0.823542	2.18225	0.823542	2.11626	0.823542	2.03165	0.823542	2.06917	0.823542	2.04533	0.823542	2.04089	0.823542	2.11552	0.823542	2.0262	0.823542	2.13866
0.826667	1.1927	0.826667	2.33314	0.826667	2.39057	0.826667	2.32857	0.826667	2.16566	0.825208	2.09605	0.825208	2.0179	0.825208	2.16453	0.825208	2.07803	0.825208	2.08051	0.825208	2.1491	0.825208	2.10968	0.825208	1.94658	0.826667	2.26427	0.826667	2.27844	0.825208	2.11385	0.825208	2.18935	0.825208	2.14639	0.825208	2.02603	0.825208	2.06394	0.825208	2.03158	0.825208	2.01315	0.825208	2.11661	0.825208	2.02563	0.825208	2.14077
0.828333	1.20874	0.828333	2.33822	0.828333	2.38089	0.828333	2.34982	0.828333	2.1551	0.826875	2.09381	0.826875	2.01244	0.826875	2.16147	0.826875	2.09296	0.826875	2.08578	0.826875	2.14472	0.826875	2.0927	0.826875	1.96744	0.828333	2.28415	0.828333	2.28058	0.826875	2.10791	0.826875	2.19432	0.826875	2.17759	0.826875	2.02192	0.826875	2.06999	0.826875	2.01847	0.826875	1.98849	0.826875	2.11312	0.826875	2.0303	0.826875	2.14872
0.83	1.2283	0.83	2.34681	0.83	2.38098	0.83	2.37098	0.83	2.15139	0.828542	2.09118	0.828542	2.01434	0.828542	2.15483	0.828542	2.10425	0.828542	2.08406	0.828542	2.13692	0.828542	2.06529	0.828542	1.9935	0.83	2.30289	0.83	2.27545	0.828542	2.10842	0.828542	2.19527	0.828542	2.20327	0.828542	2.02382	0.828542	2.08739	0.828542	2.00857	0.828542	1.98247	0.828542	2.10812	0.828542	2.04301	0.828542	2.15507
0.831667	1.24358	0.831667	2.3654	0.831667	2.38287	0.831667	2.38606	0.831667	2.15711	0.830208	2.09071	0.830208	2.02433	0.830208	2.14753	0.830208	2.10957	0.830208	2.0773	0.830208	2.12857	0.830208	2.03306	0.830208	2.0183	0.831667	2.3088	0.831667	2.26896	0.830208	2.11303	0.830208	2.19902	0.830208	2.21333	0.830208	2.02309	0.830208	2.10382	0.830208	2.0014	0.830208	1.99586	0.830208	2.09979	0.830208	2.05629	0.830208	2.15337
0.833333	1.25248	0.833333	2.38761	0.833333	2.38284	0.833333	2.4017	0.833333	2.17375	0.831875	2.09038	0.831875	2.03653	0.831875	2.14249	0.831875	2.11349	0.831875	2.07367	0.831875	2.12602	0.831875	2.01277	0.831875	2.04013	0.833333	2.31222	0.833333	2.26858	0.831875	2.12301	0.831875	2.20347	0.831875	2.20649	0.831875	2.01971	0.831875	2.11448	0.831875	1.99917	0.831875	2.01759	0.831875	2.08929	0.831875	2.06579	0.831875	2.1437
0.835	1.25437	0.835	2.39958	0.835	2.38951	0.835	2.42661	0.835	2.19057	0.833542	2.08274	0.833542	2.04422	0.833542	2.14288	0.833542	2.11406	0.833542	2.07906	0.833542	2.12818	0.833542	2.0094	0.833542	2.05481	0.835	2.31326	0.835	2.27901	0.833542	2.14333	0.833542	2.20382	0.833542	2.18842	0.833542	2.02033	0.833542	2.11396	0.833542	2.0034	0.833542	2.03522	0.833542	2.07704	0.833542	2.06584	0.833542	2.1341
0.836667	1.24203	0.836667	2.39401	0.836667	2.39724	0.836667	2.45079	0.836667	2.19769	0.835208	2.06777	0.835208	2.04466	0.835208	2.14899	0.835208	2.11018	0.835208	2.0943	0.835208	2.13308	0.835208	2.02161	0.835208	2.04851	0.836667	2.31028	0.836667	2.293	0.835208	2.16475	0.835208	2.19784	0.835208	2.16845	0.835208	2.02238	0.835208	2.10079	0.835208	2.01337	0.835208	2.05044	0.835208	2.07509	0.835208	2.05887	0.835208	2.13048
0.838333	1.23057	0.838333	2.3751	0.838333	2.40874	0.838333	2.45983	0.838333	2.19751	0.836875	2.05108	0.836875	2.04546	0.836875	2.1553	0.836875	2.10386	0.836875	2.10397	0.836875	2.14019	0.836875	2.03464	0.836875	2.02806	0.838333	2.31209	0.838333	2.29754	0.836875	2.18108	0.836875	2.19375	0.836875	2.14989	0.836875	2.02803	0.836875	2.0664	0.836875	2.02652	0.836875	2.06481	0.836875	2.08574	0.836875	2.04328	0.836875	2.13142
0.84	1.21859	0.84	2.35619	0.84	2.42408	0.84	2.45909	0.84	2.20022	0.838542	2.04427	0.838542	2.04328	0.838542	2.16315	0.838542	2.09709	0.838542	2.10281	0.838542	2.14317	0.838542	2.04299	0.838542	2.01648	0.84	2.32295	0.84	2.29795	0.838542	2.19211	0.838542	2.20247	0.838542	2.13177	0.838542	2.04152	0.838542	2.0173	0.838542	2.04544	0.838542	2.07486	0.838542	2.1037	0.838542	2.02385	0.838542	2.13429
0.841667	1.2157	0.841667	2.34159	0.841667	2.44866	0.841667	2.45599	0.841667	2.20358	0.840208	2.04498	0.840208	2.04255	0.840208	2.17005	0.840208	2.08798	0.840208	2.10038	0.840208	2.13858	0.840208	2.04873	0.840208	2.01528	0.841667	2.33661	0.841667	2.29788	0.840208	2.19877	0.840208	2.21429	0.840208	2.11785	0.840208	2.06477	0.840208	1.97184	0.840208	2.06312	0.840208	2.07458	0.840208	2.12292	0.840208	2.0138	0.840208	2.13978
0.843333	1.2169	0.843333	2.33141	0.843333	2.48295	0.843333	2.45301	0.843333	2.20383	0.841875	2.05447	0.841875	2.04489	0.841875	2.17001	0.841875	2.07454	0.841875	2.0998	0.841875	2.12874	0.841875	2.05107	0.841875	2.01339	0.843333	2.33798	0.843333	2.30158	0.841875	2.20016	0.841875	2.21746	0.841875	2.11412	0.841875	2.09011	0.841875	1.94059	0.841875	2.07467	0.841875	2.06093	0.841875	2.13892	0.841875	2.01221	0.841875	2.14737
0.845	1.22138	0.845	2.33037	0.845	2.51169	0.845	2.45076	0.845	2.19435	0.843542	2.07227	0.843542	2.05283	0.843542	2.15945	0.843542	2.05635	0.843542	2.09738	0.843542	2.12356	0.843542	2.05304	0.843542	2.00567	0.845	2.33148	0.845	2.30332	0.843542	2.19557	0.843542	2.211	0.843542	2.12577	0.843542	2.10883	0.843542	1.92779	0.843542	2.07843	0.843542	2.04372	0.843542	2.16037	0.843542	2.02477	0.843542	2.1539
0.846667	1.23152	0.846667	2.34476	0.846667	2.52834	0.846667	2.44476	0.846667	2.18031	0.845208	2.09403	0.845208	2.06084	0.845208	2.14865	0.845208	2.0403	0.845208	2.08499	0.845208	2.12894	0.845208	2.04727	0.845208	2.0032	0.846667	2.32451	0.846667	2.30682	0.845208	2.18409	0.845208	2.20505	0.845208	2.14179	0.845208	2.11453	0.845208	1.91938	0.845208	2.08261	0.845208	2.02549	0.845208	2.18427	0.845208	2.04103	0.845208	2.1539
0.848333	1.2364	0.848333	2.37367	0.848333	2.52319	0.848333	2.43963	0.848333	2.17186	0.846875	2.10812	0.846875	2.06088	0.846875	2.14485	0.846875	2.03881	0.846875	2.07699	0.846875	2.14032	0.846875	2.04876	0.846875	2.00437	0.848333	2.30916	0.848333	2.3174	0.846875	2.16875	0.846875	2.20122	0.846875	2.15446	0.846875	2.10781	0.846875	1.91622	0.846875	2.08437	0.846875	2.00884	0.846875	2.19651	0.846875	2.05924	0.846875	2.15089
0.85	1.22903	0.85	2.40222	0.85	2.51048	0.85	2.43548	0.85	2.16607	0.848542	2.10077	0.848542	2.05691	0.848542	2.14029	0.848542	2.04911	0.848542	2.08078	0.848542	2.1558	0.848542	2.06096	0.848542	1.99512	0.85	2.29031	0.85	2.33135	0.848542	2.153	0.848542	2.19274	0.848542	2.16085	0.848542	2.09057	0.848542	1.92391	0.848542	2.07216	0.848542	1.99353	0.848542	2.19136	0.848542	2.07448	0.848542	2.15445
0.851667	1.20238	0.851667	2.42346	0.851667	2.50173	0.851667	2.42899	0.851667	2.1567	0.850208	2.08738	0.850208	2.05752	0.850208	2.13337	0.850208	2.06508	0.850208	2.07931	0.850208	2.17248	0.850208	2.0828	0.850208	1.97532	0.851667	2.28307	0.851667	2.34364	0.850208	2.14303	0.850208	2.17866	0.850208	2.16598	0.850208	2.06923	0.850208	1.93789	0.850208	2.04738	0.850208	1.98506	0.850208	2.17888	0.850208	2.08108	0.850208	2.16398
0.853333	1.17768	0.853333	2.43063	0.853333	2.49609	0.853333	2.41578	0.853333	2.14198	0.851875	2.08912	0.851875	2.06389	0.851875	2.13684	0.851875	2.07692	0.851875	2.06677	0.851875	2.18818	0.851875	2.09821	0.851875	1.95848	0.853333	2.29236	0.853333	2.34682	0.851875	2.14404	0.851875	2.16979	0.851875	2.17395	0.851875	2.05296	0.851875	1.95175	0.851875	2.02417	0.851875	1.98907	0.851875	2.17264	0.851875	2.07581	0.851875	2.16994
0.855	1.16809	0.855	2.43381	0.855	2.49952	0.855	2.39216	0.855	2.13706	0.853542	2.10928	0.853542	2.07137	0.853542	2.15229	0.853542	2.08791	0.853542	2.05398	0.853542	2.19559	0.853542	2.10345	0.853542	1.95499	0.855	2.30058	0.855	2.3507	0.853542	2.15335	0.853542	2.16661	0.853542	2.17646	0.853542	2.03541	0.853542	1.96635	0.853542	2.02095	0.853542	2.00167	0.853542	2.16822	0.853542	2.05351	0.853542	2.17008
0.856667	1.17537	0.856667	2.43378	0.856667	2.50687	0.856667	2.37209	0.856667	2.1486	0.855208	2.13059	0.855208	2.07777	0.855208	2.16606	0.855208	2.09524	0.855208	2.05137	0.855208	2.18718	0.855208	2.10216	0.855208	1.9595	0.856667	2.29689	0.856667	2.35734	0.855208	2.1707	0.855208	2.16904	0.855208	2.17353	0.855208	2.01908	0.855208	1.98529	0.855208	2.03581	0.855208	2.0165	0.855208	2.15515	0.855208	2.02492	0.855208	2.17503
0.858333	1.1926	0.858333	2.42603	0.858333	2.52426	0.858333	2.36422	0.858333	2.16062	0.856875	2.15317	0.856875	2.08563	0.856875	2.16889	0.856875	2.09783	0.856875	2.05284	0.856875	2.17055	0.856875	2.10322	0.856875	1.96069	0.858333	2.29114	0.858333	2.36452	0.856875	2.19291	0.856875	2.17651	0.856875	2.16555	0.856875	2.00516	0.856875	2.00909	0.856875	2.05539	0.856875	2.02493	0.856875	2.14254	0.856875	2.00497	0.856875	2.18773
0.86	1.20962	0.86	2.41343	0.86	2.5361	0.86	2.37235	0.86	2.16563	0.858542	2.1771	0.858542	2.09328	0.858542	2.17748	0.858542	2.09825	0.858542	2.04584	0.858542	2.1525	0.858542	2.10591	0.858542	1.95535	0.86	2.28447	0.86	2.36959	0.858542	2.21993	0.858542	2.18859	0.858542	2.15463	0.858542	2.00753	0.858542	2.02651	0.858542	2.07324	0.858542	2.0255	0.858542	2.13499	0.858542	2.00164	0.858542	2.19336
0.861667	1.21745	0.861667	2.39585	0.861667	2.53696	0.861667	2.39341	0.861667	2.17332	0.860208	2.19966	0.860208	2.09644	0.860208	2.19665	0.860208	2.09508	0.860208	2.04379	0.860208	2.14326	0.860208	2.10099	0.860208	1.94696	0.861667	2.27937	0.861667	2.37402	0.860208	2.24683	0.860208	2.20253	0.860208	2.14352	0.860208	2.02397	0.860208	2.03507	0.860208	2.09513	0.860208	2.02107	0.860208	2.12996	0.860208	2.00712	0.860208	2.18632
0.863333	1.21012	0.863333	2.38503	0.863333	2.53329	0.863333	2.41645	0.863333	2.18677	0.861875	2.19808	0.861875	2.10085	0.861875	2.21865	0.861875	2.09317	0.861875	2.05724	0.861875	2.13856	0.861875	2.09753	0.861875	1.93636	0.863333	2.2748	0.863333	2.38372	0.861875	2.26448	0.861875	2.21487	0.861875	2.13438	0.861875	2.04116	0.861875	2.03139	0.861875	2.11545	0.861875	2.02017	0.861875	2.12157	0.861875	2.01553	0.861875	2.18048
0.865	1.19657	0.865	2.37917	0.865	2.52297	0.865	2.43467	0.865	2.20279	0.863542	2.17689	0.863542	2.10869	0.863542	2.22868	0.863542	2.0922	0.863542	2.07606	0.863542	2.13792	0.863542	2.09334	0.863542	1.92752	0.865	2.28111	0.865	2.39306	0.863542	2.26568	0.863542	2.2266	0.863542	2.13213	0.863542	2.05401	0.863542	2.01752	0.863542	2.11902	0.863542	2.01944	0.863542	2.11488	0.863542	2.02937	0.863542	2.18569
0.866667	1.18785	0.866667	2.38001	0.866667	2.50971	0.866667	2.44489	0.866667	2.21048	0.865208	2.157	0.865208	2.11751	0.865208	2.22982	0.865208	2.09701	0.865208	2.08396	0.865208	2.13926	0.865208	2.09817	0.865208	1.9254	0.866667	2.29601	0.866667	2.40149	0.865208	2.25656	0.865208	2.23374	0.865208	2.1356	0.865208	2.05929	0.865208	2.00394	0.865208	2.10097	0.865208	2.0206	0.865208	2.11942	0.865208	2.05179	0.865208	2.1956
0.868333	1.1893	0.868333	2.39214	0.868333	2.48729	0.868333	2.44965	0.868333	2.21258	0.866875	2.14224	0.866875	2.11722	0.866875	2.23014	0.866875	2.09945	0.866875	2.08373	0.866875	2.13934	0.866875	2.09911	0.866875	1.93371	0.868333	2.30888	0.868333	2.41143	0.866875	2.2498	0.866875	2.23468	0.866875	2.14086	0.866875	2.06693	0.866875	1.99404	0.866875	2.08448	0.866875	2.01707	0.866875	2.12973	0.866875	2.07604	0.866875	2.20498
0.87	1.20144	0.87	2.40827	0.87	2.46856	0.87	2.44934	0.87	2.20954	0.868542	2.13409	0.868542	2.11423	0.868542	2.22479	0.868542	2.09577	0.868542	2.09638	0.868542	2.13311	0.868542	2.0975	0.868542	1.95013	0.87	2.32133	0.87	2.42794	0.868542	2.2508	0.868542	2.23522	0.868542	2.14821	0.868542	2.06681	0.868542	1.99131	0.868542	2.08783	0.868542	2.00601	0.868542	2.14103	0.868542	2.0878	0.868542	2.21913
0.871667	1.22455	0.871667	2.41882	0.871667	2.45347	0.871667	2.45047	0.871667	2.20543	0.870208	2.12383	0.870208	2.11223	0.870208	2.21729	0.870208	2.09242	0.870208	2.12392	0.870208	2.12497	0.870208	2.09971	0.870208	1.96819	0.871667	2.3252	0.871667	2.4441	0.870208	2.25357	0.870208	2.23156	0.870208	2.1518	0.870208	2.05293	0.870208	1.99461	0.870208	2.10191	0.870208	1.98778	0.870208	2.14602	0.870208	2.08078	0.870208	2.23198
0.873333	1.2527	0.873333	2.41755	0.873333	2.4404	0.873333	2.45083	0.873333	2.20403	0.871875	2.12082	0.871875	2.10113	0.871875	2.20074	0.871875	2.09432	0.871875	2.13837	0.871875	2.12643	0.871875	2.10148	0.871875	1.98293	0.873333	2.32574	0.873333	2.4488	0.871875	2.25817	0.871875	2.22135	0.871875	2.151	0.871875	2.02531	0.871875	2.01355	0.871875	2.10851	0.871875	1.96165	0.871875	2.13907	0.871875	2.06517	0.871875	2.23503
0.875	1.27149	0.875	2.40564	0.875	2.42821	0.875	2.44843	0.875	2.20706	0.873542	2.12201	0.873542	2.07632	0.873542	2.18678	0.873542	2.09391	0.873542	2.13581	0.873542	2.14189	0.873542	2.09907	0.873542	1.98531	0.875	2.32348	0.875	2.4481	0.873542	2.26124	0.873542	2.20636	0.873542	2.14495	0.873542	1.99428	0.873542	2.0403	0.873542	2.10931	0.873542	1.93181	0.873542	2.12039	0.873542	2.05202	0.873542	2.21566
0.876667	1.27344	0.876667	2.38881	0.876667	2.42389	0.876667	2.43908	0.876667	2.21194	0.875208	2.11892	0.875208	2.04764	0.875208	2.17409	0.875208	2.08765	0.875208	2.12768	0.875208	2.16017	0.875208	2.08798	0.875208	1.9775	0.876667	2.32982	0.876667	2.44589	0.875208	2.25411	0.875208	2.19543	0.875208	2.1387	0.875208	1.97516	0.875208	2.06539	0.875208	2.11254	0.875208	1.90195	0.875208	2.10194	0.875208	2.05084	0.875208	2.18228
0.878333	1.25795	0.878333	2.37036	0.878333	2.43507	0.878333	2.42978	0.878333	2.21659	0.876875	2.11661	0.876875	2.03336	0.876875	2.16135	0.876875	2.07638	0.876875	2.12859	0.876875	2.16731	0.876875	2.07747	0.876875	1.96365	0.878333	2.3412	0.878333	2.44284	0.876875	2.23622	0.876875	2.1882	0.876875	2.13462	0.876875	1.96344	0.876875	2.08351	0.876875	2.11085	0.876875	1.88161	0.876875	2.08912	0.876875	2.05064	0.876875	2.14832
0.88	1.24376	0.88	2.3584	0.88	2.4564	0.88	2.42496	0.88	2.21874	0.878542	2.1203	0.878542	2.02785	0.878542	2.14846	0.878542	2.07385	0.878542	2.12967	0.878542	2.16398	0.878542	2.07483	0.878542	1.95757	0.88	2.34563	0.88	2.42864	0.878542	2.21041	0.878542	2.17142	0.878542	2.13292	0.878542	1.95249	0.878542	2.08825	0.878542	2.09203	0.878542	1.88053	0.878542	2.08215	0.878542	2.04681	0.878542	2.12318
0.881667	1.23473	0.881667	2.3578	0.881667	2.476	0.881667	2.41645	0.881667	2.21156	0.880208	2.13355	0.880208	2.01948	0.880208	2.12912	0.880208	2.08023	0.880208	2.11771	0.880208	2.15154	0.880208	2.07713	0.880208	1.95754	0.881667	2.34714	0.881667	2.41147	0.880208	2.18797	0.880208	2.15637	0.880208	2.14032	0.880208	1.93723	0.880208	2.08644	0.880208	2.06264	0.880208	1.89763	0.880208	2.08265	0.880208	2.043	0.880208	2.11247
0.883333	1.22558	0.883333	2.36452	0.883333	2.48693	0.883333	2.41545	0.883333	2.19781	0.881875	2.14632	0.881875	2.01207	0.881875	2.11131	0.881875	2.08936	0.881875	2.10112	0.881875	2.13359	0.881875	2.08294	0.881875	1.96588	0.883333	2.34285	0.883333	2.40576	0.881875	2.17044	0.881875	2.14995	0.881875	2.15573	0.881875	1.92191	0.881875	2.07747	0.881875	2.04276	0.881875	1.92424	0.881875	2.09218	0.881875	2.04367	0.881875	2.11018
0.885	1.21728	0.885	2.37413	0.885	2.48627	0.885	2.42207	0.885	2.18654	0.883542	2.15273	0.883542	2.01115	0.883542	2.09758	0.883542	2.102	0.883542	2.08695	0.883542	2.11184	0.883542	2.09675	0.883542	1.9796	0.885	2.33327	0.885	2.40542	0.883542	2.16532	0.883542	2.1515	0.883542	2.1781	0.883542	1.91884	0.883542	2.06857	0.883542	2.03028	0.883542	1.9562	0.883542	2.11401	0.883542	2.05466	0.883542	2.12441
0.886667	1.21573	0.886667	2.38881	0.886667	2.47504	0.886667	2.43812	0.886667	2.18434	0.885208	2.15501	0.885208	2.01889	0.885208	2.09443	0.885208	2.11784	0.885208	2.0799	0.885208	2.09748	0.885208	2.11582	0.885208	1.9909	0.886667	2.30823	0.886667	2.40079	0.885208	2.17593	0.885208	2.14469	0.885208	2.19118	0.885208	1.92288	0.885208	2.06394	0.885208	2.01144	0.885208	1.99281	0.885208	2.13666	0.885208	2.06505	0.885208	2.1459
0.888333	1.2243	0.888333	2.40525	0.888333	2.45572	0.888333	2.4524	0.888333	2.19165	0.886875	2.1506	0.886875	2.03417	0.886875	2.10175	0.886875	2.13921	0.886875	2.07417	0.886875	2.10287	0.886875	2.13492	0.886875	1.99053	0.888333	2.28041	0.888333	2.38444	0.886875	2.19039	0.886875	2.12775	0.886875	2.19309	0.886875	1.92689	0.886875	2.05738	0.886875	1.98697	0.886875	2.0319	0.886875	2.15428	0.886875	2.06873	0.886875	2.16279
0.89	1.22366	0.89	2.41251	0.89	2.43483	0.89	2.46168	0.89	2.19979	0.888542	2.14197	0.888542	2.06077	0.888542	2.10942	0.888542	2.15364	0.888542	2.06892	0.888542	2.12839	0.888542	2.139	0.888542	1.97726	0.89	2.26215	0.89	2.36858	0.888542	2.19428	0.888542	2.11549	0.888542	2.18906	0.888542	1.93351	0.888542	2.0542	0.888542	1.97764	0.888542	2.05899	0.888542	2.16193	0.888542	2.06153	0.888542	2.16913
0.891667	1.21742	0.891667	2.40337	0.891667	2.41778	0.891667	2.46996	0.891667	2.21036	0.890208	2.13104	0.890208	2.09626	0.890208	2.12017	0.890208	2.1639	0.890208	2.06634	0.890208	2.16007	0.890208	2.13768	0.890208	1.964	0.891667	2.24891	0.891667	2.35751	0.890208	2.18605	0.890208	2.09937	0.890208	2.18292	0.890208	1.95181	0.890208	2.05816	0.890208	1.98522	0.890208	2.06463	0.890208	2.15993	0.890208	2.04834	0.890208	2.16928
0.893333	1.21529	0.893333	2.38709	0.893333	2.40258	0.893333	2.46842	0.893333	2.22085	0.891875	2.12678	0.891875	2.13064	0.891875	2.13479	0.891875	2.17212	0.891875	2.06583	0.891875	2.18425	0.891875	2.13656	0.891875	1.95167	0.893333	2.23938	0.893333	2.35395	0.891875	2.17452	0.891875	2.07929	0.891875	2.17109	0.891875	1.99359	0.891875	2.07344	0.891875	1.99735	0.891875	2.05705	0.891875	2.15297	0.891875	2.03766	0.891875	2.17544
0.895	1.22315	0.895	2.37138	0.895	2.398	0.895	2.47101	0.895	2.22054	0.893542	2.13238	0.893542	2.15412	0.893542	2.15012	0.893542	2.1761	0.893542	2.06141	0.893542	2.19088	0.893542	2.1373	0.893542	1.9396	0.895	2.23728	0.895	2.35558	0.893542	2.17086	0.893542	2.06422	0.893542	2.14496	0.893542	2.04067	0.893542	2.09416	0.893542	2.01016	0.893542	2.0478	0.893542	2.14013	0.893542	2.02966	0.893542	2.1783
0.896667	1.23154	0.896667	2.35945	0.896667	2.40759	0.896667	2.48032	0.896667	2.21499	0.895208	2.14903	0.895208	2.16824	0.895208	2.16372	0.895208	2.17397	0.895208	2.0546	0.895208	2.18745	0.895208	2.14013	0.895208	1.92729	0.896667	2.24768	0.896667	2.36362	0.895208	2.16829	0.895208	2.06872	0.895208	2.12111	0.895208	2.08009	0.895208	2.10391	0.895208	2.02663	0.895208	2.0406	0.895208	2.12277	0.895208	2.01695	0.895208	2.18477
0.898333	1.23432	0.898333	2.34879	0.898333	2.43369	0.898333	2.49405	0.898333	2.21002	0.896875	2.1764	0.896875	2.17263	0.896875	2.17464	0.896875	2.16839	0.896875	2.04051	0.896875	2.18204	0.896875	2.13962	0.896875	1.92291	0.898333	2.25962	0.898333	2.37436	0.896875	2.16673	0.896875	2.08345	0.896875	2.10977	0.896875	2.10338	0.896875	2.10444	0.896875	2.04728	0.896875	2.03005	0.896875	2.10582	0.896875	2.00032	0.896875	2.19112
0.9	1.24001	0.9	2.3489	0.9	2.46523	0.9	2.50465	0.9	2.21758	0.898542	2.20174	0.898542	2.16762	0.898542	2.1954	0.898542	2.15959	0.898542	2.01827	0.898542	2.17842	0.898542	2.15115	0.898542	1.92417	0.9	2.26703	0.9	2.38997	0.898542	2.17145	0.898542	2.09481	0.898542	2.1152	0.898542	2.10992	0.898542	2.10476	0.898542	2.05202	0.898542	2.02395	0.898542	2.09238	0.898542	1.99074	0.898542	2.19841
0.901667	1.2467	0.901667	2.35972	0.901667	2.48999	0.901667	2.51078	0.901667	2.22872	0.900208	2.21558	0.900208	2.15583	0.900208	2.21868	0.900208	2.14375	0.900208	1.99459	0.900208	2.17783	0.900208	2.16011	0.900208	1.92002	0.901667	2.2788	0.901667	2.40879	0.900208	2.18555	0.900208	2.10432	0.900208	2.12327	0.900208	2.10416	0.900208	2.09977	0.900208	2.03973	0.900208	2.0302	0.900208	2.08683	0.900208	1.99932	0.900208	2.20314
0.903333	1.2519	0.903333	2.37711	0.903333	2.50629	0.903333	2.51839	0.903333	2.23413	0.901875	2.21413	0.901875	2.14332	0.901875	2.2326	0.901875	2.12745	0.901875	1.98073	0.901875	2.18341	0.901875	2.16294	0.901875	1.90938	0.903333	2.29551	0.903333	2.42084	0.901875	2.2025	0.901875	2.11766	0.901875	2.13253	0.901875	2.08175	0.901875	2.08356	0.901875	2.02096	0.901875	2.03862	0.901875	2.08715	0.901875	2.01761	0.901875	2.20178
0.905	1.25567	0.905	2.39847	0.905	2.51469	0.905	2.51679	0.905	2.23817	0.903542	2.20501	0.903542	2.14016	0.903542	2.22878	0.903542	2.11978	0.903542	1.98953	0.903542	2.20336	0.903542	2.15496	0.903542	1.8995	0.905	2.30412	0.905	2.42309	0.903542	2.20396	0.903542	2.12736	0.903542	2.15193	0.903542	2.04894	0.903542	2.06085	0.903542	2.00542	0.903542	2.03881	0.903542	2.09399	0.903542	2.02431	0.903542	2.19812
0.906667	1.25776	0.906667	2.41154	0.906667	2.51497	0.906667	2.50113	0.906667	2.23176	0.905208	2.18982	0.905208	2.13926	0.905208	2.21207	0.905208	2.11739	0.905208	2.01393	0.905208	2.22918	0.905208	2.14149	0.905208	1.90018	0.906667	2.30137	0.906667	2.4167	0.905208	2.19178	0.905208	2.13448	0.905208	2.17345	0.905208	2.01572	0.905208	2.04801	0.905208	1.99675	0.905208	2.02519	0.905208	2.10764	0.905208	2.01722	0.905208	2.19101
0.908333	1.25966	0.908333	2.41151	0.908333	2.49789	0.908333	2.4763	0.908333	2.21562	0.906875	2.16561	0.906875	2.13173	0.906875	2.19328	0.906875	2.11903	0.906875	2.04282	0.906875	2.24715	0.906875	2.13299	0.906875	1.91052	0.908333	2.29838	0.908333	2.41122	0.906875	2.17851	0.906875	2.15157	0.906875	2.19026	0.906875	1.99238	0.906875	2.0525	0.906875	1.99201	0.906875	2.0098	0.906875	2.12548	0.906875	2.00541	0.906875	2.19163
0.91	1.26372	0.91	2.3912	0.91	2.46754	0.91	2.45664	0.91	2.18803	0.908542	2.14326	0.908542	2.11583	0.908542	2.1684	0.908542	2.13524	0.908542	2.06918	0.908542	2.25302	0.908542	2.11604	0.908542	1.91844	0.91	2.2983	0.91	2.40372	0.908542	2.17395	0.908542	2.1797	0.908542	2.19469	0.908542	1.97936	0.908542	2.06476	0.908542	1.9996	0.908542	1.99418	0.908542	2.14612	0.908542	1.99736	0.908542	2.20136
0.911667	1.27555	0.911667	2.36726	0.911667	2.44544	0.911667	2.44987	0.911667	2.16391	0.910208	2.13181	0.910208	2.09823	0.910208	2.14092	0.910208	2.16836	0.910208	2.08525	0.910208	2.2511	0.910208	2.09917	0.910208	1.92508	0.911667	2.28835	0.911667	2.39369	0.910208	2.18067	0.910208	2.21257	0.910208	2.19181	0.910208	1.96835	0.910208	2.08135	0.910208	2.02265	0.910208	1.97227	0.910208	2.16015	0.910208	1.99071	0.910208	2.21144
0.913333	1.29423	0.913333	2.34919	0.913333	2.44299	0.913333	2.45292	0.913333	2.1589	0.911875	2.13078	0.911875	2.08009	0.911875	2.11967	0.911875	2.20466	0.911875	2.0898	0.911875	2.24435	0.911875	2.0898	0.911875	1.9356	0.913333	2.27408	0.913333	2.38324	0.911875	2.18932	0.911875	2.24161	0.911875	2.18137	0.911875	1.96539	0.911875	2.09291	0.911875	2.04667	0.911875	1.95967	0.911875	2.17196	0.911875	1.98029	0.911875	2.20964
0.915	1.30085	0.915	2.33889	0.915	2.44858	0.915	2.45872	0.915	2.16819	0.913542	2.12633	0.913542	2.06632	0.913542	2.12076	0.913542	2.23152	0.913542	2.08052	0.913542	2.23026	0.913542	2.09747	0.913542	1.9527	0.915	2.2665	0.915	2.38161	0.913542	2.19607	0.913542	2.26913	0.913542	2.16213	0.913542	1.97193	0.913542	2.10349	0.913542	2.06216	0.913542	1.96721	0.913542	2.18062	0.913542	1.97647	0.913542	2.19905
0.916667	1.29375	0.916667	2.33145	0.916667	2.44791	0.916667	2.4673	0.916667	2.18645	0.915208	2.11534	0.915208	2.0613	0.915208	2.13732	0.915208	2.24548	0.915208	2.06245	0.915208	2.2125	0.915208	2.1128	0.915208	1.96543	0.916667	2.26726	0.916667	2.39176	0.915208	2.19795	0.915208	2.28515	0.915208	2.14549	0.915208	1.98385	0.915208	2.1138	0.915208	2.07344	0.915208	1.99597	0.915208	2.18434	0.915208	1.98525	0.915208	2.18799
0.918333	1.2857	0.918333	2.32565	0.918333	2.44364	0.918333	2.47693	0.918333	2.20408	0.916875	2.10996	0.916875	2.06377	0.916875	2.15676	0.916875	2.24449	0.916875	2.05513	0.916875	2.19918	0.916875	2.12502	0.916875	1.97273	0.918333	2.26747	0.918333	2.40561	0.916875	2.19544	0.916875	2.28067	0.916875	2.1375	0.916875	1.9911	0.916875	2.1261	0.916875	2.08762	0.916875	2.02673	0.916875	2.18555	0.916875	2.0041	0.916875	2.17527
0.92	1.28063	0.92	2.32878	0.92	2.44702	0.92	2.48291	0.92	2.22495	0.918542	2.10766	0.918542	2.06842	0.918542	2.16822	0.918542	2.22801	0.918542	2.06084	0.918542	2.18818	0.918542	2.13808	0.918542	1.9837	0.92	2.26568	0.92	2.40865	0.918542	2.18703	0.918542	2.26014	0.918542	2.14136	0.918542	1.99477	0.918542	2.1349	0.918542	2.09597	0.918542	2.04934	0.918542	2.18421	0.918542	2.02939	0.918542	2.15957
0.921667	1.27367	0.921667	2.33919	0.921667	2.45376	0.921667	2.47689	0.921667	2.25102	0.920208	2.10682	0.920208	2.07103	0.920208	2.16587	0.920208	2.20546	0.920208	2.07353	0.920208	2.178	0.920208	2.15991	0.920208	1.99603	0.921667	2.27405	0.921667	2.40032	0.920208	2.166	0.920208	2.23757	0.920208	2.15122	0.920208	2.00762	0.920208	2.13517	0.920208	2.09157	0.920208	2.07164	0.920208	2.18868	0.920208	2.0546	0.920208	2.1505
0.923333	1.25565	0.923333	2.3517	0.923333	2.45549	0.923333	2.46508	0.923333	2.27796	0.921875	2.10514	0.921875	2.08192	0.921875	2.15451	0.921875	2.18108	0.921875	2.07663	0.921875	2.16798	0.921875	2.18575	0.921875	2.00128	0.923333	2.28887	0.923333	2.38968	0.921875	2.13668	0.921875	2.21464	0.921875	2.16725	0.921875	2.02058	0.921875	2.13457	0.921875	2.0856	0.921875	2.08488	0.921875	2.18335	0.921875	2.08217	0.921875	2.15662
0.925	1.2399	0.925	2.35997	0.925	2.4549	0.925	2.45837	0.925	2.29655	0.923542	2.11002	0.923542	2.09199	0.923542	2.13536	0.923542	2.1553	0.923542	2.07417	0.923542	2.16546	0.923542	2.20215	0.923542	1.99846	0.925	2.30275	0.925	2.37688	0.923542	2.1197	0.923542	2.18908	0.923542	2.18163	0.923542	2.03494	0.923542	2.13043	0.923542	2.0875	0.923542	2.07892	0.923542	2.1669	0.923542	2.10933	0.923542	2.17443
0.926667	1.23315	0.926667	2.37036	0.926667	2.45628	0.926667	2.45584	0.926667	2.30364	0.925208	2.12208	0.925208	2.09697	0.925208	2.12007	0.925208	2.1373	0.925208	2.07634	0.925208	2.17348	0.925208	2.20425	0.925208	1.9969	0.926667	2.30971	0.926667	2.36051	0.925208	2.13496	0.925208	2.16345	0.925208	2.18678	0.925208	2.04606	0.925208	2.12155	0.925208	2.08809	0.925208	2.06122	0.925208	2.14987	0.925208	2.12704	0.925208	2.18931
0.928333	1.22792	0.928333	2.37986	0.928333	2.46285	0.928333	2.46115	0.928333	2.29941	0.926875	2.13317	0.926875	2.10134	0.926875	2.10554	0.926875	2.13346	0.926875	2.0731	0.926875	2.18335	0.926875	2.20052	0.926875	1.99722	0.928333	2.31052	0.928333	2.3475	0.926875	2.17853	0.926875	2.15095	0.926875	2.18199	0.926875	2.05727	0.926875	2.10004	0.926875	2.07902	0.926875	2.04321	0.926875	2.13744	0.926875	2.13408	0.926875	2.20029
0.93	1.21883	0.93	2.38032	0.93	2.46357	0.93	2.47014	0.93	2.29254	0.928542	2.14522	0.928542	2.10309	0.928542	2.09533	0.928542	2.13873	0.928542	2.05937	0.928542	2.18982	0.928542	2.2015	0.928542	1.99631	0.93	2.30893	0.93	2.3518	0.928542	2.22981	0.928542	2.15585	0.928542	2.1677	0.928542	2.06506	0.928542	2.07156	0.928542	2.06526	0.928542	2.03415	0.928542	2.12925	0.928542	2.12306	0.928542	2.20734
0.931667	1.20055	0.931667	2.36934	0.931667	2.45284	0.931667	2.4839	0.931667	2.28027	0.930208	2.1495	0.930208	2.10701	0.930208	2.09294	0.930208	2.13696	0.930208	2.04107	0.930208	2.18473	0.930208	2.20079	0.930208	2.00134	0.931667	2.30416	0.931667	2.36276	0.930208	2.2743	0.930208	2.17064	0.930208	2.1553	0.930208	2.06499	0.930208	2.04368	0.930208	2.05828	0.930208	2.03107	0.930208	2.11856	0.930208	2.1051	0.930208	2.21251
0.933333	1.18253	0.933333	2.35631	0.933333	2.44289	0.933333	2.49341	0.933333	2.25691	0.931875	2.14455	0.931875	2.10842	0.931875	2.09855	0.931875	2.12844	0.931875	2.04555	0.931875	2.1712	0.931875	2.19401	0.931875	2.02374	0.933333	2.29354	0.933333	2.36549	0.931875	2.30639	0.931875	2.18821	0.931875	2.14513	0.931875	2.0631	0.931875	2.02083	0.931875	2.0569	0.931875	2.0332	0.931875	2.12017	0.931875	2.08614	0.931875	2.21519
0.935	1.17254	0.935	2.35014	0.935	2.43781	0.935	2.49049	0.935	2.22754	0.933542	2.13067	0.933542	2.11029	0.933542	2.10699	0.933542	2.12021	0.933542	2.07298	0.933542	2.15523	0.933542	2.18397	0.933542	2.05228	0.935	2.27744	0.935	2.36075	0.933542	2.32267	0.933542	2.20843	0.933542	2.14802	0.933542	2.056	0.933542	2.00053	0.933542	2.05908	0.933542	2.04079	0.933542	2.1342	0.933542	2.06751	0.933542	2.21749
0.936667	1.17183	0.936667	2.34854	0.936667	2.44431	0.936667	2.47893	0.936667	2.20665	0.935208	2.11406	0.935208	2.10587	0.935208	2.1111	0.935208	2.11597	0.935208	2.09957	0.935208	2.14016	0.935208	2.1828	0.935208	2.06885	0.936667	2.26672	0.936667	2.35491	0.935208	2.31884	0.935208	2.23514	0.935208	2.16435	0.935208	2.04866	0.935208	1.98983	0.935208	2.0633	0.935208	2.04412	0.935208	2.14843	0.935208	2.05091	0.935208	2.22891
0.938333	1.17534	0.938333	2.35019	0.938333	2.45234	0.938333	2.45731	0.938333	2.19764	0.936875	2.09983	0.936875	2.09441	0.936875	2.11658	0.936875	2.11221	0.936875	2.11582	0.936875	2.12871	0.936875	2.18842	0.936875	2.06845	0.938333	2.26485	0.938333	2.3513	0.936875	2.29597	0.936875	2.26121	0.936875	2.18251	0.936875	2.05366	0.936875	1.99306	0.936875	2.07174	0.936875	2.04889	0.936875	2.14881	0.936875	2.0353	0.936875	2.24304
0.94	1.18073	0.94	2.3481	0.94	2.4633	0.94	2.43305	0.94	2.19407	0.938542	2.08469	0.938542	2.09203	0.938542	2.12188	0.938542	2.10143	0.938542	2.12083	0.938542	2.13269	0.938542	2.20004	0.938542	2.06318	0.94	2.27029	0.94	2.34557	0.938542	2.26784	0.938542	2.27639	0.938542	2.19946	0.938542	2.07281	0.938542	2.00652	0.938542	2.08259	0.938542	2.0662	0.938542	2.1394	0.938542	2.03267	0.938542	2.25604
0.941667	1.19793	0.941667	2.34169	0.941667	2.48528	0.941667	2.4104	0.941667	2.192	0.940208	2.07666	0.940208	2.1008	0.940208	2.13288	0.940208	2.08376	0.940208	2.12784	0.940208	2.16066	0.940208	2.2163	0.940208	2.06148	0.941667	2.27657	0.941667	2.35155	0.940208	2.24508	0.940208	2.27792	0.940208	2.21551	0.940208	2.09076	0.940208	2.02331	0.940208	2.08803	0.940208	2.09051	0.940208	2.12901	0.940208	2.04095	0.940208	2.25611
0.943333	1.22521	0.943333	2.32819	0.943333	2.50757	0.943333	2.39553	0.943333	2.1973	0.941875	2.07906	0.941875	2.11369	0.941875	2.14543	0.941875	2.07516	0.941875	2.12956	0.941875	2.20845	0.941875	2.23516	0.941875	2.0477	0.943333	2.28148	0.943333	2.37227	0.941875	2.23891	0.941875	2.2727	0.941875	2.23502	0.941875	2.09887	0.941875	2.03753	0.941875	2.08587	0.941875	2.10869	0.941875	2.1187	0.941875	2.05693	0.941875	2.24993
0.945	1.246	0.945	2.30999	0.945	2.52445	0.945	2.3924	0.945	2.21018	0.943542	2.089	0.943542	2.12457	0.943542	2.16331	0.943542	2.08542	0.943542	2.12153	0.943542	2.25621	0.943542	2.2492	0.943542	2.03245	0.945	2.28875	0.945	2.39769	0.943542	2.23766	0.943542	2.27222	0.943542	2.24894	0.943542	2.10333	0.943542	2.05483	0.943542	2.07948	0.943542	2.11823	0.943542	2.1084	0.943542	2.07416	0.943542	2.24413
0.946667	1.25508	0.946667	2.29028	0.946667	2.52644	0.946667	2.40567	0.946667	2.22374	0.945208	2.10733	0.945208	2.14081	0.945208	2.18421	0.945208	2.11009	0.945208	2.11927	0.945208	2.29218	0.945208	2.25291	0.945208	2.03203	0.946667	2.29186	0.946667	2.41458	0.945208	2.23561	0.945208	2.28037	0.945208	2.25658	0.945208	2.11618	0.945208	2.07154	0.945208	2.07671	0.945208	2.12627	0.945208	2.0981	0.945208	2.09506	0.945208	2.23429
0.948333	1.25809	0.948333	2.28171	0.948333	2.52125	0.948333	2.43405	0.948333	2.24902	0.946875	2.1354	0.946875	2.16661	0.946875	2.19944	0.946875	2.13756	0.946875	2.12383	0.946875	2.3168	0.946875	2.25133	0.946875	2.05431	0.948333	2.29648	0.948333	2.42234	0.946875	2.23248	0.946875	2.29733	0.946875	2.26954	0.946875	2.13243	0.946875	2.08265	0.946875	2.07689	0.946875	2.13692	0.946875	2.09556	0.946875	2.12281	0.946875	2.21726
0.95	1.26165	0.95	2.29033	0.95	2.51096	0.95	2.47124	0.95	2.27806	0.948542	2.17303	0.948542	2.18549	0.948542	2.21491	0.948542	2.17126	0.948542	2.13738	0.948542	2.32586	0.948542	2.24254	0.948542	2.08546	0.95	2.29982	0.95	2.42439	0.948542	2.23606	0.948542	2.31656	0.948542	2.28635	0.948542	2.14751	0.948542	2.09227	0.948542	2.07667	0.948542	2.12891	0.948542	2.10773	0.948542	2.14826	0.948542	2.1925
0.951667	1.25916	0.951667	2.30455	0.951667	2.49493	0.951667	2.50044	0.951667	2.30369	0.950208	2.2103	0.950208	2.19137	0.950208	2.2267	0.950208	2.21142	0.950208	2.15052	0.950208	2.32141	0.950208	2.22387	0.950208	2.10763	0.951667	2.30892	0.951667	2.4129	0.950208	2.24277	0.950208	2.34044	0.950208	2.29766	0.950208	2.15722	0.950208	2.09799	0.950208	2.07692	0.950208	2.10175	0.950208	2.12815	0.950208	2.16226	0.950208	2.17658
0.953333	1.25355	0.953333	2.31344	0.953333	2.47966	0.953333	2.5162	0.953333	2.32208	0.951875	2.23649	0.951875	2.19176	0.951875	2.23592	0.951875	2.24104	0.951875	2.1648	0.951875	2.29973	0.951875	2.20038	0.951875	2.1264	0.953333	2.32979	0.953333	2.3973	0.951875	2.24821	0.951875	2.36716	0.951875	2.29944	0.951875	2.16161	0.951875	2.10132	0.951875	2.07531	0.951875	2.07596	0.951875	2.14688	0.951875	2.16002	0.951875	2.17167
0.955	1.25293	0.955	2.31785	0.955	2.46854	0.955	2.51967	0.955	2.34308	0.953542	2.2563	0.953542	2.20229	0.953542	2.23499	0.953542	2.24714	0.953542	2.17503	0.953542	2.27127	0.953542	2.19207	0.953542	2.13784	0.955	2.35319	0.955	2.38623	0.953542	2.25285	0.953542	2.39166	0.953542	2.30086	0.953542	2.16237	0.953542	2.09694	0.953542	2.07318	0.953542	2.06482	0.953542	2.15936	0.953542	2.14593	0.953542	2.17198
0.956667	1.25859	0.956667	2.32025	0.956667	2.46331	0.956667	2.51459	0.956667	2.37249	0.955208	2.26676	0.955208	2.22269	0.955208	2.23214	0.955208	2.23743	0.955208	2.17839	0.955208	2.24427	0.955208	2.21216	0.955208	2.14459	0.956667	2.37174	0.956667	2.39202	0.955208	2.25534	0.955208	2.40303	0.955208	2.30686	0.955208	2.1684	0.955208	2.08686	0.955208	2.07218	0.955208	2.07098	0.955208	2.16981	0.955208	2.12602	0.955208	2.17023
0.958333	1.26451	0.958333	2.31563	0.958333	2.46891	0.958333	2.5015	0.958333	2.39006	0.956875	2.26733	0.956875	2.2432	0.956875	2.24314	0.956875	2.22851	0.956875	2.18207	0.956875	2.22748	0.956875	2.25019	0.956875	2.1447	0.958333	2.37403	0.958333	2.40942	0.956875	2.2537	0.956875	2.39846	0.956875	2.31334	0.956875	2.17871	0.956875	2.07836	0.956875	2.07216	0.956875	2.07777	0.956875	2.17921	0.956875	2.10507	0.956875	2.17413
0.96	1.26348	0.96	2.30188	0.96	2.486	0.96	2.48472	0.96	2.39474	0.958542	2.2569	0.958542	2.26364	0.958542	2.26511	0.958542	2.22313	0.958542	2.19169	0.958542	2.21663	0.958542	2.28868	0.958542	2.14143	0.96	2.37188	0.96	2.44008	0.958542	2.25102	0.958542	2.3855	0.958542	2.31568	0.958542	2.18726	0.958542	2.06894	0.958542	2.07504	0.958542	2.09386	0.958542	2.17871	0.958542	2.08943	0.958542	2.18535
0.961667	1.25711	0.961667	2.29216	0.961667	2.50425	0.961667	2.47539	0.961667	2.39442	0.960208	2.24242	0.960208	2.28027	0.960208	2.28684	0.960208	2.22044	0.960208	2.20019	0.960208	2.21653	0.960208	2.31432	0.960208	2.13326	0.961667	2.35656	0.961667	2.47527	0.960208	2.25414	0.960208	2.36578	0.960208	2.31178	0.960208	2.19617	0.960208	2.06361	0.960208	2.07928	0.960208	2.12	0.960208	2.16817	0.960208	2.08484	0.960208	2.1943
0.963333	1.24792	0.963333	2.29467	0.963333	2.51456	0.963333	2.47691	0.963333	2.39098	0.961875	2.23926	0.961875	2.28671	0.961875	2.30137	0.961875	2.21679	0.961875	2.20439	0.961875	2.22951	0.961875	2.3271	0.961875	2.11926	0.963333	2.32498	0.963333	2.4979	0.961875	2.26402	0.961875	2.34428	0.961875	2.30389	0.961875	2.20701	0.961875	2.05903	0.961875	2.09311	0.961875	2.14147	0.961875	2.15569	0.961875	2.08932	0.961875	2.19517
0.965	1.23771	0.965	2.30386	0.965	2.52032	0.965	2.49287	0.965	2.38969	0.963542	2.24625	0.963542	2.27796	0.963542	2.31735	0.963542	2.22043	0.963542	2.21289	0.963542	2.25212	0.963542	2.32614	0.963542	2.10294	0.965	2.28866	0.965	2.5081	0.963542	2.27432	0.963542	2.32378	0.963542	2.30373	0.963542	2.22291	0.963542	2.05997	0.963542	2.10752	0.963542	2.14324	0.963542	2.1418	0.963542	2.10273	0.963542	2.18753
0.966667	1.22851	0.966667	2.31465	0.966667	2.53151	0.966667	2.51365	0.966667	2.38654	0.965208	2.2616	0.965208	2.26387	0.965208	2.32842	0.965208	2.22182	0.965208	2.22192	0.965208	2.27823	0.965208	2.3069	0.965208	2.08967	0.966667	2.26769	0.966667	2.51175	0.965208	2.28757	0.965208	2.31259	0.965208	2.30949	0.965208	2.23375	0.965208	2.05905	0.965208	2.11076	0.965208	2.12409	0.965208	2.12809	0.965208	2.11798	0.965208	2.17441
0.968333	1.22176	0.968333	2.32504	0.968333	2.53797	0.968333	2.54073	0.968333	2.38559	0.966875	2.27807	0.966875	2.25076	0.966875	2.33125	0.966875	2.21428	0.966875	2.21654	0.966875	2.29867	0.966875	2.27633	0.966875	2.08262	0.968333	2.26544	0.968333	2.5164	0.966875	2.30537	0.966875	2.31154	0.966875	2.31347	0.966875	2.23543	0.966875	2.05535	0.966875	2.10731	0.966875	2.10471	0.966875	2.12161	0.966875	2.13058	0.966875	2.15852
0.97	1.22495	0.97	2.34649	0.97	2.54681	0.97	2.56062	0.97	2.38487	0.968542	2.29326	0.968542	2.23774	0.968542	2.32372	0.968542	2.19467	0.968542	2.19887	0.968542	2.3143	0.968542	2.24062	0.968542	2.07752	0.97	2.26579	0.97	2.50924	0.968542	2.31931	0.968542	2.3207	0.968542	2.30931	0.968542	2.22865	0.968542	2.0538	0.968542	2.10715	0.968542	2.08814	0.968542	2.12269	0.968542	2.13883	0.968542	2.14433
0.971667	1.23614	0.971667	2.37489	0.971667	2.55843	0.971667	2.57159	0.971667	2.38536	0.970208	2.3031	0.970208	2.21947	0.970208	2.31856	0.970208	2.17003	0.970208	2.1842	0.970208	2.30881	0.970208	2.21163	0.970208	2.07204	0.971667	2.26968	0.971667	2.49863	0.970208	2.32048	0.970208	2.33306	0.970208	2.30599	0.970208	2.214	0.970208	2.0536	0.970208	2.11192	0.970208	2.07555	0.970208	2.12597	0.970208	2.13975	0.970208	2.13385
0.973333	1.24613	0.973333	2.4033	0.973333	2.56903	0.973333	2.57701	0.973333	2.38906	0.971875	2.30071	0.971875	2.20667	0.971875	2.31492	0.971875	2.1543	0.971875	2.1707	0.971875	2.28783	0.971875	2.18938	0.971875	2.06861	0.973333	2.27313	0.973333	2.50012	0.971875	2.30504	0.971875	2.34022	0.971875	2.31279	0.971875	2.19174	0.971875	2.05775	0.971875	2.11287	0.971875	2.06796	0.971875	2.11801	0.971875	2.13429	0.971875	2.12177
0.975	1.24729	0.975	2.42417	0.975	2.56766	0.975	2.57667	0.975	2.38245	0.973542	2.28686	0.973542	2.20324	0.973542	2.30885	0.973542	2.14246	0.973542	2.14653	0.973542	2.26382	0.973542	2.17175	0.973542	2.06649	0.975	2.27728	0.975	2.50812	0.973542	2.28888	0.973542	2.33005	0.973542	2.31916	0.973542	2.16352	0.973542	2.06062	0.973542	2.10859	0.973542	2.07204	0.973542	2.11117	0.973542	2.1201	0.973542	2.10896
0.976667	1.23305	0.976667	2.43451	0.976667	2.55901	0.976667	2.57577	0.976667	2.36528	0.975208	2.26744	0.975208	2.20791	0.975208	2.29709	0.975208	2.1382	0.975208	2.10869	0.975208	2.24684	0.975208	2.16145	0.975208	2.05681	0.976667	2.27992	0.976667	2.50983	0.975208	2.27678	0.975208	2.30271	0.975208	2.31367	0.975208	2.13058	0.975208	2.0633	0.975208	2.11299	0.975208	2.08338	0.975208	2.109	0.975208	2.10351	0.975208	2.1108
0.978333	1.20834	0.978333	2.43802	0.978333	2.55409	0.978333	2.57137	0.978333	2.34377	0.976875	2.24851	0.976875	2.21153	0.976875	2.27299	0.976875	2.14124	0.976875	2.08088	0.976875	2.23751	0.976875	2.15505	0.976875	2.03758	0.978333	2.28766	0.978333	2.49972	0.976875	2.26497	0.976875	2.26583	0.976875	2.30215	0.976875	2.0986	0.976875	2.06568	0.976875	2.12713	0.976875	2.08815	0.976875	2.10723	0.976875	2.09797	0.976875	2.13145
0.98	1.17663	0.98	2.43028	0.98	2.53858	0.98	2.56927	0.98	2.32671	0.978542	2.23561	0.978542	2.21665	0.978542	2.24051	0.978542	2.15245	0.978542	2.06518	0.978542	2.22994	0.978542	2.15035	0.978542	2.01913	0.98	2.2995	0.98	2.49127	0.978542	2.24273	0.978542	2.23862	0.978542	2.29629	0.978542	2.07535	0.978542	2.0627	0.978542	2.14384	0.978542	2.0809	0.978542	2.10053	0.978542	2.10537	0.978542	2.1571
0.981667	1.15187	0.981667	2.41742	0.981667	2.5152	0.981667	2.56947	0.981667	2.31316	0.980208	2.23301	0.980208	2.22646	0.980208	2.20553	0.980208	2.16567	0.980208	2.05289	0.980208	2.23199	0.980208	2.14788	0.980208	2.01107	0.981667	2.3101	0.981667	2.48131	0.980208	2.21557	0.980208	2.23482	0.980208	2.29779	0.980208	2.06573	0.980208	2.06327	0.980208	2.15144	0.980208	2.06669	0.980208	2.09478	0.980208	2.11279	0.980208	2.17544
0.983333	1.13899	0.983333	2.40516	0.983333	2.49423	0.983333	2.56658	0.983333	2.29867	0.981875	2.23773	0.981875	2.23003	0.981875	2.18344	0.981875	2.1786	0.981875	2.04192	0.981875	2.23839	0.981875	2.15429	0.981875	2.0047	0.983333	2.32304	0.983333	2.46061	0.981875	2.19824	0.981875	2.24773	0.981875	2.29299	0.981875	2.06934	0.981875	2.0657	0.981875	2.15123	0.981875	2.05966	0.981875	2.10962	0.981875	2.11629	0.981875	2.18534
0.985	1.14174	0.985	2.39605	0.985	2.49303	0.985	2.55568	0.985	2.28271	0.983542	2.24698	0.983542	2.22512	0.983542	2.17083	0.983542	2.19578	0.983542	2.04112	0.983542	2.24201	0.983542	2.16921	0.983542	1.99354	0.985	2.33685	0.985	2.43794	0.983542	2.1908	0.983542	2.26774	0.983542	2.27661	0.983542	2.07631	0.983542	2.06924	0.983542	2.14235	0.983542	2.06292	0.983542	2.1346	0.983542	2.12324	0.983542	2.19222
0.986667	1.15468	0.986667	2.39345	0.986667	2.50011	0.986667	2.53718	0.986667	2.26771	0.985208	2.2556	0.985208	2.21474	0.985208	2.16708	0.985208	2.21298	0.985208	2.05334	0.985208	2.23549	0.985208	2.18206	0.985208	1.98166	0.986667	2.34608	0.986667	2.42472	0.985208	2.18863	0.985208	2.28149	0.985208	2.26203	0.985208	2.07884	0.985208	2.06964	0.985208	2.12966	0.985208	2.066	0.985208	2.16053	0.985208	2.13385	0.985208	2.19145
0.988333	1.17306	0.988333	2.39846	0.988333	2.50406	0.988333	2.51687	0.988333	2.25996	0.986875	2.25931	0.986875	2.20656	0.986875	2.17388	0.986875	2.22136	0.986875	2.0624	0.986875	2.2203	0.986875	2.1883	0.986875	1.97602	0.988333	2.34498	0.988333	2.4265	0.986875	2.18529	0.986875	2.2869	0.986875	2.25793	0.986875	2.079	0.986875	2.06573	0.986875	2.11675	0.986875	2.05877	0.986875	2.17162	0.986875	2.13646	0.986875	2.17297
0.99	1.18755	0.99	2.41182	0.99	2.5034	0.99	2.50245	0.99	2.25352	0.988542	2.25683	0.988542	2.19864	0.988542	2.19002	0.988542	2.21661	0.988542	2.06178	0.988542	2.20171	0.988542	2.19281	0.988542	1.97429	0.99	2.34065	0.99	2.43535	0.988542	2.19148	0.988542	2.2806	0.988542	2.26717	0.988542	2.07631	0.988542	2.06386	0.988542	2.11693	0.988542	2.04499	0.988542	2.17613	0.988542	2.12488	0.988542	2.15048
0.991667	1.19369	0.991667	2.4248	0.991667	2.5012	0.991667	2.48787	0.991667	2.24651	0.990208	2.24566	0.990208	2.188	0.990208	2.21114	0.990208	2.20355	0.990208	2.06168	0.990208	2.17692	0.990208	2.20285	0.990208	1.97295	0.991667	2.33439	0.991667	2.45297	0.990208	2.21106	0.990208	2.26098	0.990208	2.28478	0.990208	2.0755	0.990208	2.06012	0.990208	2.13748	0.990208	2.03709	0.990208	2.18183	0.990208	2.11129	0.990208	2.13878
0.993333	1.18972	0.993333	2.43533	0.993333	2.49675	0.993333	2.47335	0.993333	2.23911	0.991875	2.23146	0.991875	2.18012	0.991875	2.22407	0.991875	2.17819	0.991875	2.07071	0.991875	2.14687	0.991875	2.21382	0.991875	1.97844	0.993333	2.3278	0.993333	2.473	0.991875	2.22975	0.991875	2.24029	0.991875	2.30608	0.991875	2.08137	0.991875	2.06021	0.991875	2.16142	0.991875	2.03824	0.991875	2.18024	0.991875	2.09836	0.991875	2.13949
0.995	1.17785	0.995	2.44521	0.995	2.47885	0.995	2.46297	0.995	2.24315	0.993542	2.21445	0.993542	2.17542	0.993542	2.23035	0.993542	2.14925	0.993542	2.07828	0.993542	2.11518	0.993542	2.21391	0.993542	1.99549	0.995	2.32317	0.995	2.48078	0.993542	2.23903	0.993542	2.22614	0.993542	2.3262	0.993542	2.09307	0.993542	2.06689	0.993542	2.18755	0.993542	2.03979	0.993542	2.17118	0.993542	2.08522	0.993542	2.14645
0.996667	1.16648	0.996667	2.45488	0.996667	2.45171	0.996667	2.45834	0.996667	2.25814	0.995208	2.19247	0.995208	2.17332	0.995208	2.22722	0.995208	2.12813	0.995208	2.07607	0.995208	2.09538	0.995208	2.20034	0.995208	2.01468	0.996667	2.32162	0.996667	2.46661	0.995208	2.23687	0.995208	2.22281	0.995208	2.33774	0.995208	2.10712	0.995208	2.09034	0.995208	2.21002	0.995208	2.04336	0.995208	2.15083	0.995208	2.07603	0.995208	2.14981
0.998333	1.16185	0.998333	2.45948	0.998333	2.42956	0.998333	2.45332	0.998333	2.27536	0.996875	2.1735	0.996875	2.17325	0.996875	2.21271	0.996875	2.12032	0.996875	2.06934	0.996875	2.09744	0.996875	2.17771	0.996875	2.03068	0.998333	2.32218	0.998333	2.43566	0.996875	2.23541	0.996875	2.22623	0.996875	2.33512	0.996875	2.11843	0.996875	2.11906	0.996875	2.22646	0.996875	2.05681	0.996875	2.13332	0.996875	2.0747	0.996875	2.15424
1	1.16371	1	2.46324	1	2.41532	1	2.4379	1	2.29061	0.998542	2.15909	0.998542	2.17685	0.998542	2.19223	0.998542	2.12558	0.998542	2.06931	0.998542	2.11634	0.998542	2.15611	0.998542	2.03829	1	2.31802	1	2.4045	0.998542	2.23595	0.998542	2.22559	0.998542	2.32052	0.998542	2.13093	0.998542	2.13597	0.998542	2.22035	0.998542	2.0829	0.998542	2.12358	0.998542	2.07708	0.998542	2.15394
1.00167	1.164	1.00167	2.46325	1.00167	2.39966	1.00167	2.42097	1.00167	2.29984	1.00021	2.15403	1.00021	2.18152	1.00021	2.17138	1.00021	2.1354	1.00021	2.07048	1.00021	2.13762	1.00021	2.13972	1.00021	2.04527	1.00167	2.31642	1.00167	2.37624	1.00021	2.23658	1.00021	2.22164	1.00021	2.30208	1.00021	2.14121	1.00021	2.13403	1.00021	2.19213	1.00021	2.10823	1.00021	2.12122	1.00021	2.08464	1.00021	2.14783
1.00333	1.16283	1.00333	2.45208	1.00333	2.38337	1.00333	2.40792	1.00333	2.30692	1.00188	2.15703	1.00188	2.1821	1.00188	2.1622	1.00188	2.14774	1.00188	2.0658	1.00188	2.15662	1.00188	2.13201	1.00188	2.04875	1.00333	2.31613	1.00333	2.35525	1.00188	2.24333	1.00188	2.21983	1.00188	2.29561	1.00188	2.14323	1.00188	2.12349	1.00188	2.16314	1.00188	2.11488	1.00188	2.12329	1.00188	2.09832	1.00188	2.14175
1.005	1.16324	1.005	2.43329	1.005	2.37977	1.005	2.40856	1.005	2.30652	1.00354	2.16953	1.00354	2.18184	1.00354	2.16208	1.00354	2.14995	1.00354	2.05902	1.00354	2.17394	1.00354	2.14237	1.00354	2.04397	1.005	2.31522	1.005	2.33858	1.00354	2.25611	1.00354	2.22748	1.00354	2.30356	1.00354	2.14186	1.00354	2.11356	1.00354	2.14882	1.00354	2.11003	1.00354	2.12713	1.00354	2.11508	1.00354	2.13623
1.00667	1.17038	1.00667	2.41414	1.00667	2.39453	1.00667	2.41541	1.00667	2.29725	1.00521	2.19481	1.00521	2.18664	1.00521	2.17509	1.00521	2.14417	1.00521	2.05681	1.00521	2.18616	1.00521	2.17024	1.00521	2.0332	1.00667	2.3118	1.00667	2.33284	1.00521	2.27359	1.00521	2.23867	1.00521	2.32366	1.00521	2.14396	1.00521	2.09553	1.00521	2.14185	1.00521	2.10992	1.00521	2.13983	1.00521	2.1319	1.00521	2.13911
1.00833	1.1745	1.00833	2.40485	1.00833	2.41129	1.00833	2.42507	1.00833	2.28483	1.00687	2.21785	1.00687	2.20472	1.00687	2.19868	1.00687	2.14136	1.00687	2.05896	1.00687	2.1795	1.00687	2.20603	1.00687	2.01446	1.00833	2.30543	1.00833	2.33722	1.00687	2.28841	1.00687	2.24925	1.00687	2.35039	1.00687	2.14643	1.00687	2.07259	1.00687	2.13548	1.00687	2.11313	1.00687	2.15919	1.00687	2.1446	1.00687	2.14405
1.01	1.17584	1.01	2.39691	1.01	2.42934	1.01	2.43686	1.01	2.27887	1.00854	2.23381	1.00854	2.2226	1.00854	2.22053	1.00854	2.1388	1.00854	2.0564	1.00854	2.15773	1.00854	2.23469	1.00854	1.99504	1.01	2.30062	1.01	2.34929	1.00854	2.29838	1.00854	2.26009	1.00854	2.38369	1.00854	2.1411	1.00854	2.05551	1.00854	2.12531	1.00854	2.10686	1.00854	2.18045	1.00854	2.16025	1.00854	2.15171
1.01167	1.17772	1.01167	2.39305	1.01167	2.44741	1.01167	2.45366	1.01167	2.28105	1.01021	2.24318	1.01021	2.2349	1.01021	2.23432	1.01021	2.13499	1.01021	2.05076	1.01021	2.1397	1.01021	2.24445	1.01021	1.97195	1.01167	2.29546	1.01167	2.3634	1.01021	2.30382	1.01021	2.27131	1.01021	2.40275	1.01021	2.13971	1.01021	2.05578	1.01021	2.11731	1.01021	2.09036	1.01021	2.19417	1.01021	2.17068	1.01021	2.15918
1.01333	1.1839	1.01333	2.39722	1.01333	2.46277	1.01333	2.46853	1.01333	2.27819	1.01188	2.24371	1.01188	2.24233	1.01188	2.235	1.01188	2.12725	1.01188	2.04206	1.01188	2.14054	1.01188	2.23725	1.01188	1.94525	1.01333	2.29177	1.01333	2.37553	1.01188	2.30023	1.01188	2.27533	1.01188	2.39258	1.01188	2.14746	1.01188	2.06575	1.01188	2.11109	1.01188	2.0812	1.01188	2.19884	1.01188	2.17079	1.01188	2.15892
1.015	1.19017	1.015	2.40575	1.015	2.46815	1.015	2.46827	1.015	2.27661	1.01354	2.23233	1.01354	2.24356	1.01354	2.23323	1.01354	2.12822	1.01354	2.03639	1.01354	2.14971	1.01354	2.21092	1.01354	1.92376	1.015	2.2848	1.015	2.38883	1.01354	2.29476	1.01354	2.26326	1.01354	2.35969	1.01354	2.15492	1.01354	2.07871	1.01354	2.10023	1.01354	2.08461	1.01354	2.19345	1.01354	2.16241	1.01354	2.15053
1.01667	1.18751	1.01667	2.41424	1.01667	2.45874	1.01667	2.45792	1.01667	2.28073	1.01521	2.2093	1.01521	2.23681	1.01521	2.2288	1.01521	2.1322	1.01521	2.03685	1.01521	2.1503	1.01521	2.1727	1.01521	1.9121	1.01667	2.26907	1.01667	2.39377	1.01521	2.28802	1.01521	2.25089	1.01521	2.32518	1.01521	2.1501	1.01521	2.08968	1.01521	2.09289	1.01521	2.08469	1.01521	2.18157	1.01521	2.15118	1.01521	2.13806
1.01833	1.1815	1.01833	2.41528	1.01833	2.44185	1.01833	2.45333	1.01833	2.28466	1.01687	2.19236	1.01687	2.21664	1.01687	2.22807	1.01687	2.13114	1.01687	2.04708	1.01687	2.14553	1.01687	2.13055	1.01687	1.913	1.01833	2.25743	1.01833	2.38421	1.01687	2.28089	1.01687	2.24452	1.01687	2.3017	1.01687	2.13799	1.01687	2.10126	1.01687	2.09276	1.01687	2.08376	1.01687	2.17076	1.01687	2.14298	1.01687	2.13647
1.02	1.17988	1.02	2.41181	1.02	2.41673	1.02	2.46112	1.02	2.27927	1.01854	2.18644	1.01854	2.1958	1.01854	2.22779	1.01854	2.1272	1.01854	2.06603	1.01854	2.14285	1.01854	2.09723	1.01854	1.9168	1.02	2.25484	1.02	2.35926	1.01854	2.26916	1.01854	2.24582	1.01854	2.28193	1.01854	2.13335	1.01854	2.11462	1.01854	2.10156	1.01854	2.08762	1.01854	2.15778	1.01854	2.13274	1.01854	2.14764
1.02167	1.18469	1.02167	2.40627	1.02167	2.39883	1.02167	2.46938	1.02167	2.27285	1.02021	2.18413	1.02021	2.18398	1.02021	2.22538	1.02021	2.12417	1.02021	2.0859	1.02021	2.14589	1.02021	2.07959	1.02021	1.91692	1.02167	2.25864	1.02167	2.34147	1.02021	2.25581	1.02021	2.24574	1.02021	2.26597	1.02021	2.127	1.02021	2.12282	1.02021	2.11306	1.02021	2.09936	1.02021	2.14378	1.02021	2.12259	1.02021	2.1579
1.02333	1.19328	1.02333	2.3984	1.02333	2.39588	1.02333	2.4756	1.02333	2.28179	1.02188	2.18545	1.02188	2.17952	1.02188	2.21973	1.02188	2.13511	1.02188	2.1098	1.02188	2.14441	1.02188	2.07446	1.02188	1.92475	1.02333	2.25917	1.02333	2.34222	1.02188	2.24942	1.02188	2.24202	1.02188	2.26009	1.02188	2.1157	1.02188	2.12228	1.02188	2.12876	1.02188	2.10824	1.02188	2.13385	1.02188	2.11506	1.02188	2.16817
1.025	1.19895	1.025	2.39638	1.025	2.40628	1.025	2.48499	1.025	2.29429	1.02354	2.1947	1.02354	2.17967	1.02354	2.21117	1.02354	2.14857	1.02354	2.13244	1.02354	2.14245	1.02354	2.07814	1.02354	1.94265	1.025	2.26006	1.025	2.35604	1.02354	2.24832	1.02354	2.23853	1.02354	2.26713	1.02354	2.1081	1.02354	2.10875	1.02354	2.14626	1.02354	2.11149	1.02354	2.13861	1.02354	2.11151	1.02354	2.17735
1.02667	1.2069	1.02667	2.39882	1.02667	2.42249	1.02667	2.49673	1.02667	2.30427	1.02521	2.20799	1.02521	2.17929	1.02521	2.19893	1.02521	2.15504	1.02521	2.14144	1.02521	2.14745	1.02521	2.08486	1.02521	1.96528	1.02667	2.26853	1.02667	2.37163	1.02521	2.25075	1.02521	2.23401	1.02521	2.28747	1.02521	2.11053	1.02521	2.09827	1.02521	2.15693	1.02521	2.11509	1.02521	2.1613	1.02521	2.10676	1.02521	2.17973
1.02833	1.22148	1.02833	2.39912	1.02833	2.4367	1.02833	2.49603	1.02833	2.31992	1.02687	2.21471	1.02687	2.1802	1.02687	2.1821	1.02687	2.15016	1.02687	2.12773	1.02687	2.15776	1.02687	2.0986	1.02687	1.97747	1.02833	2.27522	1.02833	2.38542	1.02687	2.25569	1.02687	2.23413	1.02687	2.31229	1.02687	2.12003	1.02687	2.09482	1.02687	2.1595	1.02687	2.12427	1.02687	2.18739	1.02687	2.09426	1.02687	2.16816
1.03	1.23757	1.03	2.39129	1.03	2.45422	1.03	2.48079	1.03	2.34434	1.02854	2.21848	1.02854	2.1819	1.02854	2.17254	1.02854	2.14376	1.02854	2.10037	1.02854	2.17183	1.02854	2.11487	1.02854	1.97353	1.03	2.27051	1.03	2.39564	1.02854	2.26697	1.02854	2.23912	1.02854	2.32728	1.02854	2.12716	1.02854	2.09728	1.02854	2.16269	1.02854	2.13704	1.02854	2.20318	1.02854	2.07725	1.02854	2.14762
1.03167	1.24621	1.03167	2.37835	1.03167	2.46866	1.03167	2.46656	1.03167	2.36778	1.03021	2.22508	1.03021	2.18605	1.03021	2.17679	1.03021	2.14609	1.03021	2.08226	1.03021	2.18604	1.03021	2.12748	1.03021	1.96013	1.03167	2.26693	1.03167	2.39211	1.03021	2.2838	1.03021	2.24539	1.03021	2.33744	1.03021	2.13425	1.03021	2.09521	1.03021	2.16946	1.03021	2.14771	1.03021	2.20432	1.03021	2.05495	1.03021	2.1373
1.03333	1.2479	1.03333	2.36706	1.03333	2.47053	1.03333	2.46531	1.03333	2.38207	1.03188	2.23839	1.03188	2.19665	1.03188	2.19312	1.03188	2.15077	1.03188	2.07491	1.03188	2.1954	1.03188	2.13281	1.03188	1.93384	1.03333	2.26916	1.03333	2.37177	1.03188	2.2992	1.03188	2.25378	1.03188	2.35114	1.03188	2.1366	1.03188	2.08426	1.03188	2.1729	1.03188	2.15572	1.03188	2.19795	1.03188	2.03723	1.03188	2.14516
1.035	1.25029	1.035	2.35129	1.035	2.46207	1.035	2.47108	1.035	2.39275	1.03354	2.25356	1.03354	2.21233	1.03354	2.20852	1.03354	2.14808	1.03354	2.07303	1.03354	2.19466	1.03354	2.13209	1.03354	1.90278	1.035	2.27064	1.035	2.34513	1.03354	2.30538	1.03354	2.26803	1.03354	2.36757	1.03354	2.12703	1.03354	2.07693	1.03354	2.1734	1.03354	2.15897	1.03354	2.19114	1.03354	2.02654	1.03354	2.16979
1.03667	1.25379	1.03667	2.33085	1.03667	2.45123	1.03667	2.47269	1.03667	2.3968	1.03521	2.27086	1.03521	2.22044	1.03521	2.21884	1.03521	2.13668	1.03521	2.07853	1.03521	2.18884	1.03521	2.13182	1.03521	1.8788	1.03667	2.26803	1.03667	2.33027	1.03521	2.29487	1.03521	2.28155	1.03521	2.37262	1.03521	2.10928	1.03521	2.07219	1.03521	2.17254	1.03521	2.15657	1.03521	2.18142	1.03521	2.02224	1.03521	2.19246
1.03833	1.25287	1.03833	2.31799	1.03833	2.4502	1.03833	2.47031	1.03833	2.39155	1.03687	2.28371	1.03687	2.21903	1.03687	2.22176	1.03687	2.12325	1.03687	2.09568	1.03687	2.18363	1.03687	2.12917	1.03687	1.86924	1.03833	2.26147	1.03833	2.33024	1.03687	2.27815	1.03687	2.28033	1.03687	2.35918	1.03687	2.09723	1.03687	2.07108	1.03687	2.17334	1.03687	2.1456	1.03687	2.16756	1.03687	2.02765	1.03687	2.20727
1.04	1.24553	1.04	2.31964	1.04	2.44682	1.04	2.46621	1.04	2.38129	1.03854	2.27745	1.03854	2.21481	1.03854	2.22017	1.03854	2.11199	1.03854	2.11985	1.03854	2.1778	1.03854	2.12784	1.03854	1.87493	1.04	2.25919	1.04	2.33978	1.03854	2.26584	1.03854	2.26205	1.03854	2.34733	1.03854	2.09495	1.03854	2.06896	1.03854	2.17611	1.03854	2.13577	1.03854	2.15386	1.03854	2.03467	1.03854	2.21609
1.04167	1.23619	1.04167	2.33789	1.04167	2.43854	1.04167	2.46078	1.04167	2.36862	1.04021	2.25697	1.04021	2.21214	1.04021	2.21415	1.04021	2.10393	1.04021	2.13365	1.04021	2.17256	1.04021	2.12683	1.04021	1.89625	1.04167	2.24797	1.04167	2.3522	1.04021	2.2587	1.04021	2.24151	1.04021	2.34544	1.04021	2.10224	1.04021	2.07441	1.04021	2.18179	1.04021	2.13518	1.04021	2.14565	1.04021	2.04432	1.04021	2.22115
1.04333	1.22806	1.04333	2.36042	1.04333	2.42978	1.04333	2.44919	1.04333	2.3509	1.04188	2.22821	1.04188	2.20563	1.04188	2.20488	1.04188	2.09285	1.04188	2.14037	1.04188	2.17313	1.04188	2.1268	1.04188	1.92896	1.04333	2.23653	1.04333	2.36111	1.04188	2.25725	1.04188	2.22524	1.04188	2.33996	1.04188	2.11903	1.04188	2.09183	1.04188	2.18941	1.04188	2.13921	1.04188	2.14282	1.04188	2.05134	1.04188	2.21794
1.045	1.22596	1.045	2.3836	1.045	2.42513	1.045	2.4365	1.045	2.33179	1.04354	2.20142	1.04354	2.19063	1.04354	2.19535	1.04354	2.08557	1.04354	2.14795	1.04354	2.17901	1.04354	2.12833	1.04354	1.95291	1.045	2.23929	1.045	2.36503	1.04354	2.25697	1.04354	2.21462	1.04354	2.32687	1.04354	2.14206	1.04354	2.11231	1.04354	2.18673	1.04354	2.14395	1.04354	2.14115	1.04354	2.06125	1.04354	2.20283
1.04667	1.22952	1.04667	2.40661	1.04667	2.41624	1.04667	2.43006	1.04667	2.32134	1.04521	2.17263	1.04521	2.175	1.04521	2.19213	1.04521	2.09256	1.04521	2.15799	1.04521	2.17625	1.04521	2.12948	1.04521	1.95652	1.04667	2.25067	1.04667	2.36159	1.04521	2.26381	1.04521	2.21465	1.04521	2.30773	1.04521	2.16368	1.04521	2.13189	1.04521	2.17364	1.04521	2.15203	1.04521	2.1383	1.04521	2.07395	1.04521	2.19554
1.04833	1.23278	1.04833	2.4346	1.04833	2.40135	1.04833	2.43258	1.04833	2.31568	1.04688	2.14486	1.04688	2.1627	1.04688	2.19458	1.04688	2.11286	1.04688	2.16277	1.04688	2.15862	1.04688	2.12927	1.04688	1.95618	1.04833	2.25653	1.04833	2.35973	1.04688	2.27235	1.04688	2.22711	1.04688	2.29793	1.04688	2.17349	1.04688	2.14233	1.04688	2.15163	1.04688	2.16457	1.04688	2.13624	1.04688	2.07493	1.04688	2.19454
1.05	1.23715	1.05	2.46436	1.05	2.39863	1.05	2.44565	1.05	2.30853	1.04854	2.1224	1.04854	2.15739	1.04854	2.19095	1.04854	2.13778	1.04854	2.16055	1.04854	2.13263	1.04854	2.12355	1.04854	1.96692	1.05	2.25236	1.05	2.3628	1.04854	2.27936	1.04854	2.2461	1.04854	2.29208	1.04854	2.17108	1.04854	2.14937	1.04854	2.12965	1.04854	2.17005	1.04854	2.14732	1.04854	2.07768	1.04854	2.19499
1.05167	1.24257	1.05167	2.47526	1.05167	2.41771	1.05167	2.46128	1.05167	2.30048	1.05021	2.10659	1.05021	2.15928	1.05021	2.17798	1.05021	2.15561	1.05021	2.16229	1.05021	2.10252	1.05021	2.11839	1.05021	1.98053	1.05167	2.24836	1.05167	2.36156	1.05021	2.28716	1.05021	2.26074	1.05021	2.28208	1.05021	2.15906	1.05021	2.15977	1.05021	2.11277	1.05021	2.15992	1.05021	2.16812	1.05021	2.09349	1.05021	2.19104
1.05333	1.24522	1.05333	2.47135	1.05333	2.45103	1.05333	2.47552	1.05333	2.29508	1.05187	2.10381	1.05187	2.16883	1.05187	2.16371	1.05187	2.16978	1.05187	2.15868	1.05187	2.07522	1.05187	2.11573	1.05187	1.99018	1.05333	2.24686	1.05333	2.36044	1.05187	2.2862	1.05187	2.27012	1.05187	2.27336	1.05187	2.13768	1.05187	2.16971	1.05187	2.10276	1.05187	2.14395	1.05187	2.18941	1.05187	2.12254	1.05187	2.18461
1.055	1.23724	1.055	2.46587	1.055	2.47588	1.055	2.48013	1.055	2.27994	1.05354	2.10845	1.05354	2.18967	1.05354	2.16177	1.05354	2.18304	1.05354	2.14799	1.05354	2.05823	1.05354	2.1164	1.05354	2.00269	1.055	2.24248	1.055	2.36701	1.05354	2.27834	1.05354	2.27508	1.05354	2.27365	1.05354	2.11476	1.05354	2.17135	1.05354	2.11178	1.05354	2.13397	1.05354	2.19906	1.05354	2.14182	1.05354	2.18485
1.05667	1.21892	1.05667	2.47071	1.05667	2.49027	1.05667	2.47511	1.05667	2.25181	1.05521	2.11997	1.05521	2.22491	1.05521	2.16155	1.05521	2.19113	1.05521	2.13085	1.05521	2.05731	1.05521	2.11956	1.05521	2.02075	1.05667	2.24281	1.05667	2.38646	1.05521	2.26833	1.05521	2.2663	1.05521	2.28202	1.05521	2.10235	1.05521	2.16042	1.05521	2.13846	1.05521	2.12945	1.05521	2.20095	1.05521	2.14041	1.05521	2.18783
1.05833	1.19928	1.05833	2.46797	1.05833	2.49393	1.05833	2.46735	1.05833	2.22325	1.05688	2.13587	1.05688	2.2627	1.05688	2.16129	1.05688	2.19052	1.05688	2.12505	1.05688	2.06916	1.05688	2.12464	1.05688	2.03488	1.05833	2.25714	1.05833	2.40643	1.05688	2.25814	1.05688	2.24456	1.05688	2.28073	1.05688	2.10501	1.05688	2.15009	1.05688	2.16669	1.05688	2.12888	1.05688	2.20785	1.05688	2.13904	1.05688	2.19934
1.06	1.1846	1.06	2.45005	1.06	2.48885	1.06	2.45839	1.06	2.21285	1.05854	2.15794	1.05854	2.28824	1.05854	2.16593	1.05854	2.18414	1.05854	2.13444	1.05854	2.09008	1.05854	2.13389	1.05854	2.03876	1.06	2.27515	1.06	2.42158	1.05854	2.25244	1.05854	2.21861	1.05854	2.27157	1.05854	2.11518	1.05854	2.14595	1.05854	2.18388	1.05854	2.13612	1.05854	2.21232	1.05854	2.13781	1.05854	2.21267
1.06167	1.17689	1.06167	2.43419	1.06167	2.47543	1.06167	2.45026	1.06167	2.22411	1.06021	2.18481	1.06021	2.29776	1.06021	2.17976	1.06021	2.17796	1.06021	2.14825	1.06021	2.11684	1.06021	2.14138	1.06021	2.03696	1.06167	2.28666	1.06167	2.44025	1.06021	2.2461	1.06021	2.19531	1.06021	2.26758	1.06021	2.12204	1.06021	2.14273	1.06021	2.18533	1.06021	2.15691	1.06021	2.20975	1.06021	2.12758	1.06021	2.22204
1.06333	1.18255	1.06333	2.43042	1.06333	2.45479	1.06333	2.44403	1.06333	2.24688	1.06187	2.20312	1.06187	2.29721	1.06187	2.197	1.06187	2.17373	1.06187	2.1586	1.06187	2.14081	1.06187	2.14037	1.06187	2.02934	1.06333	2.29093	1.06333	2.45931	1.06187	2.24543	1.06187	2.17487	1.06187	2.27359	1.06187	2.13211	1.06187	2.13862	1.06187	2.18551	1.06187	2.18313	1.06187	2.19259	1.06187	2.10376	1.06187	2.22064
1.065	1.20135	1.065	2.42922	1.065	2.44059	1.065	2.44191	1.065	2.27629	1.06354	2.21261	1.06354	2.28499	1.06354	2.20755	1.06354	2.16061	1.06354	2.15816	1.06354	2.14785	1.06354	2.12893	1.06354	2.01648	1.065	2.29299	1.065	2.47093	1.06354	2.25152	1.06354	2.15582	1.06354	2.27381	1.06354	2.15316	1.06354	2.13709	1.06354	2.1803	1.06354	2.20429	1.06354	2.16861	1.06354	2.08807	1.06354	2.20568
1.06667	1.22652	1.06667	2.4203	1.06667	2.43734	1.06667	2.44747	1.06667	2.3075	1.06521	2.21229	1.06521	2.25224	1.06521	2.21484	1.06521	2.1409	1.06521	2.15685	1.06521	2.14339	1.06521	2.111	1.06521	2.00494	1.06667	2.29467	1.06667	2.47329	1.06521	2.26409	1.06521	2.14811	1.06521	2.26565	1.06521	2.17504	1.06521	2.14252	1.06521	2.17179	1.06521	2.2234	1.06521	2.13883	1.06521	2.08722	1.06521	2.18733
1.06833	1.24928	1.06833	2.40446	1.06833	2.44603	1.06833	2.4556	1.06833	2.33298	1.06688	2.21027	1.06688	2.21463	1.06688	2.22426	1.06688	2.1302	1.06688	2.15232	1.06688	2.1397	1.06688	2.09679	1.06688	1.99188	1.06833	2.29587	1.06833	2.47248	1.06688	2.28522	1.06688	2.15938	1.06688	2.25943	1.06688	2.18485	1.06688	2.15423	1.06688	2.16617	1.06688	2.23389	1.06688	2.10384	1.06688	2.09174	1.06688	2.16621
1.07	1.26321	1.07	2.39269	1.07	2.46431	1.07	2.4618	1.07	2.3438	1.06854	2.21112	1.06854	2.1852	1.06854	2.24032	1.06854	2.13376	1.06854	2.14063	1.06854	2.1417	1.06854	2.08194	1.06854	1.97264	1.07	2.30099	1.07	2.46559	1.06854	2.29852	1.06854	2.17903	1.06854	2.25843	1.06854	2.1845	1.06854	2.1681	1.06854	2.16932	1.06854	2.23368	1.06854	2.06736	1.06854	2.09343	1.06854	2.14881
1.07167	1.27681	1.07167	2.38226	1.07167	2.48308	1.07167	2.46514	1.07167	2.34145	1.07021	2.21124	1.07021	2.17288	1.07021	2.25856	1.07021	2.146	1.07021	2.12117	1.07021	2.1431	1.07021	2.07087	1.07021	1.94623	1.07167	2.30362	1.07167	2.45085	1.07021	2.29581	1.07021	2.19394	1.07021	2.26031	1.07021	2.18622	1.07021	2.18219	1.07021	2.18277	1.07021	2.22186	1.07021	2.04103	1.07021	2.09919	1.07021	2.13262
1.07333	1.27883	1.07333	2.38061	1.07333	2.49801	1.07333	2.46723	1.07333	2.33604	1.07187	2.20729	1.07187	2.17149	1.07187	2.26926	1.07187	2.15409	1.07187	2.10737	1.07187	2.14615	1.07187	2.0659	1.07187	1.92938	1.07333	2.29611	1.07333	2.43624	1.07187	2.28111	1.07187	2.19897	1.07187	2.26609	1.07187	2.19262	1.07187	2.1927	1.07187	2.19134	1.07187	2.21105	1.07187	2.03764	1.07187	2.10993	1.07187	2.12788
1.075	1.26599	1.075	2.38881	1.075	2.50387	1.075	2.47025	1.075	2.33669	1.07354	2.1938	1.07354	2.18181	1.07354	2.26993	1.07354	2.16512	1.07354	2.11234	1.07354	2.1532	1.07354	2.07622	1.07354	1.91747	1.075	2.28002	1.075	2.43133	1.07354	2.27287	1.07354	2.1986	1.07354	2.27804	1.07354	2.19467	1.07354	2.20126	1.07354	2.19508	1.07354	2.20242	1.07354	2.05927	1.07354	2.11396	1.07354	2.14066
1.07667	1.24357	1.07667	2.40027	1.07667	2.50409	1.07667	2.4741	1.07667	2.34266	1.07521	2.17576	1.07521	2.20016	1.07521	2.26816	1.07521	2.17334	1.07521	2.12701	1.07521	2.15542	1.07521	2.09756	1.07521	1.90409	1.07667	2.26255	1.07667	2.43214	1.07521	2.27135	1.07521	2.20038	1.07521	2.29436	1.07521	2.1953	1.07521	2.20413	1.07521	2.19519	1.07521	2.19322	1.07521	2.09203	1.07521	2.11509	1.07521	2.16132
1.07833	1.22801	1.07833	2.40799	1.07833	2.50592	1.07833	2.48347	1.07833	2.3528	1.07688	2.15897	1.07688	2.21586	1.07688	2.26434	1.07688	2.17111	1.07688	2.14113	1.07688	2.15031	1.07688	2.12266	1.07688	1.89175	1.07833	2.2467	1.07833	2.42958	1.07688	2.26691	1.07688	2.20121	1.07688	2.31248	1.07688	2.19507	1.07688	2.20036	1.07688	2.2046	1.07688	2.18656	1.07688	2.11885	1.07688	2.12261	1.07688	2.18638
1.08	1.2253	1.08	2.40379	1.08	2.50302	1.08	2.49837	1.08	2.35777	1.07854	2.15172	1.07854	2.21581	1.07854	2.25633	1.07854	2.16417	1.07854	2.15255	1.07854	2.14281	1.07854	2.14513	1.07854	1.89253	1.08	2.23537	1.08	2.41856	1.07854	2.25302	1.07854	2.21165	1.07854	2.32693	1.07854	2.19666	1.07854	2.19432	1.07854	2.21463	1.07854	2.18872	1.07854	2.1349	1.07854	2.13633	1.07854	2.20199
1.08167	1.2161	1.08167	2.39415	1.08167	2.4891	1.08167	2.51262	1.08167	2.35438	1.08021	2.15276	1.08021	2.19839	1.08021	2.24905	1.08021	2.16592	1.08021	2.16601	1.08021	2.13753	1.08021	2.15411	1.08021	1.90374	1.08167	2.23265	1.08167	2.40653	1.08021	2.24292	1.08021	2.2315	1.08021	2.33354	1.08021	2.19509	1.08021	2.18511	1.08021	2.21632	1.08021	2.19616	1.08021	2.14032	1.08021	2.14581	1.08021	2.21464
1.08333	1.20049	1.08333	2.37313	1.08333	2.46887	1.08333	2.52198	1.08333	2.34602	1.08187	2.15811	1.08187	2.18029	1.08187	2.24458	1.08187	2.18177	1.08187	2.16992	1.08187	2.12411	1.08187	2.15359	1.08187	1.91318	1.08333	2.24367	1.08333	2.40023	1.08187	2.24374	1.08187	2.25691	1.08187	2.33119	1.08187	2.1896	1.08187	2.17832	1.08187	2.21179	1.08187	2.20297	1.08187	2.139	1.08187	2.15371	1.08187	2.21963
1.085	1.18992	1.085	2.34426	1.085	2.45415	1.085	2.52634	1.085	2.33988	1.08354	2.16306	1.08354	2.16217	1.08354	2.24321	1.08354	2.20212	1.08354	2.16218	1.08354	2.11215	1.08354	2.14303	1.08354	1.91796	1.085	2.26337	1.085	2.40152	1.08354	2.2483	1.08354	2.27975	1.08354	2.33249	1.08354	2.18119	1.08354	2.17018	1.08354	2.19856	1.08354	2.19848	1.08354	2.13054	1.08354	2.16657	1.08354	2.2144
1.08667	1.20019	1.08667	2.3147	1.08667	2.45154	1.08667	2.52961	1.08667	2.33366	1.08521	2.17349	1.08521	2.1504	1.08521	2.24187	1.08521	2.22854	1.08521	2.15004	1.08521	2.11509	1.08521	2.12625	1.08521	1.92383	1.08667	2.28274	1.08667	2.40056	1.08521	2.24943	1.08521	2.29683	1.08521	2.34032	1.08521	2.17152	1.08521	2.16177	1.08521	2.18301	1.08521	2.18079	1.08521	2.12374	1.08521	2.18522	1.08521	2.20404
1.08833	1.22231	1.08833	2.29627	1.08833	2.44973	1.08833	2.53075	1.08833	2.32282	1.08688	2.18559	1.08688	2.14065	1.08688	2.24334	1.08688	2.25528	1.08688	2.14241	1.08688	2.1399	1.08688	2.09912	1.08688	1.92975	1.08833	2.30137	1.08833	2.39736	1.08688	2.24637	1.08688	2.30813	1.08688	2.35266	1.08688	2.17326	1.08688	2.14964	1.08688	2.16185	1.08688	2.16023	1.08688	2.1192	1.08688	2.19314	1.08688	2.19212
1.09	1.23081	1.09	2.29688	1.09	2.44754	1.09	2.5285	1.09	2.31762	1.08854	2.1919	1.08854	2.14421	1.08854	2.2419	1.08854	2.26953	1.08854	2.14157	1.08854	2.16516	1.08854	2.07321	1.08854	1.93209	1.09	2.31952	1.09	2.40389	1.08854	2.24857	1.08854	2.30383	1.08854	2.36752	1.08854	2.18967	1.08854	2.13823	1.08854	2.14898	1.08854	2.14732	1.08854	2.11874	1.08854	2.19017	1.08854	2.193
1.09167	1.22303	1.09167	2.30842	1.09167	2.45492	1.09167	2.51487	1.09167	2.3195	1.09021	2.19012	1.09021	2.15593	1.09021	2.23011	1.09021	2.25995	1.09021	2.13937	1.09021	2.18441	1.09021	2.07265	1.09021	1.93611	1.09167	2.33673	1.09167	2.41967	1.09021	2.25241	1.09021	2.28968	1.09021	2.3787	1.09021	2.21034	1.09021	2.13484	1.09021	2.15049	1.09021	2.14842	1.09021	2.12031	1.09021	2.18622	1.09021	2.2043
1.09333	1.21133	1.09333	2.32562	1.09333	2.47163	1.09333	2.49345	1.09333	2.32873	1.09187	2.18648	1.09187	2.16263	1.09187	2.22182	1.09187	2.23544	1.09187	2.14101	1.09187	2.20144	1.09187	2.09413	1.09187	1.93658	1.09333	2.34186	1.09333	2.43386	1.09187	2.25259	1.09187	2.27538	1.09187	2.38412	1.09187	2.2231	1.09187	2.14029	1.09187	2.16159	1.09187	2.14952	1.09187	2.12226	1.09187	2.18505	1.09187	2.21281
1.095	1.20734	1.095	2.3413	1.095	2.48851	1.095	2.47461	1.095	2.33825	1.09354	2.1934	1.09354	2.16831	1.09354	2.2222	1.09354	2.21098	1.09354	2.14162	1.09354	2.21469	1.09354	2.12339	1.09354	1.93974	1.095	2.33162	1.095	2.44018	1.09354	2.24788	1.09354	2.2652	1.09354	2.37969	1.09354	2.23058	1.09354	2.15119	1.09354	2.18084	1.09354	2.14938	1.09354	2.12835	1.09354	2.1795	1.09354	2.21167
1.09667	1.20179	1.09667	2.35526	1.09667	2.49504	1.09667	2.4606	1.09667	2.35027	1.09521	2.21089	1.09521	2.18	1.09521	2.23141	1.09521	2.18751	1.09521	2.14434	1.09521	2.21667	1.09521	2.14998	1.09521	1.94124	1.09667	2.31332	1.09667	2.44797	1.09521	2.24698	1.09521	2.25275	1.09521	2.36845	1.09521	2.23827	1.09521	2.16701	1.09521	2.19918	1.09521	2.14726	1.09521	2.13841	1.09521	2.16343	1.09521	2.1968
1.09833	1.18642	1.09833	2.36469	1.09833	2.49176	1.09833	2.44362	1.09833	2.3623	1.09688	2.23274	1.09688	2.19781	1.09688	2.23975	1.09688	2.16822	1.09688	2.15471	1.09688	2.20325	1.09688	2.17326	1.09688	1.94821	1.09833	2.29502	1.09833	2.46149	1.09688	2.25597	1.09688	2.24054	1.09688	2.35485	1.09688	2.23869	1.09688	2.18803	1.09688	2.21192	1.09688	2.14093	1.09688	2.15864	1.09688	2.14704	1.09688	2.17607
1.1	1.17619	1.1	2.36405	1.1	2.47582	1.1	2.42238	1.1	2.37142	1.09854	2.24736	1.09854	2.21194	1.09854	2.25143	1.09854	2.15868	1.09854	2.16183	1.09854	2.18616	1.09854	2.18333	1.09854	1.95587	1.1	2.27642	1.1	2.47347	1.09854	2.2726	1.09854	2.23918	1.09854	2.33719	1.09854	2.22007	1.09854	2.20764	1.09854	2.21909	1.09854	2.13107	1.09854	2.18375	1.09854	2.13806	1.09854	2.15579
1.10167	1.18091	1.10167	2.36019	1.10167	2.44971	1.10167	2.41097	1.10167	2.37813	1.10021	2.25788	1.10021	2.21599	1.10021	2.27077	1.10021	2.16263	1.10021	2.16471	1.10021	2.17188	1.10021	2.17187	1.10021	1.95981	1.10167	2.26723	1.10167	2.48013	1.10021	2.29071	1.10021	2.24701	1.10021	2.32041	1.10021	2.19402	1.10021	2.21889	1.10021	2.2216	1.10021	2.11668	1.10021	2.20704	1.10021	2.12825	1.10021	2.14131
1.10333	1.19135	1.10333	2.35495	1.10333	2.42925	1.10333	2.41085	1.10333	2.37662	1.10187	2.27157	1.10187	2.21425	1.10187	2.28702	1.10187	2.17199	1.10187	2.16591	1.10187	2.15672	1.10187	2.15105	1.10187	1.96648	1.10333	2.27516	1.10333	2.48694	1.10187	2.30788	1.10187	2.25099	1.10187	2.30376	1.10187	2.17752	1.10187	2.2173	1.10187	2.22526	1.10187	2.10495	1.10187	2.22676	1.10187	2.11213	1.10187	2.14142
1.105	1.19022	1.105	2.35591	1.105	2.41844	1.105	2.4216	1.105	2.37057	1.10354	2.28777	1.10354	2.206	1.10354	2.30177	1.10354	2.18245	1.10354	2.17565	1.10354	2.14206	1.10354	2.13439	1.10354	1.98113	1.105	2.30457	1.105	2.49496	1.10354	2.32897	1.10354	2.2478	1.10354	2.28946	1.10354	2.17197	1.10354	2.20549	1.10354	2.23202	1.10354	2.1041	1.10354	2.23985	1.10354	2.0963	1.10354	2.14803
1.10667	1.17832	1.10667	2.35254	1.10667	2.41591	1.10667	2.43854	1.10667	2.36685	1.10521	2.29189	1.10521	2.19394	1.10521	2.31037	1.10521	2.20205	1.10521	2.1922	1.10521	2.13303	1.10521	2.1219	1.10521	1.99681	1.10667	2.33541	1.10667	2.5005	1.10521	2.35674	1.10521	2.24424	1.10521	2.28232	1.10521	2.17148	1.10521	2.19046	1.10521	2.23952	1.10521	2.11389	1.10521	2.24636	1.10521	2.08814	1.10521	2.15893
1.10833	1.1632	1.10833	2.34943	1.10833	2.41893	1.10833	2.46304	1.10833	2.36686	1.10688	2.27884	1.10688	2.18941	1.10688	2.3156	1.10688	2.23034	1.10688	2.19937	1.10688	2.12615	1.10688	2.11116	1.10688	1.99894	1.10833	2.34788	1.10833	2.50047	1.10688	2.38521	1.10688	2.23781	1.10688	2.28518	1.10688	2.17255	1.10688	2.18463	1.10688	2.25209	1.10688	2.13726	1.10688	2.2475	1.10688	2.0894	1.10688	2.17413
1.11	1.1578	1.11	2.351	1.11	2.42992	1.11	2.49261	1.11	2.36697	1.10854	2.26866	1.10854	2.19685	1.10854	2.30991	1.10854	2.25677	1.10854	2.21099	1.10854	2.12664	1.10854	2.11459	1.10854	1.99479	1.11	2.3473	1.11	2.49025	1.10854	2.40954	1.10854	2.21886	1.10854	2.29488	1.10854	2.18453	1.10854	2.18164	1.10854	2.2641	1.10854	2.161	1.10854	2.2492	1.10854	2.09098	1.10854	2.18993
1.11167	1.15925	1.11167	2.35391	1.11167	2.44564	1.11167	2.52005	1.11167	2.36215	1.11021	2.27083	1.11021	2.21268	1.11021	2.29721	1.11021	2.26852	1.11021	2.22145	1.11021	2.13421	1.11021	2.12426	1.11021	1.99927	1.11167	2.34213	1.11167	2.4757	1.11021	2.42361	1.11021	2.19011	1.11021	2.30589	1.11021	2.20235	1.11021	2.17288	1.11021	2.27667	1.11021	2.17967	1.11021	2.25657	1.11021	2.09131	1.11021	2.19967
1.11333	1.16457	1.11333	2.35111	1.11333	2.45744	1.11333	2.53925	1.11333	2.3604	1.11187	2.28207	1.11187	2.23424	1.11187	2.2873	1.11187	2.26688	1.11187	2.22906	1.11187	2.15391	1.11187	2.12985	1.11187	2.01518	1.11333	2.34389	1.11333	2.45973	1.11187	2.42309	1.11187	2.17033	1.11187	2.32386	1.11187	2.21266	1.11187	2.15705	1.11187	2.27977	1.11187	2.19124	1.11187	2.26454	1.11187	2.09622	1.11187	2.20153
1.115	1.17534	1.115	2.33458	1.115	2.46629	1.115	2.54203	1.115	2.35754	1.11354	2.28653	1.11354	2.26068	1.11354	2.27882	1.11354	2.25574	1.11354	2.2297	1.11354	2.17609	1.11354	2.13109	1.11354	2.02095	1.115	2.34025	1.115	2.44498	1.11354	2.40682	1.11354	2.17041	1.11354	2.34439	1.11354	2.20973	1.11354	2.15117	1.11354	2.27606	1.11354	2.19574	1.11354	2.26437	1.11354	2.10957	1.11354	2.21147
1.11667	1.18469	1.11667	2.32005	1.11667	2.47079	1.11667	2.53127	1.11667	2.35336	1.11521	2.29367	1.11521	2.28497	1.11521	2.27548	1.11521	2.23425	1.11521	2.22512	1.11521	2.1911	1.11521	2.13648	1.11521	2.01315	1.11667	2.32964	1.11667	2.43004	1.11521	2.37525	1.11521	2.183	1.11521	2.35627	1.11521	2.19914	1.11521	2.15882	1.11521	2.2757	1.11521	2.20492	1.11521	2.25728	1.11521	2.13236	1.11521	2.23133
1.11833	1.19162	1.11833	2.31002	1.11833	2.4651	1.11833	2.51205	1.11833	2.34849	1.11688	2.31398	1.11688	2.29149	1.11688	2.27501	1.11688	2.20476	1.11688	2.22229	1.11688	2.20609	1.11688	2.15152	1.11688	2.00301	1.11833	2.31812	1.11833	2.41151	1.11688	2.33262	1.11688	2.2011	1.11688	2.34988	1.11688	2.18978	1.11688	2.16331	1.11688	2.28064	1.11688	2.20836	1.11688	2.24686	1.11688	2.15119	1.11688	2.2501
1.12	1.18542	1.12	2.31431	1.12	2.45615	1.12	2.49085	1.12	2.33879	1.11854	2.33895	1.11854	2.27836	1.11854	2.28327	1.11854	2.17515	1.11854	2.21147	1.11854	2.21449	1.11854	2.16348	1.11854	1.99418	1.12	2.30504	1.12	2.39837	1.11854	2.28338	1.11854	2.22556	1.11854	2.33898	1.11854	2.1847	1.11854	2.16644	1.11854	2.27802	1.11854	2.20445	1.11854	2.23812	1.11854	2.15894	1.11854	2.2608
1.12167	1.17617	1.12167	2.33035	1.12167	2.44506	1.12167	2.47674	1.12167	2.32798	1.12021	2.35408	1.12021	2.26129	1.12021	2.29051	1.12021	2.15431	1.12021	2.20444	1.12021	2.20983	1.12021	2.16799	1.12021	1.97566	1.12167	2.28592	1.12167	2.39068	1.12021	2.24565	1.12021	2.25799	1.12021	2.33492	1.12021	2.18048	1.12021	2.17594	1.12021	2.26165	1.12021	2.19128	1.12021	2.23009	1.12021	2.1585	1.12021	2.26448
1.12333	1.17816	1.12333	2.35751	1.12333	2.43004	1.12333	2.47759	1.12333	2.31777	1.12187	2.3523	1.12187	2.25362	1.12187	2.28833	1.12187	2.14656	1.12187	2.20552	1.12187	2.19326	1.12187	2.16628	1.12187	1.94272	1.12333	2.25857	1.12333	2.3857	1.12187	2.23288	1.12187	2.2862	1.12187	2.32878	1.12187	2.17807	1.12187	2.20291	1.12187	2.23889	1.12187	2.18639	1.12187	2.22567	1.12187	2.15093	1.12187	2.26495
1.125	1.1892	1.125	2.38759	1.125	2.41213	1.125	2.48484	1.125	2.31622	1.12354	2.34612	1.12354	2.25335	1.12354	2.27322	1.12354	2.15183	1.12354	2.21106	1.12354	2.17576	1.12354	2.1573	1.12354	1.91307	1.125	2.23802	1.125	2.37988	1.12354	2.23775	1.12354	2.3015	1.12354	2.32437	1.12354	2.17573	1.12354	2.23108	1.12354	2.22781	1.12354	2.19982	1.12354	2.23294	1.12354	2.13788	1.12354	2.25926
1.12667	1.20807	1.12667	2.4102	1.12667	2.40023	1.12667	2.48662	1.12667	2.3235	1.12521	2.33416	1.12521	2.2563	1.12521	2.25243	1.12521	2.16615	1.12521	2.2126	1.12521	2.16647	1.12521	2.14764	1.12521	1.90562	1.12667	2.22993	1.12667	2.37803	1.12521	2.24715	1.12521	2.30096	1.12521	2.32514	1.12521	2.17533	1.12521	2.24226	1.12521	2.2276	1.12521	2.21649	1.12521	2.24364	1.12521	2.11936	1.12521	2.24764
1.12833	1.23052	1.12833	2.42545	1.12833	2.39825	1.12833	2.47824	1.12833	2.33166	1.12688	2.31587	1.12688	2.26279	1.12688	2.23465	1.12688	2.1814	1.12688	2.20981	1.12688	2.15624	1.12688	2.1385	1.12688	1.91414	1.12833	2.23217	1.12833	2.39266	1.12688	2.26129	1.12688	2.29655	1.12688	2.33676	1.12688	2.17986	1.12688	2.23864	1.12688	2.23219	1.12688	2.23116	1.12688	2.24956	1.12688	2.10186	1.12688	2.23646
1.13	1.26062	1.13	2.4318	1.13	2.39674	1.13	2.4648	1.13	2.33572	1.12854	2.29155	1.12854	2.27363	1.12854	2.22337	1.12854	2.18731	1.12854	2.20706	1.12854	2.13784	1.12854	2.12862	1.12854	1.92601	1.13	2.24523	1.13	2.42088	1.12854	2.28333	1.12854	2.28956	1.12854	2.34885	1.12854	2.18339	1.12854	2.22895	1.12854	2.23365	1.12854	2.24252	1.12854	2.24819	1.12854	2.09758	1.12854	2.2238
1.13167	1.28719	1.13167	2.4276	1.13167	2.39708	1.13167	2.44976	1.13167	2.33247	1.13021	2.26572	1.13021	2.28574	1.13021	2.21384	1.13021	2.19022	1.13021	2.2094	1.13021	2.12287	1.13021	2.12026	1.13021	1.94301	1.13167	2.2674	1.13167	2.45535	1.13021	2.30726	1.13021	2.27945	1.13021	2.34944	1.13021	2.18628	1.13021	2.22795	1.13021	2.22883	1.13021	2.26213	1.13021	2.24876	1.13021	2.10758	1.13021	2.21018
1.13333	1.29569	1.13333	2.41239	1.13333	2.40482	1.13333	2.43925	1.13333	2.33129	1.13187	2.24037	1.13187	2.29146	1.13187	2.20648	1.13187	2.1941	1.13187	2.21383	1.13187	2.12166	1.13187	2.11719	1.13187	1.97088	1.13333	2.29245	1.13333	2.47975	1.13187	2.32758	1.13187	2.26969	1.13187	2.34249	1.13187	2.19195	1.13187	2.23203	1.13187	2.22231	1.13187	2.27656	1.13187	2.24975	1.13187	2.12895	1.13187	2.19966
1.135	1.28516	1.135	2.39068	1.135	2.41403	1.135	2.44083	1.135	2.33579	1.13354	2.21042	1.13354	2.29089	1.13354	2.20469	1.13354	2.19592	1.13354	2.2184	1.13354	2.13202	1.13354	2.11774	1.13354	2.00751	1.135	2.30523	1.135	2.48743	1.13354	2.34423	1.13354	2.26332	1.13354	2.32636	1.13354	2.20554	1.13354	2.23729	1.13354	2.20876	1.13354	2.27588	1.13354	2.23814	1.13354	2.15437	1.13354	2.19525
1.13667	1.2635	1.13667	2.37484	1.13667	2.41018	1.13667	2.45432	1.13667	2.33624	1.13521	2.19118	1.13521	2.28187	1.13521	2.21241	1.13521	2.19075	1.13521	2.21936	1.13521	2.14227	1.13521	2.11611	1.13521	2.03437	1.13667	2.30951	1.13667	2.48392	1.13521	2.36188	1.13521	2.26594	1.13521	2.30774	1.13521	2.21975	1.13521	2.24024	1.13521	2.19149	1.13521	2.26202	1.13521	2.22086	1.13521	2.17899	1.13521	2.2014
1.13833	1.24428	1.13833	2.37056	1.13833	2.40085	1.13833	2.47106	1.13833	2.33093	1.13688	2.19063	1.13688	2.2665	1.13688	2.22144	1.13688	2.18772	1.13688	2.21317	1.13688	2.14477	1.13688	2.10968	1.13688	2.05102	1.13833	2.31329	1.13833	2.46778	1.13688	2.376	1.13688	2.26451	1.13688	2.29219	1.13688	2.22553	1.13688	2.24175	1.13688	2.16839	1.13688	2.24078	1.13688	2.20653	1.13688	2.20077	1.13688	2.20513
1.14	1.22365	1.14	2.36891	1.14	2.39566	1.14	2.48761	1.14	2.32543	1.13854	2.20445	1.13854	2.25139	1.13854	2.22792	1.13854	2.19422	1.13854	2.20519	1.13854	2.15505	1.13854	2.1092	1.13854	2.05655	1.14	2.31694	1.14	2.44828	1.13854	2.38515	1.13854	2.26203	1.13854	2.28859	1.13854	2.22384	1.13854	2.23791	1.13854	2.15197	1.13854	2.22314	1.13854	2.19725	1.13854	2.20837	1.13854	2.20776
1.14167	1.20845	1.14167	2.37436	1.14167	2.40099	1.14167	2.49957	1.14167	2.32758	1.14021	2.2179	1.14021	2.24523	1.14021	2.23525	1.14021	2.19902	1.14021	2.19364	1.14021	2.16983	1.14021	2.11877	1.14021	2.0522	1.14167	2.3203	1.14167	2.42463	1.14021	2.38481	1.14021	2.25973	1.14021	2.29873	1.14021	2.22507	1.14021	2.22775	1.14021	2.14991	1.14021	2.20766	1.14021	2.18436	1.14021	2.20177	1.14021	2.21488
1.14333	1.20542	1.14333	2.38308	1.14333	2.40855	1.14333	2.50101	1.14333	2.32334	1.14187	2.2246	1.14187	2.24479	1.14187	2.23922	1.14187	2.1951	1.14187	2.18389	1.14187	2.18052	1.14187	2.13096	1.14187	2.03987	1.14333	2.32267	1.14333	2.41318	1.14187	2.37169	1.14187	2.25257	1.14187	2.30621	1.14187	2.23293	1.14187	2.21002	1.14187	2.16252	1.14187	2.1994	1.14187	2.17164	1.14187	2.18973	1.14187	2.22285
1.145	1.21781	1.145	2.39311	1.145	2.41429	1.145	2.49033	1.145	2.31063	1.14354	2.23723	1.14354	2.25006	1.14354	2.23731	1.14354	2.18683	1.14354	2.18014	1.14354	2.17678	1.14354	2.14259	1.14354	2.03087	1.145	2.3276	1.145	2.42006	1.14354	2.35528	1.14354	2.23889	1.14354	2.31078	1.14354	2.25012	1.14354	2.18987	1.14354	2.17995	1.14354	2.19248	1.14354	2.17317	1.14354	2.17867	1.14354	2.22458
1.14667	1.23721	1.14667	2.39645	1.14667	2.42528	1.14667	2.47527	1.14667	2.29601	1.14521	2.24566	1.14521	2.26493	1.14521	2.23009	1.14521	2.18059	1.14521	2.17858	1.14521	2.16736	1.14521	2.15469	1.14521	2.03226	1.14667	2.3357	1.14667	2.43162	1.14521	2.34186	1.14521	2.22234	1.14521	2.31913	1.14521	2.27115	1.14521	2.18198	1.14521	2.19755	1.14521	2.18829	1.14521	2.17762	1.14521	2.17135	1.14521	2.21314
1.14833	1.25425	1.14833	2.38924	1.14833	2.43402	1.14833	2.47049	1.14833	2.28887	1.14688	2.23581	1.14688	2.28525	1.14688	2.22732	1.14688	2.17127	1.14688	2.17395	1.14688	2.16404	1.14688	2.17342	1.14688	2.03519	1.14833	2.34802	1.14833	2.43667	1.14688	2.33299	1.14688	2.21271	1.14688	2.32963	1.14688	2.29394	1.14688	2.19261	1.14688	2.22135	1.14688	2.19052	1.14688	2.1833	1.14688	2.16625	1.14688	2.20758
1.15	1.26752	1.15	2.38647	1.15	2.4418	1.15	2.47838	1.15	2.29563	1.14854	2.20934	1.14854	2.30104	1.14854	2.23358	1.14854	2.16021	1.14854	2.16824	1.14854	2.15857	1.14854	2.18838	1.14854	2.03481	1.15	2.36532	1.15	2.42639	1.14854	2.32542	1.14854	2.20548	1.14854	2.33293	1.14854	2.31549	1.14854	2.22234	1.14854	2.259	1.14854	2.19694	1.14854	2.18897	1.14854	2.1768	1.14854	2.21058
1.15167	1.27474	1.15167	2.38603	1.15167	2.44287	1.15167	2.49015	1.15167	2.31038	1.15021	2.18016	1.15021	2.30555	1.15021	2.24368	1.15021	2.15445	1.15021	2.16725	1.15021	2.15074	1.15021	2.19885	1.15021	2.03316	1.15167	2.37679	1.15167	2.41197	1.15021	2.32127	1.15021	2.19799	1.15021	2.3259	1.15021	2.32957	1.15021	2.2567	1.15021	2.3031	1.15021	2.20425	1.15021	2.20821	1.15021	2.19823	1.15021	2.21064
1.15333	1.27464	1.15333	2.39246	1.15333	2.43967	1.15333	2.50085	1.15333	2.33066	1.15187	2.16843	1.15187	2.30464	1.15187	2.25944	1.15187	2.15468	1.15187	2.17036	1.15187	2.13951	1.15187	2.20783	1.15187	2.03914	1.15333	2.37652	1.15333	2.39637	1.15187	2.31581	1.15187	2.20219	1.15187	2.33463	1.15187	2.33389	1.15187	2.29423	1.15187	2.34819	1.15187	2.21394	1.15187	2.23369	1.15187	2.22223	1.15187	2.20671
1.155	1.27276	1.155	2.40297	1.155	2.43862	1.155	2.5093	1.155	2.34614	1.15354	2.16947	1.15354	2.29813	1.15354	2.28059	1.15354	2.16583	1.15354	2.1657	1.15354	2.14043	1.15354	2.21737	1.15354	2.04161	1.155	2.37531	1.155	2.37829	1.15354	2.3082	1.15354	2.21875	1.15354	2.35555	1.15354	2.32699	1.15354	2.34092	1.15354	2.38983	1.15354	2.23603	1.15354	2.24721	1.15354	2.23371	1.15354	2.21016
1.15667	1.26959	1.15667	2.41172	1.15667	2.43633	1.15667	2.51979	1.15667	2.3533	1.15521	2.17552	1.15521	2.28373	1.15521	2.30106	1.15521	2.19572	1.15521	2.15677	1.15521	2.15463	1.15521	2.22441	1.15521	2.0366	1.15667	2.37577	1.15667	2.36472	1.15521	2.30186	1.15521	2.24335	1.15521	2.37784	1.15521	2.32502	1.15521	2.39883	1.15521	2.43057	1.15521	2.26537	1.15521	2.25528	1.15521	2.23027	1.15521	2.23094
1.15833	1.25614	1.15833	2.41494	1.15833	2.43931	1.15833	2.52151	1.15833	2.35756	1.15688	2.18809	1.15688	2.27374	1.15688	2.31976	1.15688	2.24128	1.15688	2.15442	1.15688	2.17228	1.15688	2.22523	1.15688	2.03118	1.15833	2.37668	1.15833	2.3611	1.15688	2.30721	1.15688	2.27275	1.15688	2.40109	1.15688	2.33012	1.15688	2.46844	1.15688	2.47598	1.15688	2.30259	1.15688	2.2632	1.15688	2.21705	1.15688	2.25281
1.16	1.23627	1.16	2.40488	1.16	2.44519	1.16	2.5105	1.16	2.3619	1.15854	2.19984	1.15854	2.28211	1.15854	2.33305	1.15854	2.28648	1.15854	2.16219	1.15854	2.18761	1.15854	2.23005	1.15854	2.03647	1.16	2.37213	1.16	2.37559	1.15854	2.32223	1.15854	2.31767	1.15854	2.43536	1.15854	2.34357	1.15854	2.56221	1.15854	2.5408	1.15854	2.35631	1.15854	2.29175	1.15854	2.19726	1.15854	2.26935
1.16167	1.21921	1.16167	2.38788	1.16167	2.45365	1.16167	2.49271	1.16167	2.36888	1.16021	2.21833	1.16021	2.29528	1.16021	2.34673	1.16021	2.32123	1.16021	2.17558	1.16021	2.20288	1.16021	2.23364	1.16021	2.05529	1.16167	2.37943	1.16167	2.40275	1.16021	2.34599	1.16021	2.37604	1.16021	2.48587	1.16021	2.36991	1.16021	2.70525	1.16021	2.64692	1.16021	2.43524	1.16021	2.33362	1.16021	2.19124	1.16021	2.28731
1.16333	1.21272	1.16333	2.36617	1.16333	2.4581	1.16333	2.47961	1.16333	2.3766	1.16187	2.23197	1.16187	2.30539	1.16187	2.36212	1.16187	2.35488	1.16187	2.18438	1.16187	2.23102	1.16187	2.23255	1.16187	2.07968	1.16333	2.40946	1.16333	2.43714	1.16187	2.38128	1.16187	2.44169	1.16187	2.54299	1.16187	2.42203	1.16187	2.91652	1.16187	2.81441	1.16187	2.54706	1.16187	2.39272	1.16187	2.20186	1.16187	2.31302
1.165	1.21132	1.165	2.35094	1.165	2.44962	1.165	2.47705	1.165	2.38172	1.16354	2.24036	1.16354	2.31306	1.16354	2.37228	1.16354	2.38828	1.16354	2.19262	1.16354	2.26521	1.16354	2.23838	1.16354	2.11331	1.165	2.46289	1.165	2.48483	1.16354	2.42545	1.16354	2.51236	1.16354	2.61406	1.16354	2.50874	1.16354	3.22504	1.16354	3.06962	1.16354	2.69872	1.16354	2.47981	1.16354	2.23655	1.16354	2.33866
1.16667	1.21293	1.16667	2.34344	1.16667	2.44161	1.16667	2.48282	1.16667	2.38357	1.16521	2.25464	1.16521	2.32173	1.16521	2.37275	1.16521	2.41212	1.16521	2.21287	1.16521	2.29498	1.16521	2.25773	1.16521	2.15994	1.16667	2.54401	1.16667	2.55316	1.16521	2.47775	1.16521	2.59385	1.16521	2.71498	1.16521	2.63261	1.16521	3.68298	1.16521	3.45189	1.16521	2.93349	1.16521	2.60579	1.16521	2.28512	1.16521	2.35554
1.16833	1.22228	1.16833	2.3428	1.16833	2.44242	1.16833	2.49977	1.16833	2.39425	1.16688	2.26907	1.16688	2.33208	1.16688	2.3684	1.16688	2.4318	1.16688	2.25613	1.16688	2.32866	1.16688	2.29518	1.16688	2.22243	1.16833	2.66153	1.16833	2.65569	1.16688	2.54743	1.16688	2.70172	1.16688	2.85778	1.16688	2.81052	1.16688	4.36994	1.16688	4.0154	1.16688	3.28453	1.16688	2.7772	1.16688	2.3572	1.16688	2.37323
1.17	1.23154	1.17	2.34822	1.17	2.45215	1.17	2.51575	1.17	2.40778	1.16854	2.28642	1.16854	2.33424	1.16854	2.37623	1.16854	2.47359	1.16854	2.32911	1.16854	2.38395	1.16854	2.35392	1.16854	2.31636	1.17	2.84194	1.17	2.80394	1.16854	2.65908	1.16854	2.849	1.16854	3.06207	1.16854	3.08366	1.16854	5.37287	1.16854	4.81686	1.16854	3.78408	1.16854	2.99869	1.16854	2.46315	1.16854	2.40494
1.17167	1.23161	1.17167	2.35905	1.17167	2.45921	1.17167	2.52929	1.17167	2.42633	1.17021	2.31005	1.17021	2.35455	1.17021	2.41865	1.17021	2.56347	1.17021	2.43659	1.17021	2.46853	1.17021	2.45328	1.17021	2.4511	1.17167	3.09642	1.17167	3.01968	1.17021	2.82524	1.17021	3.06977	1.17021	3.36884	1.17021	3.49094	1.17021	6.79819	1.17021	5.94644	1.17021	4.4891	1.17021	3.3019	1.17021	2.60976	1.17021	2.46206
1.17333	1.22593	1.17333	2.37482	1.17333	2.46405	1.17333	2.54424	1.17333	2.45803	1.17188	2.35671	1.17188	2.41092	1.17188	2.49818	1.17188	2.7096	1.17188	2.58657	1.17188	2.57671	1.17188	2.6209	1.17188	2.63998	1.17333	3.45691	1.17333	3.32776	1.17188	3.0638	1.17188	3.404	1.17188	3.82756	1.17188	4.07267	1.17188	8.80037	1.17188	7.51526	1.17188	5.46549	1.17188	3.73253	1.17188	2.80873	1.17188	2.54636
1.175	1.21886	1.175	2.38544	1.175	2.47865	1.175	2.57099	1.175	2.52492	1.17354	2.43247	1.17354	2.51068	1.17354	2.61953	1.17354	2.9171	1.17354	2.79905	1.17354	2.7256	1.17354	2.87214	1.17354	2.90279	1.175	3.96378	1.175	3.75835	1.17354	3.39957	1.17354	3.91192	1.17354	4.48953	1.17354	4.88674	1.17354	11.5607	1.17354	9.66465	1.17354	6.80395	1.17354	4.3411	1.17354	3.07681	1.17354	2.66743
1.17667	1.21199	1.17667	2.39054	1.17667	2.50224	1.17667	2.60282	1.17667	2.64016	1.17521	2.53117	1.17521	2.66079	1.17521	2.79661	1.17521	3.21472	1.17521	3.09786	1.17521	2.95292	1.17521	3.24047	1.17521	3.28713	1.17667	4.67679	1.17667	4.36187	1.17521	3.876	1.17521	4.65465	1.17521	5.41323	1.17521	6.01301	1.17521	15.2614	1.17521	12.531	1.17521	8.57637	1.17521	5.17188	1.17521	3.45406	1.17521	2.83723
1.17833	1.2034	1.17833	2.39465	1.17833	2.52284	1.17833	2.64016	1.17833	2.79893	1.17687	2.67167	1.17687	2.87455	1.17687	3.05507	1.17687	3.64878	1.17687	3.52506	1.17687	3.30079	1.17687	3.76502	1.17687	3.85094	1.17833	5.66556	1.17833	5.20264	1.17687	4.53985	1.17687	5.69073	1.17687	6.67367	1.17687	7.55222	1.17687	20.065	1.17687	16.242	1.17687	10.8816	1.17687	6.26902	1.17687	3.96445	1.17687	3.06571
1.18	1.20281	1.18	2.39714	1.18	2.53006	1.18	2.70107	1.18	3.02713	1.17854	2.88795	1.17854	3.18636	1.17854	3.43069	1.17854	4.26171	1.17854	4.1348	1.17854	3.80252	1.17854	4.495	1.17854	4.64142	1.18	6.99251	1.18	6.34437	1.17854	5.44439	1.17854	7.10063	1.17854	8.35372	1.17854	9.57781	1.17854	26.1325	1.17854	20.9225	1.17854	13.8169	1.17854	7.67285	1.17854	4.62686	1.17854	3.36173
1.18167	1.21503	1.18167	2.39425	1.18167	2.53726	1.18167	2.79696	1.18167	3.36157	1.18021	3.203	1.18021	3.62669	1.18021	3.95864	1.18021	5.10658	1.18021	4.98951	1.18021	4.50692	1.18021	5.49257	1.18021	5.71833	1.18167	8.72903	1.18167	7.85289	1.18021	6.65613	1.18021	8.97737	1.18021	10.5294	1.18021	12.1674	1.18021	33.5954	1.18021	26.6514	1.18021	17.4478	1.18021	9.42262	1.18021	5.43937	1.18021	3.73096
1.18333	1.22426	1.18333	2.38849	1.18333	2.56448	1.18333	2.92721	1.18333	3.84547	1.18188	3.64569	1.18188	4.23644	1.18188	4.70271	1.18188	6.2564	1.18188	6.16492	1.18188	5.48409	1.18188	6.82749	1.18188	7.15607	1.18333	10.9302	1.18333	9.80025	1.18188	8.2477	1.18188	11.4019	1.18188	13.273	1.18188	15.389	1.18188	42.5207	1.18188	33.4751	1.18188	21.8032	1.18188	11.5325	1.18188	6.41133	1.18188	4.18612
1.185	1.22073	1.185	2.39137	1.185	2.62828	1.185	3.10141	1.185	4.51884	1.18354	4.26303	1.18354	5.07572	1.18354	5.7363	1.18354	7.81152	1.18354	7.73566	1.18354	6.81038	1.18354	8.57856	1.18354	9.03498	1.185	13.6407	1.185	12.2415	1.18354	10.2861	1.18354	14.4345	1.18354	16.6611	1.18354	19.2969	1.18354	52.8747	1.18354	41.3606	1.18354	26.8745	1.18354	13.997	1.18354	7.56256	1.18354	4.73125
1.18667	1.21301	1.18667	2.40603	1.18667	2.73076	1.18667	3.35743	1.18667	5.44066	1.18521	5.12494	1.18521	6.22065	1.18521	7.13702	1.18521	9.84863	1.18521	9.78293	1.18521	8.55915	1.18521	10.8116	1.18521	11.4143	1.18667	16.887	1.18667	15.2181	1.18521	12.8238	1.18521	18.1257	1.18521	20.7402	1.18521	23.9059	1.18521	64.536	1.18521	50.2157	1.18521	32.6182	1.18521	16.7915	1.18521	8.89432	1.18521	5.36521
1.18833	1.20626	1.18833	2.42328	1.18833	2.88197	1.18833	3.74117	1.18833	6.68595	1.18687	6.31372	1.18687	7.74287	1.18687	8.96872	1.18687	12.4245	1.18687	12.3761	1.18687	10.7963	1.18687	13.5827	1.18687	14.3524	1.18833	20.6655	1.18833	18.7424	1.18687	15.8909	1.18687	22.5198	1.18687	25.524	1.18687	29.18	1.18687	77.305	1.18687	59.8743	1.18687	38.9247	1.18687	19.881	1.18687	10.3895	1.18687	6.07891
1.19	1.19894	1.19	2.43881	1.19	3.10617	1.19	4.29428	1.19	8.33952	1.18854	7.90968	1.18854	9.71179	1.18854	11.2904	1.18854	15.5941	1.18854	15.5637	1.18854	13.583	1.18854	16.9306	1.18854	17.895	1.19	24.9427	1.19	22.8061	1.18854	19.5034	1.18854	27.6077	1.18854	30.9824	1.18854	35.0482	1.18854	90.8843	1.18854	70.1058	1.18854	45.6392	1.18854	23.2037	1.18854	12.0087	1.18854	6.86131
1.19167	1.18916	1.19167	2.45894	1.19167	3.43786	1.19167	5.06496	1.19167	10.4704	1.19021	9.98935	1.19021	12.1944	1.19021	14.1675	1.19021	19.4026	1.19021	19.3756	1.19021	16.9567	1.19021	20.8706	1.19021	22.0529	1.19167	29.661	1.19167	27.3604	1.19021	23.653	1.19021	33.3218	1.19021	37.0397	1.19021	41.3897	1.19021	104.887	1.19021	80.6276	1.19021	52.5798	1.19021	26.6702	1.19021	13.7225	1.19021	7.69691
1.19333	1.18906	1.19333	2.48142	1.19333	3.91292	1.19333	6.10376	1.19333	13.1473	1.19188	12.6197	1.19188	15.2604	1.19188	17.6513	1.19188	23.8519	1.19188	23.821	1.19188	20.9325	1.19188	25.389	1.19188	26.7923	1.19333	34.7287	1.19333	32.3228	1.19188	28.2944	1.19188	39.5601	1.19188	43.5568	1.19188	48.0488	1.19188	118.851	1.19188	91.109	1.19188	59.5558	1.19188	30.1853	1.19188	15.4855	1.19188	8.56209
1.195	1.20219	1.195	2.49851	1.195	4.56463	1.195	7.46473	1.195	16.4252	1.19354	15.8557	1.19354	18.9713	1.19354	21.7698	1.19354	28.895	1.19354	28.8764	1.19354	25.4885	1.19354	30.4155	1.19354	32.0369	1.195	40.0212	1.195	37.5942	1.19354	33.3465	1.19354	46.1696	1.19354	50.3486	1.19354	54.8311	1.19354	132.324	1.19354	101.215	1.19354	66.3425	1.19354	33.6516	1.19354	17.2304	1.19354	9.43174
1.19667	1.2133	1.19667	2.51456	1.19667	5.43679	1.19667	9.19879	1.19667	20.3438	1.19521	19.7364	1.19521	23.3407	1.19521	26.5047	1.19521	34.4578	1.19521	34.4632	1.19521	30.5726	1.19521	35.8529	1.19521	37.6879	1.19667	45.3813	1.19667	43.0285	1.19521	38.6815	1.19521	52.9639	1.19521	57.2107	1.19521	61.5257	1.19521	144.882	1.19521	110.609	1.19521	72.7077	1.19521	36.9564	1.19521	18.8927	1.19521	10.2791
1.19833	1.22149	1.19833	2.55393	1.19833	6.58711	1.19833	11.3458	1.19833	24.8973	1.19687	24.2537	1.19687	28.3364	1.19687	31.7985	1.19687	40.4312	1.19687	40.4464	1.19687	36.096	1.19687	41.5762	1.19687	43.5889	1.19833	50.642	1.19833	48.4539	1.19687	44.1458	1.19687	59.7256	1.19687	63.9304	1.19687	67.9096	1.19687	156.133	1.19687	118.988	1.19687	78.4516	1.19687	39.9776	1.19687	20.4212	1.19687	11.0777
1.2	1.22732	1.2	2.62702	1.2	8.08389	1.2	13.9328	1.2	30.0344	1.19854	29.3503	1.19854	33.8858	1.19854	37.5547	1.19854	46.6628	1.19854	46.6619	1.19854	41.9208	1.19854	47.4396	1.19854	49.5523	1.2	55.6437	1.2	53.6949	1.19854	49.5624	1.19854	66.2403	1.19854	70.2843	1.19854	73.7702	1.19854	165.735	1.19854	126.091	1.19854	83.3967	1.19854	42.6155	1.19854	21.7766	1.19854	11.7973
1.20167	1.23111	1.20167	2.73188	1.20167	9.97671	1.20167	16.9643	1.20167	35.6719	1.20021	34.9439	1.20021	39.8754	1.20021	43.6317	1.20021	52.9547	1.20021	52.931	1.20021	47.876	1.20021	53.2528	1.20021	55.3973	1.20167	60.2109	1.20167	58.5906	1.20021	54.7572	1.20021	72.3121	1.20021	76.0591	1.20021	78.9188	1.20021	173.43	1.20021	131.731	1.20021	87.3983	1.20021	44.7983	1.20021	22.9244	1.20021	12.4148
1.20333	1.22828	1.20333	2.87762	1.20333	12.298	1.20333	20.4232	1.20333	41.683	1.20188	40.9223	1.20188	46.1445	1.20188	49.8521	1.20188	59.1031	1.20188	59.0626	1.20188	53.7727	1.20188	58.8133	1.20188	60.9511	1.20333	64.1933	1.20333	62.9873	1.20188	59.5682	1.20188	77.7397	1.20188	81.0868	1.20188	83.2023	1.20188	179.069	1.20188	135.788	1.20188	90.3457	1.20188	46.4732	1.20188	23.8284	1.20188	12.9146
1.205	1.22162	1.205	3.09011	1.205	15.0589	1.205	24.2706	1.205	47.9053	1.20354	47.1389	1.20354	52.4827	1.20354	56.0142	1.20354	64.9022	1.20354	64.8483	1.20354	59.4393	1.20354	63.9468	1.20354	66.044	1.205	67.474	1.205	66.7379	1.20354	63.8347	1.20354	82.3689	1.20354	85.2123	1.20354	86.5085	1.20354	182.578	1.20354	138.201	1.20354	92.1931	1.20354	47.5919	1.20354	24.4702	1.20354	13.2878
1.20667	1.22246	1.20667	3.39641	1.20667	18.2603	1.20667	28.4396	1.20667	54.1392	1.20521	53.4092	1.20521	58.6939	1.20521	61.9197	1.20521	70.1651	1.20521	70.0956	1.20521	64.6881	1.20521	68.494	1.20521	70.5	1.20667	69.9817	1.20667	69.7278	1.20521	67.4211	1.20521	86.0645	1.20521	88.3174	1.20521	88.767	1.20521	183.945	1.20521	138.982	1.20521	92.9476	1.20521	48.1447	1.20521	24.8392	1.20521	13.5286
1.20833	1.23022	1.20833	3.82357	1.20833	21.8869	1.20833	32.8397	1.20833	60.1974	1.20687	59.5295	1.20687	64.5973	1.20687	67.3805	1.20687	74.7292	1.20687	74.6555	1.20687	69.333	1.20687	72.3114	1.20687	74.1879	1.20833	71.6717	1.20833	71.8949	1.20687	70.2283	1.20687	88.7366	1.20687	90.341	1.20687	89.9519	1.20687	183.217	1.20687	138.204	1.20687	92.6376	1.20687	48.1467	1.20687	24.9314	1.20687	13.626
1.21	1.23772	1.21	4.41565	1.21	25.892	1.21	37.3436	1.21	65.8876	1.20854	65.3178	1.20854	70.011	1.20854	72.2269	1.20854	78.4716	1.20854	78.4029	1.20854	73.2347	1.20854	75.2895	1.20854	77.0278	1.21	72.5107	1.21	73.204	1.20854	72.2023	1.20854	90.342	1.20854	91.2789	1.20854	90.089	1.20854	180.517	1.20854	135.974	1.20854	91.3282	1.20854	47.6337	1.20854	24.7557	1.20854	13.5777
1.21167	1.23712	1.21167	5.22179	1.21167	30.2008	1.21167	41.8199	1.21167	71.0239	1.21021	70.5933	1.21021	74.7608	1.21021	76.3143	1.21021	81.3164	1.21021	81.245	1.21021	76.3094	1.21021	77.3752	1.21021	78.9637	1.21167	72.5083	1.21167	73.6519	1.21021	73.3195	1.21021	90.8631	1.21021	91.1707	1.21021	89.2377	1.21021	176.022	1.21021	132.418	1.21021	89.1036	1.21021	46.6407	1.21021	24.3245	1.21021	13.3975
1.21333	1.22589	1.21333	6.29644	1.21333	34.7006	1.21333	46.13	1.21333	75.4426	1.21188	75.1978	1.21188	78.7014	1.21188	79.5303	1.21188	83.2245	1.21188	83.1271	1.21188	78.5002	1.21188	78.5518	1.21188	79.9641	1.21333	71.7154	1.21333	73.2653	1.21188	73.5731	1.21188	90.3482	1.21188	90.0695	1.21188	87.4763	1.21188	169.958	1.21188	127.686	1.21188	86.0751	1.21188	45.212	1.21188	23.6754	1.21188	13.0999
1.215	1.20683	1.215	7.69327	1.215	39.2622	1.215	50.1342	1.215	79.0302	1.21354	78.9862	1.21354	81.7436	1.21354	81.8081	1.21354	84.1776	1.21354	84.05	1.21354	79.7495	1.21354	78.8291	1.21354	80.0347	1.215	70.1994	1.215	72.1067	1.21354	72.9965	1.21354	88.8658	1.21354	88.0678	1.21354	84.8993	1.21354	162.565	1.21354	121.973	1.21354	82.3797	1.21354	43.4133	1.21354	22.8472	1.21354	12.6938
1.21667	1.18825	1.21667	9.46629	1.21667	43.7489	1.21667	53.6994	1.21667	81.7216	1.21521	81.8498	1.21521	83.8191	1.21521	83.1185	1.21521	84.1781	1.21521	84.0426	1.21521	80.0545	1.21521	78.2432	1.21521	79.2269	1.21667	68.0336	1.21667	70.2546	1.21521	71.6567	1.21521	86.5266	1.21521	85.2796	1.21521	81.6105	1.21521	154.089	1.21521	115.466	1.21521	78.1482	1.21521	41.3139	1.21521	21.8676	1.21521	12.1903
1.21833	1.17832	1.21833	11.6432	1.21833	48.0108	1.21833	56.707	1.21833	83.4651	1.21687	83.7333	1.21687	84.9087	1.21687	83.4748	1.21687	83.2758	1.21687	83.1278	1.21687	79.472	1.21687	76.8642	1.21687	77.615	1.21833	65.3055	1.21833	67.7891	1.21687	69.6361	1.21687	83.4481	1.21687	81.8067	1.21687	77.7371	1.21687	144.788	1.21687	108.36	1.21687	73.5076	1.21687	38.9962	1.21687	20.759	1.21687	11.6202
1.22	1.1755	1.22	14.2382	1.22	51.8964	1.22	59.0889	1.22	84.2423	1.21854	84.6216	1.21854	85.0291	1.21854	82.9148	1.21854	81.5413	1.21854	81.3773	1.21854	78.0753	1.21854	74.769	1.21854	75.2844	1.22	62.1345	1.22	64.806	1.21854	67.0298	1.21854	79.7428	1.21854	77.761	1.21854	73.3973	1.21854	134.928	1.21854	100.843	1.21854	68.5662	1.21854	36.5208	1.21854	19.5451	1.21854	11.0223
1.22167	1.18197	1.22167	17.2592	1.22167	55.2737	1.22167	60.8062	1.22167	84.0808	1.22021	84.5492	1.22021	84.2282	1.22021	81.4991	1.22021	79.0611	1.22021	78.8846	1.22021	75.944	1.22021	72.0437	1.22021	72.3301	1.22167	58.6318	1.22167	61.4117	1.22021	63.9294	1.22021	75.5417	1.22021	73.2618	1.22021	68.7209	1.22021	124.763	1.22021	93.111	1.22021	63.4545	1.22021	33.946	1.22021	18.2697	1.22021	10.3998
1.22333	1.2004	1.22333	20.6824	1.22333	58.0574	1.22333	61.8443	1.22333	83.0486	1.22188	83.5665	1.22188	82.5753	1.22188	79.3091	1.22188	75.9265	1.22188	75.7572	1.22188	73.1709	1.22188	68.782	1.22188	68.8613	1.22333	54.8837	1.22333	57.7134	1.22188	60.4376	1.22188	70.9671	1.22188	68.4496	1.22188	63.8276	1.22188	114.509	1.22188	85.3538	1.22188	58.2989	1.22188	31.3247	1.22188	16.9578	1.22188	9.76052
1.225	1.22667	1.225	24.4598	1.225	60.2024	1.225	62.1932	1.225	81.22	1.22354	81.7543	1.22354	80.1615	1.22354	76.4582	1.22354	72.261	1.22354	72.0927	1.22354	69.8774	1.22354	65.0928	1.22354	65.0001	1.225	50.9828	1.225	53.8096	1.22354	56.6607	1.22354	66.1443	1.22354	63.4589	1.22354	58.8414	1.22354	104.352	1.22354	77.7227	1.22354	53.1946	1.22354	28.7187	1.22354	15.6415	1.22354	9.11224
1.22667	1.24848	1.22667	28.5028	1.22667	61.6758	1.22667	61.8565	1.22667	78.675	1.22521	79.2161	1.22521	77.1097	1.22521	73.0625	1.22521	68.1992	1.22521	68.0016	1.22521	66.1744	1.22521	61.0818	1.22521	60.8614	1.22667	47.0203	1.22667	49.7972	1.22521	52.706	1.22521	61.1758	1.22521	58.3993	1.22521	53.8687	1.22521	94.4737	1.22521	70.3347	1.22521	48.2218	1.22521	26.1848	1.22521	14.3488	1.22521	8.48167
1.22833	1.25322	1.22833	32.7155	1.22833	62.4571	1.22833	60.8799	1.22833	75.5122	1.22687	76.065	1.22687	73.5272	1.22687	69.2299	1.22687	63.8498	1.22687	63.6258	1.22687	62.153	1.22687	56.8588	1.22687	56.5559	1.22833	43.0747	1.22833	45.7669	1.22687	48.6779	1.22687	56.1655	1.22687	53.369	1.22687	48.9916	1.22687	85.0346	1.22687	63.2829	1.22687	43.4609	1.22687	23.7453	1.22687	13.109	1.22687	7.87421
1.23	1.2482	1.23	36.9762	1.23	62.5502	1.23	59.3321	1.23	71.8457	1.22854	72.4143	1.22854	69.5258	1.22854	65.0608	1.22854	59.3159	1.22854	59.0906	1.22854	57.9151	1.22854	52.5357	1.22854	52.1735	1.23	39.2072	1.23	41.7939	1.22854	44.6551	1.22854	51.2115	1.22854	48.4556	1.22854	44.2824	1.22854	76.1512	1.22854	56.6649	1.22854	38.9915	1.22854	21.4295	1.22854	11.9422	1.22854	7.28147
1.23167	1.23736	1.23167	41.1585	1.23167	61.9928	1.23167	57.2826	1.23167	67.7953	1.23021	68.3723	1.23021	65.2183	1.23021	60.6701	1.23021	54.7056	1.23021	54.4924	1.23021	53.5614	1.23021	48.2149	1.23021	47.8036	1.23167	35.4843	1.23167	37.9391	1.23021	40.7097	1.23021	46.4011	1.23021	43.7394	1.23021	39.8078	1.23021	67.8937	1.23021	50.5449	1.23021	34.8562	1.23021	19.2652	1.23021	10.8511	1.23021	6.71294
1.23333	1.21608	1.23333	45.1388	1.23333	60.8282	1.23333	54.8065	1.23333	63.4695	1.23188	64.0398	1.23188	60.7164	1.23188	56.1706	1.23188	50.1187	1.23188	49.9116	1.23188	49.1878	1.23188	43.9781	1.23188	43.5332	1.23333	31.9707	1.23333	34.2491	1.23188	36.9092	1.23188	41.8121	1.23188	39.2827	1.23188	35.6323	1.23188	60.3076	1.23188	44.9516	1.23188	31.0691	1.23188	17.2887	1.23188	9.85314	1.23188	6.17616
1.235	1.18636	1.235	48.7854	1.235	59.1047	1.235	51.9921	1.235	58.9708	1.23354	59.5239	1.23354	56.1125	1.23354	51.6429	1.23354	45.6362	1.23354	45.4317	1.23354	44.8745	1.23354	39.8793	1.23354	39.4187	1.235	28.6929	1.235	30.7732	1.23354	33.3057	1.23354	37.4959	1.23354	35.1286	1.23354	31.7846	1.23354	53.4275	1.23354	39.8766	1.23354	27.628	1.23354	15.504	1.23354	8.93784	1.23354	5.68742
1.23667	1.15341	1.23667	51.9821	1.23667	56.8963	1.23667	48.9415	1.23667	54.3938	1.23521	54.9179	1.23521	51.4899	1.23521	47.1644	1.23521	41.3123	1.23521	41.1282	1.23521	40.6988	1.23521	35.9731	1.23521	35.5061	1.23667	25.6693	1.23667	27.5545	1.23521	29.9319	1.23521	33.4974	1.23521	31.3157	1.23521	28.2822	1.23521	47.2522	1.23521	35.3245	1.23521	24.5399	1.23521	13.8978	1.23521	8.1002	1.23521	5.24307
1.23833	1.13002	1.23833	54.6377	1.23833	54.2939	1.23833	45.7354	1.23833	49.8325	1.23687	50.3281	1.23687	46.9395	1.23687	42.8091	1.23687	37.2048	1.23687	37.0569	1.23687	36.7231	1.23687	32.3036	1.23687	31.8357	1.23833	22.917	1.23833	24.6168	1.23687	26.8033	1.23687	29.8384	1.23687	27.8756	1.23687	25.1276	1.23687	41.7511	1.23687	31.285	1.23687	21.7957	1.23687	12.4665	1.23687	7.34689	1.23687	4.8521
1.24	1.12013	1.24	56.7103	1.24	51.3997	1.24	42.4381	1.24	45.3734	1.23854	45.8361	1.23854	42.539	1.23854	38.6491	1.23854	33.3614	1.23854	33.2465	1.23854	32.9846	1.23854	28.9076	1.23854	28.4511	1.24	20.4439	1.24	21.9637	1.23854	23.9358	1.23854	26.5354	1.23854	24.8087	1.23854	22.324	1.23854	36.8922	1.23854	27.7367	1.23854	19.3808	1.23854	11.2083	1.23854	6.68678	1.23854	4.51451
1.24167	1.12747	1.24167	58.1692	1.24167	48.2845	1.24167	39.106	1.24167	41.0805	1.24021	41.5063	1.24021	38.3488	1.24021	34.734	1.24021	29.8095	1.24021	29.7271	1.24021	29.5149	1.24021	25.8022	1.24021	25.3739	1.24167	18.2444	1.24167	19.5938	1.24021	21.3491	1.24021	23.5864	1.24021	22.0897	1.24021	19.8541	1.24021	32.6378	1.24021	24.6426	1.24021	17.2711	1.24021	10.1168	1.24021	6.12139	1.24021	4.23317
1.24333	1.1449	1.24333	59.0015	1.24333	45.0248	1.24333	35.8036	1.24333	37.0077	1.24188	37.3965	1.24188	34.4179	1.24188	31.0982	1.24188	26.5705	1.24188	26.5175	1.24188	26.344	1.24188	22.9962	1.24188	22.5951	1.24333	16.2949	1.24333	17.5031	1.24188	19.0459	1.24188	20.9707	1.24188	19.6797	1.24188	17.6894	1.24188	28.9479	1.24188	21.9577	1.24188	15.4373	1.24188	9.16243	1.24188	5.63131	1.24188	4.00051
1.245	1.16484	1.245	59.209	1.245	41.698	1.245	32.593	1.245	33.1975	1.24354	33.5618	1.24354	30.7973	1.24354	27.7741	1.24354	23.6437	1.24354	23.6263	1.24354	23.4828	1.24354	20.4875	1.24354	20.1148	1.245	14.5865	1.245	15.6677	1.24354	17.0165	1.24354	18.671	1.24354	17.5595	1.24354	15.8035	1.24354	25.768	1.24354	19.6466	1.24354	13.8532	1.24354	8.32278	1.24354	5.20989	1.24354	3.81055
1.24667	1.18185	1.24667	58.8262	1.24667	38.3623	1.24667	29.5267	1.24667	29.6855	1.24521	30.0414	1.24521	27.505	1.24521	24.7701	1.24521	21.0383	1.24521	21.0463	1.24521	20.9202	1.24521	18.2694	1.24521	17.9253	1.24667	13.1093	1.24667	14.0527	1.24521	15.2369	1.24521	16.6633	1.24521	15.7095	1.24521	14.1748	1.24521	23.0471	1.24521	17.6687	1.24521	12.4891	1.24521	7.58753	1.24521	4.85081	1.24521	3.65105
1.24833	1.19858	1.24833	57.8942	1.24833	35.0835	1.24833	26.6484	1.24833	26.4935	1.24687	26.8384	1.24687	24.5355	1.24687	22.0798	1.24687	18.7449	1.24687	18.7555	1.24687	18.6403	1.24687	16.3253	1.24687	16.0106	1.24833	11.8466	1.24833	12.6409	1.24687	13.6881	1.24687	14.9275	1.24687	14.1024	1.24687	12.7797	1.24687	20.7309	1.24687	15.9842	1.24687	11.3229	1.24687	6.95725	1.24687	4.54051	1.24687	3.50367
1.25	1.21987	1.25	56.4459	1.25	31.9057	1.25	23.9779	1.25	23.6226	1.24854	23.9388	1.24854	21.8726	1.24854	19.6928	1.24854	16.7494	1.24854	16.7371	1.24854	16.6376	1.24854	14.6274	1.24854	14.3425	1.25	10.7687	1.25	11.4285	1.24854	12.3494	1.24854	13.4353	1.24854	12.7204	1.24854	11.5924	1.24854	18.7622	1.24854	14.5492	1.24854	10.325	1.24854	6.41944	1.24854	4.26892	1.24854	3.37142
1.25167	1.23274	1.25167	54.5348	1.25167	28.8804	1.25167	21.5313	1.25167	21.0664	1.25021	21.3386	1.25021	19.5163	1.25021	17.5831	1.25021	15.0129	1.25021	14.9693	1.25021	14.8943	1.25021	13.1527	1.25021	12.8973	1.25167	9.84243	1.25167	10.3899	1.25021	11.1836	1.25021	12.1539	1.25021	11.5431	1.25021	10.5875	1.25021	17.085	1.25021	13.3232	1.25021	9.47227	1.25021	5.95892	1.25021	4.03278	1.25021	3.24978
1.25333	1.23551	1.25333	52.2343	1.25333	26.0435	1.25333	19.3098	1.25333	18.8062	1.25188	19.0375	1.25188	17.4557	1.25188	15.738	1.25188	13.4997	1.25188	13.4388	1.25188	13.3792	1.25188	11.8754	1.25188	11.6493	1.25333	9.04504	1.25333	9.49708	1.25188	10.1775	1.25188	11.0546	1.25188	10.5562	1.25188	9.7343	1.25188	15.6518	1.25188	12.2711	1.25188	8.75093	1.25188	5.57145	1.25188	3.83831	1.25188	3.14755
1.255	1.2368	1.255	49.6339	1.255	23.4166	1.255	17.316	1.255	16.8244	1.25354	17.0151	1.25354	15.6553	1.25354	14.1246	1.25354	12.1948	1.25354	12.1295	1.25354	12.0592	1.25354	10.778	1.25354	10.5768	1.255	8.3619	1.255	8.73322	1.25354	9.31438	1.25354	10.1107	1.25354	9.72559	1.25354	9.00097	1.25354	14.4247	1.25354	11.3611	1.25354	8.14908	1.25354	5.26007	1.25354	3.68074	1.25354	3.0564
1.25667	1.24697	1.25667	46.8013	1.25667	21.028	1.25667	15.5419	1.25667	15.1051	1.25521	15.2409	1.25521	14.0816	1.25521	12.7297	1.25521	11.081	1.25521	11.0194	1.25521	10.9159	1.25521	9.83623	1.25521	9.6718	1.25667	7.77587	1.25667	8.08895	1.25521	8.58029	1.25521	9.31401	1.25521	9.0268	1.25521	8.35934	1.25521	13.373	1.25521	10.5705	1.25521	7.64263	1.25521	5.01104	1.25521	3.56153	1.25521	2.97433
1.25833	1.26375	1.25833	43.8007	1.25833	18.8678	1.25833	13.9704	1.25833	13.6207	1.25687	13.6883	1.25687	12.7136	1.25687	11.5358	1.25687	10.1381	1.25687	10.0712	1.25687	9.94053	1.25687	9.03041	1.25687	8.91276	1.25833	7.26474	1.25833	7.545	1.25687	7.94423	1.25687	8.65107	1.25687	8.42711	1.25687	7.80992	1.25687	12.4672	1.25687	9.88767	1.25687	7.20421	1.25687	4.80031	1.25687	3.46623	1.25687	2.90372
1.26	1.26754	1.26	40.7094	1.26	16.9279	1.26	12.5915	1.26	12.3431	1.25854	12.3413	1.25854	11.5423	1.25854	10.516	1.25854	9.33143	1.25854	9.24926	1.25854	9.10939	1.25854	8.34356	1.25854	8.27038	1.26	6.81171	1.26	7.07247	1.25854	7.39914	1.25854	8.10167	1.25854	7.89542	1.25854	7.33864	1.25854	11.6797	1.25854	9.28807	1.25854	6.82446	1.25854	4.61139	1.25854	3.38646	1.25854	2.83635
1.26167	1.26202	1.26167	37.601	1.26167	15.1912	1.26167	11.3982	1.26167	11.2347	1.26021	11.1823	1.26021	10.5387	1.26021	9.65346	1.26021	8.64553	1.26021	8.54466	1.26021	8.40558	1.26021	7.75195	1.26021	7.70969	1.26167	6.4094	1.26167	6.66154	1.26021	6.94701	1.26021	7.64122	1.26021	7.42487	1.26021	6.92917	1.26021	10.9996	1.26021	8.75889	1.26021	6.49565	1.26021	4.44434	1.26021	3.30598	1.26021	2.77935
1.26333	1.26796	1.26333	34.5254	1.26333	13.6501	1.26333	10.3802	1.26333	10.2751	1.26188	10.1895	1.26188	9.67287	1.26188	8.91201	1.26188	8.06128	1.26188	7.94135	1.26188	7.80471	1.26188	7.23708	1.26188	7.2242	1.26333	6.06547	1.26333	6.3049	1.26188	6.56014	1.26188	7.24909	1.26188	7.0131	1.26188	6.5725	1.26188	10.4141	1.26188	8.29978	1.26188	6.21404	1.26188	4.29297	1.26188	3.22033	1.26188	2.73094
1.265	1.28362	1.265	31.5194	1.265	12.2975	1.265	9.50866	1.265	9.44968	1.26354	9.34283	1.26354	8.92758	1.26354	8.27573	1.26354	7.56267	1.26354	7.42657	1.26354	7.29836	1.26354	6.78949	1.26354	6.80706	1.265	5.77629	1.265	5.9996	1.26354	6.21437	1.26354	6.91866	1.26354	6.65387	1.26354	6.27083	1.26354	9.9047	1.26354	7.90849	1.26354	5.96688	1.26354	4.14481	1.26354	3.13431	1.26354	2.6934
1.26667	1.29759	1.26667	28.6328	1.26667	11.1207	1.26667	8.75732	1.26667	8.74376	1.26521	8.63154	1.26521	8.29731	1.26521	7.72596	1.26521	7.12895	1.26521	6.97444	1.26521	6.86982	1.26521	6.40811	1.26521	6.44057	1.26667	5.52475	1.26667	5.74264	1.26521	5.90741	1.26521	6.6309	1.26521	6.33503	1.26521	6.02308	1.26521	9.45597	1.26521	7.57419	1.26521	5.74438	1.26521	4.00528	1.26521	3.05373	1.26521	2.66705
1.26833	1.29209	1.26833	25.907	1.26833	10.1129	1.26833	8.11071	1.26833	8.13901	1.26687	8.03781	1.26687	7.76656	1.26687	7.24484	1.26687	6.74687	1.26687	6.59514	1.26687	6.5072	1.26687	6.08377	1.26687	6.11486	1.26833	5.29949	1.26833	5.5254	1.26687	5.65949	1.26687	6.36863	1.26687	6.06181	1.26687	5.8025	1.26687	9.06245	1.26687	7.28104	1.26687	5.54409	1.26687	3.89114	1.26687	2.99055	1.26687	2.64919
1.27	1.27826	1.27	23.3629	1.27	9.25472	1.27	7.55953	1.27	7.62077	1.26854	7.54436	1.26854	7.30591	1.26854	6.82485	1.26854	6.4094	1.26854	6.29039	1.26854	6.19832	1.26854	5.79803	1.26854	5.82671	1.27	5.10196	1.27	5.33917	1.26854	5.45836	1.26854	6.12345	1.26854	5.84275	1.26854	5.60643	1.26854	8.71973	1.26854	7.03174	1.26854	5.35831	1.26854	3.80407	1.26854	2.94185	1.26854	2.64275
1.27167	1.26299	1.27167	21.0026	1.27167	8.52192	1.27167	7.0802	1.27167	7.17963	1.27021	7.12907	1.27021	6.89919	1.27021	6.45226	1.27021	6.10948	1.27021	6.03983	1.27021	5.9289	1.27021	5.53947	1.27021	5.57818	1.27167	4.93702	1.27167	5.17347	1.27021	5.27873	1.27021	5.89586	1.27021	5.66499	1.27021	5.43424	1.27021	8.41311	1.27021	6.82049	1.27021	5.18861	1.27021	3.73248	1.27021	2.90728	1.27021	2.63976
1.27333	1.23836	1.27333	18.8376	1.27333	7.8965	1.27333	6.65178	1.27333	6.80492	1.27188	6.77745	1.27188	6.54849	1.27188	6.13242	1.27188	5.85433	1.27188	5.81969	1.27188	5.69956	1.27188	5.3132	1.27188	5.35765	1.27333	4.79967	1.27333	5.03083	1.27188	5.11283	1.27188	5.69385	1.27188	5.51108	1.27188	5.28684	1.27188	8.13748	1.27188	6.6298	1.27188	5.02825	1.27188	3.66116	1.27188	2.88133	1.27188	2.63589
1.275	1.20769	1.275	16.8807	1.275	7.36162	1.275	6.26791	1.275	6.48656	1.27354	6.47599	1.27354	6.25297	1.27354	5.86951	1.27354	5.63393	1.27354	5.61079	1.27354	5.49632	1.27354	5.11932	1.27354	5.15377	1.275	4.67369	1.275	4.90575	1.27354	4.97259	1.27354	5.51163	1.27354	5.37761	1.27354	5.15354	1.27354	7.88698	1.27354	6.44978	1.27354	4.88348	1.27354	3.60005	1.27354	2.85996	1.27354	2.6316
1.27667	1.17816	1.27667	15.1349	1.27667	6.89784	1.27667	5.93502	1.27667	6.21413	1.27521	6.20326	1.27521	5.99736	1.27521	5.64864	1.27521	5.43914	1.27521	5.42073	1.27521	5.31072	1.27521	4.95606	1.27521	4.96464	1.27667	4.55341	1.27667	4.79598	1.27521	4.85771	1.27521	5.34786	1.27521	5.26376	1.27521	5.0249	1.27521	7.65022	1.27521	6.2722	1.27521	4.75831	1.27521	3.54979	1.27521	2.83239	1.27521	2.6205
1.27833	1.15986	1.27833	13.6006	1.27833	6.48615	1.27833	5.65355	1.27833	5.97931	1.27687	5.94921	1.27687	5.773	1.27687	5.45865	1.27687	5.25726	1.27687	5.24206	1.27687	5.13322	1.27687	4.81669	1.27687	4.78983	1.27833	4.44169	1.27833	4.69258	1.27687	4.75095	1.27687	5.19723	1.27687	5.16263	1.27687	4.90521	1.27687	7.4233	1.27687	6.10112	1.27687	4.64859	1.27687	3.50666	1.27687	2.79196	1.27687	2.60587
1.28	1.14543	1.28	12.2651	1.28	6.1221	1.28	5.41218	1.28	5.76871	1.27854	5.71608	1.27854	5.57644	1.27854	5.28213	1.27854	5.09596	1.27854	5.07899	1.27854	4.96944	1.27854	4.69805	1.27854	4.63678	1.28	4.34554	1.28	4.59939	1.27854	4.64759	1.27854	5.05184	1.27854	5.06452	1.27854	4.79216	1.27854	7.20613	1.27854	5.93073	1.27854	4.54822	1.27854	3.46927	1.27854	2.74921	1.27854	2.58828
1.28167	1.13519	1.28167	11.1087	1.28167	5.81591	1.28167	5.20758	1.28167	5.58061	1.28021	5.50955	1.28021	5.40415	1.28021	5.12435	1.28021	4.96164	1.28021	4.93004	1.28021	4.81866	1.28021	4.59965	1.28021	4.50855	1.28167	4.26561	1.28167	4.5163	1.28021	4.55052	1.28021	4.91452	1.28021	4.9632	1.28021	4.68646	1.28021	6.99851	1.28021	5.75852	1.28021	4.45058	1.28021	3.43264	1.28021	2.71965	1.28021	2.57212
1.28333	1.13143	1.28333	10.1136	1.28333	5.55992	1.28333	5.03787	1.28333	5.4132	1.28188	5.32337	1.28188	5.24884	1.28188	4.98136	1.28188	4.8433	1.28188	4.80136	1.28188	4.67477	1.28188	4.50781	1.28188	4.40351	1.28333	4.1917	1.28333	4.4351	1.28188	4.45481	1.28188	4.78547	1.28188	4.85974	1.28188	4.58197	1.28188	6.78994	1.28188	5.59705	1.28188	4.35942	1.28188	3.40224	1.28188	2.69999	1.28188	2.54898
1.285	1.13235	1.285	9.26692	1.285	5.34375	1.285	4.90737	1.285	5.25831	1.28354	5.15316	1.28354	5.1098	1.28354	4.84147	1.28354	4.73453	1.28354	4.68954	1.28354	4.54126	1.28354	4.4178	1.28354	4.31567	1.285	4.12284	1.285	4.35034	1.28354	4.34986	1.28354	4.66949	1.28354	4.75718	1.28354	4.47953	1.28354	6.58505	1.28354	5.45449	1.28354	4.26704	1.28354	3.36672	1.28354	2.6863	1.28354	2.51933
1.28667	1.13441	1.28667	8.55057	1.28667	5.1541	1.28667	4.80019	1.28667	5.10845	1.28521	5.01034	1.28521	4.98422	1.28521	4.70703	1.28521	4.63755	1.28521	4.59055	1.28521	4.42997	1.28521	4.32662	1.28521	4.24234	1.28667	4.0596	1.28667	4.25591	1.28521	4.23856	1.28521	4.55884	1.28521	4.65931	1.28521	4.38218	1.28521	6.39117	1.28521	5.33167	1.28521	4.17078	1.28521	3.32639	1.28521	2.67914	1.28521	2.4887
1.28833	1.13653	1.28833	7.94131	1.28833	4.99483	1.28833	4.6974	1.28833	4.9653	1.28687	4.89154	1.28687	4.85953	1.28687	4.58603	1.28687	4.55438	1.28687	4.50079	1.28687	4.34411	1.28687	4.24122	1.28687	4.18045	1.28833	4.00675	1.28833	4.16601	1.28687	4.13644	1.28687	4.45374	1.28687	4.56952	1.28687	4.29075	1.28687	6.20515	1.28687	5.21728	1.28687	4.07643	1.28687	3.28063	1.28687	2.68797	1.28687	2.46352
1.29	1.13942	1.29	7.41823	1.29	4.86688	1.29	4.59538	1.29	4.84395	1.28854	4.79019	1.28854	4.74037	1.28854	4.4915	1.28854	4.47641	1.28854	4.41255	1.28854	4.27505	1.28854	4.17177	1.28854	4.12603	1.29	3.95413	1.29	4.08334	1.28854	4.0532	1.28854	4.35977	1.28854	4.48175	1.28854	4.20639	1.28854	6.02302	1.28854	5.10339	1.28854	3.99057	1.28854	3.23264	1.28854	2.70684	1.28854	2.44203
1.29167	1.14259	1.29167	6.96827	1.29167	4.75922	1.29167	4.49415	1.29167	4.74632	1.29021	4.69418	1.29021	4.63417	1.29021	4.41279	1.29021	4.38982	1.29021	4.32888	1.29021	4.21719	1.29021	4.11256	1.29021	4.06776	1.29167	3.88905	1.29167	4.01553	1.29021	3.98356	1.29021	4.27819	1.29021	4.39659	1.29021	4.12364	1.29021	5.84177	1.29021	4.99041	1.29021	3.91153	1.29021	3.18658	1.29021	2.72334	1.29021	2.4225
1.29333	1.1503	1.29333	6.57613	1.29333	4.66008	1.29333	4.39349	1.29333	4.66789	1.29188	4.6101	1.29188	4.53714	1.29188	4.34155	1.29188	4.28795	1.29188	4.2497	1.29188	4.16397	1.29188	4.05815	1.29188	4.00713	1.29333	3.81634	1.29333	3.96415	1.29188	3.924	1.29188	4.20625	1.29188	4.31199	1.29188	4.03914	1.29188	5.66585	1.29188	4.86825	1.29188	3.82595	1.29188	3.13878	1.29188	2.73523	1.29188	2.41362
1.295	1.16733	1.295	6.22883	1.295	4.57053	1.295	4.29189	1.295	4.59935	1.29354	4.5293	1.29354	4.44126	1.29354	4.28066	1.29354	4.17609	1.29354	4.17726	1.29354	4.11122	1.29354	3.9991	1.29354	3.94572	1.295	3.74908	1.295	3.91423	1.29354	3.86547	1.29354	4.13156	1.29354	4.22908	1.29354	3.95189	1.29354	5.4911	1.29354	4.73481	1.29354	3.74235	1.29354	3.09942	1.29354	2.74608	1.29354	2.41441
1.29667	1.18779	1.29667	5.92049	1.29667	4.48942	1.29667	4.19847	1.29667	4.52569	1.29521	4.44274	1.29521	4.34899	1.29521	4.22747	1.29521	4.06147	1.29521	4.11055	1.29521	4.05215	1.29521	3.92716	1.29521	3.884	1.29667	3.68977	1.29667	3.85473	1.29521	3.80632	1.29521	4.05665	1.29521	4.14059	1.29521	3.86493	1.29521	5.31395	1.29521	4.59772	1.29521	3.66989	1.29521	3.06865	1.29521	2.76089	1.29521	2.42396
1.29833	1.2	1.29833	5.65101	1.29833	4.41502	1.29833	4.11987	1.29833	4.4455	1.29688	4.35471	1.29688	4.27033	1.29688	4.16658	1.29688	3.95819	1.29688	4.04869	1.29688	3.98017	1.29688	3.84428	1.29688	3.82268	1.29833	3.62257	1.29833	3.77467	1.29688	3.74281	1.29688	3.98364	1.29688	4.04232	1.29688	3.78163	1.29688	5.1323	1.29688	4.46349	1.29688	3.60867	1.29688	3.04914	1.29688	2.7696	1.29688	2.43602
1.3	1.20732	1.3	5.42382	1.3	4.33705	1.3	4.04603	1.3	4.35075	1.29854	4.26462	1.29854	4.19825	1.29854	4.08629	1.29854	3.86767	1.29854	3.98707	1.29854	3.8955	1.29854	3.74452	1.29854	3.75641	1.3	3.55089	1.3	3.68424	1.29854	3.67027	1.29854	3.9245	1.29854	3.9423	1.29854	3.69824	1.29854	4.95499	1.29854	4.33459	1.29854	3.5519	1.29854	3.03233	1.29854	2.76707	1.29854	2.44597
1.30167	1.21634	1.30167	5.23409	1.30167	4.26503	1.30167	3.97965	1.30167	4.2517	1.30021	4.17635	1.30021	4.1237	1.30021	4.00315	1.30021	3.78807	1.30021	3.91927	1.30021	3.80067	1.30021	3.6332	1.30021	3.69441	1.30167	3.49122	1.30167	3.58703	1.30021	3.5937	1.30021	3.87557	1.30021	3.84883	1.30021	3.61407	1.30021	4.79493	1.30021	4.21127	1.30021	3.49575	1.30021	3.01696	1.30021	2.75262	1.30021	2.45602
1.30333	1.22947	1.30333	5.07765	1.30333	4.20176	1.30333	3.93105	1.30333	4.14933	1.30187	4.08001	1.30187	4.04433	1.30187	3.92568	1.30187	3.7239	1.30187	3.83443	1.30187	3.70819	1.30187	3.51664	1.30187	3.64035	1.30333	3.44028	1.30333	3.49046	1.30187	3.5252	1.30187	3.83029	1.30187	3.77136	1.30187	3.53232	1.30187	4.64696	1.30187	4.10059	1.30187	3.4429	1.30187	3.00517	1.30187	2.74124	1.30187	2.4585
1.305	1.23225	1.305	4.94193	1.305	4.14416	1.305	3.89049	1.305	4.0559	1.30354	3.99159	1.30354	3.9573	1.30354	3.84802	1.30354	3.67554	1.30354	3.74147	1.30354	3.62188	1.30354	3.40766	1.30354	3.59408	1.305	3.38396	1.305	3.41231	1.30354	3.47606	1.30354	3.77696	1.30354	3.70175	1.30354	3.4587	1.30354	4.50367	1.30354	4.00808	1.30354	3.37899	1.30354	2.99832	1.30354	2.73803	1.30354	2.4527
1.30667	1.2264	1.30667	4.82357	1.30667	4.08844	1.30667	3.83627	1.30667	3.98123	1.30521	3.92033	1.30521	3.86176	1.30521	3.76451	1.30521	3.63252	1.30521	3.64791	1.30521	3.53812	1.30521	3.32228	1.30521	3.55189	1.30667	3.32157	1.30667	3.35407	1.30521	3.43928	1.30521	3.71327	1.30521	3.63327	1.30521	3.40009	1.30521	4.36638	1.30521	3.93161	1.30521	3.30368	1.30521	2.98633	1.30521	2.73676	1.30521	2.44291
1.30833	1.21686	1.30833	4.71372	1.30833	4.02714	1.30833	3.76195	1.30833	3.91816	1.30688	3.86523	1.30688	3.76493	1.30688	3.68704	1.30688	3.57595	1.30688	3.55851	1.30688	3.46042	1.30688	3.25342	1.30688	3.51189	1.30833	3.26817	1.30833	3.3142	1.30688	3.4108	1.30688	3.64404	1.30688	3.56787	1.30688	3.35257	1.30688	4.24281	1.30688	3.86231	1.30688	3.22659	1.30688	2.9548	1.30688	2.73312	1.30688	2.43165
1.31	1.21255	1.31	4.61171	1.31	3.96173	1.31	3.69061	1.31	3.86169	1.30854	3.81991	1.30854	3.67682	1.30854	3.62641	1.30854	3.50434	1.30854	3.47359	1.30854	3.39184	1.30854	3.19293	1.30854	3.4738	1.31	3.22086	1.31	3.28689	1.30854	3.38578	1.30854	3.56507	1.30854	3.50609	1.30854	3.30792	1.30854	4.12967	1.30854	3.79763	1.30854	3.16321	1.30854	2.91288	1.30854	2.72448	1.30854	2.43136
1.31167	1.20489	1.31167	4.5208	1.31167	3.88627	1.31167	3.63112	1.31167	3.79809	1.31021	3.76855	1.31021	3.59317	1.31021	3.56791	1.31021	3.42943	1.31021	3.3944	1.31021	3.33371	1.31021	3.13486	1.31021	3.43242	1.31167	3.16653	1.31167	3.26698	1.31021	3.36228	1.31021	3.47959	1.31021	3.44727	1.31021	3.25996	1.31021	4.01098	1.31021	3.73235	1.31021	3.11214	1.31021	2.86814	1.31021	2.716	1.31021	2.43631
1.31333	1.19088	1.31333	4.43811	1.31333	3.80681	1.31333	3.56773	1.31333	3.73534	1.31187	3.71213	1.31187	3.50247	1.31187	3.50956	1.31187	3.36131	1.31187	3.32586	1.31187	3.2822	1.31187	3.08709	1.31187	3.38198	1.31333	3.10759	1.31333	3.24464	1.31187	3.32669	1.31187	3.38915	1.31187	3.38096	1.31187	3.21365	1.31187	3.89587	1.31187	3.65733	1.31187	3.06986	1.31187	2.82928	1.31187	2.70279	1.31187	2.44945
1.315	1.17996	1.315	4.36337	1.315	3.73039	1.315	3.49843	1.315	3.6727	1.31354	3.65435	1.31354	3.40778	1.31354	3.45169	1.31354	3.29851	1.31354	3.25805	1.31354	3.23835	1.31354	3.05537	1.31354	3.32697	1.315	3.05657	1.315	3.21	1.31354	3.27876	1.31354	3.31132	1.31354	3.308	1.31354	3.16999	1.31354	3.79913	1.31354	3.57401	1.31354	3.03946	1.31354	2.78626	1.31354	2.68303	1.31354	2.45862
1.31667	1.17458	1.31667	4.28523	1.31667	3.66776	1.31667	3.43865	1.31667	3.6129	1.31521	3.59638	1.31521	3.32224	1.31521	3.39565	1.31521	3.23849	1.31521	3.18684	1.31521	3.20585	1.31521	3.02897	1.31521	3.26695	1.31667	3.02693	1.31667	3.17367	1.31521	3.22453	1.31521	3.24507	1.31521	3.24126	1.31521	3.1229	1.31521	3.7157	1.31521	3.48915	1.31521	3.01097	1.31521	2.74315	1.31521	2.66138	1.31521	2.4578
1.31833	1.18017	1.31833	4.20229	1.31833	3.61998	1.31833	3.40164	1.31833	3.5566	1.31688	3.53476	1.31688	3.24902	1.31688	3.33426	1.31688	3.18384	1.31688	3.11466	1.31688	3.18116	1.31688	2.99658	1.31688	3.20308	1.31833	3.00911	1.31833	3.1414	1.31688	3.15801	1.31688	3.19219	1.31688	3.18915	1.31688	3.07211	1.31688	3.63178	1.31688	3.41818	1.31688	2.97704	1.31688	2.70715	1.31688	2.64744	1.31688	2.44957
1.32	1.18949	1.32	4.1139	1.32	3.57438	1.32	3.37237	1.32	3.50679	1.31854	3.45813	1.31854	3.18366	1.31854	3.26963	1.31854	3.13637	1.31854	3.05232	1.31854	3.15247	1.31854	2.95492	1.31854	3.13596	1.32	2.9933	1.32	3.10434	1.31854	3.08416	1.31854	3.15298	1.31854	3.14727	1.31854	3.02566	1.31854	3.54291	1.31854	3.35815	1.31854	2.9262	1.31854	2.67733	1.31854	2.64394	1.31854	2.43492
1.32167	1.20839	1.32167	4.02321	1.32167	3.5269	1.32167	3.33519	1.32167	3.46792	1.32021	3.37627	1.32021	3.13158	1.32021	3.20959	1.32021	3.09966	1.32021	2.99977	1.32021	3.11128	1.32021	2.91438	1.32021	3.07502	1.32167	2.96988	1.32167	3.06322	1.32021	3.01046	1.32021	3.11969	1.32021	3.11545	1.32021	2.98773	1.32021	3.47101	1.32021	3.30357	1.32021	2.86525	1.32021	2.65347	1.32021	2.63967	1.32021	2.4145
1.32333	1.23131	1.32333	3.93225	1.32333	3.48089	1.32333	3.29881	1.32333	3.4261	1.32187	3.29771	1.32187	3.10627	1.32187	3.15386	1.32187	3.06701	1.32187	2.95313	1.32187	3.05538	1.32187	2.88307	1.32187	3.03081	1.32333	2.94171	1.32333	3.018	1.32187	2.95164	1.32187	3.0891	1.32187	3.09002	1.32187	2.95185	1.32187	3.409	1.32187	3.25745	1.32187	2.80123	1.32187	2.63249	1.32187	2.62879	1.32187	2.38731
1.325	1.24933	1.325	3.84292	1.325	3.43592	1.325	3.26823	1.325	3.3753	1.32354	3.22866	1.32354	3.10357	1.32354	3.1002	1.32354	3.03351	1.32354	2.91409	1.32354	2.98523	1.32354	2.85324	1.32354	3.00188	1.325	2.90708	1.325	2.9836	1.32354	2.90395	1.32354	3.05386	1.32354	3.07225	1.32354	2.91678	1.32354	3.34113	1.32354	3.21455	1.32354	2.73802	1.32354	2.60498	1.32354	2.61587	1.32354	2.36356
1.32667	1.25106	1.32667	3.76533	1.32667	3.37958	1.32667	3.23745	1.32667	3.31351	1.32521	3.16539	1.32521	3.09952	1.32521	3.05536	1.32521	3.0011	1.32521	2.88139	1.32521	2.91139	1.32521	2.81719	1.32521	2.98442	1.32667	2.8527	1.32667	2.95553	1.32521	2.86045	1.32521	3.02435	1.32521	3.04814	1.32521	2.88291	1.32521	3.27171	1.32521	3.17382	1.32521	2.6853	1.32521	2.58385	1.32521	2.59981	1.32521	2.35035
1.32833	1.23575	1.32833	3.70285	1.32833	3.31343	1.32833	3.20087	1.32833	3.24216	1.32688	3.10693	1.32688	3.07809	1.32688	3.02307	1.32688	2.97387	1.32688	2.85059	1.32688	2.83979	1.32688	2.77318	1.32688	2.96912	1.32833	2.78509	1.32833	2.92797	1.32688	2.83092	1.32688	2.99592	1.32688	3.00816	1.32688	2.84856	1.32688	3.21908	1.32688	3.12516	1.32688	2.64577	1.32688	2.58154	1.32688	2.57213	1.32688	2.34029
1.33	1.21543	1.33	3.64976	1.33	3.25927	1.33	3.16202	1.33	3.16565	1.32854	3.06511	1.32854	3.04359	1.32854	2.99209	1.32854	2.95009	1.32854	2.81954	1.32854	2.78519	1.32854	2.72913	1.32854	2.95699	1.33	2.72182	1.33	2.89886	1.32854	2.81414	1.32854	2.96287	1.32854	2.96021	1.32854	2.81098	1.32854	3.18716	1.32854	3.06832	1.32854	2.61829	1.32854	2.59646	1.32854	2.53268	1.32854	2.32869
1.33167	1.19301	1.33167	3.60524	1.33167	3.22244	1.33167	3.12425	1.33167	3.08333	1.33021	3.04423	1.33021	3.00576	1.33021	2.95965	1.33021	2.9173	1.33021	2.79041	1.33021	2.74453	1.33021	2.68949	1.33021	2.93731	1.33167	2.68319	1.33167	2.86707	1.33021	2.80212	1.33021	2.92737	1.33021	2.91612	1.33021	2.77657	1.33021	3.14758	1.33021	3.00794	1.33021	2.59643	1.33021	2.60913	1.33021	2.49968	1.33021	2.32018
1.33333	1.17151	1.33333	3.57354	1.33333	3.1905	1.33333	3.08237	1.33333	3.01371	1.33187	3.03578	1.33187	2.96213	1.33187	2.92467	1.33187	2.88062	1.33187	2.76665	1.33187	2.71037	1.33187	2.64818	1.33187	2.90444	1.33333	2.66295	1.33333	2.83778	1.33187	2.78819	1.33187	2.89342	1.33187	2.88694	1.33187	2.75293	1.33187	3.09815	1.33187	2.94954	1.33187	2.57815	1.33187	2.60541	1.33187	2.48001	1.33187	2.31998
1.335	1.15623	1.335	3.55143	1.335	3.15236	1.335	3.0361	1.335	2.96316	1.33354	3.02134	1.33354	2.90915	1.33354	2.89459	1.33354	2.84821	1.33354	2.74234	1.33354	2.6755	1.33354	2.60668	1.33354	2.85877	1.335	2.65212	1.335	2.80148	1.33354	2.77424	1.33354	2.86978	1.33354	2.86359	1.33354	2.73561	1.33354	3.04878	1.33354	2.9019	1.33354	2.56332	1.33354	2.59979	1.33354	2.46432	1.33354	2.33202
1.33667	1.15573	1.33667	3.52503	1.33667	3.11907	1.33667	2.99075	1.33667	2.92642	1.33521	2.99126	1.33521	2.85519	1.33521	2.86437	1.33521	2.82191	1.33521	2.71282	1.33521	2.64176	1.33521	2.57067	1.33521	2.80645	1.33667	2.65165	1.33667	2.76034	1.33521	2.76328	1.33521	2.85278	1.33521	2.83832	1.33521	2.71813	1.33521	3.00694	1.33521	2.86364	1.33521	2.54647	1.33521	2.58875	1.33521	2.44559	1.33521	2.34628
1.33833	1.16929	1.33833	3.48579	1.33833	3.09653	1.33833	2.94769	1.33833	2.90233	1.33688	2.95483	1.33688	2.81444	1.33688	2.84174	1.33688	2.79895	1.33688	2.67902	1.33688	2.61553	1.33688	2.54373	1.33688	2.75265	1.33833	2.65568	1.33833	2.71945	1.33688	2.75148	1.33688	2.83951	1.33688	2.81238	1.33688	2.69884	1.33688	2.9687	1.33688	2.83726	1.33688	2.52178	1.33688	2.56287	1.33688	2.422	1.33688	2.35903
1.34	1.17749	1.34	3.436	1.34	3.07669	1.34	2.90792	1.34	2.88585	1.33854	2.91728	1.33854	2.78749	1.33854	2.82852	1.33854	2.77757	1.33854	2.63233	1.33854	2.59182	1.33854	2.52152	1.33854	2.69499	1.34	2.6576	1.34	2.68281	1.33854	2.7355	1.33854	2.82274	1.33854	2.79383	1.33854	2.67667	1.33854	2.9246	1.33854	2.81644	1.33854	2.49874	1.33854	2.52521	1.33854	2.40187	1.33854	2.36139
1.34167	1.1754	1.34167	3.37603	1.34167	3.04803	1.34167	2.87376	1.34167	2.87538	1.34021	2.87772	1.34021	2.76081	1.34021	2.82416	1.34021	2.76002	1.34021	2.5848	1.34021	2.57667	1.34021	2.49582	1.34021	2.64627	1.34167	2.65067	1.34167	2.65042	1.34021	2.71841	1.34021	2.8016	1.34021	2.77919	1.34021	2.65105	1.34021	2.88323	1.34021	2.80104	1.34021	2.48031	1.34021	2.48019	1.34021	2.37946	1.34021	2.35067
1.34333	1.16727	1.34333	3.30702	1.34333	3.01789	1.34333	2.84464	1.34333	2.85711	1.34187	2.83425	1.34187	2.7298	1.34187	2.81948	1.34187	2.73546	1.34187	2.54571	1.34187	2.57006	1.34187	2.47457	1.34187	2.61489	1.34333	2.63411	1.34333	2.62506	1.34187	2.70124	1.34187	2.77811	1.34187	2.75705	1.34187	2.6173	1.34187	2.84076	1.34187	2.78777	1.34187	2.46789	1.34187	2.44006	1.34187	2.35733	1.34187	2.33223
1.345	1.15638	1.345	3.24344	1.345	2.99546	1.345	2.81864	1.345	2.82681	1.34354	2.78474	1.34354	2.70174	1.34354	2.80762	1.34354	2.70535	1.34354	2.52926	1.34354	2.57598	1.34354	2.46706	1.34354	2.60013	1.345	2.60941	1.345	2.61497	1.34354	2.68525	1.34354	2.74976	1.34354	2.73331	1.34354	2.58335	1.34354	2.79941	1.34354	2.77154	1.34354	2.4567	1.34354	2.40576	1.34354	2.34	1.34354	2.30558
1.34667	1.1412	1.34667	3.19721	1.34667	2.98021	1.34667	2.79584	1.34667	2.79269	1.34521	2.74011	1.34521	2.67927	1.34521	2.79006	1.34521	2.67346	1.34521	2.52423	1.34521	2.57792	1.34521	2.46596	1.34521	2.58648	1.34667	2.57338	1.34667	2.61886	1.34521	2.67246	1.34521	2.71696	1.34521	2.72074	1.34521	2.55021	1.34521	2.76355	1.34521	2.74692	1.34521	2.44603	1.34521	2.38165	1.34521	2.32697	1.34521	2.28237
1.34833	1.12523	1.34833	3.16805	1.34833	2.96386	1.34833	2.77533	1.34833	2.76028	1.34688	2.70039	1.34688	2.65678	1.34688	2.7624	1.34688	2.64428	1.34688	2.5207	1.34688	2.56617	1.34688	2.46058	1.34688	2.56531	1.34833	2.53993	1.34833	2.62813	1.34688	2.6532	1.34688	2.68604	1.34688	2.71743	1.34688	2.52328	1.34688	2.72584	1.34688	2.71127	1.34688	2.43052	1.34688	2.36836	1.34688	2.32535	1.34688	2.26128
1.35	1.12726	1.35	3.14226	1.35	2.94502	1.35	2.75911	1.35	2.73309	1.34854	2.66747	1.34854	2.63281	1.34854	2.73579	1.34854	2.61597	1.34854	2.52163	1.34854	2.54199	1.34854	2.44872	1.34854	2.54919	1.35	2.52046	1.35	2.63565	1.34854	2.62154	1.34854	2.66481	1.34854	2.70989	1.34854	2.50962	1.34854	2.68614	1.34854	2.6804	1.34854	2.40429	1.34854	2.35745	1.34854	2.32298	1.34854	2.24277
1.35167	1.14684	1.35167	3.11905	1.35167	2.93106	1.35167	2.74189	1.35167	2.71575	1.35021	2.6353	1.35021	2.61391	1.35021	2.71048	1.35021	2.58863	1.35021	2.51731	1.35021	2.51628	1.35021	2.44223	1.35021	2.54553	1.35167	2.515	1.35167	2.63536	1.35021	2.58119	1.35021	2.6532	1.35021	2.69061	1.35021	2.50708	1.35021	2.64548	1.35021	2.65605	1.35021	2.37759	1.35021	2.35063	1.35021	2.3183	1.35021	2.22088
1.35333	1.17221	1.35333	3.09872	1.35333	2.91652	1.35333	2.72655	1.35333	2.70846	1.35187	2.60892	1.35187	2.59951	1.35187	2.69122	1.35187	2.56346	1.35187	2.50687	1.35187	2.50091	1.35187	2.43774	1.35187	2.54613	1.35333	2.51029	1.35333	2.62996	1.35187	2.54057	1.35187	2.64115	1.35187	2.66595	1.35187	2.51442	1.35187	2.61457	1.35187	2.63813	1.35187	2.35104	1.35187	2.34675	1.35187	2.30769	1.35187	2.18527
1.355	1.1916	1.355	3.07361	1.355	2.89458	1.355	2.716	1.355	2.70151	1.35354	2.5925	1.35354	2.58525	1.35354	2.67816	1.35354	2.53642	1.35354	2.48342	1.35354	2.48526	1.35354	2.42633	1.35354	2.53822	1.355	2.50104	1.355	2.61874	1.35354	2.51184	1.35354	2.62167	1.35354	2.63861	1.35354	2.52482	1.35354	2.59081	1.35354	2.6264	1.35354	2.3232	1.35354	2.34986	1.35354	2.2933	1.35354	2.14202
1.35667	1.21224	1.35667	3.03394	1.35667	2.86967	1.35667	2.71263	1.35667	2.69087	1.35521	2.58744	1.35521	2.56815	1.35521	2.67109	1.35521	2.51058	1.35521	2.45824	1.35521	2.46409	1.35521	2.40594	1.35521	2.52201	1.35667	2.49671	1.35667	2.60047	1.35521	2.48645	1.35521	2.60162	1.35521	2.60803	1.35521	2.53958	1.35521	2.55319	1.35521	2.62166	1.35521	2.30169	1.35521	2.35597	1.35521	2.27938	1.35521	2.09435
1.35833	1.23198	1.35833	2.98529	1.35833	2.8424	1.35833	2.71042	1.35833	2.67442	1.35688	2.58442	1.35688	2.55127	1.35688	2.66503	1.35688	2.48898	1.35688	2.43486	1.35688	2.43424	1.35688	2.39103	1.35688	2.50561	1.35833	2.49819	1.35833	2.57716	1.35688	2.46395	1.35688	2.58088	1.35688	2.57903	1.35688	2.54954	1.35688	2.50546	1.35688	2.62032	1.35688	2.29652	1.35688	2.35555	1.35688	2.25955	1.35688	2.06193
1.36	1.24059	1.36	2.94311	1.36	2.81291	1.36	2.70265	1.36	2.65666	1.35854	2.58216	1.35854	2.53445	1.35854	2.65177	1.35854	2.47243	1.35854	2.4165	1.35854	2.40476	1.35854	2.38588	1.35854	2.48914	1.36	2.49378	1.36	2.54799	1.35854	2.445	1.35854	2.55979	1.35854	2.55448	1.35854	2.54458	1.35854	2.46385	1.35854	2.61329	1.35854	2.3035	1.35854	2.34743	1.35854	2.24078	1.35854	2.04865
1.36167	1.241	1.36167	2.9122	1.36167	2.7824	1.36167	2.69137	1.36167	2.63486	1.36021	2.58709	1.36021	2.51642	1.36021	2.63568	1.36021	2.46064	1.36021	2.40602	1.36021	2.37938	1.36021	2.38568	1.36021	2.46228	1.36167	2.47775	1.36167	2.52501	1.36021	2.43687	1.36021	2.53563	1.36021	2.53666	1.36021	2.53209	1.36021	2.43936	1.36021	2.60353	1.36021	2.30786	1.36021	2.34212	1.36021	2.2262	1.36021	2.04796
1.36333	1.23716	1.36333	2.88568	1.36333	2.75695	1.36333	2.67525	1.36333	2.61205	1.36187	2.59284	1.36187	2.50323	1.36187	2.61982	1.36187	2.46173	1.36187	2.39427	1.36187	2.3611	1.36187	2.37876	1.36187	2.42623	1.36333	2.45735	1.36333	2.50284	1.36187	2.43977	1.36187	2.51754	1.36187	2.53506	1.36187	2.51599	1.36187	2.42548	1.36187	2.5931	1.36187	2.30668	1.36187	2.3429	1.36187	2.21404	1.36187	2.05807
1.365	1.23481	1.365	2.86391	1.365	2.74052	1.365	2.65598	1.365	2.59914	1.36354	2.59523	1.36354	2.49061	1.36354	2.60635	1.36354	2.47674	1.36354	2.37777	1.36354	2.3567	1.36354	2.3621	1.36354	2.3864	1.365	2.43805	1.365	2.48086	1.36354	2.44094	1.36354	2.51311	1.36354	2.54938	1.36354	2.48873	1.36354	2.41602	1.36354	2.57996	1.36354	2.31135	1.36354	2.34232	1.36354	2.197	1.36354	2.07067
1.36667	1.23411	1.36667	2.85008	1.36667	2.72495	1.36667	2.63561	1.36667	2.58874	1.36521	2.58702	1.36521	2.48735	1.36521	2.59361	1.36521	2.48724	1.36521	2.36199	1.36521	2.36682	1.36521	2.34124	1.36521	2.3609	1.36667	2.41771	1.36667	2.46164	1.36521	2.44252	1.36521	2.51148	1.36521	2.57463	1.36521	2.4428	1.36521	2.41923	1.36521	2.57205	1.36521	2.31371	1.36521	2.34037	1.36521	2.17438	1.36521	2.08836
1.36833	1.24019	1.36833	2.84421	1.36833	2.71299	1.36833	2.62117	1.36833	2.58109	1.36688	2.5752	1.36688	2.48685	1.36688	2.58305	1.36688	2.48195	1.36688	2.35729	1.36688	2.38416	1.36688	2.32326	1.36688	2.35201	1.36833	2.39401	1.36833	2.45156	1.36688	2.44205	1.36688	2.50967	1.36688	2.59833	1.36688	2.39378	1.36688	2.42829	1.36688	2.57511	1.36688	2.3082	1.36688	2.34769	1.36688	2.1484	1.36688	2.10648
1.37	1.25405	1.37	2.84279	1.37	2.70367	1.37	2.61076	1.37	2.57374	1.36854	2.55513	1.36854	2.48274	1.36854	2.57048	1.36854	2.46837	1.36854	2.35263	1.36854	2.39734	1.36854	2.31385	1.36854	2.34585	1.37	2.37218	1.37	2.46003	1.36854	2.4427	1.36854	2.50941	1.36854	2.60777	1.36854	2.35687	1.36854	2.4328	1.36854	2.58101	1.36854	2.29325	1.36854	2.36794	1.36854	2.12042	1.36854	2.12298
1.37167	1.26109	1.37167	2.83738	1.37167	2.69409	1.37167	2.60264	1.37167	2.5695	1.37021	2.52574	1.37021	2.47331	1.37021	2.55155	1.37021	2.45862	1.37021	2.33759	1.37021	2.39624	1.37021	2.30552	1.37021	2.33363	1.37167	2.35276	1.37167	2.47239	1.37021	2.43768	1.37021	2.51631	1.37021	2.60075	1.37021	2.32979	1.37021	2.42431	1.37021	2.57871	1.37021	2.27323	1.37021	2.38564	1.37021	2.09505	1.37021	2.13911
1.37333	1.25626	1.37333	2.82483	1.37333	2.68384	1.37333	2.60403	1.37333	2.5581	1.37187	2.49618	1.37187	2.45076	1.37187	2.52939	1.37187	2.44558	1.37187	2.31639	1.37187	2.37596	1.37187	2.29814	1.37187	2.31453	1.37333	2.34272	1.37333	2.47712	1.37187	2.42864	1.37187	2.52124	1.37187	2.58122	1.37187	2.30735	1.37187	2.41612	1.37187	2.57232	1.37187	2.25496	1.37187	2.39059	1.37187	2.08188	1.37187	2.15065
1.375	1.24125	1.375	2.80371	1.375	2.67306	1.375	2.61308	1.375	2.53384	1.37354	2.47392	1.37354	2.42672	1.37354	2.50761	1.37354	2.42207	1.37354	2.30181	1.37354	2.34213	1.37354	2.29219	1.37354	2.30326	1.375	2.34818	1.375	2.47168	1.37354	2.42471	1.37354	2.51514	1.37354	2.56176	1.37354	2.29099	1.37354	2.41274	1.37354	2.57003	1.37354	2.23985	1.37354	2.38313	1.37354	2.077	1.37354	2.15851
1.37667	1.21739	1.37667	2.78034	1.37667	2.65862	1.37667	2.61278	1.37667	2.51471	1.37521	2.46219	1.37521	2.39442	1.37521	2.48989	1.37521	2.40094	1.37521	2.2964	1.37521	2.30849	1.37521	2.2912	1.37521	2.29042	1.37667	2.36692	1.37667	2.46957	1.37521	2.42178	1.37521	2.50207	1.37521	2.54767	1.37521	2.289	1.37521	2.40184	1.37521	2.56196	1.37521	2.23146	1.37521	2.36581	1.37521	2.07252	1.37521	2.1633
1.37833	1.1908	1.37833	2.75754	1.37833	2.63763	1.37833	2.59817	1.37833	2.50114	1.37688	2.4507	1.37688	2.36478	1.37688	2.48218	1.37688	2.39152	1.37688	2.29271	1.37688	2.29035	1.37688	2.28708	1.37688	2.2737	1.37833	2.39033	1.37833	2.47968	1.37688	2.42255	1.37688	2.48782	1.37688	2.5374	1.37688	2.29847	1.37688	2.38276	1.37688	2.5454	1.37688	2.22547	1.37688	2.34176	1.37688	2.07211	1.37688	2.16117
1.38	1.17003	1.38	2.72978	1.38	2.61331	1.38	2.5781	1.38	2.48664	1.37854	2.44605	1.37854	2.3466	1.37854	2.48242	1.37854	2.38672	1.37854	2.2992	1.37854	2.29276	1.37854	2.27881	1.37854	2.25342	1.38	2.40988	1.38	2.49887	1.37854	2.42971	1.37854	2.47464	1.37854	2.53531	1.37854	2.3117	1.37854	2.35997	1.37854	2.53417	1.37854	2.22359	1.37854	2.31464	1.37854	2.08027	1.37854	2.15697
1.38167	1.16838	1.38167	2.70118	1.38167	2.58986	1.38167	2.56642	1.38167	2.47031	1.38021	2.45449	1.38021	2.33673	1.38021	2.48911	1.38021	2.38078	1.38021	2.31058	1.38021	2.31001	1.38021	2.27013	1.38021	2.24265	1.38167	2.43097	1.38167	2.52248	1.38021	2.44534	1.38021	2.46114	1.38021	2.53826	1.38021	2.32315	1.38021	2.3452	1.38021	2.54326	1.38021	2.22433	1.38021	2.28789	1.38021	2.08886	1.38021	2.15406
1.38333	1.17555	1.38333	2.68386	1.38333	2.5697	1.38333	2.55236	1.38333	2.45959	1.38187	2.46969	1.38187	2.33757	1.38187	2.49457	1.38187	2.37343	1.38187	2.31738	1.38187	2.33	1.38187	2.26465	1.38187	2.2416	1.38333	2.451	1.38333	2.5492	1.38187	2.45622	1.38187	2.45216	1.38187	2.5391	1.38187	2.33059	1.38187	2.33338	1.38187	2.56012	1.38187	2.22468	1.38187	2.26996	1.38187	2.08718	1.38187	2.15937
1.385	1.17928	1.385	2.67386	1.385	2.55392	1.385	2.53452	1.385	2.45614	1.38354	2.47347	1.38354	2.34479	1.38354	2.50009	1.38354	2.36324	1.38354	2.31003	1.38354	2.34469	1.38354	2.25914	1.38354	2.24001	1.385	2.45652	1.385	2.57054	1.38354	2.45008	1.38354	2.45861	1.38354	2.52753	1.38354	2.3414	1.38354	2.31809	1.38354	2.56506	1.38354	2.21831	1.38354	2.26633	1.38354	2.07821	1.38354	2.16969
1.38667	1.1735	1.38667	2.66366	1.38667	2.54592	1.38667	2.52452	1.38667	2.44098	1.38521	2.46116	1.38521	2.35699	1.38521	2.50354	1.38521	2.34992	1.38521	2.29489	1.38521	2.35103	1.38521	2.25312	1.38521	2.23774	1.38667	2.44523	1.38667	2.57414	1.38521	2.44131	1.38521	2.4763	1.38521	2.51264	1.38521	2.35908	1.38521	2.31247	1.38521	2.55889	1.38521	2.20732	1.38521	2.27811	1.38521	2.07447	1.38521	2.17645
1.38833	1.16731	1.38833	2.64829	1.38833	2.54473	1.38833	2.52894	1.38833	2.4299	1.38688	2.44834	1.38688	2.36021	1.38688	2.49939	1.38688	2.33891	1.38688	2.28084	1.38688	2.34829	1.38688	2.25607	1.38688	2.2347	1.38833	2.42671	1.38833	2.55592	1.38688	2.44307	1.38688	2.4887	1.38688	2.50185	1.38688	2.37796	1.38688	2.32778	1.38688	2.54809	1.38688	2.19899	1.38688	2.29114	1.38688	2.0714	1.38688	2.17397
1.39	1.1597	1.39	2.64458	1.39	2.55074	1.39	2.54585	1.39	2.43355	1.38854	2.44215	1.38854	2.34643	1.38854	2.49574	1.38854	2.33248	1.38854	2.25934	1.38854	2.33865	1.38854	2.27024	1.38854	2.23752	1.39	2.40766	1.39	2.52531	1.38854	2.44493	1.38854	2.48466	1.38854	2.50516	1.38854	2.39184	1.38854	2.35876	1.38854	2.53545	1.38854	2.18859	1.38854	2.29977	1.38854	2.07219	1.38854	2.16371
1.39167	1.1405	1.39167	2.65445	1.39167	2.56225	1.39167	2.55962	1.39167	2.44506	1.39021	2.43547	1.39021	2.3234	1.39021	2.49463	1.39021	2.32147	1.39021	2.23342	1.39021	2.32498	1.39021	2.28781	1.39021	2.24318	1.39167	2.38517	1.39167	2.49424	1.39021	2.42376	1.39021	2.46887	1.39021	2.51997	1.39021	2.38722	1.39021	2.38607	1.39021	2.50977	1.39021	2.1757	1.39021	2.31186	1.39021	2.07691	1.39021	2.15515
1.39333	1.11569	1.39333	2.66408	1.39333	2.58166	1.39333	2.56825	1.39333	2.4541	1.39187	2.41981	1.39187	2.30563	1.39187	2.50022	1.39187	2.30614	1.39187	2.21958	1.39187	2.31098	1.39187	2.30038	1.39187	2.2488	1.39333	2.36095	1.39333	2.46667	1.39187	2.3908	1.39187	2.45613	1.39187	2.53868	1.39187	2.36599	1.39187	2.39462	1.39187	2.4754	1.39187	2.16382	1.39187	2.32851	1.39187	2.08034	1.39187	2.14904
1.395	1.10023	1.395	2.67303	1.395	2.60258	1.395	2.56763	1.395	2.45661	1.39354	2.40985	1.39354	2.29457	1.39354	2.50516	1.39354	2.2996	1.39354	2.2256	1.39354	2.29822	1.39354	2.31027	1.39354	2.25309	1.395	2.35185	1.395	2.43875	1.39354	2.36826	1.39354	2.44194	1.39354	2.55521	1.39354	2.33712	1.39354	2.39046	1.39354	2.44405	1.39354	2.1599	1.39354	2.34147	1.39354	2.08069	1.39354	2.14674
1.39667	1.10424	1.39667	2.67842	1.39667	2.61492	1.39667	2.56784	1.39667	2.47032	1.39521	2.41024	1.39521	2.28911	1.39521	2.50239	1.39521	2.29871	1.39521	2.23574	1.39521	2.2874	1.39521	2.31798	1.39521	2.26016	1.39667	2.35984	1.39667	2.40733	1.39521	2.36192	1.39521	2.42057	1.39521	2.55957	1.39521	2.3059	1.39521	2.37853	1.39521	2.42127	1.39521	2.15877	1.39521	2.33424	1.39521	2.07967	1.39521	2.13779
1.39833	1.11428	1.39833	2.68342	1.39833	2.61742	1.39833	2.57258	1.39833	2.48071	1.39688	2.41176	1.39688	2.28903	1.39688	2.49634	1.39688	2.29993	1.39688	2.23512	1.39688	2.27493	1.39688	2.32081	1.39688	2.27375	1.39833	2.37712	1.39833	2.37595	1.39688	2.35236	1.39688	2.39554	1.39688	2.55772	1.39688	2.27188	1.39688	2.35775	1.39688	2.40411	1.39688	2.15731	1.39688	2.31432	1.39688	2.08935	1.39688	2.12992
1.4	1.12145	1.4	2.6815	1.4	2.61549	1.4	2.57492	1.4	2.48072	1.39854	2.39941	1.39854	2.29657	1.39854	2.48663	1.39854	2.3038	1.39854	2.22996	1.39854	2.25317	1.39854	2.31422	1.39854	2.28784	1.4	2.40082	1.4	2.34857	1.39854	2.33788	1.39854	2.37103	1.39854	2.53667	1.39854	2.23903	1.39854	2.33474	1.39854	2.38532	1.39854	2.16427	1.39854	2.28488	1.39854	2.096	1.39854	2.12294
1.40167	1.13092	1.40167	2.67	1.40167	2.6153	1.40167	2.57543	1.40167	2.47295	1.40021	2.37732	1.40021	2.30701	1.40021	2.47229	1.40021	2.31542	1.40021	2.24019	1.40021	2.22792	1.40021	2.309	1.40021	2.29362	1.40167	2.42625	1.40167	2.32148	1.40021	2.33083	1.40021	2.35037	1.40021	2.50242	1.40021	2.22006	1.40021	2.31929	1.40021	2.36913	1.40021	2.18257	1.40021	2.25534	1.40021	2.09317	1.40021	2.11634
1.40333	1.14698	1.40333	2.65691	1.40333	2.60304	1.40333	2.57056	1.40333	2.46686	1.40187	2.3579	1.40187	2.31064	1.40187	2.45111	1.40187	2.33078	1.40187	2.25966	1.40187	2.2119	1.40187	2.31489	1.40187	2.29438	1.40333	2.442	1.40333	2.29532	1.40187	2.33358	1.40187	2.32863	1.40187	2.46089	1.40187	2.21501	1.40187	2.32027	1.40187	2.35964	1.40187	2.20415	1.40187	2.22735	1.40187	2.09198	1.40187	2.113
1.405	1.16822	1.405	2.64053	1.405	2.57894	1.405	2.57047	1.405	2.46707	1.40354	2.34285	1.40354	2.30569	1.40354	2.42896	1.40354	2.33922	1.40354	2.27986	1.40354	2.21217	1.40354	2.32161	1.40354	2.29744	1.405	2.44026	1.405	2.27705	1.40354	2.33523	1.40354	2.31138	1.40354	2.43161	1.40354	2.21482	1.40354	2.33828	1.40354	2.35587	1.40354	2.21686	1.40354	2.20491	1.40354	2.10442	1.40354	2.11634
1.40667	1.18649	1.40667	2.62766	1.40667	2.55651	1.40667	2.56722	1.40667	2.4666	1.40521	2.33121	1.40521	2.29754	1.40521	2.41865	1.40521	2.34824	1.40521	2.2999	1.40521	2.2146	1.40521	2.32528	1.40521	2.30158	1.40667	2.42796	1.40667	2.27995	1.40521	2.32496	1.40521	2.30478	1.40521	2.41882	1.40521	2.21571	1.40521	2.36206	1.40521	2.3554	1.40521	2.22942	1.40521	2.1915	1.40521	2.1245	1.40521	2.13202
1.40833	1.19878	1.40833	2.61863	1.40833	2.54382	1.40833	2.55486	1.40833	2.46901	1.40688	2.32632	1.40688	2.29125	1.40688	2.41577	1.40688	2.34983	1.40688	2.31857	1.40688	2.22008	1.40688	2.32133	1.40688	2.29967	1.40833	2.41892	1.40833	2.30195	1.40688	2.3095	1.40688	2.31923	1.40688	2.41664	1.40688	2.22209	1.40688	2.38147	1.40688	2.35476	1.40688	2.2411	1.40688	2.18771	1.40688	2.13678	1.40688	2.14837
1.41	1.20762	1.41	2.61306	1.41	2.53405	1.41	2.5402	1.41	2.47635	1.40854	2.32861	1.40854	2.28132	1.40854	2.41801	1.40854	2.33917	1.40854	2.3407	1.40854	2.23231	1.40854	2.31932	1.40854	2.29315	1.41	2.41303	1.41	2.3251	1.40854	2.30007	1.40854	2.34825	1.40854	2.42603	1.40854	2.22729	1.40854	2.3856	1.40854	2.35811	1.40854	2.24484	1.40854	2.19454	1.40854	2.1436	1.40854	2.16772
1.41167	1.21193	1.41167	2.60881	1.41167	2.52154	1.41167	2.52768	1.41167	2.48526	1.41021	2.33427	1.41021	2.27302	1.41021	2.42189	1.41021	2.31508	1.41021	2.35184	1.41021	2.25493	1.41021	2.31509	1.41021	2.2834	1.41167	2.40728	1.41167	2.34021	1.41021	2.30489	1.41021	2.37639	1.41021	2.43969	1.41021	2.22649	1.41021	2.37519	1.41021	2.36775	1.41021	2.23222	1.41021	2.20755	1.41021	2.15068	1.41021	2.18626
1.41333	1.21313	1.41333	2.60001	1.41333	2.51529	1.41333	2.53137	1.41333	2.48611	1.41187	2.34117	1.41187	2.26823	1.41187	2.42388	1.41187	2.28941	1.41187	2.35541	1.41187	2.27104	1.41187	2.30195	1.41187	2.26289	1.41333	2.4073	1.41333	2.34975	1.41187	2.31877	1.41187	2.3946	1.41187	2.44887	1.41187	2.22149	1.41187	2.35464	1.41187	2.38147	1.41187	2.20518	1.41187	2.21978	1.41187	2.15463	1.41187	2.19621
1.415	1.20994	1.415	2.58925	1.415	2.52132	1.415	2.54422	1.415	2.47836	1.41354	2.34902	1.41354	2.2782	1.41354	2.42124	1.41354	2.26901	1.41354	2.34589	1.41354	2.27313	1.41354	2.28591	1.41354	2.23365	1.415	2.41573	1.415	2.36209	1.41354	2.33543	1.41354	2.40596	1.41354	2.44973	1.41354	2.21592	1.41354	2.32655	1.41354	2.38971	1.41354	2.178	1.41354	2.22727	1.41354	2.15255	1.41354	2.18582
1.41667	1.20297	1.41667	2.58067	1.41667	2.53379	1.41667	2.55311	1.41667	2.46706	1.41521	2.35291	1.41521	2.29491	1.41521	2.41428	1.41521	2.24675	1.41521	2.33009	1.41521	2.27675	1.41521	2.2686	1.41521	2.20196	1.41667	2.43378	1.41667	2.37148	1.41521	2.34717	1.41521	2.41446	1.41521	2.44574	1.41521	2.20911	1.41521	2.30045	1.41521	2.38749	1.41521	2.14978	1.41521	2.23065	1.41521	2.14774	1.41521	2.17016
1.41833	1.19635	1.41833	2.57806	1.41833	2.54449	1.41833	2.55735	1.41833	2.45765	1.41688	2.34894	1.41688	2.30832	1.41688	2.40868	1.41688	2.22696	1.41688	2.31338	1.41688	2.285	1.41688	2.25283	1.41688	2.18371	1.41833	2.44613	1.41833	2.37011	1.41688	2.34756	1.41688	2.40728	1.41688	2.43808	1.41688	2.1966	1.41688	2.28141	1.41688	2.38004	1.41688	2.12574	1.41688	2.23409	1.41688	2.14242	1.41688	2.16226
1.42	1.18855	1.42	2.57239	1.42	2.54425	1.42	2.54975	1.42	2.44758	1.41854	2.34488	1.41854	2.31659	1.41854	2.40338	1.41854	2.22316	1.41854	2.29336	1.41854	2.29688	1.41854	2.23141	1.41854	2.17792	1.42	2.44007	1.42	2.36414	1.41854	2.33658	1.41854	2.38875	1.41854	2.42633	1.41854	2.18665	1.41854	2.27192	1.41854	2.37606	1.41854	2.10852	1.41854	2.24336	1.41854	2.13592	1.41854	2.1585
1.42167	1.18648	1.42167	2.56574	1.42167	2.53382	1.42167	2.53797	1.42167	2.43955	1.42021	2.34246	1.42021	2.31908	1.42021	2.40047	1.42021	2.23234	1.42021	2.27341	1.42021	2.29491	1.42021	2.20931	1.42021	2.18181	1.42167	2.42283	1.42167	2.36746	1.42021	2.32194	1.42021	2.37422	1.42021	2.41431	1.42021	2.18427	1.42021	2.2701	1.42021	2.37154	1.42021	2.10547	1.42021	2.24651	1.42021	2.13416	1.42021	2.14812
1.42333	1.19245	1.42333	2.56097	1.42333	2.51538	1.42333	2.52338	1.42333	2.43919	1.42188	2.3426	1.42188	2.32229	1.42188	2.4063	1.42188	2.24294	1.42188	2.2514	1.42188	2.28851	1.42188	2.19484	1.42188	2.19349	1.42333	2.40048	1.42333	2.38246	1.42188	2.30976	1.42188	2.37605	1.42188	2.40812	1.42188	2.18738	1.42188	2.27208	1.42188	2.35717	1.42188	2.11916	1.42188	2.24285	1.42188	2.13028	1.42188	2.13704
1.425	1.20264	1.425	2.55945	1.425	2.49567	1.425	2.50965	1.425	2.44667	1.42354	2.34563	1.42354	2.31206	1.42354	2.415	1.42354	2.2499	1.42354	2.23875	1.42354	2.28203	1.42354	2.18792	1.42354	2.20627	1.425	2.38043	1.425	2.40205	1.42354	2.30096	1.42354	2.38708	1.42354	2.39715	1.42354	2.18998	1.42354	2.27199	1.42354	2.34355	1.42354	2.14446	1.42354	2.23196	1.42354	2.1247	1.42354	2.13727
1.42667	1.20663	1.42667	2.55392	1.42667	2.4732	1.42667	2.50326	1.42667	2.45133	1.42521	2.35351	1.42521	2.29291	1.42521	2.41737	1.42521	2.25857	1.42521	2.23542	1.42521	2.27711	1.42521	2.18771	1.42521	2.21966	1.42667	2.36148	1.42667	2.4098	1.42521	2.29977	1.42521	2.39242	1.42521	2.37327	1.42521	2.1939	1.42521	2.27179	1.42521	2.3412	1.42521	2.17449	1.42521	2.22871	1.42521	2.11537	1.42521	2.14082
1.42833	1.20143	1.42833	2.5439	1.42833	2.45132	1.42833	2.49939	1.42833	2.44132	1.42687	2.36695	1.42687	2.27357	1.42687	2.41134	1.42687	2.2687	1.42687	2.24077	1.42687	2.2713	1.42687	2.19419	1.42687	2.22623	1.42833	2.34791	1.42833	2.41072	1.42687	2.31793	1.42687	2.39666	1.42687	2.34102	1.42687	2.2023	1.42687	2.27498	1.42687	2.34568	1.42687	2.20218	1.42687	2.22725	1.42687	2.10954	1.42687	2.1411
1.43	1.19251	1.43	2.53786	1.43	2.43939	1.43	2.50727	1.43	2.42633	1.42854	2.37448	1.42854	2.26952	1.42854	2.40468	1.42854	2.27036	1.42854	2.25121	1.42854	2.26115	1.42854	2.20625	1.42854	2.22787	1.43	2.35456	1.43	2.41054	1.42854	2.34898	1.42854	2.40837	1.42854	2.31098	1.42854	2.21346	1.42854	2.29017	1.42854	2.3398	1.42854	2.22194	1.42854	2.22117	1.42854	2.10594	1.42854	2.14311
1.43167	1.18064	1.43167	2.53463	1.43167	2.44181	1.43167	2.52105	1.43167	2.41347	1.43021	2.3736	1.43021	2.27471	1.43021	2.39471	1.43021	2.27105	1.43021	2.25782	1.43021	2.25035	1.43021	2.21761	1.43021	2.23161	1.43167	2.37784	1.43167	2.41792	1.43021	2.36896	1.43021	2.42113	1.43021	2.29616	1.43021	2.22506	1.43021	2.3056	1.43021	2.32521	1.43021	2.22732	1.43021	2.21835	1.43021	2.09633	1.43021	2.16058
1.43333	1.16677	1.43333	2.54136	1.43333	2.45529	1.43333	2.53245	1.43333	2.40583	1.43188	2.36374	1.43188	2.27901	1.43188	2.37276	1.43188	2.27199	1.43188	2.26555	1.43188	2.24483	1.43188	2.21566	1.43188	2.24651	1.43333	2.40916	1.43333	2.43187	1.43188	2.36902	1.43188	2.41735	1.43188	2.29541	1.43188	2.24222	1.43188	2.31584	1.43188	2.32205	1.43188	2.22076	1.43188	2.22543	1.43188	2.09107	1.43188	2.18596
1.435	1.1639	1.435	2.55971	1.435	2.46567	1.435	2.53358	1.435	2.39642	1.43354	2.34927	1.43354	2.28044	1.43354	2.3463	1.43354	2.27433	1.43354	2.26494	1.43354	2.24247	1.43354	2.20676	1.43354	2.26401	1.435	2.43241	1.435	2.44498	1.43354	2.35687	1.43354	2.39317	1.43354	2.3054	1.43354	2.26491	1.43354	2.32939	1.43354	2.32897	1.43354	2.2035	1.43354	2.24411	1.43354	2.08642	1.43354	2.20051
1.43667	1.17752	1.43667	2.5843	1.43667	2.47421	1.43667	2.52698	1.43667	2.38904	1.43521	2.33272	1.43521	2.28183	1.43521	2.32493	1.43521	2.27012	1.43521	2.25974	1.43521	2.23633	1.43521	2.19683	1.43521	2.27121	1.43667	2.43585	1.43667	2.46519	1.43521	2.3461	1.43521	2.37348	1.43521	2.32028	1.43521	2.2739	1.43521	2.34306	1.43521	2.33477	1.43521	2.18195	1.43521	2.25317	1.43521	2.0797	1.43521	2.20285
1.43833	1.19925	1.43833	2.59943	1.43833	2.48564	1.43833	2.51911	1.43833	2.3811	1.43687	2.31554	1.43687	2.28559	1.43687	2.31862	1.43687	2.26079	1.43687	2.25377	1.43687	2.22265	1.43687	2.18479	1.43687	2.26961	1.43833	2.42365	1.43833	2.48331	1.43687	2.33356	1.43687	2.36511	1.43687	2.33601	1.43687	2.26448	1.43687	2.3539	1.43687	2.33494	1.43687	2.15849	1.43687	2.25887	1.43687	2.0767	1.43687	2.20533
1.44	1.21263	1.44	2.59923	1.44	2.50623	1.44	2.51633	1.44	2.36972	1.43854	2.30417	1.43854	2.27956	1.43854	2.31984	1.43854	2.24634	1.43854	2.24609	1.43854	2.20883	1.43854	2.16667	1.43854	2.26986	1.44	2.40029	1.44	2.49562	1.43854	2.3133	1.43854	2.36562	1.43854	2.34953	1.43854	2.24599	1.43854	2.33971	1.43854	2.34143	1.43854	2.14348	1.43854	2.26862	1.43854	2.08753	1.43854	2.20601
1.44167	1.21719	1.44167	2.58938	1.44167	2.5247	1.44167	2.51243	1.44167	2.35651	1.44021	2.30134	1.44021	2.26913	1.44021	2.33241	1.44021	2.22682	1.44021	2.24366	1.44021	2.19652	1.44021	2.14367	1.44021	2.27103	1.44167	2.3782	1.44167	2.49387	1.44021	2.29584	1.44021	2.36715	1.44021	2.35165	1.44021	2.23217	1.44021	2.3056	1.44021	2.3581	1.44021	2.14896	1.44021	2.28143	1.44021	2.11243	1.44021	2.18934
1.44333	1.22034	1.44333	2.56984	1.44333	2.53349	1.44333	2.50601	1.44333	2.34574	1.44188	2.29885	1.44188	2.25988	1.44188	2.34892	1.44188	2.2108	1.44188	2.23962	1.44188	2.18066	1.44188	2.13458	1.44188	2.2652	1.44333	2.36295	1.44333	2.48352	1.44188	2.28503	1.44188	2.36856	1.44188	2.3434	1.44188	2.21217	1.44188	2.26466	1.44188	2.37315	1.44188	2.16425	1.44188	2.28918	1.44188	2.13293	1.44188	2.1585
1.445	1.21629	1.445	2.54414	1.445	2.53101	1.445	2.49813	1.445	2.34427	1.44354	2.28579	1.44354	2.26247	1.44354	2.36215	1.44354	2.19262	1.44354	2.24294	1.44354	2.16672	1.44354	2.14201	1.44354	2.25774	1.445	2.35349	1.445	2.47713	1.44354	2.281	1.44354	2.36484	1.44354	2.32904	1.44354	2.18428	1.44354	2.22535	1.44354	2.38237	1.44354	2.16655	1.44354	2.29213	1.44354	2.14717	1.44354	2.13923
1.44667	1.20556	1.44667	2.52359	1.44667	2.52546	1.44667	2.49527	1.44667	2.34661	1.44521	2.27137	1.44521	2.2708	1.44521	2.37067	1.44521	2.17896	1.44521	2.24321	1.44521	2.17009	1.44521	2.15381	1.44521	2.24974	1.44667	2.34848	1.44667	2.47099	1.44521	2.27163	1.44521	2.35212	1.44521	2.31986	1.44521	2.16494	1.44521	2.19838	1.44521	2.3834	1.44521	2.14966	1.44521	2.309	1.44521	2.1598	1.44521	2.13251
1.44833	1.18676	1.44833	2.51281	1.44833	2.52161	1.44833	2.5004	1.44833	2.3563	1.44687	2.25838	1.44687	2.27802	1.44687	2.36873	1.44687	2.16994	1.44687	2.23843	1.44687	2.19019	1.44687	2.16109	1.44687	2.23791	1.44833	2.34571	1.44833	2.4648	1.44687	2.2584	1.44687	2.33798	1.44687	2.31092	1.44687	2.16629	1.44687	2.17942	1.44687	2.38107	1.44687	2.13426	1.44687	2.32933	1.44687	2.16708	1.44687	2.1298
1.45	1.16959	1.45	2.51158	1.45	2.51894	1.45	2.49965	1.45	2.36713	1.44854	2.25035	1.44854	2.2874	1.44854	2.3603	1.44854	2.17192	1.44854	2.23552	1.44854	2.20968	1.44854	2.17061	1.44854	2.22027	1.45	2.34623	1.45	2.45554	1.44854	2.25715	1.44854	2.32428	1.44854	2.30256	1.44854	2.17964	1.44854	2.17079	1.44854	2.37542	1.44854	2.13467	1.44854	2.33914	1.44854	2.15916	1.44854	2.12564
1.45167	1.15766	1.45167	2.51656	1.45167	2.51945	1.45167	2.49858	1.45167	2.37262	1.45021	2.24205	1.45021	2.29737	1.45021	2.34065	1.45021	2.17878	1.45021	2.24078	1.45021	2.22566	1.45021	2.18832	1.45021	2.2034	1.45167	2.34085	1.45167	2.44735	1.45021	2.27305	1.45021	2.31162	1.45021	2.29591	1.45021	2.18838	1.45021	2.17676	1.45021	2.37167	1.45021	2.14065	1.45021	2.33494	1.45021	2.13476	1.45021	2.13023
1.45333	1.15681	1.45333	2.52593	1.45333	2.52343	1.45333	2.49359	1.45333	2.37281	1.45188	2.24622	1.45188	2.30509	1.45188	2.33094	1.45188	2.18208	1.45188	2.24841	1.45188	2.23444	1.45188	2.20416	1.45188	2.19303	1.45333	2.331	1.45333	2.43846	1.45188	2.29888	1.45188	2.30601	1.45188	2.29962	1.45188	2.19415	1.45188	2.19318	1.45188	2.36606	1.45188	2.14771	1.45188	2.33375	1.45188	2.11227	1.45188	2.14507
1.455	1.16647	1.455	2.53678	1.455	2.53327	1.455	2.49102	1.455	2.37221	1.45354	2.25475	1.45354	2.30861	1.45354	2.3388	1.45354	2.19326	1.45354	2.25201	1.45354	2.24424	1.45354	2.20286	1.45354	2.18277	1.455	2.32142	1.455	2.42047	1.45354	2.3204	1.45354	2.3167	1.45354	2.30943	1.45354	2.19719	1.45354	2.21733	1.45354	2.36088	1.45354	2.1644	1.45354	2.34678	1.45354	2.10153	1.45354	2.15632
1.45667	1.18143	1.45667	2.54302	1.45667	2.54858	1.45667	2.49071	1.45667	2.37609	1.45521	2.25381	1.45521	2.31007	1.45521	2.35664	1.45521	2.20802	1.45521	2.2542	1.45521	2.24064	1.45521	2.19125	1.45521	2.18106	1.45667	2.3267	1.45667	2.39956	1.45521	2.335	1.45521	2.32931	1.45521	2.31433	1.45521	2.20124	1.45521	2.22922	1.45521	2.36709	1.45521	2.18833	1.45521	2.36557	1.45521	2.11115	1.45521	2.16821
1.45833	1.19642	1.45833	2.55154	1.45833	2.56229	1.45833	2.49275	1.45833	2.38322	1.45687	2.24767	1.45687	2.30719	1.45687	2.37475	1.45687	2.22341	1.45687	2.25797	1.45687	2.22711	1.45687	2.18234	1.45687	2.1859	1.45833	2.34097	1.45833	2.38359	1.45687	2.34315	1.45687	2.33113	1.45687	2.32413	1.45687	2.20494	1.45687	2.23128	1.45687	2.38537	1.45687	2.20699	1.45687	2.38605	1.45687	2.13049	1.45687	2.18294
1.46	1.2112	1.46	2.56002	1.46	2.56936	1.46	2.49963	1.46	2.38604	1.45854	2.24468	1.45854	2.29272	1.45854	2.38923	1.45854	2.22971	1.45854	2.2643	1.45854	2.20902	1.45854	2.17831	1.45854	2.19365	1.46	2.35689	1.46	2.37344	1.45854	2.34047	1.45854	2.31884	1.45854	2.34037	1.45854	2.20923	1.45854	2.24439	1.45854	2.40797	1.45854	2.20569	1.45854	2.41421	1.45854	2.15515	1.45854	2.19784
1.46167	1.22336	1.46167	2.57106	1.46167	2.56698	1.46167	2.50643	1.46167	2.38193	1.46021	2.24853	1.46021	2.26836	1.46021	2.40479	1.46021	2.23032	1.46021	2.26936	1.46021	2.19281	1.46021	2.17948	1.46021	2.19554	1.46167	2.36537	1.46167	2.36641	1.46021	2.3293	1.46021	2.30838	1.46021	2.35905	1.46021	2.20892	1.46021	2.27511	1.46021	2.41993	1.46021	2.19443	1.46021	2.44786	1.46021	2.18835	1.46021	2.20951
1.46333	1.21868	1.46333	2.57966	1.46333	2.55651	1.46333	2.51944	1.46333	2.37752	1.46188	2.24527	1.46188	2.24173	1.46188	2.40938	1.46188	2.23355	1.46188	2.27167	1.46188	2.19182	1.46188	2.18257	1.46188	2.19036	1.46333	2.36618	1.46333	2.35661	1.46188	2.31607	1.46188	2.30554	1.46188	2.36384	1.46188	2.20098	1.46188	2.30892	1.46188	2.43809	1.46188	2.18175	1.46188	2.47529	1.46188	2.22615	1.46188	2.21637
1.465	1.20097	1.465	2.59177	1.465	2.54825	1.465	2.53136	1.465	2.37465	1.46354	2.24166	1.46354	2.21915	1.46354	2.39857	1.46354	2.23211	1.46354	2.26288	1.46354	2.19409	1.46354	2.19252	1.46354	2.18409	1.465	2.35769	1.465	2.35475	1.46354	2.30315	1.46354	2.3088	1.46354	2.36498	1.46354	2.19606	1.46354	2.32501	1.46354	2.46272	1.46354	2.18463	1.46354	2.48826	1.46354	2.2652	1.46354	2.23155
1.46667	1.17947	1.46667	2.60236	1.46667	2.54586	1.46667	2.53167	1.46667	2.36952	1.46521	2.24227	1.46521	2.19938	1.46521	2.38389	1.46521	2.22863	1.46521	2.24835	1.46521	2.19718	1.46521	2.20568	1.46521	2.17225	1.46667	2.33898	1.46667	2.36114	1.46521	2.2844	1.46521	2.32251	1.46521	2.37135	1.46521	2.19672	1.46521	2.33658	1.46521	2.48586	1.46521	2.20674	1.46521	2.50302	1.46521	2.29635	1.46521	2.24473
1.46833	1.16385	1.46833	2.60755	1.46833	2.55112	1.46833	2.51983	1.46833	2.35635	1.46687	2.25156	1.46687	2.1842	1.46687	2.37364	1.46687	2.22532	1.46687	2.23938	1.46687	2.19065	1.46687	2.21022	1.46687	2.15921	1.46833	2.31567	1.46833	2.36713	1.46687	2.26084	1.46687	2.34508	1.46687	2.3753	1.46687	2.20034	1.46687	2.35504	1.46687	2.50023	1.46687	2.23916	1.46687	2.53882	1.46687	2.32926	1.46687	2.24658
1.47	1.15784	1.47	2.61001	1.47	2.5522	1.47	2.50274	1.47	2.34266	1.46854	2.26302	1.46854	2.18168	1.46854	2.36221	1.46854	2.21877	1.46854	2.23999	1.46854	2.18026	1.46854	2.20477	1.46854	2.14396	1.47	2.2924	1.47	2.36947	1.46854	2.24087	1.46854	2.36544	1.46854	2.36937	1.46854	2.19995	1.46854	2.37072	1.46854	2.51163	1.46854	2.2817	1.46854	2.58798	1.46854	2.37532	1.46854	2.24186
1.47167	1.16259	1.47167	2.60777	1.47167	2.546	1.47167	2.48656	1.47167	2.34028	1.47021	2.27436	1.47021	2.1965	1.47021	2.34605	1.47021	2.21138	1.47021	2.23549	1.47021	2.16689	1.47021	2.18597	1.47021	2.12337	1.47167	2.27712	1.47167	2.35991	1.47021	2.22367	1.47021	2.36987	1.47021	2.36455	1.47021	2.19485	1.47021	2.37678	1.47021	2.5271	1.47021	2.33832	1.47021	2.64711	1.47021	2.43405	1.47021	2.24499
1.47333	1.17509	1.47333	2.5983	1.47333	2.53795	1.47333	2.46879	1.47333	2.34205	1.47188	2.28025	1.47188	2.22426	1.47188	2.33366	1.47188	2.2015	1.47188	2.22654	1.47188	2.14642	1.47188	2.16847	1.47188	2.10491	1.47333	2.27095	1.47333	2.34802	1.47188	2.20116	1.47188	2.36215	1.47188	2.37373	1.47188	2.19323	1.47188	2.3901	1.47188	2.53743	1.47188	2.41358	1.47188	2.7146	1.47188	2.50009	1.47188	2.25323
1.475	1.17738	1.475	2.57358	1.475	2.5276	1.475	2.45853	1.475	2.33525	1.47354	2.28579	1.47354	2.2442	1.47354	2.33868	1.47354	2.19971	1.47354	2.22461	1.47354	2.12587	1.47354	2.1602	1.47354	2.0906	1.475	2.28217	1.475	2.32983	1.47354	2.18139	1.47354	2.35254	1.47354	2.38419	1.47354	2.20032	1.47354	2.4234	1.47354	2.5531	1.47354	2.49302	1.47354	2.79935	1.47354	2.56699	1.47354	2.25377
1.47667	1.16625	1.47667	2.54211	1.47667	2.50952	1.47667	2.4634	1.47667	2.32339	1.47521	2.30036	1.47521	2.25617	1.47521	2.35103	1.47521	2.19902	1.47521	2.23249	1.47521	2.11007	1.47521	2.1586	1.47521	2.08651	1.47667	2.30032	1.47667	2.31097	1.47521	2.17468	1.47521	2.34564	1.47521	2.38847	1.47521	2.21501	1.47521	2.46245	1.47521	2.58165	1.47521	2.57473	1.47521	2.89153	1.47521	2.63392	1.47521	2.25683
1.47833	1.15775	1.47833	2.5144	1.47833	2.48516	1.47833	2.48171	1.47833	2.31349	1.47687	2.31318	1.47687	2.26038	1.47687	2.35307	1.47687	2.1861	1.47687	2.23476	1.47687	2.10962	1.47687	2.16258	1.47687	2.08741	1.47833	2.317	1.47833	2.30386	1.47687	2.18372	1.47687	2.33736	1.47687	2.38484	1.47687	2.22571	1.47687	2.49644	1.47687	2.61936	1.47687	2.65989	1.47687	2.98353	1.47687	2.70156	1.47687	2.26801
1.48	1.153	1.48	2.49489	1.48	2.47118	1.48	2.50299	1.48	2.31618	1.47854	2.31727	1.47854	2.26334	1.47854	2.34983	1.47854	2.16898	1.47854	2.22573	1.47854	2.12826	1.47854	2.17259	1.47854	2.08904	1.48	2.32109	1.48	2.3084	1.47854	2.19774	1.47854	2.33175	1.47854	2.38249	1.47854	2.22415	1.47854	2.53074	1.47854	2.65687	1.47854	2.7448	1.47854	3.08843	1.47854	2.77096	1.47854	2.2866
1.48167	1.14577	1.48167	2.47686	1.48167	2.48072	1.48167	2.52259	1.48167	2.32988	1.48021	2.31006	1.48021	2.26021	1.48021	2.35172	1.48021	2.15513	1.48021	2.22234	1.48021	2.16439	1.48021	2.19668	1.48021	2.10258	1.48167	2.31702	1.48167	2.31907	1.48021	2.20463	1.48021	2.33062	1.48021	2.37023	1.48021	2.21958	1.48021	2.57491	1.48021	2.69928	1.48021	2.82065	1.48021	3.22104	1.48021	2.84787	1.48021	2.29501
1.48333	1.13603	1.48333	2.46863	1.48333	2.50578	1.48333	2.54516	1.48333	2.34325	1.48188	2.30032	1.48188	2.25849	1.48188	2.36074	1.48188	2.14718	1.48188	2.23351	1.48188	2.19751	1.48188	2.22249	1.48188	2.11823	1.48333	2.31317	1.48333	2.32812	1.48188	2.20565	1.48188	2.3378	1.48188	2.34782	1.48188	2.21827	1.48188	2.62148	1.48188	2.75524	1.48188	2.89835	1.48188	3.38396	1.48188	2.947	1.48188	2.30882
1.485	1.13732	1.485	2.46725	1.485	2.53049	1.485	2.56221	1.485	2.3564	1.48354	2.28829	1.48354	2.26077	1.48354	2.35876	1.48354	2.13836	1.48354	2.25276	1.48354	2.21753	1.48354	2.23634	1.48354	2.13753	1.485	2.30774	1.485	2.33699	1.48354	2.1916	1.48354	2.35299	1.48354	2.32708	1.48354	2.21183	1.48354	2.66552	1.48354	2.81207	1.48354	2.9929	1.48354	3.56297	1.48354	3.07038	1.48354	2.34094
1.48667	1.1488	1.48667	2.4734	1.48667	2.54336	1.48667	2.56712	1.48667	2.35945	1.48521	2.2663	1.48521	2.26361	1.48521	2.34174	1.48521	2.13258	1.48521	2.2698	1.48521	2.22237	1.48521	2.24143	1.48521	2.15401	1.48667	2.30362	1.48667	2.3445	1.48521	2.17577	1.48521	2.36427	1.48521	2.31472	1.48521	2.19269	1.48521	2.72626	1.48521	2.85691	1.48521	3.10519	1.48521	3.74985	1.48521	3.21972	1.48521	2.38609
1.48833	1.15734	1.48833	2.47653	1.48833	2.54124	1.48833	2.55197	1.48833	2.36113	1.48687	2.2426	1.48687	2.26759	1.48687	2.32282	1.48687	2.13763	1.48687	2.28285	1.48687	2.21761	1.48687	2.24836	1.48687	2.16641	1.48833	2.29478	1.48833	2.33495	1.48687	2.16227	1.48687	2.36812	1.48687	2.31449	1.48687	2.1706	1.48687	2.81452	1.48687	2.90208	1.48687	3.23751	1.48687	3.9447	1.48687	3.38859	1.48687	2.43964
1.49	1.1616	1.49	2.47956	1.49	2.52455	1.49	2.52665	1.49	2.35964	1.48854	2.22398	1.48854	2.27346	1.48854	2.31272	1.48854	2.14816	1.48854	2.29445	1.48854	2.20033	1.48854	2.25686	1.48854	2.17489	1.49	2.29256	1.49	2.31577	1.48854	2.15729	1.48854	2.35908	1.48854	2.31788	1.48854	2.15881	1.48854	2.92803	1.48854	2.96866	1.48854	3.39372	1.48854	4.15542	1.48854	3.579	1.48854	2.49742
1.49167	1.1621	1.49167	2.49079	1.49167	2.49448	1.49167	2.5038	1.49167	2.34882	1.49021	2.21978	1.49021	2.28044	1.49021	2.30599	1.49021	2.1584	1.49021	2.30109	1.49021	2.17495	1.49021	2.24496	1.49021	2.17178	1.49167	2.29513	1.49167	2.30481	1.49021	2.1607	1.49021	2.34655	1.49021	2.3194	1.49021	2.15758	1.49021	3.05044	1.49021	3.06177	1.49021	3.58308	1.49021	4.38546	1.49021	3.78919	1.49021	2.57437
1.49333	1.1667	1.49333	2.50033	1.49333	2.45894	1.49333	2.48364	1.49333	2.33559	1.49188	2.23027	1.49188	2.27997	1.49188	2.29206	1.49188	2.16762	1.49188	2.30233	1.49188	2.16223	1.49188	2.21528	1.49188	2.1661	1.49333	2.29732	1.49333	2.30423	1.49188	2.17307	1.49188	2.33118	1.49188	2.31034	1.49188	2.15954	1.49188	3.18381	1.49188	3.17744	1.49188	3.7918	1.49188	4.63769	1.49188	4.01434	1.49188	2.66177
1.495	1.17589	1.495	2.50868	1.495	2.43394	1.495	2.46889	1.495	2.31929	1.49354	2.24859	1.49354	2.27698	1.49354	2.27343	1.49354	2.17127	1.49354	2.29745	1.49354	2.16436	1.49354	2.18584	1.49354	2.16519	1.495	2.29549	1.495	2.30548	1.49354	2.19733	1.49354	2.30846	1.49354	2.2874	1.49354	2.16549	1.49354	3.33774	1.49354	3.31445	1.49354	4.01225	1.49354	4.91703	1.49354	4.25746	1.49354	2.7477
1.49667	1.18914	1.49667	2.51363	1.49667	2.42612	1.49667	2.45702	1.49667	2.3119	1.49521	2.26701	1.49521	2.27942	1.49521	2.26036	1.49521	2.16307	1.49521	2.28547	1.49521	2.17795	1.49521	2.16963	1.49521	2.16521	1.49667	2.29021	1.49667	2.30053	1.49521	2.22147	1.49521	2.29298	1.49521	2.26307	1.49521	2.17593	1.49521	3.50495	1.49521	3.48201	1.49521	4.24907	1.49521	5.22857	1.49521	4.51916	1.49521	2.82656
1.49833	1.19988	1.49833	2.52498	1.49833	2.43279	1.49833	2.45351	1.49833	2.31437	1.49687	2.28454	1.49687	2.29069	1.49687	2.26224	1.49687	2.14228	1.49687	2.26837	1.49687	2.18724	1.49687	2.1651	1.49687	2.16155	1.49833	2.28927	1.49833	2.30364	1.49687	2.23801	1.49687	2.29251	1.49687	2.24268	1.49687	2.18103	1.49687	3.67803	1.49687	3.68719	1.49687	4.5016	1.49687	5.57502	1.49687	4.81725	1.49687	2.9034
1.5	1.20563	1.5	2.53528	1.5	2.43875	1.5	2.46136	1.5	2.32121	1.49854	2.29932	1.49854	2.30388	1.49854	2.27036	1.49854	2.12248	1.49854	2.24761	1.49854	2.19245	1.49854	2.16135	1.49854	2.15062	1.5	2.2838	1.5	2.31337	1.49854	2.24275	1.49854	2.31048	1.49854	2.22499	1.49854	2.17243	1.49854	3.86027	1.49854	3.92343	1.49854	4.77922	1.49854	5.95251	1.49854	5.15793	1.49854	2.99434
1.50167	1.21287	1.50167	2.53118	1.50167	2.43859	1.50167	2.47306	1.50167	2.32577	1.50021	2.30507	1.50021	2.31384	1.50021	2.28286	1.50021	2.10828	1.50021	2.23234	1.50021	2.19291	1.50021	2.16667	1.50021	2.14279	1.50167	2.27854	1.50167	2.31422	1.50021	2.23994	1.50021	2.32901	1.50021	2.20553	1.50021	2.15591	1.50021	4.06671	1.50021	4.18451	1.50021	5.08326	1.50021	6.36117	1.50021	5.54771	1.50021	3.09924
1.50333	1.21714	1.50333	2.51717	1.50333	2.44058	1.50333	2.48867	1.50333	2.32749	1.50188	2.29813	1.50188	2.31236	1.50188	2.2973	1.50188	2.10129	1.50188	2.21994	1.50188	2.1819	1.50188	2.17663	1.50188	2.144	1.50333	2.27667	1.50333	2.31147	1.50188	2.23145	1.50188	2.3379	1.50188	2.19077	1.50188	2.14338	1.50188	4.30578	1.50188	4.45949	1.50188	5.4294	1.50188	6.81046	1.50188	5.97286	1.50188	3.2223
1.505	1.21239	1.505	2.51043	1.505	2.44153	1.505	2.50396	1.505	2.33674	1.50354	2.2845	1.50354	2.30576	1.50354	2.31412	1.50354	2.09794	1.50354	2.21263	1.50354	2.16668	1.50354	2.19074	1.50354	2.14515	1.505	2.27914	1.505	2.31294	1.50354	2.22295	1.50354	2.33889	1.50354	2.19024	1.50354	2.12684	1.50354	4.58115	1.50354	4.75077	1.50354	5.82188	1.50354	7.30135	1.50354	6.42561	1.50354	3.36482
1.50667	1.19752	1.50667	2.51605	1.50667	2.44052	1.50667	2.52423	1.50667	2.35987	1.50521	2.27431	1.50521	2.29318	1.50521	2.32507	1.50521	2.09276	1.50521	2.20891	1.50521	2.14951	1.50521	2.20271	1.50521	2.1451	1.50667	2.2831	1.50667	2.33091	1.50521	2.2162	1.50521	2.33053	1.50521	2.19624	1.50521	2.10466	1.50521	4.89075	1.50521	5.06275	1.50521	6.25797	1.50521	7.83867	1.50521	6.91132	1.50521	3.52906
1.50833	1.18318	1.50833	2.51593	1.50833	2.44147	1.50833	2.54665	1.50833	2.3873	1.50687	2.25958	1.50687	2.27912	1.50687	2.33146	1.50687	2.08826	1.50687	2.21644	1.50687	2.13824	1.50687	2.20475	1.50687	2.14358	1.50833	2.28779	1.50833	2.35136	1.50687	2.2092	1.50687	2.31307	1.50687	2.20864	1.50687	2.08368	1.50687	5.23017	1.50687	5.40076	1.50687	6.74146	1.50687	8.42886	1.50687	7.42902	1.50687	3.71462
1.51	1.17625	1.51	2.50654	1.51	2.45542	1.51	2.56111	1.51	2.40702	1.50854	2.24221	1.50854	2.26611	1.50854	2.33629	1.50854	2.08791	1.50854	2.23011	1.50854	2.12821	1.50854	2.20128	1.50854	2.14998	1.51	2.29467	1.51	2.35969	1.50854	2.19711	1.50854	2.29304	1.50854	2.22709	1.50854	2.08375	1.50854	5.60213	1.50854	5.76899	1.50854	7.26698	1.50854	9.0822	1.50854	7.97525	1.50854	3.91178
1.51167	1.16974	1.51167	2.50138	1.51167	2.48014	1.51167	2.56558	1.51167	2.41718	1.51021	2.22327	1.51021	2.25837	1.51021	2.33404	1.51021	2.09374	1.51021	2.23997	1.51021	2.11582	1.51021	2.19969	1.51021	2.15888	1.51167	2.29777	1.51167	2.35397	1.51021	2.18689	1.51021	2.28026	1.51021	2.2535	1.51021	2.10781	1.51021	6.01582	1.51021	6.16823	1.51021	7.83518	1.51021	9.79523	1.51021	8.54137	1.51021	4.12451
1.51333	1.16521	1.51333	2.51303	1.51333	2.49894	1.51333	2.56268	1.51333	2.42408	1.51188	2.21343	1.51188	2.25776	1.51188	2.3267	1.51188	2.09609	1.51188	2.24416	1.51188	2.10941	1.51188	2.20481	1.51188	2.16096	1.51333	2.29219	1.51333	2.33248	1.51188	2.18561	1.51188	2.27609	1.51188	2.27837	1.51188	2.14585	1.51188	6.47099	1.51188	6.59878	1.51188	8.43936	1.51188	10.5548	1.51188	9.15235	1.51188	4.35764
1.515	1.16508	1.515	2.52291	1.515	2.50813	1.515	2.56522	1.515	2.43416	1.51354	2.2063	1.51354	2.25653	1.51354	2.32613	1.51354	2.0894	1.51354	2.24108	1.51354	2.10497	1.51354	2.20582	1.51354	2.15525	1.515	2.28363	1.515	2.30417	1.51354	2.19258	1.51354	2.27898	1.51354	2.2914	1.51354	2.19123	1.51354	6.95574	1.51354	7.06578	1.51354	9.08609	1.51354	11.3682	1.51354	9.83561	1.51354	4.6196
1.51667	1.17128	1.51667	2.52273	1.51667	2.51747	1.51667	2.57532	1.51667	2.43881	1.51521	2.19638	1.51521	2.25871	1.51521	2.34001	1.51521	2.08978	1.51521	2.23625	1.51521	2.10712	1.51521	2.19292	1.51521	2.14299	1.51667	2.27713	1.51667	2.26878	1.51521	2.19747	1.51521	2.27922	1.51521	2.29726	1.51521	2.2371	1.51521	7.46645	1.51521	7.58372	1.51521	9.78525	1.51521	12.2422	1.51521	10.6017	1.51521	4.91653
1.51833	1.18081	1.51833	2.52578	1.51833	2.524	1.51833	2.58687	1.51833	2.42604	1.51687	2.19416	1.51687	2.26423	1.51687	2.35569	1.51687	2.10463	1.51687	2.23558	1.51687	2.11592	1.51687	2.1804	1.51687	2.13486	1.51833	2.27652	1.51833	2.23875	1.51687	2.20012	1.51687	2.26986	1.51687	2.29067	1.51687	2.28219	1.51687	8.01407	1.51687	8.15322	1.51687	10.5419	1.51687	13.18	1.51687	11.4399	1.51687	5.25036
1.52	1.1832	1.52	2.53788	1.52	2.52849	1.52	2.59671	1.52	2.40406	1.51854	2.20827	1.51854	2.26811	1.51854	2.36159	1.51854	2.12564	1.51854	2.24314	1.51854	2.13406	1.51854	2.17412	1.51854	2.1282	1.52	2.27988	1.52	2.22147	1.51854	2.20735	1.51854	2.24962	1.51854	2.27896	1.51854	2.32475	1.51854	8.61103	1.51854	8.77704	1.51854	11.3615	1.51854	14.1669	1.51854	12.3447	1.51854	5.62503
1.52167	1.18327	1.52167	2.55682	1.52167	2.52549	1.52167	2.60133	1.52167	2.38871	1.52021	2.2307	1.52021	2.2686	1.52021	2.36243	1.52021	2.13721	1.52021	2.25145	1.52021	2.15711	1.52021	2.17666	1.52021	2.12317	1.52167	2.28189	1.52167	2.22355	1.52021	2.22147	1.52021	2.22883	1.52021	2.27695	1.52021	2.35438	1.52021	9.26483	1.52021	9.45636	1.52021	12.2447	1.52021	15.2077	1.52021	13.3253	1.52021	6.03875
1.52333	1.18011	1.52333	2.56574	1.52333	2.51881	1.52333	2.59969	1.52333	2.38001	1.52188	2.24166	1.52188	2.27266	1.52188	2.36369	1.52188	2.1372	1.52188	2.25218	1.52188	2.17683	1.52188	2.18679	1.52188	2.11377	1.52333	2.27772	1.52333	2.24126	1.52188	2.23324	1.52188	2.21439	1.52188	2.29257	1.52188	2.36822	1.52188	9.97449	1.52188	10.2009	1.52188	13.1991	1.52188	16.3236	1.52188	14.3761	1.52188	6.492
1.525	1.17444	1.525	2.57029	1.525	2.50408	1.525	2.58258	1.525	2.3692	1.52354	2.24725	1.52354	2.29093	1.52354	2.36006	1.52354	2.13283	1.52354	2.25031	1.52354	2.18615	1.52354	2.20187	1.52354	2.104	1.525	2.26985	1.525	2.26105	1.52354	2.23751	1.52354	2.20003	1.52354	2.31752	1.52354	2.38135	1.52354	10.7478	1.52354	11.0104	1.52354	14.2204	1.52354	17.5267	1.52354	15.4847	1.52354	6.99004
1.52667	1.16833	1.52667	2.57102	1.52667	2.48367	1.52667	2.55217	1.52667	2.35555	1.52521	2.25842	1.52521	2.31089	1.52521	2.35229	1.52521	2.12506	1.52521	2.2567	1.52521	2.18075	1.52521	2.2168	1.52521	2.10047	1.52667	2.26729	1.52667	2.2714	1.52521	2.24198	1.52521	2.18897	1.52521	2.33025	1.52521	2.40903	1.52521	11.5918	1.52521	11.8715	1.52521	15.3059	1.52521	18.8078	1.52521	16.6481	1.52521	7.54
1.52833	1.16285	1.52833	2.56497	1.52833	2.46725	1.52833	2.52102	1.52833	2.35273	1.52687	2.26867	1.52687	2.3234	1.52687	2.34582	1.52687	2.11976	1.52687	2.25934	1.52687	2.16373	1.52687	2.21818	1.52687	2.1004	1.52833	2.27574	1.52833	2.2756	1.52687	2.24571	1.52687	2.18721	1.52687	2.33513	1.52687	2.45936	1.52687	12.5092	1.52687	12.7886	1.52687	16.4547	1.52687	20.1457	1.52687	17.884	1.52687	8.14141
1.53	1.16231	1.53	2.55382	1.53	2.45608	1.53	2.49916	1.53	2.35562	1.52854	2.26097	1.52854	2.32866	1.52854	2.34676	1.52854	2.11893	1.52854	2.25458	1.52854	2.14807	1.52854	2.20937	1.52854	2.09937	1.53	2.29431	1.53	2.27781	1.52854	2.24465	1.52854	2.1956	1.52854	2.34339	1.52854	2.51713	1.52854	13.4856	1.52854	13.769	1.52854	17.6798	1.52854	21.5455	1.52854	19.2109	1.52854	8.78976
1.53167	1.15967	1.53167	2.54156	1.53167	2.45652	1.53167	2.48846	1.53167	2.35196	1.53021	2.24256	1.53021	2.33027	1.53021	2.35257	1.53021	2.11509	1.53021	2.25338	1.53021	2.14599	1.53021	2.19353	1.53021	2.09072	1.53167	2.31536	1.53167	2.2799	1.53021	2.23272	1.53021	2.20763	1.53021	2.35198	1.53021	2.58198	1.53021	14.5093	1.53021	14.8202	1.53021	18.9903	1.53021	23.0312	1.53021	20.6292	1.53021	9.48568
1.53333	1.15152	1.53333	2.52676	1.53333	2.46958	1.53333	2.48232	1.53333	2.33901	1.53188	2.23237	1.53188	2.32526	1.53188	2.35656	1.53188	2.10821	1.53188	2.26744	1.53188	2.1467	1.53188	2.16719	1.53188	2.07685	1.53333	2.33074	1.53333	2.27181	1.53188	2.22527	1.53188	2.21808	1.53188	2.35216	1.53188	2.65776	1.53188	15.5952	1.53188	15.9393	1.53188	20.3898	1.53188	24.6144	1.53188	22.1307	1.53188	10.2354
1.535	1.14138	1.535	2.5076	1.535	2.49284	1.535	2.4859	1.535	2.32603	1.53354	2.23438	1.53354	2.30988	1.53354	2.35437	1.53354	2.0984	1.53354	2.29047	1.53354	2.14936	1.53354	2.13477	1.53354	2.06394	1.535	2.33665	1.535	2.26562	1.53354	2.22705	1.53354	2.2274	1.53354	2.34312	1.53354	2.7414	1.53354	16.7605	1.53354	17.1266	1.53354	21.8797	1.53354	26.2908	1.53354	23.715	1.53354	11.0404
1.53667	1.13332	1.53667	2.48806	1.53667	2.51514	1.53667	2.50112	1.53667	2.31714	1.53521	2.2345	1.53521	2.29787	1.53521	2.34248	1.53521	2.09591	1.53521	2.30936	1.53521	2.14953	1.53521	2.11424	1.53521	2.05336	1.53667	2.33226	1.53667	2.27205	1.53521	2.24213	1.53521	2.23311	1.53521	2.34591	1.53521	2.83017	1.53521	18.0119	1.53521	18.394	1.53521	23.4585	1.53521	28.0582	1.53521	25.3904	1.53521	11.9046
1.53833	1.13077	1.53833	2.47983	1.53833	2.52809	1.53833	2.52321	1.53833	2.3085	1.53687	2.2324	1.53687	2.29609	1.53687	2.32621	1.53687	2.09787	1.53687	2.32076	1.53687	2.15532	1.53687	2.11565	1.53687	2.05056	1.53833	2.32282	1.53833	2.28385	1.53687	2.26562	1.53687	2.24047	1.53687	2.36405	1.53687	2.91756	1.53687	19.346	1.53687	19.7522	1.53687	25.1329	1.53687	29.9255	1.53687	27.1622	1.53687	12.8397
1.54	1.13167	1.54	2.47567	1.54	2.53197	1.54	2.53987	1.54	2.30592	1.53854	2.23103	1.53854	2.30383	1.53854	2.31054	1.53854	2.10191	1.53854	2.32093	1.53854	2.15527	1.53854	2.13005	1.53854	2.05158	1.54	2.31474	1.54	2.29646	1.53854	2.29266	1.53854	2.25721	1.53854	2.38066	1.53854	3.0213	1.53854	20.7678	1.53854	21.1998	1.53854	26.8938	1.53854	31.9033	1.53854	29.0297	1.53854	13.8534
1.54167	1.13068	1.54167	2.465	1.54167	2.523	1.54167	2.54555	1.54167	2.3118	1.54021	2.23158	1.54021	2.31207	1.54021	2.29932	1.54021	2.11386	1.54021	2.3048	1.54021	2.14315	1.54021	2.14113	1.54021	2.05579	1.54167	2.31196	1.54167	2.3084	1.54021	2.32191	1.54021	2.27895	1.54021	2.3898	1.54021	3.15069	1.54021	22.2948	1.54021	22.7373	1.54021	28.7436	1.54021	33.9839	1.54021	30.9947	1.54021	14.9329
1.54333	1.12538	1.54333	2.46088	1.54333	2.50218	1.54333	2.54737	1.54333	2.32374	1.54188	2.22893	1.54188	2.3187	1.54188	2.29687	1.54188	2.13545	1.54188	2.27343	1.54188	2.12771	1.54188	2.15147	1.54188	2.06897	1.54333	2.32019	1.54333	2.32729	1.54188	2.3452	1.54188	2.29365	1.54188	2.39354	1.54188	3.29857	1.54188	23.9325	1.54188	24.3696	1.54188	30.6888	1.54188	36.1598	1.54188	33.064	1.54188	16.0667
1.545	1.11698	1.545	2.47007	1.545	2.48032	1.545	2.54989	1.545	2.32954	1.54354	2.22155	1.54354	2.32232	1.54354	2.30367	1.54354	2.16267	1.54354	2.244	1.54354	2.12251	1.54354	2.15676	1.54354	2.086	1.545	2.34159	1.545	2.33889	1.54354	2.35968	1.54354	2.29397	1.54354	2.40649	1.54354	3.45286	1.54354	25.6709	1.54354	26.1093	1.54354	32.7417	1.54354	38.4287	1.54354	35.247	1.54354	17.2677
1.54667	1.11035	1.54667	2.49264	1.54667	2.46897	1.54667	2.55361	1.54667	2.3253	1.54521	2.22336	1.54521	2.31735	1.54521	2.3146	1.54521	2.17962	1.54521	2.22719	1.54521	2.13606	1.54521	2.15202	1.54521	2.1064	1.54667	2.36981	1.54667	2.33717	1.54521	2.35039	1.54521	2.28867	1.54521	2.42479	1.54521	3.62312	1.54521	27.5022	1.54521	27.9516	1.54521	34.9073	1.54521	40.798	1.54521	37.5409	1.54521	18.5557
1.54833	1.10226	1.54833	2.52091	1.54833	2.47275	1.54833	2.55302	1.54833	2.3164	1.54688	2.22856	1.54688	2.30354	1.54688	2.31601	1.54688	2.17933	1.54688	2.22537	1.54688	2.15121	1.54688	2.13414	1.54688	2.11494	1.54833	2.39049	1.54833	2.3294	1.54688	2.33044	1.54688	2.28648	1.54688	2.44498	1.54688	3.83284	1.54688	29.4253	1.54688	29.8891	1.54688	37.1809	1.54688	43.2843	1.54688	39.9353	1.54688	19.9432
1.55	1.09892	1.55	2.55036	1.55	2.48188	1.55	2.54855	1.55	2.30543	1.54854	2.23672	1.54854	2.2842	1.54854	2.31403	1.54854	2.16769	1.54854	2.23415	1.54854	2.15223	1.54854	2.11614	1.54854	2.11629	1.55	2.38805	1.55	2.32646	1.54854	2.31548	1.54854	2.28221	1.54854	2.46983	1.54854	4.08266	1.54854	31.4532	1.54854	31.9164	1.54854	39.5602	1.54854	45.8798	1.54854	42.424	1.54854	21.4318
1.55167	1.10474	1.55167	2.57881	1.55167	2.49361	1.55167	2.54375	1.55167	2.29843	1.55021	2.23947	1.55021	2.26384	1.55021	2.31531	1.55021	2.15653	1.55021	2.25352	1.55021	2.13959	1.55021	2.10377	1.55021	2.11748	1.55167	2.37436	1.55167	2.32518	1.55021	2.3089	1.55021	2.27275	1.55021	2.50044	1.55021	4.36046	1.55021	33.579	1.55021	34.0454	1.55021	42.0446	1.55021	48.5734	1.55021	45.0106	1.55021	23.032
1.55333	1.12732	1.55333	2.59271	1.55333	2.50293	1.55333	2.54287	1.55333	2.2967	1.55187	2.23733	1.55187	2.24125	1.55187	2.31954	1.55187	2.14893	1.55187	2.27996	1.55187	2.12784	1.55187	2.09107	1.55187	2.11692	1.55333	2.36725	1.55333	2.32203	1.55187	2.29789	1.55187	2.26371	1.55187	2.54524	1.55187	4.66547	1.55187	35.7954	1.55187	36.2846	1.55187	44.6282	1.55187	51.3591	1.55187	47.7015	1.55187	24.7452
1.555	1.15775	1.555	2.59022	1.555	2.51348	1.555	2.54865	1.555	2.30157	1.55354	2.22647	1.55354	2.2129	1.55354	2.32057	1.55354	2.1529	1.55354	2.29777	1.55354	2.11787	1.55354	2.08659	1.55354	2.11365	1.555	2.36839	1.555	2.31963	1.55354	2.28979	1.55354	2.26631	1.55354	2.60356	1.55354	5.01297	1.55354	38.1034	1.55354	38.6415	1.55354	47.3088	1.55354	54.2445	1.55354	50.4872	1.55354	26.5558
1.55667	1.18333	1.55667	2.57753	1.55667	2.51946	1.55667	2.55378	1.55667	2.31545	1.55521	2.20289	1.55521	2.18759	1.55521	2.31867	1.55521	2.16673	1.55521	2.29032	1.55521	2.10721	1.55521	2.09591	1.55521	2.10655	1.55667	2.3737	1.55667	2.31456	1.55521	2.30289	1.55521	2.27763	1.55521	2.67172	1.55521	5.40322	1.55521	40.5193	1.55521	41.1234	1.55521	50.0913	1.55521	57.2402	1.55521	53.3665	1.55521	28.4476
1.55833	1.20284	1.55833	2.55012	1.55833	2.5229	1.55833	2.55144	1.55833	2.33972	1.55688	2.18113	1.55688	2.17467	1.55688	2.32361	1.55688	2.178	1.55688	2.26426	1.55688	2.09743	1.55688	2.11905	1.55688	2.10085	1.55833	2.38038	1.55833	2.3054	1.55688	2.33215	1.55688	2.28528	1.55688	2.74421	1.55688	5.82648	1.55688	43.0636	1.55688	43.7205	1.55688	52.9829	1.55688	60.3408	1.55688	56.3492	1.55688	30.4068
1.56	1.21227	1.56	2.52139	1.56	2.52683	1.56	2.54409	1.56	2.36606	1.55854	2.1686	1.55854	2.17221	1.55854	2.33211	1.55854	2.17611	1.55854	2.23161	1.55854	2.09968	1.55854	2.13824	1.55854	2.0927	1.56	2.40013	1.56	2.29178	1.55854	2.35873	1.55854	2.29046	1.55854	2.81872	1.55854	6.28015	1.55854	45.7311	1.55854	46.4312	1.55854	55.9851	1.55854	63.541	1.55854	59.452	1.55854	32.4542
1.56167	1.21646	1.56167	2.49617	1.56167	2.53475	1.56167	2.54813	1.56167	2.37851	1.56021	2.17362	1.56021	2.17056	1.56021	2.33768	1.56021	2.16035	1.56021	2.20358	1.56021	2.10245	1.56021	2.14457	1.56021	2.08615	1.56167	2.429	1.56167	2.28512	1.56021	2.37409	1.56021	2.29908	1.56021	2.90681	1.56021	6.77656	1.56021	48.5149	1.56021	49.2507	1.56021	59.0933	1.56021	66.8302	1.56021	62.6772	1.56021	34.6029
1.56333	1.20642	1.56333	2.48159	1.56333	2.54709	1.56333	2.56164	1.56333	2.37563	1.56187	2.19007	1.56187	2.16769	1.56187	2.33782	1.56187	2.13657	1.56187	2.17945	1.56187	2.09988	1.56187	2.14107	1.56187	2.08718	1.56333	2.44895	1.56333	2.29189	1.56187	2.39068	1.56187	2.31919	1.56187	3.01913	1.56187	7.3256	1.56187	51.4118	1.56187	52.1849	1.56187	62.3046	1.56187	70.1969	1.56187	66.0079	1.56187	36.8745
1.565	1.18767	1.565	2.47621	1.565	2.55281	1.565	2.56726	1.565	2.37176	1.56354	2.21356	1.56354	2.1727	1.56354	2.33162	1.56354	2.11122	1.56354	2.16395	1.56354	2.09478	1.56354	2.12837	1.56354	2.09149	1.565	2.45045	1.565	2.3107	1.56354	2.40049	1.56354	2.34743	1.56354	3.15589	1.56354	7.9339	1.56354	54.4219	1.56354	55.2332	1.56354	65.6237	1.56354	73.6361	1.56354	69.4375	1.56354	39.2732
1.56667	1.16841	1.56667	2.47338	1.56667	2.55251	1.56667	2.55802	1.56667	2.36922	1.56521	2.2333	1.56521	2.1783	1.56521	2.32751	1.56521	2.09093	1.56521	2.16339	1.56521	2.09451	1.56521	2.10362	1.56521	2.08973	1.56667	2.43791	1.56667	2.33905	1.56521	2.39823	1.56521	2.37996	1.56521	3.30766	1.56521	8.59796	1.56521	57.5461	1.56521	58.3882	1.56521	69.0519	1.56521	77.1343	1.56521	72.9606	1.56521	41.7986
1.56833	1.14844	1.56833	2.47365	1.56833	2.54502	1.56833	2.54881	1.56833	2.3632	1.56688	2.24105	1.56688	2.17714	1.56688	2.32958	1.56688	2.08929	1.56688	2.17629	1.56688	2.09901	1.56688	2.07182	1.56688	2.08264	1.56833	2.42727	1.56833	2.36549	1.56688	2.38689	1.56688	2.42015	1.56688	3.46711	1.56688	9.31469	1.56688	60.7825	1.56688	61.6498	1.56688	72.5736	1.56688	80.6807	1.56688	76.5662	1.56688	44.4532
1.57	1.12899	1.57	2.47844	1.57	2.5387	1.57	2.55098	1.57	2.35005	1.56854	2.24299	1.56854	2.17468	1.56854	2.33003	1.56854	2.10298	1.56854	2.20234	1.56854	2.10606	1.56854	2.04738	1.56854	2.07847	1.57	2.42044	1.57	2.37907	1.56854	2.37602	1.56854	2.46294	1.56854	3.64558	1.56854	10.0849	1.56854	64.1354	1.56854	65.0144	1.56854	76.169	1.56854	84.2696	1.56854	80.2213	1.56854	47.2235
[truncated: 2,059 more rows]

## Sheet: 2,6-Dimethylphenol Tracaes 
Measurement 1																																														Measurement 2
[truncated: 2,702 more rows]
[truncated: 72 more columns]

## Sheet: 4-Ethyl-2-methoxyphenol Traces
Measurement 1																																				Measurement 2
[truncated: 3,601 more rows]
[truncated: 90 more columns]

## Sheet: 4-Methyl-2-methoxyphenol Traces
Measurement 1
[truncated: 3,601 more rows]

## Sheet: 4-Methoxyphenol Traces 
Measurement 1
[truncated: 2,702 more rows]
[truncated: 52 more columns]

## Sheet: 2-Methoxyphenol Traces
Measurement 1
[truncated: 2,701 more rows]

## Sheet: 2,5-Dimethylphenol Traces
Measurement 1
[truncated: 2,701 more rows]

## Sheet: 2-Methylphenol Traces
Measurement 1
[truncated: 2,701 more rows]
