# Supplementary material for: Hydrophobic tuning with non-canonical amino acids in a copper metalloenzyme
Source: Nat Chem. 2026 Apr 13;18(7):1269–77. doi: 10.1038/s41557-026-02116-7 (PMC13323077; doi:10.1038/s41557-026-02116-7)
Supplement: Supplementary file 5 — Source data for Supplementary Information figures. [file 41557_2026_2116_MOESM5_ESM.zip › SourceData-SI-Figure9.xlsx]

## Sheet: Peak Areas
	Raw data can be found in the source data for supplementary figure 10
	conc. (µM)	2-Hydroxyphenol	2,6-Dimethylphenol	4-Ethyl-2-methoxyphenol	4-Methyl-2-methoxyphenol	4-Methoxyphenol	2-Methoxyphenol	2,5-Dimethylphenol	2-Methylphenol
	400	447.148	172.855	115.12	69.6373	130.356	105.762	103.338	78.9204
	300	334.77	127.826	86.2112	52.5786	98.1795	79.0637	79.3333	59.1674
	200	225.482	85.4867	54.3609	33.5105	65.08	52.4359	50.5458	38.7669
	100	113.308	42.6061	26.3912	16.3614	32.0817	25.3569	24.416	18.6077
	50	59.8238	20.7011	12.9231	7.895	15.838	12.1041	11.6285	8.8549
	25	27.8704	9.9797	6.119	4.1909	7.8108	5.711	5.5551	4.7362

## Sheet: UV-VIS Traces
time (min)	2-Hydroxyphenol	time (min)	2,6-Dimethylphenol	time (min)	4-Ethyl-2-methoxyphenol	time (min)	4-Methyl-2-methoxyphenol	time (min)	4-Methoxyphenol	time (min)	2-Methoxyphenol	time (min)	2,5-Dimethylphenol	time (min)	2-Methylphenol
0.000625	2.67088	0.00041667	0.123337	0.00125	0.14922	0.000625	-0.116527	0.00041667	0.273742	0.000625	0.299543	0.00145833	0.387438	0.00166667	-0.417233
0.00229167	2.6387	0.00208333	0.210524	0.00291667	0.246741	0.00229167	-0.034444	0.00208333	0.245906	0.00229167	0.374205	0.003125	0.458702	0.00333333	-0.345379
0.00395833	2.55749	0.00375	0.257656	0.00458333	0.319153	0.00395833	0.053376	0.00375	0.195637	0.00395833	0.403762	0.00479167	0.541829	0.005	-0.272498
0.005625	2.46928	0.00541667	0.263512	0.00625	0.356637	0.005625	0.141054	0.00541667	0.131771	0.005625	0.39462	0.00645833	0.636764	0.00666667	-0.215657
0.00729167	2.38043	0.00708333	0.228025	0.00791667	0.354834	0.00729167	0.224844	0.00708333	0.0606552	0.00729167	0.359334	0.008125	0.740878	0.00833333	-0.187933
0.00895833	2.2817	0.00875	0.157706	0.00958333	0.314444	0.00895833	0.300802	0.00875	-0.0133961	0.00895833	0.307783	0.00979167	0.847809	0.01	-0.197567
0.010625	2.17506	0.0104167	0.0628829	0.01125	0.23666	0.010625	0.362247	0.0104167	-0.0856221	0.010625	0.248633	0.0114583	0.951573	0.0116667	-0.249058
0.0122917	2.09505	0.0120833	-0.0402629	0.0129167	0.126943	0.0122917	0.405528	0.0120833	-0.151314	0.0122917	0.191383	0.013125	1.04576	0.0133333	-0.339985
0.0139583	2.04431	0.01375	-0.135563	0.0145833	-0.0058189	0.0139583	0.430197	0.01375	-0.202626	0.0139583	0.148684	0.0147917	1.12396	0.015	-0.459254
0.015625	2.01698	0.0154167	-0.209451	0.01625	-0.149861	0.015625	0.433959	0.0154167	-0.234753	0.015625	0.128262	0.0164583	1.17851	0.0166667	-0.587434
0.0172917	2.0071	0.0170833	-0.250548	0.0179167	-0.289701	0.0172917	0.413246	0.0170833	-0.248164	0.0172917	0.133552	0.018125	1.20094	0.0183333	-0.701167
0.0189583	2.02214	0.01875	-0.256866	0.0195833	-0.409238	0.0189583	0.368625	0.01875	-0.247642	0.0189583	0.161141	0.0197917	1.18539	0.02	-0.77758
0.020625	2.05917	0.0204167	-0.227876	0.02125	-0.489526	0.020625	0.304006	0.0204167	-0.234462	0.020625	0.203237	0.0214583	1.12809	0.0216667	-0.798285
0.0222917	2.11015	0.0220833	-0.169821	0.0229167	-0.518233	0.0222917	0.222944	0.0220833	-0.213154	0.0222917	0.247099	0.023125	1.03041	0.0233333	-0.755548
0.0239583	2.16682	0.02375	-0.0932589	0.0245833	-0.491068	0.0239583	0.130937	0.02375	-0.194408	0.0239583	0.276551	0.0247917	0.897177	0.025	-0.649639
0.025625	2.20035	0.0254167	-0.0114441	0.02625	-0.414684	0.025625	0.0345185	0.0254167	-0.18841	0.025625	0.280865	0.0264583	0.736728	0.0266667	-0.490114
0.0272917	2.17658	0.0270833	0.0622049	0.0279167	-0.304706	0.0272917	-0.0619888	0.0270833	-0.197545	0.0272917	0.25057	0.028125	0.56418	0.0283333	-0.290722
0.0289583	2.09956	0.02875	0.116013	0.0295833	-0.180826	0.0289583	-0.155166	0.02875	-0.217654	0.0289583	0.181004	0.0297917	0.392348	0.03	-0.0719801
0.030625	1.98434	0.0304167	0.135519	0.03125	-0.0621527	0.030625	-0.243396	0.0304167	-0.249363	0.030625	0.0728369	0.0314583	0.231601	0.0316667	0.145875
0.0322917	1.83611	0.0320833	0.110149	0.0329167	0.032194	0.0322917	-0.322632	0.0320833	-0.288948	0.0322917	-0.0664964	0.033125	0.0885576	0.0333333	0.343025
0.0339583	1.6552	0.03375	0.0404566	0.0345833	0.0858232	0.0339583	-0.38939	0.03375	-0.331223	0.0339583	-0.222646	0.0347917	-0.0335649	0.035	0.499643
0.035625	1.46201	0.0354167	-0.0685602	0.03625	0.0901297	0.035625	-0.439242	0.0354167	-0.369288	0.035625	-0.380866	0.0364583	-0.131451	0.0366667	0.594884
0.0372917	1.30327	0.0370833	-0.204638	0.0379167	0.044547	0.0372917	-0.471637	0.0370833	-0.394844	0.0372917	-0.525795	0.038125	-0.208281	0.0383333	0.614606
0.0389583	1.18988	0.03875	-0.352688	0.0395833	-0.0427738	0.0389583	-0.486821	0.03875	-0.402473	0.0389583	-0.641793	0.0397917	-0.26346	0.04	0.556044
0.040625	1.1176	0.0404167	-0.492066	0.04125	-0.162281	0.040625	-0.48691	0.0404167	-0.386879	0.040625	-0.714414	0.0414583	-0.295982	0.0416667	0.428587
0.0422917	1.07206	0.0420833	-0.601761	0.0429167	-0.295788	0.0422917	-0.476204	0.0420833	-0.349812	0.0422917	-0.733182	0.043125	-0.307672	0.0433333	0.249751
0.0439583	1.06023	0.04375	-0.66673	0.0445833	-0.421368	0.0439583	-0.456653	0.04375	-0.29213	0.0439583	-0.694856	0.0447917	-0.302985	0.045	0.0433698
0.045625	1.07313	0.0454167	-0.677317	0.04625	-0.518255	0.045625	-0.432722	0.0454167	-0.218026	0.045625	-0.604421	0.0464583	-0.288151	0.0466667	-0.160717
0.0472917	1.10468	0.0470833	-0.632912	0.0479167	-0.567108	0.0472917	-0.403836	0.0470833	-0.137269	0.0472917	-0.473604	0.048125	-0.263698	0.0483333	-0.337377
0.0489583	1.14138	0.04875	-0.538364	0.0495833	-0.556558	0.0489583	-0.370204	0.04875	-0.060223	0.0489583	-0.315532	0.0497917	-0.23105	0.05	-0.4685
0.050625	1.17186	0.0504167	-0.401534	0.05125	-0.483297	0.050625	-0.329912	0.0504167	0.00368059	0.050625	-0.145614	0.0514583	-0.190474	0.0516667	-0.5472
0.0522917	1.20109	0.0520833	-0.236422	0.0529167	-0.355422	0.0522917	-0.28199	0.0520833	0.0505522	0.0522917	0.0199228	0.053125	-0.141993	0.0533333	-0.569813
0.0539583	1.22172	0.05375	-0.0628754	0.0545833	-0.190884	0.0539583	-0.229843	0.05375	0.0786483	0.0539583	0.165932	0.0547917	-0.0821799	0.055	-0.542097
0.055625	1.25384	0.0554167	0.097476	0.05625	-0.0123829	0.055625	-0.171967	0.0554167	0.0866875	0.055625	0.281185	0.0564583	-0.0079796	0.0566667	-0.475846
0.0572917	1.2753	0.0570833	0.226177	0.0579167	0.153892	0.0572917	-0.109628	0.0570833	0.0732243	0.0572917	0.362076	0.058125	0.0816584	0.0583333	-0.388153
0.0589583	1.27266	0.05875	0.308968	0.0595833	0.286393	0.0589583	-0.046432	0.05875	0.0387952	0.0589583	0.406325	0.0597917	0.183761	0.06	-0.299752
0.060625	1.26321	0.0604167	0.335805	0.06125	0.36896	0.060625	0.0151098	0.0604167	-0.0095293	0.060625	0.417203	0.0614583	0.294857	0.0616667	-0.231579
0.0622917	1.25354	0.0620833	0.305504	0.0629167	0.393227	0.0622917	0.0755191	0.0620833	-0.062041	0.0622917	0.400439	0.063125	0.411965	0.0633333	-0.204049
0.0639583	1.26204	0.06375	0.225097	0.0645833	0.355445	0.0639583	0.138	0.06375	-0.112228	0.0639583	0.365347	0.0647917	0.529028	0.065	-0.224449
0.065625	1.26383	0.0654167	0.111938	0.06625	0.262491	0.065625	0.196867	0.0654167	-0.154056	0.065625	0.322528	0.0664583	0.637576	0.0666667	-0.29134
0.0672917	1.25315	0.0670833	-0.009954	0.0679167	0.130393	0.0672917	0.242099	0.0670833	-0.179544	0.0672917	0.28313	0.068125	0.729248	0.0683333	-0.394449
0.0689583	1.23671	0.06875	-0.114128	0.0695833	-0.017792	0.0689583	0.267603	0.06875	-0.180148	0.0689583	0.255302	0.0697917	0.796914	0.07	-0.511132
0.070625	1.19929	0.0704167	-0.182569	0.07125	-0.157304	0.070625	0.27094	0.0704167	-0.155516	0.070625	0.243977	0.0714583	0.833429	0.0716667	-0.614881
0.0722917	1.13562	0.0720833	-0.20732	0.0729167	-0.270948	0.0722917	0.253856	0.0720833	-0.112347	0.0722917	0.24765	0.073125	0.833623	0.0733333	-0.677832
0.0739583	1.04112	0.07375	-0.184335	0.0745833	-0.341728	0.0739583	0.215791	0.07375	-0.0566319	0.0739583	0.260174	0.0747917	0.796348	0.075	-0.686541
0.075625	0.954293	0.0754167	-0.118419	0.07625	-0.360273	0.075625	0.157058	0.0754167	0.00410527	0.075625	0.272244	0.0764583	0.723295	0.0766667	-0.632703
0.0772917	0.9147	0.0770833	-0.023596	0.0779167	-0.325136	0.0772917	0.084199	0.0770833	0.0574589	0.0772917	0.273347	0.078125	0.617415	0.0783333	-0.514217
0.0789583	0.9313	0.07875	0.0795722	0.0795833	-0.246428	0.0789583	0.00139326	0.07875	0.0878051	0.0789583	0.257105	0.0797917	0.488371	0.08	-0.342414
0.080625	0.986092	0.0804167	0.17193	0.08125	-0.143819	0.080625	-0.0877082	0.0804167	0.0892431	0.080625	0.214748	0.0814583	0.348918	0.0816667	-0.136726
0.0822917	1.06487	0.0820833	0.236049	0.0829167	-0.0366047	0.0822917	-0.181474	0.0820833	0.0664368	0.0822917	0.142843	0.083125	0.208549	0.0833333	0.0750497
0.0839583	1.16363	0.08375	0.255436	0.0845833	0.0558794	0.0839583	-0.276171	0.08375	0.0277683	0.0839583	0.0410378	0.0847917	0.0752136	0.085	0.269003
0.085625	1.24972	0.0854167	0.222258	0.08625	0.117876	0.085625	-0.365995	0.0854167	-0.0189468	0.085625	-0.0829026	0.0864583	-0.0415146	0.0866667	0.420779
0.0872917	1.29551	0.0870833	0.138849	0.0879167	0.137568	0.0872917	-0.447676	0.0870833	-0.0599027	0.0872917	-0.219397	0.088125	-0.133231	0.0883333	0.507422
0.0889583	1.28314	0.08875	0.0153333	0.0895833	0.109836	0.0889583	-0.514783	0.08875	-0.0794902	0.0889583	-0.357002	0.0897917	-0.198595	0.09	0.515796
0.090625	1.23207	0.0904167	-0.130184	0.09125	0.0393316	0.090625	-0.56693	0.0904167	-0.0677332	0.090625	-0.479422	0.0914583	-0.242509	0.0916667	0.44506
0.0922917	1.16966	0.0920833	-0.271186	0.0929167	-0.0633895	0.0922917	-0.605583	0.0920833	-0.0254661	0.0922917	-0.568829	0.093125	-0.267766	0.0933333	0.309154
0.0939583	1.08649	0.09375	-0.383072	0.0945833	-0.181921	0.0939583	-0.630215	0.09375	0.0416487	0.0939583	-0.608891	0.0947917	-0.278525	0.095	0.129618
0.095625	0.982702	0.0954167	-0.449568	0.09625	-0.294335	0.095625	-0.635154	0.0954167	0.128381	0.095625	-0.591718	0.0964583	-0.281364	0.0966667	-0.0681654
0.0972917	0.851348	0.0970833	-0.464819	0.0979167	-0.377871	0.0972917	-0.620574	0.0970833	0.223763	0.0972917	-0.516437	0.098125	-0.283748	0.0983333	-0.255957
0.0989583	0.725932	0.09875	-0.427857	0.0995833	-0.416569	0.0989583	-0.594318	0.09875	0.31358	0.0989583	-0.392795	0.0997917	-0.288494	0.1	-0.408329
0.100625	0.635356	0.100417	-0.343963	0.10125	-0.402063	0.100625	-0.554725	0.100417	0.380769	0.100625	-0.240251	0.101458	-0.292256	0.101667	-0.509009
0.102292	0.588164	0.102083	-0.229761	0.102917	-0.332303	0.102292	-0.498265	0.102083	0.414819	0.102292	-0.0800639	0.103125	-0.291959	0.103333	-0.552103
0.103958	0.599012	0.10375	-0.104278	0.104583	-0.21404	0.103958	-0.423275	0.10375	0.409596	0.103958	0.068225	0.104792	-0.283025	0.105	-0.542186
0.105625	0.657678	0.105417	0.0122189	0.10625	-0.0675321	0.105625	-0.337519	0.105417	0.365473	0.105625	0.187427	0.106458	-0.263199	0.106667	-0.489198
0.107292	0.774182	0.107083	0.103198	0.107917	0.081718	0.107292	-0.24467	0.107083	0.28874	0.107292	0.262529	0.108125	-0.229187	0.108333	-0.41046
0.108958	0.923067	0.10875	0.154756	0.109583	0.208773	0.108958	-0.14469	0.10875	0.189804	0.108958	0.286266	0.109792	-0.179611	0.11	-0.327542
0.110625	1.07227	0.110417	0.158325	0.11125	0.293262	0.110625	-0.0445023	0.110417	0.0805706	0.110625	0.261806	0.111458	-0.115387	0.111667	-0.262178
0.112292	1.1711	0.112083	0.118807	0.112917	0.319816	0.112292	0.0501201	0.112083	-0.0284091	0.112292	0.197887	0.113125	-0.0413135	0.113333	-0.234462
0.113958	1.20392	0.11375	0.0472367	0.114583	0.282131	0.113958	0.130236	0.11375	-0.128388	0.113958	0.10737	0.114792	0.0356883	0.115	-0.252783
0.115625	1.19367	0.115417	-0.0402331	0.11625	0.184432	0.115625	0.190362	0.115417	-0.21103	0.115625	0.00783801	0.116458	0.112452	0.116667	-0.315368
0.117292	1.14523	0.117083	-0.124589	0.117917	0.0371933	0.117292	0.224695	0.117083	-0.270695	0.117292	-0.0815019	0.118125	0.184409	0.118333	-0.409573
0.118958	1.05544	0.11875	-0.18537	0.119583	-0.139929	0.118958	0.232399	0.11875	-0.305548	0.118958	-0.143461	0.119792	0.243969	0.12	-0.515558
0.120625	0.945874	0.120417	-0.206672	0.12125	-0.322111	0.120625	0.218496	0.120417	-0.313595	0.120625	-0.165909	0.121458	0.278674	0.121667	-0.610188
0.122292	0.863194	0.122083	-0.183038	0.122917	-0.481129	0.122292	0.186101	0.122083	-0.292927	0.122292	-0.145756	0.123125	0.282459	0.123333	-0.668988
0.123958	0.82738	0.12375	-0.118144	0.124583	-0.592902	0.123958	0.139378	0.12375	-0.246763	0.123958	-0.0924468	0.124792	0.254691	0.125	-0.676669
0.125625	0.833482	0.125417	-0.019446	0.12625	-0.641607	0.125625	0.0842437	0.125417	-0.186227	0.125625	-0.0242814	0.126458	0.197992	0.126667	-0.625193
0.127292	0.845805	0.127083	0.0946447	0.127917	-0.623383	0.127292	0.0282004	0.127083	-0.129096	0.127292	0.0363812	0.128125	0.114709	0.128333	-0.518747
0.128958	0.770763	0.12875	0.186115	0.129583	-0.561073	0.128958	-0.0247657	0.12875	-0.107154	0.128958	0.051327	0.129792	-0.000529	0.13	-0.381097
0.130625	0.336014	0.130417	0.176288	0.13125	-0.523575	0.130625	-0.0808835	0.130417	-0.19405	0.130625	-0.060752	0.131458	-0.180252	0.131667	-0.27775
0.132292	-0.89778	0.132083	-0.0658855	0.132917	-0.645518	0.132292	-0.160672	0.132083	-0.515752	0.132292	-0.433505	0.133125	-0.512116	0.133333	-0.331298
0.133958	-3.41959	0.13375	-0.707284	0.134583	-1.109	0.133958	-0.315681	0.13375	-1.22891	0.133958	-1.23057	0.134792	-1.13622	0.135	-0.714362
0.135625	-7.61095	0.135417	-1.91385	0.13625	-2.10127	0.135625	-0.648729	0.135417	-2.48284	0.135625	-2.60314	0.136458	-2.20806	0.136667	-1.61543
0.137292	-13.583	0.137083	-3.80981	0.137917	-3.76977	0.137292	-1.30783	0.137083	-4.38478	0.137292	-4.66099	0.138125	-3.86031	0.138333	-3.19032
0.138958	-21.1018	0.13875	-6.4419	0.139583	-6.19432	0.138958	-2.45898	0.13875	-6.94428	0.138958	-7.42817	0.139792	-6.17775	0.14	-5.5286
0.140625	-29.4632	0.140417	-9.6769	0.14125	-9.29957	0.140625	-4.23727	0.140417	-9.93496	0.140625	-10.7127	0.141458	-9.1418	0.141667	-8.58913
0.142292	-37.3925	0.142083	-13.0599	0.142917	-12.6941	0.142292	-6.70704	0.142083	-12.8124	0.142292	-13.9899	0.143125	-12.4719	0.143333	-12.057
0.143958	-43.3145	0.14375	-15.8825	0.144583	-15.6772	0.143958	-9.7463	0.14375	-14.8996	0.143958	-16.5396	0.144792	-15.5499	0.145	-15.2794
0.145625	-45.9584	0.145417	-17.5075	0.14625	-17.5453	0.145625	-12.8905	0.145417	-15.7318	0.145625	-17.8011	0.146458	-17.6536	0.146667	-17.5172
0.147292	-44.957	0.147083	-17.6661	0.147917	-17.9471	0.147292	-15.3944	0.147083	-15.2148	0.147292	-17.6063	0.148125	-18.332	0.148333	-18.3224
0.148958	-40.8245	0.14875	-16.4445	0.149583	-16.9292	0.148958	-16.5903	0.14875	-13.3327	0.148958	-16.0229	0.149792	-17.5607	0.15	-17.6817
0.150625	-34.5404	0.150417	-13.9669	0.15125	-14.7086	0.150625	-16.2268	0.150417	-9.27912	0.150625	-12.511	0.151458	-15.5757	0.151667	-15.8424
0.152292	-27.3395	0.152083	-9.45826	0.152917	-11.1715	0.152292	-14.4421	0.152083	-0.287823	0.152292	-3.5007	0.153125	-12.7445	0.153333	-13.1757
0.153958	-20.5527	0.15375	0.45298	0.154583	-4.33606	0.153958	-11.3954	0.15375	18.0282	0.153958	19.7176	0.154792	-9.40891	0.155	-9.96713
0.155625	-15.2117	0.155417	21.4211	0.15625	11.1152	0.155625	-6.69073	0.155417	48.81	0.155625	67.5252	0.156458	-5.25592	0.156667	-5.59198
0.157292	-11.5808	0.157083	57.4329	0.157917	41.7726	0.157292	1.05187	0.157083	90.9563	0.157292	144.156	0.158125	1.35697	0.158333	2.08414
0.158958	-9.22944	0.15875	106.941	0.159583	90.4829	0.158958	13.5124	0.15875	139.044	0.158958	243.262	0.159792	12.8756	0.16	15.5036
0.160625	-7.57063	0.160417	163.297	0.16125	153.321	0.160625	31.1146	0.160417	185.668	0.160625	351.088	0.161458	30.7056	0.161667	35.1733
0.162292	-6.21837	0.162083	218.146	0.162917	221.544	0.162292	52.3605	0.162083	223.024	0.162292	451.277	0.163125	53.8239	0.163333	58.8657
0.163958	-4.96501	0.16375	262.782	0.164583	284.774	0.163958	74.6918	0.16375	244.025	0.163958	526.429	0.164792	79.213	0.165	83.0243
0.165625	-3.66991	0.165417	288.792	0.16625	332.105	0.165625	95.4306	0.165417	244.827	0.165625	561.775	0.166458	103.113	0.166667	104.07
0.167292	-2.25942	0.167083	291.407	0.167917	354.351	0.167292	111.736	0.167083	227.177	0.167292	552.161	0.168125	121.711	0.168333	118.531
0.168958	-0.862084	0.16875	272.716	0.169583	348.296	0.168958	121.047	0.16875	197.608	0.168958	505.285	0.169792	131.762	0.17	123.799
0.170625	0.326164	0.170417	240.441	0.17125	318.794	0.170625	122.498	0.170417	163.744	0.170625	436.634	0.171458	131.836	0.171667	119.665
0.172292	1.9407	0.172083	203.125	0.172917	275.637	0.172292	117.477	0.172083	131.25	0.172292	361.317	0.173125	123.235	0.173333	108.714
0.173958	6.07731	0.17375	166.825	0.174583	228.334	0.173958	108.477	0.17375	103.142	0.173958	289.92	0.174792	109.193	0.175	94.6192
0.175625	15.3016	0.175417	134.866	0.17625	183.431	0.175625	97.5578	0.175417	80.4112	0.175625	228.324	0.176458	93.0256	0.176667	80.1695
0.177292	30.619	0.177083	108.605	0.177917	144.497	0.177292	85.8471	0.177083	62.8251	0.177292	178.699	0.178125	76.9913	0.178333	66.8072
0.178958	50.4551	0.17875	88.0225	0.179583	112.899	0.178958	73.793	0.17875	49.5335	0.178958	140.602	0.179792	62.3138	0.18	55.1604
0.180625	71.5488	0.180417	72.2225	0.18125	88.4723	0.180625	61.5103	0.180417	39.5217	0.180625	112.114	0.181458	49.6044	0.181667	45.4821
0.182292	89.9676	0.182083	59.9715	0.182917	70.1241	0.182292	49.1834	0.182083	31.8984	0.182292	90.8739	0.183125	39.0731	0.183333	37.7306
0.183958	101.757	0.18375	50.1532	0.184583	56.443	0.183958	37.2912	0.18375	25.9977	0.183958	74.7864	0.184792	30.6268	0.185	31.5912
0.185625	104.117	0.185417	41.9761	0.18625	46.1484	0.185625	26.4758	0.185417	21.3604	0.185625	62.2853	0.186458	24.0124	0.186667	26.6473
0.187292	96.8047	0.187083	34.988	0.187917	38.2548	0.187292	17.2544	0.187083	17.6974	0.187292	52.3447	0.188125	18.9415	0.188333	22.539
0.188958	82.5321	0.18875	29.0192	0.189583	32.0698	0.188958	9.97835	0.18875	14.8361	0.188958	44.3645	0.189792	15.1419	0.19	19.0056
0.190625	65.5422	0.190417	24.0716	0.19125	27.1487	0.190625	4.93844	0.190417	12.6514	0.190625	37.9971	0.191458	12.3454	0.191667	15.8768
0.192292	49.6463	0.192083	20.1608	0.192917	23.2254	0.192292	2.22269	0.192083	11.0108	0.192292	32.9694	0.193125	10.2876	0.193333	13.0984
0.193958	37.0227	0.19375	17.1927	0.194583	20.1209	0.193958	1.43742	0.19375	9.76628	0.193958	28.9921	0.194792	8.74226	0.195	10.7248
0.195625	28.0773	0.195417	14.9556	0.19625	17.6659	0.195625	1.75349	0.195417	8.78794	0.195625	25.7814	0.196458	7.54611	0.196667	8.8219
0.197292	22.1205	0.197083	13.2168	0.197917	15.6929	0.197292	2.35905	0.197083	7.98202	0.197292	23.1051	0.198125	6.59616	0.198333	7.37576
0.198958	18.1679	0.19875	11.8017	0.199583	14.0602	0.198958	2.821	0.19875	7.29346	0.198958	20.8116	0.199792	5.82435	0.2	6.29044
0.200625	15.4264	0.200417	10.6074	0.20125	12.6708	0.200625	3.058	0.200417	6.69067	0.200625	18.805	0.201458	5.1812	0.201667	5.45669
0.202292	13.4146	0.202083	9.57613	0.202917	11.4631	0.202292	3.12579	0.202083	6.15071	0.202292	17.0267	0.203125	4.63259	0.203333	4.79264
0.203958	11.8612	0.20375	8.66865	0.204583	10.3977	0.203958	3.087	0.20375	5.65924	0.203958	15.4362	0.204792	4.15389	0.205	4.24578
0.205625	10.6246	0.205417	7.86252	0.20625	9.44805	0.205625	2.98367	0.205417	5.20842	0.205625	14.0055	0.206458	3.7299	0.206667	3.78075
0.207292	9.61041	0.207083	7.14372	0.207917	8.59459	0.207292	2.84294	0.207083	4.79471	0.207292	12.7156	0.208125	3.35263	0.208333	3.37453
0.208958	8.72727	0.20875	6.5005	0.209583	7.82356	0.208958	2.68143	0.20875	4.41548	0.208958	11.5476	0.209792	3.01638	0.21	3.01696
0.210625	7.90134	0.210417	5.92197	0.21125	7.12569	0.210625	2.50908	0.210417	4.06908	0.210625	10.4908	0.211458	2.71686	0.211667	2.70156
0.212292	7.09891	0.212083	5.3987	0.212917	6.49178	0.212292	2.3338	0.212083	3.75503	0.212292	9.53346	0.213125	2.44839	0.213333	2.42075
0.213958	6.33396	0.21375	4.9251	0.214583	5.9128	0.213958	2.16381	0.21375	3.47143	0.213958	8.66757	0.214792	2.20837	0.215	2.16702
0.215625	5.61423	0.215417	4.49562	0.21625	5.38269	0.215625	2.00506	0.215417	3.21433	0.215625	7.88556	0.216458	1.99343	0.216667	1.93699
0.217292	4.9416	0.217083	4.10414	0.217917	4.90085	0.217292	1.8622	0.217083	2.98165	0.217292	7.1791	0.218125	1.80092	0.218333	1.73123
0.218958	4.34005	0.21875	3.7469	0.219583	4.4674	0.218958	1.73357	0.21875	2.76984	0.218958	6.54129	0.219792	1.62844	0.22	1.54617
0.220625	3.83341	0.220417	3.42251	0.22125	4.07636	0.220625	1.61897	0.220417	2.57592	0.220625	5.96243	0.221458	1.47238	0.221667	1.37876
0.222292	3.42824	0.222083	3.12969	0.222917	3.71984	0.222292	1.51902	0.222083	2.39509	0.222292	5.43525	0.223125	1.33093	0.223333	1.22648
0.223958	3.10856	0.22375	2.86447	0.224583	3.39514	0.223958	1.43092	0.22375	2.22556	0.223958	4.95411	0.224792	1.20249	0.225	1.08958
0.225625	2.85397	0.225417	2.62193	0.22625	3.10127	0.225625	1.34952	0.225417	2.06904	0.225625	4.51379	0.226458	1.08797	0.226667	0.965267
0.227292	2.6399	0.227083	2.40151	0.227917	2.83542	0.227292	1.27101	0.227083	1.92832	0.227292	4.11364	0.228125	0.98487	0.228333	0.85219
0.228958	2.45393	0.22875	2.20201	0.229583	2.59073	0.228958	1.19516	0.22875	1.80195	0.228958	3.75127	0.229792	0.889361	0.23	0.749998
0.230625	2.30353	0.230417	2.01925	0.23125	2.36379	0.230625	1.12274	0.230417	1.68379	0.230625	3.42314	0.231458	0.799142	0.231667	0.657149
0.232292	2.19666	0.232083	1.84947	0.232917	2.15648	0.232292	1.05058	0.232083	1.57212	0.232292	3.12523	0.233125	0.71454	0.233333	0.572518
0.233958	2.11091	0.23375	1.69332	0.234583	1.96683	0.233958	0.979006	0.23375	1.4679	0.233958	2.85336	0.234792	0.637352	0.235	0.494599
0.235625	2.03333	0.235417	1.55235	0.23625	1.79337	0.235625	0.913046	0.235417	1.37145	0.235625	2.60498	0.236458	0.568286	0.236667	0.426412
0.237292	1.96265	0.237083	1.42396	0.237917	1.6326	0.237292	0.856206	0.237083	1.27928	0.237292	2.37561	0.238125	0.506766	0.238333	0.366867
0.238958	1.89935	0.23875	1.30653	0.239583	1.4867	0.238958	0.809588	0.23875	1.19194	0.238958	2.16236	0.239792	0.453196	0.24	0.312805
0.240625	1.83673	0.240417	1.2023	0.24125	1.35542	0.240625	0.766605	0.240417	1.11218	0.240625	1.96642	0.241458	0.406094	0.241667	0.262722
0.242292	1.75809	0.242083	1.11103	0.242917	1.23667	0.242292	0.723399	0.242083	1.04235	0.242292	1.7896	0.243125	0.363022	0.243333	0.216991
0.243958	1.67258	0.24375	1.02698	0.244583	1.12942	0.243958	0.680111	0.24375	0.980318	0.243958	1.63265	0.244792	0.321329	0.245	0.176542
0.245625	1.58764	0.245417	0.945844	0.24625	1.02948	0.245625	0.636324	0.245417	0.922844	0.245625	1.4948	0.246458	0.278987	0.246667	0.13724
0.247292	1.52297	0.247083	0.867911	0.247917	0.93694	0.247292	0.59174	0.247083	0.866339	0.247292	1.37257	0.248125	0.238337	0.248333	0.0983179
0.248958	1.49778	0.24875	0.7938	0.249583	0.852264	0.248958	0.543617	0.24875	0.809371	0.248958	1.2637	0.249792	0.199795	0.25	0.0617877
0.250625	1.50312	0.250417	0.720255	0.25125	0.775106	0.250625	0.493638	0.250417	0.752077	0.250625	1.16478	0.251458	0.166759	0.251667	0.0284314
0.252292	1.5247	0.252083	0.645235	0.252917	0.703648	0.252292	0.445724	0.252083	0.693381	0.252292	1.07682	0.253125	0.13911	0.253333	-0.0034645
0.253958	1.54102	0.25375	0.571966	0.254583	0.634991	0.253958	0.402406	0.25375	0.632457	0.253958	1.0017	0.254792	0.11646	0.255	-0.0369772
0.255625	1.55535	0.255417	0.502743	0.25625	0.568561	0.255625	0.363275	0.255417	0.567459	0.255625	0.938885	0.256458	0.0988543	0.256667	-0.0722483
0.257292	1.5681	0.257083	0.436619	0.257917	0.504151	0.257292	0.325665	0.257083	0.498191	0.257292	0.889182	0.258125	0.0851303	0.258333	-0.109963
0.258958	1.5749	0.25875	0.372328	0.259583	0.439011	0.258958	0.286832	0.25875	0.42443	0.258958	0.853509	0.259792	0.0759363	0.26	-0.150636
0.260625	1.5616	0.260417	0.309214	0.26125	0.373468	0.260625	0.249676	0.260417	0.347637	0.260625	0.833027	0.261458	0.0710264	0.261667	-0.192344
0.262292	1.53523	0.262083	0.248529	0.262917	0.306971	0.262292	0.215307	0.262083	0.269197	0.262292	0.82586	0.263125	0.0726953	0.263333	-0.233926
0.263958	1.51981	0.26375	0.188425	0.264583	0.240527	0.263958	0.177592	0.26375	0.190079	0.263958	0.827387	0.264792	0.0806898	0.265	-0.276573
0.265625	1.51613	0.265417	0.127621	0.26625	0.175618	0.265625	0.136256	0.265417	0.114083	0.265625	0.834368	0.266458	0.0923127	0.266667	-0.321165
0.267292	1.52577	0.267083	0.0669733	0.267917	0.111863	0.267292	0.0904501	0.267083	0.0466406	0.267292	0.842363	0.268125	0.107199	0.268333	-0.366449
0.268958	1.53462	0.26875	0.00621378	0.269583	0.0501424	0.268958	0.04825	0.26875	-0.0105724	0.268958	0.847079	0.269792	0.124522	0.27	-0.408962
0.270625	1.56445	0.270417	-0.0512674	0.27125	-0.0113621	0.270625	0.00587851	0.270417	-0.0595152	0.270625	0.847116	0.271458	0.142895	0.271667	-0.447974
0.272292	1.61473	0.272083	-0.102319	0.272917	-0.0710934	0.272292	-0.0398755	0.272083	-0.103213	0.272292	0.838794	0.273125	0.160381	0.273333	-0.483826
0.273958	1.67862	0.27375	-0.14329	0.274583	-0.127152	0.273958	-0.0847951	0.27375	-0.140801	0.273958	0.821695	0.274792	0.177965	0.275	-0.515126
0.275625	1.75133	0.275417	-0.171997	0.27625	-0.17789	0.275625	-0.124142	0.275417	-0.169769	0.275625	0.794366	0.276458	0.197247	0.276667	-0.54048
0.277292	1.83495	0.277083	-0.187963	0.277917	-0.224516	0.277292	-0.148848	0.277083	-0.188373	0.277292	0.759475	0.278125	0.217773	0.278333	-0.561297
0.278958	1.94716	0.27875	-0.190154	0.279583	-0.268653	0.278958	-0.16278	0.27875	-0.193581	0.278958	0.719436	0.279792	0.238344	0.28	-0.580415
0.280625	2.08481	0.280417	-0.17941	0.28125	-0.308082	0.280625	-0.16693	0.280417	-0.185408	0.280625	0.673465	0.281458	0.257693	0.281667	-0.598103
0.282292	2.23193	0.282083	-0.157952	0.282917	-0.34219	0.282292	-0.16167	0.282083	-0.162259	0.282292	0.621237	0.283125	0.274062	0.283333	-0.611156
0.283958	2.36633	0.28375	-0.126094	0.284583	-0.372365	0.283958	-0.145309	0.28375	-0.122756	0.283958	0.559852	0.284792	0.285298	0.285	-0.615865
0.285625	2.48563	0.285417	-0.0858828	0.28625	-0.401467	0.285625	-0.1188	0.285417	-0.0687018	0.285625	0.490054	0.286458	0.292301	0.286667	-0.612393
0.287292	2.58105	0.287083	-0.0377223	0.287917	-0.426702	0.287292	-0.0865757	0.287083	-0.0030622	0.287292	0.413038	0.288125	0.292428	0.288333	-0.600696
0.288958	2.64394	0.28875	0.0172406	0.289583	-0.444442	0.288958	-0.0497252	0.28875	0.0702366	0.288958	0.331223	0.289792	0.284985	0.29	-0.582337
0.290625	2.66784	0.290417	0.0773296	0.29125	-0.454202	0.290625	-0.0050664	0.290417	0.150129	0.290625	0.246137	0.291458	0.270039	0.291667	-0.559837
0.292292	2.66799	0.292083	0.139661	0.292917	-0.457868	0.292292	0.0484809	0.292083	0.231899	0.292292	0.159636	0.293125	0.250377	0.293333	-0.533871
0.293958	2.65782	0.29375	0.19864	0.294583	-0.457324	0.293958	0.107951	0.29375	0.309996	0.293958	0.0761747	0.294792	0.22728	0.295	-0.506468
0.295625	2.61682	0.295417	0.252068	0.29625	-0.451759	0.295625	0.16921	0.295417	0.378951	0.295625	-0.0015199	0.296458	0.199951	0.296667	-0.476427
0.297292	2.54279	0.297083	0.296891	0.297917	-0.441022	0.297292	0.227451	0.297083	0.438198	0.297292	-0.0718012	0.298125	0.169396	0.298333	-0.442043
0.298958	2.42754	0.29875	0.332698	0.299583	-0.424586	0.298958	0.280008	0.29875	0.486612	0.298958	-0.135183	0.299792	0.137039	0.3	-0.402138
0.300625	2.27898	0.300417	0.358388	0.30125	-0.403732	0.300625	0.317261	0.300417	0.523888	0.300625	-0.189774	0.301458	0.104047	0.301667	-0.355095
0.302292	2.09853	0.302083	0.374198	0.302917	-0.380263	0.302292	0.336543	0.302083	0.55182	0.302292	-0.233255	0.303125	0.0713021	0.303333	-0.303946
0.303958	1.89149	0.30375	0.381306	0.304583	-0.352725	0.303958	0.337921	0.30375	0.572339	0.303958	-0.265122	0.304792	0.0404417	0.305	-0.248484
0.305625	1.66401	0.305417	0.37986	0.30625	-0.319362	0.305625	0.32118	0.305417	0.587709	0.305625	-0.283845	0.306458	0.0124499	0.306667	-0.188522
0.307292	1.40257	0.307083	0.369504	0.307917	-0.279792	0.307292	0.284955	0.307083	0.594825	0.307292	-0.289522	0.308125	-0.0105947	0.308333	-0.126652
0.308958	1.12051	0.30875	0.349946	0.309583	-0.239	0.308958	0.225693	0.30875	0.591345	0.308958	-0.282727	0.309792	-0.0279918	0.31	-0.0629425
0.310625	0.83188	0.310417	0.321291	0.31125	-0.198573	0.310625	0.154003	0.310417	0.577249	0.310625	-0.266902	0.311458	-0.0399202	0.311667	-0.0010952
0.312292	0.524715	0.312083	0.283778	0.312917	-0.154667	0.312292	0.0756457	0.312083	0.553787	0.312292	-0.244155	0.313125	-0.0472069	0.313333	0.0598282
0.313958	0.181019	0.31375	0.237048	0.314583	-0.106826	0.313958	-0.0081062	0.31375	0.526018	0.313958	-0.214986	0.314792	-0.0483841	0.315	0.116684
0.315625	-0.1873	0.315417	0.183024	0.31625	-0.0578836	0.315625	-0.0998601	0.315417	0.496604	0.315625	-0.178151	0.316458	-0.0436753	0.316667	0.168107
0.317292	-0.539996	0.317083	0.12476	0.317917	-0.0127852	0.317292	-0.19817	0.317083	0.468485	0.317292	-0.133261	0.318125	-0.0339001	0.318333	0.214368
0.318958	-0.875816	0.31875	0.063777	0.319583	0.0287592	0.318958	-0.293009	0.31875	0.44369	0.318958	-0.0806525	0.319792	-0.0220016	0.32	0.255153
0.320625	-1.19692	0.320417	0.00403821	0.32125	0.0686571	0.320625	-0.38027	0.320417	0.423729	0.320625	-0.0215322	0.321458	-0.0085086	0.321667	0.293002
0.322292	-1.47893	0.322083	-0.0523925	0.322917	0.104196	0.322292	-0.458151	0.322083	0.410147	0.322292	0.0409335	0.323125	0.00622869	0.323333	0.327341
0.323958	-1.69688	0.32375	-0.103124	0.324583	0.133365	0.323958	-0.527285	0.32375	0.39842	0.323958	0.104971	0.324792	0.0213161	0.325	0.361048
0.325625	-1.85043	0.325417	-0.148699	0.32625	0.157036	0.325625	-0.582941	0.325417	0.386454	0.325625	0.163749	0.326458	0.0384748	0.326667	0.395596
0.327292	-1.96653	0.327083	-0.186436	0.327917	0.178866	0.327292	-0.624433	0.327083	0.375487	0.327292	0.215404	0.328125	0.0584871	0.328333	0.429325
0.328958	-2.03388	0.32875	-0.215009	0.329583	0.199132	0.328958	-0.652224	0.32875	0.365347	0.328958	0.25966	0.329792	0.0822321	0.33	0.458956
0.330625	-2.04831	0.330417	-0.235602	0.33125	0.215463	0.330625	-0.668816	0.330417	0.356451	0.330625	0.299439	0.331458	0.108242	0.331667	0.479646
0.332292	-2.00254	0.332083	-0.249401	0.332917	0.226282	0.332292	-0.672735	0.332083	0.346452	0.332292	0.334799	0.333125	0.133224	0.333333	0.490628
0.333958	-1.89701	0.33375	-0.256337	0.334583	0.233561	0.333958	-0.65884	0.33375	0.337124	0.333958	0.36218	0.334792	0.154763	0.335	0.492103
0.335625	-1.72071	0.335417	-0.255965	0.33625	0.23789	0.335625	-0.629209	0.335417	0.330642	0.335625	0.386447	0.336458	0.170819	0.336667	0.484452
0.337292	-1.48395	0.337083	-0.249721	0.337917	0.23748	0.337292	-0.584222	0.337083	0.32492	0.337292	0.408463	0.338125	0.181012	0.338333	0.469618
0.338958	-1.20374	0.33875	-0.237703	0.339583	0.231765	0.338958	-0.527851	0.33875	0.321485	0.338958	0.427268	0.339792	0.185952	0.34	0.449456
0.340625	-0.89176	0.340417	-0.220902	0.34125	0.221103	0.340625	-0.460759	0.340417	0.320137	0.340625	0.438474	0.341458	0.185691	0.341667	0.428073
0.342292	-0.554897	0.342083	-0.199504	0.342917	0.207484	0.342292	-0.386991	0.342083	0.32343	0.342292	0.442587	0.343125	0.184163	0.343333	0.406742
0.343958	-0.203803	0.34375	-0.175856	0.344583	0.191286	0.343958	-0.313133	0.34375	0.329748	0.343958	0.445195	0.344792	0.183016	0.345	0.385113
0.345625	0.138998	0.345417	-0.151403	0.34625	0.170931	0.345625	-0.240788	0.345417	0.335045	0.345625	0.443712	0.346458	0.18201	0.346667	0.361048
0.347292	0.473171	0.347083	-0.126764	0.347917	0.147723	0.347292	-0.167109	0.347083	0.337906	0.347292	0.43647	0.348125	0.178143	0.348333	0.33474
0.348958	0.782572	0.34875	-0.102073	0.349583	0.124082	0.348958	-0.0924692	0.34875	0.337802	0.348958	0.423729	0.349792	0.169933	0.35	0.306293
0.350625	1.05156	0.350417	-0.0772253	0.35125	0.102676	0.350625	-0.0164881	0.350417	0.335351	0.350625	0.410534	0.351458	0.159316	0.351667	0.275709
0.352292	1.26548	0.352083	-0.0533015	0.352917	0.0836998	0.352292	0.0587627	0.352083	0.3317	0.352292	0.398926	0.353125	0.145197	0.353333	0.243567
0.353958	1.41873	0.35375	-0.0304654	0.354583	0.0667274	0.353958	0.132099	0.35375	0.327252	0.353958	0.38588	0.354792	0.126868	0.355	0.209801
0.355625	1.52202	0.355417	-0.0075549	0.35625	0.051327	0.355625	0.19975	0.355417	0.322551	0.355625	0.370972	0.356458	0.104666	0.356667	0.17833
0.357292	1.59604	0.357083	0.0135452	0.357917	0.0373572	0.357292	0.257179	0.357083	0.317298	0.357292	0.356242	0.358125	0.0817552	0.358333	0.150308
0.358958	1.65164	0.35875	0.0323132	0.359583	0.0225976	0.358958	0.304922	0.35875	0.311829	0.358958	0.341974	0.359792	0.059545	0.36	0.129014
0.360625	1.68358	0.360417	0.0478402	0.36125	0.0064075	0.360625	0.337809	0.360417	0.306375	0.360625	0.325195	0.361458	0.038065	0.361667	0.113405
0.362292	1.68985	0.362083	0.0586659	0.362917	-0.0089109	0.362292	0.354566	0.362083	0.297345	0.362292	0.30639	0.363125	0.0161827	0.363333	0.10217
0.363958	1.69524	0.36375	0.0654161	0.364583	-0.022456	0.363958	0.356331	0.36375	0.285588	0.363958	0.287935	0.364792	-0.0063851	0.365	0.0945479
0.365625	1.70556	0.365417	0.0697672	0.36625	-0.0314116	0.365625	0.350378	0.365417	0.27331	0.365625	0.272118	0.366458	-0.0276044	0.366667	0.0873357
0.367292	1.69742	0.367083	0.0740662	0.367917	-0.0384375	0.367292	0.338808	0.367083	0.264235	0.367292	0.257209	0.368125	-0.046365	0.368333	0.0800788
0.368958	1.66833	0.36875	0.0776872	0.369583	-0.0432581	0.368958	0.32296	0.36875	0.256889	0.368958	0.243217	0.369792	-0.0632852	0.37	0.0717342
0.370625	1.64125	0.370417	0.0814199	0.37125	-0.0487715	0.370625	0.305004	0.370417	0.248224	0.370625	0.231966	0.371458	-0.0809729	0.371667	0.0659972
0.372292	1.63135	0.372083	0.088416	0.372917	-0.0550896	0.372292	0.286184	0.372083	0.238135	0.372292	0.22459	0.373125	-0.0981838	0.373333	0.0647455
0.373958	1.61692	0.37375	0.0973567	0.374583	-0.0605509	0.373958	0.264272	0.37375	0.227094	0.373958	0.221469	0.374792	-0.113539	0.375	0.0686049
0.375625	1.58706	0.375417	0.104867	0.37625	-0.0652373	0.375625	0.235245	0.375417	0.216149	0.375625	0.219651	0.376458	-0.12815	0.376667	0.0752881
0.377292	1.55174	0.377083	0.109166	0.377917	-0.0678748	0.377292	0.199862	0.377083	0.204347	0.377292	0.217512	0.378125	-0.141703	0.378333	0.0845939
0.378958	1.52247	0.37875	0.110425	0.379583	-0.0687689	0.378958	0.160061	0.37875	0.190556	0.378958	0.217184	0.379792	-0.151634	0.38	0.094682
0.380625	1.49404	0.380417	0.106804	0.38125	-0.0672638	0.380625	0.116833	0.380417	0.176378	0.380625	0.218637	0.381458	-0.158571	0.381667	0.106074
0.382292	1.45838	0.382083	0.097774	0.382917	-0.0636652	0.382292	0.0688136	0.382083	0.166439	0.382292	0.219017	0.383125	-0.164814	0.383333	0.118271
0.383958	1.42338	0.38375	0.0883862	0.384583	-0.0590608	0.383958	0.0171661	0.38375	0.160962	0.383958	0.215486	0.384792	-0.170521	0.385	0.131696
0.385625	1.39311	0.385417	0.0812113	0.38625	-0.0535026	0.385625	-0.034228	0.385417	0.156112	0.385625	0.212692	0.386458	-0.174448	0.386667	0.144772
0.387292	1.36737	0.387083	0.0754893	0.387917	-0.0475198	0.387292	-0.078842	0.387083	0.147946	0.387292	0.21527	0.388125	-0.177287	0.388333	0.154629
0.388958	1.33616	0.38875	0.0700057	0.389583	-0.0415444	0.388958	-0.113822	0.38875	0.139542	0.388958	0.219882	0.389792	-0.180557	0.39	0.16138
0.390625	1.30565	0.390417	0.0664443	0.39125	-0.0323057	0.390625	-0.139341	0.390417	0.133321	0.390625	0.224292	0.391458	-0.181898	0.391667	0.16544
0.392292	1.28306	0.392083	0.0635683	0.392917	-0.0197589	0.392292	-0.157662	0.392083	0.127397	0.392292	0.227429	0.393125	-0.179917	0.393333	0.167422
0.393958	1.26	0.39375	0.056766	0.394583	-0.0062659	0.393958	-0.169709	0.39375	0.12026	0.393958	0.231579	0.394792	-0.175953	0.395	0.164017
0.395625	1.2438	0.395417	0.0470281	0.39625	0.00428408	0.395625	-0.179067	0.395417	0.113413	0.395625	0.233814	0.396458	-0.173129	0.396667	0.15834
0.397292	1.23192	0.397083	0.0389516	0.397917	0.0125617	0.397292	-0.190049	0.397083	0.109546	0.397292	0.23067	0.398125	-0.172675	0.398333	0.152051
0.398958	1.23513	0.39875	0.0340417	0.399583	0.0226274	0.398958	-0.202812	0.39875	0.109419	0.398958	0.222787	0.399792	-0.174239	0.4	0.146836
0.400625	1.23497	0.400417	0.0305399	0.40125	0.0331551	0.400625	-0.214331	0.400417	0.111677	0.400625	0.213556	0.401458	-0.176199	0.401667	0.137284
0.402292	1.22736	0.402083	0.0296459	0.402917	0.0410601	0.402292	-0.217594	0.402083	0.112519	0.402292	0.205398	0.403125	-0.178821	0.403333	0.122063
0.403958	1.21618	0.40375	0.03317	0.404583	0.0451356	0.403958	-0.211828	0.40375	0.109494	0.403958	0.197604	0.404792	-0.182726	0.405	0.105552
0.405625	1.20661	0.405417	0.0397116	0.40625	0.0494346	0.405625	-0.197135	0.405417	0.102364	0.405625	0.189573	0.406458	-0.185512	0.406667	0.0902563
0.407292	1.21269	0.407083	0.0450835	0.407917	0.0558049	0.407292	-0.174873	0.407083	0.0943989	0.407292	0.183716	0.408125	-0.184283	0.408333	0.0766739
0.408958	1.22228	0.40875	0.0489876	0.409583	0.0613332	0.408958	-0.149511	0.40875	0.086993	0.408958	0.180848	0.409792	-0.180826	0.41	0.0624731
0.410625	1.22925	0.410417	0.0523552	0.41125	0.0640526	0.410625	-0.122651	0.410417	0.0787899	0.410625	0.178583	0.411458	-0.179142	0.411667	0.0488609
0.412292	1.22352	0.412083	0.0552311	0.412917	0.0659451	0.412292	-0.0979453	0.412083	0.0698939	0.412292	0.174426	0.413125	-0.178203	0.413333	0.0343695
0.413958	1.21704	0.41375	0.057213	0.414583	0.0681877	0.413958	-0.0757053	0.41375	0.0623614	0.413958	0.168033	0.414792	-0.174031	0.415	0.0153258
0.415625	1.19905	0.415417	0.0570789	0.41625	0.0700802	0.415625	-0.0541583	0.415417	0.0583827	0.415625	0.160173	0.416458	-0.165984	0.416667	-0.0092313
0.417292	1.16456	0.417083	0.055261	0.417917	0.0701696	0.417292	-0.0347942	0.417083	0.0548959	0.417292	0.149675	0.418125	-0.15828	0.418333	-0.0371486
0.418958	1.13446	0.41875	0.0515729	0.419583	0.0674427	0.418958	-0.0174418	0.41875	0.0496805	0.418958	0.136472	0.419792	-0.151165	0.42	-0.0657737
0.420625	1.13764	0.420417	0.0476986	0.42125	0.0617951	0.420625	-0.0073388	0.420417	0.0448972	0.420625	0.121325	0.421458	-0.141717	0.421667	-0.0959337
0.422292	1.16969	0.422083	0.0450537	0.422917	0.0516027	0.422292	-0.0075698	0.422083	0.0440925	0.422292	0.108108	0.423125	-0.129782	0.423333	-0.126481
0.423958	1.2031	0.42375	0.0438318	0.424583	0.0406504	0.423958	-0.0135973	0.42375	0.0459254	0.423958	0.0981316	0.424792	-0.11728	0.425	-0.155017
0.425625	1.23368	0.425417	0.0449121	0.42625	0.0294596	0.425625	-0.0192001	0.425417	0.0469461	0.425625	0.0913963	0.426458	-0.10594	0.426667	-0.182867
0.427292	1.26374	0.427083	0.048101	0.427917	0.017032	0.427292	-0.0193417	0.427083	0.0469536	0.427292	0.0859574	0.428125	-0.0950322	0.428333	-0.214748
0.428958	1.27975	0.42875	0.0516996	0.429583	0.00393391	0.428958	-0.0158995	0.42875	0.0447035	0.428958	0.0818074	0.429792	-0.0840425	0.43	-0.251502
0.430625	1.27029	0.430417	0.0552163	0.43125	-0.0091493	0.430625	-0.0079349	0.430417	0.0399351	0.430625	0.0795946	0.431458	-0.0722185	0.431667	-0.28865
0.432292	1.25387	0.432083	0.0573993	0.432917	-0.0190437	0.432292	0.00481308	0.432083	0.0348613	0.432292	0.0781566	0.433125	-0.0598654	0.433333	-0.322618
0.433958	1.24343	0.43375	0.0596419	0.434583	-0.0286996	0.433958	0.0184029	0.43375	0.0341535	0.433958	0.0765696	0.434792	-0.0466108	0.435	-0.354394
0.435625	1.24647	0.435417	0.061363	0.43625	-0.0392571	0.435625	0.0267103	0.435417	0.0378862	0.435625	0.0753105	0.436458	-0.0357181	0.436667	-0.384621
0.437292	1.2605	0.437083	0.0625923	0.437917	-0.0495464	0.437292	0.0283271	0.437083	0.0440553	0.437292	0.0754669	0.438125	-0.0285432	0.438333	-0.408761
0.438958	1.29481	0.43875	0.066109	0.439583	-0.059098	0.438958	0.0244975	0.43875	0.0524744	0.438958	0.0771955	0.439792	-0.0271797	0.44	-0.427961
0.440625	1.34019	0.440417	0.0718161	0.44125	-0.0677779	0.440625	0.0144541	0.440417	0.0640601	0.440625	0.0805855	0.441458	-0.0313818	0.441667	-0.444643
0.442292	1.36614	0.442083	0.0785589	0.442917	-0.0763983	0.442292	0.00198185	0.442083	0.0763386	0.442292	0.0850111	0.443125	-0.0378266	0.443333	-0.46245
0.443958	1.38178	0.44375	0.084199	0.444583	-0.0829697	0.443958	-0.0077412	0.44375	0.0849962	0.443958	0.0890717	0.444792	-0.0459328	0.445	-0.479914
0.445625	1.38209	0.445417	0.0896677	0.44625	-0.0857338	0.445625	-0.0121593	0.445417	0.0889078	0.445625	0.090763	0.446458	-0.0535995	0.446667	-0.495829
0.447292	1.36886	0.447083	0.0965819	0.447917	-0.0860542	0.447292	-0.0143722	0.447083	0.089325	0.447292	0.0900477	0.448125	-0.06295	0.448333	-0.511683
0.448958	1.33033	0.44875	0.103317	0.449583	-0.0844151	0.448958	-0.0166669	0.44875	0.0868291	0.448958	0.0878274	0.449792	-0.0708476	0.45	-0.5247
0.450625	1.28599	0.450417	0.107445	0.45125	-0.0817031	0.450625	-0.0145733	0.450417	0.0790432	0.450625	0.0832677	0.451458	-0.0773594	0.451667	-0.533335
0.452292	1.25983	0.452083	0.10965	0.452917	-0.0786111	0.452292	-0.0082329	0.452083	0.0644177	0.452292	0.0772178	0.453125	-0.0834689	0.453333	-0.537641
0.453958	1.23625	0.45375	0.111878	0.454583	-0.0754744	0.453958	-0.0025779	0.45375	0.0443757	0.453958	0.0704601	0.454792	-0.0907034	0.455	-0.538573
0.455625	1.21335	0.455417	0.114538	0.45625	-0.0711456	0.455625	-0.0020787	0.455417	0.0228584	0.455625	0.0649095	0.456458	-0.0992045	0.456667	-0.535168
0.457292	1.1965	0.457083	0.115715	0.457917	-0.0625253	0.457292	-0.0043958	0.457083	0.00122935	0.457292	0.060752	0.458125	-0.105247	0.458333	-0.528768
0.458958	1.18778	0.45875	0.116326	0.459583	-0.0515655	0.458958	-0.0027567	0.45875	-0.0208542	0.458958	0.0560731	0.459792	-0.109419	0.46	-0.523485
0.460625	1.18351	0.460417	0.119157	0.46125	-0.0384375	0.460625	0.00499934	0.460417	-0.0445917	0.460625	0.0511333	0.461458	-0.112377	0.461667	-0.521868
0.462292	1.19249	0.462083	0.123553	0.462917	-0.0235289	0.462292	0.0172704	0.462083	-0.0701845	0.462292	0.0453517	0.463125	-0.116676	0.463333	-0.52052
0.463958	1.21567	0.46375	0.125691	0.464583	-0.0063777	0.463958	0.0300482	0.46375	-0.0983998	0.463958	0.0399351	0.464792	-0.122659	0.465	-0.517845
0.465625	1.24218	0.465417	0.123799	0.46625	0.0117943	0.465625	0.0414103	0.465417	-0.129998	0.465625	0.034526	0.466458	-0.12745	0.466667	-0.515454
0.467292	1.24999	0.467083	0.120156	0.467917	0.0266209	0.467292	0.0494197	0.467083	-0.163764	0.467292	0.0303313	0.468125	-0.131242	0.468333	-0.514045
0.468958	1.25367	0.46875	0.116304	0.469583	0.0406876	0.468958	0.0515506	0.46875	-0.197798	0.468958	0.0280067	0.469792	-0.133738	0.47	-0.513114
0.470625	1.26192	0.470417	0.111766	0.47125	0.0551343	0.470625	0.048168	0.470417	-0.231519	0.470625	0.0269711	0.471458	-0.135951	0.471667	-0.511758
0.472292	1.25886	0.472083	0.106819	0.472917	0.0715405	0.472292	0.042595	0.472083	-0.262655	0.472292	0.0272915	0.473125	-0.135325	0.473333	-0.511207
0.473958	1.2401	0.47375	0.102133	0.474583	0.0875145	0.473958	0.0406206	0.47375	-0.287831	0.473958	0.0293702	0.474792	-0.13274	0.475	-0.510797
0.475625	1.20781	0.475417	0.0979304	0.47625	0.100166	0.475625	0.0422969	0.475417	-0.307031	0.475625	0.0337437	0.476458	-0.131711	0.476667	-0.508726
0.477292	1.19745	0.477083	0.0928864	0.477917	0.111669	0.477292	0.0458211	0.477083	-0.325002	0.477292	0.0387877	0.478125	-0.131324	0.478333	-0.50462
0.478958	1.21306	0.47875	0.0859797	0.479583	0.120856	0.478958	0.05088	0.47875	-0.344738	0.478958	0.0438243	0.479792	-0.129022	0.48	-0.500418
0.480625	1.23768	0.480417	0.0771135	0.48125	0.129521	0.480625	0.0569522	0.480417	-0.362828	0.480625	0.049077	0.481458	-0.123546	0.481667	-0.497386
0.482292	1.25994	0.482083	0.068441	0.482917	0.136733	0.482292	0.0630915	0.482083	-0.377722	0.482292	0.0542179	0.483125	-0.118733	0.483333	-0.496253
0.483958	1.28052	0.48375	0.0613257	0.484583	0.143044	0.483958	0.0659004	0.48375	-0.390165	0.483958	0.0568777	0.484792	-0.114918	0.485	-0.497036
0.485625	1.31716	0.485417	0.0551343	0.48625	0.148691	0.485625	0.0666529	0.485417	-0.39769	0.485625	0.0574142	0.486458	-0.110805	0.486667	-0.500523
0.487292	1.33626	0.487083	0.0479743	0.487917	0.153042	0.487292	0.0690594	0.487083	-0.3976	0.487292	0.0565648	0.488125	-0.107929	0.488333	-0.505671
0.488958	1.32222	0.48875	0.040561	0.489583	0.15755	0.488958	0.0742823	0.48875	-0.389524	0.488958	0.0552684	0.489792	-0.110865	0.49	-0.508174
0.490625	1.28887	0.490417	0.0338107	0.49125	0.159062	0.490625	0.0779182	0.490417	-0.377357	0.490625	0.0528097	0.491458	-0.118785	0.491667	-0.50585
0.492292	1.25631	0.492083	0.024952	0.492917	0.156298	0.492292	0.0754893	0.492083	-0.362381	0.492292	0.0499561	0.493125	-0.128701	0.493333	-0.499926
0.493958	1.23888	0.49375	0.0132248	0.494583	0.149518	0.493958	0.0706762	0.49375	-0.343815	0.493958	0.0498742	0.494792	-0.138663	0.495	-0.493675
0.495625	1.22168	0.495417	-0.001289	0.49625	0.143677	0.495625	0.0695437	0.495417	-0.323683	0.495625	0.0517443	0.496458	-0.147782	0.496667	-0.487775
0.497292	1.22568	0.497083	-0.0147671	0.497917	0.141628	0.497292	0.0721738	0.497083	-0.30236	0.497292	0.0542551	0.498125	-0.154853	0.498333	-0.480555
0.498958	1.24931	0.49875	-0.0273436	0.499583	0.141121	0.498958	0.0750274	0.49875	-0.278778	0.498958	0.0548959	0.499792	-0.158034	0.5	-0.471823
0.500625	1.27847	0.500417	-0.0391081	0.50125	0.141442	0.500625	0.0787675	0.500417	-0.251606	0.500625	0.0530556	0.501458	-0.159882	0.501667	-0.462413
0.502292	1.29425	0.502083	-0.0519082	0.502917	0.141986	0.502292	0.0862777	0.502083	-0.221774	0.502292	0.0499338	0.503125	-0.160813	0.503333	-0.452831
0.503958	1.28429	0.50375	-0.0661686	0.504583	0.143334	0.503958	0.0950769	0.50375	-0.192352	0.503958	0.0437871	0.504792	-0.161581	0.505	-0.43942
0.505625	1.26789	0.505417	-0.0789091	0.50625	0.140756	0.505625	0.099197	0.505417	-0.163391	0.505625	0.0341386	0.506458	-0.164382	0.506667	-0.418812
0.507292	1.26043	0.507083	-0.0896379	0.507917	0.132754	0.507292	0.097625	0.507083	-0.1342	0.507292	0.0217557	0.508125	-0.17105	0.508333	-0.391804
0.508958	1.27792	0.50875	-0.100084	0.509583	0.123501	0.508958	0.0952259	0.50875	-0.104524	0.508958	0.0102147	0.509792	-0.18125	0.51	-0.364222
0.510625	1.30475	0.510417	-0.113733	0.51125	0.115767	0.510625	0.0935569	0.510417	-0.0744537	0.510625	0.00080466	0.511458	-0.193484	0.511667	-0.34041
0.512292	1.33245	0.512083	-0.128716	0.512917	0.109904	0.512292	0.0908151	0.512083	-0.044167	0.512292	-0.0099465	0.513125	-0.207826	0.513333	-0.31659
0.513958	1.37181	0.51375	-0.142351	0.514583	0.104114	0.513958	0.0855476	0.51375	-0.0130758	0.513958	-0.0221357	0.514792	-0.223041	0.515	-0.293173
0.515625	1.41304	0.515417	-0.153929	0.51625	0.100605	0.515625	0.0827238	0.515417	0.0166148	0.515625	-0.0352785	0.516458	-0.236981	0.516667	-0.273243
0.517292	1.43901	0.517083	-0.163488	0.517917	0.0993162	0.517292	0.0846237	0.517083	0.0447482	0.517292	-0.0487566	0.518125	-0.248283	0.518333	-0.258811
0.518958	1.42597	0.51875	-0.171676	0.519583	0.096187	0.518958	0.088498	0.51875	0.0706017	0.518958	-0.0625327	0.519792	-0.257328	0.52	-0.245109
0.520625	1.38701	0.520417	-0.17672	0.52125	0.0896007	0.520625	0.0889674	0.520417	0.0910088	0.520625	-0.0748858	0.521458	-0.264153	0.521667	-0.225514
0.522292	1.35127	0.522083	-0.17821	0.522917	0.0804514	0.522292	0.0865981	0.522083	0.104949	0.522292	-0.0846088	0.523125	-0.27068	0.523333	-0.202954
0.523958	1.32433	0.52375	-0.176333	0.524583	0.0714585	0.523958	0.0854805	0.52375	0.113003	0.523958	-0.0918582	0.524792	-0.278287	0.525	-0.181101
0.525625	1.3208	0.525417	-0.17225	0.52625	0.0611246	0.525625	0.0861362	0.525417	0.117362	0.525625	-0.0964329	0.526458	-0.286937	0.526667	-0.162661
0.527292	1.33196	0.527083	-0.167973	0.527917	0.0489354	0.527292	0.0887141	0.527083	0.116855	0.527292	-0.0976548	0.528125	-0.295594	0.528333	-0.14744
0.528958	1.34663	0.52875	-0.163943	0.529583	0.0358745	0.528958	0.0882223	0.52875	0.114121	0.528958	-0.0958219	0.529792	-0.303984	0.53	-0.132717
0.530625	1.35504	0.530417	-0.161097	0.53125	0.0240207	0.530625	0.0853464	0.530417	0.1131	0.530625	-0.0929385	0.531458	-0.31139	0.531667	-0.118256
0.532292	1.35129	0.532083	-0.158139	0.532917	0.0153929	0.532292	0.0804588	0.532083	0.112824	0.532292	-0.0901669	0.533125	-0.315614	0.533333	-0.102431
0.533958	1.34207	0.53375	-0.152931	0.534583	0.00870228	0.533958	0.0752732	0.53375	0.110365	0.533958	-0.0882894	0.534792	-0.315987	0.535	-0.0869259
0.535625	1.32091	0.535417	-0.145815	0.53625	0.00545382	0.535625	0.0703856	0.535417	0.107057	0.535625	-0.0854805	0.536458	-0.313342	0.536667	-0.0719577
0.537292	1.28926	0.537083	-0.139572	0.537917	0.00569969	0.537292	0.06181	0.537083	0.107102	0.537292	-0.0797436	0.538125	-0.308752	0.538333	-0.057362
0.538958	1.27011	0.53875	-0.134155	0.539583	0.00782311	0.538958	0.0519231	0.53875	0.108652	0.538958	-0.0716671	0.539792	-0.303425	0.54	-0.0428334
0.540625	1.28184	0.540417	-0.129297	0.54125	0.00809133	0.540625	0.0421926	0.540417	0.110202	0.540625	-0.062868	0.541458	-0.299223	0.541667	-0.0287741
0.542292	1.32447	0.542083	-0.123575	0.542917	0.00368804	0.542292	0.0318587	0.542083	0.111014	0.542292	-0.0513345	0.543125	-0.297449	0.543333	-0.0160113
0.543958	1.36529	0.54375	-0.119016	0.544583	-0.0021458	0.543958	0.0203028	0.54375	0.114188	0.543958	-0.036411	0.544792	-0.295468	0.545	-0.0031888
0.545625	1.3826	0.545417	-0.115134	0.54625	-0.0075921	0.545625	0.00902265	0.545417	0.117324	0.545625	-0.0199378	0.546458	-0.293449	0.546667	0.0115335
0.547292	1.38324	0.547083	-0.109673	0.547917	-0.0125393	0.547292	0.00168383	0.547083	0.119798	0.547292	-0.0049546	0.548125	-0.290617	0.548333	0.0308156
0.548958	1.37635	0.54875	-0.101477	0.549583	-0.0171959	0.548958	-0.0018626	0.54875	0.120118	0.548958	0.00900775	0.549792	-0.286467	0.55	0.0541359
0.550625	1.35397	0.550417	-0.0919849	0.55125	-0.0189915	0.550625	-0.001207	0.550417	0.119783	0.550625	0.0228882	0.551458	-0.279933	0.551667	0.0800118
0.552292	1.30141	0.552083	-0.0829622	0.552917	-0.0145957	0.552292	0.00714511	0.552083	0.122249	0.552292	0.0330955	0.553125	-0.272654	0.553333	0.104174
0.553958	1.24468	0.55375	-0.0751093	0.554583	-0.0053272	0.553958	0.0213683	0.55375	0.126459	0.553958	0.0368059	0.554792	-0.269234	0.555	0.123732
0.555625	1.22193	0.555417	-0.0686422	0.55625	0.0050962	0.555625	0.0337437	0.555417	0.134148	0.555625	0.0341684	0.556458	-0.269808	0.556667	0.139534
0.557292	1.22635	0.557083	-0.0639409	0.557917	0.0163466	0.557292	0.0403151	0.557083	0.14282	0.557292	0.0281781	0.558125	-0.275776	0.558333	0.150874
0.558958	1.23088	0.55875	-0.0610799	0.559583	0.0299886	0.558958	0.04109	0.55875	0.15492	0.558958	0.0189617	0.559792	-0.287726	0.56	0.15562
0.560625	1.2331	0.560417	-0.0570416	0.56125	0.0470132	0.560625	0.0387654	0.560417	0.169411	0.560625	0.00659376	0.561458	-0.304863	0.561667	0.153996
0.562292	1.25436	0.562083	-0.0520125	0.562917	0.0649542	0.562292	0.0320226	0.562083	0.183873	0.562292	-0.0070184	0.563125	-0.321709	0.563333	0.152037
0.563958	1.29703	0.56375	-0.0469536	0.564583	0.0820011	0.563958	0.0211894	0.56375	0.195779	0.563958	-0.0180528	0.564792	-0.334904	0.565	0.153907
0.565625	1.32208	0.565417	-0.0430271	0.56625	0.0980422	0.565625	0.00989437	0.565417	0.20346	0.565625	-0.0271797	0.566458	-0.344418	0.566667	0.15749
0.567292	1.32586	0.567083	-0.0390112	0.567917	0.111386	0.567292	0.00034273	0.567083	0.209123	0.567292	-0.0382364	0.568125	-0.351138	0.568333	0.160761
0.568958	1.32166	0.56875	-0.0344887	0.569583	0.122346	0.568958	-0.0064224	0.56875	0.213236	0.568958	-0.0507236	0.569792	-0.356801	0.57	0.164635
0.570625	1.3218	0.570417	-0.0308305	0.57125	0.13119	0.570625	-0.0129268	0.570417	0.215895	0.570625	-0.0621304	0.571458	-0.36142	0.571667	0.166908
0.572292	1.33136	0.572083	-0.0277683	0.572917	0.139698	0.572292	-0.0212416	0.572083	0.217319	0.572292	-0.0729039	0.573125	-0.366554	0.573333	0.165515
0.573958	1.33554	0.57375	-0.0252128	0.574583	0.146195	0.573958	-0.029169	0.57375	0.219472	0.573958	-0.0867844	0.574792	-0.373021	0.575	0.161603
0.575625	1.3437	0.575417	-0.0218824	0.57625	0.150539	0.575625	-0.035353	0.575417	0.220157	0.575625	-0.102758	0.576458	-0.380181	0.576667	0.158928
0.577292	1.34383	0.577083	-0.0189543	0.577917	0.152066	0.577292	-0.0402853	0.577083	0.217788	0.577292	-0.116795	0.578125	-0.386395	0.578333	0.155695
0.578958	1.34774	0.57875	-0.0163689	0.579583	0.150405	0.578958	-0.0436977	0.57875	0.214368	0.578958	-0.128031	0.579792	-0.388801	0.58	0.14852
0.580625	1.36105	0.580417	-0.014402	0.58125	0.145599	0.580625	-0.045076	0.580417	0.212289	0.580625	-0.137873	0.581458	-0.390708	0.581667	0.137717
0.582292	1.37604	0.582083	-0.0141934	0.582917	0.137493	0.582292	-0.0416934	0.582083	0.211559	0.582292	-0.146776	0.583125	-0.393644	0.583333	0.124402
0.583958	1.38669	0.58375	-0.0151619	0.584583	0.126287	0.583958	-0.0390261	0.58375	0.211343	0.583958	-0.151545	0.584792	-0.398539	0.585	0.109673
0.585625	1.3857	0.585417	-0.0153407	0.58625	0.111297	0.585625	-0.0411719	0.585417	0.214614	0.585625	-0.151604	0.586458	-0.403971	0.586667	0.0928715
0.587292	1.39455	0.587083	-0.0135675	0.587917	0.0942946	0.587292	-0.0483245	0.587083	0.222057	0.587292	-0.148676	0.588125	-0.409059	0.588333	0.07689
0.588958	1.39701	0.58875	-0.0105724	0.589583	0.0790805	0.588958	-0.060156	0.58875	0.228591	0.588958	-0.147328	0.589792	-0.411861	0.59	0.0630096
0.590625	1.38904	0.590417	-0.0072047	0.59125	0.0668541	0.590625	-0.0751168	0.590417	0.229113	0.590625	-0.149041	0.591458	-0.410073	0.591667	0.0520349
0.592292	1.36872	0.592083	-0.0024214	0.592917	0.0565797	0.592292	-0.09422	0.592083	0.223771	0.592292	-0.151396	0.593125	-0.406764	0.593333	0.0423417
0.593958	1.35042	0.59375	0.0064671	0.594583	0.0483245	0.593958	-0.111334	0.59375	0.215948	0.593958	-0.152528	0.594792	-0.40257	0.595	0.0333265
0.595625	1.3399	0.595417	0.0176653	0.59625	0.0422671	0.595625	-0.121124	0.595417	0.207007	0.595625	-0.15305	0.596458	-0.39693	0.596667	0.023745
0.597292	1.32525	0.597083	0.0298247	0.597917	0.0382513	0.597292	-0.123739	0.597083	0.196971	0.597292	-0.154354	0.598125	-0.389651	0.598333	0.0124127
0.598958	1.32623	0.59875	0.0409782	0.599583	0.0319108	0.598958	-0.122562	0.59875	0.186421	0.598958	-0.15568	0.599792	-0.381932	0.6	-0.0003874
0.600625	1.33117	0.600417	0.0528842	0.60125	0.0225902	0.600625	-0.120089	0.600417	0.177599	0.600625	-0.157729	0.601458	-0.374764	0.601667	-0.0131205
0.602292	1.3333	0.602083	0.0666753	0.602917	0.0122637	0.602292	-0.115976	0.602083	0.17345	0.602292	-0.160642	0.603125	-0.366084	0.603333	-0.024192
0.603958	1.32534	0.60375	0.0830889	0.604583	0.00215322	0.603958	-0.113748	0.60375	0.175111	0.603958	-0.165038	0.604792	-0.356488	0.605	-0.035964
0.605625	1.31968	0.605417	0.101209	0.60625	-0.0086054	0.605625	-0.114501	0.605417	0.179909	0.605625	-0.170328	0.606458	-0.348292	0.606667	-0.0498965
0.607292	1.32037	0.607083	0.119336	0.607917	-0.0192672	0.607292	-0.117183	0.607083	0.182405	0.607292	-0.17608	0.608125	-0.341892	0.608333	-0.0653341
0.608958	1.30569	0.60875	0.136204	0.609583	-0.0261143	0.608958	-0.119306	0.60875	0.18125	0.608958	-0.181772	0.609792	-0.336699	0.61	-0.0799298
0.610625	1.28864	0.610417	0.150636	0.61125	-0.0285432	0.610625	-0.118733	0.610417	0.180706	0.610625	-0.186704	0.611458	-0.332862	0.611667	-0.0940561
0.612292	1.28361	0.612083	0.162192	0.612917	-0.0288934	0.612292	-0.11579	0.612083	0.182524	0.612292	-0.18964	0.613125	-0.330679	0.613333	-0.10857
0.613958	1.30129	0.61375	0.168368	0.614583	-0.0289604	0.613958	-0.108726	0.61375	0.1835	0.613958	-0.190169	0.614792	-0.327483	0.615	-0.12397
0.615625	1.32473	0.615417	0.16959	0.61625	-0.0279322	0.615625	-0.103273	0.615417	0.184059	0.615625	-0.18923	0.616458	-0.321582	0.616667	-0.138491
0.617292	1.35181	0.617083	0.169471	0.617917	-0.0245795	0.617292	-0.101976	0.617083	0.185788	0.617292	-0.189811	0.618125	-0.314236	0.618333	-0.150815
0.618958	1.38395	0.61875	0.172831	0.619583	-0.0188127	0.618958	-0.10255	0.61875	0.189304	0.618958	-0.193	0.619792	-0.309095	0.62	-0.160284
0.620625	1.42023	0.620417	0.182301	0.62125	-0.0142828	0.620625	-0.103712	0.620417	0.189744	0.620625	-0.195518	0.621458	-0.306316	0.621667	-0.166058
0.622292	1.45638	0.622083	0.196077	0.622917	-0.0126585	0.622292	-0.103809	0.622083	0.184037	0.622292	-0.196308	0.623125	-0.30385	0.623333	-0.169299
0.623958	1.48632	0.62375	0.210978	0.624583	-0.0120625	0.623958	-0.107378	0.62375	0.177197	0.623958	-0.19817	0.624792	-0.303358	0.625	-0.16924
0.625625	1.51757	0.625417	0.225447	0.62625	-0.0091344	0.625625	-0.111841	0.625417	0.168502	0.625625	-0.201464	0.626458	-0.305407	0.626667	-0.167765
0.627292	1.5597	0.627083	0.238255	0.627917	-0.0044405	0.627292	-0.116698	0.627083	0.159875	0.627292	-0.203706	0.628125	-0.308633	0.628333	-0.165708
0.628958	1.61926	0.62875	0.249699	0.629583	-0.0020117	0.628958	-0.121191	0.62875	0.150055	0.628958	-0.200726	0.629792	-0.308938	0.63	-0.164472
0.630625	1.67229	0.630417	0.257082	0.63125	-0.0009313	0.630625	-0.126183	0.630417	0.141241	0.630625	-0.193842	0.631458	-0.303246	0.631667	-0.167005
0.632292	1.69217	0.632083	0.261597	0.632917	-0.0008792	0.632292	-0.134021	0.632083	0.133224	0.632292	-0.186175	0.633125	-0.294395	0.633333	-0.173375
0.633958	1.68414	0.63375	0.265539	0.634583	-0.0010207	0.633958	-0.141658	0.63375	0.122562	0.633958	-0.175223	0.634792	-0.284873	0.635	-0.180505
0.635625	1.657	0.635417	0.270732	0.63625	-0.0046566	0.635625	-0.147805	0.635417	0.111498	0.635625	-0.160053	0.636458	-0.277087	0.636667	-0.182845
0.637292	1.62282	0.637083	0.277765	0.637917	-0.0118688	0.637292	-0.146866	0.637083	0.101022	0.637292	-0.14165	0.638125	-0.27065	0.638333	-0.18087
0.638958	1.5806	0.63875	0.284664	0.639583	-0.0222474	0.638958	-0.140429	0.63875	0.0936836	0.638958	-0.125632	0.639792	-0.264838	0.64	-0.178829
0.640625	1.55331	0.640417	0.289552	0.64125	-0.035882	0.640625	-0.132933	0.640417	0.088498	0.640625	-0.114501	0.641458	-0.262283	0.641667	-0.177935
0.642292	1.55845	0.642083	0.288159	0.642917	-0.0513196	0.642292	-0.13119	0.642083	0.085935	0.642292	-0.106081	0.643125	-0.263475	0.643333	-0.176728
0.643958	1.58942	0.64375	0.27965	0.644583	-0.0678375	0.643958	-0.137016	0.64375	0.0856668	0.643958	-0.0996366	0.644792	-0.266947	0.645	-0.178419
0.645625	1.62169	0.645417	0.26644	0.64625	-0.0833124	0.645625	-0.14706	0.645417	0.0853837	0.645625	-0.0965223	0.646458	-0.268593	0.646667	-0.185542
0.647292	1.63993	0.647083	0.249125	0.647917	-0.0979379	0.647292	-0.160329	0.647083	0.0863224	0.647292	-0.0966266	0.648125	-0.268661	0.648333	-0.195399
0.648958	1.65125	0.64875	0.228554	0.649583	-0.11234	0.648958	-0.178829	0.64875	0.089936	0.648958	-0.0952631	0.649792	-0.268474	0.65	-0.203617
0.650625	1.65068	0.650417	0.207335	0.65125	-0.125356	0.650625	-0.198759	0.650417	0.0984296	0.650625	-0.0911206	0.651458	-0.267863	0.651667	-0.208542
0.652292	1.63344	0.652083	0.189573	0.652917	-0.139698	0.652292	-0.210509	0.652083	0.109129	0.652292	-0.0869259	0.653125	-0.264354	0.653333	-0.211828
0.653958	1.60412	0.65375	0.177659	0.654583	-0.157386	0.653958	-0.211202	0.65375	0.121005	0.653958	-0.08443	0.654792	-0.256479	0.655	-0.212751
0.655625	1.59165	0.655417	0.167452	0.65625	-0.176236	0.655625	-0.206768	0.655417	0.134408	0.655625	-0.0801161	0.656458	-0.248991	0.656667	-0.210881
0.657292	1.59774	0.657083	0.159167	0.657917	-0.192799	0.657292	-0.207856	0.657083	0.148393	0.657292	-0.071913	0.658125	-0.242241	0.658333	-0.210151
0.658958	1.60986	0.65875	0.152558	0.659583	-0.204831	0.658958	-0.21226	0.65875	0.160463	0.658958	-0.0639409	0.659792	-0.238016	0.66	-0.211805
0.660625	1.62475	0.660417	0.148997	0.66125	-0.215054	0.660625	-0.2148	0.660417	0.167541	0.660625	-0.0574291	0.661458	-0.235677	0.661667	-0.214942
0.662292	1.63636	0.662083	0.150308	0.662917	-0.220694	0.662292	-0.215463	0.662083	0.171416	0.662292	-0.049755	0.663125	-0.235654	0.663333	-0.217341
0.663958	1.64033	0.66375	0.15448	0.664583	-0.222176	0.663958	-0.214674	0.66375	0.173315	0.663958	-0.0419691	0.664792	-0.235982	0.665	-0.219271
0.665625	1.63189	0.665417	0.161447	0.66625	-0.223823	0.665625	-0.213869	0.665417	0.175513	0.665625	-0.0375658	0.666458	-0.233166	0.666667	-0.224039
0.667292	1.61484	0.667083	0.168413	0.667917	-0.229344	0.667292	-0.208028	0.667083	0.176914	0.667292	-0.0384301	0.668125	-0.228129	0.668333	-0.22947
0.668958	1.58456	0.66875	0.17453	0.669583	-0.237279	0.668958	-0.20092	0.66875	0.177138	0.668958	-0.0396669	0.669792	-0.22199	0.67	-0.232629
0.670625	1.54282	0.670417	0.178881	0.67125	-0.243485	0.670625	-0.198409	0.670417	0.177979	0.670625	-0.0396147	0.671458	-0.214502	0.671667	-0.234
0.672292	1.51703	0.672083	0.181206	0.672917	-0.248901	0.672292	-0.203446	0.672083	0.180855	0.672292	-0.0399202	0.673125	-0.20615	0.673333	-0.233948
0.673958	1.50665	0.67375	0.18429	0.674583	-0.254512	0.673958	-0.216924	0.67375	0.184618	0.673958	-0.0404343	0.674792	-0.200137	0.675	-0.232033
0.675625	1.50525	0.675417	0.189528	0.67625	-0.25782	0.675625	-0.234895	0.675417	0.185095	0.675625	-0.0397637	0.676458	-0.197358	0.676667	-0.226505
0.677292	1.50212	0.677083	0.193961	0.677917	-0.256471	0.677292	-0.25253	0.677083	0.181556	0.677292	-0.0364259	0.678125	-0.195831	0.678333	-0.220902
0.678958	1.50847	0.67875	0.196554	0.679583	-0.25183	0.678958	-0.26264	0.67875	0.176571	0.678958	-0.0320226	0.679792	-0.193954	0.68	-0.220232
0.680625	1.52919	0.680417	0.198819	0.68125	-0.247791	0.680625	-0.264436	0.680417	0.170737	0.680625	-0.0272691	0.681458	-0.192829	0.681667	-0.223055
0.682292	1.54828	0.682083	0.202328	0.682917	-0.245981	0.682292	-0.262275	0.682083	0.162132	0.682292	-0.0230223	0.683125	-0.193685	0.683333	-0.2262
0.683958	1.56464	0.68375	0.205398	0.684583	-0.244193	0.683958	-0.259936	0.68375	0.149697	0.683958	-0.0199899	0.684792	-0.195012	0.685	-0.227571
0.685625	1.56586	0.685417	0.205874	0.68625	-0.242829	0.685625	-0.256129	0.685417	0.137396	0.685625	-0.0204593	0.686458	-0.195555	0.686667	-0.226803
0.687292	1.55479	0.687083	0.206254	0.687917	-0.24382	0.687292	-0.253536	0.687083	0.127383	0.687292	-0.0248104	0.688125	-0.19528	0.688333	-0.223883
0.688958	1.53465	0.68875	0.207685	0.689583	-0.248157	0.688958	-0.25747	0.68875	0.11763	0.688958	-0.0303537	0.689792	-0.196263	0.69	-0.219166
0.690625	1.50204	0.690417	0.208899	0.69125	-0.253908	0.690625	-0.267804	0.690417	0.106446	0.690625	-0.0338554	0.691458	-0.200041	0.691667	-0.214912
0.692292	1.4515	0.692083	0.208698	0.692917	-0.259407	0.692292	-0.279076	0.692083	0.096105	0.692292	-0.0337586	0.693125	-0.204071	0.693333	-0.213116
0.693958	1.39289	0.69375	0.206187	0.694583	-0.263646	0.693958	-0.286266	0.69375	0.090383	0.693958	-0.0312477	0.694792	-0.205398	0.695	-0.214048
0.695625	1.34968	0.695417	0.202164	0.69625	-0.267029	0.695625	-0.29172	0.695417	0.0876337	0.695625	-0.027664	0.696458	-0.203378	0.696667	-0.217266
0.697292	1.31899	0.697083	0.196487	0.697917	-0.27018	0.697292	-0.297301	0.697083	0.0845045	0.697292	-0.0247881	0.698125	-0.202037	0.698333	-0.220768
0.698958	1.28695	0.69875	0.190958	0.699583	-0.274539	0.698958	-0.30081	0.69875	0.0800565	0.698958	-0.0222102	0.699792	-0.201896	0.7	-0.222586
0.700625	1.25524	0.700417	0.185765	0.70125	-0.280939	0.700625	-0.302263	0.700417	0.0763759	0.700625	-0.0175983	0.701458	-0.200957	0.701667	-0.221029
0.702292	1.24297	0.702083	0.179127	0.702917	-0.285715	0.702292	-0.302792	0.702083	0.0731945	0.702292	-0.0091642	0.703125	-0.19706	0.703333	-0.217095
0.703958	1.25305	0.70375	0.17067	0.704583	-0.287265	0.703958	-0.307195	0.70375	0.0696778	0.703958	0.00052899	0.704792	-0.191592	0.705	-0.211477
0.705625	1.26776	0.705417	0.160791	0.70625	-0.286356	0.705625	-0.312477	0.705417	0.0662729	0.705625	0.010401	0.706458	-0.187866	0.706667	-0.206627
0.707292	1.28605	0.707083	0.151493	0.707917	-0.285357	0.707292	-0.315987	0.707083	0.0644997	0.707292	0.0230372	0.708125	-0.185482	0.708333	-0.202753
0.708958	1.30981	0.70875	0.141323	0.709583	-0.284784	0.708958	-0.314064	0.70875	0.0649542	0.708958	0.0377968	0.709792	-0.182025	0.71	-0.198834
0.710625	1.33049	0.710417	0.131182	0.71125	-0.283904	0.710625	-0.309415	0.710417	0.0660121	0.710625	0.0496134	0.711458	-0.176705	0.711667	-0.193834
0.712292	1.32953	0.712083	0.121698	0.712917	-0.283115	0.712292	-0.302546	0.712083	0.0672489	0.712292	0.0554025	0.713125	-0.173882	0.713333	-0.190638
0.713958	1.30421	0.71375	0.113159	0.714583	-0.284523	0.713958	-0.288606	0.71375	0.068292	0.713958	0.0604764	0.714792	-0.175573	0.715	-0.191413
0.715625	1.27073	0.715417	0.105456	0.71625	-0.287481	0.715625	-0.271082	0.715417	0.0679418	0.715625	0.0684783	0.716458	-0.179224	0.716667	-0.192456
0.717292	1.24395	0.717083	0.0991076	0.717917	-0.291273	0.717292	-0.253342	0.717083	0.067316	0.717292	0.0767782	0.718125	-0.179887	0.718333	-0.190727
0.718958	1.22328	0.71875	0.0940263	0.719583	-0.294566	0.718958	-0.240236	0.71875	0.0705123	0.718958	0.0818223	0.719792	-0.177771	0.72	-0.185013
0.720625	1.2104	0.720417	0.0896975	0.72125	-0.296488	0.720625	-0.228472	0.720417	0.0775382	0.720625	0.0857785	0.721458	-0.175983	0.721667	-0.179797
0.722292	1.21559	0.722083	0.0838265	0.722917	-0.299446	0.722292	-0.216119	0.722083	0.0853092	0.722292	0.0925213	0.723125	-0.17482	0.723333	-0.174999
0.723958	1.23893	0.72375	0.0779703	0.724583	-0.303403	0.723958	-0.205085	0.72375	0.0913963	0.723958	0.0994131	0.724792	-0.172965	0.725	-0.170499
0.725625	1.27684	0.725417	0.0730902	0.72625	-0.308432	0.725625	-0.192702	0.725417	0.0977293	0.725625	0.104129	0.726458	-0.170112	0.726667	-0.166275
0.727292	1.316	0.727083	0.0683367	0.727917	-0.312522	0.727292	-0.17973	0.727083	0.105478	0.727292	0.10597	0.728125	-0.168659	0.728333	-0.162139
0.728958	1.34734	0.72875	0.0647008	0.729583	-0.315234	0.728958	-0.167735	0.72875	0.109039	0.728958	0.108786	0.729792	-0.168495	0.73	-0.160389
0.730625	1.36635	0.730417	0.062488	0.73125	-0.317275	0.730625	-0.157557	0.730417	0.107117	0.730625	0.112683	0.731458	-0.167593	0.731667	-0.158988
0.732292	1.36841	0.732083	0.0628978	0.732917	-0.320338	0.732292	-0.14887	0.732083	0.102378	0.732292	0.11526	0.733125	-0.164844	0.733333	-0.156581
0.733958	1.36342	0.73375	0.0631884	0.734583	-0.323966	0.733958	-0.141673	0.73375	0.0968128	0.733958	0.117742	0.734792	-0.160232	0.735	-0.153884
0.735625	1.3378	0.735417	0.0619069	0.73625	-0.325926	0.735625	-0.139795	0.735417	0.0900552	0.735625	0.120007	0.736458	-0.155211	0.736667	-0.153184
0.737292	1.28668	0.737083	0.0598878	0.737917	-0.324458	0.737292	-0.141375	0.737083	0.0819489	0.737292	0.121839	0.738125	-0.149883	0.738333	-0.15559
0.738958	1.21962	0.73875	0.0576749	0.739583	-0.32007	0.738958	-0.143014	0.73875	0.0776276	0.738958	0.119053	0.739792	-0.146821	0.74	-0.159025
0.740625	1.15506	0.740417	0.0555217	0.74125	-0.313684	0.740625	-0.14469	0.740417	0.0767484	0.740625	0.112414	0.741458	-0.145711	0.741667	-0.163332
0.742292	1.10359	0.742083	0.0548959	0.742917	-0.303209	0.742292	-0.14735	0.742083	0.0747442	0.742292	0.103384	0.743125	-0.146478	0.743333	-0.16851
0.743958	1.05521	0.74375	0.0574514	0.744583	-0.290647	0.743958	-0.15074	0.74375	0.0703335	0.743958	0.0917614	0.744792	-0.148043	0.745	-0.17368
0.745625	1.02575	0.745417	0.0628754	0.74625	-0.280268	0.745625	-0.149645	0.745417	0.065431	0.745625	0.0806898	0.746458	-0.151068	0.746667	-0.177726
0.747292	1.01892	0.747083	0.0706688	0.747917	-0.274137	0.747292	-0.14627	0.747083	0.064157	0.747292	0.0719279	0.748125	-0.15673	0.748333	-0.180304
0.748958	1.03676	0.74875	0.0787079	0.749583	-0.267804	0.748958	-0.144094	0.74875	0.0765473	0.748958	0.067085	0.749792	-0.164621	0.75	-0.181429
0.750625	1.05948	0.750417	0.0849068	0.75125	-0.25887	0.750625	-0.14478	0.750417	0.15559	0.750625	0.0621751	0.751458	-0.172965	0.751667	-0.179716
0.752292	1.0772	0.752083	0.0876114	0.752917	-0.24803	0.752292	-0.146404	0.752083	0.458322	0.752292	0.0561848	0.753125	-0.177704	0.753333	-0.175118
0.753958	1.08421	0.75375	0.0880808	0.754583	-0.236221	0.753958	-0.147887	0.75375	1.32749	0.753958	0.0506565	0.754792	-0.181228	0.755	-0.165895
0.755625	1.07046	0.755417	0.0898913	0.75625	-0.221506	0.755625	-0.153787	0.755417	3.33968	0.755625	0.0443235	0.756458	-0.184827	0.756667	-0.153385
0.757292	1.04108	0.757083	0.0906438	0.757917	-0.204332	0.757292	-0.160441	0.757083	7.2202	0.757292	0.0372827	0.758125	-0.190332	0.758333	-0.140809
0.758958	1.00016	0.75875	0.0891015	0.759583	-0.190064	0.758958	-0.165299	0.75875	13.5933	0.758958	0.0271946	0.759792	-0.193275	0.76	-0.13072
0.760625	0.957504	0.760417	0.0858158	0.76125	-0.180706	0.760625	-0.167154	0.760417	22.6848	0.760625	0.016883	0.761458	-0.194095	0.761667	-0.124589
0.762292	0.917748	0.762083	0.0824779	0.762917	-0.175364	0.762292	-0.169486	0.762083	34.1557	0.762292	0.00637025	0.763125	-0.194251	0.763333	-0.11991
0.763958	0.892222	0.76375	0.0792146	0.764583	-0.170022	0.763958	-0.171781	0.76375	47.1224	0.763958	-0.0024661	0.764792	-0.194475	0.765	-0.116304
0.765625	0.885434	0.765417	0.0744462	0.76625	-0.164211	0.765625	-0.169322	0.765417	60.2804	0.765625	-0.0084937	0.766458	-0.193097	0.766667	-0.113822
0.767292	0.897594	0.767083	0.0700206	0.767917	-0.158451	0.767292	-0.162363	0.767083	72.0945	0.767292	-0.0115335	0.768125	-0.187918	0.768333	-0.113033
0.768958	0.91584	0.76875	0.0671372	0.769583	-0.152983	0.768958	-0.153221	0.76875	81.0772	0.768958	-0.0090599	0.769792	-0.181824	0.77	-0.114411
0.770625	0.933915	0.770417	0.0644699	0.77125	-0.147708	0.770625	-0.144057	0.770417	86.1184	0.770625	-0.0050738	0.771458	-0.175968	0.771667	-0.117116
0.772292	0.945374	0.772083	0.0620633	0.772917	-0.141635	0.772292	-0.135332	0.772083	86.7208	0.772292	-0.0018701	0.773125	-0.171863	0.773333	-0.122219
0.773958	0.94112	0.77375	0.0591129	0.774583	-0.137709	0.773958	-0.126637	0.77375	83.0388	0.773958	-0.0024289	0.774792	-0.168733	0.775	-0.12923
0.775625	0.933066	0.775417	0.0557303	0.77625	-0.137962	0.775625	-0.118501	0.775417	75.7658	0.775625	-0.0056699	0.776458	-0.1681	0.776667	-0.136942
0.777292	0.922337	0.777083	0.0534132	0.777917	-0.142925	0.777292	-0.111483	0.777083	65.9653	0.777292	-0.0091419	0.778125	-0.170797	0.778333	-0.143804
0.778958	0.915453	0.77875	0.0542998	0.779583	-0.147536	0.778958	-0.106193	0.77875	54.9012	0.778958	-0.013575	0.779792	-0.175335	0.78	-0.147797
0.780625	0.901803	0.780417	0.059694	0.78125	-0.149652	0.780625	-0.102185	0.780417	43.837	0.780625	-0.0163764	0.781458	-0.181124	0.781667	-0.148795
0.782292	0.881135	0.782083	0.0651479	0.782917	-0.15115	0.782292	-0.0983849	0.782083	33.8154	0.782292	-0.0178218	0.783125	-0.188023	0.783333	-0.147581
0.783958	0.860624	0.78375	0.0665486	0.784583	-0.152379	0.783958	-0.0977218	0.78375	25.4797	0.783958	-0.0165328	0.784792	-0.194497	0.785	-0.147626
0.785625	0.833228	0.785417	0.0628159	0.78625	-0.15118	0.785625	-0.101782	0.785417	19.0271	0.785625	-0.0137612	0.786458	-0.197388	0.786667	-0.150524
0.787292	0.797547	0.787083	0.0561327	0.787917	-0.146009	0.787292	-0.109054	0.787083	14.3007	0.787292	-0.0103712	0.788125	-0.19709	0.788333	-0.15372
0.788958	0.759326	0.78875	0.0477955	0.789583	-0.139199	0.788958	-0.114664	0.78875	10.9521	0.788958	-0.0076517	0.789792	-0.197657	0.79	-0.15571
0.790625	0.7324	0.790417	0.0408515	0.79125	-0.133358	0.790625	-0.116795	0.790417	8.5909	0.790625	-0.0080839	0.791458	-0.199914	0.791667	-0.154741
0.792292	0.724375	0.792083	0.037007	0.792917	-0.127271	0.792292	-0.116818	0.792083	6.88317	0.792292	-0.0110716	0.793125	-0.203073	0.793333	-0.151441
0.793958	0.734843	0.79375	0.0382438	0.794583	-0.120096	0.793958	-0.113599	0.79375	5.59483	0.793958	-0.0168681	0.794792	-0.206508	0.795	-0.142507
0.795625	0.757746	0.795417	0.0427961	0.79625	-0.113092	0.795625	-0.10775	0.795417	4.58453	0.795625	-0.024654	0.796458	-0.212103	0.796667	-0.125416
0.797292	0.783026	0.797083	0.0467673	0.797917	-0.106201	0.797292	-0.102162	0.797083	3.76994	0.797292	-0.0348017	0.798125	-0.219122	0.798333	-0.104323
0.798958	0.800401	0.79875	0.0483319	0.799583	-0.102445	0.798958	-0.10141	0.79875	3.09738	0.798958	-0.0438988	0.799792	-0.222638	0.8	-0.0837371
0.800625	0.812769	0.800417	0.0443086	0.80125	-0.0998303	0.800625	-0.105746	0.800417	2.53666	0.800625	-0.0490174	0.801458	-0.221349	0.801667	-0.0687614
0.802292	0.816368	0.802083	0.0374168	0.802917	-0.0979081	0.802292	-0.113055	0.802083	2.07332	0.802292	-0.0489876	0.803125	-0.216901	0.803333	-0.0565946
0.803958	0.798918	0.80375	0.0322685	0.804583	-0.0951737	0.803958	-0.120997	0.80375	1.69869	0.803958	-0.0469387	0.804792	-0.213303	0.805	-0.0471398
0.805625	0.779234	0.805417	0.0309348	0.80625	-0.091061	0.805625	-0.125803	0.805417	1.39736	0.805625	-0.0435933	0.806458	-0.212088	0.806667	-0.0416785
0.807292	0.776924	0.807083	0.0333786	0.807917	-0.0856817	0.807292	-0.126965	0.807083	1.15395	0.807292	-0.0375062	0.808125	-0.211343	0.808333	-0.0381172
0.808958	0.794493	0.80875	0.0386536	0.809583	-0.0781715	0.808958	-0.124745	0.80875	0.959165	0.808958	-0.0298768	0.809792	-0.211157	0.81	-0.0346079
0.810625	0.813968	0.810417	0.0478849	0.81125	-0.0699013	0.810625	-0.12099	0.810417	0.805125	0.810625	-0.0227392	0.811458	-0.211954	0.811667	-0.0271872
0.812292	0.827365	0.812083	0.0596121	0.812917	-0.064224	0.812292	-0.114419	0.812083	0.683196	0.812292	-0.017181	0.813125	-0.214651	0.813333	-0.0181943
0.813958	0.838846	0.81375	0.0672862	0.814583	-0.0632554	0.813958	-0.108741	0.81375	0.583246	0.813958	-0.0097752	0.814792	-0.217296	0.815	-0.0101253
0.815625	0.833109	0.815417	0.0709444	0.81625	-0.066258	0.815625	-0.107743	0.815417	0.500165	0.815625	-0.0025332	0.816458	-0.216119	0.816667	-0.0040755
0.817292	0.806317	0.817083	0.0715479	0.817917	-0.0721216	0.817292	-0.109874	0.817083	0.432178	0.817292	0.00172853	0.818125	-0.211328	0.818333	-0.0010952
0.818958	0.784852	0.81875	0.0699982	0.819583	-0.0800788	0.818958	-0.111006	0.81875	0.376999	0.818958	0.00128895	0.819792	-0.206702	0.82	0.00137091
0.820625	0.786848	0.820417	0.0657588	0.82125	-0.0899509	0.820625	-0.114083	0.820417	0.334159	0.820625	-0.0026897	0.821458	-0.204898	0.821667	0.00370294
0.822292	0.799909	0.822083	0.05804	0.822917	-0.0984669	0.822292	-0.124797	0.822083	0.300303	0.822292	-0.0090525	0.823125	-0.204667	0.823333	0.00563264
0.823958	0.808612	0.82375	0.0515804	0.824583	-0.103757	0.823958	-0.137538	0.82375	0.273459	0.823958	-0.015378	0.824792	-0.204898	0.825	0.00527501
0.825625	0.809222	0.825417	0.0463799	0.82625	-0.108525	0.825625	-0.146441	0.825417	0.24838	0.825625	-0.0168681	0.826458	-0.207081	0.826667	0.00374764
0.827292	0.808254	0.827083	0.042595	0.827917	-0.115231	0.827292	-0.148378	0.827083	0.223666	0.827292	-0.0146627	0.828125	-0.2115	0.828333	0.00296533
0.828958	0.797734	0.82875	0.0381321	0.829583	-0.121571	0.828958	-0.148952	0.82875	0.201501	0.828958	-0.0105947	0.829792	-0.215858	0.83	0.00052899
0.830625	0.780977	0.830417	0.031285	0.83125	-0.127271	0.830625	-0.147007	0.830417	0.182025	0.830625	-0.0063106	0.831458	-0.218138	0.831667	-0.0069812
0.832292	0.781156	0.832083	0.0251159	0.832917	-0.134662	0.832292	-0.14013	0.832083	0.166103	0.832292	-0.0005588	0.833125	-0.220396	0.833333	-0.0181198
0.833958	0.801481	0.83375	0.0203401	0.834583	-0.141822	0.833958	-0.129037	0.83375	0.151888	0.833958	0.00472367	0.834792	-0.224181	0.835	-0.0304654
0.835625	0.835493	0.835417	0.0171885	0.83625	-0.144467	0.835625	-0.115983	0.835417	0.141352	0.835625	0.00721216	0.836458	-0.228085	0.836667	-0.0435263
0.837292	0.866838	0.837083	0.0146255	0.837917	-0.142328	0.837292	-0.106521	0.837083	0.135981	0.837292	0.0101253	0.838125	-0.231318	0.838333	-0.0556484
0.838958	0.897087	0.83875	0.0142455	0.839583	-0.138924	0.838958	-0.0999495	0.83875	0.132471	0.838958	0.0166297	0.839792	-0.232697	0.84	-0.0631958
0.840625	0.929326	0.840417	0.0183955	0.84125	-0.134997	0.840625	-0.0948682	0.840417	0.127822	0.840625	0.026837	0.841458	-0.232808	0.841667	-0.0665635
0.842292	0.971675	0.842083	0.023514	0.842917	-0.127785	0.842292	-0.089258	0.842083	0.119969	0.842292	0.0373721	0.843125	-0.231087	0.843333	-0.0675097
0.843958	1.01747	0.84375	0.0269786	0.844583	-0.120118	0.843958	-0.086315	0.84375	0.112094	0.843958	0.0453442	0.844792	-0.226289	0.845	-0.0641868
0.845625	1.06125	0.845417	0.0321865	0.84625	-0.115588	0.845625	-0.0889674	0.845417	0.106789	0.845625	0.0508875	0.846458	-0.220574	0.846667	-0.0563562
0.847292	1.10235	0.847083	0.0417307	0.847917	-0.114456	0.847292	-0.0932887	0.847083	0.100113	0.847292	0.0527948	0.848125	-0.214942	0.848333	-0.0492111
0.848958	1.14263	0.84875	0.0539422	0.849583	-0.114538	0.848958	-0.0965893	0.84875	0.0926107	0.848958	0.0508428	0.849792	-0.21036	0.85	-0.047788
0.850625	1.16913	0.850417	0.0650734	0.85125	-0.113688	0.850625	-0.099197	0.850417	0.0887588	0.850625	0.0472814	0.851458	-0.205874	0.851667	-0.0475496
0.852292	1.17132	0.852083	0.0758469	0.852917	-0.11237	0.852292	-0.101663	0.852083	0.0888258	0.852292	0.0425428	0.853125	-0.19946	0.853333	-0.046365
0.853958	1.16386	0.85375	0.0879765	0.854583	-0.110142	0.853958	-0.102341	0.85375	0.0881404	0.853958	0.0375584	0.854792	-0.193372	0.855	-0.0460893
0.855625	1.1616	0.855417	0.0987649	0.85625	-0.106208	0.855625	-0.100941	0.855417	0.0817627	0.855625	0.031665	0.856458	-0.188671	0.856667	-0.048019
0.857292	1.17247	0.857083	0.105329	0.857917	-0.0999719	0.857292	-0.10252	0.857083	0.0747442	0.857292	0.026755	0.858125	-0.184298	0.858333	-0.0504255
0.858958	1.18475	0.85875	0.108525	0.859583	-0.0925362	0.858958	-0.110872	0.85875	0.070475	0.858958	0.0239313	0.859792	-0.180155	0.86	-0.0521317
0.860625	1.19825	0.860417	0.110008	0.86125	-0.0867918	0.860625	-0.120491	0.860417	0.0658035	0.860625	0.0206307	0.861458	-0.174135	0.861667	-0.0540838
0.862292	1.19582	0.862083	0.11006	0.862917	-0.0824034	0.862292	-0.12885	0.862083	0.0617355	0.862292	0.0172704	0.863125	-0.168614	0.863333	-0.0565052
0.863958	1.18362	0.86375	0.106677	0.864583	-0.0806078	0.863958	-0.135504	0.86375	0.059396	0.863958	0.015229	0.864792	-0.163645	0.865	-0.0584275
0.865625	1.17166	0.865417	0.100069	0.86625	-0.0797957	0.865625	-0.144601	0.865417	0.0615791	0.865625	0.01508	0.866458	-0.15711	0.866667	-0.0600517
0.867292	1.16533	0.867083	0.0919998	0.867917	-0.0802353	0.867292	-0.156976	0.867083	0.0651106	0.867292	0.0144839	0.868125	-0.14858	0.868333	-0.0616908
0.868958	1.16241	0.86875	0.0864267	0.869583	-0.0809655	0.868958	-0.165626	0.86875	0.068821	0.868958	0.0129864	0.869792	-0.138529	0.87	-0.0627264
0.870625	1.16223	0.870417	0.0836775	0.87125	-0.0776649	0.870625	-0.170179	0.870417	0.0716522	0.870625	0.0121966	0.871458	-0.132732	0.871667	-0.0635758
0.872292	1.17288	0.872083	0.0822172	0.872917	-0.0703335	0.872292	-0.170082	0.872083	0.0711456	0.872292	0.0134856	0.873125	-0.130162	0.873333	-0.0650957
0.873958	1.19374	0.87375	0.0822842	0.874583	-0.0604689	0.873958	-0.170089	0.87375	0.0684708	0.873958	0.0139028	0.874792	-0.125691	0.875	-0.0677332
0.875625	1.21212	0.875417	0.0842586	0.87625	-0.0539124	0.875625	-0.169508	0.875417	0.0657588	0.875625	0.012435	0.876458	-0.117496	0.876667	-0.0717193
0.877292	1.2269	0.877083	0.0903383	0.877917	-0.0499934	0.877292	-0.165895	0.877083	0.0643954	0.877292	0.00990182	0.878125	-0.110112	0.878333	-0.0741482
0.878958	1.22935	0.87875	0.0964776	0.879583	-0.046514	0.878958	-0.163712	0.87875	0.0621751	0.878958	0.00748038	0.879792	-0.10556	0.88	-0.0723898
0.880625	1.22088	0.880417	0.102624	0.88125	-0.0458658	0.880625	-0.16401	0.880417	0.0590831	0.880625	0.00753999	0.881458	-0.102237	0.881667	-0.0678152
0.882292	1.20293	0.882083	0.109248	0.882917	-0.0503585	0.882292	-0.169009	0.882083	0.0584647	0.882292	0.00821799	0.883125	-0.098072	0.883333	-0.0642315
0.883958	1.16937	0.88375	0.118628	0.884583	-0.0580773	0.883958	-0.172771	0.88375	0.0622645	0.883958	0.00980496	0.884792	-0.0981018	0.885	-0.0646636
0.885625	1.13606	0.885417	0.129201	0.88625	-0.0629276	0.885625	-0.171699	0.885417	0.0689849	0.885625	0.0112727	0.886458	-0.106134	0.886667	-0.0681654
0.887292	1.10235	0.887083	0.135675	0.887917	-0.0638664	0.887292	-0.166081	0.887083	0.0753328	0.887292	0.0146329	0.888125	-0.119411	0.888333	-0.0727475
0.888958	1.08625	0.88875	0.138007	0.889583	-0.0636876	0.888958	-0.158258	0.88875	0.0798181	0.888958	0.0198111	0.889792	-0.133105	0.89	-0.0788122
0.890625	1.09019	0.890417	0.13867	0.89125	-0.0653639	0.890625	-0.153601	0.890417	0.0843033	0.890625	0.0366792	0.891458	-0.141792	0.891667	-0.0848994
0.892292	1.11642	0.892083	0.142306	0.892917	-0.0682622	0.892292	-0.146232	0.892083	0.0898019	0.892292	0.11868	0.893125	-0.147432	0.893333	-0.0889078
0.893958	1.1682	0.89375	0.145584	0.894583	-0.0719875	0.893958	-0.137143	0.89375	0.0953525	0.893958	0.419334	0.894792	-0.151567	0.895	-0.0891611
0.895625	1.21281	0.895417	0.146493	0.89625	-0.0761151	0.895625	-0.130795	0.895417	0.0978783	0.895625	1.26919	0.896458	-0.154197	0.896667	-0.0855252
0.897292	1.23557	0.897083	0.146866	0.897917	-0.0821576	0.897292	-0.131771	0.897083	0.0970289	0.897292	3.19441	0.898125	-0.154167	0.898333	-0.0802726
0.898958	1.22786	0.89875	0.14694	0.899583	-0.0889376	0.898958	-0.13651	0.89875	0.0949651	0.898958	6.79861	0.899792	-0.154927	0.9	-0.0741556
0.900625	1.20487	0.900417	0.145398	0.90125	-0.0947863	0.900625	-0.136696	0.900417	0.0931099	0.900625	12.5041	0.901458	-0.159137	0.901667	-0.0699013
0.902292	1.19116	0.902083	0.141188	0.902917	-0.100493	0.902292	-0.13686	0.902083	0.0931174	0.902292	20.3291	0.903125	-0.166632	0.903333	-0.0672489
0.903958	1.19451	0.90375	0.138558	0.904583	-0.106826	0.903958	-0.139371	0.90375	0.0946522	0.903958	29.8363	0.904792	-0.174768	0.905	-0.0654384
0.905625	1.21586	0.905417	0.13677	0.90625	-0.114888	0.905625	-0.144929	0.905417	0.0977814	0.905625	40.2287	0.906458	-0.182249	0.906667	-0.0628233
0.907292	1.22428	0.907083	0.132747	0.907917	-0.122689	0.907292	-0.148602	0.907083	0.100844	0.907292	50.476	0.908125	-0.189878	0.908333	-0.0609979
0.908958	1.22349	0.90875	0.126772	0.909583	-0.131562	0.908958	-0.150748	0.90875	0.104241	0.908958	59.4669	0.909792	-0.195794	0.91	-0.063315
0.910625	1.21871	0.910417	0.122614	0.91125	-0.140078	0.910625	-0.153787	0.910417	0.109904	0.910625	66.2057	0.911458	-0.20162	0.911667	-0.0697523
0.912292	1.20158	0.912083	0.119917	0.912917	-0.147127	0.912292	-0.157103	0.912083	0.115767	0.912292	70.0008	0.913125	-0.207096	0.913333	-0.0786409
0.913958	1.16082	0.91375	0.118315	0.914583	-0.150628	0.913958	-0.160478	0.91375	0.121199	0.913958	70.552	0.914792	-0.211313	0.915	-0.0867248
0.915625	1.10074	0.915417	0.123531	0.91625	-0.150092	0.915625	-0.160918	0.915417	0.125661	0.915625	67.9205	0.916458	-0.215597	0.916667	-0.0940114
0.917292	1.07364	0.917083	0.159264	0.917917	-0.14703	0.917292	-0.164308	0.917083	0.130527	0.917292	62.4782	0.918125	-0.219576	0.918333	-0.100181
0.918958	1.07337	0.91875	0.32755	0.919583	-0.141106	0.918958	-0.172421	0.91875	0.1349	0.918958	54.8691	0.919792	-0.22392	0.92	-0.104494
0.920625	1.08933	0.920417	0.952646	0.92125	-0.134714	0.920625	-0.18438	0.920417	0.135474	0.920625	45.9654	0.921458	-0.225768	0.921667	-0.106178
0.922292	1.11403	0.922083	2.76294	0.922917	-0.125609	0.922292	-0.200175	0.922083	0.133201	0.922292	36.7498	0.923125	-0.223123	0.923333	-0.105754
0.923958	1.14147	0.92375	6.86605	0.924583	-0.113294	0.923958	-0.218309	0.92375	0.127248	0.923958	28.1292	0.924792	-0.216819	0.925	-0.105746
0.925625	1.17148	0.925417	14.3638	0.92625	-0.0982955	0.925625	-0.239119	0.925417	0.118688	0.925625	20.7561	0.926458	-0.208877	0.926667	-0.108652
0.927292	1.18806	0.927083	25.7846	0.927917	-0.0820905	0.927292	-0.255927	0.927083	0.112183	0.927292	14.9304	0.928125	-0.2001	0.928333	-0.11415
0.928958	1.21044	0.92875	40.7685	0.929583	-0.0663102	0.928958	-0.268012	0.92875	0.109978	0.928958	10.6243	0.929792	-0.191249	0.93	-0.119336
0.930625	1.23255	0.930417	58.1797	0.93125	-0.0505075	0.930625	-0.281885	0.930417	0.111386	0.930625	7.59459	0.931458	-0.1835	0.931667	-0.122815
0.932292	1.24405	0.932083	76.3602	0.932917	-0.0371709	0.932292	-0.298537	0.932083	0.11161	0.932292	5.5198	0.933125	-0.182532	0.933333	-0.124998
0.933958	1.25522	0.93375	93.3263	0.934583	-0.0268593	0.933958	-0.316068	0.93375	0.109971	0.933958	4.1047	0.934792	-0.187933	0.935	-0.12663
0.935625	1.2835	0.935417	107.036	0.93625	-0.0190064	0.935625	-0.331216	0.935417	0.108697	0.935625	3.12018	0.936458	-0.193708	0.936667	-0.12669
0.937292	1.31898	0.937083	115.838	0.937917	-0.0119731	0.937292	-0.345528	0.937083	0.107661	0.937292	2.40936	0.938125	-0.196159	0.938333	-0.126332
0.938958	1.33435	0.93875	118.849	0.939583	-0.0056699	0.938958	-0.362024	0.93875	0.105865	0.938958	1.87352	0.939792	-0.195205	0.94	-0.129022
0.940625	1.32799	0.940417	115.998	0.94125	0.00055134	0.940625	-0.376694	0.940417	0.103086	0.940625	1.45705	0.941458	-0.195377	0.941667	-0.134178
0.942292	1.31048	0.942083	107.845	0.942917	0.0090152	0.942292	-0.389941	0.942083	0.101045	0.942292	1.12807	0.943125	-0.195094	0.943333	-0.141114
0.943958	1.28338	0.94375	95.4413	0.944583	0.0189766	0.943958	-0.402026	0.94375	0.101812	0.943958	0.864454	0.944792	-0.194333	0.945	-0.146695
0.945625	1.24048	0.945417	80.2758	0.94625	0.0286847	0.945625	-0.413083	0.945417	0.104912	0.945625	0.651941	0.946458	-0.192732	0.946667	-0.151768
0.947292	1.20168	0.947083	64.1312	0.947917	0.0369251	0.947292	-0.422306	0.947083	0.10597	0.947292	0.483513	0.948125	-0.192612	0.948333	-0.154279
0.948958	1.17593	0.94875	48.7599	0.949583	0.0445545	0.948958	-0.426806	0.94875	0.1036	0.948958	0.354066	0.949792	-0.194632	0.95	-0.151247
0.950625	1.1697	0.950417	35.5022	0.95125	0.0503585	0.950625	-0.430271	0.950417	0.0968799	0.950625	0.253901	0.951458	-0.197664	0.951667	-0.142008
0.952292	1.17227	0.952083	25.0343	0.952917	0.0504777	0.952292	-0.429489	0.952083	0.0875667	0.952292	0.175193	0.953125	-0.201389	0.953333	-0.128113
0.953958	1.17918	0.95375	17.3688	0.954583	0.045307	0.953958	-0.424363	0.95375	0.077866	0.953958	0.116676	0.954792	-0.206374	0.955	-0.115409
0.955625	1.17488	0.955417	12.0669	0.95625	0.0404343	0.955625	-0.417724	0.955417	0.0694469	0.955625	0.0755712	0.956458	-0.213489	0.956667	-0.104815
0.957292	1.1463	0.957083	8.51808	0.957917	0.0369996	0.957292	-0.413723	0.957083	0.0626147	0.957292	0.0443086	0.958125	-0.223376	0.958333	-0.0985488
0.958958	1.09954	0.95875	6.1558	0.959583	0.0325739	0.958958	-0.413187	0.95875	0.0538975	0.958958	0.0177547	0.959792	-0.234857	0.96	-0.0974163
0.960625	1.04849	0.960417	4.5516	0.96125	0.0264049	0.960625	-0.411011	0.960417	0.0431687	0.960625	-0.0040755	0.961458	-0.24581	0.961667	-0.101537
0.962292	1.01197	0.962083	3.42468	0.962917	0.0227541	0.962292	-0.40853	0.962083	0.032261	0.962292	-0.0190809	0.963125	-0.253573	0.963333	-0.107124
0.963958	0.987127	0.96375	2.60454	0.964583	0.0217482	0.963958	-0.408493	0.96375	0.0233799	0.963958	-0.0305399	0.964792	-0.257142	0.965	-0.109948
0.965625	0.98332	0.965417	1.99445	0.96625	0.019148	0.965625	-0.409715	0.965417	0.0155568	0.965625	-0.0365227	0.966458	-0.259958	0.966667	-0.11047
0.967292	0.995785	0.967083	1.53992	0.967917	0.0129417	0.967292	-0.408344	0.967083	0.00923872	0.967292	-0.0363141	0.968125	-0.262678	0.968333	-0.107825
0.968958	1.03227	0.96875	1.2026	0.969583	0.00766665	0.968958	-0.403561	0.96875	0.00625104	0.968958	-0.0337809	0.969792	-0.265583	0.97	-0.104189
0.970625	1.07175	0.970417	0.955172	0.97125	0.00502914	0.970625	-0.397719	0.970417	0.007689	0.970625	-0.0320598	0.971458	-0.267096	0.971667	-0.100501
0.972292	1.10724	0.972083	0.77419	0.972917	0.00330061	0.972292	-0.390671	0.972083	0.0127107	0.972292	-0.0314489	0.973125	-0.266403	0.973333	-0.0976175
0.973958	1.14159	0.97375	0.643283	0.974583	0.00151992	0.973958	-0.381082	0.97375	0.0155121	0.973958	-0.0288486	0.974792	-0.264555	0.975	-0.0962764
0.975625	1.17858	0.975417	0.547156	0.97625	-0.0007972	0.975625	-0.372693	0.975417	0.0148043	0.975625	-0.0265762	0.976458	-0.264086	0.976667	-0.0970215
0.977292	1.21284	0.977083	0.474378	0.977917	-0.0010356	0.977292	-0.370316	0.977083	0.0123978	0.977292	-0.0270009	0.978125	-0.267237	0.978333	-0.101551
0.978958	1.22753	0.97875	0.420935	0.979583	-0.0017658	0.978958	-0.371613	0.97875	0.0123605	0.978958	-0.0283048	0.979792	-0.273041	0.98	-0.107869
0.980625	1.22143	0.980417	0.380382	0.98125	-0.0020936	0.980625	-0.372827	0.980417	0.0161007	0.980625	-0.0267029	0.981458	-0.279263	0.981667	-0.114836
0.982292	1.1966	0.982083	0.349313	0.982917	-0.0023767	0.982292	-0.376053	0.982083	0.0200868	0.982292	-0.0234619	0.983125	-0.286773	0.983333	-0.122517
0.983958	1.15874	0.98375	0.324085	0.984583	-0.001207	0.983958	-0.387184	0.98375	0.0225455	0.983958	-0.0208989	0.984792	-0.295587	0.985	-0.129618
0.985625	1.11831	0.985417	0.304215	0.98625	0.00119209	0.985625	-0.403255	0.985417	0.0230968	0.985625	-0.0227019	0.986458	-0.30373	0.986667	-0.134557
0.987292	1.09876	0.987083	0.2869	0.987917	0.00380725	0.987292	-0.416405	0.987083	0.0235364	0.987292	-0.0248551	0.988125	-0.308186	0.988333	-0.137657
0.988958	1.09716	0.98875	0.270635	0.989583	0.00729412	0.988958	-0.425577	0.98875	0.0245273	0.988958	-0.0245273	0.989792	-0.308298	0.99	-0.138037
0.990625	1.10906	0.990417	0.258125	0.99125	0.0107661	0.990625	-0.435814	0.990417	0.0258312	0.990625	-0.022836	0.991458	-0.305153	0.991667	-0.136763
0.992292	1.11548	0.992083	0.249244	0.992917	0.0144914	0.992292	-0.447549	0.992083	0.0284314	0.992292	-0.0235215	0.993125	-0.301301	0.993333	-0.134848
0.993958	1.12092	0.99375	0.241987	0.994583	0.018552	0.993958	-0.456281	0.99375	0.0356138	0.993958	-0.0259802	0.994792	-0.299714	0.995	-0.135779
0.995625	1.11844	0.995417	0.234798	0.99625	0.0230223	0.995625	-0.46169	0.995417	0.0482798	0.995625	-0.026226	0.996458	-0.298165	0.996667	-0.138447
0.997292	1.10012	0.997083	0.227317	0.997917	0.0262484	0.997292	-0.470459	0.997083	0.0621751	0.997292	-0.0244007	0.998125	-0.293821	0.998333	-0.138544
0.998958	1.06982	0.99875	0.219673	0.999583	0.0275224	0.998958	-0.484124	0.99875	0.0733659	0.998958	-0.0247434	0.999792	-0.286572	1	-0.136286
1.00063	1.04196	1.00042	0.211157	1.00125	0.0289232	1.00063	-0.497132	1.00042	0.0803545	1.00063	-0.0273883	1.00146	-0.280507	1.00167	-0.132725
1.00229	1.03387	1.00208	0.20387	1.00292	0.0319481	1.00229	-0.50734	1.00208	0.0821874	1.00229	-0.0287965	1.00313	-0.27813	1.00333	-0.130296
1.00396	1.03983	1.00375	0.198655	1.00458	0.0347421	1.00396	-0.516139	1.00375	0.0796393	1.00396	-0.0294223	1.00479	-0.274077	1.005	-0.128403
1.00562	1.05871	1.00542	0.196494	1.00625	0.0350997	1.00562	-0.525318	1.00542	0.0717491	1.00562	-0.0301078	1.00646	-0.266329	1.00667	-0.128321
1.00729	1.08158	1.00708	0.197425	1.00792	0.034675	1.00729	-0.528067	1.00708	0.0629649	1.00729	-0.0306517	1.00812	-0.255577	1.00833	-0.132211
1.00896	1.1117	1.00875	0.199139	1.00958	0.0368506	1.00896	-0.524886	1.00875	0.0537634	1.00896	-0.0289977	1.00979	-0.246137	1.01	-0.140451
1.01063	1.14354	1.01042	0.198364	1.01125	0.0414029	1.01063	-0.521079	1.01042	0.0458211	1.01063	-0.026226	1.01146	-0.239156	1.01167	-0.152111
1.01229	1.17487	1.01208	0.194803	1.01292	0.0471845	1.01229	-0.522084	1.01208	0.0406578	1.01229	-0.0231266	1.01313	-0.232495	1.01333	-0.163324
1.01396	1.19761	1.01375	0.191353	1.01458	0.0520647	1.01396	-0.52847	1.01375	0.0365675	1.01396	-0.020504	1.01479	-0.228167	1.015	-0.169337
1.01562	1.2053	1.01542	0.188887	1.01625	0.056535	1.01562	-0.533119	1.01542	0.0323951	1.01562	-0.0171438	1.01646	-0.228271	1.01667	-0.168368
1.01729	1.21093	1.01708	0.185572	1.01792	0.0606254	1.01729	-0.536539	1.01708	0.026755	1.01729	-0.0133738	1.01812	-0.233121	1.01833	-0.162311
1.01896	1.23894	1.01875	0.182368	1.01958	0.0640377	1.01896	-0.53817	1.01875	0.0220165	1.01896	-0.0073165	1.01979	-0.239864	1.02	-0.156477
1.02062	1.30464	1.02042	0.181206	1.02125	0.0668317	1.02062	-0.540495	1.02042	0.0172332	1.02062	-0.0012368	1.02146	-0.243291	1.02167	-0.152312
1.02229	1.42012	1.02208	0.18242	1.02292	0.0654981	1.02229	-0.54241	1.02208	0.0123158	1.02229	0.00202656	1.02313	-0.242062	1.02333	-0.150897
1.02396	1.61188	1.02375	0.182092	1.02458	0.0615641	1.02396	-0.539221	1.02375	0.0077039	1.02396	0.00276417	1.02479	-0.238031	1.025	-0.15112
1.02563	1.93081	1.02542	0.176862	1.02625	0.0576899	1.02563	-0.535615	1.02542	0.00828505	1.02563	0.00461191	1.02646	-0.236206	1.02667	-0.153102
1.02729	2.43767	1.02708	0.168808	1.02792	0.0533387	1.02729	-0.532351	1.02708	0.0124797	1.02729	0.00962615	1.02812	-0.238374	1.02833	-0.155039
1.02896	3.18786	1.02875	0.159085	1.02958	0.0468418	1.02896	-0.532657	1.02875	0.0174344	1.02896	0.0144243	1.02979	-0.240378	1.03	-0.151351
1.03062	4.29115	1.03042	0.148773	1.03125	0.0368208	1.03062	-0.533231	1.03042	0.0206828	1.03062	0.0181049	1.03146	-0.241838	1.03167	-0.140704
1.03229	5.89	1.03208	0.136562	1.03292	0.0267029	1.03229	-0.532225	1.03208	0.0217184	1.03229	0.0222474	1.03313	-0.241771	1.03333	-0.12438
1.03396	8.17348	1.03375	0.124849	1.03458	0.0182167	1.03396	-0.530265	1.03375	0.0192895	1.03396	0.0287518	1.03479	-0.238568	1.035	-0.109479
1.03563	11.3384	1.03542	0.114746	1.03625	0.00994653	1.03563	-0.527561	1.03542	0.0117645	1.03563	0.0339001	1.03646	-0.226997	1.03667	-0.0967234
1.03729	15.6036	1.03708	0.105113	1.03792	0.00355393	1.03729	-0.526369	1.03708	0.00121444	1.03729	0.0343844	1.03812	-0.210211	1.03833	-0.0859797
1.03896	21.1625	1.03875	0.0956953	1.03958	-0.0010803	1.03896	-0.526413	1.03875	-0.0078529	1.03896	0.0306442	1.03979	-0.196874	1.04	-0.0771955
1.04062	28.1458	1.04042	0.0883341	1.04125	-0.0041649	1.04062	-0.528656	1.04042	-0.0116155	1.04062	0.0267327	1.04146	-0.19139	1.04167	-0.0693426
1.04229	36.6126	1.04208	0.0836402	1.04292	-0.0071153	1.04229	-0.531942	1.04208	-0.010483	1.04229	0.0252947	1.04313	-0.193998	1.04333	-0.0612959
1.04396	46.5184	1.04375	0.0806227	1.04458	-0.0107363	1.04396	-0.535838	1.04375	-0.0064597	1.04396	0.0249073	1.04479	-0.201188	1.045	-0.0497699
1.04563	57.7143	1.04542	0.0798404	1.04625	-0.0130385	1.04563	-0.535123	1.04542	-0.0042021	1.04563	0.0253543	1.04646	-0.211291	1.04667	-0.0352487
1.04729	69.897	1.04708	0.0833347	1.04792	-0.014782	1.04729	-0.529252	1.04708	-0.0031292	1.04729	0.026606	1.04812	-0.221402	1.04833	-0.0205338
1.04896	82.6751	1.04875	0.0900552	1.04958	-0.0168458	1.04896	-0.520602	1.04875	-0.0014678	1.04896	0.0302792	1.04979	-0.228643	1.05	-0.0090748
1.05062	95.5655	1.05042	0.0962764	1.05125	-0.0198409	1.05062	-0.512689	1.05042	0.00143051	1.05062	0.0351518	1.05146	-0.230953	1.05167	-0.0039637
1.05229	108.056	1.05208	0.0989884	1.05292	-0.0208989	1.05229	-0.504419	1.05208	0.00437349	1.05229	0.0399724	1.05313	-0.228189	1.05333	-0.0052452
1.05396	119.63	1.05375	0.0993311	1.05458	-0.0194013	1.05396	-0.494398	1.05375	0.00758469	1.05396	0.0460595	1.05479	-0.223294	1.055	-0.0110343
1.05563	129.835	1.05542	0.101574	1.05625	-0.0180602	1.05563	-0.486575	1.05542	0.0132918	1.05563	0.0525713	1.05646	-0.219502	1.05667	-0.0199154
1.05729	138.302	1.05708	0.106573	1.05792	-0.0166968	1.05729	-0.482552	1.05708	0.0196993	1.05729	0.0567213	1.05812	-0.21714	1.05833	-0.0284091
1.05896	144.744	1.05875	0.112988	1.05958	-0.0120699	1.05896	-0.477269	1.05875	0.0247434	1.05896	0.0559762	1.05979	-0.216767	1.06	-0.0369698
1.06062	148.996	1.06042	0.118352	1.06125	-0.002481	1.06062	-0.466146	1.06042	0.0275001	1.06062	0.0508279	1.06146	-0.220075	1.06167	-0.0465065
1.06229	151.006	1.06208	0.124432	1.06292	0.00809133	1.06229	-0.452325	1.06208	0.0302941	1.06229	0.0448823	1.06313	-0.224873	1.06333	-0.0561401
1.06396	150.845	1.06375	0.129402	1.06458	0.0174493	1.06396	-0.441812	1.06375	0.0338331	1.06396	0.0373796	1.06479	-0.229068	1.065	-0.0645667
1.06563	148.616	1.06542	0.129566	1.06625	0.0259206	1.06563	-0.436038	1.06542	0.036709	1.06563	0.0304207	1.06646	-0.229538	1.06667	-0.0715107
1.06729	144.507	1.06708	0.124462	1.06792	0.0336394	1.06729	-0.43007	1.06708	0.0404865	1.06729	0.0264943	1.06812	-0.227034	1.06833	-0.0794902
1.06896	138.76	1.06875	0.11906	1.06958	0.0389218	1.06896	-0.423111	1.06875	0.0434816	1.06896	0.0271797	1.06979	-0.220299	1.07	-0.0863746
1.07062	131.678	1.07042	0.117078	1.07125	0.0433922	1.07062	-0.415981	1.07042	0.0436604	1.07062	0.0308976	1.07146	-0.207215	1.07167	-0.0883043
1.07229	123.553	1.07208	0.117116	1.07292	0.0487119	1.07229	-0.409976	1.07208	0.0381544	1.07229	0.0316277	1.07313	-0.191182	1.07333	-0.0862032
1.07396	114.67	1.07375	0.118069	1.07458	0.0554621	1.07396	-0.406131	1.07375	0.0302121	1.07396	0.0278279	1.07479	-0.174247	1.075	-0.0846609
1.07563	105.322	1.07542	0.120334	1.07625	0.0629798	1.07563	-0.40298	1.07542	0.0268146	1.07563	0.0192449	1.07646	-0.161864	1.07667	-0.0846386
1.07729	95.794	1.07708	0.123903	1.07792	0.0704229	1.07729	-0.400141	1.07708	0.027068	1.07729	0.00961125	1.07812	-0.155203	1.07833	-0.0867546
1.07896	86.3556	1.07875	0.125751	1.07958	0.0757575	1.07896	-0.397101	1.07875	0.0295341	1.07896	0.00052899	1.07979	-0.152849	1.08	-0.0910982
1.08062	77.2164	1.08042	0.124753	1.08125	0.0770316	1.08062	-0.396728	1.08042	0.0327006	1.08062	-0.007458	1.08146	-0.153944	1.08167	-0.0966489
1.08229	68.546	1.08208	0.122577	1.08292	0.0758842	1.08229	-0.397213	1.08208	0.0386462	1.08229	-0.0127181	1.08312	-0.155322	1.08333	-0.099577
1.08396	60.4612	1.08375	0.122912	1.08458	0.0754222	1.08396	-0.392444	1.08375	0.0448972	1.08396	-0.0147074	1.08479	-0.159353	1.085	-0.0998676
1.08563	53.0586	1.08542	0.127949	1.08625	0.0769719	1.08563	-0.381641	1.08542	0.0493676	1.08563	-0.0160411	1.08646	-0.163577	1.08667	-0.100911
1.08729	46.3831	1.08708	0.138246	1.08792	0.0788346	1.08729	-0.373028	1.08708	0.052318	1.08729	-0.0190362	1.08813	-0.167169	1.08833	-0.100918
1.08896	40.443	1.08875	0.153698	1.08958	0.0804439	1.08896	-0.372306	1.08875	0.0516847	1.08896	-0.023596	1.08979	-0.169583	1.09	-0.0983551
1.09062	35.2141	1.09042	0.175931	1.09125	0.0802055	1.09062	-0.372581	1.09042	0.0476241	1.09062	-0.0275373	1.09146	-0.171572	1.09167	-0.0943094
1.09229	30.6707	1.09208	0.208169	1.09292	0.0773817	1.09229	-0.370108	1.09208	0.041753	1.09229	-0.0295341	1.09312	-0.172973	1.09333	-0.093773
1.09396	26.7671	1.09375	0.24996	1.09458	0.069201	1.09396	-0.367366	1.09375	0.0387654	1.09396	-0.0288635	1.09479	-0.171348	1.095	-0.0944883
1.09563	23.4329	1.09542	0.296347	1.09625	0.0563115	1.09563	-0.367604	1.09542	0.0362992	1.09563	-0.024721	1.09646	-0.167988	1.09667	-0.0927746
1.09729	20.5975	1.09708	0.342213	1.09792	0.0416115	1.09729	-0.367053	1.09708	0.0335053	1.09729	-0.0201538	1.09813	-0.164434	1.09833	-0.0863224
1.09896	18.2085	1.09875	0.382982	1.09958	0.0277758	1.09896	-0.362866	1.09875	0.0341386	1.09896	-0.0182167	1.09979	-0.162855	1.1	-0.0758842
1.10062	16.2291	1.10042	0.411808	1.10125	0.0146553	1.10062	-0.359401	1.10042	0.0404865	1.10062	-0.0213534	1.10146	-0.161812	1.10167	-0.0656769
1.10229	14.5955	1.10208	0.422314	1.10292	-0.0008196	1.10229	-0.35847	1.10208	0.0512674	1.10229	-0.0299215	1.10312	-0.160463	1.10333	-0.0604391
1.10396	13.2388	1.10375	0.413053	1.10458	-0.0170097	1.10396	-0.358649	1.10375	0.0603646	1.10396	-0.0425279	1.10479	-0.158809	1.105	-0.0635982
1.10563	12.0991	1.10542	0.388592	1.10625	-0.0304654	1.10563	-0.358649	1.10542	0.0681281	1.10563	-0.0551865	1.10646	-0.15606	1.10667	-0.0708178
1.10729	11.1366	1.10708	0.351109	1.10792	-0.0401288	1.10729	-0.358328	1.10708	0.0738427	1.10729	-0.0645444	1.10813	-0.154786	1.10833	-0.0638217
1.10896	10.3197	1.10875	0.305384	1.10958	-0.0489131	1.10896	-0.356778	1.10875	0.0773072	1.10896	-0.0701845	1.10979	-0.156425	1.11	0.0130907
1.11062	9.61654	1.11042	0.258811	1.11125	-0.0574961	1.11062	-0.354297	1.11042	0.0778437	1.11062	-0.072524	1.11146	-0.161722	1.11167	0.308454
1.11229	8.99736	1.11208	0.216432	1.11292	-0.063695	1.11229	-0.350677	1.11208	0.0733808	1.11229	-0.0722334	1.11312	-0.171103	1.11333	1.11975
1.11396	8.45099	1.11375	0.181369	1.11458	-0.0666603	1.11396	-0.349194	1.11375	0.0671223	1.11396	-0.0723451	1.11479	-0.183329	1.115	2.88906
1.11563	7.98126	1.11542	0.151895	1.11625	-0.0703484	1.11563	-0.348702	1.11542	0.0607073	1.11563	-0.0754818	1.11646	-0.196777	1.11667	6.0747
1.11729	7.58494	1.11708	0.130415	1.11792	-0.0757426	1.11729	-0.347942	1.11708	0.0571236	1.11729	-0.0817105	1.11813	-0.205666	1.11833	10.9563
1.11896	7.23618	1.11875	0.114515	1.11958	-0.0815988	1.11896	-0.346728	1.11875	0.0539347	1.11896	-0.0865757	1.11979	-0.207603	1.12	17.4921
1.12062	6.90848	1.12042	0.102505	1.12125	-0.0871047	1.12062	-0.345021	1.12042	0.0496805	1.12062	-0.0907034	1.12146	-0.205591	1.12167	25.2991
1.12229	6.60322	1.12208	0.0944808	1.12292	-0.0926405	1.12229	-0.344977	1.12208	0.0476614	1.12229	-0.0948757	1.12312	-0.204131	1.12333	33.7084
1.12396	6.33502	1.12375	0.0898168	1.12458	-0.0981838	1.12396	-0.341788	1.12375	0.0511855	1.12396	-0.0969693	1.12479	-0.202231	1.125	41.843
1.12563	6.09341	1.12542	0.0885501	1.12625	-0.102043	1.12563	-0.33439	1.12542	0.0585839	1.12563	-0.095509	1.12646	-0.198804	1.12667	48.7438
1.12729	5.86127	1.12708	0.090234	1.12792	-0.10436	1.12729	-0.325516	1.12708	0.0619739	1.12729	-0.0919923	1.12813	-0.195004	1.12833	53.5567
1.12896	5.62441	1.12875	0.0957251	1.12958	-0.105642	1.12896	-0.318699	1.12875	0.0604615	1.12896	-0.0895783	1.12979	-0.193447	1.13	55.7125
1.13062	5.39409	1.13042	0.103727	1.13125	-0.104994	1.13062	-0.31279	1.13042	0.0585467	1.13062	-0.0851825	1.13146	-0.195086	1.13167	55.0105
1.13229	5.17334	1.13208	0.110477	1.13292	-0.102624	1.13229	-0.306018	1.13208	0.0584051	1.13229	-0.0760108	1.13312	-0.197046	1.13333	51.6101
1.13396	4.9497	1.13375	0.114501	1.13458	-0.0979975	1.13396	-0.300504	1.13375	0.0545755	1.13396	-0.0638515	1.13479	-0.200927	1.135	45.9854
1.13563	4.72064	1.13542	0.11643	1.13625	-0.0936314	1.13563	-0.297591	1.13542	0.047639	1.13563	-0.052236	1.13646	-0.206396	1.13667	38.8696
1.13729	4.50778	1.13708	0.117391	1.13792	-0.0904277	1.13729	-0.295043	1.13708	0.0460073	1.13729	-0.0397861	1.13813	-0.211492	1.13833	31.1439
1.13896	4.32802	1.13875	0.11716	1.13958	-0.0869781	1.13896	-0.291616	1.13875	0.0542551	1.13896	-0.0257492	1.13979	-0.214428	1.14	23.6747
1.14062	4.15944	1.14042	0.116549	1.14125	-0.0817999	1.14062	-0.292324	1.14042	0.0666231	1.14062	-0.011608	1.14146	-0.212982	1.14167	17.1443
1.14229	3.99282	1.14208	0.116162	1.14292	-0.076808	1.14229	-0.296935	1.14208	0.0765696	1.14229	0.00088662	1.14312	-0.209518	1.14333	11.9354
1.14396	3.83145	1.14375	0.117317	1.14458	-0.0773743	1.14396	-0.302903	1.14375	0.0871196	1.14396	0.0119209	1.14479	-0.207916	1.145	8.1095
1.14562	3.69329	1.14542	0.120968	1.14625	-0.0816062	1.14562	-0.307731	1.14542	0.100374	1.14562	0.0221208	1.14646	-0.207581	1.14667	5.4815
1.14729	3.56011	1.14708	0.123911	1.14792	-0.086084	1.14729	-0.313289	1.14708	0.112079	1.14729	0.0316575	1.14813	-0.20808	1.14833	3.7545
1.14896	3.41687	1.14875	0.127606	1.14958	-0.0899062	1.14896	-0.317194	1.14875	0.118069	1.14896	0.0399128	1.14979	-0.206292	1.15	2.63891
1.15063	3.25876	1.15042	0.131063	1.15125	-0.0961125	1.15063	-0.311635	1.15042	0.119746	1.15063	0.0470057	1.15146	-0.204749	1.15167	1.90793
1.15229	3.09017	1.15208	0.136115	1.15292	-0.103824	1.15229	-0.299498	1.15208	0.121735	1.15229	0.0501052	1.15312	-0.202931	1.15333	1.40766
1.15396	2.92864	1.15375	0.140548	1.15458	-0.111215	1.15396	-0.287749	1.15375	0.123091	1.15396	0.0485554	1.15479	-0.198729	1.155	1.0471
1.15562	2.78457	1.15542	0.142127	1.15625	-0.118643	1.15562	-0.279874	1.15542	0.119857	1.15562	0.0435635	1.15646	-0.191823	1.15667	0.779442
1.15729	2.65609	1.15708	0.142835	1.15792	-0.128895	1.15729	-0.271484	1.15708	0.115931	1.15729	0.0366122	1.15813	-0.184283	1.15833	0.579804
1.15896	2.5387	1.15875	0.142135	1.15958	-0.141405	1.15896	-0.264458	1.15875	0.113398	1.15896	0.0292659	1.15979	-0.180997	1.16	0.429511
1.16063	2.44791	1.16042	0.1425	1.16125	-0.155076	1.16063	-0.265211	1.16042	0.112958	1.16063	0.0222847	1.16146	-0.181623	1.16167	0.31361
1.16229	2.38331	1.16208	0.144362	1.16292	-0.169113	1.16229	-0.270426	1.16208	0.1112	1.16229	0.0165999	1.16312	-0.184402	1.16333	0.223093
1.16396	2.33647	1.16375	0.146627	1.16458	-0.18058	1.16396	-0.273831	1.16375	0.107914	1.16396	0.0135824	1.16479	-0.188529	1.165	0.152744
1.16562	2.29017	1.16542	0.149481	1.16625	-0.188723	1.16562	-0.27287	1.16542	0.106499	1.16562	0.013724	1.16646	-0.196114	1.16667	0.100359
1.16729	2.24036	1.16708	0.154018	1.16792	-0.194803	1.16729	-0.271626	1.16708	0.105441	1.16729	0.0129044	1.16813	-0.205822	1.16833	0.0647753
1.16896	2.18304	1.16875	0.160865	1.16958	-0.201315	1.16896	-0.269853	1.16875	0.106417	1.16896	0.00887364	1.16979	-0.211954	1.17	0.0416338
1.17063	2.12617	1.17042	0.16778	1.17125	-0.208862	1.17063	-0.264488	1.17042	0.108548	1.17063	0.00137836	1.17146	-0.212796	1.17167	0.0270978
1.17229	2.08031	1.17208	0.171125	1.17292	-0.216447	1.17229	-0.256129	1.17208	0.112511	1.17229	-0.004366	1.17312	-0.211634	1.17333	0.0157133
1.17396	2.0401	1.17375	0.17269	1.17458	-0.227563	1.17396	-0.252061	1.17375	0.116244	1.17396	-0.0078157	1.17479	-0.208758	1.175	0.00850856
1.17562	1.98479	1.17542	0.17412	1.17625	-0.241503	1.17562	-0.256918	1.17542	0.117414	1.17562	-0.0122339	1.17646	-0.204183	1.17667	0.00499934
1.17729	1.91691	1.17708	0.173412	1.17792	-0.253759	1.17729	-0.266343	1.17708	0.115484	1.17729	-0.0182688	1.17813	-0.198692	1.17833	0.00033528
1.17896	1.87338	1.17875	0.169583	1.17958	-0.261627	1.17896	-0.272706	1.17875	0.109345	1.17896	-0.025861	1.17979	-0.196606	1.18	-0.0055134
1.18063	1.84648	1.18042	0.162892	1.18125	-0.264235	1.18063	-0.276715	1.18042	0.102036	1.18063	-0.0339746	1.18146	-0.199117	1.18167	-0.0109896
1.18229	1.822	1.18208	0.156119	1.18292	-0.263639	1.18229	-0.284106	1.18208	0.0935271	1.18229	-0.0443012	1.18312	-0.204533	1.18333	-0.0117645
1.18396	1.78605	1.18375	0.149325	1.18458	-0.259675	1.18396	-0.29178	1.18375	0.0843108	1.18396	-0.0567064	1.18479	-0.210561	1.185	-0.0132099
1.18562	1.75489	1.18542	0.141099	1.18625	-0.255503	1.18562	-0.294305	1.18542	0.0760034	1.18562	-0.0674054	1.18646	-0.214525	1.18667	-0.0182316
1.18729	1.73754	1.18708	0.133291	1.18792	-0.252664	1.18729	-0.294775	1.18708	0.070855	1.18729	-0.0743866	1.18813	-0.216313	1.18833	-0.0230521
1.18896	1.70963	1.18875	0.127055	1.18958	-0.249773	1.18896	-0.300318	1.18875	0.0692531	1.18896	-0.0784919	1.18979	-0.216268	1.19	-0.0270456
1.19063	1.67834	1.19042	0.1221	1.19125	-0.246152	1.19063	-0.307329	1.19042	0.0688061	1.19063	-0.0807792	1.19146	-0.213377	1.19167	-0.030756
1.19229	1.64599	1.19208	0.117913	1.19292	-0.244349	1.19229	-0.309147	1.19208	0.0698939	1.19229	-0.0823885	1.19312	-0.208296	1.19333	-0.0378489
1.19396	1.63066	1.19375	0.11418	1.19458	-0.246227	1.19396	-0.303939	1.19375	0.074096	1.19396	-0.0829473	1.19479	-0.20472	1.195	-0.0442043
1.19562	1.6286	1.19542	0.112303	1.19625	-0.249922	1.19562	-0.298463	1.19542	0.0802576	1.19562	-0.0873357	1.19646	-0.204057	1.19667	-0.0491366
1.19729	1.63794	1.19708	0.109777	1.19792	-0.253454	1.19729	-0.291616	1.19708	0.0809357	1.19729	-0.093013	1.19813	-0.206262	1.19833	-0.056535
1.19896	1.65363	1.19875	0.106819	1.19958	-0.257842	1.19896	-0.280827	1.19875	0.0737086	1.19896	-0.0942126	1.19979	-0.20735	1.2	-0.067398
1.20063	1.65276	1.20042	0.103377	1.20125	-0.26267	1.20063	-0.265457	1.20042	0.0607967	1.20063	-0.0901595	1.20146	-0.209108	1.20167	-0.07952
1.20229	1.64186	1.20208	0.0985414	1.20292	-0.264749	1.20229	-0.250973	1.20208	0.048466	1.20229	-0.0865459	1.20312	-0.209905	1.20333	-0.0877455
1.20396	1.6256	1.20375	0.0928491	1.20458	-0.261895	1.20396	-0.244506	1.20375	0.0374913	1.20396	-0.0876412	1.20479	-0.208564	1.205	-0.0937134
1.20562	1.6215	1.20542	0.0862777	1.20625	-0.255771	1.20562	-0.246763	1.20542	0.0263453	1.20562	-0.0861213	1.20646	-0.206321	1.20667	-0.100017
1.20729	1.61279	1.20708	0.0817478	1.20792	-0.250273	1.20729	-0.255026	1.20708	0.0177696	1.20729	-0.0794828	1.20812	-0.201814	1.20833	-0.104189
1.20896	1.59662	1.20875	0.0788718	1.20958	-0.245474	1.20896	-0.262	1.20875	0.0150725	1.20896	-0.0734031	1.20979	-0.197597	1.21	-0.10477
1.21063	1.59717	1.21042	0.0788048	1.21125	-0.241235	1.21063	-0.265837	1.21042	0.0187606	1.21063	-0.0713915	1.21146	-0.192329	1.21167	-0.102453
1.21229	1.61571	1.21208	0.0824556	1.21292	-0.237197	1.21229	-0.265948	1.21208	0.0242144	1.21229	-0.069961	1.21313	-0.187963	1.21333	-0.100888
1.21396	1.63576	1.21375	0.0886545	1.21458	-0.233404	1.21396	-0.262178	1.21375	0.02826	1.21396	-0.0635013	1.21479	-0.185475	1.215	-0.100531
1.21562	1.62845	1.21542	0.0967979	1.21625	-0.229187	1.21562	-0.254042	1.21542	0.0298247	1.21562	-0.0552088	1.21646	-0.184648	1.21667	-0.0966266
1.21729	1.6036	1.21708	0.105031	1.21792	-0.223652	1.21729	-0.242703	1.21708	0.0311881	1.21729	-0.0490993	1.21812	-0.186533	1.21833	-0.0912324
1.21896	1.57393	1.21875	0.111364	1.21958	-0.21746	1.21896	-0.231795	1.21875	0.0318289	1.21896	-0.0439286	1.21979	-0.191145	1.22	-0.0844076
1.22063	1.54261	1.22042	0.113614	1.22125	-0.210896	1.22063	-0.228062	1.22042	0.0318736	1.22063	-0.0376105	1.22146	-0.196144	1.22167	-0.0795424
1.22229	1.50499	1.22208	0.111684	1.22292	-0.203989	1.22229	-0.230774	1.22208	0.0315383	1.22229	-0.0300333	1.22313	-0.199392	1.22333	-0.0774935
1.22396	1.44973	1.22375	0.108302	1.22458	-0.196524	1.22396	-0.2378	1.22375	0.0333712	1.22396	-0.0226647	1.22479	-0.197783	1.225	-0.0778362
1.22562	1.38606	1.22542	0.104256	1.22625	-0.18841	1.22562	-0.243649	1.22542	0.0389367	1.22562	-0.0169873	1.22646	-0.192746	1.22667	-0.0822917
1.22729	1.31756	1.22708	0.101164	1.22792	-0.178583	1.22729	-0.249296	1.22708	0.0484586	1.22729	-0.0144541	1.22812	-0.186123	1.22833	-0.0886023
1.22896	1.26574	1.22875	0.102565	1.22958	-0.169024	1.22896	-0.258341	1.22875	0.0605285	1.22896	-0.0175908	1.22979	-0.18046	1.23	-0.0964999
1.23063	1.24017	1.23042	0.110216	1.23125	-0.161015	1.23063	-0.268005	1.23042	0.074625	1.23063	-0.0243112	1.23146	-0.177681	1.23167	-0.10208
1.23229	1.24652	1.23208	0.121035	1.23292	-0.152826	1.23229	-0.276603	1.23208	0.0917763	1.23229	-0.0293031	1.23313	-0.17865	1.23333	-0.101432
1.23396	1.28529	1.23375	0.129893	1.23458	-0.143446	1.23396	-0.28301	1.23375	0.114202	1.23396	-0.0318214	1.23479	-0.182837	1.235	-0.0953749
1.23562	1.34169	1.23542	0.135683	1.23625	-0.133455	1.23562	-0.287995	1.23542	0.142299	1.23562	-0.0329465	1.23646	-0.189602	1.23667	-0.0858232
1.23729	1.41218	1.23708	0.140622	1.23792	-0.125974	1.23729	-0.291973	1.23708	0.174515	1.23729	-0.0336766	1.23812	-0.197634	1.23833	-0.0740811
1.23896	1.4704	1.23875	0.143692	1.23958	-0.120796	1.23896	-0.294253	1.23875	0.210978	1.23896	-0.0315979	1.23979	-0.204958	1.24	-0.0616312
1.24063	1.50231	1.24042	0.144362	1.24125	-0.116527	1.24063	-0.296757	1.24042	0.250287	1.24063	-0.0277534	1.24146	-0.209801	1.24167	-0.0499561
1.24229	1.50853	1.24208	0.144273	1.24292	-0.115104	1.24229	-0.300616	1.24208	0.285655	1.24229	-0.0284538	1.24313	-0.212133	1.24333	-0.0410005
1.24396	1.504	1.24375	0.145525	1.24458	-0.114217	1.24396	-0.305191	1.24375	0.310235	1.24396	-0.035502	1.24479	-0.214837	1.245	-0.0343621
1.24562	1.5007	1.24542	0.148624	1.24625	-0.111267	1.24562	-0.310943	1.24542	0.319153	1.24562	-0.0456348	1.24646	-0.217818	1.24667	-0.030607
1.24729	1.49038	1.24708	0.150926	1.24792	-0.105582	1.24729	-0.318691	1.24708	0.312217	1.24729	-0.0532195	1.24812	-0.220925	1.24833	-0.0320226
1.24896	1.49298	1.24875	0.150956	1.24958	-0.0996962	1.24896	-0.329688	1.24875	0.288606	1.24896	-0.0595152	1.24979	-0.224493	1.25	-0.0367314
1.25063	1.51619	1.25042	0.148445	1.25125	-0.0943691	1.25063	-0.341967	1.25042	0.251822	1.25063	-0.0660419	1.25146	-0.228979	1.25167	-0.0416487
1.25229	1.54881	1.25208	0.145145	1.25292	-0.0879765	1.25229	-0.353672	1.25208	0.207163	1.25229	-0.0680238	1.25313	-0.232481	1.25333	-0.0447035
1.25396	1.57285	1.25375	0.143684	1.25458	-0.0821054	1.25396	-0.363909	1.25375	0.162721	1.25396	-0.063844	1.25479	-0.23216	1.255	-0.0461489
1.25562	1.58888	1.25542	0.143223	1.25625	-0.0789836	1.25562	-0.37308	1.25542	0.124566	1.25562	-0.0557229	1.25646	-0.231125	1.25667	-0.0463054
1.25729	1.61849	1.25708	0.141732	1.25792	-0.078842	1.25729	-0.381418	1.25708	0.095807	1.25729	-0.0508204	1.25812	-0.231884	1.25833	-0.045903
1.25896	1.65001	1.25875	0.138752	1.25958	-0.0782311	1.25896	-0.386529	1.25875	0.0766218	1.25896	-0.0462607	1.25979	-0.231817	1.26	-0.0473484
1.26063	1.66894	1.26042	0.136748	1.26125	-0.07765	1.26063	-0.390068	1.26042	0.0624806	1.26063	-0.0385791	1.26146	-0.226662	1.26167	-0.0528321
1.26229	1.67842	1.26208	0.137173	1.26292	-0.0774041	1.26229	-0.395007	1.26208	0.0539497	1.26229	-0.0301972	1.26313	-0.218138	1.26333	-0.0634417
1.26396	1.69186	1.26375	0.138566	1.26458	-0.0776052	1.26396	-0.399314	1.26375	0.0457838	1.26396	-0.0264123	1.26479	-0.210591	1.265	-0.0762939
1.26562	1.71374	1.26542	0.140466	1.26625	-0.0773966	1.26562	-0.404641	1.26542	0.0391528	1.26562	-0.0282302	1.26646	-0.203006	1.26667	-0.0873059
1.26729	1.72764	1.26708	0.142649	1.26792	-0.0774115	1.26729	-0.409655	1.26708	0.034526	1.26729	-0.0308007	1.26812	-0.192918	1.26833	-0.0915825
1.26896	1.72804	1.26875	0.144951	1.26958	-0.0789315	1.26896	-0.416972	1.26875	0.0322536	1.26896	-0.0326484	1.26979	-0.182502	1.27	-0.0889897
1.27062	1.7236	1.27042	0.145927	1.27125	-0.0811815	1.27062	-0.423461	1.27042	0.0327975	1.27062	-0.0345632	1.27146	-0.176512	1.27167	-0.0835806
1.27229	1.71139	1.27208	0.144191	1.27292	-0.0822768	1.27229	-0.423506	1.27208	0.0341311	1.27229	-0.0369847	1.27313	-0.173375	1.27333	-0.0811964
1.27396	1.6999	1.27375	0.139475	1.27458	-0.0837371	1.27396	-0.422463	1.27375	0.0381544	1.27396	-0.0367612	1.27479	-0.168867	1.275	-0.085704
1.27563	1.69809	1.27542	0.132173	1.27625	-0.0868142	1.27563	-0.421822	1.27542	0.0422299	1.27563	-0.033915	1.27646	-0.161484	1.27667	-0.094451
1.27729	1.72019	1.27708	0.123069	1.27792	-0.0916794	1.27729	-0.424884	1.27708	0.0429303	1.27729	-0.0324473	1.27812	-0.153877	1.27833	-0.104219
1.27896	1.74913	1.27875	0.112891	1.27958	-0.0957847	1.27896	-0.430182	1.27875	0.0404865	1.27896	-0.03241	1.27979	-0.145897	1.28	-0.111423
1.28062	1.75609	1.28042	0.102259	1.28125	-0.0987351	1.28062	-0.436947	1.28042	0.0382811	1.28062	-0.0341982	1.28146	-0.134408	1.28167	-0.116482
1.28229	1.75288	1.28208	0.0936985	1.28292	-0.102133	1.28229	-0.44468	1.28208	0.0378341	1.28229	-0.0365376	1.28313	-0.12099	1.28333	-0.116281
1.28396	1.75411	1.28375	0.0879467	1.28458	-0.104301	1.28396	-0.45035	1.28375	0.0386164	1.28396	-0.039503	1.28479	-0.10965	1.285	-0.111796
1.28563	1.75402	1.28542	0.0848249	1.28625	-0.105128	1.28563	-0.454977	1.28542	0.0397861	1.28563	-0.0419691	1.28646	-0.0923425	1.28667	-0.104018
1.28729	1.72552	1.28708	0.0817776	1.28792	-0.102043	1.28729	-0.459835	1.28708	0.0411272	1.28729	-0.0394881	1.28812	-0.019379	1.28833	-0.0966042
1.28896	1.68054	1.28875	0.0779629	1.28958	-0.0980943	1.28896	-0.462301	1.28875	0.0430345	1.28896	-0.0348985	1.28979	0.26013	1.29	-0.0914037
1.29062	1.65545	1.29042	0.0739098	1.29125	-0.0954494	1.29062	-0.4621	1.29042	0.0451729	1.29062	-0.0297055	1.29146	1.08781	1.29167	-0.0874475
1.29229	1.6376	1.29208	0.0687092	1.29292	-0.0954494	1.29229	-0.461467	1.29208	0.0483021	1.29229	-0.0242814	1.29313	3.04084	1.29333	-0.0854433
1.29396	1.60069	1.29375	0.0625253	1.29458	-0.0970215	1.29396	-0.462778	1.29375	0.0515655	1.29396	-0.0169575	1.29479	6.78785	1.295	-0.0818595
1.29563	1.54661	1.29542	0.0541657	1.29625	-0.0979304	1.29563	-0.461943	1.29542	0.0544339	1.29563	-0.0084415	1.29646	12.787	1.29667	-0.0798553
1.29729	1.50852	1.29708	0.0485256	1.29792	-0.099957	1.29729	-0.455767	1.29708	0.0571683	1.29729	-0.0031143	1.29812	21.038	1.29833	-0.0815615
1.29896	1.4959	1.29875	0.0478849	1.29958	-0.10398	1.29896	-0.450447	1.29875	0.0610948	1.29896	-0.002116	1.29979	31.0566	1.3	-0.0860393
1.30062	1.48513	1.30042	0.0501126	1.30125	-0.107467	1.30062	-0.449836	1.30042	0.0630543	1.30062	-0.0048503	1.30146	41.9937	1.30167	-0.0893846
1.30229	1.48602	1.30208	0.0514239	1.30292	-0.108466	1.30229	-0.454918	1.30208	0.0635683	1.30229	-0.0091121	1.30313	52.7579	1.30333	-0.0877082
1.30396	1.50581	1.30375	0.0504404	1.30458	-0.107482	1.30396	-0.462517	1.30375	0.0624061	1.30396	-0.0129417	1.30479	62.1542	1.305	-0.0827238
1.30563	1.52702	1.30542	0.0498816	1.30625	-0.106513	1.30563	-0.470772	1.30542	0.0629574	1.30563	-0.0151768	1.30646	69.106	1.30667	-0.0758991
1.30729	1.52647	1.30708	0.0489205	1.30792	-0.104293	1.30729	-0.479661	1.30708	0.0649169	1.30729	-0.0158474	1.30812	72.8648	1.30833	-0.0654459
1.30896	1.51277	1.30875	0.0450462	1.30958	-0.0994727	1.30896	-0.485875	1.30875	0.064753	1.30896	-0.0131354	1.30979	73.099	1.31	-0.0519827
1.31062	1.50976	1.31042	0.0397489	1.31125	-0.0934154	1.31062	-0.491098	1.31042	0.0648946	1.31062	-0.0057966	1.31146	69.8661	1.31167	-0.0364482
1.31229	1.51236	1.31208	0.0352934	1.31292	-0.0892505	1.31229	-0.499807	1.31208	0.0658482	1.31229	0.00349432	1.31313	63.5727	1.31333	-0.0216588
1.31396	1.50427	1.31375	0.0338107	1.31458	-0.0873953	1.31396	-0.510983	1.31375	0.0692308	1.31396	0.00680238	1.31479	54.957	1.315	-0.0107437
1.31563	1.49729	1.31542	0.0339896	1.31625	-0.0869334	1.31563	-0.52245	1.31542	0.0728592	1.31563	0.00488758	1.31646	45.0307	1.31667	-0.0043511
1.31729	1.50426	1.31708	0.0355542	1.31792	-0.0868365	1.31729	-0.531346	1.31708	0.0766441	1.31729	0.00222772	1.31812	34.9341	1.31833	-0.0043437
1.31896	1.51616	1.31875	0.0397712	1.31958	-0.0866279	1.31896	-0.542641	1.31875	0.0832453	1.31896	-0.0028759	1.31979	25.7082	1.32	-0.0087172
1.32062	1.51899	1.32042	0.0452325	1.32125	-0.0871271	1.32062	-0.556417	1.32042	0.0900477	1.32062	-0.0118166	1.32146	18.0646	1.32167	-0.0165254
1.32229	1.51467	1.32208	0.0495166	1.32292	-0.0876561	1.32229	-0.566319	1.32208	0.0931174	1.32229	-0.0235215	1.32313	12.2746	1.32333	-0.0270382
1.32396	1.51417	1.32375	0.0484288	1.32458	-0.0895634	1.32396	-0.568904	1.32375	0.0932217	1.32396	-0.031203	1.32479	8.21678	1.325	-0.0362769
1.32563	1.51309	1.32542	0.0432134	1.32625	-0.0927895	1.32563	-0.570118	1.32542	0.0910386	1.32563	-0.0371933	1.32646	5.53968	1.32667	-0.0446737
1.32729	1.50985	1.32708	0.0359044	1.32792	-0.100203	1.32729	-0.576861	1.32708	0.0870973	1.32729	-0.0452325	1.32812	3.83218	1.32833	-0.0524148
1.32896	1.5016	1.32875	0.0283495	1.32958	-0.110515	1.32896	-0.589661	1.32875	0.0796691	1.32896	-0.0528991	1.32979	2.7396	1.33	-0.061363
1.33062	1.48735	1.33042	0.0202358	1.33125	-0.121146	1.33062	-0.602089	1.33042	0.0722185	1.33062	-0.0625849	1.33146	2.0135	1.33167	-0.0701249
1.33229	1.46195	1.33208	0.0137687	1.33292	-0.128284	1.33229	-0.610225	1.33208	0.0691786	1.33229	-0.073418	1.33312	1.50489	1.33333	-0.0752583
1.33396	1.4401	1.33375	0.0119656	1.33458	-0.132293	1.33396	-0.617936	1.33375	0.068374	1.33396	-0.0840127	1.33479	1.13304	1.335	-0.0780672
1.33563	1.43939	1.33542	0.0134409	1.33625	-0.133872	1.33563	-0.627562	1.33542	0.0659972	1.33563	-0.088796	1.33646	0.853151	1.33667	-0.0789538
1.33729	1.4505	1.33708	0.0145808	1.33792	-0.133269	1.33729	-0.637494	1.33708	0.0635013	1.33729	-0.0864342	1.33813	0.640824	1.33833	-0.0778213
1.33896	1.46236	1.33875	0.0111088	1.33958	-0.133306	1.33896	-0.641204	1.33875	0.0621826	1.33896	-0.082463	1.33979	0.477552	1.34	-0.0740513
1.34062	1.47823	1.34042	0.00466406	1.34125	-0.135094	1.34062	-0.640951	1.34042	0.0626817	1.34062	-0.0765175	1.34146	0.350885	1.34167	-0.0678524
1.34229	1.50259	1.34208	-0.004895	1.34292	-0.140578	1.34229	-0.64218	1.34208	0.0611991	1.34229	-0.0697151	1.34312	0.250563	1.34333	-0.0624284
1.34396	1.52777	1.34375	-0.0142008	1.34458	-0.146888	1.34396	-0.648014	1.34375	0.0581145	1.34396	-0.064835	1.34479	0.17368	1.345	-0.0572428
1.34563	1.5387	1.34542	-0.0215545	1.34625	-0.153594	1.34563	-0.654779	1.34542	0.0570715	1.34563	-0.0643432	1.34646	0.117883	1.34667	-0.0505894
1.34729	1.53445	1.34708	-0.0246614	1.34792	-0.159256	1.34729	-0.658132	1.34708	0.0591353	1.34729	-0.0687838	1.34813	0.0777021	1.34833	-0.0447631
1.34896	1.51686	1.34875	-0.0232309	1.34958	-0.161424	1.34896	-0.661313	1.34875	0.0645742	1.34896	-0.0719428	1.34979	0.0507981	1.35	-0.0412986
1.35062	1.48723	1.35042	-0.0204295	1.35125	-0.16015	1.35062	-0.66863	1.35042	0.0685453	1.35062	-0.0727996	1.35146	0.0334457	1.35167	-0.042282
1.35229	1.45828	1.35208	-0.018917	1.35292	-0.154518	1.35229	-0.683807	1.35208	0.0707954	1.35229	-0.0735596	1.35312	0.0235811	1.35333	-0.045605
1.35396	1.43763	1.35375	-0.0222102	1.35458	-0.146672	1.35396	-0.700384	1.35375	0.0721142	1.35396	-0.0748411	1.35479	0.015147	1.355	-0.0504181
1.35563	1.42881	1.35542	-0.0291839	1.35625	-0.136919	1.35563	-0.713669	1.35542	0.0734404	1.35563	-0.0763983	1.35646	0.00432879	1.35667	-0.0548139
1.35729	1.43141	1.35708	-0.0383332	1.35792	-0.126384	1.35729	-0.724986	1.35708	0.0734925	1.35729	-0.0770614	1.35813	-0.0075698	1.35833	-0.056617
1.35896	1.45255	1.35875	-0.0456497	1.35958	-0.11497	1.35896	-0.733726	1.35875	0.0726208	1.35896	-0.0802055	1.35979	-0.0187382	1.36	-0.057213
1.36062	1.48237	1.36042	-0.0486895	1.36125	-0.103794	1.36062	-0.737853	1.36042	0.0733063	1.36062	-0.0849143	1.36146	-0.0257567	1.36167	-0.0555515
1.36229	1.48406	1.36208	-0.0449121	1.36292	-0.095211	1.36229	-0.734545	1.36208	0.0768304	1.36229	-0.0892207	1.36312	-0.0281781	1.36333	-0.0519231
1.36396	1.43626	1.36375	-0.0360087	1.36458	-0.0904948	1.36396	-0.726089	1.36375	0.0812858	1.36396	-0.0895113	1.36479	-0.0253469	1.365	-0.0470132
1.36563	1.35199	1.36542	-0.0260323	1.36625	-0.0874028	1.36563	-0.716813	1.36542	0.0854507	1.36563	-0.0867844	1.36646	-0.0205562	1.36667	-0.0440627
1.36729	1.2715	1.36708	-0.0184327	1.36792	-0.0825673	1.36729	-0.706144	1.36708	0.0875965	1.36729	-0.0813231	1.36813	-0.0171959	1.36833	-0.040561
1.36896	1.20162	1.36875	-0.0150353	1.36958	-0.074394	1.36896	-0.698246	1.36875	0.0857934	1.36896	-0.0742078	1.36979	-0.0176728	1.37	-0.0357926
1.37062	1.1339	1.37042	-0.0162646	1.37125	-0.0644326	1.37062	-0.695594	1.37042	0.081189	1.37062	-0.0669062	1.37146	-0.0198856	1.37167	-0.0313669
1.37229	1.07834	1.37208	-0.0228956	1.37292	-0.0544116	1.37229	-0.69502	1.37208	0.0744611	1.37229	-0.0597686	1.37312	-0.0245497	1.37333	-0.0289977
1.37396	1.0517	1.37375	-0.0315234	1.37458	-0.0447333	1.37396	-0.69496	1.37375	0.0690594	1.37396	-0.0567213	1.37479	-0.0322387	1.375	-0.0290349
1.37563	1.0529	1.37542	-0.0380203	1.37625	-0.0360608	1.37563	-0.695318	1.37542	0.064075	1.37563	-0.0568479	1.37646	-0.0396147	1.37667	-0.0304729
1.37729	1.05847	1.37708	-0.043042	1.37792	-0.0293627	1.37729	-0.700913	1.37708	0.0597537	1.37729	-0.0597239	1.37813	-0.0456721	1.37833	-0.0343844
1.37896	1.05431	1.37875	-0.0503585	1.37958	-0.028722	1.37896	-0.707477	1.37875	0.0573173	1.37896	-0.0641942	1.37979	-0.0491291	1.38	-0.0373796
1.38062	1.04208	1.38042	-0.0585467	1.38125	-0.0320822	1.38062	-0.710294	1.38042	0.0572726	1.38062	-0.0698939	1.38146	-0.0534505	1.38167	-0.0388324
1.38229	1.03369	1.38208	-0.0626296	1.38292	-0.0377521	1.38229	-0.709921	1.38208	0.0611395	1.38229	-0.075683	1.38312	-0.0569671	1.38333	-0.0408888
1.38396	1.03424	1.38375	-0.0624657	1.38458	-0.0408366	1.38396	-0.709117	1.38375	0.0662208	1.38396	-0.0765547	1.38479	-0.0595152	1.385	-0.0435933
1.38563	1.04222	1.38542	-0.0621378	1.38625	-0.0406802	1.38563	-0.708804	1.38542	0.0719875	1.38563	-0.075765	1.38646	-0.0626668	1.38667	-0.0469387
1.38729	1.03401	1.38708	-0.0635684	1.38792	-0.037618	1.38729	-0.704549	1.38708	0.0776872	1.38729	-0.0754744	1.38813	-0.0649691	1.38833	-0.0510663
1.38896	1.00587	1.38875	-0.0625923	1.38958	-0.0321493	1.38896	-0.696219	1.38875	0.0817552	1.38896	-0.0744686	1.38979	-0.0645071	1.39	-0.0576451
1.39062	0.965349	1.39042	-0.0594705	1.39125	-0.0262484	1.39062	-0.68295	1.39042	0.0811666	1.39062	-0.0690967	1.39146	-0.0614524	1.39167	-0.0646934
1.39229	0.927761	1.39208	-0.0566542	1.39292	-0.0173897	1.39229	-0.672981	1.39208	0.0740886	1.39229	-0.0620857	1.39312	-0.0592321	1.39333	-0.0691786
1.39396	0.898987	1.39375	-0.05766	1.39458	-0.0074878	1.39396	-0.668399	1.39375	0.0628457	1.39396	-0.0607669	1.39479	-0.0604987	1.395	-0.0714213
1.39562	0.873841	1.39542	-0.0614971	1.39625	-0.0001639	1.39562	-0.666797	1.39542	0.0502616	1.39562	-0.0634119	1.39646	-0.0619665	1.39667	-0.0711828
1.39729	0.867948	1.39708	-0.0643656	1.39792	0.00331551	1.39729	-0.665568	1.39708	0.0380874	1.39729	-0.0658259	1.39813	-0.0598803	1.39833	-0.0684187
1.39896	0.894226	1.39875	-0.0671893	1.39958	0.00660121	1.39896	-0.662774	1.39875	0.0294671	1.39896	-0.0671744	1.39979	-0.0564232	1.4	-0.0635013
1.40063	0.952475	1.40042	-0.06973	1.40125	0.0142604	1.40063	-0.664882	1.40042	0.0247881	1.40063	-0.0712499	1.40146	-0.0545904	1.40167	-0.0572726
1.40229	1.02949	1.40208	-0.0732318	1.40292	0.0232235	1.40229	-0.66781	1.40208	0.023149	1.40229	-0.0758916	1.40312	-0.0564978	1.40333	-0.0515357
1.40396	1.09708	1.40375	-0.0753477	1.40458	0.0288263	1.40396	-0.668459	1.40375	0.020355	1.40396	-0.0780895	1.40479	-0.0582263	1.405	-0.0458062
1.40562	1.14574	1.40542	-0.0776052	1.40625	0.031285	1.40562	-0.667386	1.40542	0.0169948	1.40562	-0.0774339	1.40646	-0.0590757	1.40667	-0.0400618
1.40729	1.17825	1.40708	-0.0809878	1.40792	0.0300109	1.40729	-0.665873	1.40708	0.0163913	1.40729	-0.0766292	1.40813	-0.061959	1.40833	-0.0340939
1.40896	1.19345	1.40875	-0.0839457	1.40958	0.0250041	1.40896	-0.669256	1.40875	0.0155941	1.40896	-0.076361	1.40979	-0.0665262	1.41	-0.0290349
1.41063	1.19923	1.41042	-0.0861958	1.41125	0.0159293	1.41063	-0.674933	1.41042	0.0152588	1.41063	-0.075683	1.41146	-0.0713915	1.41167	-0.0267103
1.41229	1.18601	1.41208	-0.0889078	1.41292	0.00631809	1.41229	-0.678591	1.41208	0.0155047	1.41229	-0.0745803	1.41312	-0.0735298	1.41333	-0.0270382
1.41396	1.16745	1.41375	-0.0947043	1.41458	-0.0005439	1.41396	-0.678733	1.41375	0.0212267	1.41396	-0.0721365	1.41479	-0.0724941	1.415	-0.0313818
1.41562	1.14024	1.41542	-0.0995249	1.41625	-0.0048056	1.41562	-0.677176	1.41542	0.0286102	1.41562	-0.067465	1.41646	-0.0697076	1.41667	-0.0373945
1.41729	1.0997	1.41708	-0.101477	1.41792	-0.0064149	1.41729	-0.677787	1.41708	0.0327826	1.41729	-0.0591204	1.41813	-0.0651106	1.41833	-0.0431612
1.41896	1.05239	1.41875	-0.103027	1.41958	-0.0040084	1.41896	-0.678435	1.41875	0.0364259	1.41896	-0.0486299	1.41979	-0.0613257	1.42	-0.0461936
1.42063	1.01823	1.42042	-0.10512	1.42125	0.00062585	1.42063	-0.675671	1.42042	0.0422224	1.42063	-0.0400096	1.42146	-0.0608787	1.42167	-0.0460073
1.42229	1.00721	1.42208	-0.10407	1.42292	0.00235438	1.42229	-0.672296	1.42208	0.0492483	1.42229	-0.0372157	1.42312	-0.0630096	1.42333	-0.0429228
1.42396	0.99995	1.42375	-0.0952631	1.42458	-0.0008941	1.42396	-0.67234	1.42375	0.0530481	1.42396	-0.0389516	1.42479	-0.067167	1.425	-0.0371709
1.42562	0.980943	1.42542	-0.0814497	1.42625	-0.0051111	1.42562	-0.675209	1.42542	0.0540465	1.42562	-0.0442341	1.42646	-0.0684634	1.42667	-0.0311881
1.42729	0.950955	1.42708	-0.0667721	1.42792	-0.0059083	1.42729	-0.678882	1.42708	0.0549406	1.42729	-0.0518262	1.42813	-0.0687465	1.42833	-0.0264421
1.42896	0.914119	1.42875	-0.0525042	1.42958	-0.0047609	1.42896	-0.680759	1.42875	0.0541285	1.42896	-0.0607222	1.42979	-0.0673681	1.43	-0.0229105
1.43063	0.861406	1.43042	-0.0385642	1.43125	-0.0043288	1.43063	-0.683993	1.43042	0.049755	1.43063	-0.0663251	1.43146	-0.0636801	1.43167	-0.0205189
1.43229	0.79982	1.43208	-0.0289679	1.43292	-0.0015944	1.43229	-0.687748	1.43208	0.0447705	1.43229	-0.06596	1.43312	-0.0595003	1.43333	-0.0193864
1.43396	0.746898	1.43375	-0.0244528	1.43458	0.00541657	1.43396	-0.689738	1.43375	0.0432804	1.43396	-0.0633076	1.43479	-0.0561178	1.435	-0.0172779
1.43562	0.720389	1.43542	-0.0239238	1.43625	0.0155866	1.43562	-0.688441	1.43542	0.0474155	1.43562	-0.06219	1.43646	-0.0583678	1.43667	-0.013411
1.43729	0.709251	1.43708	-0.0240356	1.43792	0.0238419	1.43729	-0.683025	1.43708	0.0547469	1.43729	-0.0640303	1.43813	-0.0623912	1.43833	-0.0099465
1.43896	0.705019	1.43875	-0.0222847	1.43958	0.0290126	1.43896	-0.674844	1.43875	0.0633597	1.43896	-0.0658482	1.43979	-0.067316	1.44	-0.0078976
1.44063	0.693753	1.44042	-0.019379	1.44125	0.0335798	1.44063	-0.663027	1.44042	0.0720173	1.44063	-0.0666082	1.44146	-0.0713319	1.44167	-0.0057071
1.44229	0.683747	1.44208	-0.0136495	1.44292	0.0376701	1.44229	-0.649177	1.44208	0.0799298	1.44229	-0.0670627	1.44312	-0.0737756	1.44333	-0.0017583
1.44396	0.68178	1.44375	-0.008896	1.44458	0.0417829	1.44396	-0.639513	1.44375	0.0855476	1.44396	-0.0672862	1.44479	-0.0752136	1.445	0.00223517
1.44562	0.69122	1.44542	-0.0074953	1.44625	0.045687	1.44562	-0.635982	1.44542	0.0866875	1.44562	-0.0649244	1.44646	-0.074625	1.44667	0.00412762
1.44729	0.709951	1.44708	-0.0089481	1.44792	0.0528991	1.44729	-0.637442	1.44708	0.0836998	1.44729	-0.0588149	1.44813	-0.074856	1.44833	0.00594556
1.44896	0.739649	1.44875	-0.0110492	1.44958	0.0636354	1.44896	-0.641033	1.44875	0.0789985	1.44896	-0.0513718	1.44979	-0.076659	1.45	0.00698119
1.45063	0.780314	1.45042	-0.010848	1.45125	0.0744835	1.45063	-0.644729	1.45042	0.0742897	1.45063	-0.0459179	1.45146	-0.0791997	1.45167	0.00592321
1.45229	0.813052	1.45208	-0.0094622	1.45292	0.0829026	1.45229	-0.649333	1.45208	0.0695512	1.45229	-0.0450835	1.45312	-0.0806674	1.45333	0.00248104
1.45396	0.8175	1.45375	-0.005953	1.45458	0.0885725	1.45396	-0.648566	1.45375	0.0641868	1.45396	-0.0461563	1.45479	-0.0812411	1.455	-0.0025406
1.45562	0.798613	1.45542	0.00077486	1.45625	0.0915602	1.45562	-0.642084	1.45542	0.0596493	1.45562	-0.0467524	1.45646	-0.0838488	1.45667	-0.0064522
1.45729	0.776209	1.45708	0.00938773	1.45792	0.0902489	1.45729	-0.632204	1.45708	0.0561997	1.45729	-0.0467971	1.45812	-0.0890568	1.45833	-0.0079423
1.45896	0.755042	1.45875	0.0176057	1.45958	0.0819191	1.45896	-0.624061	1.45875	0.0525266	1.45896	-0.0471398	1.45979	-0.0944063	1.46	-0.0077784
1.46063	0.749908	1.46042	0.0227988	1.46125	0.0686869	1.46063	-0.618838	1.46042	0.0470281	1.46063	-0.0468045	1.46146	-0.100434	1.46167	-0.0065938
1.46229	0.758603	1.46208	0.0250563	1.46292	0.0560358	1.46229	-0.612229	1.46208	0.0414476	1.46229	-0.0402257	1.46313	-0.108272	1.46333	-0.0055805
1.46396	0.779293	1.46375	0.0272319	1.46458	0.046663	1.46396	-0.60454	1.46375	0.0367314	1.46396	-0.0290945	1.46479	-0.117667	1.465	-0.0052452
1.46562	0.809617	1.46542	0.0296682	1.46625	0.038445	1.46562	-0.597499	1.46542	0.033468	1.46562	-0.0190064	1.46646	-0.125781	1.46667	-0.0088736
1.46729	0.845738	1.46708	0.0307783	1.46792	0.0271797	1.46729	-0.594206	1.46708	0.030607	1.46729	-0.0115708	1.46812	-0.130825	1.46833	-0.0184402
1.46896	0.898443	1.46875	0.0284612	1.46958	0.0151321	1.46896	-0.591032	1.46875	0.0280887	1.46896	-0.0059456	1.46979	-0.134505	1.47	-0.0294819
1.47063	0.941113	1.47042	0.0245646	1.47125	0.00586361	1.47063	-0.586957	1.47042	0.0258386	1.47063	-0.0013262	1.47146	-0.138633	1.47167	-0.0398308
1.47229	0.963278	1.47208	0.0226945	1.47292	-0.0033751	1.47229	-0.583239	1.47208	0.022769	1.47229	-0.0011995	1.47313	-0.143752	1.47333	-0.0496581
1.47396	0.981979	1.47375	0.0209436	1.47458	-0.0166148	1.47396	-0.580929	1.47375	0.0177771	1.47396	-0.0040382	1.47479	-0.145823	1.475	-0.0589713
1.47562	0.99583	1.47542	0.0204593	1.47625	-0.031814	1.47562	-0.579052	1.47542	0.0109225	1.47562	-0.0051633	1.47646	-0.142977	1.47667	-0.0634268
1.47729	1.01411	1.47708	0.0215843	1.47792	-0.0439063	1.47729	-0.574119	1.47708	0.00463426	1.47729	-0.0052825	1.47812	-0.137039	1.47833	-0.0615343
1.47896	1.00695	1.47875	0.0265688	1.47958	-0.0510141	1.47896	-0.56906	1.47875	0.00119954	1.47896	-0.005953	1.47979	-0.131175	1.48	-0.0565872
1.48063	0.986062	1.48042	0.0310838	1.48125	-0.0560731	1.48063	-0.567026	1.48042	-8.941e-05	1.48063	-0.007607	1.48146	-0.126138	1.48167	-0.051938
1.48229	0.969864	1.48208	0.0307336	1.48292	-0.0599921	1.48229	-0.567414	1.48208	-0.0015497	1.48229	-0.0070632	1.48313	-0.120744	1.48333	-0.0465438
1.48396	0.950657	1.48375	0.0259057	1.48458	-0.0607297	1.48396	-0.567235	1.48375	-0.0012144	1.48396	-0.0041202	1.48479	-0.117019	1.485	-0.0396222
1.48562	0.93317	1.48542	0.0181273	1.48625	-0.0582933	1.48562	-0.565529	1.48542	0.00239909	1.48562	-0.0007451	1.48646	-0.116326	1.48667	-0.0320598
1.48729	0.91213	1.48708	0.0106543	1.48792	-0.0535324	1.48729	-0.563435	1.48708	0.0090152	1.48729	0.00178069	1.48812	-0.118718	1.48833	-0.0263304
1.48896	0.896394	1.48875	0.00435114	1.48958	-0.0485703	1.48896	-0.561796	1.48875	0.0162572	1.48896	0.00402331	1.48979	-0.121161	1.49	-0.0239909
1.49063	0.885822	1.49042	-0.0010803	1.49125	-0.0437647	1.49063	-0.558481	1.49042	0.0259802	1.49063	0.00573695	1.49146	-0.122175	1.49167	-0.0244826
1.49229	0.883937	1.49208	-0.0031665	1.49292	-0.0362247	1.49229	-0.555553	1.49208	0.0393689	1.49229	0.00470877	1.49313	-0.123061	1.49333	-0.0267178
1.49396	0.908047	1.49375	-0.0022575	1.49458	-0.0252128	1.49396	-0.55486	1.49375	0.0532493	1.49396	-0.0018701	1.49479	-0.125192	1.495	-0.0291467
1.49562	0.959538	1.49542	0.00138581	1.49625	-0.0107065	1.49562	-0.554204	1.49542	0.0636056	1.49562	-0.0136197	1.49646	-0.129134	1.49667	-0.031814
1.49729	1.01996	1.49708	0.00742078	1.49792	0.00526756	1.49729	-0.549026	1.49708	0.0677779	1.49729	-0.0261739	1.49812	-0.132896	1.49833	-0.0359938
1.49896	1.08363	1.49875	0.0179112	1.49958	0.0216514	1.49896	-0.536539	1.49875	0.0679866	1.49896	-0.0376999	1.49979	-0.136547	1.5	-0.0407994
1.50063	1.12552	1.50042	0.039205	1.50125	0.0388101	1.50063	-0.523612	1.50042	0.0642613	1.50063	-0.0490174	1.50146	-0.139795	1.50167	-0.0462085
1.50229	1.13413	1.50208	0.0699386	1.50292	0.0541434	1.50229	-0.513114	1.50208	0.0570715	1.50229	-0.0610501	1.50313	-0.143431	1.50333	-0.0520572
1.50396	1.1236	1.50375	0.105307	1.50458	0.0652671	1.50396	-0.504784	1.50375	0.048615	1.50396	-0.0714809	1.50479	-0.147916	1.505	-0.058718
1.50562	1.11184	1.50542	0.138164	1.50625	0.0716373	1.50562	-0.495784	1.50542	0.0428408	1.50562	-0.0776723	1.50646	-0.150748	1.50667	-0.0663251
1.50729	1.11262	1.50708	0.162788	1.50792	0.0744984	1.50729	-0.488512	1.50708	0.0433475	1.50729	-0.0797585	1.50812	-0.15115	1.50833	-0.0734404
1.50896	1.11847	1.50875	0.174232	1.50958	0.0765398	1.50896	-0.486054	1.50875	0.0508502	1.50896	-0.0777245	1.50979	-0.150181	1.51	-0.0805184
1.51063	1.13856	1.51042	0.170603	1.51125	0.0776872	1.51063	-0.483222	1.51042	0.0640005	1.51063	-0.071317	1.51146	-0.15033	1.51167	-0.0862703
1.51229	1.17701	1.51208	0.152424	1.51292	0.0784248	1.51229	-0.477046	1.51208	0.0788346	1.51229	-0.0595748	1.51313	-0.152148	1.51333	-0.0883415
1.51396	1.21008	1.51375	0.121452	1.51458	0.079006	1.51396	-0.46555	1.51375	0.0900924	1.51396	-0.0427961	1.51479	-0.155225	1.515	-0.0879765
1.51562	1.22298	1.51542	0.0796094	1.51625	0.0795424	1.51562	-0.45307	1.51542	0.0963137	1.51562	-0.0252053	1.51646	-0.162594	1.51667	-0.0876114
1.51729	1.21529	1.51708	0.0310391	1.51792	0.0816733	1.51729	-0.443816	1.51708	0.100374	1.51729	-0.0121891	1.51812	-0.176743	1.51833	-0.0907928
1.51896	1.19501	1.51875	-0.0183955	1.51958	0.0836179	1.51896	-0.439316	1.51875	0.0998229	1.51896	-0.0054464	1.51979	-0.196025	1.52	-0.0974014
1.52062	1.19107	1.52042	-0.0661314	1.52125	0.0857487	1.52062	-0.436954	1.52042	0.0939071	1.52062	-0.001207	1.52146	-0.218473	1.52167	-0.109419
1.52229	1.21288	1.52208	-0.109583	1.52292	0.0885352	1.52229	-0.433199	1.52208	0.0856519	1.52229	0.00408292	1.52313	-0.24271	1.52333	-0.130907
1.52396	1.25526	1.52375	-0.143297	1.52458	0.094004	1.52396	-0.427946	1.52375	0.0823289	1.52396	0.0076741	1.52479	-0.267357	1.525	-0.165045
1.52563	1.30463	1.52542	-0.161082	1.52625	0.101969	1.52563	-0.423484	1.52542	0.0839457	1.52563	0.00786781	1.52646	-0.287682	1.52667	-0.209443
1.52729	1.36003	1.52708	-0.163294	1.52792	0.107855	1.52729	-0.421278	1.52708	0.0848472	1.52729	0.0063628	1.52812	-0.303038	1.52833	-0.255041
1.52896	1.42931	1.52875	-0.153698	1.52958	0.111453	1.52896	-0.421032	1.52875	0.0843257	1.52896	0.00647455	1.52979	-0.315808	1.53	-0.295043
1.53062	1.48851	1.53042	-0.137895	1.53125	0.112005	1.53062	-0.424288	1.53042	0.080511	1.53062	0.00587851	1.53146	-0.324041	1.53167	-0.320606
1.53229	1.52887	1.53208	-0.120379	1.53292	0.111915	1.53229	-0.429891	1.53208	0.0749677	1.53229	0.00105053	1.53313	-0.321351	1.53333	-0.329621
1.53396	1.57013	1.53375	-0.105917	1.53458	0.111103	1.53396	-0.439718	1.53375	0.0694022	1.53396	-0.0056475	1.53479	-0.306636	1.535	-0.316307
1.53563	1.61864	1.53542	-0.0967383	1.53625	0.10933	1.53563	-0.452749	1.53542	0.0668168	1.53563	-0.0125319	1.53646	-0.288852	1.53667	-0.281155
1.53729	1.65925	1.53708	-0.0894368	1.53792	0.11082	1.53729	-0.466578	1.53708	0.0669509	1.53729	-0.0156239	1.53812	-0.270098	1.53833	-0.228882
1.53896	1.67087	1.53875	-0.0822917	1.53958	0.115387	1.53896	-0.477053	1.53875	0.0652596	1.53896	-0.0177175	1.53979	-0.248313	1.54	-0.165641
1.54062	1.67261	1.54042	-0.0747442	1.54125	0.123255	1.54062	-0.48396	1.54042	0.0650361	1.54062	-0.0205263	1.54146	-0.227556	1.54167	-0.100687
1.54229	1.67901	1.54208	-0.067167	1.54292	0.129424	1.54229	-0.489391	1.54208	0.0659674	1.54229	-0.0246242	1.54313	-0.21629	1.54333	-0.0391975
1.54396	1.68001	1.54375	-0.0600517	1.54458	0.1316	1.54396	-0.490457	1.54375	0.0673011	1.54396	-0.0280067	1.54479	-0.216916	1.545	0.00990927
1.54563	1.67096	1.54542	-0.0542477	1.54625	0.130214	1.54563	-0.487164	1.54542	0.0646338	1.54563	-0.0266805	1.54646	-0.220403	1.54667	0.0418276
1.54729	1.65725	1.54708	-0.0509769	1.54792	0.125349	1.54729	-0.481933	1.54708	0.0584349	1.54729	-0.0244826	1.54812	-0.223979	1.54833	0.0567287
1.54896	1.66688	1.54875	-0.051178	1.54958	0.118256	1.54896	-0.479184	1.54875	0.0550002	1.54896	-0.0233278	1.54979	-0.228837	1.55	0.0558794
1.55062	1.7038	1.55042	-0.0528917	1.55125	0.111014	1.55062	-0.476793	1.55042	0.0549853	1.55062	-0.0204816	1.55146	-0.233099	1.55167	0.0413507
1.55229	1.7399	1.55208	-0.0553504	1.55292	0.104934	1.55229	-0.47224	1.55208	0.0566915	1.55229	-0.0153705	1.55313	-0.234522	1.55333	0.0167713
1.55396	1.75759	1.55375	-0.0554919	1.55458	0.102565	1.55396	-0.469886	1.55375	0.0568032	1.55396	-0.0107139	1.55479	-0.231929	1.555	-0.0094548
1.55563	1.75731	1.55542	-0.0524297	1.55625	0.102013	1.55563	-0.470355	1.55542	0.0583902	1.55563	-0.0088289	1.55646	-0.229843	1.55667	-0.0305027
1.55729	1.76471	1.55708	-0.0496283	1.55792	0.101015	1.55729	-0.472993	1.55708	0.0632033	1.55729	-0.0066236	1.55812	-0.229061	1.55833	-0.0473037
1.55896	1.77007	1.55875	-0.0489727	1.55958	0.0988767	1.55896	-0.472806	1.55875	0.0685751	1.55896	-0.0018626	1.55979	-0.230439	1.56	-0.0614822
1.56062	1.76047	1.56042	-0.0511631	1.56125	0.0961497	1.56062	-0.472665	1.56042	0.0713095	1.56062	0.00165403	1.56146	-0.233062	1.56167	-0.0721589
1.56229	1.74137	1.56208	-0.0526384	1.56292	0.0946298	1.56229	-0.476345	1.56208	0.0727996	1.56229	0.00266731	1.56313	-0.236548	1.56333	-0.0766665
1.56396	1.72006	1.56375	-0.0526607	1.56458	0.0920445	1.56396	-0.483789	1.56375	0.074096	1.56396	0.00260025	1.56479	-0.242025	1.565	-0.0777915
1.56563	1.69271	1.56542	-0.0520796	1.56625	0.0890568	1.56563	-0.49419	1.56542	0.0755191	1.56563	0.00341982	1.56646	-0.247791	1.56667	-0.0763535
1.56729	1.65139	1.56708	-0.050351	1.56792	0.0882372	1.56729	-0.502281	1.56708	0.0783652	1.56729	0.00445545	1.56812	-0.250578	1.56833	-0.0736043
1.56896	1.61022	1.56875	-0.0478923	1.56958	0.090681	1.56896	-0.50801	1.56875	0.0827462	1.56896	0.00435859	1.56979	-0.248216	1.57	-0.0684783
1.57062	1.56622	1.57042	-0.0460371	1.57125	0.0939593	1.57062	-0.51143	1.57042	0.0885651	1.57062	0.00343472	1.57146	-0.243478	1.57167	-0.0645071
1.57229	1.51796	1.57208	-0.0467896	1.57292	0.0960827	1.57229	-0.513241	1.57208	0.0956878	1.57229	0.00499189	1.57313	-0.240468	1.57333	-0.0633225
1.57396	1.46371	1.57375	-0.050351	1.57458	0.0972822	1.57396	-0.513561	1.57375	0.104941	1.57396	0.00734627	1.57479	-0.239566	1.575	-0.0634044
1.57563	1.41642	1.57542	-0.0563338	1.57625	0.0988022	1.57563	-0.513375	1.57542	0.11351	1.57563	0.00929087	1.57646	-0.239626	1.57667	-0.0651628
1.57729	1.38073	1.57708	-0.0634938	1.57792	0.0994578	1.57729	-0.514224	1.57708	0.117421	1.57729	0.00909716	1.57812	-0.23976	1.57833	-0.0660866
1.57896	1.34988	1.57875	-0.0700206	1.57958	0.101261	1.57896	-0.520095	1.57875	0.120066	1.57896	0.00879914	1.57979	-0.239924	1.58	-0.0660866
1.58062	1.32348	1.58042	-0.0726208	1.58125	0.10623	1.58062	-0.52622	1.58042	0.128709	1.58062	0.0108406	1.58146	-0.240028	1.58167	-0.0609756
1.58229	1.30422	1.58208	-0.0699311	1.58292	0.116438	1.58229	-0.531659	1.58208	0.140496	1.58229	0.0136271	1.58312	-0.237688	1.58333	-0.0533611
1.58396	1.28634	1.58375	-0.0623688	1.58458	0.130109	1.58396	-0.536017	1.58375	0.149123	1.58396	0.0181645	1.58479	-0.230402	1.585	-0.045903
1.58563	1.2809	1.58542	-0.0518858	1.58625	0.142224	1.58563	-0.540994	1.58542	0.152104	1.58563	0.0212863	1.58646	-0.21863	1.58667	-0.0410005
1.58729	1.28404	1.58708	-0.0405908	1.58792	0.15109	1.58729	-0.5491	1.58708	0.155993	1.58729	0.0225306	1.58813	-0.207059	1.58833	-0.0374243
1.58896	1.29725	1.58875	-0.0284612	1.58958	0.154831	1.58896	-0.554681	1.58875	0.162594	1.58896	0.0230819	1.58979	-0.199445	1.59	-0.0349283
1.59062	1.31699	1.59042	-0.0185966	1.59125	0.154532	1.59062	-0.56015	1.59042	0.16319	1.59062	0.0217333	1.59146	-0.193506	1.59167	-0.0347346
1.59229	1.34039	1.59208	-0.0140592	1.59292	0.147872	1.59229	-0.566043	1.59208	0.156835	1.59229	0.0186712	1.59312	-0.188276	1.59333	-0.0359118
1.59396	1.37213	1.59375	-0.0174567	1.59458	0.137992	1.59396	-0.572376	1.59375	0.148684	1.59396	0.0160858	1.59479	-0.186242	1.595	-0.0377819
1.59563	1.37997	1.59542	-0.0253096	1.59625	0.13195	1.59563	-0.573874	1.59542	0.144497	1.59563	0.0156313	1.59646	-0.189215	1.59667	-0.039503
1.59729	1.35507	1.59708	-0.0334829	1.59792	0.132933	1.59729	-0.570342	1.59708	0.140198	1.59729	0.0152662	1.59813	-0.194557	1.59833	-0.0425577
1.59896	1.30598	1.59875	-0.0399426	1.59958	0.13908	1.59896	-0.569083	1.59875	0.131622	1.59896	0.0104904	1.59979	-0.19718	1.6	-0.046134
1.60062	1.26246	1.60042	-0.0453591	1.60125	0.14466	1.60062	-0.575341	1.60042	0.1233	1.60062	0.00451505	1.60146	-0.198223	1.60167	-0.0504255
1.60229	1.23759	1.60208	-0.0488386	1.60292	0.150144	1.60229	-0.586271	1.60208	0.118293	1.60229	0.00200421	1.60312	-0.199772	1.60333	-0.054948
1.60396	1.219	1.60375	-0.0497401	1.60458	0.155337	1.60396	-0.598051	1.60375	0.115044	1.60396	0.00147521	1.60479	-0.20054	1.605	-0.0583529
1.60563	1.20603	1.60542	-0.049375	1.60625	0.157095	1.60563	-0.612736	1.60542	0.111297	1.60563	0.00286102	1.60646	-0.19972	1.60667	-0.0587478
1.60729	1.20696	1.60708	-0.0496954	1.60792	0.153132	1.60729	-0.627205	1.60708	0.108875	1.60729	0.00750273	1.60813	-0.198014	1.60833	-0.0544414
1.60896	1.22397	1.60875	-0.0537708	1.60958	0.146374	1.60896	-0.636131	1.60875	0.109054	1.60896	0.0150874	1.60979	-0.198021	1.61	-0.0486001
1.61062	1.24199	1.61042	-0.0591949	1.61125	0.14063	1.61062	-0.634424	1.61042	0.112414	1.61062	0.0219122	1.61146	-0.200137	1.61167	-0.0431389
1.61229	1.24916	1.61208	-0.064373	1.61292	0.136279	1.61229	-0.629798	1.61208	0.120819	1.61229	0.0231713	1.61312	-0.20124	1.61333	-0.0394434
1.61396	1.25518	1.61375	-0.0642538	1.61458	0.129715	1.61396	-0.630729	1.61375	0.138693	1.61396	0.0205711	1.61479	-0.202648	1.615	-0.0385121
1.61563	1.28075	1.61542	-0.060603	1.61625	0.123769	1.61563	-0.634342	1.61542	0.166088	1.61563	0.0145361	1.61646	-0.204518	1.61667	-0.0416487
1.61729	1.31775	1.61708	-0.0556558	1.61792	0.121035	1.61729	-0.639178	1.61708	0.203304	1.61729	0.00568479	1.61813	-0.206374	1.61833	-0.0512749
1.61896	1.34189	1.61875	-0.0528991	1.61958	0.11941	1.61896	-0.646464	1.61875	0.248194	1.61896	-0.0021458	1.61979	-0.204764	1.62	-0.064373
1.62062	1.3468	1.62042	-0.0515357	1.62125	0.117548	1.62062	-0.661731	1.62042	0.298962	1.62062	-0.0048578	1.62146	-0.196636	1.62167	-0.0770465
1.62229	1.34127	1.62208	-0.0494719	1.62292	0.114068	1.62229	-0.676781	1.62208	0.352904	1.62229	-0.0017956	1.62312	-0.185438	1.62333	-0.0860095
1.62396	1.3436	1.62375	-0.0464097	1.62458	0.112146	1.62396	-0.684284	1.62375	0.405975	1.62396	0.00235438	1.62479	-0.175729	1.625	-0.0898764
1.62563	1.34709	1.62542	-0.0412613	1.62625	0.109121	1.62563	-0.688106	1.62542	0.455536	1.62563	0.00566244	1.62646	-0.170566	1.62667	-0.0884086
1.62729	1.34666	1.62708	-0.0374839	1.62792	0.104837	1.62729	-0.694632	1.62708	0.492088	1.62729	0.00860542	1.62813	-0.1688	1.62833	-0.0814125
1.62896	1.3528	1.62875	-0.031963	1.62958	0.100955	1.62896	-0.703439	1.62875	0.512555	1.62896	0.010021	1.62979	-0.167757	1.63	-0.0731349
1.63062	1.36086	1.63042	-0.0250414	1.63125	0.0974312	1.63062	-0.707872	1.63042	0.515684	1.63062	0.00809133	1.63146	-0.170089	1.63167	-0.0656992
1.63229	1.36713	1.63208	-0.0190809	1.63292	0.0946522	1.63229	-0.710241	1.63208	0.502951	1.63229	0.00359118	1.63312	-0.173099	1.63333	-0.0612363
1.63396	1.3523	1.63375	-0.0185817	1.63458	0.0925884	1.63396	-0.70975	1.63375	0.474609	1.63396	-0.0026301	1.63479	-0.173874	1.635	-0.0585914
1.63563	1.32035	1.63542	-0.0233352	1.63625	0.0927001	1.63563	-0.706822	1.63542	0.432797	1.63563	-0.0103712	1.63646	-0.169545	1.63667	-0.0578761
1.63729	1.27991	1.63708	-0.0246689	1.63792	0.0938922	1.63729	-0.698544	1.63708	0.384539	1.63729	-0.01771	1.63813	-0.16392	1.63833	-0.0570789
1.63896	1.23771	1.63875	-0.022456	1.63958	0.0927299	1.63896	-0.687674	1.63875	0.335619	1.63896	-0.0215471	1.63979	-0.162512	1.64	-0.0544339
1.64062	1.19274	1.64042	-0.0201613	1.64125	0.0890419	1.64062	-0.678256	1.64042	0.289425	1.64062	-0.0212416	1.64146	-0.162527	1.64167	-0.0509545
1.64229	1.14941	1.64208	-0.0197589	1.64292	0.0853986	1.64229	-0.673234	1.64208	0.249639	1.64229	-0.0184402	1.64312	-0.161819	1.64333	-0.0467449
1.64396	1.12599	1.64375	-0.0204071	1.64458	0.0837669	1.64396	-0.67576	1.64375	0.217602	1.64396	-0.0145435	1.64479	-0.158235	1.645	-0.0409484
1.64562	1.1281	1.64542	-0.0199601	1.64625	0.0834614	1.64562	-0.682227	1.64542	0.194199	1.64562	-0.013195	1.64646	-0.153623	1.64667	-0.0337958
1.64729	1.15241	1.64708	-0.0213534	1.64792	0.0819489	1.64729	-0.690997	1.64708	0.176661	1.64729	-0.0163913	1.64813	-0.149965	1.64833	-0.030525
1.64896	1.17942	1.64875	-0.025183	1.64958	0.0794083	1.64896	-0.697397	1.64875	0.163049	1.64896	-0.0220686	1.64979	-0.149496	1.65	-0.0324175
1.65063	1.22567	1.65042	-0.0320077	1.65125	0.0749528	1.65063	-0.700995	1.65042	0.151217	1.65063	-0.0269338	1.65146	-0.151828	1.65167	-0.039652
1.65229	1.28625	1.65208	-0.0387952	1.65292	0.0666678	1.65229	-0.702031	1.65208	0.139832	1.65229	-0.0325367	1.65312	-0.155471	1.65333	-0.0469089
1.65396	1.34508	1.65375	-0.0426546	1.65458	0.0544339	1.65396	-0.70291	1.65375	0.130437	1.65396	-0.0374988	1.65479	-0.15822	1.655	-0.0560209
1.65562	1.385	1.65542	-0.043653	1.65625	0.0386015	1.65562	-0.706174	1.65542	0.122562	1.65562	-0.0368431	1.65646	-0.163086	1.65667	-0.0674874
1.65729	1.40807	1.65708	-0.0443682	1.65792	0.0218004	1.65729	-0.710502	1.65708	0.116862	1.65729	-0.0285432	1.65813	-0.168234	1.65833	-0.0795498
1.65896	1.42004	1.65875	-0.045225	1.65958	0.00591576	1.65896	-0.718884	1.65875	0.114202	1.65896	-0.0189468	1.65979	-0.16816	1.66	-0.089407
1.66063	1.40619	1.66042	-0.0421256	1.66125	-0.0057369	1.66063	-0.730596	1.66042	0.114635	1.66063	-0.015147	1.66146	-0.161223	1.66167	-0.0943094
1.66229	1.37176	1.66208	-0.0360981	1.66292	-0.0113323	1.66229	-0.741303	1.66208	0.112928	1.66229	-0.017114	1.66312	-0.154473	1.66333	-0.0976101
1.66396	1.32885	1.66375	-0.0314489	1.66458	-0.0135303	1.66396	-0.74786	1.66375	0.105761	1.66396	-0.0227764	1.66479	-0.153393	1.665	-0.100359
1.66562	1.28093	1.66542	-0.0305474	1.66625	-0.0139773	1.66562	-0.750966	1.66542	0.0956878	1.66562	-0.0274926	1.66646	-0.154227	1.66667	-0.100873
1.66729	1.23195	1.66708	-0.0306293	1.66792	-0.0140816	1.66729	-0.754967	1.66708	0.0873581	1.66729	-0.0306591	1.66813	-0.152797	1.66833	-0.0976548
1.66896	1.19981	1.66875	-0.0298172	1.66958	-0.0129938	1.66896	-0.759005	1.66875	0.0794679	1.66896	-0.0326931	1.66979	-0.149138	1.67	-0.0917837
1.67063	1.19212	1.67042	-0.0299513	1.67125	-0.0108033	1.67063	-0.763536	1.67042	0.0720173	1.67063	-0.0351816	1.67146	-0.145391	1.67167	-0.0854656
1.67229	1.19416	1.67208	-0.034079	1.67292	-0.0096336	1.67229	-0.771694	1.67208	0.0710934	1.67229	-0.0354797	1.67312	-0.139885	1.67333	-0.0789687
1.67396	1.20004	1.67375	-0.0389889	1.67458	-0.0097007	1.67396	-0.784241	1.67375	0.0756532	1.67396	-0.0357181	1.67479	-0.132531	1.675	-0.0720322
1.67562	1.20554	1.67542	-0.0417158	1.67625	-0.0103414	1.67562	-0.797324	1.67542	0.0795051	1.67562	-0.0374913	1.67646	-0.125609	1.67667	-0.0663102
1.67729	1.22068	1.67708	-0.0411049	1.67792	-0.0100434	1.67729	-0.807881	1.67708	0.0788122	1.67729	-0.0422895	1.67813	-0.120237	1.67833	-0.0623688
1.67896	1.22875	1.67875	-0.0381395	1.67958	-0.0103861	1.67896	-0.815198	1.67875	0.076659	1.67896	-0.0471398	1.67979	-0.117771	1.68	-0.0584945
1.68063	1.23185	1.68042	-0.0349432	1.68125	-0.0124127	1.68063	-0.818901	1.68042	0.0768155	1.68063	-0.049524	1.68146	-0.11789	1.68167	-0.0536516
1.68229	1.23086	1.68208	-0.0288635	1.68292	-0.014022	1.68229	-0.815898	1.68208	0.0735819	1.68229	-0.0507757	1.68312	-0.119656	1.68333	-0.0514612
1.68396	1.22281	1.68375	-0.0232011	1.68458	-0.0145659	1.68396	-0.809245	1.68375	0.0672936	1.68396	-0.046216	1.68479	-0.123024	1.685	-0.0526235
1.68562	1.2299	1.68542	-0.0201762	1.68625	-0.0149086	1.68562	-0.80736	1.68542	0.0597015	1.68562	-0.0381693	1.68646	-0.127092	1.68667	-0.0547767
1.68729	1.2377	1.68708	-0.0210926	1.68792	-0.0158697	1.68729	-0.813432	1.68708	0.0520945	1.68729	-0.0303462	1.68813	-0.130728	1.68833	-0.0553876
1.68896	1.25034	1.68875	-0.0223666	1.68958	-0.0157654	1.68896	-0.827715	1.68875	0.0444651	1.68896	-0.0275001	1.68979	-0.132866	1.69	-0.0562519
1.69063	1.25671	1.69042	-0.0215545	1.69125	-0.0151396	1.69063	-0.844106	1.69042	0.0344887	1.69063	-0.0298694	1.69146	-0.135742	1.69167	-0.058651
1.69229	1.26478	1.69208	-0.0205413	1.69292	-0.0151768	1.69229	-0.862978	1.69208	0.0258535	1.69229	-0.0346154	1.69312	-0.140309	1.69333	-0.0602081
1.69396	1.28274	1.69375	-0.0178143	1.69458	-0.0145659	1.69396	-0.880264	1.69375	0.0212192	1.69396	-0.0422224	1.69479	-0.144027	1.695	-0.0592023
1.69562	1.29436	1.69542	-0.0129119	1.69625	-0.0108555	1.69562	-0.891984	1.69542	0.0245571	1.69562	-0.0496805	1.69646	-0.142112	1.69667	-0.0594407
1.69729	1.27972	1.69708	-0.006564	1.69792	-0.0056773	1.69729	-0.897892	1.69708	0.0349879	1.69729	-0.052765	1.69813	-0.135906	1.69833	-0.0638068
1.69896	1.24295	1.69875	-0.0028759	1.69958	-0.0017956	1.69896	-0.895284	1.69875	0.0477284	1.69896	-0.0499338	1.69979	-0.129961	1.7	-0.0721142
1.70063	1.20939	1.70042	-0.0006258	1.70125	0.00128895	1.70063	-0.887245	1.70042	0.0594407	1.70063	-0.0430197	1.70146	-0.126779	1.70167	-0.0799969
1.70229	1.21154	1.70208	0.00341237	1.70292	0.00531971	1.70229	-0.87367	1.70208	0.069119	1.70229	-0.0347868	1.70312	-0.125922	1.70333	-0.0861734
1.70396	1.24438	1.70375	0.00789016	1.70458	0.010252	1.70396	-0.855237	1.70375	0.0772402	1.70396	-0.0279322	1.70479	-0.123993	1.705	-0.0912473
1.70562	1.28055	1.70542	0.00911951	1.70625	0.0134334	1.70562	-0.835232	1.70542	0.0786334	1.70562	-0.0268295	1.70646	-0.124283	1.70667	-0.0938401
1.70729	1.31828	1.70708	0.00753999	1.70792	0.0136644	1.70729	-0.816166	1.70708	0.0733808	1.70729	-0.0333488	1.70812	-0.129618	1.70833	-0.0940487
1.70896	1.3564	1.70875	0.00510365	1.70958	0.0129566	1.70896	-0.804365	1.70875	0.0656918	1.70896	-0.0408441	1.70979	-0.136711	1.71	-0.0899434
1.71063	1.39317	1.71042	0.00228733	1.71125	0.0122487	1.71063	-0.801042	1.71042	0.0626668	1.71063	-0.042744	1.71146	-0.140525	1.71167	-0.0849962
1.71229	1.39786	1.71208	-0.0022948	1.71292	0.0123754	1.71229	-0.806257	1.71208	0.065811	1.71229	-0.0402406	1.71313	-0.137456	1.71333	-0.0803247
1.71396	1.3494	1.71375	-0.0074282	1.71458	0.012517	1.71396	-0.816733	1.71375	0.0728294	1.71396	-0.0397563	1.71479	-0.132322	1.715	-0.077948
1.71562	1.27918	1.71542	-0.0086427	1.71625	0.0117645	1.71562	-0.825092	1.71542	0.0828206	1.71562	-0.0411347	1.71646	-0.129379	1.71667	-0.0782907
1.71729	1.23043	1.71708	-0.0085235	1.71792	0.0137836	1.71729	-0.828981	1.71708	0.0964999	1.71729	-0.0409335	1.71812	-0.129715	1.71833	-0.0783578
1.71896	1.19858	1.71875	-0.0067949	1.71958	0.0195578	1.71896	-0.83068	1.71875	0.111215	1.71896	-0.0439659	1.71979	-0.133999	1.72	-0.078544
1.72063	1.13983	1.72042	-0.0061616	1.72125	0.0282675	1.72063	-0.832997	1.72042	0.122078	1.72063	-0.0515878	1.72146	-0.141367	1.72167	-0.0792593
1.72229	1.05605	1.72208	-0.0057071	1.72292	0.0358596	1.72229	-0.837065	1.72208	0.126906	1.72229	-0.0624135	1.72313	-0.151455	1.72333	-0.0821874
1.72396	0.994079	1.72375	-0.0043139	1.72458	0.04071	1.72396	-0.844047	1.72375	0.128329	1.72396	-0.0663847	1.72479	-0.161618	1.725	-0.0872836
1.72562	0.974447	1.72542	-0.0024736	1.72625	0.0454411	1.72562	-0.855066	1.72542	0.129849	1.72562	-0.0656098	1.72646	-0.166543	1.72667	-0.0920668
1.72729	0.957698	1.72708	0.00205636	1.72792	0.0515953	1.72729	-0.862695	1.72708	0.130631	1.72729	-0.0625625	1.72812	-0.168435	1.72833	-0.0970662
1.72896	0.929847	1.72875	0.00517815	1.72958	0.0583902	1.72896	-0.863306	1.72875	0.132494	1.72896	-0.0554994	1.72979	-0.169896	1.73	-0.102617
1.73063	0.917725	1.73042	0.00644475	1.73125	0.0646114	1.73063	-0.857435	1.73042	0.137202	1.73063	-0.0472739	1.73146	-0.17111	1.73167	-0.107557
1.73229	0.931449	1.73208	0.00558048	1.73292	0.0679418	1.73229	-0.848934	1.73208	0.144921	1.73229	-0.0395775	1.73313	-0.171043	1.73333	-0.112243
1.73396	0.952169	1.73375	0.0031665	1.73458	0.0698045	1.73396	-0.841781	1.73375	0.150248	1.73396	-0.039205	1.73479	-0.172824	1.735	-0.114046
1.73562	0.948824	1.73542	5.9605e-05	1.73625	0.0732541	1.73562	-0.837542	1.73542	0.151031	1.73562	-0.0406653	1.73646	-0.178494	1.73667	-0.114016
1.73729	0.928737	1.73708	-0.0022203	1.73792	0.0793934	1.73729	-0.84053	1.73708	0.14966	1.73729	-0.0415966	1.73812	-0.182792	1.73833	-0.113241
1.73896	0.903763	1.73875	-0.0018254	1.73958	0.0867173	1.73896	-0.848241	1.73875	0.148766	1.73896	-0.0414029	1.73979	-0.184029	1.74	-0.113584
1.74063	0.885472	1.74042	0.00089407	1.74125	0.0918284	1.74063	-0.861362	1.74042	0.144392	1.74063	-0.0405982	1.74146	-0.187025	1.74167	-0.116639
1.74229	0.871301	1.74208	0.00373274	1.74292	0.0969917	1.74229	-0.879288	1.74208	0.136316	1.74229	-0.0394285	1.74313	-0.195399	1.74333	-0.119165
1.74396	0.851221	1.74375	0.00667572	1.74458	0.103079	1.74396	-0.899442	1.74375	0.126563	1.74396	-0.0377819	1.74479	-0.201769	1.745	-0.123903
1.74562	0.831395	1.74542	0.00787526	1.74625	0.107162	1.74562	-0.91552	1.74542	0.119671	1.74562	-0.0377893	1.74646	-0.204451	1.74667	-0.133306
1.74729	0.815541	1.74708	0.00552088	1.74792	0.10635	1.74729	-0.927165	1.74708	0.114404	1.74729	-0.0385717	1.74812	-0.205919	1.74833	-0.146516
1.74896	0.80739	1.74875	-0.0006929	1.74958	0.102736	1.74896	-0.935622	1.74875	0.107519	1.74896	-0.0402033	1.74979	-0.207208	1.75	-0.158966
1.75063	0.80242	1.75042	-0.0074431	1.75125	0.102192	1.75063	-0.938602	1.75042	0.100888	1.75063	-0.0416115	1.75146	-0.204958	1.75167	-0.168458
1.75229	0.798918	1.75208	-0.0134334	1.75292	0.104755	1.75229	-0.931144	1.75208	0.0906214	1.75229	-0.0416338	1.75313	-0.196479	1.75333	-0.175975
1.75396	0.806481	1.75375	-0.0186637	1.75458	0.108361	1.75396	-0.914454	1.75375	0.08028	1.75396	-0.0374839	1.75479	-0.187069	1.755	-0.178553
1.75562	0.807062	1.75542	-0.0251979	1.75625	0.11193	1.75562	-0.898652	1.75542	0.0698939	1.75562	-0.0309721	1.75646	-0.180207	1.75667	-0.172712
1.75729	0.804491	1.75708	-0.0350028	1.75792	0.114627	1.75729	-0.886016	1.75708	0.0617728	1.75729	-0.0277609	1.75812	-0.175566	1.75833	-0.159733
1.75896	0.808448	1.75875	-0.0452027	1.75958	0.11529	1.75896	-0.87405	1.75875	0.0540093	1.75896	-0.0292063	1.75979	-0.170655	1.76	-0.146545
1.76063	0.822954	1.76042	-0.0545159	1.76125	0.113003	1.76063	-0.862673	1.76042	0.046581	1.76063	-0.0340715	1.76146	-0.163309	1.76167	-0.133276
1.76229	0.839159	1.76208	-0.0606626	1.76292	0.10898	1.76229	-0.856131	1.76208	0.0439137	1.76229	-0.041917	1.76313	-0.155337	1.76333	-0.120573
1.76396	0.844583	1.76375	-0.0658557	1.76458	0.104345	1.76396	-0.852905	1.76375	0.0437275	1.76396	-0.053063	1.76479	-0.150397	1.765	-0.108853
1.76562	0.86426	1.76542	-0.0673011	1.76625	0.10094	1.76562	-0.846796	1.76542	0.0415072	1.76562	-0.0614673	1.76646	-0.148214	1.76667	-0.100478
1.76729	0.904299	1.76708	-0.0630766	1.76792	0.101879	1.76729	-0.838667	1.76708	0.0354275	1.76729	-0.0630468	1.76812	-0.146583	1.76833	-0.0937656
1.76896	0.947312	1.76875	-0.0563338	1.76958	0.106826	1.76896	-0.831544	1.76875	0.030525	1.76896	-0.0608638	1.76979	-0.143886	1.77	-0.0848621
1.77062	0.970788	1.77042	-0.0493452	1.77125	0.113204	1.77062	-0.825562	1.77042	0.0286847	1.77062	-0.0582114	1.77146	-0.142716	1.77167	-0.0759661
1.77229	0.975363	1.77208	-0.0432357	1.77292	0.120007	1.77229	-0.816383	1.77208	0.0274926	1.77229	-0.0538006	1.77313	-0.142246	1.77333	-0.067763
1.77396	0.969313	1.77375	-0.0359938	1.77458	0.126809	1.77396	-0.80651	1.77375	0.0242665	1.77396	-0.0474229	1.77479	-0.13978	1.775	-0.0608414
1.77563	0.950553	1.77542	-0.0296086	1.77625	0.132032	1.77563	-0.800982	1.77542	0.0227615	1.77563	-0.0441819	1.77646	-0.135101	1.77667	-0.0527054
1.77729	0.90535	1.77708	-0.024125	1.77792	0.130311	1.77729	-0.800043	1.77708	0.0237525	1.77729	-0.0456125	1.77812	-0.1323	1.77833	-0.0449196
1.77896	0.845633	1.77875	-0.0182167	1.77958	0.122942	1.77896	-0.8009	1.77875	0.0247434	1.77896	-0.0462383	1.77979	-0.133216	1.78	-0.0394434
1.78062	0.801831	1.78042	-0.0147447	1.78125	0.112988	1.78062	-0.801258	1.78042	0.0217929	1.78062	-0.04448	1.78146	-0.134207	1.78167	-0.037007
1.78229	0.783436	1.78208	-0.0137389	1.78292	0.104137	1.78229	-0.803195	1.78208	0.0171065	1.78229	-0.0456572	1.78313	-0.135876	1.78333	-0.0368804
1.78396	0.781588	1.78375	-0.0167191	1.78458	0.0970885	1.78396	-0.804164	1.78375	0.0160113	1.78396	-0.0502095	1.78479	-0.140607	1.785	-0.0390485
1.78563	0.785738	1.78542	-0.0211373	1.78625	0.0901371	1.78563	-0.798568	1.78542	0.019826	1.78563	-0.0561029	1.78646	-0.146695	1.78667	-0.0451282
1.78729	0.808306	1.78708	-0.0253245	1.78792	0.0844896	1.78729	-0.781134	1.78708	0.0233948	1.78729	-0.0596568	1.78812	-0.14963	1.78833	-0.0539422
1.78896	0.848763	1.78875	-0.0286475	1.78958	0.0774786	1.78896	-0.749439	1.78875	0.0210181	1.78896	-0.0657663	1.78979	-0.147484	1.79	-0.0636503
1.79062	0.88685	1.79042	-0.0285208	1.79125	0.0687167	1.79062	-0.697389	1.79042	0.0141934	1.79062	-0.0718161	1.79146	-0.144541	1.79167	-0.0719577
1.79229	0.906155	1.79208	-0.0274554	1.79292	0.0575185	1.79229	-0.612557	1.79208	0.00973791	1.79229	-0.0716373	1.79313	-0.143275	1.79333	-0.0776798
1.79396	0.900678	1.79375	-0.0246763	1.79458	0.045225	1.79396	-0.482388	1.79375	0.00789762	1.79396	-0.0619814	1.79479	-0.140563	1.795	-0.0818446
1.79563	0.888363	1.79542	-0.0223294	1.79625	0.0349358	1.79563	-0.28605	1.79542	0.00383705	1.79563	-0.0470206	1.79646	-0.136584	1.79667	-0.0844374
1.79729	0.863098	1.79708	-0.022836	1.79792	0.0287443	1.79729	0.00727177	1.79708	-0.0022799	1.79729	-0.0344589	1.79812	-0.132494	1.79833	-0.0875071
1.79896	0.829384	1.79875	-0.0246018	1.79958	0.0282452	1.79896	0.439391	1.79875	-0.0059828	1.79896	-0.0243485	1.79979	-0.131197	1.8	-0.0897869
1.80062	0.779256	1.80042	-0.0258386	1.80125	0.0308156	1.80062	1.05675	1.80042	-0.0034645	1.80062	-0.0192448	1.80146	-0.133768	1.80167	-0.0911057
1.80229	0.727013	1.80208	-0.0258386	1.80292	0.0337586	1.80229	1.90647	1.80208	-0.001356	1.80229	-0.0188053	1.80313	-0.138462	1.80333	-0.0917688
1.80396	0.688046	1.80375	-0.0269786	1.80458	0.0361055	1.80396	3.03987	1.80375	-0.0023395	1.80396	-0.0240505	1.80479	-0.146069	1.805	-0.0895932
1.80563	0.646219	1.80542	-0.0277609	1.80625	0.0378713	1.80563	4.50114	1.80542	-0.0016242	1.80563	-0.0302717	1.80646	-0.154458	1.80667	-0.0834838
1.80729	0.597499	1.80708	-0.0256374	1.80792	0.0388175	1.80729	6.31618	1.80708	0.00546873	1.80729	-0.0332147	1.80812	-0.163436	1.80833	-0.0731349
1.80896	0.539444	1.80875	-0.0237599	1.80958	0.0398904	1.80896	8.48138	1.80875	0.0179633	1.80896	-0.0330359	1.80979	-0.172421	1.81	-0.0619739
1.81062	0.505693	1.81042	-0.0247657	1.81125	0.0426993	1.81062	10.9577	1.81042	0.0269264	1.81062	-0.0296608	1.81146	-0.179425	1.81167	-0.0530705
1.81229	0.500403	1.81208	-0.0261888	1.81292	0.0484958	1.81229	13.6773	1.81208	0.0331327	1.81229	-0.0248253	1.81313	-0.183672	1.81333	-0.0483543
1.81396	0.50804	1.81375	-0.0250936	1.81458	0.0565946	1.81396	16.5387	1.81375	0.0404194	1.81396	-0.0185147	1.81479	-0.183597	1.815	-0.0500605
1.81563	0.5254	1.81542	-0.0229701	1.81625	0.0647828	1.81563	19.4105	1.81542	0.0445917	1.81563	-0.0138655	1.81646	-0.180051	1.81667	-0.0571832
1.81729	0.567496	1.81708	-0.0205189	1.81792	0.0708625	1.81729	22.1449	1.81708	0.0411347	1.81729	-0.0134408	1.81812	-0.174835	1.81833	-0.0649467
1.81896	0.628956	1.81875	-0.0150129	1.81958	0.0732616	1.81896	24.601	1.81875	0.0317842	1.81896	-0.014998	1.81979	-0.16848	1.82	-0.0710338
1.82062	0.67465	1.82042	-0.0080839	1.82125	0.0722483	1.82062	26.6588	1.82042	0.0273287	1.82062	-0.015825	1.82146	-0.163175	1.82167	-0.0769198
1.82229	0.69008	1.82208	-0.0040829	1.82292	0.0688285	1.82229	28.2195	1.82208	0.0294	1.82229	-0.0152439	1.82313	-0.160888	1.82333	-0.0817403
1.82396	0.708528	1.82375	-0.0037625	1.82458	0.0619888	1.82396	29.217	1.82375	0.0316501	1.82396	-0.0164211	1.82479	-0.161804	1.825	-0.0836328
1.82563	0.744149	1.82542	-0.0037402	1.82625	0.0529289	1.82563	29.6223	1.82542	0.0323951	1.82563	-0.0184849	1.82646	-0.164785	1.82667	-0.083141
1.82729	0.778042	1.82708	-0.0049993	1.82792	0.042595	1.82729	29.445	1.82708	0.0349656	1.82729	-0.0213385	1.82812	-0.167891	1.82833	-0.0856891
1.82896	0.806354	1.82875	-0.0109449	1.82958	0.0335276	1.82896	28.7186	1.82875	0.0406355	1.82896	-0.0266284	1.82979	-0.171237	1.83	-0.0914037
1.83062	0.842631	1.83042	-0.0186414	1.83125	0.0274256	1.83062	27.4994	1.83042	0.0446588	1.83062	-0.0357106	1.83146	-0.1764	1.83167	-0.0938177
1.83229	0.897132	1.83208	-0.024803	1.83292	0.0237823	1.83229	25.8628	1.83208	0.0432283	1.83229	-0.0446886	1.83312	-0.18046	1.83333	-0.0924543
1.83396	0.937939	1.83375	-0.0289083	1.83458	0.023976	1.83396	23.896	1.83375	0.038676	1.83396	-0.0497997	1.83479	-0.180848	1.835	-0.0898317
1.83563	0.95512	1.83542	-0.033021	1.83625	0.0258014	1.83563	21.6881	1.83542	0.0365227	1.83563	-0.0524893	1.83646	-0.18011	1.83667	-0.0876561
1.83729	0.965029	1.83708	-0.0364929	1.83792	0.02864	1.83729	19.329	1.83708	0.0374019	1.83729	-0.0520051	1.83813	-0.179008	1.83833	-0.0844598
1.83896	0.974156	1.83875	-0.0391454	1.83958	0.0304058	1.83896	16.9093	1.83875	0.0374243	1.83896	-0.0466704	1.83979	-0.177972	1.84	-0.0800565
1.84062	0.995025	1.84042	-0.0413284	1.84125	0.0308379	1.84062	14.5146	1.84042	0.037007	1.84062	-0.037685	1.84146	-0.174358	1.84167	-0.0791177
1.84229	1.01522	1.84208	-0.0426546	1.84292	0.0295713	1.84229	12.2209	1.84208	0.0380874	1.84229	-0.0320077	1.84312	-0.170961	1.84333	-0.0804365
1.84396	1.02584	1.84375	-0.0408366	1.84458	0.0247136	1.84396	10.0876	1.84375	0.0441521	1.84396	-0.0329837	1.84479	-0.168979	1.845	-0.0812337
1.84563	1.01478	1.84542	-0.0379607	1.84625	0.0177547	1.84563	8.15973	1.84542	0.0504181	1.84563	-0.0373945	1.84646	-0.167176	1.84667	-0.0797883
1.84729	0.994138	1.84708	-0.0384971	1.84792	0.00894815	1.84729	6.4676	1.84708	0.0541061	1.84729	-0.0409409	1.84813	-0.166021	1.84833	-0.0769347
1.84896	0.980295	1.84875	-0.0428036	1.84958	2.2352e-05	1.84896	5.0241	1.84875	0.0561923	1.84896	-0.0445917	1.84979	-0.166766	1.85	-0.0743568
1.85062	0.964656	1.85042	-0.0463277	1.85125	-0.0096932	1.85062	3.82201	1.85042	0.0580624	1.85062	-0.0486299	1.85146	-0.166312	1.85167	-0.0685528
1.85229	0.943579	1.85208	-0.0460595	1.85292	-0.0184327	1.85229	2.83664	1.85208	0.0613183	1.85229	-0.05088	1.85312	-0.163414	1.85333	-0.0599474
1.85396	0.92914	1.85375	-0.0454411	1.85458	-0.022918	1.85396	2.04517	1.85375	0.0630841	1.85396	-0.0487939	1.85479	-0.162982	1.855	-0.0500083
1.85563	0.940956	1.85542	-0.0460371	1.85625	-0.0250936	1.85563	1.4283	1.85542	0.063777	1.85563	-0.0433251	1.85646	-0.166997	1.85667	-0.042811
1.85729	0.960134	1.85708	-0.0443831	1.85792	-0.0256598	1.85729	0.960581	1.85708	0.0645369	1.85729	-0.03694	1.85813	-0.173859	1.85833	-0.0393838
1.85896	0.965513	1.85875	-0.0372753	1.85958	-0.0268891	1.85896	0.61097	1.85875	0.0675172	1.85896	-0.0300258	1.85979	-0.178873	1.86	-0.0377148
1.86062	0.95357	1.86042	-0.0327528	1.86125	-0.0279844	1.86062	0.352368	1.86042	0.0726655	1.86062	-0.0237599	1.86146	-0.181399	1.86167	-0.0378415
1.86229	0.943437	1.86208	-0.0345707	1.86292	-0.0312179	1.86229	0.169411	1.86208	0.0769198	1.86229	-0.0195354	1.86312	-0.183284	1.86333	-0.0422299
1.86396	0.949338	1.86375	-0.0406727	1.86458	-0.0362545	1.86396	0.0417829	1.86375	0.0794828	1.86396	-0.0170544	1.86479	-0.184931	1.865	-0.0521168
1.86563	0.972942	1.86542	-0.0460744	1.86625	-0.0392199	1.86563	-0.0513345	1.86542	0.0821277	1.86563	-0.0154451	1.86646	-0.186689	1.86667	-0.0632703
1.86729	1.00502	1.86708	-0.049524	1.86792	-0.0371411	1.86729	-0.124656	1.86708	0.0852197	1.86729	-0.0163615	1.86813	-0.187211	1.86833	-0.0711903
1.86896	1.04623	1.86875	-0.054121	1.86958	-0.0326335	1.86896	-0.184439	1.86875	0.0869706	1.86896	-0.0198334	1.86979	-0.184759	1.87	-0.076592
1.87062	1.08595	1.87042	-0.0551566	1.87125	-0.027746	1.87062	-0.229292	1.87042	0.0846833	1.87062	-0.0244007	1.87146	-0.183143	1.87167	-0.0811592
1.87229	1.12958	1.87208	-0.0523403	1.87292	-0.0221804	1.87229	-0.265464	1.87208	0.0806898	1.87229	-0.0285357	1.87312	-0.183247	1.87333	-0.0800639
1.87396	1.1774	1.87375	-0.0473708	1.87458	-0.0170469	1.87396	-0.297621	1.87375	0.0760853	1.87396	-0.0331551	1.87479	-0.182934	1.875	-0.0727922
1.87563	1.21973	1.87542	-0.0445321	1.87625	-0.0146627	1.87563	-0.329308	1.87542	0.0712946	1.87563	-0.0393614	1.87646	-0.179581	1.87667	-0.0629053
1.87729	1.26287	1.87708	-0.0437051	1.87792	-0.0172704	1.87729	-0.364684	1.87708	0.0650659	1.87729	-0.0462681	1.87813	-0.174813	1.87833	-0.0528693
1.87896	1.3025	1.87875	-0.0431165	1.87958	-0.0207871	1.87896	-0.402317	1.87875	0.0577346	1.87896	-0.0517145	1.87979	-0.17225	1.88	-0.0421405
1.88062	1.34572	1.88042	-0.0426024	1.88125	-0.0242516	1.88062	-0.445783	1.88042	0.0491813	1.88062	-0.054121	1.88146	-0.171907	1.88167	-0.0300705
1.88229	1.37103	1.88208	-0.0409707	1.88292	-0.0273809	1.88229	-0.493057	1.88208	0.0408888	1.88229	-0.0527352	1.88312	-0.171438	1.88333	-0.0225678
1.88396	1.37144	1.88375	-0.0362769	1.88458	-0.0328124	1.88396	-0.542305	1.88375	0.034146	1.88396	-0.0487044	1.88479	-0.168793	1.885	-0.0184998
1.88563	1.37288	1.88542	-0.0247434	1.88625	-0.0394359	1.88563	-0.590362	1.88542	0.0291839	1.88563	-0.044167	1.88646	-0.166394	1.88667	-0.0174865
1.88729	1.38175	1.88708	-0.0129789	1.88792	-0.044927	1.88729	-0.631437	1.88708	0.0252128	1.88729	-0.0400245	1.88813	-0.16395	1.88833	-0.0187829
1.88896	1.39065	1.88875	-0.0042617	1.88958	-0.0500605	1.88896	-0.665389	1.88875	0.0216812	1.88896	-0.039719	1.88979	-0.163414	1.89	-0.0193417
1.89062	1.39015	1.89042	0.00035018	1.89125	-0.0569448	1.89062	-0.694081	1.89042	0.0218451	1.89062	-0.0433326	1.89146	-0.163473	1.89167	-0.0193641
1.89229	1.38787	1.89208	0.00288337	1.89292	-0.0671968	1.89229	-0.720054	1.89208	0.0232607	1.89229	-0.0500232	1.89312	-0.163987	1.89333	-0.0174567
1.89396	1.40432	1.89375	0.00308454	1.89458	-0.0778437	1.89396	-0.744879	1.89375	0.0241101	1.89396	-0.0567511	1.89479	-0.167452	1.895	-0.0156537
1.89562	1.4235	1.89542	-0.001885	1.89625	-0.0894517	1.89562	-0.769727	1.89542	0.0255182	1.89562	-0.0615939	1.89646	-0.171855	1.89667	-0.012517
1.89729	1.44371	1.89708	-0.0072271	1.89792	-0.102632	1.89729	-0.796214	1.89708	0.0308529	1.89729	-0.0665039	1.89813	-0.175208	1.89833	-0.0086725
1.89896	1.45906	1.89875	-0.010401	1.89958	-0.116147	1.89896	-0.822924	1.89875	0.0406131	1.89896	-0.0689179	1.89979	-0.173822	1.9	-0.0097081
1.90063	1.48263	1.90042	-0.0103936	1.90125	-0.126809	1.90063	-0.8469	1.90042	0.0493079	1.90063	-0.0685155	1.90146	-0.171468	1.90167	-0.0151247
1.90229	1.52216	1.90208	-0.008896	1.90292	-0.133835	1.90229	-0.868999	1.90208	0.0566244	1.90229	-0.0636056	1.90312	-0.172451	1.90333	-0.0223443
1.90396	1.56526	1.90375	-0.0062138	1.90458	-0.140101	1.90396	-0.889435	1.90375	0.0620186	1.90396	-0.0569224	1.90479	-0.174522	1.905	-0.0287816
1.90562	1.60058	1.90542	-0.0034124	1.90625	-0.145264	1.90562	-0.907905	1.90542	0.0645593	1.90562	-0.0521019	1.90646	-0.174344	1.90667	-0.0327751
1.90729	1.61613	1.90708	-0.0029653	1.90792	-0.149392	1.90729	-0.920892	1.90708	0.0634417	1.90729	-0.0458434	1.90813	-0.171982	1.90833	-0.0363141
1.90896	1.62527	1.90875	-0.0037849	1.90958	-0.150882	1.90896	-0.928827	1.90875	0.060834	1.90896	-0.0390634	1.90979	-0.172496	1.91	-0.0397414
1.91063	1.6195	1.91042	-0.0062436	1.91125	-0.152484	1.91063	-0.937454	1.91042	0.0592917	1.91063	-0.0323355	1.91146	-0.174917	1.91167	-0.0419393
1.91229	1.59559	1.91208	-0.0118464	1.91292	-0.154853	1.91229	-0.948519	1.91208	0.0569746	1.91229	-0.0301003	1.91312	-0.177056	1.91333	-0.0440106
1.91396	1.55978	1.91375	-0.0203922	1.91458	-0.154845	1.91396	-0.957325	1.91375	0.054501	1.91396	-0.0325143	1.91479	-0.177361	1.915	-0.0444353
1.91562	1.51343	1.91542	-0.0296235	1.91625	-0.150323	1.91562	-0.960328	1.91542	0.0516698	1.91562	-0.0352636	1.91646	-0.179045	1.91667	-0.0453293
1.91729	1.46622	1.91708	-0.0331402	1.91792	-0.141583	1.91729	-0.962451	1.91708	0.0466704	1.91729	-0.039354	1.91813	-0.183001	1.91833	-0.0440031
1.91896	1.43031	1.91875	-0.0326708	1.91958	-0.133157	1.91896	-0.969931	1.91875	0.0403598	1.91896	-0.0458732	1.91979	-0.188306	1.92	-0.0382885
1.92063	1.42327	1.92042	-0.0288114	1.92125	-0.12672	1.92063	-0.976436	1.92042	0.0363514	1.92063	-0.0552088	1.92146	-0.192195	1.92167	-0.0328645
1.92229	1.43561	1.92208	-0.0226274	1.92292	-0.119381	1.92229	-0.97625	1.92208	0.0377595	1.92229	-0.0641793	1.92312	-0.19075	1.92333	-0.0289679
1.92396	1.44674	1.92375	-0.0148043	1.92458	-0.110477	1.92396	-0.970662	1.92375	0.0411048	1.92396	-0.0698566	1.92479	-0.18514	1.925	-0.0304729
1.92562	1.46937	1.92542	-0.0033155	1.92625	-0.102423	1.92562	-0.964075	1.92542	0.0434145	1.92562	-0.072822	1.92646	-0.177287	1.92667	-0.0354573
1.92729	1.51158	1.92708	0.00625849	1.92792	-0.0981018	1.92729	-0.956453	1.92708	0.0471473	1.92729	-0.075087	1.92813	-0.171065	1.92833	-0.042595
1.92896	1.56061	1.92875	0.0133291	1.92958	-0.0963882	1.92896	-0.945658	1.92875	0.0502318	1.92896	-0.0745356	1.92979	-0.166737	1.93	-0.0507534
1.93063	1.59581	1.93042	0.0172108	1.93125	-0.0916272	1.93063	-0.934124	1.93042	0.0512973	1.93063	-0.0729859	1.93146	-0.164941	1.93167	-0.0567511
1.93229	1.62622	1.93208	0.0205338	1.93292	-0.0835285	1.93229	-0.923798	1.93208	0.0497475	1.93229	-0.0711903	1.93312	-0.169292	1.93333	-0.0598207
1.93396	1.66098	1.93375	0.0225827	1.93458	-0.0761151	1.93396	-0.917695	1.93375	0.0510141	1.93396	-0.071615	1.93479	-0.179477	1.935	-0.0594631
1.93562	1.68982	1.93542	0.0186414	1.93625	-0.0694469	1.93562	-0.915848	1.93542	0.0537485	1.93562	-0.0731871	1.93646	-0.191599	1.93667	-0.0576749
1.93729	1.70178	1.93708	0.011988	1.93792	-0.0612289	1.93729	-0.916593	1.93708	0.0557676	1.93729	-0.0733882	1.93813	-0.201821	1.93833	-0.0566319
1.93896	1.69119	1.93875	0.00694394	1.93958	-0.0502542	1.93896	-0.918806	1.93875	0.0571981	1.93896	-0.0740364	1.93979	-0.206679	1.94	-0.056304
1.94063	1.66732	1.94042	0.00407547	1.94125	-0.0408515	1.94063	-0.923611	1.94042	0.0575334	1.94063	-0.0726059	1.94146	-0.207081	1.94167	-0.0571758
1.94229	1.63089	1.94208	0.00017136	1.94292	-0.0354871	1.94229	-0.928111	1.94208	0.0578389	1.94229	-0.0706539	1.94312	-0.202082	1.94333	-0.0578463
1.94396	1.5933	1.94375	-0.0044703	1.94458	-0.0320598	1.94396	-0.930525	1.94375	0.0542626	1.94396	-0.0697076	1.94479	-0.19145	1.945	-0.0565127
1.94562	1.56019	1.94542	-0.005357	1.94625	-0.0310093	1.94562	-0.931174	1.94542	0.0514165	1.94562	-0.0719428	1.94646	-0.177346	1.94667	-0.0527427
1.94729	1.52867	1.94708	-0.0022724	1.94792	-0.0324622	1.94729	-0.935234	1.94708	0.0502765	1.94729	-0.076592	1.94813	-0.16275	1.94833	-0.0487193
1.94896	1.51432	1.94875	0.00071526	1.94958	-0.0362843	1.94896	-0.941083	1.94875	0.052616	1.94896	-0.0807643	1.94979	-0.153527	1.95	-0.04749
1.95063	1.51215	1.95042	0.00140816	1.95125	-0.0390783	1.95063	-0.943542	1.95042	0.0595003	1.95063	-0.0832975	1.95146	-0.152312	1.95167	-0.0475943
1.95229	1.5169	1.95208	-0.0004396	1.95292	-0.0422075	1.95229	-0.94299	1.95208	0.0666753	1.95229	-0.0838265	1.95312	-0.156961	1.95333	-0.048928
1.95396	1.5112	1.95375	-0.0042394	1.95458	-0.0454634	1.95396	-0.937477	1.95375	0.070855	1.95396	-0.0819936	1.95479	-0.167109	1.955	-0.0504628
1.95562	1.49859	1.95542	-0.0089854	1.95625	-0.048168	1.95562	-0.93171	1.95542	0.0685751	1.95562	-0.082843	1.95646	-0.180259	1.95667	-0.0515133
1.95729	1.48688	1.95708	-0.0123158	1.95792	-0.0485256	1.95729	-0.926152	1.95708	0.0582859	1.95729	-0.086844	1.95812	-0.192195	1.95833	-0.0507087
1.95896	1.47843	1.95875	-0.0099689	1.95958	-0.0489056	1.95896	-0.923462	1.95875	0.0328049	1.95896	-0.0952631	1.95979	-0.199899	1.96	-0.0485405
1.96063	1.4731	1.96042	0.00297278	1.96125	-0.0511482	1.96063	-0.924766	1.96042	-0.0190958	1.96063	-0.10962	1.96146	-0.201985	1.96167	-0.0480264
1.96229	1.45826	1.96208	0.0274777	1.96292	-0.0532866	1.96229	-0.929743	1.96208	-0.0916868	1.96229	-0.127785	1.96313	-0.203825	1.96333	-0.0476018
1.96396	1.43381	1.96375	0.0548959	1.96458	-0.0560209	1.96396	-0.939481	1.96375	-0.163965	1.96396	-0.147186	1.96479	-0.204652	1.965	-0.0462979
1.96562	1.41323	1.96542	0.0745505	1.96625	-0.0602007	1.96562	-0.948444	1.96542	-0.213385	1.96562	-0.159517	1.96646	-0.203572	1.96667	-0.0448748
1.96729	1.41038	1.96708	0.0801831	1.96792	-0.0673905	1.96729	-0.952288	1.96708	-0.229865	1.96729	-0.166036	1.96812	-0.204042	1.96833	-0.0494793
1.96896	1.40087	1.96875	0.075005	1.96958	-0.0755936	1.96896	-0.95094	1.96875	-0.211038	1.96896	-0.163689	1.96979	-0.209771	1.97	-0.0665337
1.97063	1.37542	1.97042	0.059478	1.97125	-0.0844672	1.97063	-0.946969	1.97042	-0.152938	1.97063	-0.153832	1.97146	-0.225589	1.97167	-0.100009
1.97229	1.34613	1.97208	0.0320599	1.97292	-0.091888	1.97229	-0.946782	1.97208	-0.0626072	1.97229	-0.139996	1.97313	-0.24537	1.97333	-0.153944
1.97396	1.33239	1.97375	-0.0025034	1.97458	-0.0957474	1.97396	-0.950091	1.97375	0.0401065	1.97396	-0.12558	1.97479	-0.26489	1.975	-0.220172
1.97562	1.33747	1.97542	-0.0372678	1.97625	-0.0965446	1.97562	-0.954419	1.97542	0.132374	1.97562	-0.112548	1.97646	-0.282772	1.97667	-0.287361
1.97729	1.3431	1.97708	-0.0656843	1.97792	-0.0950173	1.97729	-0.958487	1.97708	0.201091	1.97729	-0.0991076	1.97812	-0.296161	1.97833	-0.339538
1.97896	1.35417	1.97875	-0.090532	1.97958	-0.0925809	1.97896	-0.960782	1.97875	0.245765	1.97896	-0.0895262	1.97979	-0.302933	1.98	-0.36519
1.98063	1.37565	1.98042	-0.111595	1.98125	-0.0895411	1.98063	-0.964411	1.98042	0.267528	1.98063	-0.0811741	1.98146	-0.295632	1.98167	-0.357561
1.98229	1.42895	1.98208	-0.123903	1.98292	-0.0848472	1.98229	-0.959888	1.98208	0.268787	1.98229	-0.0735745	1.98313	-0.276625	1.98333	-0.313133
1.98396	1.49498	1.98375	-0.12368	1.98458	-0.0793338	1.98396	-0.949129	1.98375	0.253081	1.98396	-0.0656396	1.98479	-0.251524	1.985	-0.242367
1.98562	1.5412	1.98542	-0.112049	1.98625	-0.0730082	1.98562	-0.938967	1.98542	0.226155	1.98562	-0.0591055	1.98646	-0.224762	1.98667	-0.157408
1.98729	1.55653	1.98708	-0.0946969	1.98792	-0.0696033	1.98729	-0.934385	1.98708	0.193037	1.98729	-0.0570565	1.98812	-0.198565	1.98833	-0.0709817
1.98896	1.55061	1.98875	-0.0761524	1.98958	-0.0664294	1.98896	-0.935167	1.98875	0.159256	1.98896	-0.0581667	1.98979	-0.172406	1.99	0.00622869
1.99063	1.52684	1.99042	-0.0603423	1.99125	-0.0588447	1.99063	-0.933804	1.99042	0.129946	1.99063	-0.0627041	1.99146	-0.149973	1.99167	0.0663251
1.99229	1.47426	1.99208	-0.0498593	1.99292	-0.0504106	1.99229	-0.936724	1.99208	0.110067	1.99229	-0.0687093	1.99313	-0.135668	1.99333	0.104293
1.99396	1.41966	1.99375	-0.0465363	1.99458	-0.0451729	1.99396	-0.941642	1.99375	0.0997409	1.99396	-0.0755712	1.99479	-0.129454	1.995	0.119746
1.99562	1.37331	1.99542	-0.048168	1.99625	-0.0463352	1.99562	-0.945352	1.99542	0.0938997	1.99562	-0.082776	1.99646	-0.129968	1.99667	0.115223
1.99729	1.33618	1.99708	-0.050649	1.99792	-0.0487641	1.99729	-0.945322	1.99708	0.0910088	1.99729	-0.085257	1.99812	-0.136837	1.99833	0.0953823
1.99896	1.28546	1.99875	-0.0509322	1.99958	-0.0518486	1.99896	-0.940032	1.99875	0.0891909	1.99896	-0.0824779	1.99979	-0.14735	2	0.0685304
2.00062	1.23678	2.00042	-0.0486523	2.00125	-0.0556633	2.00062	-0.931725	2.00042	0.0907779	2.00062	-0.0780076	2.00146	-0.158735	2.00167	0.0429675
2.00229	1.19368	2.00208	-0.0458583	2.00292	-0.0600293	2.00229	-0.92192	2.00208	0.0907853	2.00229	-0.0726059	2.00312	-0.166155	2.00333	0.0218153
2.00396	1.14981	2.00375	-0.0400618	2.00458	-0.0652298	2.00396	-0.915758	2.00375	0.0877678	2.00396	-0.063993	2.00479	-0.17079	2.005	0.00634789
2.00563	1.10629	2.00542	-0.0314713	2.00625	-0.0691041	2.00563	-0.914626	2.00542	0.0812635	2.00563	-0.0519976	2.00646	-0.175342	2.00667	-0.0067204
2.00729	1.07837	2.00708	-0.0250638	2.00792	-0.071153	2.00729	-0.914209	2.00708	0.0744238	2.00729	-0.0444502	2.00813	-0.177853	2.00833	-0.0188425
2.00896	1.08636	2.00875	-0.0260696	2.00958	-0.0702888	2.00896	-0.914708	2.00875	0.0689104	2.00896	-0.0444427	2.00979	-0.17707	2.01	-0.0296533
2.01063	1.11018	2.01042	-0.034526	2.01125	-0.0703782	2.01063	-0.916965	2.01042	0.0639111	2.01063	-0.0476986	2.01146	-0.17228	2.01167	-0.0369325
2.01229	1.13168	2.01208	-0.0442788	2.01292	-0.0705346	2.01229	-0.920013	2.01208	0.0625476	2.01229	-0.0509024	2.01313	-0.167221	2.01333	-0.0388548
2.01396	1.14048	2.01375	-0.0538304	2.01458	-0.0692159	2.01396	-0.923157	2.01375	0.0657439	2.01396	-0.0579432	2.01479	-0.164948	2.015	-0.0370294
2.01562	1.13638	2.01542	-0.0622123	2.01625	-0.0650361	2.01562	-0.921555	2.01542	0.0760034	2.01562	-0.0700057	2.01646	-0.16471	2.01667	-0.0331104
2.01729	1.12351	2.01708	-0.0668839	2.01792	-0.0597462	2.01729	-0.919111	2.01708	0.088945	2.01729	-0.081189	2.01812	-0.164799	2.01833	-0.0297725
2.01896	1.11024	2.01875	-0.0644624	2.01958	-0.0560135	2.01896	-0.91967	2.01875	0.100933	2.01896	-0.0877827	2.01979	-0.168048	2.02	-0.0282452
2.02062	1.09561	2.02042	-0.055261	2.02125	-0.0523776	2.02062	-0.927351	2.02042	0.108019	2.02062	-0.0918508	2.02146	-0.175521	2.02167	-0.0290573
2.02229	1.08679	2.02208	-0.0450611	2.02292	-0.0492111	2.02229	-0.936404	2.02208	0.109315	2.02229	-0.0965074	2.02312	-0.18438	2.02333	-0.0328198
2.02396	1.08443	2.02375	-0.0388697	2.02458	-0.044778	2.02396	-0.939682	2.02375	0.107482	2.02396	-0.0984296	2.02479	-0.190429	2.025	-0.0398979
2.02562	1.1041	2.02542	-0.0390336	2.02625	-0.0393242	2.02562	-0.942774	2.02542	0.103422	2.02562	-0.0944361	2.02646	-0.19113	2.02667	-0.0474826
2.02729	1.13183	2.02708	-0.0439584	2.02792	-0.0313222	2.02729	-0.94723	2.02708	0.100374	2.02729	-0.0873059	2.02813	-0.190809	2.02833	-0.0530928
2.02896	1.13837	2.02875	-0.050202	2.02958	-0.0196472	2.02896	-0.951804	2.02875	0.0999346	2.02896	-0.079371	2.02979	-0.187263	2.03	-0.0532642
2.03063	1.12833	2.03042	-0.0568926	2.03125	-0.0072122	2.03063	-0.951208	2.03042	0.102647	2.03063	-0.0725761	2.03146	-0.181317	2.03167	-0.0503212
2.03229	1.10883	2.03208	-0.0628605	2.03292	0.00480562	2.03229	-0.950083	2.03208	0.106029	2.03229	-0.067763	2.03313	-0.174411	2.03333	-0.0458732
2.03396	1.08355	2.03375	-0.0659227	2.03458	0.0152215	2.03396	-0.95322	2.03375	0.107303	2.03396	-0.0657812	2.03479	-0.168085	2.035	-0.041537
2.03563	1.04994	2.03542	-0.0616536	2.03625	0.0238493	2.03563	-0.956796	2.03542	0.105143	2.03563	-0.0653043	2.03646	-0.165127	2.03667	-0.0384226
2.03729	1.01868	2.03708	-0.0519976	2.03792	0.0299662	2.03729	-0.959255	2.03708	0.101417	2.03729	-0.065662	2.03812	-0.164397	2.03833	-0.0338256
2.03896	1.01793	2.03875	-0.04296	2.03958	0.0333562	2.03896	-0.95994	2.03875	0.0966266	2.03896	-0.0675544	2.03979	-0.165731	2.04	-0.0302941
2.04062	1.03933	2.04042	-0.0378639	2.04125	0.0347346	2.04062	-0.96336	2.04042	0.093922	2.04062	-0.0713691	2.04146	-0.168145	2.04167	-0.0276938
2.04229	1.06091	2.04208	-0.0367984	2.04292	0.0346675	2.04229	-0.967339	2.04208	0.0950843	2.04229	-0.0760779	2.04312	-0.170879	2.04333	-0.0282675
2.04396	1.07795	2.04375	-0.0381768	2.04458	0.0348836	2.04396	-0.966214	2.04375	0.099875	2.04396	-0.0797808	2.04479	-0.172041	2.045	-0.028953
2.04562	1.08341	2.04542	-0.043951	2.04625	0.0378788	2.04562	-0.958264	2.04542	0.10702	2.04562	-0.0844002	2.04646	-0.171177	2.04667	-0.0282228
2.04729	1.0802	2.04708	-0.0510141	2.04792	0.0435635	2.04729	-0.949062	2.04708	0.111334	2.04729	-0.0867397	2.04813	-0.16766	2.04833	-0.0265688
2.04896	1.05095	2.04875	-0.0555292	2.04958	0.0487119	2.04896	-0.945553	2.04875	0.110708	2.04896	-0.0877082	2.04979	-0.166193	2.05	-0.0253245
2.05063	1.0011	2.05042	-0.0544265	2.05125	0.0529289	2.05063	-0.946514	2.05042	0.103638	2.05063	-0.0862107	2.05146	-0.164703	2.05167	-0.0274554
2.05229	0.952199	2.05208	-0.0495762	2.05292	0.0553429	2.05229	-0.950716	2.05208	0.0927672	2.05229	-0.0831187	2.05313	-0.160582	2.05333	-0.0310019
2.05396	0.919335	2.05375	-0.045158	2.05458	0.0573397	2.05396	-0.960611	2.05375	0.0817701	2.05396	-0.0820756	2.05479	-0.15562	2.055	-0.0352263
2.05563	0.904389	2.05542	-0.0400469	2.05625	0.0584796	2.05563	-0.978164	2.05542	0.0744984	2.05563	-0.0828281	2.05646	-0.151575	2.05667	-0.0379458
2.05729	0.893019	2.05708	-0.034526	2.05792	0.0583455	2.05729	-0.995643	2.05708	0.071846	2.05729	-0.0865757	2.05812	-0.151567	2.05833	-0.0431836
2.05896	0.900753	2.05875	-0.0318885	2.05958	0.0592023	2.05896	-1.00941	2.05875	0.0765324	2.05896	-0.0885427	2.05979	-0.151962	2.06	-0.0505596
2.06062	0.931367	2.06042	-0.0346228	2.06125	0.0611097	2.06062	-1.02133	2.06042	0.0859276	2.06062	-0.0890344	2.06146	-0.153646	2.06167	-0.0560433
2.06229	0.968955	2.06208	-0.0424013	2.06292	0.0660345	2.06229	-1.03265	2.06208	0.0957325	2.06229	-0.0897795	2.06312	-0.154987	2.06333	-0.0586361
2.06396	0.984281	2.06375	-0.0476167	2.06458	0.0722408	2.06396	-1.0403	2.06375	0.101238	2.06396	-0.0901222	2.06479	-0.155039	2.065	-0.0583827
2.06562	0.982158	2.06542	-0.0513569	2.06625	0.0779107	2.06562	-1.04176	2.06542	0.100866	2.06562	-0.0895262	2.06646	-0.154436	2.06667	-0.0562891
2.06729	0.974059	2.06708	-0.0577867	2.06792	0.0830144	2.06729	-1.04294	2.06708	0.098832	2.06729	-0.0882074	2.06813	-0.153512	2.06833	-0.0492111
2.06896	0.956438	2.06875	-0.0654459	2.06958	0.0859648	2.06896	-1.04453	2.06875	0.0971109	2.06896	-0.0879019	2.06979	-0.153154	2.07	-0.0385195
2.07063	0.936702	2.07042	-0.0721142	2.07125	0.089407	2.07063	-1.04464	2.07042	0.0980645	2.07063	-0.0882596	2.07146	-0.151798	2.07167	-0.030525
2.07229	0.924557	2.07208	-0.0740364	2.07292	0.0923723	2.07229	-1.04263	2.07208	0.103474	2.07229	-0.0884831	2.07313	-0.15232	2.07333	-0.0249445
2.07396	0.92762	2.07375	-0.0754073	2.07458	0.0924841	2.07396	-1.04322	2.07375	0.114314	2.07396	-0.0893995	2.07479	-0.15422	2.075	-0.0205711
2.07563	0.914402	2.07542	-0.075981	2.07625	0.0896528	2.07563	-1.04964	2.07542	0.126809	2.07563	-0.0916272	2.07646	-0.156522	2.07667	-0.0175983
2.07729	0.895843	2.07708	-0.072062	2.07792	0.0848845	2.07729	-1.06036	2.07708	0.137746	2.07729	-0.0938699	2.07812	-0.15831	2.07833	-0.0158846
2.07896	0.892542	2.07875	-0.0625625	2.07958	0.0815019	2.07896	-1.07077	2.07875	0.144631	2.07896	-0.0952706	2.07979	-0.160106	2.08	-0.0156313
2.08062	0.897601	2.08042	-0.0496656	2.08125	0.0779107	2.08062	-1.07551	2.08042	0.146858	2.08062	-0.0959784	2.08146	-0.163183	2.08167	-0.0116378
2.08229	0.895187	2.08208	-0.0379682	2.08292	0.0727251	2.08229	-1.07573	2.08208	0.144593	2.08229	-0.0951365	2.08312	-0.165314	2.08333	-0.005953
2.08396	0.887647	2.08375	-0.0286773	2.08458	0.0683367	2.08396	-1.07583	2.08375	0.139631	2.08396	-0.0921935	2.08479	-0.167176	2.085	0.00043958
2.08562	0.904776	2.08542	-0.0222176	2.08625	0.0666902	2.08562	-1.07785	2.08542	0.13683	2.08562	-0.0877976	2.08646	-0.168279	2.08667	0.00862777
2.08729	0.930488	2.08708	-0.0177398	2.08792	0.0680834	2.08729	-1.07855	2.08708	0.134468	2.08729	-0.0832751	2.08812	-0.166699	2.08833	0.0151917
2.08896	0.935167	2.08875	-0.0152737	2.08958	0.0701398	2.08896	-1.0771	2.08875	0.130415	2.08896	-0.0802577	2.08979	-0.162266	2.09	0.018701
2.09063	0.915915	2.09042	-0.0136495	2.09125	0.0714883	2.09063	-1.07649	2.09042	0.125676	2.09063	-0.0798777	2.09146	-0.158392	2.09167	0.0184104
2.09229	0.894837	2.09208	-0.0108629	2.09292	0.0752434	2.09229	-1.07732	2.09208	0.120774	2.09229	-0.0813827	2.09313	-0.160091	2.09333	0.0191256
2.09396	0.885293	2.09375	-0.0075325	2.09458	0.0821054	2.09396	-1.0755	2.09375	0.115789	2.09396	-0.0849962	2.09479	-0.16623	2.095	0.0201017
2.09563	0.887528	2.09542	-0.0050813	2.09625	0.0918508	2.09563	-1.0731	2.09542	0.109881	2.09563	-0.088416	2.09646	-0.170708	2.09667	0.0175908
2.09729	0.900574	2.09708	-0.0064895	2.09792	0.100687	2.09729	-1.06974	2.09708	0.105307	2.09729	-0.0911057	2.09813	-0.173226	2.09833	0.0122264
2.09896	0.920437	2.09875	-0.0092834	2.09958	0.105739	2.09896	-1.06633	2.09875	0.102289	2.09896	-0.0906289	2.09979	-0.172548	2.1	0.00938773
2.10062	0.950903	2.10042	-0.0094697	2.10125	0.106208	2.10062	-1.06713	2.10042	0.0984818	2.10062	-0.085406	2.10146	-0.168741	2.10167	0.0104532
2.10229	0.990465	2.10208	-0.0069216	2.10292	0.101559	2.10229	-1.07457	2.10208	0.0956729	2.10229	-0.0809655	2.10312	-0.162005	2.10333	0.0126362
2.10396	1.03063	2.10375	-0.0040084	2.10458	0.0908375	2.10396	-1.08736	2.10375	0.0955388	2.10396	-0.0789836	2.10479	-0.155911	2.105	0.0147373
2.10562	1.05944	2.10542	-0.0024736	2.10625	0.0747889	2.10562	-1.09465	2.10542	0.0960082	2.10562	-0.0809133	2.10646	-0.154272	2.10667	0.016585
2.10729	1.06645	2.10708	-0.0012815	2.10792	0.0592619	2.10729	-1.09504	2.10708	0.0960156	2.10729	-0.0850409	2.10812	-0.154726	2.10833	0.018321
2.10896	1.06001	2.10875	-0.0008568	2.10958	0.0506491	2.10896	-1.09349	2.10875	0.0960529	2.10896	-0.090085	2.10979	-0.156291	2.11	0.0187159
2.11063	1.03954	2.11042	-0.0021607	2.11125	0.0496954	2.11063	-1.09224	2.11042	0.0990629	2.11063	-0.0952184	2.11146	-0.157483	2.11167	0.0158921
2.11229	1.01203	2.11208	-0.005424	2.11292	0.0529438	2.11229	-1.09218	2.11208	0.102058	2.11229	-0.093013	2.11313	-0.156358	2.11333	0.00930578
2.11396	0.981674	2.11375	-0.0098795	2.11458	0.0611246	2.11396	-1.09275	2.11375	0.102334	2.11396	-0.0829697	2.11479	-0.152133	2.115	-0.0019819
2.11563	0.951909	2.11542	-0.0142455	2.11625	0.0728443	2.11563	-1.1011	2.11542	0.101805	2.11563	-0.0701919	2.11646	-0.148587	2.11667	-0.0141785
2.11729	0.924975	2.11708	-0.0175014	2.11792	0.0846312	2.11729	-1.11962	2.11708	0.101455	2.11729	-0.0617579	2.11813	-0.147857	2.11833	-0.023298
2.11896	0.904426	2.11875	-0.0195056	2.11958	0.0920072	2.11896	-1.14152	2.11875	0.102818	2.11896	-0.0603348	2.11979	-0.148386	2.12	-0.0296533
2.12062	0.898764	2.12042	-0.0224635	2.12125	0.0956282	2.12062	-1.15821	2.12042	0.105783	2.12062	-0.0614822	2.12146	-0.147268	2.12167	-0.0333786
2.12229	0.899874	2.12208	-0.026077	2.12292	0.0980347	2.12229	-1.16611	2.12208	0.112183	2.12229	-0.0637844	2.12312	-0.14624	2.12333	-0.0377521
2.12396	0.897832	2.12375	-0.0288785	2.12458	0.100166	2.12396	-1.16762	2.12375	0.121318	2.12396	-0.0660717	2.12479	-0.145078	2.125	-0.0414103
2.12562	0.886098	2.12542	-0.0281855	2.12625	0.102438	2.12562	-1.1603	2.12542	0.131488	2.12562	-0.0651032	2.12646	-0.141047	2.12667	-0.0448227
2.12729	0.8711	2.12708	-0.0253692	2.12792	0.105307	2.12729	-1.14319	2.12708	0.141092	2.12729	-0.0592098	2.12812	-0.135437	2.12833	-0.0486001
2.12896	0.85894	2.12875	-0.0216514	2.12958	0.106901	2.12896	-1.12242	2.12875	0.148743	2.12896	-0.0509024	2.12979	-0.131257	2.13	-0.053674
2.13063	0.853591	2.13042	-0.0171736	2.13125	0.108473	2.13063	-1.10633	2.13042	0.15723	2.13063	-0.0467002	2.13146	-0.13043	2.13167	-0.060901
2.13229	0.858434	2.13208	-0.0119209	2.13292	0.109985	2.13229	-1.09707	2.13208	0.167936	2.13229	-0.0472292	2.13313	-0.130661	2.13333	-0.0668094
2.13396	0.861861	2.13375	-0.0052303	2.13458	0.109658	2.13396	-1.09217	2.13375	0.177942	2.13396	-0.050135	2.13479	-0.130907	2.135	-0.0710785
2.13563	0.866622	2.13542	5.9605e-05	2.13625	0.106595	2.13563	-1.0917	2.13542	0.180364	2.13563	-0.0560731	2.13646	-0.133336	2.13667	-0.0773221
2.13729	0.89217	2.13708	0.00377744	2.13792	0.101291	2.13729	-1.09915	2.13708	0.179708	2.13729	-0.0647381	2.13813	-0.135302	2.13833	-0.0881106
2.13896	0.946514	2.13875	0.00200421	2.13958	0.100069	2.13896	-1.11118	2.13875	0.183783	2.13896	-0.0722185	2.13979	-0.137679	2.14	-0.100426
2.14062	1.00386	2.14042	-0.0036806	2.14125	0.100762	2.14062	-1.12207	2.14042	0.190787	2.14062	-0.0736415	2.14146	-0.13791	2.14167	-0.106424
2.14229	1.03806	2.14208	-0.0094175	2.14292	0.100836	2.14229	-1.12659	2.14208	0.19104	2.14229	-0.0720471	2.14312	-0.138924	2.14333	-0.106655
2.14396	1.059	2.14375	-0.0120327	2.14458	0.0982434	2.14396	-1.12612	2.14375	0.185199	2.14396	-0.0696555	2.14479	-0.141181	2.145	-0.104584
2.14562	1.08431	2.14542	-0.0109971	2.14625	0.0923648	2.14562	-1.12458	2.14542	0.186115	2.14562	-0.0661835	2.14646	-0.144459	2.14667	-0.102557
2.14729	1.10169	2.14708	-0.0085384	2.14792	0.0865161	2.14729	-1.12088	2.14708	0.193998	2.14729	-0.0581816	2.14812	-0.149533	2.14833	-0.0984296
2.14896	1.0924	2.14875	-0.001289	2.14958	0.0809878	2.14896	-1.11639	2.14875	0.199445	2.14896	-0.0501275	2.14979	-0.154018	2.15	-0.0921041
2.15062	1.06118	2.15042	0.00853091	2.15125	0.0771061	2.15062	-1.11146	2.15042	0.196271	2.15062	-0.0451207	2.15146	-0.159591	2.15167	-0.0893697
2.15229	1.02478	2.15208	0.0177622	2.15292	0.0730082	2.15229	-1.10682	2.15208	0.191249	2.15229	-0.0443608	2.15313	-0.163302	2.15333	-0.0893548
2.15396	1.00194	2.15375	0.0241846	2.15458	0.0680536	2.15396	-1.10258	2.15375	0.186674	2.15396	-0.0479668	2.15479	-0.162907	2.155	-0.090234
2.15563	0.994988	2.15542	0.0293404	2.15625	0.0659972	2.15563	-1.09994	2.15542	0.18014	2.15563	-0.0544712	2.15646	-0.156365	2.15667	-0.0885278
2.15729	1.00096	2.15708	0.0323579	2.15792	0.0653416	2.15729	-1.1031	2.15708	0.16693	2.15729	-0.0630096	2.15813	-0.1477	2.15833	-0.0851601
2.15896	1.01404	2.15875	0.0315979	2.15958	0.063099	2.15896	-1.1107	2.15875	0.15343	2.15896	-0.0665411	2.15979	-0.140466	2.16	-0.0802577
2.16063	1.02166	2.16042	0.0294298	2.16125	0.0580102	2.16063	-1.11794	2.16042	0.145994	2.16063	-0.0651851	2.16146	-0.13642	2.16167	-0.0724494
2.16229	1.02711	2.16208	0.0266507	2.16292	0.0534579	2.16229	-1.12626	2.16208	0.143632	2.16229	-0.0627115	2.16312	-0.132285	2.16333	-0.0644922
2.16396	1.02222	2.16375	0.0227541	2.16458	0.0532344	2.16396	-1.13578	2.16375	0.143446	2.16396	-0.0617728	2.16479	-0.127092	2.165	-0.05918
2.16562	1.013	2.16542	0.015147	2.16625	0.0561997	2.16562	-1.14424	2.16542	0.139117	2.16562	-0.0644624	2.16646	-0.123307	2.16667	-0.0573993
2.16729	0.996545	2.16708	0.00739098	2.16792	0.0599772	2.16729	-1.14563	2.16708	0.135556	2.16729	-0.0673532	2.16812	-0.121094	2.16833	-0.0561327
2.16896	0.974633	2.16875	0.0025928	2.16958	0.0610203	2.16896	-1.14008	2.16875	0.132322	2.16896	-0.0743195	2.16979	-0.120044	2.17	-0.0544339
2.17062	0.966653	2.17042	-0.0003278	2.17125	0.059098	2.17062	-1.13446	2.17042	0.127353	2.17062	-0.0834092	2.17146	-0.118278	2.17167	-0.0546426
2.17229	0.975579	2.17208	-0.0029504	2.17292	0.0571012	2.17229	-1.13103	2.17208	0.118539	2.17229	-0.0904202	2.17313	-0.117376	2.17333	-0.0572726
2.17396	0.997879	2.17375	-0.0059977	2.17458	0.055261	2.17396	-1.12885	2.17375	0.107251	2.17396	-0.091359	2.17479	-0.12131	2.175	-0.0605658
2.17563	1.00515	2.17542	-0.0072271	2.17625	0.0517964	2.17563	-1.12492	2.17542	0.0986233	2.17563	-0.0838414	2.17646	-0.130184	2.17667	-0.0612289
2.17729	1.00531	2.17708	-0.007242	2.17792	0.0456274	2.17729	-1.11979	2.17708	0.0922382	2.17729	-0.0757724	2.17813	-0.139847	2.17833	-0.060387
2.17896	1.00852	2.17875	-0.0100657	2.17958	0.0403151	2.17896	-1.11656	2.17875	0.0870153	2.17896	-0.0669062	2.17979	-0.145748	2.18	-0.0583678
2.18063	1.00675	2.18042	-0.0163242	2.18125	0.0357106	2.18063	-1.11618	2.18042	0.083141	2.18063	-0.0592023	2.18146	-0.147067	2.18167	-0.0566542
2.18229	0.982001	2.18208	-0.0229478	2.18292	0.0302345	2.18229	-1.11724	2.18208	0.0818372	2.18229	-0.0517517	2.18312	-0.147887	2.18333	-0.0575632
2.18396	0.948347	2.18375	-0.0279993	2.18458	0.0231788	2.18396	-1.11742	2.18375	0.0857189	2.18396	-0.0480488	2.18479	-0.14846	2.185	-0.0608191
2.18562	0.924982	2.18542	-0.0308976	2.18625	0.0160039	2.18562	-1.11792	2.18542	0.0935495	2.18562	-0.0500828	2.18646	-0.147089	2.18667	-0.0654608
2.18729	0.9128	2.18708	-0.0352859	2.18792	0.00866503	2.18729	-1.11957	2.18708	0.10398	2.18729	-0.0550672	2.18812	-0.144437	2.18833	-0.0704303
2.18896	0.898004	2.18875	-0.0402108	2.18958	0.00235438	2.18896	-1.11958	2.18875	0.111148	2.18896	-0.0602156	2.18979	-0.144869	2.19	-0.0760257
2.19062	0.88647	2.19042	-0.0441298	2.19125	7.4506e-06	2.19062	-1.11381	2.19042	0.112332	2.19062	-0.0637844	2.19146	-0.147097	2.19167	-0.0800639
2.19229	0.899732	2.19208	-0.0465512	2.19292	0.00049174	2.19229	-1.10149	2.19208	0.110403	2.19229	-0.0662655	2.19313	-0.149101	2.19333	-0.078164
2.19396	0.93361	2.19375	-0.0469834	2.19458	0.00016391	2.19396	-1.08953	2.19375	0.110373	2.19396	-0.0650063	2.19479	-0.148282	2.195	-0.0703558
2.19563	0.97502	2.19542	-0.0476986	2.19625	-0.0021979	2.19563	-1.08208	2.19542	0.115827	2.19563	-0.0611842	2.19646	-0.145622	2.19667	-0.0609532
2.19729	0.998124	2.19708	-0.0453368	2.19792	-0.00453	2.19729	-1.08062	2.19708	0.123247	2.19729	-0.056006	2.19813	-0.141054	2.19833	-0.0536293
2.19896	1.00622	2.19875	-0.0403523	2.19958	-0.0077486	2.19896	-1.08378	2.19875	0.129916	2.19896	-0.0532642	2.19979	-0.133313	2.2	-0.0530034
2.20063	1.0112	2.20042	-0.0334531	2.20125	-0.0137687	2.20063	-1.08901	2.20042	0.133917	2.20063	-0.0519529	2.20146	-0.124775	2.20167	-0.0573695
2.20229	1.02464	2.20208	-0.0265837	2.20292	-0.0199899	2.20229	-1.09527	2.20208	0.135869	2.20229	-0.0500679	2.20312	-0.115335	2.20333	-0.0650659
2.20396	1.02429	2.20375	-0.0215471	2.20458	-0.0217259	2.20396	-1.09874	2.20375	0.134707	2.20396	-0.0512749	2.20479	-0.109129	2.205	-0.0722557
2.20562	0.986196	2.20542	-0.0204146	2.20625	-0.0194833	2.20562	-1.0963	2.20542	0.129372	2.20562	-0.0524074	2.20646	-0.10705	2.20667	-0.0777543
2.20729	0.937685	2.20708	-0.0229254	2.20792	-0.0150949	2.20729	-1.08968	2.20708	0.120535	2.20729	-0.0508055	2.20812	-0.109553	2.20833	-0.0818223
2.20896	0.913739	2.20875	-0.0244975	2.20958	-0.0095442	2.20896	-1.08268	2.20875	0.114754	2.20896	-0.0442266	2.20979	-0.113852	2.21	-0.0835285
2.21062	0.925742	2.21042	-0.0245422	2.21125	-0.0026226	2.21062	-1.08264	2.21042	0.118248	2.21062	-0.0367835	2.21146	-0.12175	2.21167	-0.0833198
2.21229	0.947811	2.21208	-0.0260621	2.21292	0.00348687	2.21229	-1.08559	2.21208	0.129588	2.21229	-0.0320375	2.21312	-0.131249	2.21333	-0.0823438
2.21396	0.978775	2.21375	-0.0304282	2.21458	0.00595301	2.21396	-1.08849	2.21375	0.141747	2.21396	-0.0247359	2.21479	-0.137575	2.215	-0.080578
2.21563	1.04096	2.21542	-0.0343621	2.21625	0.00494719	2.21563	-1.09219	2.21542	0.150047	2.21563	-0.0146031	2.21646	-0.136368	2.21667	-0.0776127
2.21729	1.11199	2.21708	-0.0354722	2.21792	0.00313669	2.21729	-1.09667	2.21708	0.158206	2.21729	-0.0040978	2.21813	-0.129476	2.21833	-0.0740141
2.21896	1.15679	2.21875	-0.0372976	2.21958	0.0025779	2.21896	-1.10135	2.21875	0.16284	2.21896	0.00028312	2.21979	-0.121519	2.22	-0.0704527
2.22063	1.15136	2.22042	-0.0398085	2.22125	0.00169873	2.22063	-1.09894	2.22042	0.160486	2.22063	-0.0021085	2.22146	-0.108965	2.22167	-0.0668317
2.22229	1.10627	2.22208	-0.0429451	2.22292	-0.001654	2.22229	-1.09471	2.22208	0.151545	2.22229	-0.0070408	2.22313	-0.0948682	2.22333	-0.0618324
2.22396	1.04465	2.22375	-0.045307	2.22458	-0.0060201	2.22396	-1.09135	2.22375	0.142507	2.22396	-0.0101849	2.22479	-0.0817105	2.225	-0.0551343
2.22562	0.986189	2.22542	-0.0469908	2.22625	-0.0085235	2.22562	-1.08869	2.22542	0.135317	2.22562	-0.0094548	2.22646	-0.0756159	2.22667	-0.051029
2.22729	0.952281	2.22708	-0.0478327	2.22792	-0.0109747	2.22729	-1.08194	2.22708	0.127032	2.22729	-0.007458	2.22812	-0.0723898	2.22833	-0.051409
2.22896	0.955209	2.22875	-0.0458956	2.22958	-0.0167787	2.22896	-1.06961	2.22875	0.11836	2.22896	-0.0054687	2.22979	-0.0686496	2.23	-0.0539273
2.23062	0.986271	2.23042	-0.042893	2.23125	-0.0234395	2.23062	-1.06048	2.23042	0.112094	2.23062	-0.0038669	2.23146	-0.0681058	2.23167	-0.0558868
2.23229	1.0388	2.23208	-0.0396222	2.23292	-0.0268891	2.23229	-1.05885	2.23208	0.107355	2.23229	-0.0026897	2.23312	-0.0724047	2.23333	-0.0551045
2.23396	1.09258	2.23375	-0.0366345	2.23458	-0.0281483	2.23396	-1.06099	2.23375	0.100516	2.23396	-0.0050887	2.23479	-0.0793263	2.235	-0.0561476
2.23563	1.12377	2.23542	-0.0340044	2.23625	-0.0310466	2.23563	-1.06189	2.23542	0.0962391	2.23563	-0.0123382	2.23646	-0.0807196	2.23667	-0.056237
2.23729	1.13008	2.23708	-0.0331625	2.23792	-0.0350177	2.23729	-1.06353	2.23708	0.09799	2.23729	-0.0206903	2.23813	-0.0786707	2.23833	-0.0532717
2.23896	1.10583	2.23875	-0.0347644	2.23958	-0.0367761	2.23896	-1.07089	2.23875	0.107996	2.23896	-0.0253245	2.23979	-0.0790954	2.24	-0.0483692
2.24063	1.07474	2.24042	-0.0381693	2.24125	-0.0362545	2.24063	-1.07982	2.24042	0.117548	2.24063	-0.0251234	2.24146	-0.0847802	2.24167	-0.0447184
2.24229	1.04706	2.24208	-0.0427738	2.24292	-0.0366867	2.24229	-1.0822	2.24208	0.121385	2.24229	-0.024423	2.24313	-0.0916198	2.24333	-0.0455528
2.24396	1.02293	2.24375	-0.0494719	2.24458	-0.0391081	2.24396	-1.0812	2.24375	0.124946	2.24396	-0.0225529	2.24479	-0.0964999	2.245	-0.0481457
2.24562	1.01618	2.24542	-0.0562146	2.24625	-0.0431761	2.24562	-1.08398	2.24542	0.12774	2.24562	-0.0195056	2.24646	-0.102438	2.24667	-0.0509769
2.24729	1.0184	2.24708	-0.0605434	2.24792	-0.0480786	2.24729	-1.09182	2.24708	0.126116	2.24729	-0.0194386	2.24812	-0.111751	2.24833	-0.0541508
2.24896	1.05354	2.24875	-0.0651255	2.24958	-0.0516698	2.24896	-1.09954	2.24875	0.117145	2.24896	-0.0252873	2.24979	-0.121057	2.25	-0.0550672
2.25062	1.11009	2.25042	-0.072673	2.25125	-0.0541359	2.25062	-1.10421	2.25042	0.107586	2.25062	-0.0320822	2.25146	-0.125557	2.25167	-0.0519231
2.25229	1.16257	2.25208	-0.082016	2.25292	-0.0550523	2.25229	-1.10926	2.25208	0.1055	2.25229	-0.0325143	2.25312	-0.125535	2.25333	-0.0442341
2.25396	1.20343	2.25375	-0.0878945	2.25458	-0.0548959	2.25396	-1.11443	2.25375	0.104234	2.25396	-0.0290051	2.25479	-0.125013	2.255	-0.0322834
2.25563	1.21383	2.25542	-0.0904948	2.25625	-0.0533536	2.25563	-1.11813	2.25542	0.0998601	2.25563	-0.0282899	2.25646	-0.124879	2.25667	-0.0227317
2.25729	1.20042	2.25708	-0.0949427	2.25792	-0.051409	2.25729	-1.11981	2.25708	0.0939816	2.25729	-0.0304803	2.25813	-0.12207	2.25833	-0.0161976
2.25896	1.15601	2.25875	-0.103124	2.25958	-0.0524074	2.25896	-1.12094	2.25875	0.090383	2.25896	-0.0323877	2.25979	-0.115126	2.26	-0.0134259
2.26063	1.09739	2.26042	-0.113025	2.26125	-0.0561103	2.26063	-1.12523	2.26042	0.0884086	2.26063	-0.0378639	2.26146	-0.107445	2.26167	-0.0143498
2.26229	1.0571	2.26208	-0.116877	2.26292	-0.0604019	2.26229	-1.1334	2.26208	0.0848696	2.26229	-0.0491813	2.26313	-0.102311	2.26333	-0.0191852
2.26396	1.0443	2.26375	-0.117101	2.26458	-0.0629202	2.26396	-1.14412	2.26375	0.0790432	2.26396	-0.063166	2.26479	-0.100099	2.265	-0.0306889
2.26562	1.06408	2.26542	-0.11804	2.26625	-0.0642911	2.26562	-1.15278	2.26542	0.0732914	2.26562	-0.0736117	2.26646	-0.0982881	2.26667	-0.0392869
2.26729	1.11479	2.26708	-0.122115	2.26792	-0.0665635	2.26729	-1.1583	2.26708	0.0706762	2.26729	-0.075765	2.26812	-0.0990257	2.26833	-0.041306
2.26896	1.17833	2.26875	-0.123009	2.26958	-0.069581	2.26896	-1.16063	2.26875	0.0720322	2.26896	-0.0717118	2.26979	-0.104532	2.27	-0.037834
2.27062	1.23703	2.27042	-0.115857	2.27125	-0.0729412	2.27062	-1.15913	2.27042	0.0763088	2.27062	-0.0619665	2.27146	-0.112496	2.27167	-0.0328049
2.27229	1.26632	2.27208	-0.107445	2.27292	-0.0770688	2.27229	-1.15582	2.27208	0.080958	2.27229	-0.0530332	2.27312	-0.118971	2.27333	-0.0285953
2.27396	1.2795	2.27375	-0.104405	2.27458	-0.0838339	2.27396	-1.15351	2.27375	0.0873804	2.27396	-0.048697	2.27479	-0.122704	2.275	-0.0248924
2.27562	1.27653	2.27542	-0.105485	2.27625	-0.0918135	2.27562	-1.15532	2.27542	0.0945255	2.27562	-0.0487119	2.27646	-0.124358	2.27667	-0.0241473
2.27729	1.25706	2.27708	-0.104658	2.27792	-0.0976697	2.27729	-1.16015	2.27708	0.100456	2.27729	-0.0526756	2.27813	-0.124104	2.27833	-0.0244528
2.27896	1.23283	2.27875	-0.100382	2.27958	-0.101045	2.27896	-1.16514	2.27875	0.103079	2.27896	-0.0586286	2.27979	-0.119567	2.28	-0.0210926
2.28063	1.20106	2.28042	-0.0995621	2.28125	-0.103921	2.28063	-1.17151	2.28042	0.103541	2.28063	-0.0655651	2.28146	-0.111647	2.28167	-0.0155792
2.28229	1.16952	2.28208	-0.10509	2.28292	-0.105925	2.28229	-1.17885	2.28208	0.10255	2.28229	-0.0697449	2.28313	-0.102691	2.28333	-0.0102594
2.28396	1.13298	2.28375	-0.11152	2.28458	-0.103772	2.28396	-1.187	2.28375	0.103019	2.28396	-0.070788	2.28479	-0.0942424	2.285	-0.0047386
2.28563	1.119	2.28542	-0.115275	2.28625	-0.0985041	2.28563	-1.19194	2.28542	0.104994	2.28563	-0.0702292	2.28646	-0.089854	2.28667	0.00312924
2.28729	1.12659	2.28708	-0.115275	2.28792	-0.0927597	2.28729	-1.19144	2.28708	0.110045	2.28729	-0.06859	2.28812	-0.0888184	2.28833	0.0100061
2.28896	1.13638	2.28875	-0.113927	2.28958	-0.0870675	2.28896	-1.18414	2.28875	0.117332	2.28896	-0.0654012	2.28979	-0.0888854	2.29	0.0119433
2.29062	1.15371	2.29042	-0.10968	2.29125	-0.0799447	2.29062	-1.17085	2.29042	0.125699	2.29062	-0.0624582	2.29146	-0.0896305	2.29167	0.00953674
2.29229	1.18428	2.29208	-0.102401	2.29292	-0.0732616	2.29229	-1.15246	2.29208	0.134841	2.29229	-0.060156	2.29312	-0.0912845	2.29333	0.00735372
2.29396	1.22552	2.29375	-0.0960827	2.29458	-0.0706166	2.29396	-1.13416	2.29375	0.139862	2.29396	-0.0584647	2.29479	-0.0971854	2.295	0.00647455
2.29562	1.25445	2.29542	-0.0909567	2.29625	-0.0706837	2.29562	-1.1208	2.29542	0.139438	2.29562	-0.0570342	2.29646	-0.105731	2.29667	0.00541657
2.29729	1.2695	2.29708	-0.0896528	2.29792	-0.0726208	2.29729	-1.11466	2.29708	0.130929	2.29729	-0.0562668	2.29813	-0.114217	2.29833	0.00692904
2.29896	1.28988	2.29875	-0.0924543	2.29958	-0.0756234	2.29896	-1.11692	2.29875	0.118345	2.29896	-0.0561997	2.29979	-0.123635	2.3	0.00805408
2.30063	1.29808	2.30042	-0.0980943	2.30125	-0.0798181	2.30063	-1.12452	2.30042	0.106946	2.30063	-0.0542477	2.30146	-0.128411	2.30167	0.0116602
2.30229	1.28105	2.30208	-0.101008	2.30292	-0.0850707	2.30229	-1.13539	2.30208	0.098303	2.30229	-0.0509918	2.30313	-0.127964	2.30333	0.0151098
2.30396	1.24913	2.30375	-0.0982061	2.30458	-0.0894293	2.30396	-1.14455	2.30375	0.0939816	2.30396	-0.0457615	2.30479	-0.120975	2.305	0.0190511
2.30563	1.22237	2.30542	-0.0925958	2.30625	-0.0920296	2.30563	-1.15199	2.30542	0.0956506	2.30563	-0.0418276	2.30646	-0.111975	2.30667	0.0232235
2.30729	1.20708	2.30708	-0.0883937	2.30792	-0.0889674	2.30729	-1.16003	2.30708	0.105888	2.30729	-0.0414923	2.30812	-0.102118	2.30833	0.0238419
2.30896	1.18095	2.30875	-0.0862703	2.30958	-0.0814423	2.30896	-1.16977	2.30875	0.119455	2.30896	-0.0455454	2.30979	-0.093542	2.31	0.0246763
2.31062	1.15038	2.31042	-0.0861511	2.31125	-0.0733584	2.31062	-1.18012	2.31042	0.12923	2.31062	-0.0516325	2.31146	-0.0910684	2.31167	0.0227541
2.31229	1.12133	2.31208	-0.0892058	2.31292	-0.0663549	2.31229	-1.19081	2.31208	0.135183	2.31229	-0.0566915	2.31312	-0.0957698	2.31333	0.018701
2.31396	1.09111	2.31375	-0.0940934	2.31458	-0.0593588	2.31396	-1.20205	2.31375	0.139914	2.31396	-0.0633821	2.31479	-0.10287	2.315	0.0148714
2.31562	1.05582	2.31542	-0.100054	2.31625	-0.0525564	2.31562	-1.21161	2.31542	0.142388	2.31562	-0.0691041	2.31646	-0.106029	2.31667	0.0125393
2.31729	1.02927	2.31708	-0.103757	2.31792	-0.049226	2.31729	-1.2181	2.31708	0.138722	2.31729	-0.0726208	2.31813	-0.107378	2.31833	0.0112802
2.31896	1.01449	2.31875	-0.105776	2.31958	-0.0499561	2.31896	-1.22153	2.31875	0.133336	2.31896	-0.0712201	2.31979	-0.108816	2.32	0.00859797
2.32063	1.00634	2.32042	-0.106484	2.32125	-0.0515431	2.32063	-1.22713	2.32042	0.129715	2.32063	-0.0693798	2.32146	-0.110768	2.32167	0.00475347
2.32229	1.01057	2.32208	-0.10848	2.32292	-0.0517219	2.32229	-1.23232	2.32208	0.129379	2.32229	-0.0688285	2.32313	-0.110745	2.32333	0.00270456
2.32396	1.04049	2.32375	-0.109397	2.32458	-0.0521541	2.32396	-1.2375	2.32375	0.12894	2.32396	-0.06859	2.32479	-0.112273	2.325	0.00190735
2.32563	1.08916	2.32542	-0.107802	2.32625	-0.0540093	2.32563	-1.24474	2.32542	0.125624	2.32563	-0.0670925	2.32646	-0.115551	2.32667	0.00209361
2.32729	1.12395	2.32708	-0.104271	2.32792	-0.0569969	2.32729	-1.25233	2.32708	0.12213	2.32729	-0.0640005	2.32812	-0.119589	2.32833	0.00410527
2.32896	1.13566	2.32875	-0.101097	2.32958	-0.061132	2.32896	-1.25586	2.32875	0.12175	2.32896	-0.0623614	2.32979	-0.122428	2.33	0.00680983
2.33062	1.14218	2.33042	-0.0968054	2.33125	-0.0667945	2.33062	-1.25117	2.33042	0.128508	2.33062	-0.0625774	2.33146	-0.12701	2.33167	0.0131056
2.33229	1.15351	2.33208	-0.0882223	2.33292	-0.0726432	2.33229	-1.24371	2.33208	0.141382	2.33229	-0.0668317	2.33312	-0.134789	2.33333	0.0219271
2.33396	1.1531	2.33375	-0.0795573	2.33458	-0.0775382	2.33396	-1.23774	2.33375	0.157356	2.33396	-0.0754073	2.33479	-0.142612	2.335	0.0291765
2.33562	1.13458	2.33542	-0.0733212	2.33625	-0.081636	2.33562	-1.23309	2.33542	0.17304	2.33562	-0.0881851	2.33646	-0.150785	2.33667	0.0331849
2.33729	1.10312	2.33708	-0.0683889	2.33792	-0.0859872	2.33729	-1.2283	2.33708	0.185721	2.33729	-0.101566	2.33812	-0.156738	2.33833	0.0353009
2.33896	1.08781	2.33875	-0.0630096	2.33958	-0.089094	2.33896	-1.22311	2.33875	0.191987	2.33896	-0.112049	2.33979	-0.159234	2.34	0.0389218
2.34063	1.0814	2.34042	-0.0574812	2.34125	-0.0903904	2.34063	-1.21755	2.34042	0.192292	2.34063	-0.120312	2.34146	-0.156678	2.34167	0.040397
2.34229	1.08657	2.34208	-0.0521168	2.34292	-0.0906438	2.34229	-1.21257	2.34208	0.188947	2.34229	-0.127368	2.34313	-0.152588	2.34333	0.0379011
2.34396	1.10194	2.34375	-0.0484139	2.34458	-0.0905395	2.34396	-1.20658	2.34375	0.185184	2.34396	-0.131048	2.34479	-0.149272	2.345	0.0359788
2.34563	1.12494	2.34542	-0.048086	2.34625	-0.0900626	2.34563	-1.19826	2.34542	0.185259	2.34563	-0.129461	2.34646	-0.142135	2.34667	0.0331774
2.34729	1.1574	2.34708	-0.0535324	2.34792	-0.0893846	2.34729	-1.19048	2.34708	0.18882	2.34729	-0.124559	2.34813	-0.132583	2.34833	0.0297725
2.34896	1.18367	2.34875	-0.0585914	2.34958	-0.0872239	2.34896	-1.18873	2.34875	0.194527	2.34896	-0.120662	2.34979	-0.124812	2.35	0.0253469
2.35062	1.20705	2.35042	-0.0623241	2.35125	-0.0820011	2.35062	-1.19282	2.35042	0.196308	2.35062	-0.117756	2.35146	-0.122666	2.35167	0.0239536
2.35229	1.21182	2.35208	-0.0675693	2.35292	-0.075385	2.35229	-1.19569	2.35208	0.190005	2.35229	-0.114903	2.35312	-0.120975	2.35333	0.0267103
2.35396	1.2183	2.35375	-0.0711158	2.35458	-0.0693277	2.35396	-1.19366	2.35375	0.176348	2.35396	-0.113189	2.35479	-0.116281	2.355	0.0313073
2.35562	1.23753	2.35542	-0.0716448	2.35625	-0.0634566	2.35562	-1.18871	2.35542	0.159994	2.35562	-0.115275	2.35646	-0.114225	2.35667	0.0385344
2.35729	1.27023	2.35708	-0.0655875	2.35792	-0.0567287	2.35729	-1.18437	2.35708	0.143796	2.35729	-0.122406	2.35812	-0.117846	2.35833	0.0440553
2.35896	1.3124	2.35875	-0.0594035	2.35958	-0.0515208	2.35896	-1.18177	2.35875	0.126787	2.35896	-0.132158	2.35979	-0.123791	2.36	0.0451133
2.36063	1.34433	2.36042	-0.0553355	2.36125	-0.0512153	2.36063	-1.18098	2.36042	0.112273	2.36063	-0.140414	2.36146	-0.124224	2.36167	0.0426099
2.36229	1.35499	2.36208	-0.0510439	2.36292	-0.0529066	2.36229	-1.18548	2.36208	0.104055	2.36229	-0.143059	2.36313	-0.120953	2.36333	0.0396371
2.36396	1.31901	2.36375	-0.0505745	2.36458	-0.0540912	2.36396	-1.19697	2.36375	0.105388	2.36396	-0.141188	2.36479	-0.118032	2.365	0.0369772
2.36563	1.24632	2.36542	-0.0505298	2.36625	-0.055097	2.36563	-1.21434	2.36542	0.111379	2.36563	-0.137866	2.36646	-0.117287	2.36667	0.0330508
2.36729	1.16764	2.36708	-0.0494719	2.36792	-0.0570044	2.36729	-1.23198	2.36708	0.118345	2.36729	-0.133865	2.36813	-0.114545	2.36833	0.0298843
2.36896	1.09722	2.36875	-0.0456572	2.36958	-0.0578463	2.36896	-1.24451	2.36875	0.12552	2.36896	-0.129394	2.36979	-0.108548	2.37	0.03016
2.37062	1.0557	2.37042	-0.0410303	2.37125	-0.0547841	2.37062	-1.25283	2.37042	0.133261	2.37062	-0.123762	2.37146	-0.101596	2.37167	0.0356808
2.37229	1.04464	2.37208	-0.0423491	2.37292	-0.050731	2.37229	-1.25924	2.37208	0.142299	2.37229	-0.120089	2.37312	-0.0957102	2.37333	0.0428259
2.37396	1.06555	2.37375	-0.0471845	2.37458	-0.0470728	2.37396	-1.26381	2.37375	0.147849	2.37396	-0.117727	2.37479	-0.0927001	2.375	0.0489056
2.37562	1.09608	2.37542	-0.0544935	2.37625	-0.043489	2.37562	-1.26585	2.37542	0.149556	2.37562	-0.117622	2.37646	-0.0912324	2.37667	0.0531226
2.37729	1.11667	2.37708	-0.0637621	2.37792	-0.0368953	2.37729	-1.26357	2.37708	0.149541	2.37729	-0.119902	2.37812	-0.0923872	2.37833	0.0579208
2.37896	1.12014	2.37875	-0.0720993	2.37958	-0.0285506	2.37896	-1.25765	2.37875	0.1522	2.37896	-0.121877	2.37979	-0.0969693	2.38	0.0642985
2.38063	1.11047	2.38042	-0.0794008	2.38125	-0.0203475	2.38063	-1.24933	2.38042	0.159048	2.38063	-0.123762	2.38146	-0.10448	2.38167	0.0680536
2.38229	1.09664	2.38208	-0.082396	2.38292	-0.0118017	2.38229	-1.23762	2.38208	0.166133	2.38229	-0.122711	2.38313	-0.112243	2.38333	0.0675023
2.38396	1.08444	2.38375	-0.079155	2.38458	-0.0016913	2.38396	-1.22579	2.38375	0.173427	2.38396	-0.122979	2.38479	-0.118405	2.385	0.0640303
2.38563	1.07192	2.38542	-0.0721067	2.38625	0.0117943	2.38563	-1.21216	2.38542	0.180803	2.38563	-0.122562	2.38646	-0.123925	2.38667	0.0602156
2.38729	1.06046	2.38708	-0.0656247	2.38792	0.0267625	2.38729	-1.19708	2.38708	0.189342	2.38729	-0.120699	2.38813	-0.129096	2.38833	0.0565574
2.38896	1.05335	2.38875	-0.0650063	2.38958	0.0420585	2.38896	-1.18078	2.38875	0.193127	2.38896	-0.119291	2.38979	-0.132382	2.39	0.0518858
2.39062	1.04737	2.39042	-0.068076	2.39125	0.057146	2.39062	-1.16332	2.39042	0.188358	2.39062	-0.119731	2.39146	-0.135578	2.39167	0.0469014
2.39229	1.04024	2.39208	-0.0722408	2.39292	0.072293	2.39229	-1.14885	2.39208	0.178367	2.39229	-0.124499	2.39312	-0.138193	2.39333	0.04448
2.39396	1.04199	2.39375	-0.0766069	2.39458	0.0879765	2.39396	-1.13317	2.39375	0.168726	2.39396	-0.128008	2.39479	-0.140376	2.395	0.0441819
2.39562	1.0604	2.39542	-0.0810921	2.39625	0.101618	2.39562	-1.11997	2.39542	0.162922	2.39562	-0.128299	2.39646	-0.139266	2.39667	0.0452101
2.39729	1.08121	2.39708	-0.0831932	2.39792	0.111721	2.39729	-1.11026	2.39708	0.158079	2.39729	-0.124305	2.39812	-0.135563	2.39833	0.0435859
2.39896	1.09811	2.39875	-0.0836253	2.39958	0.116564	2.39896	-1.10574	2.39875	0.156097	2.39896	-0.115566	2.39979	-0.131026	2.4	0.0413582
2.40062	1.11612	2.40042	-0.0812113	2.40125	0.118002	2.40062	-1.10801	2.40042	0.157252	2.40062	-0.105977	2.40146	-0.124402	2.40167	0.0407398
2.40229	1.14486	2.40208	-0.0753477	2.40292	0.117138	2.40229	-1.11454	2.40208	0.156805	2.40229	-0.0990257	2.40313	-0.118792	2.40333	0.0417009
2.40396	1.16763	2.40375	-0.0677258	2.40458	0.11652	2.40396	-1.12479	2.40375	0.150055	2.40396	-0.0968948	2.40479	-0.113279	2.405	0.0433922
2.40563	1.16377	2.40542	-0.0617951	2.40625	0.116237	2.40563	-1.13179	2.40542	0.135541	2.40563	-0.0971854	2.40646	-0.109419	2.40667	0.0444427
2.40729	1.1378	2.40708	-0.0585094	2.40792	0.116192	2.40729	-1.13529	2.40708	0.120409	2.40729	-0.0994205	2.40813	-0.106573	2.40833	0.0469908
2.40896	1.10456	2.40875	-0.0546873	2.40958	0.119634	2.40896	-1.13867	2.40875	0.107273	2.40896	-0.104025	2.40979	-0.103451	2.41	0.0480935
2.41063	1.07826	2.41042	-0.0511259	2.41125	0.124641	2.41063	-1.14271	2.41042	0.0988468	2.41063	-0.109844	2.41146	-0.101127	2.41167	0.0474155
2.41229	1.04786	2.41208	-0.0483096	2.41292	0.12964	2.41229	-1.14614	2.41208	0.097245	2.41229	-0.112623	2.41312	-0.0991449	2.41333	0.0450239
2.41396	1.01499	2.41375	-0.0464469	2.41458	0.129841	2.41396	-1.15012	2.41375	0.103571	2.41396	-0.112623	2.41479	-0.100568	2.415	0.043422
2.41562	0.996783	2.41542	-0.0399873	2.41625	0.126988	2.41562	-1.15894	2.41542	0.117101	2.41562	-0.113279	2.41646	-0.102162	2.41667	0.0407547
2.41729	0.997484	2.41708	-0.0310093	2.41792	0.123858	2.41729	-1.17104	2.41708	0.135168	2.41729	-0.114612	2.41812	-0.102155	2.41833	0.0360087
2.41896	1.01057	2.41875	-0.0228211	2.41958	0.119805	2.41896	-1.18078	2.41875	0.15793	2.41896	-0.116095	2.41979	-0.101812	2.42	0.0307187
2.42062	1.02168	2.42042	-0.0175312	2.42125	0.117019	2.42062	-1.18659	2.42042	0.175878	2.42062	-0.113621	2.42146	-0.100441	2.42167	0.026226
2.42229	1.04628	2.42208	-0.015974	2.42292	0.117555	2.42229	-1.19245	2.42208	0.180639	2.42229	-0.110462	2.42313	-0.0969544	2.42333	0.0207648
2.42396	1.08135	2.42375	-0.0164062	2.42458	0.121735	2.42396	-1.19896	2.42375	0.172332	2.42396	-0.10813	2.42479	-0.0898167	2.425	0.0114888
2.42563	1.09696	2.42542	-0.0197887	2.42625	0.126839	2.42563	-1.20103	2.42542	0.158228	2.42563	-0.105709	2.42646	-0.0840575	2.42667	0.00164658
2.42729	1.09415	2.42708	-0.0228658	2.42792	0.128776	2.42729	-1.1979	2.42708	0.141777	2.42729	-0.103965	2.42813	-0.0791177	2.42833	-0.0041425
2.42896	1.06868	2.42875	-0.0227019	2.42958	0.127614	2.42896	-1.19597	2.42875	0.117324	2.42896	-0.102296	2.42979	-0.0727996	2.43	-0.0043958
2.43063	1.04142	2.43042	-0.0219122	2.43125	0.125416	2.43063	-1.2011	2.43042	0.09121	2.43063	-0.103697	2.43146	-0.0653565	2.43167	-0.0019073
2.43229	1.00771	2.43208	-0.0226423	2.43292	0.123039	2.43229	-1.20817	2.43208	0.0735894	2.43229	-0.105709	2.43312	-0.0604242	2.43333	0.00210851
2.43396	0.971779	2.43375	-0.0253022	2.43458	0.120617	2.43396	-1.20913	2.43375	0.0675172	2.43396	-0.104889	2.43479	-0.0573322	2.435	0.00719726
2.43562	0.965834	2.43542	-0.027746	2.43625	0.116669	2.43562	-1.2069	2.43542	0.0663176	2.43562	-0.102885	2.43646	-0.0531822	2.43667	0.0144169
2.43729	0.972636	2.43708	-0.0302643	2.43792	0.112824	2.43729	-1.20988	2.43708	0.0637397	2.43729	-0.100412	2.43812	-0.0485629	2.43833	0.0209287
2.43896	1.01026	2.43875	-0.0331998	2.43958	0.112146	2.43896	-1.21762	2.43875	0.0615194	2.43896	-0.0998974	2.43979	-0.0426173	2.44	0.0229552
2.44062	1.04651	2.44042	-0.0360683	2.44125	0.113972	2.44062	-1.22477	2.44042	0.0612885	2.44062	-0.0982508	2.44146	-0.0330508	2.44167	0.0191853
2.44229	1.06406	2.44208	-0.0371709	2.44292	0.115551	2.44229	-1.23178	2.44208	0.0637695	2.44229	-0.0943318	2.44313	-0.0170097	2.44333	0.00973046
2.44396	1.05508	2.44375	-0.0407845	2.44458	0.116669	2.44396	-1.24213	2.44375	0.0677407	2.44396	-0.0895932	2.44479	0.00263005	2.445	0.00031292
2.44563	1.03533	2.44542	-0.0480339	2.44625	0.121124	2.44563	-1.25596	2.44542	0.0739619	2.44563	-0.08329	2.44646	0.0225157	2.44667	-0.0078529
2.44729	1.04824	2.44708	-0.0585169	2.44792	0.130162	2.44729	-1.26583	2.44708	0.0786483	2.44729	-0.0758469	2.44813	0.041984	2.44833	-0.0146851
2.44896	1.07025	2.44875	-0.0713915	2.44958	0.139691	2.44896	-1.26915	2.44875	0.08329	2.44896	-0.0662357	2.44979	0.0563487	2.45	-0.0191629
2.45063	1.08996	2.45042	-0.0829622	2.45125	0.146702	2.45063	-1.26342	2.45042	0.0880137	2.45063	-0.0567809	2.45146	0.0641048	2.45167	-0.0222325
2.45229	1.10026	2.45208	-0.0942945	2.45292	0.153251	2.45229	-1.25237	2.45208	0.0933409	2.45229	-0.0481382	2.45312	0.0681803	2.45333	-0.0206232
2.45396	1.11572	2.45375	-0.103071	2.45458	0.162713	2.45396	-1.24108	2.45375	0.0969991	2.45396	-0.0389516	2.45479	0.0726059	2.455	-0.0170246
2.45562	1.12044	2.45542	-0.110149	2.45625	0.173882	2.45562	-1.23174	2.45542	0.096783	2.45562	-0.029102	2.45646	0.0797436	2.45667	-0.0111163
2.45729	1.09284	2.45708	-0.115864	2.45792	0.185326	2.45729	-1.22578	2.45708	0.0983253	2.45729	-0.0181422	2.45812	0.0845268	2.45833	-0.0029057
2.45896	1.03552	2.45875	-0.118725	2.45958	0.197902	2.45896	-1.22472	2.45875	0.103667	2.45896	-0.0071451	2.45979	0.0886768	2.46	0.00380725
2.46062	0.978373	2.46042	-0.118032	2.46125	0.213921	2.46062	-1.22749	2.46042	0.110716	2.46062	0.00137836	2.46146	0.0895783	2.46167	0.00666082
2.46229	0.947811	2.46208	-0.110239	2.46292	0.23181	2.46229	-1.23136	2.46208	0.118025	2.46229	0.00757724	2.46312	0.0867844	2.46333	0.0026077
2.46396	0.940084	2.46375	-0.0969321	2.46458	0.24911	2.46396	-1.23354	2.46375	0.12359	2.46396	0.0116005	2.46479	0.0807792	2.465	-0.0039488
2.46563	0.951469	2.46542	-0.0835434	2.46625	0.263877	2.46563	-1.23665	2.46542	0.127383	2.46563	0.014022	2.46646	0.0720918	2.46667	-0.0099689
2.46729	0.979304	2.46708	-0.0722483	2.46792	0.275865	2.46729	-1.23885	2.46708	0.125542	2.46729	0.0138655	2.46813	0.0620261	2.46833	-0.016816
2.46896	1.02472	2.46875	-0.0639185	2.46958	0.285193	2.46896	-1.23607	2.46875	0.116602	2.46896	0.0110418	2.46979	0.048615	2.47	-0.0217557
2.47063	1.06105	2.47042	-0.0568107	2.47125	0.291295	2.47063	-1.23125	2.47042	0.104673	2.47063	0.0095889	2.47146	0.0358298	2.47167	-0.0221878
2.47229	1.07262	2.47208	-0.0557452	2.47292	0.295721	2.47229	-1.22993	2.47208	0.0917166	2.47229	0.00876933	2.47313	0.0259131	2.47333	-0.0184476
2.47396	1.0699	2.47375	-0.0601411	2.47458	0.295065	2.47396	-1.23651	2.47375	0.0828803	2.47396	0.00484288	2.47479	0.019066	2.475	-0.0164434
2.47562	1.06845	2.47542	-0.0667274	2.47625	0.289805	2.47562	-1.24408	2.47542	0.0798181	2.47562	-0.0024587	2.47646	0.0131056	2.47667	-0.0198483
2.47729	1.06631	2.47708	-0.069432	2.47792	0.280306	2.47729	-1.25069	2.47708	0.0802576	2.47729	-0.0099093	2.47812	0.00727177	2.47833	-0.0271797
2.47896	1.06497	2.47875	-0.0666082	2.47958	0.269942	2.47896	-1.25735	2.47875	0.0820011	2.47896	-0.0133663	2.47979	0.00344217	2.48	-0.0356883
2.48062	1.08673	2.48042	-0.0619367	2.48125	0.256747	2.48062	-1.26742	2.48042	0.0830963	2.48062	-0.0151172	2.48146	-0.0001118	2.48167	-0.0453293
2.48229	1.13389	2.48208	-0.0554994	2.48292	0.239238	2.48229	-1.27748	2.48208	0.081569	2.48229	-0.0182018	2.48312	-0.0080615	2.48333	-0.0514537
2.48396	1.18958	2.48375	-0.0481233	2.48458	0.221968	2.48396	-1.28262	2.48375	0.0744238	2.48396	-0.0222921	2.48479	-0.018917	2.485	-0.0542924
2.48563	1.2245	2.48542	-0.0401363	2.48625	0.208713	2.48563	-1.28235	2.48542	0.0616908	2.48563	-0.0254214	2.48646	-0.0294596	2.48667	-0.0535846
2.48729	1.22822	2.48708	-0.0357106	2.48792	0.200778	2.48729	-1.27951	2.48708	0.0507981	2.48729	-0.0259355	2.48813	-0.0366941	2.48833	-0.0491738
2.48896	1.20495	2.48875	-0.0356138	2.48958	0.192039	2.48896	-1.27806	2.48875	0.0466928	2.48896	-0.0246465	2.48979	-0.0427812	2.49	-0.0441596
2.49063	1.16584	2.49042	-0.0354052	2.49125	0.181459	2.49063	-1.27358	2.49042	0.0513196	2.49063	-0.021562	2.49146	-0.0494346	2.49167	-0.0392348
2.49229	1.12744	2.49208	-0.0327528	2.49292	0.169262	2.49229	-1.26252	2.49208	0.0638142	2.49229	-0.0167638	2.49313	-0.0513867	2.49333	-0.0364631
2.49396	1.0841	2.49375	-0.0281557	2.49458	0.155859	2.49396	-1.24541	2.49375	0.0802726	2.49396	-0.0099167	2.49479	-0.0521764	2.495	-0.0313893
2.49562	1.03085	2.49542	-0.0245124	2.49625	0.139967	2.49562	-1.23261	2.49542	0.0953302	2.49562	-0.0033081	2.49646	-0.0522286	2.49667	-0.0241324
2.49729	0.990294	2.49708	-0.0227839	2.49792	0.120677	2.49729	-1.23226	2.49708	0.105642	2.49729	0.00053644	2.49812	-0.0521988	2.49833	-0.0189841
2.49896	0.979744	2.49875	-0.0236779	2.49958	0.102066	2.49896	-1.23934	2.49875	0.113264	2.49896	-0.0010505	2.49979	-0.0506565	2.5	-0.0160709
2.50062	0.983074	2.50042	-0.0299588	2.50125	0.086762	2.50062	-1.24598	2.50042	0.116162	2.50062	-0.0047013	2.50146	-0.0469461	2.50167	-0.014551
2.50229	0.97952	2.50208	-0.0415519	2.50292	0.0746995	2.50229	-1.24824	2.50208	0.11301	2.50229	-0.0052825	2.50312	-0.0465885	2.50333	-0.013791
2.50396	0.972435	2.50375	-0.0543967	2.50458	0.0619963	2.50396	-1.25153	2.50375	0.107832	2.50396	-0.0016615	2.50479	-0.0473484	2.505	-0.0137985
2.50563	0.991367	2.50542	-0.0603646	2.50625	0.0496879	2.50563	-1.25513	2.50542	0.109352	2.50563	0.0018701	2.50646	-0.0491813	2.50667	-0.0146851
2.50729	1.01537	2.50708	-0.0591576	2.50792	0.0406951	2.50729	-1.25319	2.50708	0.120297	2.50729	0.00357628	2.50813	-0.0526085	2.50833	-0.014253
2.50896	1.01843	2.50875	-0.0558123	2.50958	0.035271	2.50896	-1.24554	2.50875	0.1349	2.50896	0.00722706	2.50979	-0.0575408	2.51	-0.014022
2.51063	1.00851	2.51042	-0.0566989	2.51125	0.0315011	2.51063	-1.2406	2.51042	0.14659	2.51063	0.0120625	2.51146	-0.0629947	2.51167	-0.0139102
2.51229	1.00262	2.51208	-0.0603572	2.51292	0.0276864	2.51229	-1.24416	2.51208	0.15606	2.51229	0.0160784	2.51313	-0.0658855	2.51333	-0.0126064
2.51396	1.00884	2.51375	-0.0629127	2.51458	0.0270456	2.51396	-1.25182	2.51375	0.164174	2.51396	0.0182316	2.51479	-0.0672862	2.515	-0.0136867
2.51562	1.01075	2.51542	-0.0683889	2.51625	0.0273362	2.51562	-1.25855	2.51542	0.170432	2.51562	0.0216737	2.51646	-0.0679642	2.51667	-0.0190213
2.51729	1.01709	2.51708	-0.0777766	2.51792	0.0277907	2.51729	-1.2648	2.51708	0.169553	2.51729	0.0260249	2.51812	-0.0684932	2.51833	-0.0254139
2.51896	1.04685	2.51875	-0.087589	2.51958	0.0264719	2.51896	-1.27434	2.51875	0.159867	2.51896	0.0276417	2.51979	-0.0679046	2.52	-0.0272468
2.52062	1.07643	2.52042	-0.0862405	2.52125	0.0250489	2.52062	-1.28538	2.52042	0.149816	2.52062	0.0243485	2.52146	-0.0661016	2.52167	-0.0229403
2.52229	1.09246	2.52208	-0.0755787	2.52292	0.0237003	2.52229	-1.29505	2.52208	0.14393	2.52229	0.0193864	2.52312	-0.0621155	2.52333	-0.0198483
2.52396	1.0988	2.52375	-0.0677481	2.52458	0.0224784	2.52396	-1.302	2.52375	0.14361	2.52396	0.0170469	2.52479	-0.0568479	2.525	-0.0187084
2.52562	1.11163	2.52542	-0.067912	2.52625	0.022687	2.52562	-1.30715	2.52542	0.145361	2.52562	0.0175089	2.52646	-0.0542849	2.52667	-0.0167415
2.52729	1.1287	2.52708	-0.0719503	2.52792	0.0224933	2.52729	-1.31182	2.52708	0.150107	2.52729	0.0177398	2.52813	-0.0536963	2.52833	-0.0139102
2.52896	1.12845	2.52875	-0.0729114	2.52958	0.0238568	2.52896	-1.31669	2.52875	0.157222	2.52896	0.0173971	2.52979	-0.0552535	2.53	-0.0151172
2.53063	1.12867	2.53042	-0.0754148	2.53125	0.0259876	2.53063	-1.32442	2.53042	0.162117	2.53063	0.0195205	2.53146	-0.0554323	2.53167	-0.0237301
2.53229	1.15085	2.53208	-0.0818372	2.53292	0.0295937	2.53229	-1.33577	2.53208	0.162371	2.53229	0.0219718	2.53313	-0.0563562	2.53333	-0.0328049
2.53396	1.18401	2.53375	-0.0867546	2.53458	0.0348166	2.53396	-1.35019	2.53375	0.15682	2.53396	0.0224337	2.53479	-0.0604987	2.535	-0.0390708
2.53563	1.20728	2.53542	-0.0847727	2.53625	0.040561	2.53563	-1.36605	2.53542	0.147156	2.53563	0.0191331	2.53646	-0.0633672	2.53667	-0.0405014
2.53729	1.2109	2.53708	-0.0786409	2.53792	0.0443831	2.53729	-1.3795	2.53708	0.137709	2.53729	0.0144988	2.53812	-0.0648573	2.53833	-0.0403076
2.53896	1.22108	2.53875	-0.0731498	2.53958	0.0433847	2.53896	-1.38403	2.53875	0.132285	2.53896	0.00455976	2.53979	-0.0637993	2.54	-0.0369176
2.54062	1.23674	2.54042	-0.0699908	2.54125	0.0385344	2.54062	-1.37666	2.54042	0.132009	2.54062	-0.0113249	2.54146	-0.0665709	2.54167	-0.0293702
2.54229	1.2317	2.54208	-0.0678152	2.54292	0.0338629	2.54229	-1.365	2.54208	0.133589	2.54229	-0.0288263	2.54312	-0.0743419	2.54333	-0.0210479
2.54396	1.20658	2.54375	-0.0679567	2.54458	0.0284761	2.54396	-1.35477	2.54375	0.135571	2.54396	-0.044547	2.54479	-0.0827089	2.545	-0.0141039
2.54562	1.18961	2.54542	-0.0684038	2.54625	0.023134	2.54562	-1.34844	2.54542	0.138201	2.54562	-0.057444	2.54646	-0.0901222	2.54667	-0.0118166
2.54729	1.19215	2.54708	-0.0657365	2.54792	0.0209957	2.54729	-1.34616	2.54708	0.140876	2.54729	-0.0726059	2.54813	-0.0942573	2.54833	-0.0123903
2.54896	1.19326	2.54875	-0.0626221	2.54958	0.0216961	2.54896	-1.35328	2.54875	0.144541	2.54896	-0.0866205	2.54979	-0.0969023	2.55	-0.0109598
2.55063	1.1787	2.55042	-0.0601336	2.55125	0.0233948	2.55063	-1.37056	2.55042	0.149123	2.55063	-0.0968426	2.55146	-0.0980347	2.55167	-0.0069439
2.55229	1.1678	2.55208	-0.0596792	2.55292	0.0224784	2.55229	-1.38853	2.55208	0.151865	2.55229	-0.103615	2.55313	-0.0964925	2.55333	-0.0027046
2.55396	1.1762	2.55375	-0.0570416	2.55458	0.0205711	2.55396	-1.40359	2.55375	0.151217	2.55396	-0.111073	2.55479	-0.0918582	2.555	-0.0026822
2.55563	1.20106	2.55542	-0.0553206	2.55625	0.0182092	2.55563	-1.41757	2.55542	0.147507	2.55563	-0.119053	2.55646	-0.0853315	2.55667	-0.0042021
2.55729	1.24209	2.55708	-0.0545532	2.55792	0.0149384	2.55729	-1.43565	2.55708	0.142731	2.55729	-0.123061	2.55812	-0.0813156	2.55833	-0.0006407
2.55896	1.29025	2.55875	-0.0531152	2.55958	0.010252	2.55896	-1.45411	2.55875	0.135034	2.55896	-0.12067	2.55979	-0.0821352	2.56	0.00625104
2.56062	1.34858	2.56042	-0.0489578	2.56125	0.00673532	2.56062	-1.46791	2.56042	0.123948	2.56062	-0.114784	2.56146	-0.085026	2.56167	0.0116974
2.56229	1.41253	2.56208	-0.0430271	2.56292	0.00614673	2.56229	-1.47586	2.56208	0.114299	2.56229	-0.107922	2.56312	-0.0903234	2.56333	0.0132918
2.56396	1.47458	2.56375	-0.0390932	2.56458	0.00739843	2.56396	-1.48026	2.56375	0.109412	2.56396	-0.100121	2.56479	-0.101209	2.565	0.0158995
2.56562	1.50657	2.56542	-0.0377148	2.56625	0.00739098	2.56562	-1.48351	2.56542	0.109524	2.56562	-0.0919327	2.56646	-0.120044	2.56667	0.019595
2.56729	1.49178	2.56708	-0.0398085	2.56792	0.00534207	2.56729	-1.48159	2.56708	0.112019	2.56729	-0.0837147	2.56813	-0.14291	2.56833	0.018999
2.56896	1.44653	2.56875	-0.0454038	2.56958	0.0045523	2.56896	-1.47684	2.56875	0.118881	2.56896	-0.0758916	2.56979	-0.166133	2.57	0.0118911
2.57063	1.39721	2.57042	-0.0554323	2.57125	0.00470877	2.57063	-1.47565	2.57042	0.127807	2.57063	-0.0691861	2.57146	-0.186518	2.57167	0.00119209
2.57229	1.35194	2.57208	-0.067085	2.57292	0.00356883	2.57229	-1.48445	2.57208	0.13651	2.57229	-0.0643954	2.57313	-0.203446	2.57333	-0.0074133
2.57396	1.29924	2.57375	-0.0782162	2.57458	0.00207871	2.57396	-1.49846	2.57375	0.144362	2.57396	-0.0610948	2.57479	-0.214554	2.575	-0.0149757
2.57563	1.26289	2.57542	-0.0835508	2.57625	0.00407547	2.57563	-1.50941	2.57542	0.1515	2.57563	-0.058867	2.57646	-0.221409	2.57667	-0.0221059
2.57729	1.26576	2.57708	-0.0857785	2.57792	0.00871718	2.57729	-1.51838	2.57708	0.156373	2.57729	-0.0540465	2.57812	-0.22503	2.57833	-0.0299886
2.57896	1.29347	2.57875	-0.0875369	2.57958	0.0129417	2.57896	-1.52613	2.57875	0.153862	2.57896	-0.0467971	2.57979	-0.226729	2.58	-0.0386909
2.58062	1.30349	2.58042	-0.0885203	2.58125	0.015147	2.58062	-1.53176	2.58042	0.147387	2.58062	-0.0405535	2.58146	-0.23023	2.58167	-0.044018
2.58229	1.28063	2.58208	-0.0868514	2.58292	0.0190288	2.58229	-1.53278	2.58208	0.141546	2.58229	-0.0397637	2.58312	-0.235587	2.58333	-0.0453591
2.58396	1.26324	2.58375	-0.0822842	2.58458	0.0224561	2.58396	-1.53179	2.58375	0.137836	2.58396	-0.0407398	2.58479	-0.244372	2.585	-0.0416487
2.58562	1.25313	2.58542	-0.0800639	2.58625	0.0206605	2.58562	-1.53053	2.58542	0.135317	2.58562	-0.0368282	2.58646	-0.253923	2.58667	-0.0358373
2.58729	1.23375	2.58708	-0.0783131	2.58792	0.0136048	2.58729	-1.52809	2.58708	0.133425	2.58729	-0.0300109	2.58812	-0.263631	2.58833	-0.0294819
2.58896	1.20465	2.58875	-0.0735819	2.58958	0.00392646	2.58896	-1.52551	2.58875	0.137098	2.58896	-0.026077	2.58979	-0.27062	2.59	-0.023894
2.59063	1.18756	2.59042	-0.0687465	2.59125	-0.0035986	2.59063	-1.52159	2.59042	0.145979	2.59063	-0.0239909	2.59146	-0.273496	2.59167	-0.0205189
2.59229	1.20309	2.59208	-0.0647604	2.59292	-0.0109822	2.59229	-1.51417	2.59208	0.157587	2.59229	-0.0181198	2.59313	-0.273623	2.59333	-0.0182018
2.59396	1.21666	2.59375	-0.0599548	2.59458	-0.0172704	2.59396	-1.50179	2.59375	0.166461	2.59396	-0.0100061	2.59479	-0.269413	2.595	-0.0165999
2.59563	1.2145	2.59542	-0.0517145	2.59625	-0.0222921	2.59563	-1.48855	2.59542	0.169039	2.59563	-0.0051335	2.59646	-0.259936	2.59667	-0.0159666
2.59729	1.19735	2.59708	-0.0433177	2.59792	-0.024654	2.59729	-1.47923	2.59708	0.166573	2.59729	-0.0041574	2.59813	-0.249207	2.59833	-0.0163168
2.59896	1.17715	2.59875	-0.038892	2.59958	-0.0247285	2.59896	-1.4744	2.59875	0.158094	2.59896	-0.0057593	2.59979	-0.241816	2.6	-0.0165477
2.60062	1.15888	2.60042	-0.0344068	2.60125	-0.0247285	2.60062	-1.476	2.60042	0.145972	2.60062	-0.0054985	2.60146	-0.236668	2.60167	-0.0158399
2.60229	1.11973	2.60208	-0.0305623	2.60292	-0.024192	2.60229	-1.4821	2.60208	0.13233	2.60229	-0.00301	2.60312	-0.230886	2.60333	-0.0145435
2.60396	1.0787	2.60375	-0.0265613	2.60458	-0.0227317	2.60396	-1.48994	2.60375	0.119254	2.60396	0.00104308	2.60479	-0.22497	2.605	-0.0118092
2.60562	1.05535	2.60542	-0.0240207	2.60625	-0.0163019	2.60562	-1.49523	2.60542	0.107832	2.60562	0.00406802	2.60646	-0.222281	2.60667	-0.0082105
2.60729	1.06171	2.60708	-0.0200644	2.60792	-0.004448	2.60729	-1.49632	2.60708	0.0971481	2.60729	0.00771135	2.60812	-0.219904	2.60833	-0.003837
2.60896	1.09309	2.60875	-0.0140071	2.60958	0.0164583	2.60896	-1.49798	2.60875	0.0920147	2.60896	0.0169128	2.60979	-0.215813	2.61	0.00101328
2.61063	1.13176	2.61042	-0.0069588	2.61125	0.0516623	2.61063	-1.50253	2.61042	0.0932664	2.61063	0.0269338	2.61146	-0.211336	2.61167	0.00481308
2.61229	1.1917	2.61208	0.00169873	2.61292	0.111885	2.61229	-1.51128	2.61208	0.0961199	2.61229	0.0307411	2.61313	-0.205286	2.61333	0.00725687
2.61396	1.25595	2.61375	0.00778586	2.61458	0.214078	2.61396	-1.52171	2.61375	0.0989214	2.61396	0.0271127	2.61479	-0.199445	2.615	0.00783056
2.61563	1.2959	2.61542	0.0104681	2.61625	0.384845	2.61563	-1.53353	2.61542	0.103317	2.61563	0.0202209	2.61646	-0.195764	2.61667	0.0103414
2.61729	1.30878	2.61708	0.011079	2.61792	0.663884	2.61729	-1.54768	2.61708	0.112474	2.61729	0.0135377	2.61813	-0.195965	2.61833	0.0161529
2.61896	1.29893	2.61875	0.0104606	2.61958	1.10296	2.61896	-1.55804	2.61875	0.11868	2.61896	0.00623614	2.61979	-0.199579	2.62	0.0226349
2.62062	1.2821	2.62042	0.00902265	2.62125	1.76501	2.62062	-1.56122	2.62042	0.117756	2.62062	-0.0020564	2.62146	-0.203878	2.62167	0.0288039
2.62229	1.25613	2.62208	0.00517815	2.62292	2.72155	2.62229	-1.55687	2.62208	0.11424	2.62229	-0.0102818	2.62312	-0.210985	2.62333	0.0354648
2.62396	1.22248	2.62375	0.00311434	2.62458	4.04986	2.62396	-1.55308	2.62375	0.113666	2.62396	-0.0175759	2.62479	-0.2179	2.625	0.0409335
2.62562	1.19644	2.62542	0.00471622	2.62625	5.82254	2.62562	-1.55158	2.62542	0.113852	2.62562	-0.0191033	2.62646	-0.221349	2.62667	0.0404566
2.62729	1.15878	2.62708	0.00493228	2.62792	8.09548	2.62729	-1.55011	2.62708	0.111431	2.62729	-0.017494	2.62812	-0.222281	2.62833	0.0327751
2.62896	1.12191	2.62875	0.00505149	2.62958	10.8925	2.62896	-1.54816	2.62875	0.107162	2.62896	-0.0169128	2.62979	-0.220381	2.63	0.0233874
2.63063	1.10834	2.63042	0.00456721	2.63125	14.1952	2.63063	-1.54461	2.63042	0.102282	2.63063	-0.0179559	2.63146	-0.21594	2.63167	0.0150502
2.63229	1.10806	2.63208	0.00357628	2.63292	17.94	2.63229	-1.54284	2.63208	0.0936464	2.63229	-0.0172704	2.63313	-0.208966	2.63333	0.00553578
2.63396	1.10468	2.63375	-0.0021383	2.63458	22.0135	2.63396	-1.54239	2.63375	0.0803694	2.63396	-0.013642	2.63479	-0.20431	2.635	-0.0034198
2.63563	1.08944	2.63542	-0.0136048	2.63625	26.2635	2.63563	-1.54429	2.63542	0.0654832	2.63563	-0.0111833	2.63646	-0.202589	2.63667	-0.0076145
2.63729	1.09296	2.63708	-0.0258237	2.63792	30.5102	2.63729	-1.54774	2.63708	0.0497699	2.63729	-0.0124648	2.63813	-0.198998	2.63833	-0.0076815
2.63896	1.10619	2.63875	-0.0400543	2.63958	34.5642	2.63896	-1.54854	2.63875	0.0343621	2.63896	-0.0138283	2.63979	-0.195175	2.64	-0.008516
2.64062	1.09643	2.64042	-0.0557527	2.64125	38.2415	2.64062	-1.54858	2.64042	0.0221506	2.64062	-0.012219	2.64146	-0.193968	2.64167	-0.0108778
2.64229	1.06864	2.64208	-0.0709966	2.64292	41.3765	2.64229	-1.55177	2.64208	0.0142306	2.64229	-0.0068471	2.64312	-0.196472	2.64333	-0.0118986
2.64396	1.04651	2.64375	-0.0845939	2.64458	43.8402	2.64396	-1.55855	2.64375	0.0106841	2.64396	0.0012368	2.64479	-0.198342	2.645	-0.0094548
2.64562	1.03674	2.64542	-0.0984222	2.64625	45.5403	2.64562	-1.5656	2.64542	0.00835955	2.64562	0.00967085	2.64646	-0.198029	2.64667	-0.0069961
2.64729	1.02333	2.64708	-0.115626	2.64792	46.4264	2.64729	-1.57023	2.64708	0.00847876	2.64729	0.0197664	2.64812	-0.199467	2.64833	-0.0047982
2.64896	1.00449	2.64875	-0.132576	2.64958	46.4871	2.64896	-1.57588	2.64875	0.012286	2.64896	0.0283048	2.64979	-0.201732	2.65	-0.0058934
2.65062	0.990935	2.65042	-0.146054	2.65125	45.7518	2.65062	-1.58373	2.65042	0.017114	2.65062	0.0347048	2.65146	-0.203244	2.65167	-0.0116453
2.65229	0.984654	2.65208	-0.155814	2.65292	44.2824	2.65229	-1.58912	2.65208	0.0249296	2.65229	0.0396147	2.65313	-0.203364	2.65333	-0.023067
2.65396	0.977665	2.65375	-0.162452	2.65458	42.1622	2.65396	-1.59004	2.65375	0.032492	2.65396	0.0432953	2.65479	-0.203177	2.655	-0.038825
2.65563	0.972033	2.65542	-0.170335	2.65625	39.4965	2.65563	-1.58861	2.65542	0.0421479	2.65563	0.047572	2.65646	-0.205971	2.65667	-0.053443
2.65729	0.97809	2.65708	-0.178583	2.65792	36.4032	2.65729	-1.58818	2.65708	0.0514835	2.65729	0.0525489	2.65813	-0.20881	2.65833	-0.0657588
2.65896	0.994392	2.65875	-0.18809	2.65958	33.0101	2.65896	-1.59095	2.65875	0.0583082	2.65896	0.0593737	2.65979	-0.211321	2.66	-0.0739172
2.66063	1.01162	2.66042	-0.196584	2.66125	29.4459	2.66063	-1.59229	2.66042	0.0617877	2.66063	0.0665486	2.66146	-0.214562	2.66167	-0.0801906
2.66229	1.02437	2.66208	-0.20311	2.66292	25.837	2.66229	-1.5934	2.66208	0.0611469	2.66229	0.0716746	2.66312	-0.2179	2.66333	-0.0833124
2.66396	1.03709	2.66375	-0.207856	2.66458	22.3031	2.66396	-1.5946	2.66375	0.059098	2.66396	0.0761524	2.66479	-0.221051	2.665	-0.0858679
2.66562	1.04978	2.66542	-0.20662	2.66625	18.9451	2.66562	-1.59774	2.66542	0.0545233	2.66562	0.0791177	2.66646	-0.221096	2.66667	-0.091143
2.66729	1.05181	2.66708	-0.201382	2.66792	15.8438	2.66729	-1.59822	2.66708	0.0479296	2.66729	0.079982	2.66812	-0.222847	2.66833	-0.0976026
2.66896	1.04454	2.66875	-0.19367	2.66958	13.0571	2.66896	-1.59367	2.66875	0.0419244	2.66896	0.0792369	2.66979	-0.229329	2.67	-0.101276
2.67062	1.03547	2.67042	-0.185743	2.67125	10.6183	2.67062	-1.58881	2.67042	0.0383407	2.67062	0.0800639	2.67146	-0.241473	2.67167	-0.0995919
2.67229	1.03242	2.67208	-0.177838	2.67292	8.53837	2.67229	-1.583	2.67208	0.0385493	2.67229	0.0833198	2.67313	-0.258468	2.67333	-0.0958815
2.67396	1.03123	2.67375	-0.168875	2.67458	6.80992	2.67396	-1.5772	2.67375	0.0401586	2.67396	0.086911	2.67479	-0.276186	2.675	-0.0904799
2.67563	1.02949	2.67542	-0.161089	2.67625	5.41115	2.67563	-1.57005	2.67542	0.0445098	2.67563	0.0893846	2.67646	-0.291921	2.67667	-0.079751
2.67729	1.031	2.67708	-0.154562	2.67792	4.30682	2.67729	-1.56664	2.67708	0.0528842	2.67729	0.090912	2.67813	-0.302039	2.67833	-0.0672936
2.67896	1.03546	2.67875	-0.147447	2.67958	3.45287	2.67896	-1.56756	2.67875	0.062339	2.67896	0.093855	2.67979	-0.305198	2.68	-0.0556111
2.68063	1.042	2.68042	-0.139639	2.68125	2.80877	2.68063	-1.57181	2.68042	0.0716373	2.68063	0.0951365	2.68146	-0.301279	2.68167	-0.0449419
2.68229	1.03568	2.68208	-0.130951	2.68292	2.33598	2.68229	-1.57896	2.68208	0.0767708	2.68229	0.0974461	2.68312	-0.292242	2.68333	-0.0334159
2.68396	1.02969	2.68375	-0.124469	2.68458	1.99593	2.68396	-1.58458	2.68375	0.0806376	2.68396	0.0994056	2.68479	-0.282042	2.685	-0.0234544
2.68562	1.04475	2.68542	-0.121526	2.68625	1.75134	2.68562	-1.58457	2.68542	0.0850335	2.68562	0.100724	2.68646	-0.275597	2.68667	-0.020355
2.68729	1.06695	2.68708	-0.12131	2.68792	1.57572	2.68729	-1.58131	2.68708	0.0868738	2.68729	0.10033	2.68812	-0.272118	2.68833	-0.0206605
2.68896	1.07079	2.68875	-0.121333	2.68958	1.45103	2.68896	-1.57809	2.68875	0.0835657	2.68896	0.0977814	2.68979	-0.269607	2.69	-0.0195503
2.69062	1.05524	2.69042	-0.119053	2.69125	1.36048	2.69062	-1.57619	2.69042	0.0769049	2.69062	0.0991449	2.69146	-0.268206	2.69167	-0.0174865
2.69229	1.06286	2.69208	-0.11804	2.69292	1.2886	2.69229	-1.57242	2.69208	0.0727549	2.69229	0.0999197	2.69313	-0.269182	2.69333	-0.0185817
2.69396	1.08949	2.69375	-0.115864	2.69458	1.22255	2.69396	-1.56964	2.69375	0.0716746	2.69396	0.101388	2.69479	-0.271305	2.695	-0.0225902
2.69563	1.09302	2.69542	-0.109374	2.69625	1.15862	2.69563	-1.57156	2.69542	0.068225	2.69563	0.103123	2.69646	-0.270702	2.69667	-0.026606
2.69729	1.07054	2.69708	-0.0974387	2.69792	1.09352	2.69729	-1.57327	2.69708	0.0642538	2.69729	0.107229	2.69813	-0.267886	2.69833	-0.0291616
2.69896	1.06025	2.69875	-0.0842735	2.69958	1.02915	2.69896	-1.57161	2.69875	0.0666156	2.69896	0.111334	2.69979	-0.268407	2.7	-0.034824
2.70063	1.08039	2.70042	-0.0746027	2.70125	0.964917	2.70063	-1.56537	2.70042	0.073269	2.70063	0.112683	2.70146	-0.270396	2.70167	-0.0437424
2.70229	1.09236	2.70208	-0.0660941	2.70292	0.89933	2.70229	-1.56044	2.70208	0.0771433	2.70229	0.113942	2.70312	-0.271231	2.70333	-0.0502393
2.70396	1.07925	2.70375	-0.0623092	2.70458	0.832237	2.70396	-1.56134	2.70375	0.0734851	2.70396	0.115834	2.70479	-0.273064	2.705	-0.0510365
2.70562	1.06197	2.70542	-0.0625104	2.70625	0.766404	2.70562	-1.56856	2.70542	0.0696033	2.70562	0.116967	2.70646	-0.276581	2.70667	-0.0503659
2.70729	1.0628	2.70708	-0.0670329	2.70792	0.704505	2.70729	-1.58083	2.70708	0.0701621	2.70729	0.116251	2.70812	-0.278719	2.70833	-0.0533536
2.70896	1.06808	2.70875	-0.0740439	2.70958	0.642128	2.70896	-1.59568	2.70875	0.0719204	2.70896	0.114158	2.70979	-0.272654	2.71	-0.0594333
2.71062	1.0557	2.71042	-0.0837892	2.71125	0.575475	2.71062	-1.61243	2.71042	0.0717267	2.71062	0.109263	2.71146	-0.264265	2.71167	-0.0628605
2.71229	1.0344	2.71208	-0.0935569	2.71292	0.507548	2.71229	-1.62818	2.71208	0.0687242	2.71229	0.102155	2.71312	-0.258014	2.71333	-0.0648126
2.71396	1.01835	2.71375	-0.0977293	2.71458	0.44515	2.71396	-1.63586	2.71375	0.066489	2.71396	0.0930876	2.71479	-0.25332	2.715	-0.0679046
2.71563	1.00523	2.71542	-0.0977144	2.71625	0.388645	2.71563	-1.63581	2.71542	0.0625998	2.71563	0.0877604	2.71646	-0.250004	2.71667	-0.0743419
2.71729	0.992499	2.71708	-0.0963137	2.71792	0.336528	2.71729	-1.63428	2.71708	0.0552759	2.71729	0.0858158	2.71813	-0.249617	2.71833	-0.0801161
2.71896	0.986807	2.71875	-0.0973642	2.71958	0.291422	2.71896	-1.63603	2.71875	0.0453368	2.71896	0.0865683	2.71979	-0.251837	2.72	-0.082396
2.72063	0.991069	2.72042	-0.0973195	2.72125	0.257529	2.72063	-1.64042	2.72042	0.0371039	2.72063	0.0879169	2.72146	-0.250422	2.72167	-0.0824705
2.72229	0.995182	2.72208	-0.0958964	2.72292	0.231765	2.72229	-1.64443	2.72208	0.0364408	2.72229	0.0865832	2.72313	-0.243135	2.72333	-0.0823736
2.72396	0.989586	2.72375	-0.0947788	2.72458	0.210375	2.72396	-1.64927	2.72375	0.0425354	2.72396	0.08405	2.72479	-0.231296	2.725	-0.0838488
2.72562	0.990383	2.72542	-0.0919923	2.72625	0.191852	2.72562	-1.65224	2.72542	0.0508055	2.72562	0.0807345	2.72646	-0.2174	2.72667	-0.0835136
2.72729	1.0063	2.72708	-0.0864044	2.72792	0.176393	2.72729	-1.65059	2.72708	0.0562295	2.72729	0.0777021	2.72812	-0.206321	2.72833	-0.0834912
2.72896	1.02937	2.72875	-0.0790656	2.72958	0.160426	2.72896	-1.64368	2.72875	0.0608116	2.72896	0.0740066	2.72979	-0.200883	2.73	-0.0826791
2.73062	1.05498	2.73042	-0.0756904	2.73125	0.140756	2.73062	-1.63497	2.73042	0.0666753	2.73062	0.0682399	2.73146	-0.199072	2.73167	-0.0822321
2.73229	1.07847	2.73208	-0.0804886	2.73292	0.117943	2.73229	-1.62731	2.73208	0.0706986	2.73229	0.0639558	2.73312	-0.19481	2.73333	-0.0819564
2.73396	1.10301	2.73375	-0.0894293	2.73458	0.0923351	2.73396	-1.62097	2.73375	0.0709072	2.73396	0.0623614	2.73479	-0.187911	2.735	-0.080213
2.73563	1.11962	2.73542	-0.099197	2.73625	0.0661015	2.73563	-1.61497	2.73542	0.0689849	2.73563	0.0629574	2.73646	-0.183545	2.73667	-0.0775009
2.73729	1.12666	2.73708	-0.106297	2.73792	0.0431314	2.73729	-1.60804	2.73708	0.069648	2.73729	0.0633672	2.73813	-0.181369	2.73833	-0.0722706
2.73896	1.13045	2.73875	-0.10898	2.73958	0.0265911	2.73896	-1.60109	2.73875	0.0679567	2.73896	0.0645742	2.73979	-0.179104	2.74	-0.0685975
2.74063	1.13202	2.74042	-0.109531	2.74125	0.0150949	2.74063	-1.59213	2.74042	0.0616536	2.74063	0.0670403	2.74146	-0.177897	2.74167	-0.0672936
2.74229	1.13861	2.74208	-0.106648	2.74292	0.00606477	2.74229	-1.58077	2.74208	0.0556037	2.74229	0.0686124	2.74313	-0.18397	2.74333	-0.065513
2.74396	1.14563	2.74375	-0.100799	2.74458	-0.0008121	2.74396	-1.56701	2.74375	0.0514314	2.74396	0.0666753	2.74479	-0.199325	2.745	-0.0615194
2.74562	1.15044	2.74542	-0.093244	2.74625	-0.0075921	2.74562	-1.55501	2.74542	0.0481978	2.74562	0.0597388	2.74646	-0.219531	2.74667	-0.0556782
2.74729	1.14594	2.74708	-0.0874028	2.74792	-0.0173226	2.74729	-1.54942	2.74708	0.0380203	2.74729	0.0498146	2.74812	-0.241719	2.74833	-0.0509322
2.74896	1.12938	2.74875	-0.0825748	2.74958	-0.0318661	2.74896	-1.54974	2.74875	0.0246838	2.74896	0.0385493	2.74979	-0.265188	2.75	-0.0462011
2.75062	1.1103	2.75042	-0.0756979	2.75125	-0.0479519	2.75062	-1.55223	2.75042	0.0109971	2.75062	0.0308603	2.75146	-0.287734	2.75167	-0.0413135
2.75229	1.08706	2.75208	-0.065878	2.75292	-0.0616387	2.75229	-1.55513	2.75208	-0.0022873	2.75229	0.0279471	2.75312	-0.308357	2.75333	-0.0379235
2.75396	1.06345	2.75375	-0.0566915	2.75458	-0.0746325	2.75396	-1.55884	2.75375	-0.0134259	2.75396	0.0295415	2.75479	-0.324629	2.755	-0.0375435
2.75563	1.04176	2.75542	-0.0465065	2.75625	-0.0862703	2.75563	-1.56143	2.75542	-0.021182	2.75563	0.0346601	2.75646	-0.335828	2.75667	-0.0383258
2.75729	1.02452	2.75708	-0.0329167	2.75792	-0.0970215	2.75729	-1.5606	2.75708	-0.0218675	2.75729	0.0427216	2.75813	-0.340708	2.75833	-0.0398085
2.75896	1.01416	2.75875	-0.0187755	2.75958	-0.104554	2.75896	-1.55868	2.75875	-0.0152662	2.75896	0.0513866	2.75979	-0.340983	2.76	-0.0407174
2.76063	1.00286	2.76042	-0.0083223	2.76125	-0.106551	2.76063	-1.561	2.76042	-0.0057966	2.76063	0.0582039	2.76146	-0.340901	2.76167	-0.0413358
2.76229	1.00265	2.76208	-0.0024438	2.76292	-0.102714	2.76229	-1.56834	2.76208	0.00108033	2.76229	0.0632778	2.76313	-0.34	2.76333	-0.0447109
2.76396	1.01729	2.76375	0.0025034	2.76458	-0.0933409	2.76396	-1.57633	2.76375	0.00158697	2.76396	0.0656694	2.76479	-0.339486	2.765	-0.0493079
2.76562	1.03658	2.76542	0.00309199	2.76625	-0.0835657	2.76562	-1.5837	2.76542	-0.001803	2.76562	0.0628606	2.76646	-0.337437	2.76667	-0.0516996
2.76729	1.04902	2.76708	-0.0036806	2.76792	-0.0750273	2.76729	-1.58897	2.76708	-0.0040457	2.76729	0.0552088	2.76812	-0.336498	2.76833	-0.0485554
2.76896	1.0509	2.76875	-0.0141039	2.76958	-0.0690594	2.76896	-1.58972	2.76875	-0.0038445	2.76896	0.0483096	2.76979	-0.336401	2.77	-0.0441372
2.77062	1.05511	2.77042	-0.0187904	2.77125	-0.0674576	2.77062	-1.58549	2.77042	0.0006482	2.77062	0.0449792	2.77146	-0.336051	2.77167	-0.0419393
2.77229	1.05978	2.77208	-0.0176504	2.77292	-0.070326	2.77229	-1.57896	2.77208	0.00753999	2.77229	0.0437051	2.77312	-0.334255	2.77333	-0.0358075
2.77396	1.06132	2.77375	-0.0153407	2.77458	-0.0737235	2.77396	-1.57481	2.77375	0.0169128	2.77396	0.0414178	2.77479	-0.329487	2.775	-0.0255182
2.77562	1.06058	2.77542	-0.0114664	2.77625	-0.0737682	2.77562	-1.57584	2.77542	0.0263601	2.77562	0.0402033	2.77646	-0.323795	2.77667	-0.0183582
2.77729	1.06906	2.77708	-0.0044927	2.77792	-0.0716969	2.77729	-1.58292	2.77708	0.0358671	2.77729	0.03957	2.77813	-0.313669	2.77833	-0.0192747
2.77896	1.08931	2.77875	0.00476837	2.77958	-0.0687838	2.77896	-1.59459	2.77875	0.0447482	2.77896	0.0376925	2.77979	-0.297815	2.78	-0.0256896
2.78063	1.10771	2.78042	0.00977516	2.78125	-0.0655055	2.78063	-1.60816	2.78042	0.0534654	2.78063	0.0298545	2.78146	-0.278734	2.78167	-0.031881
2.78229	1.10427	2.78208	0.0108927	2.78292	-0.0607222	2.78229	-1.62213	2.78208	0.0654086	2.78229	0.0213385	2.78313	-0.2582	2.78333	-0.0393614
2.78396	1.08256	2.78375	0.0105277	2.78458	-0.0581816	2.78396	-1.63462	2.78375	0.0801161	2.78396	0.0140443	2.78479	-0.238538	2.785	-0.0481084
2.78563	1.0586	2.78542	0.0114515	2.78625	-0.0584424	2.78563	-1.64002	2.78542	0.0955909	2.78563	0.00745803	2.78646	-0.220343	2.78667	-0.0530481
2.78729	1.03476	2.78708	0.0156015	2.78792	-0.0594109	2.78729	-1.63998	2.78708	0.106506	2.78729	0.00119209	2.78812	-0.204906	2.78833	-0.0525489
2.78896	1.00622	2.78875	0.0220165	2.78958	-0.0577047	2.78896	-1.63843	2.78875	0.111036	2.78896	-0.0017658	2.78979	-0.19595	2.79	-0.0467226
2.79062	0.97996	2.79042	0.0302419	2.79125	-0.0524968	2.79062	-1.64084	2.79042	0.110291	2.79062	0.00202656	2.79146	-0.192232	2.79167	-0.0376105
2.79229	0.969432	2.79208	0.036113	2.79292	-0.0477731	2.79229	-1.64608	2.79208	0.104509	2.79229	0.00718981	2.79312	-0.192799	2.79333	-0.0248477
2.79396	0.974014	2.79375	0.0384972	2.79458	-0.0422299	2.79396	-1.65563	2.79375	0.0956282	2.79396	0.0121295	2.79479	-0.192881	2.795	-0.0120699
2.79562	0.982843	2.79542	0.0376925	2.79625	-0.0361353	2.79562	-1.66944	2.79542	0.0848547	2.79562	0.0178516	2.79646	-0.190787	2.79667	-0.0051558
2.79729	0.99165	2.79708	0.0328273	2.79792	-0.029847	2.79729	-1.68311	2.79708	0.0767037	2.79729	0.0253469	2.79813	-0.190921	2.79833	-0.0031292
2.79896	1.00652	2.79875	0.0262335	2.79958	-0.0268817	2.79896	-1.69544	2.79875	0.0709593	2.79896	0.0315979	2.79979	-0.192985	2.8	-0.0036582
2.80063	1.02153	2.80042	0.0212267	2.80125	-0.0275895	2.80063	-1.70383	2.80042	0.0659302	2.80063	0.0338405	2.80146	-0.195697	2.80167	-0.0057071
2.80229	1.03512	2.80208	0.0233948	2.80292	-0.0273064	2.80229	-1.70671	2.80208	0.0590458	2.80229	0.031881	2.80313	-0.197567	2.80333	-0.0114441
2.80396	1.04305	2.80375	0.0333041	2.80458	-0.0255033	2.80396	-1.69919	2.80375	0.0518635	2.80396	0.0289604	2.80479	-0.200264	2.805	-0.0182912
2.80563	1.05174	2.80542	0.0445694	2.80625	-0.0237003	2.80563	-1.68845	2.80542	0.0481084	2.80563	0.0282526	2.80646	-0.204131	2.80667	-0.021413
2.80729	1.06035	2.80708	0.0540316	2.80792	-0.0246838	2.80729	-1.68241	2.80708	0.0493899	2.80729	0.0322983	2.80812	-0.207469	2.80833	-0.0212416
2.80896	1.05911	2.80875	0.0576153	2.80958	-0.0282526	2.80896	-1.68148	2.80875	0.0570044	2.80896	0.0372231	2.80979	-0.209093	2.81	-0.0217706
2.81062	1.04886	2.81042	0.0568479	2.81125	-0.0341237	2.81062	-1.68313	2.81042	0.0649467	2.81062	0.0406057	2.81146	-0.210457	2.81167	-0.0234768
2.81229	1.03646	2.81208	0.0516623	2.81292	-0.0410005	2.81229	-1.68743	2.81208	0.0708103	2.81229	0.0414848	2.81312	-0.214025	2.81333	-0.0236556
2.81396	1.03026	2.81375	0.0434518	2.81458	-0.0476018	2.81396	-1.69812	2.81375	0.0748262	2.81396	0.0407249	2.81479	-0.220753	2.815	-0.0215843
2.81562	1.02181	2.81542	0.0334829	2.81625	-0.0504479	2.81562	-1.71227	2.81542	0.0753924	2.81562	0.0377744	2.81646	-0.231177	2.81667	-0.0185966
2.81729	1.00701	2.81708	0.0253692	2.81792	-0.0484064	2.81729	-1.72369	2.81708	0.0705645	2.81729	0.0315383	2.81813	-0.24394	2.81833	-0.0137612
2.81896	0.993572	2.81875	0.0204965	2.81958	-0.043653	2.81896	-1.72986	2.81875	0.0590458	2.81896	0.0224784	2.81979	-0.256941	2.82	-0.0045151
2.82063	0.987031	2.82042	0.016056	2.82125	-0.0385791	2.82063	-1.72857	2.82042	0.0501871	2.82063	0.0163391	2.82146	-0.268072	2.82167	0.00660121
2.82229	0.985064	2.82208	0.0102445	2.82292	-0.0361726	2.82229	-1.72283	2.82208	0.0476986	2.82229	0.0117645	2.82313	-0.274673	2.82333	0.0141412
2.82396	0.979416	2.82375	0.00324845	2.82458	-0.0362918	2.82396	-1.71516	2.82375	0.0473931	2.82396	0.0083223	2.82479	-0.279628	2.825	0.0183955
2.82563	0.97397	2.82542	-0.0010878	2.82625	-0.039652	2.82563	-1.70717	2.82542	0.0489056	2.82563	0.0032112	2.82646	-0.283726	2.82667	0.0245571
2.82729	0.971578	2.82708	-0.0028312	2.82792	-0.0428259	2.82729	-1.69936	2.82708	0.0506863	2.82729	-0.0013262	2.82812	-0.284083	2.82833	0.0349134
2.82896	0.966661	2.82875	-0.0008494	2.82958	-0.0416413	2.82896	-1.68984	2.82875	0.0537932	2.82896	-0.0020862	2.82979	-0.282489	2.83	0.046134
2.83062	0.957765	2.83042	0.00184029	2.83125	-0.0376999	2.83062	-1.6822	2.83042	0.0531599	2.83062	-0.0011176	2.83146	-0.279151	2.83167	0.0554249
2.83229	0.946753	2.83208	0.00537932	2.83292	-0.0346005	2.83229	-1.67953	2.83208	0.0502691	2.83229	0.00225753	2.83312	-0.277869	2.83333	0.064157
2.83396	0.938751	2.83375	0.00754744	2.83458	-0.0353083	2.83396	-1.6817	2.83375	0.048779	2.83396	0.00798702	2.83479	-0.2748	2.835	0.0700429
2.83562	0.937462	2.83542	0.00695884	2.83625	-0.0364706	2.83562	-1.68633	2.83542	0.0482127	2.83562	0.0189915	2.83646	-0.265717	2.83667	0.0704303
2.83729	0.946261	2.83708	0.00195205	2.83792	-0.0373274	2.83729	-1.692	2.83708	0.0474751	2.83729	0.0313893	2.83812	-0.251107	2.83833	0.062719
2.83896	0.969283	2.83875	-0.0047013	2.83958	-0.0395253	2.83896	-1.7027	2.83875	0.0461563	2.83896	0.0409707	2.83979	-0.231654	2.84	0.0507683
2.84063	0.998251	2.84042	-0.0083447	2.84125	-0.03957	2.84063	-1.71769	2.84042	0.0488833	2.84063	0.0429526	2.84146	-0.213027	2.84167	0.0360087
2.84229	1.02235	2.84208	-0.0078008	2.84292	-0.0356808	2.84229	-1.72953	2.84208	0.0541881	2.84229	0.0406131	2.84313	-0.195585	2.84333	0.0227913
2.84396	1.04524	2.84375	-0.0062212	2.84458	-0.0261962	2.84396	-1.73482	2.84375	0.0597388	2.84396	0.035651	2.84479	-0.176854	2.845	0.0160336
2.84563	1.0611	2.84542	-0.0060946	2.84625	-0.0164732	2.84563	-1.73334	2.84542	0.0626966	2.84563	0.0266284	2.84646	-0.153579	2.84667	0.0166223
2.84729	1.04753	2.84708	-0.0087619	2.84792	-0.0102147	2.84729	-1.73064	2.84708	0.0672117	2.84729	0.0137612	2.84813	-0.12888	2.84833	0.0221729
2.84896	0.975363	2.84875	-0.0148341	2.84958	-0.0052825	2.84896	-1.72495	2.84875	0.0729486	2.84896	-0.0003353	2.84979	-0.104703	2.85	0.0293627
2.85062	0.830956	2.85042	-0.0204071	2.85125	-0.0015944	2.85062	-1.71712	2.85042	0.0791401	2.85062	-0.010699	2.85146	-0.0787973	2.85167	0.0405759
2.85229	0.641271	2.85208	-0.0257939	2.85292	0.00265986	2.85229	-1.71037	2.85208	0.0866279	2.85229	-0.0172555	2.85312	-0.0485405	2.85333	0.0538454
2.85396	0.446998	2.85375	-0.0294596	2.85458	0.00451505	2.85396	-1.70568	2.85375	0.0987798	2.85396	-0.0220388	2.85479	-0.0154525	2.855	0.0648052
2.85562	0.297077	2.85542	-0.0286251	2.85625	0.00464171	2.85562	-1.70612	2.85542	0.116855	2.85562	-0.0274628	2.85646	0.0121519	2.85667	0.0692383
2.85729	0.230037	2.85708	-0.0205711	2.85792	0.00596792	2.85729	-1.7076	2.85708	0.134453	2.85729	-0.0354573	2.85812	0.03317	2.85833	0.0668466
2.85896	0.262812	2.85875	-0.0086278	2.85958	0.00882149	2.85896	-1.70986	2.85875	0.150241	2.85896	-0.0438169	2.85979	0.0496209	2.86	0.0601113
2.86063	0.393771	2.86042	-0.0007078	2.86125	0.0140294	2.86063	-1.70942	2.86042	0.160761	2.86063	-0.0509545	2.86146	0.0625029	2.86167	0.0516474
2.86229	0.577524	2.86208	0.00295788	2.86292	0.0189021	2.86229	-1.70884	2.86208	0.170037	2.86229	-0.0575706	2.86313	0.0697076	2.86333	0.0419542
2.86396	0.752725	2.86375	0.00480562	2.86458	0.0236779	2.86396	-1.71045	2.86375	0.175744	2.86396	-0.0657737	2.86479	0.0696406	2.865	0.0343919
2.86563	0.869051	2.86542	0.00463426	2.86625	0.0285804	2.86563	-1.71448	2.86542	0.17938	2.86563	-0.0759885	2.86646	0.0651926	2.86667	0.0321642
2.86729	0.914045	2.86708	0.00032783	2.86792	0.033468	2.86729	-1.72137	2.86708	0.183828	2.86729	-0.0846162	2.86813	0.0588298	2.86833	0.0369549
2.86896	0.902735	2.86875	-0.0057518	2.86958	0.0387356	2.86896	-1.72991	2.86875	0.188917	2.86896	-0.093177	2.86979	0.0490323	2.87	0.0441372
2.87062	0.863336	2.87042	-0.0117049	2.87125	0.0421628	2.87062	-1.7416	2.87042	0.194751	2.87062	-0.10056	2.87146	0.0365451	2.87167	0.048086
2.87229	0.824846	2.87208	-0.0183061	2.87292	0.045538	2.87229	-1.75141	2.87208	0.195622	2.87229	-0.106633	2.87312	0.0246242	2.87333	0.0498369
2.87396	0.805102	2.87375	-0.0218228	2.87458	0.0502765	2.87396	-1.75758	2.87375	0.193313	2.87396	-0.110902	2.87479	0.0129938	2.875	0.0490397
2.87562	0.804812	2.87542	-0.0207871	2.87625	0.0571311	2.87562	-1.7586	2.87542	0.189714	2.87562	-0.111699	2.87646	0.00136346	2.87667	0.0445247
2.87729	0.814259	2.87708	-0.0161007	2.87792	0.0628531	2.87729	-1.75701	2.87708	0.185482	2.87729	-0.108205	2.87812	-0.0097454	2.87833	0.0342429
2.87896	0.83337	2.87875	-0.0151992	2.87958	0.0651106	2.87896	-1.75446	2.87875	0.182606	2.87896	-0.0994131	2.87979	-0.0191778	2.88	0.0225455
2.88063	0.856139	2.88042	-0.0183061	2.88125	0.0655502	2.88063	-1.74931	2.88042	0.178993	2.88063	-0.0902787	2.88146	-0.0275448	2.88167	0.0158623
2.88229	0.877395	2.88208	-0.0233874	2.88292	0.0655949	2.88229	-1.7429	2.88208	0.176847	2.88229	-0.0834689	2.88313	-0.0386611	2.88333	0.0146553
2.88396	0.895374	2.88375	-0.031732	2.88458	0.0651777	2.88396	-1.73787	2.88375	0.173979	2.88396	-0.0761598	2.88479	-0.0506938	2.885	0.0166893
2.88563	0.911124	2.88542	-0.042364	2.88625	0.0640005	2.88563	-1.73561	2.88542	0.171401	2.88563	-0.0688657	2.88646	-0.0639483	2.88667	0.0199303
2.88729	0.928223	2.88708	-0.0496805	2.88792	0.0638887	2.88729	-1.73245	2.88708	0.169948	2.88729	-0.0643507	2.88813	-0.0765771	2.88833	0.0274479
2.88896	0.942282	2.88875	-0.0480786	2.88958	0.0635609	2.88896	-1.7291	2.88875	0.169329	2.88896	-0.0637472	2.88979	-0.0860095	2.89	0.0378266
2.89062	0.957049	2.89042	-0.0400618	2.89125	0.0578612	2.89062	-1.7281	2.89042	0.171408	2.89062	-0.0626519	2.89146	-0.0929609	2.89167	0.0459105
2.89229	0.97207	2.89208	-0.0298098	2.89292	0.0456124	2.89229	-1.7285	2.89208	0.175193	2.89229	-0.0583082	2.89312	-0.0966787	2.89333	0.0471324
2.89396	0.984803	2.89375	-0.018321	2.89458	0.0297427	2.89396	-1.72839	2.89375	0.180624	2.89396	-0.0552461	2.89479	-0.0989586	2.895	0.0439957
2.89562	0.995882	2.89542	-0.0089183	2.89625	0.0153408	2.89562	-1.72863	2.89542	0.185736	2.89562	-0.0510588	2.89646	-0.0983477	2.89667	0.0415593
2.89729	1.0047	2.89708	-0.0042319	2.89792	0.00182539	2.89729	-1.7318	2.89708	0.18771	2.89729	-0.0449121	2.89812	-0.0988618	2.89833	0.0403225
2.89896	1.00669	2.89875	-0.0020415	2.89958	-0.0102147	2.89896	-1.7343	2.89875	0.18546	2.89896	-0.0367314	2.89979	-0.102803	2.9	0.0384226
2.90062	0.995822	2.90042	0.00480562	2.90125	-0.0176951	2.90062	-1.7349	2.90042	0.178732	2.90062	-0.0307038	2.90146	-0.110306	2.90167	0.0343025
2.90229	0.978954	2.90208	0.0148565	2.90292	-0.0204742	2.90229	-1.73857	2.90208	0.167415	2.90229	-0.0263155	2.90313	-0.118241	2.90333	0.0293627
2.90396	0.966035	2.90375	0.0230596	2.90458	-0.0198036	2.90396	-1.74673	2.90375	0.153609	2.90396	-0.0209436	2.90479	-0.125483	2.905	0.0222921
2.90563	0.958271	2.90542	0.0302345	2.90625	-0.0226572	2.90563	-1.75335	2.90542	0.13911	2.90563	-0.0175685	2.90646	-0.131421	2.90667	0.0144765
2.90729	0.957459	2.90708	0.0375807	2.90792	-0.0285283	2.90729	-1.75464	2.90708	0.127643	2.90729	-0.017412	2.90813	-0.135265	2.90833	0.00682473
2.90896	0.972748	2.90875	0.0411421	2.90958	-0.0368953	2.90896	-1.7516	2.90875	0.119939	2.90896	-0.019528	2.90979	-0.136666	2.91	0.00074506
2.91063	1.01009	2.91042	0.0360534	2.91125	-0.0441074	2.91063	-1.7463	2.91042	0.116929	2.91063	-0.0205263	2.91146	-0.13186	2.91167	-0.0036657
2.91229	1.06827	2.91208	0.0271127	2.91292	-0.0496283	2.91229	-1.73892	2.91208	0.119194	2.91229	-0.022307	2.91312	-0.123925	2.91333	-0.0064373
2.91396	1.13443	2.91375	0.0231788	2.91458	-0.053376	2.91396	-1.73093	2.91375	0.127889	2.91396	-0.0246465	2.91479	-0.116296	2.915	-0.0039712
2.91562	1.1976	2.91542	0.0247434	2.91625	-0.0529364	2.91562	-1.72487	2.91542	0.139475	2.91562	-0.028573	2.91646	-0.110425	2.91667	-7.451e-06
2.91729	1.24972	2.91708	0.0272691	2.91792	-0.0497401	2.91729	-1.72039	2.91708	0.148572	2.91729	-0.0317097	2.91812	-0.101373	2.91833	0.00408292
2.91896	1.28902	2.91875	0.0321865	2.91958	-0.0440851	2.91896	-1.7173	2.91875	0.153534	2.91896	-0.034295	2.91979	-0.0888854	2.92	0.00737607
2.92062	1.31736	2.92042	0.0404566	2.92125	-0.0401065	2.92062	-1.71885	2.92042	0.155374	2.92062	-0.0364259	2.92146	-0.0805557	2.92167	0.0136197
2.92229	1.3227	2.92208	0.052385	2.92292	-0.0386611	2.92229	-1.72479	2.92208	0.155024	2.92229	-0.0374317	2.92313	-0.0793785	2.92333	0.02525
2.92396	1.29361	2.92375	0.0594109	2.92458	-0.0383481	2.92396	-1.72944	2.92375	0.147432	2.92396	-0.0396743	2.92479	-0.0789613	2.925	0.0346079
2.92563	1.2329	2.92542	0.0618249	2.92625	-0.0386015	2.92563	-1.73141	2.92542	0.13499	2.92563	-0.0421628	2.92646	-0.073649	2.92667	0.0387505
2.92729	1.1553	2.92708	0.0632554	2.92792	-0.037469	2.92729	-1.73174	2.92708	0.125304	2.92729	-0.0466183	2.92813	-0.0660345	2.92833	0.0362471
2.92896	1.07923	2.92875	0.0647008	2.92958	-0.0368133	2.92896	-1.73594	2.92875	0.125498	2.92896	-0.050731	2.92979	-0.06219	2.93	0.0328198
2.93063	1.01658	2.93042	0.0631437	2.93125	-0.0347644	2.93063	-1.74151	2.93042	0.133075	2.93063	-0.0534803	2.93146	-0.0591427	2.93167	0.0281856
2.93229	0.984043	2.93208	0.0574961	2.93292	-0.0308752	2.93229	-1.74437	2.93208	0.143848	2.93229	-0.0552163	2.93312	-0.0527725	2.93333	0.0191778
2.93396	0.990033	2.93375	0.053674	2.93458	-0.0272319	2.93396	-1.74405	2.93375	0.159182	2.93396	-0.056617	2.93479	-0.0445619	2.935	0.00781566
2.93562	1.03085	2.93542	0.0514165	2.93625	-0.0250041	2.93562	-1.74241	2.93542	0.175424	2.93562	-0.0586286	2.93646	-0.0432804	2.93667	-0.0030547
2.93729	1.09012	2.93708	0.0499412	2.93792	-0.0246465	2.93729	-1.74072	2.93708	0.18546	2.93729	-0.0580028	2.93812	-0.0523254	2.93833	-0.0127777
2.93896	1.14778	2.93875	0.0483319	2.93958	-0.0234172	2.93896	-1.73656	2.93875	0.183828	2.93896	-0.0558719	2.93979	-0.0635013	2.94	-0.0252873
2.94062	1.18759	2.94042	0.0512376	2.94125	-0.0193715	2.94062	-1.72798	2.94042	0.173792	2.94062	-0.0558272	2.94146	-0.0736192	2.94167	-0.0398681
2.94229	1.20041	2.94208	0.0561923	2.94292	-0.0117272	2.94229	-1.71924	2.94208	0.160761	2.94229	-0.0596195	2.94313	-0.0816584	2.94333	-0.0556409
2.94396	1.19233	2.94375	0.0618175	2.94458	0.00113994	2.94396	-1.71564	2.94375	0.143617	2.94396	-0.0624955	2.94479	-0.0921562	2.945	-0.0718832
2.94563	1.1743	2.94542	0.0671148	2.94625	0.0163242	2.94563	-1.71817	2.94542	0.124238	2.94563	-0.0594109	2.94646	-0.102714	2.94667	-0.0923946
2.94729	1.15735	2.94708	0.0728518	2.94792	0.0302866	2.94729	-1.72615	2.94708	0.106484	2.94729	-0.0540316	2.94813	-0.111312	2.94833	-0.117764
2.94896	1.14345	2.94875	0.0792667	2.94958	0.0407025	2.94896	-1.73608	2.94875	0.0934973	2.94896	-0.0517219	2.94979	-0.121452	2.95	-0.1444
2.95063	1.1339	2.95042	0.0827536	2.95125	0.047192	2.95063	-1.74629	2.95042	0.0853687	2.95063	-0.0525713	2.95146	-0.131749	2.95167	-0.172034
2.95229	1.12668	2.95208	0.0843853	2.95292	0.0491887	2.95229	-1.75496	2.95208	0.0757948	2.95229	-0.0514314	2.95312	-0.141121	2.95333	-0.199437
2.95396	1.11909	2.95375	0.0836626	2.95458	0.0458732	2.95396	-1.76347	2.95375	0.0650138	2.95396	-0.049971	2.95479	-0.147857	2.955	-0.227705
2.95562	1.1107	2.95542	0.0811666	2.95625	0.0401437	2.95562	-1.77316	2.95542	0.053741	2.95562	-0.0481978	2.95646	-0.1534	2.95667	-0.251137
2.95729	1.1007	2.95708	0.0770241	2.95792	0.0350624	2.95729	-1.78393	2.95708	0.0434592	2.95729	-0.0438318	2.95812	-0.160135	2.95833	-0.266299
2.95896	1.09168	2.95875	0.0733212	2.95958	0.0322387	2.95896	-1.79457	2.95875	0.0305623	2.95896	-0.0357255	2.95979	-0.164613	2.96	-0.275396
2.96062	1.08384	2.96042	0.0736713	2.96125	0.0302121	2.96062	-1.80684	2.96042	0.0143349	2.96062	-0.0288486	2.96146	-0.168458	2.96167	-0.282139
2.96229	1.07968	2.96208	0.0784621	2.96292	0.0287667	2.96229	-1.81945	2.96208	0.00118464	2.96229	-0.0293478	2.96312	-0.175521	2.96333	-0.287585
2.96396	1.08258	2.96375	0.0832304	2.96458	0.0274926	2.96396	-1.82768	2.96375	-0.0034794	2.96396	-0.0320524	2.96479	-0.184044	2.965	-0.288509
2.96563	1.0893	2.96542	0.0881553	2.96625	0.0269413	2.96563	-1.82871	2.96542	-0.0018775	2.96563	-0.0323579	2.96646	-0.190921	2.96667	-0.283487
2.96729	1.09735	2.96708	0.0915527	2.96792	0.0277981	2.96729	-1.82398	2.96708	0.00280887	2.96729	-0.0304431	2.96813	-0.192739	2.96833	-0.274435
2.96896	1.10333	2.96875	0.0915751	2.96958	0.0292584	2.96896	-1.81781	2.96875	0.0103787	2.96896	-0.025332	2.96979	-0.193916	2.97	-0.263736
2.97063	1.10736	2.97042	0.0887066	2.97125	0.0312626	2.97063	-1.81179	2.97042	0.0180602	2.97063	-0.0152066	2.97146	-0.197537	2.97167	-0.250585
2.97229	1.11217	2.97208	0.0834987	2.97292	0.0344217	2.97229	-1.80827	2.97208	0.0217557	2.97229	0.00041723	2.97313	-0.202909	2.97333	-0.233941
2.97396	1.11719	2.97375	0.0808164	2.97458	0.0384376	2.97396	-1.80972	2.97375	0.0193641	2.97396	0.0164434	2.97479	-0.212587	2.975	-0.218593
2.97562	1.12455	2.97542	0.0773519	2.97625	0.0429675	2.97562	-1.81708	2.97542	0.0180229	2.97562	0.0267699	2.97646	-0.225022	2.97667	-0.20808
2.97729	1.13051	2.97708	0.0740886	2.97792	0.0477359	2.97729	-1.82759	2.97708	0.0205263	2.97729	0.0338703	2.97812	-0.23789	2.97833	-0.200346
2.97896	1.13362	2.97875	0.0722036	2.97958	0.0534505	2.97896	-1.83639	2.97875	0.0249594	2.97896	0.0371262	2.97979	-0.24835	2.98	-0.189587
2.98062	1.13671	2.98042	0.071317	2.98125	0.0587031	2.98062	-1.84254	2.98042	0.0311658	2.98062	0.0373796	2.98146	-0.256248	2.98167	-0.175491
2.98229	1.14082	2.98208	0.0735149	2.98292	0.0609606	2.98229	-1.8468	2.98208	0.0388697	2.98229	0.0360608	2.98312	-0.260927	2.98333	-0.1636
2.98396	1.14655	2.98375	0.0766143	2.98458	0.0593141	2.98396	-1.84879	2.98375	0.0469685	2.98396	0.0331178	2.98479	-0.260606	2.985	-0.152133
2.98563	1.14896	2.98542	0.0832528	2.98625	0.0566021	2.98563	-1.8477	2.98542	0.0526384	2.98563	0.0289082	2.98646	-0.258803	2.98667	-0.139087
2.98729	1.15222	2.98708	0.089705	2.98792	0.0563487	2.98729	-1.84528	2.98708	0.0554994	2.98729	0.0193864	2.98813	-0.260532	2.98833	-0.126265
2.98896	1.15731	2.98875	0.0952184	2.98958	0.0583827	2.98896	-1.84538	2.98875	0.0582933	2.98896	0.00750273	2.98979	-0.263974	2.99	-0.120304
2.99063	1.16067	2.99042	0.0972897	2.99125	0.062041	2.99063	-1.84633	2.99042	0.0569075	2.99063	0.00042468	2.99146	-0.26539	2.99167	-0.120126
2.99229	1.16489	2.99208	0.0956804	2.99292	0.0656024	2.99229	-1.84514	2.99208	0.052765	2.99229	0.00134856	2.99313	-0.268482	2.99333	-0.119515
2.99396	1.17651	2.99375	0.0883937	2.99458	0.0703037	2.99396	-1.83778	2.99375	0.0500083	2.99396	0.0105426	2.99479	-0.274204	2.995	-0.116631
2.99562	1.20533	2.99542	0.0777319	2.99625	0.0735	2.99562	-1.8283	2.99542	0.0513345	2.99562	0.0206605	2.99646	-0.277057	2.99667	-0.116311
2.99729	1.24748	2.99708	0.0700578	2.99792	0.0718087	2.99729	-1.82101	2.99708	0.0535473	2.99729	0.0308678	2.99812	-0.272714	2.99833	-0.118204
2.99896	1.29735	2.99875	0.067085	2.99958	0.0671372	2.99896	-1.81772	2.99875	0.0524223	2.99896	0.0395849	2.99979	-0.265732	3	-0.117272
3.00062	1.34631	3.00042	0.0680089	3.00125	0.0606254	3.00062	-1.81263	3.00042	0.0520572	3.00062	0.0452921	3.00146	-0.262536	3.00167	-0.111587
3.00229	1.37927	3.00208	0.0687614	3.00292	0.0553355	3.00229	-1.80158	3.00208	0.0571012	3.00229	0.0456274	3.00312	-0.257261	3.00333	-0.104912
3.00396	1.39156	3.00375	0.0730306	3.00458	0.0522882	3.00396	-1.79306	3.00375	0.0653267	3.00396	0.0408664	3.00479	-0.248849	3.005	-0.100687
3.00563	1.38029	3.00542	0.0764951	3.00625	0.0530034	3.00563	-1.78842	3.00542	0.0693798	3.00563	0.0361428	3.00646	-0.241458	3.00667	-0.100084
3.00729	1.34455	3.00708	0.0754893	3.00792	0.056088	3.00729	-1.78575	3.00708	0.0660047	3.00729	0.0312105	3.00813	-0.236802	3.00833	-0.103474
3.00896	1.28312	3.00875	0.0691935	3.00958	0.0567064	3.00896	-1.78255	3.00875	0.0569969	3.00896	0.0293329	3.00979	-0.233598	3.01	-0.110224
3.01063	1.20646	3.01042	0.0602752	3.01125	0.0545084	3.01063	-1.78714	3.01042	0.0491589	3.01063	0.0297129	3.01146	-0.22845	3.01167	-0.118807
3.01229	1.13936	3.01208	0.0515878	3.01292	0.0510067	3.01229	-1.80342	3.01208	0.0419095	3.01229	0.0315607	3.01313	-0.224136	3.01333	-0.127494
3.01396	1.09052	3.01375	0.0408813	3.01458	0.0478998	3.01396	-1.82717	3.01375	0.0317693	3.01396	0.0304654	3.01479	-0.218771	3.015	-0.133641
3.01562	1.0621	3.01542	0.0308081	3.01625	0.045225	3.01562	-1.85119	3.01542	0.0195727	3.01562	0.0264272	3.01646	-0.212446	3.01667	-0.132509
3.01729	1.05767	3.01708	0.0241101	3.01792	0.0463948	3.01729	-1.87168	3.01708	0.00934303	3.01729	0.0225604	3.01812	-0.206508	3.01833	-0.124097
3.01896	1.07394	3.01875	0.0218302	3.01958	0.0521541	3.01896	-1.88506	3.01875	0.0089705	3.01896	0.0187457	3.01979	-0.202201	3.02	-0.114836
3.02062	1.1039	3.02042	0.0220835	3.02125	0.0614971	3.02062	-1.88951	3.02042	0.0139996	3.02062	0.0126958	3.02146	-0.198349	3.02167	-0.109285
3.02229	1.12759	3.02208	0.0208169	3.02292	0.0730977	3.02229	-1.88857	3.02208	0.0194907	3.02229	0.00517815	3.02312	-0.194386	3.02333	-0.106566
3.02396	1.13717	3.02375	0.0185147	3.02458	0.0848994	3.02396	-1.88471	3.02375	0.0238642	3.02396	-0.0007749	3.02479	-0.191502	3.025	-0.10436
3.02562	1.1277	3.02542	0.0164807	3.02625	0.0966191	3.02562	-1.88003	3.02542	0.0245124	3.02562	-0.0040457	3.02646	-0.189968	3.02667	-0.103116
3.02729	1.10127	3.02708	0.0126511	3.02792	0.104919	3.02729	-1.87433	3.02708	0.0242367	3.02729	-0.004068	3.02813	-0.192009	3.02833	-0.102632
3.02896	1.07063	3.02875	0.00648201	3.02958	0.112347	3.02896	-1.86997	3.02875	0.0209063	3.02896	-0.0029728	3.02979	-0.195853	3.03	-0.101104
3.03063	1.04432	3.03042	-0.0012666	3.03125	0.119917	3.03063	-1.86655	3.03042	0.0187829	3.03063	0.0025332	3.03146	-0.199772	3.03167	-0.0970736
3.03229	1.02948	3.03208	-0.0077561	3.03292	0.127211	3.03229	-1.86274	3.03208	0.0173598	3.03229	0.0115558	3.03313	-0.202201	3.03333	-0.0889227
3.03396	1.02157	3.03375	-0.0134483	3.03458	0.132754	3.03396	-1.8563	3.03375	0.0165626	3.03396	0.022687	3.03479	-0.204101	3.035	-0.0775233
3.03563	1.02076	3.03542	-0.0173002	3.03625	0.135683	3.03563	-1.84983	3.03542	0.0193939	3.03563	0.0317544	3.03646	-0.203416	3.03667	-0.0653714
3.03729	1.0248	3.03708	-0.0180677	3.03792	0.137627	3.03729	-1.84648	3.03708	0.0278428	3.03729	0.0379533	3.03812	-0.197642	3.03833	-0.0554919
3.03896	1.02955	3.03875	-0.0207275	3.03958	0.138015	3.03896	-1.84484	3.03875	0.0415966	3.03896	0.0422895	3.03979	-0.185646	3.04	-0.0449196
3.04062	1.03005	3.04042	-0.0269711	3.04125	0.137709	3.04062	-1.84667	3.04042	0.0578016	3.04062	0.0443682	3.04146	-0.168733	3.04167	-0.0344589
3.04229	1.02595	3.04208	-0.036642	3.04292	0.137128	3.04229	-1.85395	3.04208	0.0756085	3.04229	0.0459254	3.04312	-0.145078	3.04333	-0.028491
3.04396	1.02171	3.04375	-0.0460222	3.04458	0.135876	3.04396	-1.86475	3.04375	0.0936761	3.04396	0.0476241	3.04479	-0.118449	3.045	-0.0274181
3.04562	1.01483	3.04542	-0.0573695	3.04625	0.13274	3.04562	-1.87542	3.04542	0.110224	3.04562	0.0512376	3.04646	-0.0943616	3.04667	-0.0261217
3.04729	1.0028	3.04708	-0.0685304	3.04792	0.125945	3.04729	-1.8826	3.04708	0.124112	3.04729	0.0563264	3.04813	-0.0728443	3.04833	-0.0177175
3.04896	0.986755	3.04875	-0.0750646	3.04958	0.116736	3.04896	-1.89104	3.04875	0.13613	3.04896	0.0621527	3.04979	-0.0537261	3.05	-0.0038743
3.05063	0.972189	3.05042	-0.0772104	3.05125	0.105634	3.05063	-1.89884	3.05042	0.146061	3.05063	0.0687316	3.05146	-0.0379607	3.05167	0.0150353
3.05229	0.95766	3.05208	-0.0748113	3.05292	0.0949577	3.05229	-1.903	3.05208	0.153445	3.05229	0.0746399	3.05313	-0.0290647	3.05333	0.0383109
3.05396	0.941083	3.05375	-0.0716001	3.05458	0.0863895	3.05396	-1.90503	3.05375	0.159308	3.05396	0.0823215	3.05479	-0.0189617	3.055	0.0629351
3.05563	0.928245	3.05542	-0.0675917	3.05625	0.0794828	3.05563	-1.90669	3.05542	0.1662	3.05563	0.0910386	3.05646	-0.0035465	3.05667	0.0852346
3.05729	0.92423	3.05708	-0.0682026	3.05792	0.0754818	3.05729	-1.90585	3.05708	0.174463	3.05729	0.0984222	3.05812	0.0148565	3.05833	0.103571
3.05896	0.927962	3.05875	-0.0714734	3.05958	0.0723973	3.05896	-1.89938	3.05875	0.185385	3.05896	0.102714	3.05979	0.0313669	3.06	0.12026
3.06062	0.930928	3.06042	-0.0747144	3.06125	0.0701025	3.06062	-1.89047	3.06042	0.195861	3.06062	0.102066	3.06146	0.0447035	3.06167	0.138238
3.06229	0.930518	3.06208	-0.0767633	3.06292	0.0669584	3.06229	-1.88211	3.06208	0.205025	3.06229	0.0998601	3.06312	0.0566244	3.06333	0.154532
3.06396	0.92575	3.06375	-0.077948	3.06458	0.0638142	3.06396	-1.87702	3.06375	0.211492	3.06396	0.0973865	3.06479	0.0632107	3.065	0.168279
3.06562	0.91286	3.06542	-0.0778511	3.06625	0.0620633	3.06562	-1.87491	3.06542	0.217497	3.06562	0.095211	3.06646	0.0651255	3.06667	0.177689
3.06729	0.889964	3.06708	-0.0768378	3.06792	0.0608116	3.06729	-1.87826	3.06708	0.221401	3.06729	0.0936761	3.06813	0.0614971	3.06833	0.182323
3.06896	0.862077	3.06875	-0.0781789	3.06958	0.0628084	3.06896	-1.88664	3.06875	0.219636	3.06896	0.0922531	3.06979	0.0526085	3.07	0.184454
3.07063	0.840463	3.07042	-0.0835136	3.07125	0.0683814	3.07063	-1.89638	3.07042	0.213809	3.07063	0.0929982	3.07146	0.0431761	3.07167	0.182509
3.07229	0.827983	3.07208	-0.0900775	3.07292	0.0744984	3.07229	-1.90555	3.07208	0.206724	3.07229	0.0913292	3.07313	0.0330061	3.07333	0.178926
3.07396	0.823162	3.07375	-0.0928864	3.07458	0.0783801	3.07396	-1.91217	3.07375	0.202611	3.07396	0.0828728	3.07479	0.0207946	3.075	0.172451
3.07563	0.824563	3.07542	-0.0912622	3.07625	0.0801384	3.07563	-1.91656	3.07542	0.196896	3.07563	0.0695586	3.07646	0.00230223	3.07667	0.164926
3.07729	0.832982	3.07708	-0.0850558	3.07792	0.0829026	3.07729	-1.91826	3.07708	0.187568	3.07729	0.0550747	3.07812	-0.0194609	3.07833	0.158444
3.07896	0.844173	3.07875	-0.0762418	3.07958	0.0836179	3.07896	-1.91719	3.07875	0.178345	3.07896	0.042513	3.07979	-0.0369325	3.08	0.153005
3.08062	0.851393	3.08042	-0.0666082	3.08125	0.0815019	3.08062	-1.9149	3.08042	0.171147	3.08062	0.0300482	3.08146	-0.0521168	3.08167	0.148438
3.08229	0.854276	3.08208	-0.0588223	3.08292	0.0787824	3.08229	-1.91336	3.08208	0.169605	3.08229	0.0178292	3.08312	-0.0658408	3.08333	0.144824
3.08396	0.855967	3.08375	-0.0548214	3.08458	0.0766069	3.08396	-1.91168	3.08375	0.170425	3.08396	0.00862032	3.08479	-0.079006	3.085	0.14203
3.08562	0.855908	3.08542	-0.0547692	3.08625	0.0742674	3.08562	-1.90992	3.08542	0.17374	3.08562	0.00237674	3.08646	-0.0902414	3.08667	0.142552
3.08729	0.853002	3.08708	-0.0550225	3.08792	0.0689849	3.08729	-1.90845	3.08708	0.180535	3.08729	-0.0030473	3.08812	-0.0990406	3.08833	0.143759
3.08896	0.84728	3.08875	-0.0547841	3.08958	0.0648722	3.08896	-1.90927	3.08875	0.186652	3.08896	-0.0103936	3.08979	-0.109881	3.09	0.140078
3.09063	0.840299	3.09042	-0.0529885	3.09125	0.0645816	3.09063	-1.9113	3.09042	0.190198	3.09063	-0.0194609	3.09146	-0.120617	3.09167	0.129767
3.09229	0.835516	3.09208	-0.0514314	3.09292	0.0680759	3.09229	-1.91188	3.09208	0.185601	3.09229	-0.0249743	3.09313	-0.133254	3.09333	0.120446
3.09396	0.834495	3.09375	-0.0505522	3.09458	0.0720024	3.09396	-1.91139	3.09375	0.176504	3.09396	-0.0288114	3.09479	-0.143886	3.095	0.11877
3.09563	0.837721	3.09542	-0.0472963	3.09625	0.0738278	3.09563	-1.9102	3.09542	0.16997	3.09563	-0.0326782	3.09646	-0.149488	3.09667	0.120327
3.09729	0.838317	3.09708	-0.0425503	3.09792	0.0733286	3.09729	-1.9104	3.09708	0.166103	3.09729	-0.0360385	3.09813	-0.150278	3.09833	0.120535
3.09896	0.837646	3.09875	-0.0383034	3.09958	0.0699684	3.09896	-1.91225	3.09875	0.161596	3.09896	-0.0361726	3.09979	-0.148401	3.1	0.120647
3.10062	0.838652	3.10042	-0.0358149	3.10125	0.0634715	3.10062	-1.91742	3.10042	0.154458	3.10062	-0.0330061	3.10146	-0.148244	3.10167	0.124484
3.10229	0.840753	3.10208	-0.0331551	3.10292	0.0569299	3.10229	-1.92625	3.10208	0.148103	3.10229	-0.030607	3.10312	-0.144437	3.10333	0.127539
3.10396	0.838555	3.10375	-0.0301003	3.10458	0.052087	3.10396	-1.93816	3.10375	0.144929	3.10396	-0.0259504	3.10479	-0.139609	3.105	0.126377
3.10562	0.831544	3.10542	-0.0294447	3.10625	0.0513122	3.10562	-1.95006	3.10542	0.142716	3.10562	-0.0176132	3.10646	-0.134602	3.10667	0.124231
3.10729	0.826612	3.10708	-0.0332445	3.10792	0.0534803	3.10729	-1.95856	3.10708	0.139907	3.10729	-0.0077263	3.10812	-0.132531	3.10833	0.121906
3.10896	0.824168	3.10875	-0.0364333	3.10958	0.0561103	3.10896	-1.96177	3.10875	0.13683	3.10896	0.00222027	3.10979	-0.130288	3.11	0.119679
3.11063	0.820532	3.11042	-0.0362694	3.11125	0.056304	3.11063	-1.96319	3.11042	0.134669	3.11063	0.0134185	3.11146	-0.124708	3.11167	0.114702
3.11229	0.812679	3.11208	-0.0353307	3.11292	0.0532567	3.11229	-1.9661	3.11208	0.135936	3.11229	0.0209287	3.11313	-0.116736	3.11333	0.109583
3.11396	0.804842	3.11375	-0.0353977	3.11458	0.0531375	3.11396	-1.96773	3.11375	0.141166	3.11396	0.0208616	3.11479	-0.106439	3.115	0.105202
3.11563	0.801362	3.11542	-0.0379756	3.11625	0.0561103	3.11563	-1.97	3.11542	0.146359	3.11563	0.0145659	3.11646	-0.0990778	3.11667	0.100769
3.11729	0.804715	3.11708	-0.0402257	3.11792	0.0599772	3.11729	-1.97484	3.11708	0.1489	3.11729	0.00920892	3.11813	-0.0916198	3.11833	0.099808
3.11896	0.814043	3.11875	-0.0417233	3.11958	0.0613928	3.11896	-1.98654	3.11875	0.148334	3.11896	0.00469387	3.11979	-0.0837594	3.12	0.101984
3.12062	0.827484	3.12042	-0.0405833	3.12125	0.0632778	3.12062	-2.00077	3.12042	0.144318	3.12062	-0.0010505	3.12146	-0.0746772	3.12167	0.106655
3.12229	0.843562	3.12208	-0.0351891	3.12292	0.0683814	3.12229	-2.01057	3.12208	0.13724	3.12229	-0.000678	3.12312	-0.0690073	3.12333	0.108778
3.12396	0.858732	3.12375	-0.0275299	3.12458	0.0731125	3.12396	-2.01458	3.12375	0.127137	3.12396	0.00689924	3.12479	-0.0689775	3.125	0.111029
3.12562	0.871345	3.12542	-0.0188649	3.12625	0.0761151	3.12562	-2.0115	3.12542	0.117272	3.12562	0.0171736	3.12646	-0.0702143	3.12667	0.113964
3.12729	0.881858	3.12708	-0.0097007	3.12792	0.0772178	3.12729	-2.00813	3.12708	0.108749	3.12729	0.023447	3.12812	-0.0719279	3.12833	0.113532
3.12896	0.889659	3.12875	-0.0008121	3.12958	0.0797734	3.12896	-2.00515	3.12875	0.104494	3.12896	0.0272766	3.12979	-0.0736117	3.13	0.108503
3.13063	0.899203	3.13042	0.00429899	3.13125	0.0817776	3.13063	-2.00198	3.13042	0.107191	3.13063	0.0310838	3.13146	-0.0774562	3.13167	0.10325
3.13229	0.912756	3.13208	0.00382215	3.13292	0.0811219	3.13229	-1.99899	3.13208	0.114545	3.13229	0.0336245	3.13313	-0.0839382	3.13333	0.102162
3.13396	0.928238	3.13375	-0.0008866	3.13458	0.0769272	3.13396	-1.99966	3.13375	0.120193	3.13396	0.0346974	3.13479	-0.0907332	3.135	0.101261
3.13563	0.940792	3.13542	-0.0052974	3.13625	0.0711754	3.13563	-2.01002	3.13542	0.122406	3.13563	0.0359341	3.13646	-0.0959709	3.13667	0.0964925
3.13729	0.946052	3.13708	-0.0074804	3.13792	0.0678897	3.13729	-2.01959	3.13708	0.122443	3.13729	0.036262	3.13813	-0.10068	3.13833	0.0913367
3.13896	0.951357	3.13875	-0.0063255	3.13958	0.066869	3.13896	-2.02392	3.13875	0.119649	3.13896	0.037387	3.13979	-0.106566	3.14	0.0917241
3.14062	0.957437	3.14042	-0.0035912	3.14125	0.0658631	3.14062	-2.02244	3.14042	0.112869	3.14062	0.0392348	3.14146	-0.115797	3.14167	0.0933781
3.14229	0.959687	3.14208	0.00020862	3.14292	0.0616983	3.14229	-2.02061	3.14208	0.10515	3.14229	0.0417009	3.14312	-0.124872	3.14333	0.0929982
3.14396	0.957869	3.14375	0.00593811	3.14458	0.0550896	3.14396	-2.02156	3.14375	0.100814	3.14396	0.0436827	3.14479	-0.132918	3.145	0.0888482
3.14562	0.955805	3.14542	0.0108927	3.14625	0.0477433	3.14562	-2.02583	3.14542	0.0971481	3.14562	0.0441596	3.14646	-0.142448	3.14667	0.086844
3.14729	0.957355	3.14708	0.0109002	3.14792	0.040248	3.14729	-2.03532	3.14708	0.0933707	3.14729	0.0428781	3.14812	-0.153288	3.14833	0.0894144
3.14896	0.956662	3.14875	0.00520051	3.14958	0.0340864	3.14896	-2.04566	3.14875	0.0892654	3.14896	0.0355393	3.14979	-0.164188	3.15	0.0930876
3.15062	0.952587	3.15042	0.00171363	3.15125	0.0314265	3.15062	-2.05172	3.15042	0.0856444	3.15062	0.0228435	3.15146	-0.171736	3.15167	0.0968501
3.15229	0.951499	3.15208	0.00283867	3.15292	0.0317618	3.15229	-2.05101	3.15208	0.0760108	3.15229	0.0089556	3.15313	-0.178873	3.15333	0.0985786
3.15396	0.957727	3.15375	0.00496954	3.15458	0.0321716	3.15396	-2.0448	3.15375	0.0619367	3.15396	-0.0025779	3.15479	-0.190914	3.155	0.100896
3.15563	0.969052	3.15542	0.00339746	3.15625	0.0286177	3.15563	-2.02939	3.15542	0.0480935	3.15563	-0.0110418	3.15646	-0.207074	3.15667	0.10135
3.15729	0.980124	3.15708	0.00289828	3.15792	0.0216961	3.15729	-2.01074	3.15708	0.0364035	3.15729	-0.016354	3.15813	-0.223748	3.15833	0.0967979
3.15896	0.990972	3.15875	0.00454485	3.15958	0.0138283	3.15896	-1.99436	3.15875	0.0232384	3.15896	-0.0166968	3.15979	-0.239409	3.16	0.087902
3.16063	1.00159	3.16042	0.0051111	3.16125	0.00736862	3.16063	-1.98724	3.16042	0.00742078	3.16063	-0.0134557	3.16146	-0.254057	3.16167	0.0771731
3.16229	1.01068	3.16208	0.00289828	3.16292	0.00273436	3.16229	-1.99057	3.16208	-0.0036731	3.16229	-0.010699	3.16312	-0.265665	3.16333	0.0685975
3.16396	1.01537	3.16375	0.00108778	3.16458	0.00058115	3.16396	-1.99953	3.16375	-0.0071377	3.16396	-0.0112578	3.16479	-0.269294	3.165	0.0623688
3.16562	1.01804	3.16542	0.00458211	3.16625	0.0045523	3.16562	-2.00947	3.16542	-0.0058785	3.16562	-0.014402	3.16646	-0.267297	3.16667	0.0575632
3.16729	1.02432	3.16708	0.0101551	3.16792	0.0139475	3.16729	-2.01528	3.16708	-0.0013039	3.16729	-0.0213012	3.16812	-0.2658	3.16833	0.0539944
3.16896	1.0342	3.16875	0.0150502	3.16958	0.022918	3.16896	-2.0175	3.16875	0.00546128	3.16896	-0.0328571	3.16979	-0.264466	3.17	0.0502393
3.17062	1.04211	3.17042	0.0196695	3.17125	0.025697	3.17062	-2.01845	3.17042	0.0141785	3.17062	-0.0457317	3.17146	-0.266001	3.17167	0.0456274
3.17229	1.04491	3.17208	0.0268146	3.17292	0.0234917	3.17229	-2.01698	3.17208	0.0203475	3.17229	-0.0572577	3.17313	-0.270523	3.17333	0.0390038
3.17396	1.04409	3.17375	0.0357926	3.17458	0.0200719	3.17396	-2.01324	3.17375	0.0199825	3.17396	-0.0661686	3.17479	-0.279352	3.175	0.0295565
3.17563	1.04107	3.17542	0.042066	3.17625	0.0150353	3.17563	-2.01499	3.17542	0.0149086	3.17563	-0.075303	3.17646	-0.287935	3.17667	0.0177473
3.17729	1.03494	3.17708	0.046134	3.17792	0.00797957	3.17729	-2.02452	3.17708	0.00679493	3.17729	-0.0816509	3.17813	-0.293739	3.17833	0.00497699
3.17896	1.02736	3.17875	0.0506938	3.17958	0.00142306	3.17896	-2.04178	3.17875	0.00037998	3.17896	-0.0842884	3.17979	-0.301957	3.18	-0.0083447
3.18063	1.02141	3.18042	0.0578761	3.18125	-0.0001937	3.18063	-2.05955	3.18042	-0.0059232	3.18063	-0.0878498	3.18146	-0.310689	3.18167	-0.0197142
3.18229	1.01573	3.18208	0.0654533	3.18292	0.00176579	3.18229	-2.07435	3.18208	-0.0126213	3.18229	-0.0960231	3.18312	-0.317507	3.18333	-0.0257343
3.18396	1.00845	3.18375	0.0713691	3.18458	0.00377744	3.18396	-2.08349	3.18375	-0.0178888	3.18396	-0.105806	3.18479	-0.322543	3.185	-0.0278056
3.18562	0.997961	3.18542	0.0756234	3.18625	0.00414997	3.18562	-2.08323	3.18542	-0.0177175	3.18562	-0.112385	3.18646	-0.329576	3.18667	-0.029251
3.18729	0.98715	3.18708	0.0778064	3.18792	0.00432134	3.18729	-2.07381	3.18708	-0.0142604	3.18729	-0.115596	3.18812	-0.339553	3.18833	-0.0331104
3.18896	0.97499	3.18875	0.079222	3.18958	0.00458956	3.18896	-2.05794	3.18875	-0.0099838	3.18896	-0.119723	3.18979	-0.345692	3.19	-0.039354
3.19062	0.965178	3.19042	0.0789612	3.19125	0.00226498	3.19062	-2.04232	3.19042	-0.005804	3.19062	-0.124015	3.19146	-0.343353	3.19167	-0.0471398
3.19229	0.959299	3.19208	0.075914	3.19292	-0.0014007	3.19229	-2.03103	3.19208	-0.0021905	3.19229	-0.127554	3.19313	-0.334844	3.19333	-0.057213
3.19396	0.958607	3.19375	0.0740439	3.19458	-0.0051036	3.19396	-2.02613	3.19375	0.00075251	3.19396	-0.132173	3.19479	-0.322699	3.195	-0.0639036
3.19563	0.961669	3.19542	0.0746548	3.19625	-0.0074431	3.19563	-2.02324	3.19542	-0.0001043	3.19563	-0.137113	3.19646	-0.309654	3.19667	-0.062786
3.19729	0.962585	3.19708	0.0782311	3.19792	-0.0080913	3.19729	-2.02335	3.19708	-0.0024959	3.19729	-0.140458	3.19813	-0.295706	3.19833	-0.0559464
3.19896	0.961356	3.19875	0.0829697	3.19958	-0.006713	3.19896	-2.02591	3.19875	-0.0063032	3.19896	-0.138856	3.19979	-0.284888	3.2	-0.0464171
3.20063	0.95699	3.20042	0.0872761	3.20125	-0.0029653	3.20063	-2.02577	3.20042	-0.0081062	3.20063	-0.132553	3.20146	-0.28304	3.20167	-0.039883
3.20229	0.954121	3.20208	0.0911802	3.20292	0.00032783	3.20229	-2.01965	3.20208	-0.0063553	3.20229	-0.122018	3.20312	-0.290103	3.20333	-0.0376999
3.20396	0.957571	3.20375	0.0896379	3.20458	0.00167638	3.20396	-2.01237	3.20375	-0.0030324	3.20396	-0.108838	3.20479	-0.300638	3.205	-0.0413358
3.20562	0.964567	3.20542	0.0860393	3.20625	0.00118464	3.20562	-2.01402	3.20542	-0.0026748	3.20562	-0.0962541	3.20646	-0.311695	3.20667	-0.0466704
3.20729	0.971183	3.20708	0.0840724	3.20792	-0.0023246	3.20729	-2.02126	3.20708	-0.005424	3.20729	-0.0862628	3.20812	-0.321738	3.20833	-0.0487864
3.20896	0.971481	3.20875	0.0825375	3.20958	-0.0094622	3.20896	-2.02452	3.20875	-0.0107139	3.20896	-0.0783801	3.20979	-0.330955	3.21	-0.048928
3.21062	0.96488	3.21042	0.0803098	3.21125	-0.0181645	3.21062	-2.02502	3.21042	-0.0167564	3.21062	-0.072822	3.21146	-0.335239	3.21167	-0.0485927
3.21229	0.956312	3.21208	0.0785887	3.21292	-0.0259727	3.21229	-2.03021	3.21208	-0.0232682	3.21229	-0.0702664	3.21312	-0.331715	3.21333	-0.0489131
3.21396	0.944234	3.21375	0.0801608	3.21458	-0.0310913	3.21396	-2.0406	3.21375	-0.0287518	3.21396	-0.0684708	3.21479	-0.323705	3.215	-0.046581
3.21563	0.934944	3.21542	0.0818223	3.21625	-0.0337139	3.21563	-2.04712	3.21542	-0.0302494	3.21563	-0.0679046	3.21646	-0.313401	3.21667	-0.0441223
3.21729	0.929587	3.21708	0.0771657	3.21792	-0.0331178	3.21729	-2.04729	3.21708	-0.0279918	3.21729	-0.0680014	3.21813	-0.304148	3.21833	-0.043273
3.21896	0.931106	3.21875	0.0694394	3.21958	-0.0299588	3.21896	-2.04681	3.21875	-0.0213385	3.21896	-0.0665411	3.21979	-0.295252	3.22	-0.0424534
3.22063	0.936307	3.22042	0.0613555	3.22125	-0.0267178	3.22063	-2.04743	3.22042	-0.0162348	3.22063	-0.0646636	3.22146	-0.288554	3.22167	-0.0402927
3.22229	0.936523	3.22208	0.056237	3.22292	-0.02525	3.22229	-2.04512	3.22208	-0.0120401	3.22229	-0.0629351	3.22313	-0.287652	3.22333	-0.03317
3.22396	0.931263	3.22375	0.0537932	3.22458	-0.0255927	3.22396	-2.03935	3.22375	-0.009045	3.22396	-0.0640675	3.22479	-0.290714	3.225	-0.0253841
3.22562	0.919811	3.22542	0.0555217	3.22625	-0.0271127	3.22562	-2.03555	3.22542	-0.0026822	3.22562	-0.0640452	3.22646	-0.295341	3.22667	-0.020422
3.22729	0.906922	3.22708	0.0626445	3.22792	-0.0310764	3.22729	-2.03332	3.22708	0.00455976	3.22729	-0.0602081	3.22812	-0.299148	3.22833	-0.0191927
3.22896	0.894226	3.22875	0.0687242	3.22958	-0.0355542	3.22896	-2.02898	3.22875	0.0110418	3.22896	-0.0573993	3.22979	-0.30423	3.23	-0.0181273
3.23062	0.883542	3.23042	0.0711829	3.23125	-0.0370517	3.23062	-2.02489	3.23042	0.0200048	3.23062	-0.0569001	3.23146	-0.310548	3.23167	-0.0108108
3.23229	0.878021	3.23208	0.0693947	3.23292	-0.0337884	3.23229	-2.02509	3.23208	0.0278503	3.23229	-0.0583902	3.23312	-0.31545	3.23333	-0.0039488
3.23396	0.881314	3.23375	0.0685155	3.23458	-0.0271127	3.23396	-2.02883	3.23375	0.0340492	3.23396	-0.0564232	3.23479	-0.318445	3.235	-0.0030696
3.23563	0.894859	3.23542	0.0664666	3.23625	-0.0203475	3.23563	-2.03039	3.23542	0.0324696	3.23563	-0.0500903	3.23646	-0.317521	3.23667	-0.006564
3.23729	0.914648	3.23708	0.0606552	3.23792	-0.0120029	3.23729	-2.03275	3.23708	0.0267848	3.23729	-0.0433698	3.23813	-0.314623	3.23833	-0.0095963
3.23896	0.936642	3.23875	0.0546947	3.23958	-0.0036955	3.23896	-2.04011	3.23875	0.0203177	3.23896	-0.0347719	3.23979	-0.308715	3.24	-0.0104904
3.24063	0.957973	3.24042	0.0530183	3.24125	0.00232458	3.24063	-2.05068	3.24042	0.011839	3.24063	-0.02224	3.24146	-0.302352	3.24167	-0.0129566
3.24229	0.977226	3.24208	0.0563338	3.24292	0.00480562	3.24229	-2.06254	3.24208	0.00178814	3.24229	-0.0075921	3.24313	-0.295043	3.24333	-0.0145361
3.24396	0.990771	3.24375	0.0618473	3.24458	0.00327826	3.24396	-2.0727	3.24375	-0.013493	3.24396	0.00263005	3.24479	-0.285573	3.245	-0.0134483
3.24562	0.999056	3.24542	0.07274	3.24625	-0.0007674	3.24562	-2.08095	3.24542	-0.0302866	3.24562	0.00870228	3.24646	-0.274003	3.24667	-0.0148937
3.24729	1.00611	3.24708	0.0907928	3.24792	-0.0075325	3.24729	-2.08671	3.24708	-0.0452399	3.24729	0.0142455	3.24812	-0.257246	3.24833	-0.0210628
3.24896	1.01706	3.24875	0.112467	3.24958	-0.0152439	3.24896	-2.09	3.24875	-0.0595823	3.24896	0.0178143	3.24979	-0.234783	3.25	-0.0318438
3.25062	1.03569	3.25042	0.130482	3.25125	-0.0228509	3.25062	-2.09372	3.25042	-0.0744984	3.25062	0.0141189	3.25146	-0.205979	3.25167	-0.0479817
3.25229	1.06321	3.25208	0.14282	3.25292	-0.0305325	3.25229	-2.09232	3.25208	-0.0891834	3.25229	0.00663102	3.25312	-0.174999	3.25333	-0.0698566
3.25396	1.09636	3.25375	0.153355	3.25458	-0.0358969	3.25396	-2.0876	3.25375	-0.0981241	3.25396	-0.0012293	3.25479	-0.143632	3.255	-0.0950769
3.25563	1.12847	3.25542	0.164606	3.25625	-0.0394806	3.25563	-2.08447	3.25542	-0.102334	3.25563	-0.0105351	3.25646	-0.115611	3.25667	-0.115484
3.25729	1.15529	3.25708	0.175811	3.25792	-0.0429377	3.25729	-2.08624	3.25708	-0.109755	3.25729	-0.0246242	3.25813	-0.0936612	3.25833	-0.130579
3.25896	1.17515	3.25875	0.184141	3.25958	-0.0464618	3.25896	-2.08975	3.25875	-0.118539	3.25896	-0.0408515	3.25979	-0.081405	3.26	-0.14352
3.26063	1.18634	3.26042	0.190347	3.26125	-0.0498146	3.26063	-2.08832	3.26042	-0.123933	3.26063	-0.0511184	3.26146	-0.0758618	3.26167	-0.153094
3.26229	1.18741	3.26208	0.195585	3.26292	-0.0505149	3.26229	-2.08443	3.26208	-0.123113	3.26229	-0.054881	3.26313	-0.0752285	3.26333	-0.158086
3.26396	1.18136	3.26375	0.196628	3.26458	-0.0492483	3.26396	-2.08055	3.26375	-0.122495	3.26396	-0.0535175	3.26479	-0.0781938	3.265	-0.158884
3.26562	1.17186	3.26542	0.190899	3.26625	-0.0450984	3.26562	-2.07426	3.26542	-0.122689	3.26562	-0.0544265	3.26646	-0.0812486	3.26667	-0.160508
3.26729	1.16491	3.26708	0.181511	3.26792	-0.0396967	3.26729	-2.06834	3.26708	-0.118539	3.26729	-0.0552163	3.26812	-0.0845119	3.26833	-0.16477
3.26896	1.16014	3.26875	0.172764	3.26958	-0.0363961	3.26896	-2.06636	3.26875	-0.107042	3.26896	-0.0533015	3.26979	-0.0879019	3.27	-0.167802
3.27062	1.15991	3.27042	0.163421	3.27125	-0.0365227	3.27062	-2.07174	3.27042	-0.0915304	3.27062	-0.0506639	3.27146	-0.0947341	3.27167	-0.169404
3.27229	1.16307	3.27208	0.151142	3.27292	-0.0400692	3.27229	-2.07933	3.27208	-0.0760034	3.27229	-0.0515282	3.27312	-0.102796	3.27333	-0.170641
3.27396	1.17108	3.27375	0.138536	3.27458	-0.0455603	3.27396	-2.0816	3.27375	-0.0591576	3.27396	-0.0556409	3.27479	-0.111811	3.275	-0.172771
3.27562	1.18371	3.27542	0.127785	3.27625	-0.0503883	3.27562	-2.07847	3.27542	-0.0418797	3.27562	-0.0555143	3.27646	-0.121176	3.27667	-0.176057
3.27729	1.19529	3.27708	0.117838	3.27792	-0.0524893	3.27729	-2.06751	3.27708	-0.0265911	3.27729	-0.0559613	3.27813	-0.127025	3.27833	-0.178613
3.27896	1.20516	3.27875	0.106469	3.27958	-0.0527352	3.27896	-2.05444	3.27875	-0.0168085	3.27896	-0.063397	3.27979	-0.122555	3.28	-0.184
3.28063	1.21267	3.28042	0.0972375	3.28125	-0.0510141	3.28063	-2.04325	3.28042	-0.0068471	3.28063	-0.0764281	3.28146	-0.106171	3.28167	-0.188112
3.28229	1.22115	3.28208	0.0922829	3.28292	-0.0470355	3.28229	-2.0403	3.28208	0.00883639	3.28229	-0.0886768	3.28313	-0.0816882	3.28333	-0.188328
3.28396	1.22657	3.28375	0.0893176	3.28458	-0.042513	3.28396	-2.04606	3.28375	0.0298992	3.28396	-0.0984371	3.28479	-0.0527799	3.285	-0.183433
3.28563	1.22773	3.28542	0.0858977	3.28625	-0.0401363	3.28563	-2.05861	3.28542	0.0536069	3.28563	-0.111088	3.28646	-0.0218451	3.28667	-0.174396
3.28729	1.22862	3.28708	0.081487	3.28792	-0.0394136	3.28729	-2.07602	3.28708	0.0781938	3.28729	-0.124276	3.28812	0.0111759	3.28833	-0.164777
3.28896	1.23166	3.28875	0.0781491	3.28958	-0.0381842	3.28896	-2.09275	3.28875	0.103727	3.28896	-0.132143	3.28979	0.0422895	3.29	-0.156529
3.29062	1.23681	3.29042	0.0754669	3.29125	-0.0384301	3.29062	-2.10646	3.29042	0.123188	3.29062	-0.135064	3.29146	0.0684112	3.29167	-0.15232
3.29229	1.23858	3.29208	0.0722855	3.29292	-0.0416711	3.29229	-2.11529	3.29208	0.132583	3.29229	-0.136212	3.29312	0.0889972	3.29333	-0.153311
3.29396	1.23698	3.29375	0.0676364	3.29458	-0.0438392	3.29396	-2.12036	3.29375	0.137031	3.29396	-0.142224	3.29479	0.108078	3.295	-0.159286
3.29562	1.23285	3.29542	0.0602305	3.29625	-0.0434741	3.29562	-2.12241	3.29542	0.14177	3.29562	-0.151798	3.29646	0.128403	3.29667	-0.16626
3.29729	1.22799	3.29708	0.0518039	3.29792	-0.0432581	3.29729	-2.12362	3.29708	0.145249	3.29729	-0.160061	3.29813	0.145763	3.29833	-0.169426
3.29896	1.22273	3.29875	0.0424609	3.29958	-0.044018	3.29896	-2.12703	3.29875	0.144452	3.29896	-0.162192	3.29979	0.15635	3.3	-0.165068
3.30063	1.21665	3.30042	0.0329986	3.30125	-0.0440404	3.30063	-2.12863	3.30042	0.142783	3.30063	-0.160098	3.30146	0.161171	3.30167	-0.157863
3.30229	1.21191	3.30208	0.0256747	3.30292	-0.041157	3.30229	-2.12815	3.30208	0.143558	3.30229	-0.156902	3.30313	0.160635	3.30333	-0.147618
3.30396	1.21161	3.30375	0.0209883	3.30458	-0.0389293	3.30396	-2.13005	3.30375	0.142232	3.30396	-0.153169	3.30479	0.150561	3.305	-0.133179
3.30563	1.21419	3.30542	0.0193939	3.30625	-0.0392199	3.30563	-2.13841	3.30542	0.135839	3.30563	-0.145361	3.30646	0.130258	3.30667	-0.115558
3.30729	1.21563	3.30708	0.0177026	3.30792	-0.0391975	3.30729	-2.14836	3.30708	0.12859	3.30729	-0.13753	3.30812	0.103951	3.30833	-0.100181
3.30896	1.2132	3.30875	0.0192672	3.30958	-0.0355765	3.30896	-2.15307	3.30875	0.124015	3.30896	-0.132881	3.30979	0.0766292	3.31	-0.0895113
3.31062	1.20558	3.31042	0.025928	3.31125	-0.0284165	3.31062	-2.1556	3.31042	0.120871	3.31062	-0.129603	3.31146	0.0484213	3.31167	-0.0805557
3.31229	1.19305	3.31208	0.0323579	3.31292	-0.0238493	3.31229	-2.15814	3.31208	0.113793	3.31229	-0.125058	3.31312	0.018768	3.31333	-0.0721291
3.31396	1.17712	3.31375	0.0362918	3.31458	-0.0242591	3.31396	-2.15691	3.31375	0.105254	3.31396	-0.116356	3.31479	-0.0104383	3.315	-0.063546
3.31562	1.16562	3.31542	0.0365898	3.31625	-0.0244752	3.31562	-2.15118	3.31542	0.0990927	3.31562	-0.107132	3.31646	-0.0386462	3.31667	-0.0548512
3.31729	1.16184	3.31708	0.03694	3.31792	-0.0218302	3.31729	-2.14491	3.31708	0.100814	3.31729	-0.0983551	3.31813	-0.0666156	3.31833	-0.0412464
3.31896	1.16504	3.31875	0.0361949	3.31958	-0.0195429	3.31896	-2.1438	3.31875	0.11196	3.31896	-0.0926331	3.31979	-0.0942796	3.32	-0.0256822
3.32063	1.17345	3.32042	0.0330657	3.32125	-0.0199378	3.32063	-2.14772	3.32042	0.126399	3.32063	-0.0882596	3.32146	-0.122219	3.32167	-0.0116453
3.32229	1.18863	3.32208	0.0302345	3.32292	-0.0177026	3.32229	-2.15493	3.32208	0.139005	3.32229	-0.0825003	3.32313	-0.148348	3.32333	-0.003919
3.32396	1.20875	3.32375	0.0260547	3.32458	-0.0089258	3.32396	-2.16489	3.32375	0.144266	3.32396	-0.0765324	3.32479	-0.170857	3.325	-0.0043809
3.32563	1.22577	3.32542	0.0224784	3.32625	0.00232458	3.32563	-2.17694	3.32542	0.147171	3.32563	-0.0733063	3.32646	-0.189543	3.32667	-0.010699
3.32729	1.23502	3.32708	0.0199452	3.32792	0.0101402	3.32729	-2.18896	3.32708	0.148922	3.32729	-0.0725016	3.32812	-0.204593	3.32833	-0.0221655
3.32896	1.24036	3.32875	0.0188425	3.32958	0.0160709	3.32896	-2.19893	3.32875	0.146203	3.32896	-0.0720918	3.32979	-0.217244	3.33	-0.0346079
3.33062	1.24782	3.33042	0.018388	3.33125	0.0234172	3.33062	-2.2022	3.33042	0.137098	3.33062	-0.0737682	3.33146	-0.229321	3.33167	-0.0436008
[truncated: 1,601 more rows]
