# Supplementary material for: Hydrophobic tuning with non-canonical amino acids in a copper metalloenzyme
Source: Nat Chem. 2026 Apr 13;18(7):1269–77. doi: 10.1038/s41557-026-02116-7 (PMC13323077; doi:10.1038/s41557-026-02116-7)
Supplement: Supplementary file 5 — Source data for Supplementary Information figures. [file 41557_2026_2116_MOESM5_ESM.zip › SourceData-SI-Figure8.xlsx]

## Sheet: a) Extinction Coef.
Wavelength (nm)	M298 (Data from Figure 2c)	M298I	M298Q
300	7869.4	7524.5	7457.5
301	6863.1	6650.2	6523.4
302	5976.4	5805.1	5676.3
303	5199.4	4953.5	4971.3
304	4650.9	4375.5	4409.4
305	4204	3920.8	4032.5
306	3820.5	3525.1	3625
307	3515.8	3162.8	3339.7
308	3277.4	2881	3087.5
309	3127.8	2718.4	2951.6
310	3040.8	2595.8	2853.1
311	2977.3	2512.7	2791.6
312	2934.7	2449.5	2745.6
313	2907.5	2403.9	2714.1
314	2889.4	2371	2696.9
315	2885.7	2350.8	2689.4
316	2887.6	2337.5	2686.3
317	2884.8	2327.5	2684.1
318	2889.4	2316	2684.7
319	2893.9	2307.9	2685.9
320	2901.2	2300.6	2686.6
321	2900.3	2294.9	2689.7
322	2897.5	2288.2	2690.6
323	2900.3	2280.1	2686.9
324	2902.1	2274.3	2686.6
325	2893	2263.1	2679.4
326	2891.2	2255	2674.1
327	2881.2	2245.9	2666.6
328	2874	2235.6	2661.9
329	2864	2223.3	2648.1
330	2850.4	2207.3	2634.4
331	2835.9	2190	2617.5
332	2811.4	2175.5	2600.6
333	2796	2157.7	2581.6
334	2771.5	2137.8	2556.3
335	2747	2116	2531.3
336	2714.4	2090.9	2503.1
337	2692.6	2066.2	2467.2
338	2661.8	2044.4	2444.7
339	2633.7	2022.7	2415.9
340	2598.4	1994.6	2379.7
341	2561.2	1965.9	2344.4
342	2523.1	1942	2307.2
343	2496.8	1915.1	2275.3
344	2463.3	1894.3	2244.1
345	2433.3	1874.3	2213.4
346	2410.7	1849.8	2180.9
347	2376.2	1829.9	2151.3
348	2343.6	1810.3	2122.2
349	2322.7	1791.2	2095.9
350	2298.3	1776.1	2068.8
351	2272.9	1760.4	2040.3
352	2240.2	1739	2010.6
353	2213	1721.8	1980.6
354	2184	1705.4	1956.3
355	2161.4	1693.1	1927.5
356	2130.5	1676.1	1899.1
357	2097.9	1660.7	1866.6
358	2069.8	1647.4	1840.9
359	2039	1637.8	1812.2
360	2007.2	1623.9	1778.8
361	1973.7	1612.4	1746.6
362	1945.6	1604.5	1722.8
363	1928.4	1599.7	1697.5
364	1889.4	1595.8	1669.4
365	1858.6	1590	1638.1
366	1830.5	1588.2	1610
367	1801.4	1587.3	1583.8
368	1770.6	1590.9	1557.8
369	1739.8	1596.1	1535
370	1725.3	1598.5	1510
371	1702.6	1606.6	1489.7
372	1674.5	1614.5	1465.9
373	1649.1	1623.6	1443.1
374	1627.4	1638.4	1425.9
375	1605.6	1649.8	1404.4
376	1585.7	1664.4	1385.3
377	1563	1680.7	1368.4
378	1545.8	1695.2	1351.3
379	1522.2	1713.9	1335.6
380	1507.7	1738.1	1315.3
381	1484.1	1763.7	1295.3
382	1457.8	1791.2	1280.9
383	1436.1	1819	1260.9
384	1417.9	1847.7	1243.4
385	1400.7	1883.4	1229.1
386	1379.9	1918.7	1212.8
387	1363.5	1955	1199.4
388	1340	1989.7	1185.3
389	1323.7	2028.4	1171.6
390	1303.7	2068.9	1161.3
391	1290.1	2103	1150.3
392	1272	2138.4	1140
393	1258.4	2178.9	1130.6
394	1247.5	2215.4	1125
395	1237.5	2247.4	1115.6
396	1221.2	2282.8	1109.7
397	1210.3	2314.8	1106.6
398	1203.1	2346.2	1104.4
399	1187.7	2378.5	1099.1
400	1182.2	2407.6	1093.8
401	1170.4	2442.6	1090.9
402	1156.8	2472.2	1090.3
403	1146.9	2502.1	1086.9
404	1132.4	2532.6	1087.2
405	1127.8	2559.8	1085.6
406	1118.8	2589.1	1086.9
407	1099.7	2614.2	1087.2
408	1097	2640.8	1087.5
409	1087	2667.4	1091.6
410	1075.2	2687.3	1093.8
411	1071.6	2705.4	1097.8
412	1059.8	2719.9	1101.9
413	1050.8	2734.7	1104.7
414	1045.3	2744.1	1111.3
415	1035.4	2755	1117.2
416	1030.8	2759.5	1123.1
417	1023.6	2761	1127.2
418	1016.3	2759.5	1133.4
419	1007.2	2756.8	1139.4
420	1006.3	2753.2	1144.7
421	996.4	2745.9	1151.6
422	989.1	2735.6	1156.6
423	984.6	2724.5	1161.3
424	980	2712.1	1168.4
425	974.6	2697.9	1173.8
426	967.4	2681	1179.4
427	961	2659.5	1184.1
428	951.9	2635	1189.7
429	943.8	2609.4	1195.6
430	943.8	2581.3	1202.2
431	937.4	2554.1	1207.2
432	925.7	2519.9	1211.3
433	923.8	2481.9	1214.4
434	909.3	2446.2	1220.3
435	907.5	2406.3	1220.3
436	900.3	2370.4	1223.1
437	892.1	2330.5	1223.4
438	889.4	2287.9	1225
439	883	2240.2	1223.4
440	868.5	2198.8	1222.2
441	867.6	2161.3	1221.3
442	861.3	2125.4	1217.5
443	854.9	2087.9	1213.1
444	852.2	2047.7	1209.7
445	845.9	2011.5	1205.6
446	839.5	1974	1200
447	835	1937.2	1194.7
448	828.6	1904.5	1190.3
449	823.2	1871.6	1182.8
450	816.9	1837.8	1175
451	816	1799.7	1165.6
452	809.6	1759.8	1156.9
453	802.4	1717.8	1145.9
454	795.1	1681.6	1135
455	792.4	1644.1	1122.8
456	788.8	1610.3	1112.2
457	784.2	1568	1096.6
458	777	1530.8	1082.5
459	773.3	1491.2	1068.4
460	767.9	1458.9	1053.8
461	764.3	1429.6	1042.2
462	757	1400.6	1027.5
463	756.1	1369.5	1014.4
464	757.9	1338.7	997.5
465	752.5	1310.3	981.9
466	748	1284.6	968.1
467	745.2	1264.7	956.9
468	747	1245.9	944.4
469	742.5	1226.3	933.8
470	742.5	1207.9	921.6
471	746.1	1191.5	910.3
472	745.2	1175.2	897.8
473	742.5	1157.4	885.6
474	742.5	1147.7	879.1
475	744.3	1133.8	868.4
476	745.2	1121.1	858.8
477	755.2	1108.2	847.2
478	754.3	1099.7	837.8
479	755.2	1090.3	828.8
480	764.3	1083.4	819.7
481	767	1075.8	812.8
482	771.5	1071	805.6
483	778.8	1068.6	801.3
484	786	1067.1	795.3
485	794.2	1067.1	792.8
486	801.4	1066.5	788.8
487	809.6	1066.8	785.3
488	823.2	1070.7	786.3
489	831.4	1073.4	784.7
490	844.1	1080.1	785
491	854	1082.8	784.7
492	863.1	1089.4	786.6
493	880.3	1094.6	789.1
494	893	1101.2	790
495	904.8	1111.8	796.3
496	917.5	1117.5	798.8
497	932	1127.8	803.1
498	949.2	1137.8	808.8
499	959.2	1149.5	817.5
500	981.9	1158.6	820.9
501	1000	1174	832.8
502	1030.8	1188.2	844.4
503	1058	1203.6	855.9
504	1072.5	1220.5	866.9
505	1105.2	1236.3	879.1
506	1121.5	1252.3	893.1
507	1151.4	1269.2	906.3
508	1178.6	1287.9	921.6
509	1204.9	1308.2	941.9
510	1234.8	1327.5	959.7
511	1268.4	1348	979.7
512	1299.2	1366.5	999.4
513	1320.9	1387.6	1017.8
514	1356.3	1402.1	1037.8
515	1386.2	1423.6	1062.5
516	1417.9	1442.6	1085
517	1454.2	1459.2	1104.1
518	1481.4	1476.1	1125.9
519	1504.1	1496.1	1147.2
520	1533.1	1511.8	1170.3
521	1572.1	1531.4	1197.5
522	1602.9	1553.2	1225.9
523	1641.9	1574.6	1256.9
524	1680.9	1595.8	1287.8
525	1723.5	1616.9	1321.6
526	1764.3	1639.9	1357.8
527	1813.2	1665.3	1400
528	1853.1	1685.5	1435.6
529	1890.3	1704.5	1469.1
530	1932.9	1721.8	1504.7
531	1981.9	1747.4	1555.3
532	2039	1773.4	1606.3
533	2078	1792.4	1645.6
534	2121.5	1813	1687.5
535	2171.3	1830.8	1730.6
536	2212.1	1849.8	1773.8
537	2253.8	1868.9	1820.3
538	2303.7	1885.8	1865.9
539	2350.8	1904.5	1915.6
540	2389.8	1916.6	1958.1
541	2419.7	1933.5	1993.4
542	2452.4	1944.4	2028.1
543	2488.7	1957.4	2070
544	2536.7	1976.7	2123.1
545	2584.8	1990.9	2172.5
546	2629.2	2003	2221.9
547	2668.2	2016.9	2270.6
548	2709.9	2030.2	2321.6
549	2764.3	2049.2	2380.9
550	2806.9	2060.7	2447.8
551	2870.3	2077	2507.5
552	2910.2	2089.4	2565.6
553	2954.7	2103.3	2622.2
554	2997.3	2111.2	2675.9
555	3054.4	2124.2	2741.3
556	3097	2137.5	2808.8
557	3150.5	2146.2	2868.8
558	3185.8	2159.2	2931.3
559	3234.8	2166.5	2979.4
560	3270.2	2173.1	3043.4
561	3312.8	2177.6	3095
562	3351.7	2188.2	3151.9
563	3390.7	2192.7	3206.3
564	3419.7	2193.7	3251.9
565	3452.4	2196.1	3298.4
566	3485.9	2203.9	3352.5
567	3520.4	2206	3406.9
568	3553.9	2208.8	3449.4
569	3583.8	2212.1	3498.1
570	3606.5	2210.3	3544.7
571	3639.1	2213.6	3595
572	3680.8	2214.2	3644.1
573	3709.9	2213.9	3692.8
574	3726.2	2209.7	3735.6
575	3765.2	2209.1	3779.7
576	3779.7	2208.5	3822.8
577	3796	2204.2	3860
578	3815.9	2201.8	3901.6
579	3850.4	2194.9	3935.9
580	3851.3	2188.5	3970.6
581	3879.4	2188.8	4001.9
582	3882.1	2177.6	4025.9
583	3895.7	2171	4050
584	3911.1	2161.3	4074.7
585	3916.6	2157.7	4092.2
586	3923.8	2151.7	4110.3
587	3923.8	2142	4119.1
588	3930.2	2132.3	4137.2
589	3926.5	2123.9	4147.8
590	3927.4	2115.4	4154.1
591	3925.6	2107.6	4155.6
592	3926.5	2096.4	4168.1
593	3927.4	2087.3	4174.4
594	3914.8	2074.6	4175
595	3909.3	2053.8	4159.7
596	3916.6	2043.8	4166.3
597	3883.9	2032.3	4162.2
598	3883.9	2019.6	4147.8
599	3866.7	2003.6	4135
600	3856.7	1982.8	4114.7
601	3835.9	1968.3	4098.1
602	3814.1	1948	4067.5
603	3792.4	1932.9	4051.3
604	3770.6	1919.9	4034.1
605	3753.4	1903.3	4010.3
606	3725.3	1889.1	3976.9
607	3704.4	1867.4	3941.3
608	3674.5	1850.8	3904.4
609	3663.6	1839.3	3880.6
610	3651.8	1823.3	3850
611	3602	1808.5	3820.3
612	3597.4	1791.5	3778.8
613	3563	1774.3	3738.8
614	3528.5	1758.6	3705.9
615	3501.3	1744.1	3665
616	3486.8	1721.5	3612.8
617	3436.1	1702.4	3573.8
618	3397.1	1689.7	3515.6
619	3369	1668.3	3466.9
620	3331.8	1644.1	3407.8
621	3304.6	1631.7	3364.1
622	3265.6	1608.8	3308.4
623	3220.3	1588.5	3256.6
624	3183.1	1567.7	3187.8
625	3148.7	1550.8	3125.6
626	3116.9	1529.9	3074.1
627	3074.3	1506.6	3018.1
628	3042.6	1499.1	2968.4
629	3005.4	1477	2913.8
630	2973.7	1461.6	2852.8
631	2937.4	1443.2	2802.5
632	2909.3	1421.8	2755.3
633	2897.5	1416.3	2713.1
634	2872.1	1400.3	2662.2
635	2824.1	1384	2611.3
636	2809.6	1378.9	2560.6
637	2776	1355.9	2512.8
638	2747	1348.3	2468.1
639	2728	1328.4	2411.9
640	2679	1314.2	2363.1
641	2667.3	1294	2297.2
642	2614.7	1282.2	2249.4
643	2590.2	1268	2196.6
644	2560.3	1248	2144.7
645	2529.4	1234.7	2089.7
646	2489.6	1220.8	2040.6
647	2461.5	1208.2	1993.8
648	2440.6	1195.5	1932.8
649	2417	1177	1883.8
650	2392.6	1160.1	1835
651	2354.5	1156.5	1786.3
652	2338.2	1143.8	1747.8
653	2338.2	1130.8	1713.1
654	2292.8	1119	1670.6
655	2269.3	1106.9	1630.9
656	2267.4	1099.4	1598.8
657	2251.1	1091.8	1562.8
658	2213.9	1077.6	1517.8
659	2204	1067.4	1486.9
660	2194	1059.2	1454.7
661	2167.7	1051.7	1429.4
662	2153.2	1036.6	1387.5
663	2146.9	1032	1359.4
664	2121.5	1023.9	1323.1
665	2108.8	1011.5	1288.4
666	2098.8	1003	1255.9
667	2087	1001.2	1233.4
668	2059.8	987.3	1201.6
669	2052.6	982.8	1173.8
670	2036.3	977.6	1156.9
671	2030.8	968.3	1128.4
672	2019	961	1101.9
673	2001.8	958.3	1085.9
674	1989.1	945	1059.4
675	1972.8	946.5	1045.9
676	1971.9	941.1	1026.6
677	1971.9	935	1005.6
678	1964.6	931.7	1000.6
679	1968.3	929	982.2
680	1950.1	920.2	964.1
681	1931.1	914.5	955
682	1938.3	911.5	938.8
683	1929.3	910.6	935.3
684	1923.8	909.7	921.6
685	1923.8	906.6	905.9
686	1903.9	897.9	884.7
687	1903	888.5	884.1
688	1898.4	893.4	871.9
689	1868.5	885.8	865.3
690	1892.1	878.2	849.7
691	1898.4	880.7	840.3
692	1892.1	873.7	832.8
693	1886.7	871.3	827.2
694	1864.9	875.2	822.8
695	1874	864.7	812.2
696	1872.2	860.7	810.9
697	1862.2	862.8	806.9
698	1873.1	863.4	803.8
699	1878.5	858.3	798.8
700	1836.8	860.1	797.5
701	1845	852.9	794.1
702	1862.2	854.7	787.8
703	1849.5	853.2	791.9
704	1855.8	852	784.4
705	1853.1	839.9	782.2
706	1874	843.8	783.4
707	1837.7	835.3	778.8
708	1835.9	842	785.3
709	1849.5	842.3	779.1
710	1847.7	847.4	785.6
711	1860.4	835.6	786.3
712	1840.4	838.1	781.6
713	1860.4	829.9	780.6
714	1846.8	840.2	792.5
715	1833.2	838.4	789.7
716	1852.2	835.6	788.8
717	1811.4	833.2	793.1
718	1828.6	830.5	792.5
719	1824.1	823.6	788.1
720	1828.6	827.2	794.7
721	1826.8	827.8	799.4
722	1817.8	828.1	801.6
723	1812.3	827.2	802.8
724	1828.6	820.5	800.9
725	1814.1	823.6	807.8
726	1826.8	822.7	804.4
727	1814.1	826.9	813.8
728	1814.1	823	817.5
729	1821.4	819.6	816.3
730	1815	819.3	817.5
731	1806	815.7	819.7
732	1807.8	817.2	826.6
733	1793.3	817.5	832.5
734	1796.9	818.1	835
735	1797.8	814.8	837.5
736	1786.9	812.1	843.1
737	1786.9	813.6	843.4
738	1796	813.6	849.7
739	1775.1	809.1	849.7
740	1777	813.3	857.2
741	1776.1	814.2	861.9
742	1764.3	812.4	867.8
743	1778.8	806.9	865.3
744	1762.5	810.9	867.2
745	1747	803.9	866.6
746	1750.7	809.1	874.7
747	1746.1	807.6	882.2
748	1752.5	801.2	879.1
749	1758.8	805.1	883.4
750	1751.6	805.4	892.2
751	1724.4	803.3	893.4
752	1726.2	803.3	898.1
753	1718	802.1	899.1
754	1717.1	797.6	904.1
755	1704.4	799.4	907.2
756	1693.6	793.4	905
757	1698.1	802.4	913.8
758	1718.9	796.1	914.4
759	1674.5	794.9	922.5
760	1679	797	927.8
761	1662.7	789.4	924.7
762	1656.4	793.4	936.9
763	1660.9	790.3	936.9
764	1637.3	795.5	940
765	1662.7	789.7	940.9
766	1623.7	788.8	945.3
767	1630.1	793.7	950
768	1637.3	785.2	942.8
769	1626.5	787.6	952.2
770	1587.5	785.2	954.4
771	1578.4	781.6	954.7
772	1633.7	784	956.6
773	1582.9	785.2	965.3
774	1587.5	779.5	967.2
775	1570.3	776.4	964.7
776	1555.7	784.6	975.9
777	1552.1	772.8	968.4
778	1540.3	775.5	980.9
779	1535.8	776.1	982.8
780	1514	768.9	982.8
781	1558.5	771.6	977.2
782	1515.9	762.5	977.2
783	1497.7	768	981.3
784	1490.5	765.6	993.8
785	1496.8	761	995.3
786	1475.1	767.4	998.1
787	1464.2	763.4	999.1
788	1448.8	759.2	995.6
789	1447	761	994.7
790	1448.8	764.4	1005.9
791	1447	763.7	1004.4
792	1449.7	745	1007.2
793	1434.3	757.7	1015.6
794	1414.3	755.9	1014.1
795	1381.7	755.6	1013.4
796	1414.3	751.7	1016.9
797	1392.6	750.2	1014.4
798	1379	758.3	1035
799	1369	751.1	1022.5
800	1355.4	744.7	1028.8
801	1337.3
802	1348.1
803	1339.1
804	1336.3
805	1295.5
806	1296.5
807	1305.5
808	1274.7
809	1283.8
810	1274.7
811	1252
812	1252
813	1243
814	1243
815	1226.6
816	1210.3
817	1223.9
818	1202.2
819	1177.7
820	1184
821	1165
822	1164.1
823	1155
824	1142.3
825	1132.4
826	1128.7
827	1127.8
828	1106.1
829	1104.3
830	1095.2
831	1077.1
832	1068
833	1054.4
834	1065.3
835	1053.5
836	1036.3
837	1063.5
838	1032.6
839	1030.8
840	998.2
841	1016.3
842	994.6
843	965.5
844	975.5
845	976.4
846	993.6
847	964.6
848	922.9
849	958.3
850	960.1
851	909.3
852	929.3
853	891.2
854	921.1
855	904.8
856	907.5
857	913
858	868.5
859	866.7
860	912.1
861	847.7
862	834.1
863	826.8
864	827.7
865	830.5
866	811.4
867	792.4
868	787.8
869	815
870	793.3
871	796.9
872	790.6
873	755.2
874	789.7
875	738.9
876	777.9
877	766.1
878	725.3
879	727.1
880	734.4
881	729.8
882	725.3
883	720.8
884	708.1
885	692.7
886	686.3
887	690.8
888	679.1
889	660.9
890	683.6
891	696.3
892	663.6
893	650
894	657.3
895	673.6
896	664.5
897	654.6
898	613.8
899	633.7
900	637.3

## Sheet: a) Absorption
Wavelength (nm)	Blank	M298I	M298Q			Conc. (µM)
300	0.1062	2.5968	2.4926		M298I	331
301	0.1044	2.3056	2.1919		M298Q	320
302	0.1031	2.0246	1.9195
303	0.1019	1.7415	1.6927
304	0.1006	1.5489	1.5116
305	0.0993	1.3971	1.3897
306	0.0974	1.2642	1.2574
307	0.0961	1.143	1.1648
308	0.0943	1.0479	1.0823
309	0.0929	0.9927	1.0374
310	0.0923	0.9515	1.0053
311	0.0907	0.9224	0.984
312	0.0897	0.9005	0.9683
313	0.0885	0.8842	0.957
314	0.0867	0.8715	0.9497
315	0.0862	0.8643	0.9468
316	0.0847	0.8584	0.9443
317	0.0833	0.8537	0.9422
318	0.0824	0.849	0.9415
319	0.0812	0.8451	0.9407
320	0.0805	0.842	0.9402
321	0.079	0.8386	0.9397
322	0.078	0.8354	0.939
323	0.0775	0.8322	0.9373
324	0.0761	0.8289	0.9358
325	0.0762	0.8253	0.9336
326	0.0753	0.8217	0.931
327	0.0746	0.818	0.9279
328	0.074	0.814	0.9258
329	0.0729	0.8088	0.9203
330	0.0726	0.8032	0.9156
331	0.0721	0.797	0.9097
332	0.0707	0.7908	0.9029
333	0.07	0.7842	0.8961
334	0.0697	0.7773	0.8877
335	0.0688	0.7692	0.8788
336	0.0678	0.7599	0.8688
337	0.0676	0.7515	0.8571
338	0.0672	0.7439	0.8495
339	0.0658	0.7353	0.8389
340	0.066	0.7262	0.8275
341	0.0654	0.7161	0.8156
342	0.0646	0.7074	0.8029
343	0.0643	0.6982	0.7924
344	0.0641	0.6911	0.7822
345	0.0635	0.6839	0.7718
346	0.0629	0.6752	0.7608
347	0.063	0.6687	0.7514
348	0.0622	0.6614	0.7413
349	0.0625	0.6554	0.7332
350	0.0618	0.6497	0.7238
351	0.0619	0.6446	0.7148
352	0.0622	0.6378	0.7056
353	0.0614	0.6313	0.6952
354	0.0612	0.6257	0.6872
355	0.0606	0.621	0.6774
356	0.0606	0.6154	0.6683
357	0.0606	0.6103	0.6579
358	0.0602	0.6055	0.6493
359	0.0592	0.6013	0.6391
360	0.0592	0.5967	0.6284
361	0.0591	0.5928	0.618
362	0.0591	0.5902	0.6104
363	0.0584	0.5879	0.6016
364	0.0577	0.5859	0.5919
365	0.0577	0.584	0.5819
366	0.0577	0.5834	0.5729
367	0.0582	0.5836	0.565
368	0.0575	0.5841	0.556
369	0.0573	0.5856	0.5485
370	0.057	0.5861	0.5402
371	0.0568	0.5886	0.5335
372	0.057	0.5914	0.5261
373	0.0567	0.5941	0.5185
374	0.0563	0.5986	0.5126
375	0.0564	0.6025	0.5058
376	0.0564	0.6073	0.4997
377	0.0558	0.6121	0.4937
378	0.0559	0.617	0.4883
379	0.0558	0.6231	0.4832
380	0.0554	0.6307	0.4763
381	0.055	0.6388	0.4695
382	0.0551	0.648	0.465
383	0.0551	0.6572	0.4586
384	0.0548	0.6664	0.4527
385	0.0552	0.6786	0.4485
386	0.0548	0.6899	0.4429
387	0.0545	0.7016	0.4383
388	0.0543	0.7129	0.4336
389	0.0545	0.7259	0.4294
390	0.0541	0.7389	0.4257
391	0.0543	0.7504	0.4224
392	0.054	0.7618	0.4188
393	0.0538	0.775	0.4156
394	0.0539	0.7872	0.4139
395	0.0544	0.7983	0.4114
396	0.0537	0.8093	0.4088
397	0.0542	0.8204	0.4083
398	0.0536	0.8302	0.407
399	0.0536	0.8409	0.4053
400	0.054	0.8509	0.404
401	0.0535	0.862	0.4026
402	0.0532	0.8715	0.4021
403	0.0536	0.8818	0.4014
404	0.053	0.8913	0.4009
405	0.0531	0.9004	0.4005
406	0.0524	0.9094	0.4002
407	0.0529	0.9182	0.4008
408	0.0531	0.9272	0.4011
409	0.0527	0.9356	0.402
410	0.0527	0.9422	0.4027
411	0.0535	0.949	0.4048
412	0.0523	0.9526	0.4049
413	0.0524	0.9576	0.4059
414	0.0528	0.9611	0.4084
415	0.0523	0.9642	0.4098
416	0.0524	0.9658	0.4118
417	0.0523	0.9662	0.413
418	0.0523	0.9657	0.415
419	0.0528	0.9653	0.4174
420	0.0523	0.9636	0.4186
421	0.052	0.9609	0.4205
422	0.0522	0.9577	0.4223
423	0.0524	0.9542	0.424
424	0.0519	0.9496	0.4258
425	0.0519	0.9449	0.4275
426	0.0518	0.9392	0.4292
427	0.0519	0.9322	0.4308
428	0.0521	0.9243	0.4328
429	0.0519	0.9156	0.4345
430	0.0518	0.9062	0.4365
431	0.0514	0.8968	0.4377
432	0.0518	0.8859	0.4394
433	0.0516	0.8731	0.4402
434	0.0514	0.8611	0.4419
435	0.0517	0.8482	0.4422
436	0.0515	0.8361	0.4429
437	0.0517	0.8231	0.4432
438	0.0509	0.8082	0.4429
439	0.0514	0.7929	0.4429
440	0.0516	0.7794	0.4427
441	0.0515	0.7669	0.4423
442	0.051	0.7545	0.4406
443	0.0512	0.7423	0.4394
444	0.0514	0.7292	0.4385
445	0.051	0.7168	0.4368
446	0.0511	0.7045	0.4351
447	0.0511	0.6923	0.4334
448	0.051	0.6814	0.4319
449	0.0511	0.6706	0.4296
450	0.0512	0.6595	0.4272
451	0.051	0.6467	0.424
452	0.051	0.6335	0.4212
453	0.0509	0.6195	0.4176
454	0.0508	0.6074	0.414
455	0.0506	0.5948	0.4099
456	0.0508	0.5838	0.4067
457	0.0509	0.5699	0.4018
458	0.0507	0.5574	0.3971
459	0.0508	0.5444	0.3927
460	0.0509	0.5338	0.3881
461	0.0511	0.5243	0.3846
462	0.0509	0.5145	0.3797
463	0.0505	0.5038	0.3751
464	0.051	0.4941	0.3702
465	0.0508	0.4845	0.365
466	0.0507	0.4759	0.3605
467	0.0506	0.4692	0.3568
468	0.0506	0.463	0.3528
469	0.0507	0.4566	0.3495
470	0.0507	0.4505	0.3456
471	0.0505	0.4449	0.3418
472	0.0501	0.4391	0.3374
473	0.0508	0.4339	0.3342
474	0.0503	0.4302	0.3316
475	0.0506	0.4259	0.3285
476	0.0498	0.4209	0.3246
477	0.0502	0.417	0.3213
478	0.0501	0.4141	0.3182
479	0.0506	0.4115	0.3158
480	0.0501	0.4087	0.3124
481	0.0505	0.4066	0.3106
482	0.0504	0.4049	0.3082
483	0.0501	0.4038	0.3065
484	0.0499	0.4031	0.3044
485	0.0497	0.4029	0.3034
486	0.0498	0.4028	0.3022
487	0.0504	0.4035	0.3017
488	0.05	0.4044	0.3016
489	0.0502	0.4055	0.3013
490	0.0499	0.4074	0.3011
491	0.0503	0.4087	0.3014
492	0.0496	0.4102	0.3013
493	0.0497	0.412	0.3022
494	0.0502	0.4147	0.303
495	0.0497	0.4177	0.3045
496	0.0499	0.4198	0.3055
497	0.0503	0.4236	0.3073
498	0.0501	0.4267	0.3089
499	0.0494	0.4299	0.311
500	0.05	0.4335	0.3127
501	0.0494	0.438	0.3159
502	0.0493	0.4426	0.3195
503	0.0493	0.4477	0.3232
504	0.0497	0.4537	0.3271
505	0.049	0.4582	0.3303
506	0.0495	0.464	0.3353
507	0.0493	0.4694	0.3393
508	0.0494	0.4757	0.3443
509	0.0499	0.4829	0.3513
510	0.0496	0.489	0.3567
511	0.0499	0.4961	0.3634
512	0.0494	0.5017	0.3692
513	0.0485	0.5078	0.3742
514	0.0498	0.5139	0.3819
515	0.0498	0.521	0.3898
516	0.0494	0.5269	0.3966
517	0.0503	0.5333	0.4036
518	0.0494	0.538	0.4097
519	0.0498	0.545	0.4169
520	0.0501	0.5505	0.4246
521	0.0505	0.5574	0.4337
522	0.0491	0.5632	0.4414
523	0.0496	0.5708	0.4518
524	0.0492	0.5774	0.4613
525	0.0496	0.5848	0.4725
526	0.0498	0.5926	0.4843
527	0.0493	0.6005	0.4973
528	0.0504	0.6083	0.5098
529	0.0487	0.6129	0.5188
530	0.0492	0.6191	0.5307
531	0.0493	0.6277	0.547
532	0.0489	0.6359	0.5629
533	0.0491	0.6424	0.5757
534	0.0486	0.6487	0.5886
535	0.0494	0.6554	0.6032
536	0.0495	0.6618	0.6171
537	0.0489	0.6675	0.6314
538	0.0494	0.6736	0.6465
539	0.0485	0.6789	0.6615
540	0.0493	0.6837	0.6759
541	0.0491	0.6891	0.687
542	0.0494	0.693	0.6984
543	0.0493	0.6972	0.7117
544	0.0489	0.7032	0.7283
545	0.0494	0.7084	0.7446
546	0.0493	0.7123	0.7603
547	0.0493	0.7169	0.7759
548	0.0495	0.7215	0.7924
549	0.0483	0.7266	0.8102
550	0.0487	0.7308	0.832
551	0.0493	0.7368	0.8517
552	0.0489	0.7405	0.8699
553	0.0484	0.7446	0.8875
554	0.049	0.7478	0.9053
555	0.0488	0.7519	0.926
556	0.0487	0.7562	0.9475
557	0.0491	0.7595	0.9671
558	0.0499	0.7646	0.9879
559	0.049	0.7661	1.0024
560	0.049	0.7683	1.0229
561	0.0502	0.771	1.0406
562	0.0492	0.7735	1.0578
563	0.0485	0.7743	1.0745
564	0.0492	0.7753	1.0898
565	0.0494	0.7763	1.1049
566	0.0484	0.7779	1.1212
567	0.048	0.7782	1.1382
568	0.0483	0.7794	1.1521
569	0.0489	0.7811	1.1683
570	0.0493	0.7809	1.1836
571	0.0488	0.7815	1.1992
572	0.0495	0.7824	1.2156
573	0.0483	0.7811	1.23
574	0.0483	0.7797	1.2437
575	0.0489	0.7801	1.2584
576	0.0482	0.7792	1.2715
577	0.0497	0.7793	1.2849
578	0.0496	0.7784	1.2981
579	0.0499	0.7764	1.3094
580	0.0491	0.7735	1.3197
581	0.0483	0.7728	1.3289
582	0.0487	0.7695	1.337
583	0.0487	0.7673	1.3447
584	0.0496	0.765	1.3535
585	0.0488	0.763	1.3583
586	0.0477	0.7599	1.363
587	0.0483	0.7573	1.3664
588	0.0486	0.7544	1.3725
589	0.0492	0.7522	1.3765
590	0.0495	0.7497	1.3788
591	0.048	0.7456	1.3778
592	0.0483	0.7422	1.3821
593	0.0483	0.7392	1.3841
594	0.0487	0.7354	1.3847
595	0.0494	0.7292	1.3805
596	0.0489	0.7254	1.3821
597	0.049	0.7217	1.3809
598	0.049	0.7175	1.3763
599	0.0487	0.7119	1.3719
600	0.0493	0.7056	1.366
601	0.0501	0.7016	1.3615
602	0.0492	0.694	1.3508
603	0.0499	0.6897	1.3463
604	0.049	0.6845	1.3399
605	0.0486	0.6786	1.3319
606	0.0485	0.6738	1.3211
607	0.0496	0.6677	1.3108
608	0.0489	0.6615	1.2983
609	0.0499	0.6587	1.2917
610	0.049	0.6525	1.281
611	0.0491	0.6477	1.2716
612	0.0492	0.6422	1.2584
613	0.0486	0.6359	1.245
614	0.0497	0.6318	1.2356
615	0.0487	0.626	1.2215
616	0.0491	0.6189	1.2052
617	0.05	0.6135	1.1936
618	0.0493	0.6086	1.1743
619	0.048	0.6002	1.1574
620	0.0503	0.5945	1.1408
621	0.0485	0.5886	1.125
622	0.0492	0.5817	1.1079
623	0.0488	0.5746	1.0909
624	0.0493	0.5682	1.0694
625	0.0487	0.562	1.0489
626	0.0498	0.5562	1.0335
627	0.0492	0.5479	1.015
628	0.0486	0.5448	0.9985
629	0.0485	0.5374	0.9809
630	0.0486	0.5324	0.9615
631	0.0496	0.5273	0.9464
632	0.0511	0.5217	0.9328
633	0.0494	0.5182	0.9176
634	0.049	0.5125	0.9009
635	0.0499	0.508	0.8855
636	0.0486	0.505	0.868
637	0.0502	0.499	0.8543
638	0.0484	0.4947	0.8382
639	0.0505	0.4902	0.8223
640	0.0492	0.4842	0.8054
641	0.0512	0.4795	0.7863
642	0.0498	0.4742	0.7696
643	0.0482	0.4679	0.7511
644	0.0508	0.4639	0.7371
645	0.0485	0.4572	0.7172
646	0.0486	0.4527	0.7016
647	0.049	0.4489	0.687
648	0.0475	0.4432	0.666
649	0.0493	0.4389	0.6521
650	0.0486	0.4326	0.6358
651	0.049	0.4318	0.6206
652	0.0492	0.4278	0.6085
653	0.0467	0.421	0.5949
654	0.0467	0.4171	0.5813
655	0.0493	0.4157	0.5712
656	0.0484	0.4123	0.56
657	0.048	0.4094	0.5481
658	0.0503	0.407	0.536
659	0.0498	0.4031	0.5256
660	0.05	0.4006	0.5155
661	0.0495	0.3976	0.5069
662	0.0502	0.3933	0.4942
663	0.0499	0.3915	0.4849
664	0.049	0.3879	0.4724
665	0.0502	0.385	0.4625
666	0.0488	0.3808	0.4507
667	0.048	0.3794	0.4427
668	0.0504	0.3772	0.4349
669	0.0501	0.3754	0.4257
670	0.0485	0.3721	0.4187
671	0.0502	0.3707	0.4113
672	0.0485	0.3666	0.4011
673	0.0496	0.3668	0.3971
674	0.0502	0.363	0.3892
675	0.0494	0.3627	0.3841
676	0.0489	0.3604	0.3774
677	0.0509	0.3604	0.3727
678	0.0493	0.3577	0.3695
679	0.049	0.3565	0.3633
680	0.0494	0.354	0.3579
681	0.0502	0.3529	0.3558
682	0.0489	0.3506	0.3493
683	0.0489	0.3503	0.3482
684	0.0468	0.3479	0.3417
685	0.047	0.3471	0.3369
686	0.0508	0.348	0.3339
687	0.0498	0.3439	0.3327
688	0.0476	0.3433	0.3266
689	0.0489	0.3421	0.3258
690	0.0513	0.342	0.3232
691	0.05	0.3415	0.3189
692	0.0483	0.3375	0.3148
693	0.0496	0.338	0.3143
694	0.0487	0.3384	0.312
695	0.0505	0.3367	0.3104
696	0.0506	0.3355	0.3101
697	0.0506	0.3362	0.3088
698	0.0497	0.3355	0.3069
699	0.0509	0.335	0.3065
700	0.0489	0.3336	0.3041
701	0.0506	0.3329	0.3047
702	0.0483	0.3312	0.3004
703	0.0485	0.3309	0.3019
704	0.05	0.332	0.301
705	0.0533	0.3313	0.3036
706	0.0517	0.331	0.3024
707	0.052	0.3285	0.3012
708	0.0506	0.3293	0.3019
709	0.0516	0.3304	0.3009
710	0.0517	0.3322	0.3031
711	0.0506	0.3272	0.3022
712	0.0507	0.3281	0.3008
713	0.053	0.3277	0.3028
714	0.0497	0.3278	0.3033
715	0.0513	0.3288	0.304
716	0.0513	0.3279	0.3037
717	0.0505	0.3263	0.3043
718	0.0514	0.3263	0.305
719	0.0538	0.3264	0.306
720	0.0533	0.3271	0.3076
721	0.052	0.326	0.3078
722	0.0528	0.3269	0.3093
723	0.053	0.3268	0.3099
724	0.0549	0.3265	0.3112
725	0.0536	0.3262	0.3121
726	0.0544	0.3267	0.3118
727	0.0531	0.3268	0.3135
728	0.0544	0.3268	0.316
729	0.0566	0.3279	0.3178
730	0.0548	0.326	0.3164
731	0.0559	0.3259	0.3182
732	0.0574	0.3279	0.3219
733	0.0571	0.3277	0.3235
734	0.0578	0.3286	0.325
735	0.0592	0.3289	0.3272
736	0.0578	0.3266	0.3276
737	0.0581	0.3274	0.328
738	0.0581	0.3274	0.33
739	0.0597	0.3275	0.3316
740	0.0604	0.3296	0.3347
741	0.0602	0.3297	0.336
742	0.0583	0.3272	0.336
743	0.0588	0.3259	0.3357
744	0.0592	0.3276	0.3367
745	0.0624	0.3285	0.3397
746	0.0603	0.3281	0.3402
747	0.0601	0.3274	0.3424
748	0.0613	0.3265	0.3426
749	0.0608	0.3273	0.3435
750	0.0596	0.3262	0.3451
751	0.0594	0.3253	0.3453
752	0.0588	0.3247	0.3462
753	0.0603	0.3258	0.348
754	0.0605	0.3245	0.3498
755	0.0603	0.3249	0.3506
756	0.0593	0.3219	0.3489
757	0.0598	0.3254	0.3522
758	0.0612	0.3247	0.3538
759	0.0596	0.3227	0.3548
760	0.0594	0.3232	0.3563
761	0.0603	0.3216	0.3562
762	0.0593	0.3219	0.3591
763	0.0594	0.321	0.3592
764	0.0601	0.3234	0.3609
765	0.0574	0.3188	0.3585
766	0.0587	0.3198	0.3612
767	0.0584	0.3211	0.3624
768	0.061	0.3209	0.3627
769	0.0579	0.3186	0.3626
770	0.0583	0.3182	0.3637
771	0.0602	0.3189	0.3657
772	0.0575	0.317	0.3636
773	0.0583	0.3182	0.3672
774	0.0583	0.3163	0.3678
775	0.0562	0.3132	0.3649
776	0.0571	0.3168	0.3694
777	0.0595	0.3153	0.3694
778	0.0567	0.3134	0.3706
779	0.0574	0.3143	0.3719
780	0.0599	0.3144	0.3744
781	0.0563	0.3117	0.369
782	0.0599	0.3123	0.3726
783	0.0592	0.3134	0.3732
784	0.0592	0.3126	0.3772
785	0.0581	0.31	0.3766
786	0.0532	0.3072	0.3726
787	0.0567	0.3094	0.3764
788	0.0591	0.3104	0.3777
789	0.0576	0.3095	0.3759
790	0.054	0.307	0.3759
791	0.0562	0.309	0.3776
792	0.0572	0.3038	0.3795
793	0.0525	0.3033	0.3775
794	0.0549	0.3051	0.3794
795	0.0579	0.308	0.3822
796	0.0543	0.3031	0.3797
797	0.0561	0.3044	0.3807
798	0.0534	0.3044	0.3846
799	0.0542	0.3028	0.3814
800	0.0547	0.3012	0.3839

## Sheet: b) Kinetics
Raw data can be found in the source data for supplementary figure 7
ABTS conc. (mM)	M298			M298I
5	1.32151	1.37547	1.46947	0.220543	0.205214	0.199209
4	1.20819	1.28889	1.36728	0.195659	0.164868	0.175486
3	1.10848	1.12981	1.28163	0.183349	0.170077	0.165731
2	0.945993	0.972429	1.01634	0.152559	0.140382	0.145326
1	0.648853	0.709147	0.789229	0.097083	0.104017	0.10697
0.5	0.486988	0.523164	0.583767	0.079962	0.071999	0.077706
0.25	0.398093	0.418191	0.430095	0.067255	0.062245	0.069511
0.125	0.311208	0.358052	0.346148	0.04446	0.036663	0.033378
