# Supplementary material for: Hydrophobic tuning with non-canonical amino acids in a copper metalloenzyme
Source: Nat Chem. 2026 Apr 13;18(7):1269–77. doi: 10.1038/s41557-026-02116-7 (PMC13323077; doi:10.1038/s41557-026-02116-7)
Supplement: Supplementary file 5 — Source data for Supplementary Information figures. [file 41557_2026_2116_MOESM5_ESM.zip › SourceData-SI-Figure7.xlsx]

## Sheet: Absorbance
		Time (s)	5000			4000			3000			2000			1000			500			250			125
	Neg. Cont	0	0.0616	0.0641	0.0671	0.0596	0.0606	0.0628	0.056	0.0558	0.0609	0.0487	0.0522	0.0538	0.0456	0.0468	0.0495	0.043	0.0458	0.0463	0.0413	0.0442	0.0462	0.0421	0.0418	0.0421
		9.2	0.0597	0.0638	0.0675	0.06	0.06	0.0627	0.0535	0.0562	0.0602	0.0481	0.0513	0.0535	0.0444	0.0466	0.0497	0.0425	0.0454	0.0461	0.0403	0.044	0.0458	0.0386	0.0408	0.0428
		18.4	0.0606	0.0632	0.0674	0.0571	0.0598	0.064	0.0524	0.0555	0.059	0.0481	0.0512	0.0541	0.0442	0.0459	0.0508	0.0427	0.0447	0.0454	0.0395	0.0436	0.0455	0.0387	0.0408	0.0426
		27.6	0.0612	0.0651	0.0673	0.0586	0.0598	0.0635	0.0535	0.0562	0.06	0.051	0.0514	0.0543	0.047	0.0468	0.0517	0.0431	0.0449	0.0454	0.0405	0.0443	0.0452	0.0398	0.041	0.0429
		36.8	0.0635	0.064	0.0687	0.0584	0.06	0.0643	0.0544	0.0571	0.0602	0.0497	0.0523	0.0554	0.0456	0.0466	0.05	0.0438	0.0447	0.046	0.0413	0.0439	0.0468	0.0428	0.0407	0.0427
		46	0.0616	0.0648	0.0682	0.0599	0.061	0.0634	0.0543	0.0566	0.0593	0.0494	0.0523	0.0555	0.0456	0.0467	0.0496	0.0463	0.0453	0.0459	0.0412	0.0444	0.0462	0.0419	0.0407	0.0432
	M298	0	0.0652	0.0732	0.083	0.0607	0.0691	0.0762	0.0563	0.0637	0.0688	0.0532	0.0561	0.0617	0.0436	0.0424	0.0466	0.0325	0.0338	0.0367	0.0357	0.0372	0.0404	0.0307	0.0345	0.0382
		9.2	0.0962	0.1038	0.116	0.0907	0.0968	0.1067	0.0829	0.0872	0.0973	0.0744	0.0783	0.0831	0.0593	0.0583	0.0631	0.0438	0.0448	0.05	0.0468	0.0484	0.0521	0.043	0.0441	0.0461
		18.4	0.122	0.1309	0.1481	0.1136	0.1217	0.1326	0.1054	0.1108	0.1228	0.0929	0.0975	0.1032	0.0695	0.0727	0.0774	0.0535	0.0552	0.0615	0.0565	0.0602	0.061	0.0497	0.0508	0.0538
		27.6	0.1466	0.1551	0.1701	0.1349	0.146	0.1574	0.1243	0.1308	0.145	0.1081	0.1159	0.1226	0.0807	0.0848	0.0909	0.0628	0.0655	0.0743	0.0628	0.0641	0.0691	0.0539	0.0568	0.0595
		36.8	0.1671	0.1798	0.195	0.1566	0.1686	0.1804	0.1431	0.1493	0.1669	0.1253	0.131	0.1386	0.0943	0.097	0.1066	0.0707	0.074	0.0816	0.0672	0.0696	0.0753	0.0567	0.0618	0.0655
		46	0.1887	0.2007	0.2213	0.1732	0.1879	0.2039	0.1598	0.1686	0.1884	0.142	0.1466	0.156	0.1043	0.1085	0.1199	0.0775	0.0819	0.0907	0.0737	0.0778	0.0805	0.0619	0.069	0.0702
	M298C5a	0	0.1283	0.1266	0.121	0.1254	0.1246	0.119	0.1227	0.1196	0.114	0.1105	0.1066	0.1039	0.0898	0.0916	0.0848	0.0683	0.0687	0.065	0.0599	0.0598	0.0574	0.0441	0.0447	0.042
		9.2	0.1733	0.1774	0.1721	0.1735	0.1733	0.1696	0.1658	0.1653	0.1627	0.1498	0.1456	0.1463	0.1177	0.1195	0.1161	0.0871	0.0887	0.0858	0.071	0.0734	0.0711	0.0518	0.0532	0.0506
		18.4	0.2197	0.2219	0.2208	0.2148	0.2172	0.2161	0.2034	0.2054	0.2047	0.1838	0.1763	0.1823	0.1427	0.1458	0.1424	0.1008	0.1047	0.1046	0.0807	0.0841	0.0837	0.0578	0.0597	0.0593
		27.6	0.2587	0.266	0.2634	0.255	0.2571	0.2572	0.24	0.2422	0.2438	0.2152	0.2104	0.2175	0.1639	0.1694	0.1655	0.1168	0.1172	0.1192	0.0888	0.0919	0.0925	0.0637	0.0647	0.0658
		36.8	0.298	0.3079	0.306	0.2913	0.2978	0.2973	0.2741	0.279	0.2756	0.2428	0.2376	0.2447	0.1855	0.1911	0.1837	0.1289	0.1338	0.1332	0.097	0.0994	0.0998	0.0678	0.0719	0.0703
		46	0.3343	0.3432	0.3457	0.3266	0.331	0.3338	0.3057	0.3096	0.3131	0.2703	0.2642	0.2737	0.2038	0.2091	0.2078	0.1427	0.1461	0.1455	0.1043	0.1073	0.1072	0.0704	0.075	0.0745
	M298C6a	0	0.1122	0.1072	0.1099	0.1096	0.1204	0.1126	0.0973	0.104	0.1059	0.102	0.099	0.0973	0.0847	0.0833	0.0854	0.0682	0.067	0.0694	0.0574	0.0565	0.0503	0.0413	0.0438	0.0462
		9.2	0.161	0.1607	0.1586	0.1607	0.1806	0.1599	0.1414	0.1537	0.1529	0.1462	0.146	0.1382	0.1214	0.1186	0.1181	0.0911	0.0902	0.0926	0.0716	0.0721	0.0626	0.0512	0.0556	0.0558
		18.4	0.209	0.2124	0.205	0.2089	0.2283	0.2032	0.1846	0.1994	0.1929	0.1869	0.1879	0.1755	0.1461	0.1491	0.1462	0.1106	0.1103	0.1104	0.0829	0.0835	0.0738	0.0572	0.0619	0.0621
		27.6	0.2596	0.2569	0.2477	0.252	0.2693	0.2414	0.2263	0.241	0.2321	0.2232	0.2241	0.2065	0.1753	0.1758	0.1713	0.1276	0.1268	0.1275	0.0914	0.0932	0.083	0.0631	0.0687	0.0681
		36.8	0.2949	0.3016	0.2889	0.2922	0.3211	0.2809	0.2623	0.2804	0.2648	0.2594	0.2567	0.234	0.1962	0.2003	0.1955	0.1429	0.1423	0.1419	0.1014	0.1027	0.0927	0.0707	0.0745	0.0742
		46	0.3338	0.3485	0.327	0.3308	0.3562	0.3172	0.2909	0.3147	0.296	0.2865	0.2868	0.2618	0.218	0.2235	0.2151	0.1583	0.1599	0.1564	0.1096	0.1119	0.0994	0.0736	0.0784	0.0783
	M298F	0	0.0682	0.0757	0.0723	0.0691	0.0745	0.07	0.0639	0.0703	0.0683	0.0604	0.0648	0.0623	0.0495	0.0526	0.0534	0.0427	0.0486	0.0466	0.0369	0.0388		0.0341	0.0342	0.0339
		9.2	0.0884	0.0919	0.0951	0.0837	0.0897	0.0917	0.0811	0.0887	0.0907	0.0754	0.0813	0.0829	0.062	0.0656	0.0696	0.0526	0.0572	0.0562	0.044	0.0492	0.0505	0.0405	0.043	0.0417
		18.4	0.0996	0.1109	0.1119	0.0971	0.1077	0.1097	0.0963	0.1047	0.1087	0.0883	0.0961	0.096	0.0728	0.0804	0.0828	0.0607	0.0647	0.0634	0.0512	0.0549	0.0584	0.0461	0.0487	0.0491
		27.6	0.1147	0.127	0.1327	0.1085	0.1239	0.1258	0.109	0.12	0.1282	0.101	0.1104	0.1149	0.0816	0.0906	0.0894	0.0659	0.0738	0.0742	0.0565	0.0597	0.0645	0.0513	0.053	0.0544
		36.8	0.129	0.1407	0.1476	0.1164	0.1383	0.1392	0.1207	0.1275	0.1386	0.1112	0.1222	0.1275	0.0937	0.1011	0.1001	0.0758	0.0809	0.0832	0.0617	0.0649	0.0699	0.0561	0.0578	0.0592
		46	0.139	0.1526	0.1615	0.1308	0.1483	0.1547	0.1301	0.1394	0.1512	0.1212	0.1334	0.1418	0.1022	0.11	0.1091	0.0806	0.0892	0.0908	0.0657	0.0689	0.0748	0.0595	0.065	0.0631
	M298L	0	0.1089	0.1098	0.1228	0.1036	0.1033	0.1074	0.0944	0.09	0.1008	0.0818	0.0813	0.0891	0.0642	0.0634	0.0702	0.0521	0.0512	0.0555	0.0435	0.0452	0.0494	0.0323	0.0312	0.0318
		9.2	0.1372	0.1317	0.1502	0.1309	0.1298	0.1319	0.1198	0.1142	0.1222	0.1012	0.1004	0.1073	0.079	0.078	0.0857	0.0627	0.0622	0.0661	0.0517	0.0525	0.0577	0.0366	0.0351	0.0372
		18.4	0.1636	0.1569	0.1755	0.1536	0.1527	0.1566	0.1415	0.1348	0.1441	0.1191	0.1176	0.1257	0.0926	0.0907	0.0977	0.0723	0.0712	0.0757	0.0593	0.0596	0.0634	0.041	0.0408	0.0412
		27.6	0.186	0.1823	0.1983	0.1766	0.1745	0.1781	0.1609	0.153	0.1618	0.134	0.1346	0.142	0.1044	0.104	0.1084	0.0802	0.08	0.0837	0.0646	0.0659	0.0679	0.0447	0.0431	0.0453
		36.8	0.2064	0.1993	0.2175	0.1949	0.1913	0.1979	0.1788	0.1684	0.1797	0.1494	0.1485	0.1556	0.1148	0.1133	0.1191	0.0882	0.0877	0.0911	0.0695	0.0717	0.0743	0.0481	0.0465	0.0482
		46	0.2266	0.2201	0.2361	0.2134	0.2108	0.2158	0.1952	0.1853	0.1955	0.1626	0.1615	0.1676	0.1237	0.1191	0.1284	0.0955	0.0944	0.098	0.0746	0.0755	0.0776	0.0512	0.0507	0.0517
	PWC6a	0	0.1102	0.1174	0.1194	0.1042	0.1089	0.115	0.101	0.1073	0.1089	0.0914	0.0976	0.0996	0.0813	0.085	0.085	0.0707	0.0747	0.0747	0.0651	0.067	0.0676	0.0568	0.0602	0.0595
		9.2	0.1319	0.1372	0.1447	0.1273	0.1316	0.1342	0.1237	0.1259	0.1338	0.1134	0.1184	0.1227	0.0988	0.103	0.1043	0.0847	0.0864	0.0889	0.0747	0.0763	0.0774	0.0631	0.0662	0.0654
		18.4	0.1544	0.1617	0.1698	0.1512	0.1537	0.1582	0.1446	0.1512	0.1547	0.1357	0.1398	0.1458	0.1172	0.1204	0.1225	0.0969	0.0985	0.1013	0.0827	0.0831	0.0843	0.0684	0.0705	0.0698
		27.6	0.177	0.1801	0.194	0.1747	0.1757	0.1819	0.1689	0.1696	0.1838	0.1575	0.1592	0.1691	0.1371	0.1365	0.1406	0.1094	0.1093	0.1135	0.0885	0.0888	0.0923	0.0732	0.0739	0.0744
		36.8	0.1996	0.2018	0.2174	0.1973	0.1975	0.2051	0.1911	0.1899	0.2035	0.1819	0.1788	0.191	0.1521	0.1528	0.1569	0.12	0.1193	0.1272	0.096	0.0952	0.0991	0.0763	0.0776	0.0781
		46	0.2242	0.2249	0.2415	0.221	0.218	0.2274	0.214	0.2113	0.2303	0.2003	0.1976	0.2125	0.1684	0.168	0.1728	0.1303	0.1285	0.1338	0.1039	0.101	0.1044	0.0799	0.081	0.0813
	Fungal	0	0.1604	0.1478	0.1444	0.1493	0.1499	0.1523	0.1408	0.1381	0.1346	0.1298	0.1283	0.1317	0.1119	0.11	0.1079	0.09	0.0896	0.0885	0.0766	0.0732	0.0735	0.0606	0.0608	0.0601
		9.2	0.215	0.2063	0.2008	0.2017	0.2112	0.2039	0.193	0.1946	0.1903	0.1737	0.1873	0.1761	0.1488	0.1515	0.1491	0.1155	0.1205	0.1175	0.0936	0.0941	0.0932	0.0726	0.0742	0.0731
		18.4	0.274	0.2697	0.2597	0.2552	0.2773	0.26	0.2432	0.2537	0.2464	0.226	0.2439	0.2301	0.1792	0.1997	0.1874	0.1418	0.153	0.1462	0.1109	0.1151	0.1132	0.0839	0.0881	0.0867
		27.6	0.3315	0.3311	0.3192	0.3124	0.3445	0.3208	0.2994	0.3173	0.306	0.2747	0.3049	0.283	0.2178	0.2444	0.2261	0.1689	0.1807	0.173	0.1298	0.1369	0.1325	0.0961	0.1021	0.1
		36.8	0.3938	0.3938	0.381	0.369	0.414	0.3831	0.3524	0.3818	0.3658	0.3296	0.3608	0.3401	0.2591	0.293	0.2715	0.1981	0.2172	0.2032	0.1468	0.1589	0.1531	0.108	0.116	0.1133
		46	0.4506	0.4584	0.4431	0.4288	0.4801	0.4477	0.4095	0.4439	0.4256	0.3776	0.4127	0.3895	0.3012	0.3436	0.3189	0.2253	0.2486	0.2349	0.1639	0.1809	0.174	0.1197	0.1298	0.1255
	M298I	0	0.1295	0.1296	0.1367	0.1239	0.1223	0.1304	0.1121	0.1154	0.1178	0.102	0.1031	0.1066		0.0867	0.0884	0.0797	0.0769	0.0776	0.0694	0.0708	0.0703	0.0617	0.0603	0.0657
		9.2	0.1534	0.1511	0.1537	0.1415	0.1433	0.1516	0.1312	0.134	0.1349	0.1181	0.1201	0.122	0.0975	0.0989	0.1004	0.0883	0.0853	0.0857	0.0783	0.0794	0.0793	0.0673	0.0648	0.0663
		18.4	0.1782	0.1701	0.1726	0.1611	0.1551	0.1631	0.1485	0.1492	0.1513	0.1324	0.1323	0.1362	0.1077	0.1083	0.1107	0.0959	0.0926	0.0932	0.0859	0.0905	0.0869	0.0716	0.0687	0.0708
		27.6	0.1927	0.1878	0.1906	0.18	0.1699	0.1798	0.1636	0.1638	0.1655	0.1457	0.1439	0.1474	0.1167	0.1172	0.1185	0.1029	0.0997	0.1014	0.0908	0.0907	0.0919	0.075	0.0726	0.0735
		36.8	0.2099	0.2044	0.2066	0.1941	0.1849	0.195	0.1787	0.1789	0.1799	0.1585	0.1555	0.1595	0.1239	0.1259	0.1272	0.1086	0.1053	0.1048	0.0927	0.0962	0.0964	0.0781	0.0754	0.0784
		46	0.2257	0.2193	0.2206	0.2083	0.1978	0.2086	0.1917	0.1898	0.1909	0.1684	0.1654	0.1711	0.1318	0.1331	0.1349	0.1143	0.1103	0.1099	0.1003	0.0993	0.1	0.0809	0.0779	0.0791
	M298Q	0	0.0966	0.0937	0.0919	0.0847	0.0897	0.087	0.0798	0.0803	0.0832		0.0738	0.0735	0.0657	0.0681	0.0693	0.0617	0.0606	0.0629	0.054	0.0543	0.0558	0.0805	0.0474	0.0481
		9.2	0.0942	0.0957	0.0936	0.0852	0.0918	0.0881	0.081	0.082	0.0851	0.0748	0.0753	0.0755	0.0674	0.0673	0.0738	0.0654	0.0646	0.0649	0.0587	0.059	0.0638	0.0518	0.0489	0.0489
		18.4	0.0956	0.0935	0.0945	0.0868	0.0896	0.0932	0.083	0.083	0.0864	0.0758	0.077	0.0766	0.0685	0.0691	0.0732	0.0652	0.0648	0.0666	0.0624	0.0623	0.0672	0.0503	0.0496	0.0502
		27.6	0.0963	0.0942	0.0957	0.0914	0.0906	0.0904	0.0836	0.084	0.0868	0.0766	0.0784	0.0782	0.0694	0.0694	0.0724	0.0664	0.0661	0.0673	0.0647	0.0646	0.0668	0.05	0.0507	0.0504
		36.8	0.0974	0.0951	0.0966	0.0892	0.0917	0.0911	0.0877	0.0851	0.0862	0.078	0.0787	0.0814	0.0706	0.0714	0.0741	0.0676	0.0669	0.0685	0.0671	0.066	0.0694	0.054	0.0513	0.0512
		46	0.0984	0.0962	0.0977	0.0903	0.092	0.0921	0.0854	0.0854	0.0868	0.0785	0.0796	0.0805	0.0718	0.071	0.074	0.0682	0.0683	0.0717	0.0686	0.0673	0.0692	0.0518	0.0512	0.0519

## Sheet: wt traces
Cycle Nr.	1	2	3	4	5	6	7	8	9	10	11	12	13	14	15	16	17	18	19	20	21
Time [s]	0	8.8	17.6	26.4	35.2	44	52.8	61.6	70.4	79.2	88	96.8	105.6	114.4	123.2	132	140.8	149.6	158.4	167.2	176
Temp. [°C]	22.7	22.7	22.7	22.7	22.7	22.7	22.7	22.7	22.7	22.7	22.7	22.7	22.7	22.7	22.7	22.7	22.8	22.8	22.8	22.8	22.8
5000	0.1268	0.1559	0.1826	0.2078	0.2306	0.2503	0.2708	0.291	0.3114	0.33	0.3491	0.3679	0.3871	0.4035	0.4197	0.4356	0.4524	0.4704	0.4891	0.5034	0.52
4000	0.1203	0.1507	0.1707	0.1935	0.215	0.2331	0.2491	0.2683	0.2865	0.303	0.3212	0.3386	0.3542	0.3707	0.3848	0.4	0.4169	0.4314	0.4444	0.4611	0.475
3000	0.1123	0.1364	0.1578	0.1778	0.1975	0.2141	0.2321	0.2452	0.2602	0.2749	0.2904	0.306	0.319	0.3358	0.3466	0.3602	0.3733	0.3859	0.3998	0.4124	0.4271
2000	0.1019	0.1225	0.141	0.1591	0.175	0.1914	0.2037	0.2178	0.2312	0.2476	0.2576	0.2716	0.2828	0.2964	0.3077	0.3222	0.3322	0.3437	0.3549	0.3677	0.38
1000	0.0892	0.1037	0.1137	0.1277	0.1399	0.1499	0.1602	0.1713	0.1806	0.1904	0.2004	0.2114	0.2189	0.2283	0.2379	0.2445	0.2533	0.2617	0.2697	0.2776	0.2851
500	0.0755	0.0863	0.0962	0.1059	0.1145	0.1238	0.1294	0.1376	0.1452	0.152	0.1589	0.1667	0.1729	0.1796	0.1846	0.1917	0.1981	0.2042	0.2095	0.2148	0.2187
250	0.077	0.0871	0.096	0.1033	0.1085	0.1149	0.1184	0.1243	0.1283	0.1339	0.137	0.1432	0.1466	0.1501	0.1536	0.1583	0.161	0.1643	0.1679	0.1752	0.1777
125	0.0728	0.0816	0.0884	0.0937	0.0995	0.1038	0.1067	0.1111	0.1145	0.1185	0.1199	0.1253	0.127	0.1307	0.1334	0.1372	0.1395	0.1416	0.1451	0.1484	0.1498
5000-Neg	0.0616	0.0597	0.0606	0.0612	0.0635	0.0616	0.0613	0.0608	0.061	0.0614	0.0611	0.0627	0.0614	0.0621	0.0619	0.0613	0.062	0.0619	0.0609	0.0614	0.062
4000-Neg	0.0596	0.06	0.0571	0.0586	0.0584	0.0599	0.0572	0.0577	0.0578	0.0586	0.0582	0.0588	0.0581	0.0586	0.0595	0.0583	0.0584	0.0581	0.0584	0.0584	0.0575
3000-Neg	0.056	0.0535	0.0524	0.0535	0.0544	0.0543	0.0533	0.054	0.0535	0.0548	0.054	0.0549	0.0538	0.054	0.0548	0.0549	0.0544	0.0548	0.0558	0.0549	0.0548
2000-Neg	0.0487	0.0481	0.0481	0.051	0.0497	0.0494	0.0491	0.0497	0.0497	0.0502	0.0492	0.0516	0.05	0.0494	0.05	0.0507	0.0498	0.0505	0.05	0.0507	0.0497
1000-Neg	0.0456	0.0444	0.0442	0.047	0.0456	0.0456	0.0451	0.0458	0.0453	0.0458	0.0459	0.0464	0.0455	0.0465	0.0458	0.0462	0.0461	0.0464	0.046	0.0466	0.0463
500-Neg	0.043	0.0425	0.0427	0.0431	0.0438	0.0463	0.0428	0.043	0.0436	0.044	0.0436	0.0454	0.0438	0.0435	0.0434	0.0446	0.0433	0.0441	0.0441	0.0443	0.0439
250-Neg	0.0413	0.0403	0.0395	0.0405	0.0413	0.0412	0.0408	0.0412	0.0405	0.0403	0.0409	0.0416	0.0419	0.0419	0.0421	0.0413	0.042	0.0422	0.0413	0.0421	0.0413
125-Neg	0.0421	0.0386	0.0387	0.0398	0.0428	0.0419	0.0388	0.0391	0.0387	0.0389	0.0385	0.04	0.039	0.0397	0.0395	0.0397	0.039	0.0392	0.0395	0.039	0.04
Cycle Nr.	1	2	3	4	5	6	7	8	9	10	11	12	13	14	15	16	17	18	19	20	21
Time [s]	0	9.4	18.8	28.1	37.5	46.9	56.3	65.6	75	84.4	93.8	103.2	112.5	121.9	131.3	140.7	150	159.4	168.8	178.2	187.6
Temp. [°C]	22.8	22.8	22.8	22.8	22.9	22.9	22.9	22.9	22.9	22.9	22.9	22.9	23	23	23	23	23	23	23	23	23
5000	0.1373	0.1676	0.1941	0.2202	0.2438	0.2655	0.2879	0.3128	0.3368	0.3542	0.3754	0.3924	0.4103	0.4316	0.4476	0.4648	0.4847	0.5015	0.5181	0.5364	0.5543
4000	0.1297	0.1568	0.1815	0.2058	0.2286	0.2489	0.2683	0.2874	0.3097	0.328	0.3436	0.3601	0.3778	0.3955	0.4137	0.4277	0.4428	0.46	0.4794	0.4952	0.5107
3000	0.1195	0.1434	0.1663	0.187	0.2064	0.2252	0.2438	0.2605	0.2765	0.2938	0.3089	0.3252	0.3411	0.3557	0.3701	0.3859	0.4013	0.4142	0.4307	0.4427	0.4587
2000	0.1083	0.1296	0.1487	0.1673	0.1833	0.1989	0.2155	0.2286	0.2435	0.2463	0.2584	0.2729	0.2847	0.295	0.3074	0.3216	0.3285	0.3413	0.354	0.3656	0.3772
1000	0.0892	0.1049	0.1186	0.1316	0.1436	0.1552	0.1656	0.1771	0.1872	0.1973	0.2066	0.2162	0.2262	0.2345	0.2435	0.2524	0.2614	0.2685	0.2764	0.2847	0.2925
500	0.0796	0.0902	0.0999	0.1104	0.1187	0.1272	0.1354	0.1429	0.1518	0.1588	0.1654	0.1714	0.1789	0.184	0.1906	0.1974	0.2036	0.2094	0.2152	0.2214	0.2267
250	0.0814	0.0924	0.1038	0.1084	0.1135	0.1222	0.1265	0.1329	0.1367	0.1414	0.1454	0.1498	0.154	0.1582	0.162	0.1664	0.1698	0.1743	0.1791	0.1832	0.1868
125	0.0763	0.0849	0.0916	0.0978	0.1025	0.1097	0.1132	0.1167	0.1212	0.125	0.1286	0.1316	0.1352	0.1382	0.1415	0.1438	0.1474	0.1506	0.153	0.1559	0.1589
5000-Neg	0.0641	0.0638	0.0632	0.0651	0.064	0.0648	0.065	0.0643	0.0643	0.0646	0.0648	0.0648	0.0658	0.0646	0.0649	0.0644	0.0652	0.0648	0.0651	0.0652	0.0652
4000-Neg	0.0606	0.06	0.0598	0.0598	0.06	0.061	0.0603	0.0602	0.0613	0.0608	0.0602	0.0598	0.0615	0.061	0.0608	0.061	0.0613	0.0611	0.0607	0.0613	0.0615
3000-Neg	0.0558	0.0562	0.0555	0.0562	0.0571	0.0566	0.0575	0.057	0.0576	0.0574	0.0576	0.0578	0.0587	0.0576	0.0575	0.0577	0.0574	0.0575	0.0572	0.0579	0.0583
2000-Neg	0.0522	0.0513	0.0512	0.0514	0.0523	0.0523	0.0528	0.0523	0.053	0.0526	0.0526	0.0525	0.0533	0.0526	0.0524	0.0522	0.052	0.0533	0.0534	0.0528	0.0535
1000-Neg	0.0468	0.0466	0.0459	0.0468	0.0466	0.0467	0.0474	0.0473	0.0476	0.047	0.0475	0.048	0.0484	0.0481	0.0482	0.0484	0.0479	0.0483	0.0506	0.048	0.0484
500-Neg	0.0458	0.0454	0.0447	0.0449	0.0447	0.0453	0.0443	0.0442	0.0448	0.045	0.0451	0.0453	0.0461	0.0457	0.0459	0.0463	0.0464	0.0466	0.0459	0.0458	0.0468
250-Neg	0.0442	0.044	0.0436	0.0443	0.0439	0.0444	0.0439	0.0438	0.0446	0.0444	0.0438	0.0447	0.0447	0.046	0.0438	0.0453	0.0442	0.0443	0.0444	0.0447	0.0453
125-Neg	0.0418	0.0408	0.0408	0.041	0.0407	0.0407	0.0409	0.0406	0.0414	0.0414	0.0414	0.0407	0.0421	0.0414	0.0416	0.0413	0.0411	0.0409	0.0416	0.0442	0.0414
Cycle Nr.	1	2	3	4	5	6	7	8	9	10	11	12	13	14	15	16	17	18	19	20	21
Time [s]	0	10	20.1	30.1	40.2	50.2	60.2	70.3	80.3	90.4	100.4	110.5	120.5	130.5	140.6	150.6	160.7	170.7	180.8	190.8	200.8
Temp. [°C]	23	23	23	23	23	23	23	23	23	23	23.1	23.1	23.1	23.1	23.1	23.1	23.1	23.1	23.1	23.1	23.1
5000	0.1501	0.1835	0.2155	0.2374	0.2637	0.2895	0.3132	0.3332	0.3553	0.3774	0.401	0.4211	0.4431	0.4632	0.4825	0.5051	0.5274	0.5446	0.5643	0.5824	0.6028
4000	0.139	0.1694	0.1966	0.2209	0.2447	0.2673	0.2885	0.3108	0.332	0.3508	0.3698	0.3908	0.4099	0.4272	0.4436	0.4621	0.4807	0.4972	0.5151	0.5311	0.5515
3000	0.1297	0.1575	0.1818	0.205	0.2271	0.2477	0.2676	0.2874	0.3064	0.3228	0.3399	0.3582	0.3746	0.3906	0.4053	0.4263	0.4469	0.4609	0.475	0.4875	0.5086
2000	0.1155	0.1366	0.1573	0.1769	0.194	0.2115	0.2273	0.2425	0.2574	0.2718	0.2864	0.3026	0.3175	0.3286	0.3423	0.3608	0.3746	0.3857	0.3977	0.412	0.4243
1000	0.0961	0.1128	0.1282	0.1426	0.1566	0.1695	0.1814	0.1924	0.2038	0.2146	0.2254	0.2368	0.247	0.2573	0.2666	0.277	0.2873	0.2955	0.3048	0.3141	0.3237
500	0.083	0.0961	0.1069	0.1197	0.1276	0.1366	0.1452	0.1538	0.1621	0.17	0.1777	0.1852	0.194	0.1989	0.2055	0.2139	0.2189	0.2257	0.2321	0.2391	0.2442
250	0.0866	0.0979	0.1065	0.1143	0.1221	0.1267	0.1338	0.138	0.1434	0.1495	0.1553	0.1596	0.1664	0.1697	0.1741	0.1764	0.1823	0.1862	0.1915	0.1954	0.1998
125	0.0803	0.0889	0.0964	0.1024	0.1082	0.1134	0.1175	0.1223	0.1272	0.1319	0.1364	0.1409	0.1453	0.1476	0.1508	0.1533	0.1563	0.1595	0.161	0.1625	0.1678
5000-Neg	0.0671	0.0675	0.0674	0.0673	0.0687	0.0682	0.0682	0.069	0.0676	0.0677	0.0768	0.0679	0.0697	0.0679	0.0682	0.0688	0.0686	0.0686	0.0678	0.0687	0.0691
4000-Neg	0.0628	0.0627	0.064	0.0635	0.0643	0.0634	0.0631	0.0638	0.0633	0.0641	0.0648	0.0636	0.0644	0.0641	0.064	0.0641	0.0637	0.0648	0.0649	0.0647	0.0656
3000-Neg	0.0609	0.0602	0.059	0.06	0.0602	0.0593	0.0596	0.0596	0.0588	0.06	0.0604	0.0602	0.061	0.0601	0.0608	0.0609	0.0607	0.0604	0.0599	0.0611	0.0607
2000-Neg	0.0538	0.0535	0.0541	0.0543	0.0554	0.0555	0.0551	0.0552	0.0553	0.0554	0.0547	0.056	0.0561	0.0549	0.0555	0.0557	0.0566	0.0555	0.056	0.056	0.0564
1000-Neg	0.0495	0.0497	0.0508	0.0517	0.05	0.0496	0.0496	0.0498	0.0491	0.0492	0.05	0.0491	0.0501	0.0499	0.0496	0.0509	0.0505	0.0501	0.0503	0.0507	0.0511
500-Neg	0.0463	0.0461	0.0454	0.0454	0.046	0.0459	0.0458	0.0459	0.0459	0.0454	0.0457	0.0464	0.0473	0.0459	0.0467	0.0474	0.047	0.0474	0.048	0.0477	0.0481
250-Neg	0.0462	0.0458	0.0455	0.0452	0.0468	0.0462	0.0461	0.0456	0.0462	0.046	0.0467	0.0465	0.0474	0.0457	0.046	0.0469	0.0478	0.0469	0.0467	0.0464	0.0468
125-Neg	0.0421	0.0428	0.0426	0.0429	0.0427	0.0432	0.0433	0.0434	0.0433	0.0439	0.0437	0.0436	0.0446	0.0441	0.044	0.0431	0.0443	0.0441	0.0437	0.0436	0.044

## Sheet: M298F traces
Cycle Nr.	1	2	3	4	5	6	7	8	9	10	11	12	13	14	15	16	17	18	19	20	21
Time [s]	0	8.8	17.6	26.4	35.2	44	52.8	61.6	70.4	79.2	88	96.8	105.6	114.4	123.2	132	140.8	149.6	158.4	167.2	176
Temp. [°C]	23.2	23.2	23.2	23.3	23.3	23.3	23.3	23.3	23.3	23.3	23.3	23.3	23.3	23.3	23.3	23.4	23.4	23.4	23.4	23.4	23.4
5000	0.1315	0.1509	0.1626	0.178	0.193	0.2044	0.2168	0.228	0.237	0.2456	0.2539	0.2661	0.2723	0.2804	0.2884	0.2955	0.302	0.3096	0.3156	0.3216	0.3301
4000	0.1288	0.1474	0.1556	0.172	0.1854	0.1949	0.2073	0.2176	0.2273	0.2364	0.2457	0.2543	0.2622	0.2697	0.2773	0.286	0.2956	0.302	0.3072	0.3146	0.3218
3000	0.1197	0.1369	0.1517	0.1647	0.1774	0.1886	0.1994	0.2034	0.2126	0.2206	0.2285	0.2375	0.2469	0.2533	0.2619	0.2668	0.2749	0.2839	0.2904	0.2963	0.3018
2000	0.1123	0.126	0.1392	0.1517	0.1625	0.1727	0.1837	0.1921	0.1992	0.2069	0.2132	0.2245	0.2267	0.2261	0.2331	0.2387	0.2468	0.2533	0.2593	0.2658	0.2727
1000	0.0962	0.1084	0.1195	0.1299	0.1398	0.1478	0.1565	0.1633	0.1706	0.1771	0.1839	0.1903	0.196	0.2009	0.2073	0.2116	0.2164	0.2245	0.2268	0.2326	0.2348
500	0.0866	0.0961	0.1037	0.1118	0.1195	0.1243	0.1312	0.137	0.1414	0.1461	0.151	0.1577	0.1597	0.1633	0.1676	0.1708	0.1744	0.1804	0.1824	0.1861	0.1881
250	0.08	0.087	0.093	0.0989	0.1045	0.1079	0.1131	0.1166	0.1209	0.123	0.1258	0.1299	0.1323	0.1343	0.1378	0.1402	0.143	0.1461	0.1469	0.151	0.1527
125	0.0741	0.0803	0.0856	0.0913	0.0955	0.099	0.1029	0.1061	0.1096	0.1121	0.115	0.1176	0.1197	0.1209	0.1244	0.1259	0.131	0.132	0.133	0.1353	0.1373
5000-Neg	0.0633	0.0625	0.063	0.0633	0.064	0.0654	0.0642	0.0647	0.0644	0.0639	0.0645	0.0648	0.0649	0.064	0.0649	0.0649	0.0647	0.0648	0.0652	0.0652	0.0647
4000-Neg	0.0597	0.0637	0.0585	0.0635	0.069	0.0641	0.0604	0.0603	0.0634	0.0694	0.0607	0.0607	0.0608	0.0599	0.0674	0.0636	0.0623	0.0613	0.0622	0.0605	0.0623
3000-Neg	0.0558	0.0558	0.0554	0.0557	0.0567	0.0585	0.0568	0.0561	0.0567	0.056	0.0563	0.0566	0.0569	0.0561	0.0565	0.0569	0.0564	0.0571	0.0568	0.0571	0.0574
2000-Neg	0.0519	0.0506	0.0509	0.0507	0.0513	0.0515	0.0524	0.0517	0.0521	0.0515	0.0518	0.0521	0.0524	0.051	0.0514	0.0515	0.0517	0.0524	0.0519	0.0531	0.0521
1000-Neg	0.0467	0.0464	0.0467	0.0483	0.0461	0.0456	0.0471	0.0474	0.048	0.0469	0.0482	0.0474	0.048	0.0468	0.048	0.0478	0.0479	0.0474	0.0479	0.0473	0.0476
500-Neg	0.0439	0.0435	0.043	0.0459	0.0437	0.0437	0.0446	0.0441	0.0447	0.0443	0.0449	0.0446	0.0447	0.0433	0.0446	0.0449	0.0442	0.0452	0.0442	0.0454	0.0444
250-Neg	0.0431	0.043	0.0418	0.0424	0.0428	0.0422	0.0424	0.0418	0.0432	0.0424	0.0438	0.044	0.0444	0.0428	0.0432	0.0431	0.0435	0.0443	0.0432	0.0434	0.0429
125-Neg	0.04	0.0398	0.0395	0.04	0.0394	0.0395	0.0405	0.0401	0.0415	0.0392	0.0418	0.0437	0.0408	0.0396	0.0397	0.0394	0.0399	0.0407	0.0398	0.0401	0.0402
Cycle Nr.	1	2	3	4	5	6	7	8	9	10	11	12	13	14	15	16	17	18	19	20	21
Time [s]	0	9.4	18.8	28.1	37.5	46.9	56.3	65.6	75	84.4	93.8	103.1	112.5	121.9	131.2	140.6	150	159.4	168.7	178.1	187.5
Temp. [°C]	23.5	23.5	23.5	23.5	23.6	23.6	23.6	23.6	23.6	23.6	23.6	23.6	23.6	23.6	23.6	23.6	23.6	23.7	23.7	23.7	23.7
5000	0.1419	0.1592	0.178	0.1944	0.2084	0.2208	0.2333	0.2461	0.2609	0.2685	0.2795	0.2893	0.2967	0.3054	0.3135	0.3226	0.3318	0.3395	0.3469	0.3556	0.3605
4000	0.1381	0.1534	0.1713	0.1874	0.2033	0.2159	0.2248	0.235	0.2452	0.2546	0.2634	0.2727	0.2819	0.2907	0.2997	0.3055	0.3142	0.3217	0.3318	0.3379	0.3442
3000	0.1291	0.1473	0.1643	0.1791	0.1867	0.1991	0.2101	0.2185	0.2264	0.2387	0.2466	0.2552	0.2637	0.2725	0.281	0.2881	0.2973	0.3047	0.3134	0.321	0.3257
2000	0.1177	0.1355	0.1503	0.1633	0.1761	0.1872	0.1986	0.2082	0.2175	0.227	0.2358	0.2428	0.2484	0.2584	0.2658	0.2721	0.2798	0.2879	0.2951	0.3002	0.3024
1000	0.1021	0.1165	0.1286	0.139	0.1497	0.1592	0.1678	0.1773	0.1832	0.1912	0.1975	0.2056	0.2108	0.2168	0.2235	0.2312	0.2341	0.2409	0.2455	0.2519	0.2514
500	0.094	0.1027	0.1115	0.1195	0.1268	0.1339	0.1405	0.146	0.151	0.1567	0.1629	0.1672	0.1715	0.1766	0.1805	0.1847	0.188	0.1927	0.1974	0.1996	0.2035
250	0.0846	0.093	0.0995	0.1036	0.1099	0.1146	0.1193	0.1245	0.1257	0.1311	0.1344	0.1378	0.1415	0.1434	0.1479	0.1515	0.1528	0.1563	0.1595	0.1611	0.1625
125	0.0761	0.0845	0.0899	0.0943	0.0994	0.1069	0.1081	0.1108	0.1136	0.1176	0.1198	0.1235	0.1257	0.1275	0.1306	0.1331	0.1352	0.1377	0.1403	0.1416	0.1447
5000-Neg	0.0662	0.0673	0.0671	0.0674	0.0677	0.0682	0.0677	0.0675	0.0674	0.068	0.0672	0.0695	0.0677	0.0674	0.0677	0.0677	0.0677	0.0679	0.0686	0.0679	0.0681
4000-Neg	0.0636	0.0637	0.0636	0.0635	0.065	0.0676	0.0641	0.064	0.0643	0.0639	0.0643	0.0636	0.0641	0.0643	0.0646	0.0642	0.065	0.0647	0.0651	0.0642	0.0644
3000-Neg	0.0588	0.0586	0.0596	0.0591	0.0592	0.0597	0.0593	0.0587	0.0592	0.0597	0.0607	0.0602	0.0598	0.06	0.0607	0.0599	0.06	0.0601	0.0604	0.0597	0.0595
2000-Neg	0.0529	0.0542	0.0542	0.0529	0.0539	0.0538	0.0546	0.0545	0.054	0.0563	0.0545	0.0542	0.0549	0.0549	0.0549	0.0545	0.0544	0.0558	0.0556	0.0545	0.055
1000-Neg	0.0495	0.0509	0.0482	0.0484	0.0486	0.0492	0.0482	0.0486	0.0484	0.0493	0.0495	0.0491	0.0487	0.0484	0.0491	0.0492	0.0493	0.0501	0.0501	0.0483	0.0488
500-Neg	0.0454	0.0455	0.0468	0.0457	0.0459	0.0447	0.0454	0.0455	0.046	0.0457	0.0499	0.0456	0.0464	0.0461	0.0464	0.0473	0.0468	0.0472	0.047	0.0469	0.0461
250-Neg	0.0458	0.0438	0.0446	0.0439	0.045	0.0457	0.043	0.0433	0.0433	0.0439	0.0475	0.0433	0.0441	0.044	0.0441	0.044	0.0442	0.0445	0.0442	0.0441	0.0469
125-Neg	0.0419	0.0415	0.0412	0.0413	0.0416	0.0419	0.0422	0.0413	0.0411	0.0424	0.0426	0.0449	0.0434	0.0424	0.0416	0.0423	0.043	0.0434	0.0458	0.0428	0.0428
Cycle Nr.	1	2	3	4	5	6	7	8	9	10	11	12	13	14	15	16	17	18	19	20	21
Time [s]	0	9.8	19.6	29.4	39.2	49	58.8	68.6	78.4	88.2	98	107.8	117.5	127.3	137.1	147	156.8	166.5	176.4	186.1	195.9
Temp. [°C]	23.8	23.8	23.8	23.8	23.8	23.8	23.8	23.8	23.9	23.9	23.9	23.9	23.9	23.9	23.9	23.9	23.9	23.9	23.9	23.9	23.9
5000	0.142	0.1648	0.185	0.2034	0.2188	0.2321	0.2457	0.2582	0.2684	0.28	0.2906	0.3012	0.312	0.3221	0.3335	0.3401	0.3486	0.3573	0.3652	0.3739	0.3814
4000	0.136	0.1579	0.1769	0.193	0.2072	0.2244	0.2342	0.2463	0.2575	0.2623	0.2732	0.2819	0.2932	0.3031	0.3105	0.318	0.3257	0.3323	0.3404	0.3485	0.3565
3000	0.1305	0.1525	0.1703	0.1896	0.2004	0.2141	0.226	0.2407	0.2486	0.2611	0.2689	0.2805	0.2887	0.2964	0.3006	0.3071	0.3154	0.3246	0.3309	0.3391	0.3452
2000	0.1195	0.1399	0.1569	0.1723	0.1841	0.1987	0.2107	0.2151	0.2277	0.2341	0.2422	0.251	0.2605	0.2702	0.2728	0.283	0.2892	0.2958	0.298	0.3069	0.3128
1000	0.1048	0.1206	0.134	0.1407	0.1518	0.1608	0.1685	0.1775	0.1846	0.1928	0.2002	0.2082	0.215	0.2181	0.2223	0.2315	0.2364	0.2416	0.2472	0.2529	0.2575
500	0.0964	0.1058	0.1169	0.1249	0.1339	0.1411	0.1481	0.1552	0.1631	0.1662	0.1716	0.1759	0.1834	0.1862	0.1913	0.1958	0.2002	0.2045	0.2076	0.2116	0.2161
250	0.445	0.0967	0.1048	0.1102	0.116	0.1214	0.1257	0.1301	0.1354	0.1384	0.143	0.1465	0.1509	0.1536	0.1556	0.1595	0.1629	0.1654	0.1676	0.1715	0.1729
125	0.0781	0.0863	0.0943	0.0991	0.1038	0.1085	0.112	0.1158	0.1208	0.1238	0.1277	0.1273	0.1312	0.1338	0.1348	0.138	0.1411	0.1427	0.144	0.1476	0.1491
5000-Neg	0.0697	0.0697	0.0731	0.0707	0.0712	0.0706	0.0703	0.0706	0.07	0.0707	0.0707	0.0704	0.0713	0.0708	0.071	0.071	0.0716	0.071	0.0711	0.072	0.071
4000-Neg	0.066	0.0662	0.0672	0.0672	0.068	0.0697	0.0671	0.0679	0.0673	0.068	0.0674	0.068	0.0682	0.0679	0.0672	0.0684	0.0692	0.0676	0.0678	0.0691	0.0681
3000-Neg	0.0622	0.0618	0.0616	0.0614	0.0618	0.0629	0.063	0.063	0.0624	0.062	0.0614	0.0618	0.0638	0.063	0.0625	0.0636	0.0638	0.0627	0.0621	0.0635	0.0625
2000-Neg	0.0572	0.057	0.0609	0.0574	0.0566	0.0569	0.0566	0.0579	0.0576	0.0599	0.0571	0.0577	0.059	0.0578	0.0576	0.0588	0.0584	0.058	0.0583	0.0582	0.0586
1000-Neg	0.0514	0.051	0.0512	0.0513	0.0517	0.0517	0.0514	0.0522	0.0524	0.0526	0.0526	0.0517	0.0536	0.0526	0.0526	0.0531	0.0538	0.0528	0.0523	0.0533	0.0532
500-Neg	0.0498	0.0496	0.0535	0.0507	0.0507	0.0503	0.0497	0.0541	0.0509	0.0509	0.0507	0.0531	0.0519	0.051	0.0504	0.0524	0.0523	0.0515	0.0514	0.0515	0.0515
250-Neg	0.0463	0.0462	0.0464	0.0457	0.0461	0.0466	0.0457	0.0467	0.0462	0.0458	0.0465	0.047	0.0479	0.048	0.0472	0.0479	0.0483	0.0473	0.0468	0.0483	0.0466
125-Neg	0.0442	0.0446	0.0452	0.0447	0.0446	0.0454	0.0447	0.0459	0.0451	0.0481	0.0452	0.0455	0.0455	0.045	0.0452	0.0448	0.0458	0.0457	0.0453	0.0452	0.0448

## Sheet: M298L traces
Cycle Nr.	1	2	3	4	5	6	7	8	9	10	11	12	13	14	15	16	17	18	19	20	21
Time [s]	0	8.9	17.7	26.6	35.5	44.3	53.2	62.1	70.9	79.8	88.7	97.6	106.4	115.3	124.2	133	141.9	150.8	159.7	168.5	177.4
Temp. [°C]	21	21	21	21	21.1	21.1	21.1	21.1	21.1	21.1	21.1	21.1	21.1	21.1	21.2	21.2	21.2	21.2	21.2	21.2	21.2
5000	0.1685	0.1966	0.2228	0.2466	0.2661	0.2866	0.2951	0.3128	0.3291	0.3442	0.3938	0.3927	0.4236	0.4289	0.4154	0.4773	0.4445	0.4583	0.4707	0.4835	0.4951
4000	0.1592	0.1857	0.2087	0.2326	0.2499	0.2686	0.2858	0.303	0.3182	0.3333	0.3476	0.3594	0.3747	0.3897	0.4022	0.4156	0.4256	0.4394	0.45	0.4614	0.4716
3000	0.1477	0.1727	0.1939	0.2146	0.2315	0.248	0.2636	0.2788	0.2942	0.3081	0.3208	0.333	0.3477	0.3595	0.3704	0.3809	0.39	0.4009	0.4107	0.4209	0.4298
2000	0.1299	0.1485	0.1664	0.1822	0.1967	0.2107	0.2237	0.2362	0.2482	0.2587	0.2689	0.2789	0.2763	0.2862	0.2938	0.3044	0.3132	0.3207	0.3292	0.3379	0.3451
1000	0.1088	0.123	0.1364	0.1492	0.1588	0.1679	0.177	0.1857	0.193	0.2009	0.2083	0.2152	0.2215	0.2295	0.2345	0.2409	0.2486	0.2561	0.2641	0.2698	0.2729
500	0.0948	0.1048	0.1142	0.123	0.1302	0.1373	0.1435	0.1497	0.1566	0.1611	0.1666	0.1714	0.1776	0.1814	0.1857	0.1901	0.1937	0.1984	0.2024	0.2059	0.209
250	0.0862	0.0938	0.1009	0.1071	0.1111	0.1168	0.1206	0.1239	0.1283	0.1307	0.1346	0.1378	0.1404	0.1436	0.1444	0.1478	0.1489	0.1544	0.1576	0.1601	0.1625
125	0.0713	0.0752	0.0796	0.0839	0.0865	0.0894	0.0914	0.0944	0.0977	0.0998	0.1024	0.104	0.1066	0.1088	0.1102	0.1128	0.1144	0.1162	0.118	0.1194	0.1213
5000-Neg	0.0596	0.0594	0.0592	0.0606	0.0597	0.06	0.0597	0.0601	0.0598	0.0602	0.0597	0.0598	0.0599	0.061	0.0604	0.0606	0.0603	0.0606	0.0607	0.0604	0.0602
4000-Neg	0.0556	0.0548	0.0551	0.056	0.055	0.0552	0.0554	0.0548	0.0552	0.0555	0.055	0.0551	0.0562	0.0564	0.0553	0.0563	0.0557	0.0567	0.0563	0.0563	0.0561
3000-Neg	0.0533	0.0529	0.0524	0.0537	0.0527	0.0528	0.0533	0.0534	0.0543	0.0539	0.0539	0.0542	0.0557	0.0548	0.0543	0.055	0.0541	0.0551	0.0549	0.0545	0.0541
2000-Neg	0.0481	0.0473	0.0473	0.0482	0.0473	0.0481	0.0477	0.0479	0.0476	0.0481	0.048	0.0474	0.0479	0.0486	0.0475	0.0487	0.0484	0.0485	0.0489	0.0481	0.0483
1000-Neg	0.0446	0.044	0.0438	0.0448	0.044	0.0442	0.0439	0.044	0.0443	0.0442	0.0442	0.0438	0.0447	0.045	0.0441	0.0446	0.0439	0.0445	0.0442	0.0447	0.0441
500-Neg	0.0427	0.0421	0.0419	0.0428	0.042	0.0418	0.0419	0.0423	0.0427	0.0426	0.0424	0.0423	0.0425	0.0429	0.0427	0.0429	0.0424	0.0422	0.0421	0.0428	0.0426
250-Neg	0.0427	0.0421	0.0416	0.0425	0.0416	0.0422	0.0417	0.0417	0.0422	0.0423	0.0418	0.0421	0.0429	0.043	0.0422	0.0427	0.042	0.0427	0.0425	0.0428	0.042
125-Neg	0.039	0.0386	0.0386	0.0392	0.0384	0.0382	0.0382	0.0384	0.0389	0.0386	0.0382	0.0385	0.0391	0.0387	0.039	0.0395	0.0382	0.0392	0.0389	0.0391	0.0387
Cycle Nr.	1	2	3	4	5	6	7	8	9	10	11	12	13	14	15	16	17	18	19	20	21
Time [s]	0	9.2	18.4	27.5	36.7	45.9	55.1	64.3	73.4	82.6	91.8	101	110.2	119.3	128.5	137.7	146.9	156.1	165.3	174.5	183.7
Temp. [°C]	21.4	21.4	21.4	21.4	21.4	21.4	21.4	21.5	21.5	21.5	21.5	21.5	21.5	21.5	21.5	21.6	21.6	21.6	21.6	21.6	21.6
5000	0.1722	0.1941	0.2198	0.2454	0.2628	0.2839	0.3002	0.3202	0.3362	0.3533	0.3684	0.3843	0.3983	0.4113	0.4225	0.436	0.4492	0.4609	0.4751	0.4855	0.4987
4000	0.1612	0.1869	0.2109	0.2323	0.25	0.2685	0.2853	0.3023	0.3156	0.3278	0.3406	0.3554	0.3689	0.3803	0.3917	0.4057	0.4158	0.4195	0.4306	0.4417	0.4544
3000	0.1455	0.1685	0.1892	0.2075	0.224	0.2403	0.2543	0.2693	0.2823	0.2963	0.3072	0.3206	0.3306	0.3408	0.3512	0.3644	0.3723	0.3828	0.3918	0.4025	0.4152
2000	0.1316	0.1507	0.1683	0.1845	0.1989	0.2116	0.2246	0.2368	0.2478	0.2614	0.2612	0.2756	0.2823	0.2892	0.2972	0.3095	0.3141	0.3225	0.3309	0.3403	0.3486
1000	0.1101	0.1237	0.1366	0.1493	0.1595	0.1645	0.1749	0.1826	0.19	0.1984	0.2056	0.2117	0.2189	0.2234	0.2323	0.2382	0.241	0.2478	0.2534	0.26	0.2667
500	0.0952	0.1054	0.1144	0.1228	0.1309	0.1375	0.1441	0.1496	0.1561	0.1618	0.1667	0.1718	0.1767	0.1826	0.1858	0.1904	0.1951	0.2024	0.2037	0.2078	0.2127
250	0.088	0.0951	0.1025	0.108	0.1135	0.1172	0.1246	0.1262	0.1299	0.1332	0.1414	0.1407	0.1443	0.1482	0.1509	0.154	0.1551	0.1584	0.1594	0.1639	0.1664
125	0.0713	0.0749	0.0809	0.0826	0.0868	0.0905	0.0926	0.0951	0.0982	0.1005	0.1037	0.105	0.1077	0.1104	0.1122	0.1129	0.1159	0.1171	0.1183	0.1207	0.1225
5000-Neg	0.0624	0.0624	0.0629	0.0631	0.0635	0.0638	0.0638	0.0628	0.0633	0.0634	0.0646	0.0653	0.064	0.0645	0.0635	0.0652	0.0642	0.0641	0.0636	0.0642	0.0643
4000-Neg	0.0579	0.0571	0.0582	0.0578	0.0587	0.0577	0.059	0.0584	0.0592	0.0589	0.0597	0.0592	0.0597	0.0602	0.0587	0.0596	0.0594	0.0591	0.0596	0.06	0.0598
3000-Neg	0.0555	0.0543	0.0544	0.0545	0.0556	0.055	0.0581	0.0554	0.0556	0.0555	0.0563	0.0552	0.0555	0.0563	0.0553	0.0565	0.0555	0.0559	0.0551	0.0567	0.0563
2000-Neg	0.0503	0.0503	0.0507	0.0499	0.0504	0.0501	0.0509	0.0507	0.0509	0.0508	0.0515	0.0509	0.0513	0.0519	0.0504	0.0517	0.0515	0.0511	0.0509	0.0509	0.0515
1000-Neg	0.0467	0.0457	0.0459	0.0453	0.0462	0.0454	0.0474	0.046	0.0464	0.0459	0.047	0.0463	0.0461	0.0469	0.0467	0.0472	0.0461	0.0461	0.0465	0.0472	0.0465
500-Neg	0.044	0.0432	0.0432	0.0428	0.0432	0.0431	0.0429	0.0431	0.0466	0.0433	0.0446	0.0439	0.0435	0.0441	0.043	0.045	0.0434	0.0439	0.0434	0.0445	0.0436
250-Neg	0.0428	0.0426	0.0429	0.0421	0.0418	0.0417	0.0425	0.0421	0.0422	0.042	0.0431	0.042	0.0429	0.0434	0.042	0.0428	0.0429	0.0426	0.0427	0.0435	0.043
125-Neg	0.0401	0.0398	0.0401	0.0395	0.0403	0.0398	0.04	0.0391	0.04	0.04	0.0408	0.0397	0.0399	0.0401	0.0403	0.0407	0.0397	0.0401	0.04	0.0409	0.0403
Cycle Nr.	1	2	3	4	5	6	7	8	9	10	11	12	13	14	15	16	17	18	19	20	21
Time [s]	0	10	19.9	29.9	39.9	49.8	59.8	69.7	79.7	89.7	99.6	109.6	119.6	129.6	139.6	149.5	159.5	169.4	179.4	189.4	199.3
Temp. [°C]	24.7	24.7	24.7	24.7	24.7	24.7	24.7	24.7	24.7	24.7	24.7	24.7	24.7	24.7	24.7	24.7	24.7	24.7	24.7	24.7	24.7
5000	0.1795	0.2073	0.2328	0.256	0.2765	0.2938	0.3122	0.3278	0.3461	0.3634	0.3784	0.3883	0.4029	0.4153	0.4319	0.4438	0.4586	0.4704	0.4828	0.4979	0.5089
4000	0.1673	0.1934	0.2159	0.238	0.2585	0.2758	0.2926	0.3077	0.3248	0.3383	0.3536	0.3668	0.3819	0.3942	0.4106	0.422	0.434	0.4486	0.4619	0.4758	0.4885
3000	0.1517	0.1734	0.1947	0.213	0.2314	0.2466	0.2626	0.2771	0.2952	0.3101	0.3236	0.3298	0.3447	0.3563	0.3643	0.3775	0.386	0.3973	0.4082	0.4209	0.4317
2000	0.1355	0.1543	0.1712	0.1878	0.2018	0.2143	0.2282	0.24	0.2532	0.2665	0.278	0.2857	0.2918	0.3063	0.3192	0.327	0.337	0.3459	0.3511	0.3632	0.3677
1000	0.114	0.1287	0.1407	0.1518	0.1631	0.1716	0.1805	0.1896	0.1972	0.2051	0.2131	0.2204	0.2274	0.2339	0.2411	0.2466	0.2534	0.2589	0.2636	0.2712	0.2755
500	0.0977	0.1076	0.1171	0.1253	0.1338	0.1393	0.1473	0.1531	0.1588	0.1649	0.1711	0.1761	0.1809	0.1858	0.1913	0.1957	0.2003	0.2056	0.21	0.2133	0.2165
250	0.0899	0.098	0.1038	0.1088	0.1154	0.1181	0.1229	0.1267	0.1309	0.1352	0.1377	0.1415	0.1445	0.1474	0.1502	0.1529	0.1562	0.1589	0.1618	0.1653	0.168
125	0.0707	0.076	0.0807	0.0845	0.0882	0.0904	0.0939	0.0983	0.0989	0.1017	0.1044	0.1062	0.1092	0.1104	0.1133	0.1153	0.116	0.1186	0.1199	0.1222	0.1237
5000-Neg	0.0567	0.0571	0.0573	0.0577	0.059	0.0577	0.0581	0.0583	0.0591	0.059	0.0591	0.0588	0.0595	0.058	0.0587	0.0589	0.0591	0.0596	0.059	0.0599	0.0595
4000-Neg	0.0599	0.0615	0.0593	0.0599	0.0606	0.06	0.0608	0.0606	0.0607	0.0609	0.0611	0.0607	0.0616	0.0623	0.0619	0.0617	0.0615	0.0622	0.0615	0.0626	0.0621
3000-Neg	0.0509	0.0512	0.0506	0.0512	0.0517	0.0511	0.0523	0.0522	0.0522	0.0514	0.0517	0.0519	0.0529	0.0526	0.0523	0.0524	0.0526	0.0525	0.0524	0.0533	0.0532
2000-Neg	0.0464	0.047	0.0455	0.0458	0.0462	0.0467	0.0472	0.0469	0.0472	0.0469	0.0474	0.0471	0.0474	0.047	0.0483	0.0474	0.0477	0.0475	0.0469	0.0481	0.0478
1000-Neg	0.0438	0.043	0.043	0.0434	0.044	0.0432	0.0434	0.0445	0.0446	0.0447	0.0449	0.0449	0.0461	0.0447	0.0452	0.0443	0.0447	0.0444	0.0443	0.045	0.0447
500-Neg	0.0422	0.0415	0.0414	0.0416	0.0427	0.0413	0.0416	0.0421	0.0427	0.043	0.043	0.0423	0.0435	0.0425	0.0431	0.0428	0.0425	0.0428	0.0425	0.0427	0.043
250-Neg	0.0405	0.0403	0.0404	0.0409	0.0411	0.0405	0.0407	0.0406	0.0417	0.0413	0.0411	0.0415	0.042	0.0415	0.0427	0.0411	0.0406	0.0418	0.0412	0.0421	0.042
125-Neg	0.0389	0.0388	0.0395	0.0392	0.04	0.0387	0.0404	0.0397	0.0402	0.0402	0.0406	0.04	0.0405	0.0404	0.041	0.0404	0.0401	0.0409	0.0398	0.0412	0.0409

## Sheet: M298C5a traces
Cycle Nr.	1	2	3	4	5	6	7	8	9	10	11	12	13	14	15	16	17	18	19	20	21
Time [s]	0	9.1	18.3	27.4	36.5	45.7	54.8	63.9	73.1	82.2	91.3	100.5	109.6	118.7	127.9	137	146.1	155.2	164.4	173.5	182.6
Temp. [°C]	25.9	25.9	25.8	25.8	25.7	25.6	25.6	25.5	25.4	25.3	25.2	25.1	25.1	25	24.9	24.8	24.8	24.7	24.6	24.6	24.5
5000	0.1955	0.2403	0.2868	0.3252	0.3642	0.4017	0.4334	0.4689	0.5039	0.5343	0.5658	0.5943	0.6229	0.6479	0.6721	0.6989	0.7194	0.7467	0.7673	0.7921	0.8128
4000	0.1879	0.236	0.2771	0.3173	0.3529	0.3892	0.4222	0.4533	0.4862	0.5151	0.5459	0.5721	0.5988	0.6231	0.6421	0.6704	0.6904	0.7141	0.7355	0.7555	0.7785
3000	0.1808	0.2241	0.2622	0.2982	0.3315	0.3637	0.394	0.4244	0.4521	0.4759	0.5019	0.5254	0.5516	0.5723	0.5932	0.612	0.6304	0.6505	0.6709	0.6853	0.709
2000	0.1631	0.2026	0.2367	0.2678	0.2958	0.3227	0.3476	0.3703	0.394	0.4146	0.4352	0.453	0.4748	0.4938	0.5108	0.5256	0.5399	0.5575	0.5737	0.5896	0.6071
1000	0.138	0.1663	0.1911	0.2123	0.2329	0.2516	0.2698	0.2847	0.2999	0.3149	0.328	0.3416	0.3563	0.3676	0.3806	0.3908	0.4036	0.4148	0.427	0.4343	0.4491
500	0.1125	0.1308	0.146	0.1611	0.1728	0.186	0.1972	0.2073	0.2163	0.2255	0.2344	0.2429	0.2505	0.2568	0.2637	0.2718	0.2778	0.285	0.2891	0.2969	0.3035
250	0.1025	0.1142	0.1241	0.1323	0.1393	0.1469	0.1537	0.1586	0.1634	0.1706	0.1736	0.1771	0.1845	0.1885	0.1914	0.1945	0.1982	0.2021	0.2063	0.2081	0.2124
125	0.0861	0.0941	0.1	0.106	0.1093	0.1134	0.1183	0.1225	0.127	0.1292	0.1306	0.133	0.135	0.1358	0.1378	0.1404	0.1433	0.1454	0.1484	0.1497	0.152
5000-Neg	0.0672	0.067	0.0671	0.0665	0.0662	0.0674	0.0673	0.0671	0.0676	0.0674	0.0673	0.0672	0.0677	0.0676	0.0671	0.0703	0.069	0.0683	0.0681	0.0682	0.0685
4000-Neg	0.0625	0.0625	0.0623	0.0623	0.0616	0.0626	0.0627	0.0625	0.0621	0.0623	0.0624	0.0622	0.063	0.0625	0.0625	0.063	0.063	0.0633	0.0635	0.0632	0.0632
3000-Neg	0.0581	0.0583	0.0588	0.0582	0.0574	0.058	0.0615	0.0581	0.0586	0.0582	0.0581	0.0582	0.0596	0.0593	0.058	0.0596	0.0595	0.0595	0.0592	0.0596	0.0595
2000-Neg	0.0526	0.0528	0.0529	0.0526	0.053	0.0524	0.0529	0.0527	0.0528	0.0526	0.0525	0.0528	0.0536	0.0533	0.0533	0.0532	0.0541	0.0535	0.0536	0.0537	0.0538
1000-Neg	0.0482	0.0486	0.0484	0.0484	0.0474	0.0478	0.0476	0.0478	0.0482	0.048	0.0479	0.048	0.0482	0.0486	0.0476	0.0487	0.0483	0.0489	0.0491	0.0484	0.0489
500-Neg	0.0442	0.0437	0.0452	0.0443	0.0439	0.0433	0.0444	0.0437	0.0435	0.0441	0.0438	0.0437	0.0447	0.0451	0.0443	0.045	0.0452	0.0449	0.0448	0.0449	0.0453
250-Neg	0.0426	0.0432	0.0434	0.0435	0.0423	0.0426	0.043	0.0427	0.0426	0.043	0.0427	0.0428	0.0439	0.0434	0.0431	0.0437	0.0436	0.0441	0.0425	0.0434	0.0431
125-Neg	0.042	0.0423	0.0422	0.0423	0.0415	0.043	0.0424	0.0416	0.0436	0.0419	0.0418	0.0419	0.0428	0.0423	0.0424	0.0426	0.0432	0.0429	0.0427	0.0431	0.0431
Cycle Nr.	1	2	3	4	5	6	7	8	9	10	11	12	13	14	15	16	17	18	19	20	21
Time [s]	0	9.2	18.4	27.6	36.8	45.9	55.1	64.3	73.5	82.7	91.9	101.1	110.2	119.4	128.6	137.8	147	156.2	165.4	174.6	183.7
Temp. [°C]	23.3	23.3	23.3	23.3	23.3	23.3	23.3	23.3	23.3	23.2	23.2	23.2	23.2	23.2	23.2	23.2	23.2	23.2	23.1	23.1	23.1
5000	0.1983	0.2483	0.2931	0.3379	0.3798	0.4158	0.4503	0.4876	0.5193	0.546	0.5794	0.6092	0.6324	0.662	0.69	0.7116	0.7372	0.7646	0.7849	0.806	0.8299
4000	0.1915	0.2395	0.2837	0.3234	0.364	0.3977	0.4334	0.4653	0.4928	0.5218	0.553	0.5775	0.607	0.6306	0.6533	0.6729	0.7009	0.7179	0.7378	0.7595	0.7805
3000	0.1813	0.2264	0.267	0.3041	0.3408	0.3712	0.3998	0.4294	0.4556	0.4812	0.5057	0.5284	0.5537	0.5741	0.5977	0.6131	0.6346	0.6551	0.6759	0.6931	0.7075
2000	0.1635	0.2025	0.2359	0.2681	0.2959	0.3218	0.3453	0.3692	0.3921	0.4139	0.4329	0.4542	0.4693	0.4893	0.5035	0.52	0.5367	0.5519	0.5675	0.5788	0.5931
1000	0.1415	0.1703	0.1957	0.2198	0.2413	0.2591	0.2765	0.2925	0.3109	0.3244	0.3374	0.3506	0.3644	0.3772	0.3883	0.4011	0.4117	0.4218	0.4302	0.4421	0.4515
500	0.1166	0.1359	0.152	0.1677	0.182	0.1943	0.2058	0.2147	0.2267	0.2359	0.2458	0.2527	0.2603	0.2694	0.2754	0.2835	0.2906	0.2967	0.3023	0.3091	0.3135
250	0.105	0.1179	0.1285	0.1365	0.144	0.1526	0.1574	0.1611	0.1665	0.1724	0.1748	0.1795	0.1844	0.1886	0.1918	0.1954	0.2005	0.2056	0.2117	0.216	0.217
125	0.0875	0.0957	0.1023	0.109	0.1147	0.1181	0.1217	0.1241	0.1281	0.1314	0.1334	0.138	0.1381	0.1413	0.1436	0.1468	0.149	0.1505	0.1532	0.1549	0.1581
5000-Neg	0.0717	0.0709	0.0712	0.0719	0.0719	0.0726	0.0721	0.0721	0.0727	0.0728	0.0739	0.0727	0.0745	0.0761	0.074	0.0748	0.0743	0.0757	0.0741	0.0739	0.0738
4000-Neg	0.0669	0.0662	0.0665	0.0663	0.0662	0.0667	0.0662	0.0667	0.067	0.0666	0.0668	0.0673	0.0667	0.0673	0.0671	0.0675	0.0673	0.0671	0.0676	0.0679	0.0676
3000-Neg	0.0617	0.0611	0.0616	0.0619	0.0618	0.0616	0.0615	0.0616	0.0619	0.0622	0.0622	0.062	0.062	0.063	0.0623	0.0626	0.0626	0.062	0.0629	0.063	0.0621
2000-Neg	0.0569	0.0569	0.0596	0.0577	0.0583	0.0576	0.0569	0.0583	0.0591	0.0585	0.0594	0.0593	0.0595	0.0602	0.0582	0.0586	0.0597	0.0604	0.0615	0.0607	0.0585
1000-Neg	0.0499	0.0508	0.0499	0.0504	0.0502	0.05	0.0499	0.0503	0.0504	0.051	0.0511	0.0505	0.0515	0.0515	0.0511	0.0515	0.0519	0.0505	0.0508	0.0507	0.0505
500-Neg	0.0479	0.0472	0.0473	0.0505	0.0482	0.0482	0.0478	0.0477	0.0484	0.0487	0.0482	0.051	0.0479	0.0486	0.0504	0.0489	0.0484	0.0479	0.0485	0.0488	0.0485
250-Neg	0.0452	0.0445	0.0444	0.0446	0.0446	0.0453	0.0452	0.0445	0.0478	0.0449	0.0448	0.0449	0.0449	0.0449	0.0453	0.0453	0.0457	0.0446	0.0456	0.0457	0.0457
125-Neg	0.0428	0.0425	0.0426	0.0443	0.0428	0.0431	0.0431	0.0429	0.0433	0.0433	0.0433	0.0435	0.0435	0.0442	0.0437	0.0443	0.0442	0.0434	0.044	0.0467	0.044
Cycle Nr.	1	2	3	4	5	6	7	8	9	10	11	12	13	14	15	16	17	18	19	20	21
Time [s]	0	9.8	19.7	29.6	39.4	49.2	59.1	69	78.8	88.7	98.5	108.3	118.2	128	137.9	147.7	157.6	167.4	177.3	187.1	197
Temp. [°C]	23.1	23.1	23.1	23.1	23.1	23.1	23.1	23.1	23.1	23.1	23.1	23.1	23.1	23.1	23.1	23.1	23.1	23.1	23.1	23.1	23.1
5000	0.1966	0.2481	0.2971	0.3393	0.3821	0.4223	0.4601	0.4961	0.5239	0.5617	0.5947	0.6247	0.6503	0.6776	0.7048	0.7319	0.7579	0.7839	0.8066	0.8238	0.8465
4000	0.19	0.2405	0.2867	0.3285	0.3688	0.4053	0.4397	0.4737	0.5038	0.5359	0.5635	0.5918	0.6201	0.6456	0.6722	0.6949	0.7199	0.7429	0.7621	0.7831	0.7973
3000	0.1794	0.2278	0.2695	0.3085	0.3451	0.3782	0.4088	0.4376	0.4662	0.4927	0.518	0.5439	0.5685	0.5909	0.6144	0.6311	0.648	0.6703	0.6904	0.7146	0.7277
2000	0.1643	0.206	0.2422	0.2768	0.3045	0.3336	0.3597	0.3845	0.4061	0.4281	0.4506	0.4707	0.4887	0.5058	0.5235	0.5391	0.5579	0.5756	0.5878	0.6042	0.6216
1000	0.1373	0.1682	0.1942	0.2175	0.2387	0.2597	0.2781	0.2953	0.3113	0.3258	0.342	0.3539	0.3657	0.379	0.39	0.401	0.4151	0.4228	0.4317	0.4441	0.4541
500	0.1143	0.1354	0.1537	0.1686	0.1829	0.1961	0.2081	0.2181	0.2294	0.2399	0.2486	0.2574	0.2655	0.2733	0.2804	0.2877	0.2944	0.3003	0.3065	0.3135	0.3203
250	0.1035	0.1178	0.1295	0.1385	0.1466	0.1533	0.158	0.1635	0.1682	0.1729	0.177	0.1816	0.1857	0.1901	0.1926	0.1982	0.2014	0.205	0.2087	0.2129	0.2199
125	0.0874	0.0967	0.105	0.1112	0.1161	0.1205	0.1233	0.1273	0.1311	0.1343	0.1366	0.1398	0.1424	0.1448	0.1467	0.1531	0.1522	0.154	0.1551	0.1584	0.1608
5000-Neg	0.0756	0.076	0.0763	0.0759	0.0761	0.0766	0.077	0.077	0.077	0.0794	0.0777	0.0803	0.0777	0.0773	0.0782	0.0779	0.078	0.0786	0.0767	0.0782	0.0789
4000-Neg	0.071	0.0709	0.0706	0.0713	0.0715	0.0715	0.0721	0.0721	0.0719	0.0722	0.0723	0.0726	0.0723	0.0736	0.0725	0.0718	0.0721	0.0727	0.0717	0.0729	0.0726
3000-Neg	0.0654	0.0651	0.0648	0.0647	0.0695	0.0651	0.0659	0.0658	0.0658	0.0659	0.0668	0.0666	0.0659	0.0664	0.0661	0.0663	0.0665	0.0663	0.0655	0.0667	0.0694
2000-Neg	0.0604	0.0597	0.0599	0.0593	0.0598	0.0599	0.0598	0.0602	0.0595	0.0601	0.0601	0.0605	0.0603	0.0603	0.0607	0.0604	0.0608	0.0603	0.0598	0.0608	0.0605
1000-Neg	0.0525	0.0521	0.0518	0.052	0.055	0.0519	0.0528	0.0532	0.052	0.0526	0.0527	0.0533	0.0524	0.0561	0.0534	0.0533	0.0531	0.053	0.0523	0.0536	0.0535
500-Neg	0.0493	0.0496	0.0491	0.0494	0.0497	0.0506	0.049	0.0496	0.0494	0.0524	0.0504	0.0506	0.05	0.0499	0.0505	0.0532	0.0498	0.0498	0.0494	0.0513	0.05
250-Neg	0.0461	0.0467	0.0458	0.046	0.0468	0.0461	0.0463	0.0473	0.0467	0.0462	0.0468	0.0468	0.0465	0.0466	0.0472	0.0472	0.0474	0.0465	0.0469	0.0472	0.0468
125-Neg	0.0454	0.0461	0.0457	0.0454	0.0458	0.046	0.0464	0.0473	0.0465	0.0466	0.0473	0.0473	0.0476	0.0469	0.0473	0.0474	0.0468	0.0469	0.0462	0.0467	0.0469

## Sheet: M298C6a traces
Cycle Nr.	1	2	3	4	5	6	7	8	9	10	11	12	13	14	15	16	17	18	19	20	21
Time [s]	0	10.1	20.3	30.4	40.5	50.7	60.8	70.9	81.1	91.2	101.4	111.5	121.6	131.8	141.9	152	162.2	172.3	182.4	192.6	202.7
Temp. [°C]	24.5	24.5	24.5	24.5	24.5	24.5	24.5	24.5	24.5	24.5	24.5	24.5	24.5	24.5	24.5	24.5	24.5	24.5	24.6	24.6	24.6
5000	0.1793	0.2279	0.2749	0.3262	0.361	0.4008	0.4374	0.4735	0.5093	0.542	0.5736	0.6042	0.6362	0.6584	0.6946	0.7181	0.7419	0.7649	0.7916	0.8112	0.8359
4000	0.1705	0.2227	0.2692	0.314	0.3545	0.3921	0.4293	0.4628	0.4959	0.5231	0.554	0.5831	0.6123	0.6374	0.6632	0.6883	0.7097	0.7338	0.7625	0.7807	0.8006
3000	0.1581	0.2027	0.2444	0.2877	0.3229	0.3533	0.3882	0.4171	0.4445	0.4799	0.4952	0.5203	0.5464	0.5658	0.5852	0.612	0.6336	0.6623	0.6812	0.6977	0.7186
2000	0.1547	0.1993	0.239	0.276	0.3116	0.3394	0.3685	0.3966	0.419	0.4405	0.463	0.4865	0.509	0.5326	0.546	0.5663	0.5836	0.6016	0.6195	0.6291	0.6489
1000	0.1317	0.1685	0.1925	0.2213	0.2424	0.2642	0.2829	0.3016	0.3191	0.3355	0.3492	0.3624	0.3776	0.3913	0.4022	0.4156	0.4258	0.4358	0.4486	0.4583	0.467
500	0.1112	0.1351	0.1539	0.1714	0.1866	0.2012	0.2134	0.2259	0.239	0.2458	0.2537	0.2639	0.2725	0.2824	0.2896	0.2979	0.3043	0.312	0.3202	0.3234	0.3301
250	0.0995	0.1133	0.1242	0.1352	0.142	0.1515	0.1576	0.1625	0.1703	0.175	0.1806	0.1844	0.1925	0.1945	0.1963	0.2032	0.2057	0.2096	0.2139	0.2172	0.2209
125	0.0816	0.091	0.0971	0.1035	0.1108	0.1134	0.1182	0.1216	0.1257	0.1286	0.1319	0.1343	0.1379	0.1413	0.143	0.1466	0.1484	0.1504	0.1526	0.1545	0.1564
5000-Neg	0.0671	0.0669	0.0659	0.0666	0.0661	0.067	0.0677	0.0666	0.0672	0.0668	0.067	0.0669	0.0663	0.0677	0.0669	0.0683	0.067	0.0678	0.0674	0.0673	0.068
4000-Neg	0.0609	0.062	0.0603	0.062	0.0623	0.0613	0.0612	0.0616	0.0636	0.0625	0.0622	0.0621	0.062	0.0621	0.0621	0.0637	0.0628	0.0626	0.0628	0.063	0.0631
3000-Neg	0.0608	0.0613	0.0598	0.0614	0.0606	0.0624	0.0614	0.0613	0.0629	0.0638	0.0632	0.0629	0.0626	0.0634	0.0638	0.0635	0.0631	0.0633	0.0644	0.0629	0.0636
2000-Neg	0.0527	0.0531	0.0521	0.0528	0.0522	0.0529	0.0536	0.053	0.0541	0.0539	0.053	0.053	0.0538	0.0537	0.0547	0.0548	0.0542	0.0547	0.0545	0.0546	0.0551
1000-Neg	0.047	0.0471	0.0464	0.046	0.0462	0.0462	0.0475	0.0471	0.0475	0.0482	0.0477	0.0482	0.0492	0.0494	0.0483	0.0495	0.0488	0.0491	0.0492	0.0491	0.0495
500-Neg	0.043	0.044	0.0433	0.0438	0.0437	0.0429	0.0435	0.0431	0.0436	0.0444	0.0451	0.0442	0.045	0.0446	0.0439	0.0456	0.0447	0.045	0.0452	0.0449	0.0455
250-Neg	0.0421	0.0417	0.0413	0.0438	0.0406	0.0419	0.0443	0.041	0.042	0.0424	0.0423	0.041	0.0424	0.0427	0.042	0.0439	0.0417	0.043	0.0424	0.0431	0.0445
125-Neg	0.0403	0.0398	0.0399	0.0404	0.0401	0.0398	0.0408	0.0401	0.0414	0.0418	0.041	0.0407	0.0407	0.0412	0.0413	0.0428	0.0419	0.0417	0.0416	0.0426	0.0423
Cycle Nr.	1	2	3	4	5	6	7	8	9	10	11	12	13	14	15	16	17	18	19	20	21
Time [s]	0	10.4	20.8	31.1	41.5	51.9	62.3	72.7	83.1	93.4	103.8	114.2	124.6	135	145.4	155.7	166.1	176.5	186.9	197.3	207.7
Temp. [°C]	24.6	24.6	24.6	24.6	24.6	24.6	24.6	24.6	24.6	24.6	24.6	24.6	24.6	24.6	24.6	24.6	24.6	24.7	24.7	24.7	24.7
5000	0.1763	0.2297	0.2815	0.3258	0.3703	0.4168	0.4549	0.4878	0.5256	0.5607	0.5861	0.6194	0.6464	0.677	0.7051	0.7311	0.7605	0.7841	0.81	0.8306	0.8542
4000	0.1849	0.2453	0.2928	0.3346	0.3862	0.421	0.4615	0.4937	0.5294	0.5593	0.5949	0.6115	0.6416	0.6688	0.7	0.7337	0.7616	0.7786	0.8001	0.8173	0.8555
3000	0.164	0.2134	0.2586	0.2999	0.3391	0.3745	0.4083	0.44	0.4711	0.5022	0.5292	0.5547	0.5837	0.6021	0.6197	0.6431	0.669	0.6845	0.7004	0.7231	0.7429
2000	0.1535	0.2005	0.2422	0.279	0.3112	0.3419	0.3706	0.3958	0.4193	0.4418	0.4637	0.4858	0.5064	0.5272	0.5472	0.5698	0.5848	0.6004	0.6172	0.6322	0.6552
1000	0.1329	0.1687	0.1988	0.2256	0.2496	0.2723	0.2945	0.3126	0.3299	0.3463	0.3615	0.3763	0.3903	0.4039	0.4151	0.4289	0.441	0.4504	0.4636	0.475	0.4848
500	0.113	0.1369	0.1567	0.1732	0.1883	0.205	0.2163	0.2285	0.2381	0.2488	0.259	0.2673	0.2762	0.2857	0.2927	0.3021	0.3074	0.3131	0.3191	0.325	0.3316
250	0.101	0.117	0.1274	0.1373	0.1463	0.1556	0.1603	0.1691	0.1762	0.1793	0.1851	0.1894	0.1945	0.1992	0.2038	0.2084	0.2138	0.2173	0.2209	0.2248	0.2289
125	0.0858	0.0985	0.1044	0.111	0.1167	0.1208	0.1248	0.1293	0.1327	0.1357	0.1401	0.144	0.1461	0.149	0.1532	0.1551	0.1575	0.1599	0.1612	0.1649	0.1652
5000-Neg	0.0691	0.069	0.0691	0.0689	0.0687	0.0683	0.0693	0.0691	0.0689	0.0689	0.0687	0.07	0.0695	0.0701	0.07	0.0708	0.0696	0.0702	0.0696	0.0698	0.0703
4000-Neg	0.0645	0.0647	0.0645	0.0653	0.0651	0.0648	0.0656	0.0653	0.0658	0.0648	0.0656	0.0657	0.0655	0.0657	0.0659	0.0663	0.0653	0.0666	0.0668	0.0663	0.0668
3000-Neg	0.06	0.0597	0.0592	0.0589	0.0587	0.0598	0.0592	0.0596	0.0592	0.061	0.0601	0.0612	0.0613	0.0619	0.0612	0.0618	0.061	0.0615	0.0611	0.0614	0.0615
2000-Neg	0.0545	0.0545	0.0543	0.0549	0.0545	0.0551	0.0553	0.0551	0.0556	0.0558	0.0557	0.0564	0.0555	0.0563	0.0556	0.0561	0.0557	0.0557	0.0586	0.0566	0.0555
1000-Neg	0.0496	0.0501	0.0497	0.0498	0.0493	0.0488	0.0494	0.0496	0.0499	0.0501	0.0497	0.0506	0.0504	0.051	0.0502	0.0514	0.0511	0.0513	0.0507	0.0503	0.0512
500-Neg	0.046	0.0467	0.0464	0.0464	0.046	0.0451	0.0454	0.0471	0.0455	0.0458	0.0464	0.0464	0.0471	0.0469	0.0467	0.0496	0.0463	0.0485	0.0486	0.0473	0.0483
250-Neg	0.0445	0.0449	0.0439	0.0441	0.0436	0.0437	0.0432	0.044	0.0445	0.0447	0.0447	0.0448	0.0449	0.0456	0.0449	0.0453	0.0455	0.0452	0.0453	0.0448	0.0449
125-Neg	0.042	0.0429	0.0425	0.0423	0.0422	0.0424	0.0423	0.0425	0.0425	0.0427	0.0425	0.0442	0.0429	0.0431	0.0428	0.0435	0.0431	0.0435	0.0433	0.0434	0.0438
Cycle Nr.	1	2	3	4	5	6	7	8	9	10	11	12	13	14	15	16	17	18	19	20	21
Time [s]	0	9	18.1	27.1	36.2	45.2	54.2	63.3	72.3	81.4	90.4	99.4	108.5	117.5	126.6	135.6	144.6	153.7	162.7	171.8	180.8
Temp. [°C]	24.4	24.4	24.5	24.5	24.5	24.5	24.5	24.5	24.5	24.5	24.5	24.5	24.5	24.5	24.5	24.5	24.5	24.6	24.6	24.6	24.6
5000	0.1786	0.2276	0.2739	0.3169	0.3568	0.396	0.4323	0.4664	0.4996	0.5322	0.5617	0.5932	0.6178	0.6462	0.6705	0.6982	0.7237	0.7477	0.7725	0.7921	0.8129
4000	0.1753	0.2234	0.2668	0.3053	0.3443	0.3813	0.4153	0.4455	0.4794	0.5073	0.5309	0.5605	0.5837	0.6065	0.6272	0.6548	0.6753	0.6972	0.7208	0.7371	0.7597
3000	0.1642	0.2117	0.2516	0.2906	0.3237	0.3556	0.3859	0.4136	0.4463	0.4663	0.492	0.5198	0.5412	0.5684	0.5876	0.6081	0.6299	0.6463	0.6678	0.6887	0.7044
2000	0.1503	0.1915	0.2283	0.2601	0.2884	0.3164	0.342	0.3668	0.3899	0.4128	0.4346	0.4503	0.472	0.4856	0.5064	0.5229	0.5363	0.5528	0.5711	0.5794	0.5991
1000	0.1326	0.1652	0.1933	0.2184	0.2426	0.2632	0.2807	0.3004	0.3146	0.3323	0.3458	0.3618	0.375	0.3838	0.4006	0.4097	0.4207	0.4297	0.4429	0.4502	0.4621
500	0.1129	0.1362	0.1542	0.1719	0.187	0.2007	0.2135	0.2251	0.2366	0.2446	0.2549	0.2643	0.2729	0.2801	0.2868	0.2951	0.302	0.307	0.3144	0.3241	0.3271
250	0.0996	0.113	0.1231	0.1312	0.1407	0.1481	0.1535	0.1593	0.1637	0.1691	0.1752	0.1783	0.184	0.1885	0.1924	0.1969	0.2024	0.207	0.2086	0.2129	0.219
125	0.0863	0.096	0.102	0.108	0.1139	0.1197	0.1243	0.1281	0.1319	0.1353	0.1401	0.1415	0.1433	0.1468	0.1526	0.1529	0.1555	0.1576	0.1604	0.1651	0.1657
5000-Neg	0.0687	0.069	0.0689	0.0692	0.0679	0.069	0.0689	0.0681	0.0678	0.0687	0.0687	0.0682	0.0685	0.0687	0.0683	0.0681	0.0688	0.0685	0.0691	0.0691	0.0693
4000-Neg	0.0627	0.0635	0.0636	0.0639	0.0634	0.0641	0.063	0.0632	0.0627	0.0635	0.065	0.0635	0.063	0.0629	0.0631	0.0632	0.0635	0.0635	0.064	0.0635	0.064
3000-Neg	0.0583	0.0588	0.0587	0.0585	0.0589	0.0596	0.0587	0.0595	0.0586	0.0589	0.0597	0.0588	0.0592	0.0591	0.0592	0.0587	0.0593	0.059	0.0598	0.0594	0.0599
2000-Neg	0.053	0.0533	0.0528	0.0536	0.0544	0.0546	0.0536	0.0544	0.0542	0.0536	0.0542	0.0539	0.0541	0.0538	0.0542	0.0541	0.0543	0.054	0.0546	0.0544	0.0554
1000-Neg	0.0472	0.0471	0.0471	0.0471	0.0471	0.0481	0.0479	0.0487	0.0511	0.0482	0.0491	0.0484	0.0482	0.0484	0.0478	0.048	0.0477	0.0481	0.0481	0.0488	0.0486
500-Neg	0.0435	0.0436	0.0438	0.0444	0.0451	0.0443	0.0444	0.0449	0.0477	0.0447	0.0454	0.0449	0.0448	0.0475	0.045	0.0448	0.045	0.0453	0.0451	0.0455	0.0451
250-Neg	0.0493	0.0504	0.0493	0.0482	0.048	0.0487	0.0487	0.0486	0.0495	0.0491	0.0504	0.0486	0.0486	0.0485	0.0492	0.0491	0.0486	0.0495	0.0475	0.0482	0.0494
125-Neg	0.0401	0.0402	0.0399	0.0399	0.0397	0.0414	0.0399	0.0404	0.0403	0.04	0.0401	0.0396	0.04	0.0398	0.0397	0.0406	0.0402	0.0405	0.0406	0.0404	0.0424

## Sheet: PWC6a traces
Cycle Nr.	1	2	3	4	5	6	7	8	9	10	11	12	13	14	15	16	17	18	19	20
Time [s]	0	8.6	17.2	25.8	34.4	43	51.6	60.2	68.8	77.4	86	94.6	103.2	111.8	120.4	129.1	137.7	146.3	154.9	163.5
Temp. [°C]	23.7	23.7	23.7	23.8	23.8	23.8	23.8	23.8	23.8	23.8	23.8	23.8	23.8	23.8	23.9	23.9	23.9	23.9	23.9	23.9
5000	0.1102	0.1319	0.1544	0.177	0.1996	0.2242	0.2491	0.2711	0.2981	0.3167	0.3513	0.3602	0.3868	0.4031	0.4238	0.4414	0.4623	0.5324	0.524	0.5507
4000	0.1042	0.1273	0.1512	0.1747	0.1973	0.221	0.2442	0.2676	0.2907	0.3143	0.332	0.3532	0.3746	0.3916	0.4109	0.4316	0.4546	0.4678	0.4841	0.5036
3000	0.101	0.1237	0.1446	0.1689	0.1911	0.214	0.2359	0.2603	0.2786	0.2989	0.3167	0.3405	0.3584	0.3762	0.3972	0.4111	0.4352	0.4469	0.4664	0.4773
2000	0.0914	0.1134	0.1357	0.1575	0.1819	0.2003	0.2203	0.2407	0.2621	0.277	0.2945	0.3114	0.3307	0.3445	0.3636	0.3747	0.3904	0.4024	0.4184	0.4328
1000	0.0813	0.0988	0.1172	0.1371	0.1521	0.1684	0.188	0.1992	0.2152	0.2262	0.2391	0.2531	0.2663	0.2763	0.2888	0.3006	0.3087	0.3193	0.3266	0.3359
500	0.0707	0.0847	0.0969	0.1094	0.12	0.1303	0.1409	0.1517	0.1593	0.1653	0.1737	0.1804	0.1899	0.1937	0.2043	0.2061	0.2134	0.2208	0.2241	0.2298
250	0.0651	0.0747	0.0827	0.0885	0.096	0.1039	0.109	0.1123	0.1173	0.1225	0.1259	0.1285	0.1315	0.1348	0.14	0.1445	0.1462	0.1499	0.1527	0.1557
125	0.0568	0.0631	0.0684	0.0732	0.0763	0.0799	0.0832	0.0863	0.0917	0.0921	0.0929	0.0988	0.1017	0.0995	0.102	0.1035	0.1079	0.1077	0.1116	0.1115
5000-Neg	0.072	0.0726	0.0722	0.0735	0.0754	0.0727	0.0728	0.0731	0.0737	0.075	0.0732	0.0733	0.0738	0.0734	0.0736	0.0759	0.0747	0.0747	0.0743	0.0777
4000-Neg	0.0648	0.0649	0.0652	0.0662	0.0657	0.0659	0.066	0.0661	0.0685	0.0663	0.0664	0.0661	0.0667	0.0672	0.0669	0.0666	0.0698	0.0675	0.0674	0.0674
3000-Neg	0.0596	0.0596	0.0591	0.0604	0.0614	0.0594	0.0603	0.0605	0.0616	0.0621	0.0623	0.0616	0.0642	0.065	0.0641	0.0624	0.0615	0.0618	0.0616	0.0616
2000-Neg	0.0558	0.054	0.0559	0.0543	0.0535	0.055	0.0553	0.0563	0.0561	0.0548	0.0549	0.0576	0.0553	0.0549	0.0557	0.0548	0.055	0.0555	0.0552	0.0552
1000-Neg	0.0465	0.0482	0.0464	0.0462	0.0471	0.0462	0.0469	0.0474	0.0481	0.0482	0.0481	0.0477	0.0499	0.0481	0.0479	0.0477	0.0486	0.0483	0.0481	0.0486
500-Neg	0.0423	0.0419	0.0424	0.0443	0.0417	0.0417	0.0419	0.0414	0.0425	0.042	0.0455	0.0444	0.0431	0.0431	0.0434	0.0429	0.0434	0.0455	0.0435	0.047
250-Neg	0.0454	0.0413	0.0449	0.0412	0.0406	0.0424	0.044	0.0418	0.0423	0.0419	0.042	0.0413	0.0422	0.0423	0.0423	0.0425	0.0431	0.0431	0.0447	0.0429
125-Neg	0.0388	0.0386	0.0387	0.0394	0.0395	0.0394	0.0397	0.0415	0.0399	0.0401	0.0399	0.04	0.0405	0.0409	0.0409	0.0409	0.0411	0.0408	0.041	0.0412
Cycle Nr.	1	2	3	4	5	6	7	8	9	10	11	12	13	14	15	16	17	18	19	20
Time [s]	0	8.6	17.2	25.8	34.4	43	51.6	60.2	68.8	77.5	86	94.6	103.2	111.9	120.5	129.1	137.7	146.3	154.9	163.5
Temp. [°C]	24	24	24	24	24	24	24	24	24	24	24	24	24.1	24.1	24.1	24.1	24.1	24.1	24.1	24.1
5000	0.1174	0.1372	0.1617	0.1801	0.2018	0.2249	0.2445	0.268	0.288	0.3078	0.3277	0.3507	0.3659	0.3848	0.4036	0.4205	0.4382	0.4559	0.4744	0.4891
4000	0.1089	0.1316	0.1537	0.1757	0.1975	0.218	0.2393	0.2592	0.2801	0.3001	0.3198	0.3374	0.3553	0.3744	0.3933	0.4091	0.4266	0.4447	0.4579	0.4709
3000	0.1073	0.1259	0.1512	0.1696	0.1899	0.2113	0.2303	0.2528	0.2716	0.2891	0.3066	0.3245	0.3434	0.3562	0.373	0.3911	0.4063	0.4247	0.4361	0.4531
2000	0.0976	0.1184	0.1398	0.1592	0.1788	0.1976	0.2152	0.2333	0.2504	0.2693	0.2866	0.3004	0.3172	0.3292	0.3423	0.3572	0.3717	0.3878	0.3949	0.4077
1000	0.085	0.103	0.1204	0.1365	0.1528	0.168	0.1822	0.1964	0.2102	0.2226	0.2351	0.247	0.2579	0.2681	0.2771	0.2878	0.2962	0.305	0.3137	0.3222
500	0.0747	0.0864	0.0985	0.1093	0.1193	0.1285	0.1374	0.1462	0.1542	0.1621	0.1695	0.1758	0.182	0.19	0.1942	0.2004	0.2086	0.2106	0.2159	0.2249
250	0.067	0.0763	0.0831	0.0888	0.0952	0.101	0.1058	0.1099	0.1143	0.1186	0.1236	0.1252	0.1287	0.1329	0.1358	0.1391	0.1429	0.1461	0.1488	0.1512
125	0.0602	0.0662	0.0705	0.0739	0.0776	0.081	0.0842	0.087	0.089	0.0918	0.0933	0.0948	0.0967	0.0994	0.1007	0.1032	0.1052	0.1077	0.1097	0.1111
5000-Neg	0.0728	0.0731	0.0735	0.0736	0.0738	0.0751	0.074	0.0737	0.0738	0.0741	0.0744	0.0745	0.0763	0.0747	0.0751	0.0757	0.0751	0.0757	0.0757	0.0756
4000-Neg	0.0684	0.0682	0.0683	0.0681	0.0689	0.0696	0.0686	0.0691	0.0726	0.0693	0.0694	0.0698	0.0698	0.0705	0.0704	0.0705	0.0699	0.0735	0.0709	0.0725
3000-Neg	0.0605	0.0606	0.0608	0.061	0.0633	0.061	0.0615	0.062	0.0619	0.0648	0.0623	0.0621	0.0626	0.0651	0.0625	0.0625	0.0628	0.0633	0.0633	0.0632
2000-Neg	0.0546	0.0544	0.054	0.0544	0.0546	0.0555	0.055	0.0555	0.0549	0.0552	0.0555	0.0557	0.056	0.0558	0.0557	0.0562	0.0562	0.0565	0.059	0.0565
1000-Neg	0.0484	0.0484	0.0477	0.0479	0.0482	0.0476	0.0482	0.0487	0.0496	0.0501	0.0503	0.0497	0.0494	0.0491	0.0504	0.0504	0.05	0.0502	0.0506	0.0497
500-Neg	0.0427	0.0424	0.0451	0.0438	0.0423	0.0424	0.0425	0.0429	0.0436	0.044	0.0443	0.0458	0.0442	0.0439	0.044	0.0444	0.0443	0.0456	0.046	0.0444
250-Neg	0.0429	0.0428	0.0422	0.0423	0.0423	0.0422	0.042	0.0453	0.0429	0.043	0.0432	0.0433	0.0436	0.0442	0.044	0.0439	0.0444	0.0485	0.0445	0.0468
125-Neg	0.0406	0.0399	0.0395	0.0393	0.0393	0.0396	0.0402	0.0404	0.0407	0.0409	0.0412	0.0411	0.0416	0.0416	0.0439	0.0417	0.0419	0.0417	0.0414	0.0416
Cycle Nr.	1	2	3	4	5	6	7	8	9	10	11	12	13	14	15	16	17	18	19	20
Time [s]	0	9.4	18.9	28.3	37.7	47.2	56.6	66	75.5	84.9	94.3	103.8	113.2	122.7	132.1	141.5	150.9	160.4	169.8	179.2
Temp. [°C]	24.1	24.1	24.1	24.1	24.1	24.1	24.2	24.2	24.2	24.2	24.2	24.2	24.2	24.2	24.2	24.2	24.2	24.2	24.2	24.2
5000	0.1194	0.1447	0.1698	0.194	0.2174	0.2415	0.2667	0.2891	0.3104	0.3325	0.3538	0.374	0.3975	0.4148	0.4352	0.4537	0.473	0.49	0.509	0.5246
4000	0.115	0.1342	0.1582	0.1819	0.2051	0.2274	0.251	0.2735	0.2952	0.3156	0.336	0.356	0.3768	0.3964	0.4134	0.4323	0.4485	0.4651	0.4812	0.4994
3000	0.1089	0.1338	0.1547	0.1838	0.2035	0.2303	0.25	0.2733	0.2923	0.3165	0.3314	0.3491	0.3696	0.3865	0.4074	0.4201	0.4341	0.4545	0.4671	0.484
2000	0.0996	0.1227	0.1458	0.1691	0.191	0.2125	0.2344	0.2541	0.2719	0.2917	0.3093	0.3258	0.3397	0.3561	0.3767	0.3848	0.3992	0.4128	0.4263	0.4392
1000	0.085	0.1043	0.1225	0.1406	0.1569	0.1728	0.1878	0.2032	0.2159	0.2297	0.2412	0.2533	0.2642	0.276	0.2863	0.2958	0.3069	0.3169	0.3278	0.3333
500	0.0747	0.0889	0.1013	0.1135	0.1272	0.1338	0.1434	0.1524	0.1608	0.17	0.1795	0.1835	0.1902	0.1968	0.2041	0.2093	0.2148	0.2227	0.226	0.2321
250	0.0676	0.0774	0.0843	0.0923	0.0991	0.1044	0.1095	0.1135	0.1175	0.1209	0.126	0.1311	0.1324	0.1356	0.1402	0.1433	0.1461	0.1495	0.1531	0.1575
125	0.0595	0.0654	0.0698	0.0744	0.0781	0.0813	0.0845	0.0868	0.0897	0.0914	0.0934	0.0963	0.1017	0.0993	0.1031	0.1065	0.1068	0.1105	0.1098	0.1143
5000-Neg	0.0779	0.0755	0.0755	0.0759	0.0762	0.0758	0.0763	0.0766	0.0758	0.0762	0.0767	0.0763	0.0765	0.0761	0.0776	0.0771	0.0774	0.0806	0.0776	0.0774
4000-Neg	0.0668	0.067	0.0666	0.0672	0.0677	0.0675	0.0672	0.0676	0.0671	0.0673	0.0697	0.0678	0.0682	0.0683	0.0686	0.0685	0.0689	0.0688	0.0688	0.0685
3000-Neg	0.0615	0.0611	0.0606	0.0602	0.0618	0.062	0.0625	0.0626	0.0616	0.0622	0.0628	0.0632	0.063	0.063	0.0648	0.0634	0.0637	0.0627	0.0631	0.0636
2000-Neg	0.054	0.0546	0.0542	0.0542	0.0547	0.0544	0.0549	0.0553	0.0552	0.0554	0.0562	0.0557	0.0559	0.0558	0.0564	0.0559	0.0567	0.0562	0.0572	0.0563
1000-Neg	0.0473	0.047	0.0467	0.0468	0.0461	0.0461	0.0472	0.0476	0.0475	0.0482	0.0488	0.0489	0.0488	0.0517	0.0491	0.049	0.0495	0.0488	0.0493	0.0497
500-Neg	0.0456	0.0419	0.0417	0.0423	0.0426	0.042	0.0429	0.0424	0.0419	0.042	0.0427	0.0429	0.0437	0.0435	0.0444	0.0464	0.044	0.043	0.044	0.0441
250-Neg	0.041	0.0423	0.0413	0.0437	0.0416	0.0425	0.0427	0.0427	0.0426	0.0433	0.0437	0.0438	0.0441	0.044	0.0443	0.0443	0.0446	0.0451	0.045	0.0448
125-Neg	0.04	0.04	0.0401	0.0411	0.0415	0.0419	0.0424	0.0416	0.0416	0.0414	0.0415	0.0427	0.0413	0.0417	0.0423	0.0417	0.0424	0.0419	0.0429	0.0421

## Sheet: M298I traces
Cycle Nr.	1	2	3	4	5	6	7	8	9	10	11	12	13	14	15	16	17	18	19	20
Time [s]	0	10	20	30	40	50	60	70	80	90	100	110	120	130.1	140.1	150.1	160	170.1	180.1	190.1
Temp. [°C]	22.5	22.5	22.5	22.6	22.6	22.6	22.6	22.6	22.6	22.6	22.6	22.6	22.6	22.6	22.6	22.6	22.6	22.6	22.6	22.7
5000	0.1295	0.1534	0.1782	0.1927	0.2099	0.2257	0.2407	0.2558	0.2696	0.2835	0.295	0.307	0.3178	0.3304	0.3433	0.3577	0.3702	0.3804	0.3904	0.4015
4000	0.1239	0.1415	0.1611	0.18	0.1941	0.2083	0.2205	0.2326	0.2446	0.258	0.2683	0.2807	0.292	0.302	0.3148	0.3251	0.3349	0.3454	0.3572	0.367
3000	0.1121	0.1312	0.1485	0.1636	0.1787	0.1917	0.2034	0.2172	0.2248	0.2358	0.2448	0.2529	0.2638	0.2734	0.2873	0.2946	0.3062	0.3115	0.3195	0.3302
2000	0.102	0.1181	0.1324	0.1457	0.1585	0.1684	0.1792	0.1886	0.1972	0.2058	0.2143	0.2225	0.2298	0.2417	0.2505	0.2539	0.2628	0.2702	0.2803	0.2843
1000	0.1841	0.0975	0.1077	0.1167	0.1239	0.1318	0.1377	0.1467	0.1526	0.1571	0.1649	0.1714	0.1771	0.1846	0.1893	0.1995	0.1983	0.2033	0.212	0.2157
500	0.0797	0.0883	0.0959	0.1029	0.1086	0.1143	0.1199	0.1253	0.1302	0.1343	0.1375	0.1417	0.1468	0.1503	0.155	0.1586	0.1608	0.1647	0.1681	0.1703
250	0.0694	0.0783	0.0859	0.0908	0.0927	0.1003	0.0995	0.1035	0.1062	0.1109	0.1147	0.117	0.1189	0.1207	0.1244	0.1276	0.13	0.1309	0.1337	0.136
125	0.0617	0.0673	0.0716	0.075	0.0781	0.0809	0.0847	0.0877	0.0887	0.0899	0.0919	0.093	0.095	0.0986	0.1007	0.1011	0.1026	0.1051	0.1065	0.1076
5000-Neg	0.0746	0.0739	0.0741	0.0743	0.0741	0.0745	0.0743	0.0744	0.074	0.0747	0.0746	0.0766	0.0753	0.0749	0.0756	0.0769	0.0763	0.0773	0.0765	0.0761
4000-Neg	0.0646	0.0644	0.0645	0.0654	0.0656	0.0655	0.0655	0.0653	0.065	0.065	0.0652	0.0649	0.0646	0.0653	0.0686	0.0672	0.0659	0.0658	0.0657	0.0661
3000-Neg	0.0597	0.0593	0.0594	0.0594	0.0598	0.06	0.0602	0.06	0.0597	0.0603	0.0605	0.0605	0.0608	0.061	0.0611	0.0613	0.0617	0.0614	0.0632	0.0614
2000-Neg	0.0534	0.0536	0.0532	0.057	0.0534	0.0541	0.0542	0.0541	0.0541	0.0547	0.0543	0.0549	0.0548	0.055	0.0552	0.0556	0.0569	0.0552	0.0552	0.0556
1000-Neg	0.0463	0.0461	0.046	0.046	0.0462	0.0466	0.0466	0.0474	0.0469	0.0472	0.0469	0.0478	0.0473	0.0473	0.0473	0.0479	0.0479	0.0472	0.0484	0.0483
500-Neg	0.0428	0.0422	0.0422	0.0417	0.0435	0.0421	0.0424	0.0426	0.0424	0.0432	0.0431	0.043	0.0443	0.0432	0.0429	0.0434	0.0436	0.0437	0.0434	0.0437
250-Neg	0.0414	0.0408	0.0414	0.0413	0.0413	0.0411	0.041	0.0417	0.0414	0.0417	0.0416	0.0416	0.0425	0.0427	0.0424	0.0427	0.0459	0.0459	0.0427	0.0437
125-Neg	0.0393	0.0391	0.0393	0.0392	0.0384	0.0393	0.0393	0.0395	0.0392	0.0395	0.0394	0.0399	0.0403	0.0404	0.0404	0.0409	0.0411	0.0409	0.041	0.0414
Cycle Nr.	1	2	3	4	5	6	7	8	9	10	11	12	13	14	15	16	17	18	19	20
Time [s]	0	10	20.1	30	40	50	60	70	80	90	100	110	120	130.1	140	150.1	160.1	170.1	180	190
Temp. [°C]	22.7	22.7	22.7	22.7	22.7	22.7	22.8	22.8	22.8	22.8	22.8	22.8	22.8	22.8	22.8	22.8	22.8	22.8	22.8	22.8
5000	0.1296	0.1511	0.1701	0.1878	0.2044	0.2193	0.2332	0.2463	0.2595	0.2732	0.2865	0.297	0.3085	0.3208	0.332	0.3425	0.353	0.3644	0.3746	0.3871
4000	0.1223	0.1433	0.1551	0.1699	0.1849	0.1978	0.2102	0.2226	0.2332	0.246	0.2552	0.2661	0.2776	0.2863	0.2962	0.3067	0.3164	0.3252	0.3347	0.3458
3000	0.1154	0.134	0.1492	0.1638	0.1789	0.1898	0.2029	0.2134	0.223	0.2333	0.2431	0.2518	0.2612	0.2699	0.2785	0.29	0.3005	0.3057	0.3175	0.3265
2000	0.1031	0.1201	0.1323	0.1439	0.1555	0.1654	0.1774	0.1842	0.1926	0.202	0.2117	0.2202	0.2265	0.2341	0.2423	0.2499	0.2562	0.2615	0.2715	0.2801
1000	0.0867	0.0989	0.1083	0.1172	0.1259	0.1331	0.1408	0.1487	0.1538	0.1605	0.17	0.173	0.1769	0.1835	0.1894	0.1955	0.2017	0.2056	0.2117	0.216
500	0.0769	0.0853	0.0926	0.0997	0.1053	0.1103	0.1154	0.1196	0.1241	0.1295	0.1336	0.1369	0.1408	0.1462	0.1496	0.1531	0.1562	0.1602	0.1633	0.1669
250	0.0708	0.0794	0.0905	0.0907	0.0962	0.0993	0.1026	0.1023	0.1067	0.109	0.1117	0.1135	0.116	0.1196	0.1223	0.1239	0.1263	0.1291	0.1311	0.1322
125	0.0603	0.0648	0.0687	0.0726	0.0754	0.0779	0.0802	0.0829	0.0855	0.0875	0.0895	0.0915	0.0929	0.0957	0.0972	0.099	0.1007	0.1023	0.1034	0.1046
5000-Neg	0.0712	0.0708	0.0714	0.0721	0.0721	0.0718	0.072	0.0723	0.0719	0.0728	0.0727	0.0727	0.0732	0.0734	0.0742	0.074	0.0759	0.0767	0.0743	0.075
4000-Neg	0.0641	0.0646	0.065	0.0656	0.0668	0.0667	0.066	0.0697	0.0666	0.0665	0.0668	0.0672	0.067	0.0685	0.0669	0.0672	0.0671	0.0673	0.0675	0.0674
3000-Neg	0.0598	0.0599	0.0594	0.0604	0.0613	0.0605	0.0606	0.0608	0.0607	0.0613	0.0616	0.0613	0.0629	0.0615	0.0618	0.0616	0.0618	0.0622	0.0619	0.0622
2000-Neg	0.0544	0.053	0.0542	0.0531	0.0546	0.0549	0.0548	0.0555	0.0544	0.0554	0.0563	0.0554	0.0553	0.056	0.0559	0.0556	0.0556	0.0566	0.0566	0.0568
1000-Neg	0.0474	0.0472	0.0474	0.0474	0.0475	0.0489	0.0479	0.0487	0.0513	0.0495	0.0491	0.0486	0.0484	0.0481	0.049	0.0483	0.049	0.0494	0.0492	0.0493
500-Neg	0.0416	0.0415	0.0419	0.0428	0.0439	0.0434	0.0438	0.0446	0.0448	0.045	0.045	0.0448	0.0449	0.0443	0.045	0.0448	0.045	0.0456	0.0455	0.0451
250-Neg	0.0425	0.0411	0.0414	0.0417	0.042	0.043	0.0426	0.0426	0.0437	0.0444	0.045	0.0453	0.0453	0.0449	0.0458	0.0444	0.0436	0.0447	0.0485	0.0451
125-Neg	0.0405	0.0404	0.0408	0.0412	0.0415	0.0424	0.0419	0.0427	0.0417	0.043	0.0428	0.0426	0.0425	0.0423	0.0427	0.0426	0.0424	0.0463	0.0433	0.0432
Cycle Nr.	1	2	3	4	5	6	7	8	9	10	11	12	13	14	15	16	17	18	19	20
Time [s]	0	10	20	30	40	50	60	70	80	90	100	110	120	130	140.1	150	160	170	180	190.1
Temp. [°C]	22.8	22.8	22.8	22.8	22.9	22.9	22.9	22.9	22.9	22.9	22.9	22.9	22.9	23	23	23	23	23	23	23
5000	0.1367	0.1537	0.1726	0.1906	0.2066	0.2206	0.2351	0.2487	0.2612	0.2746	0.2874	0.3039	0.3124	0.3247	0.3346	0.3456	0.3578	0.3681	0.3789	0.389
4000	0.1304	0.1516	0.1631	0.1798	0.195	0.2086	0.2237	0.2332	0.2452	0.2555	0.2668	0.2783	0.2876	0.298	0.3101	0.3201	0.3314	0.3421	0.3509	0.3642
3000	0.1178	0.1349	0.1513	0.1655	0.1799	0.1909	0.2032	0.215	0.2256	0.233	0.2431	0.2543	0.2628	0.2707	0.2804	0.2902	0.3032	0.3086	0.3172	0.3259
2000	0.1066	0.122	0.1362	0.1474	0.1595	0.1711	0.179	0.1877	0.1968	0.2056	0.2138	0.2219	0.2316	0.2386	0.2462	0.2544	0.2617	0.269	0.2799	0.2838
1000	0.0884	0.1004	0.1107	0.1185	0.1272	0.1349	0.1422	0.1491	0.1555	0.1622	0.1685	0.1745	0.18	0.1854	0.1942	0.1974	0.2052	0.2081	0.2134	0.2194
500	0.0776	0.0857	0.0932	0.1014	0.1048	0.1099	0.1147	0.1196	0.1233	0.1289	0.1338	0.1385	0.1417	0.146	0.1488	0.1528	0.1559	0.1596	0.1663	0.1661
250	0.0703	0.0793	0.0869	0.0919	0.0964	0.1	0.1038	0.1097	0.1116	0.115	0.1203	0.1216	0.1232	0.1263	0.1326	0.1315	0.1346	0.1365	0.139	0.1419
125	0.0657	0.0663	0.0708	0.0735	0.0784	0.0791	0.0816	0.0839	0.0862	0.0884	0.0905	0.0949	0.0954	0.0973	0.0982	0.1008	0.1033	0.1035	0.105	0.1067
5000-Neg	0.0707	0.0734	0.072	0.0714	0.0717	0.071	0.0715	0.0718	0.072	0.0723	0.0726	0.0735	0.0735	0.0774	0.0735	0.0775	0.0734	0.0737	0.0748	0.0738
4000-Neg	0.0638	0.0649	0.0653	0.0647	0.0656	0.0653	0.0649	0.0665	0.0668	0.0651	0.066	0.0686	0.0658	0.0661	0.0664	0.0668	0.0666	0.067	0.0671	0.0668
3000-Neg	0.0595	0.0594	0.0595	0.0604	0.0615	0.0611	0.061	0.0616	0.0615	0.0614	0.0616	0.0615	0.0613	0.0639	0.0617	0.0618	0.0621	0.0622	0.0624	0.0655
2000-Neg	0.0541	0.0542	0.0572	0.0541	0.0563	0.0551	0.0552	0.0554	0.057	0.0559	0.0596	0.0572	0.0585	0.056	0.0566	0.0569	0.058	0.057	0.0563	0.0568
1000-Neg	0.0479	0.0478	0.048	0.0477	0.048	0.0475	0.0478	0.0486	0.0524	0.0492	0.0494	0.0493	0.0492	0.0504	0.052	0.0522	0.0498	0.0526	0.0495	0.0513
500-Neg	0.0412	0.0435	0.0407	0.0406	0.0413	0.0411	0.0413	0.0418	0.0417	0.0441	0.0457	0.0436	0.0447	0.0439	0.0437	0.0436	0.0439	0.0437	0.0452	0.0437
250-Neg	0.0447	0.0411	0.0413	0.0416	0.0446	0.0416	0.0447	0.0424	0.0445	0.0431	0.0437	0.0465	0.0441	0.0446	0.0458	0.0446	0.0474	0.0463	0.0434	0.0448
125-Neg	0.0399	0.0392	0.0395	0.0395	0.04	0.0405	0.0402	0.0403	0.0402	0.0409	0.0406	0.041	0.0413	0.0412	0.0418	0.0421	0.0425	0.0422	0.0423	0.0418

## Sheet: M298Q traces
Cycle Nr.	1	2	3	4	5	6	7	8	9	10	11	12	13	14	15	16	17	18	19	20
Time [s]	0	9.9	19.7	29.5	39.4	49.3	59.1	69	78.8	88.7	98.5	108.4	118.2	128.1	137.9	147.8	157.6	167.5	177.4	187.2
Temp. [°C]	23.2	23.2	23.2	23.2	23.3	23.3	23.3	23.3	23.3	23.3	23.3	23.3	23.3	23.3	23.3	23.3	23.3	23.3	23.3	23.3
5000	0.0966	0.0942	0.0956	0.0963	0.0974	0.0984	0.099	0.0996	0.1006	0.1021	0.1024	0.1035	0.1044	0.1053	0.1064	0.1065	0.1074	0.1083	0.1088	0.1097
4000	0.0847	0.0852	0.0868	0.0914	0.0892	0.0903	0.0904	0.0909	0.0919	0.0962	0.0942	0.0948	0.0958	0.0987	0.0983	0.0984	0.1024	0.1004	0.1022	0.1015
3000	0.0798	0.081	0.083	0.0836	0.0877	0.0854	0.0862	0.0867	0.0881	0.0893	0.0897	0.0906	0.0913	0.0924	0.0929	0.093	0.0949	0.0949	0.0955	0.0963
2000	0.1579	0.0748	0.0758	0.0766	0.078	0.0785	0.0788	0.0794	0.0803	0.0813	0.0817	0.0829	0.0837	0.087	0.0869	0.0886	0.0863	0.0884	0.0865	0.088
1000	0.0657	0.0674	0.0685	0.0694	0.0706	0.0718	0.0732	0.072	0.0729	0.0745	0.0744	0.0749	0.0759	0.0761	0.0772	0.0772	0.0793	0.0792	0.082	0.0798
500	0.0617	0.0654	0.0652	0.0664	0.0676	0.0682	0.0686	0.0695	0.0698	0.0704	0.0713	0.0731	0.0732	0.0739	0.0749	0.0746	0.0752	0.0786	0.0762	0.0776
250	0.054	0.0587	0.0624	0.0647	0.0671	0.0686	0.0689	0.0694	0.0704	0.071	0.0718	0.0726	0.0731	0.0746	0.074	0.0757	0.075	0.0753	0.0751	0.0761
125	0.0805	0.0518	0.0503	0.05	0.054	0.0518	0.0519	0.0521	0.0527	0.0531	0.0541	0.0541	0.0544	0.0548	0.0553	0.0554	0.0558	0.0562	0.056	0.0566
5000-Neg	0.0749	0.0751	0.0751	0.0748	0.0756	0.076	0.0756	0.0747	0.0756	0.0761	0.0765	0.0765	0.0781	0.0774	0.0777	0.0767	0.078	0.0784	0.077	0.0777
4000-Neg	0.0679	0.068	0.0682	0.0684	0.0681	0.0688	0.0687	0.0684	0.0687	0.0692	0.0695	0.0689	0.0692	0.0702	0.0737	0.0698	0.0711	0.0705	0.0698	0.0701
3000-Neg	0.0632	0.0604	0.061	0.0613	0.0624	0.0626	0.0636	0.0622	0.0618	0.0627	0.0623	0.0621	0.0625	0.0658	0.0637	0.063	0.0635	0.0638	0.0656	0.0641
2000-Neg	0.0542	0.0542	0.0541	0.054	0.0551	0.0554	0.0557	0.055	0.0559	0.0556	0.0555	0.0558	0.0595	0.0557	0.0581	0.056	0.0567	0.0585	0.0564	0.0568
1000-Neg	0.0486	0.0475	0.0474	0.0477	0.0478	0.0499	0.0481	0.0487	0.0489	0.0494	0.0488	0.0495	0.0498	0.0499	0.0504	0.0496	0.0497	0.0501	0.0502	0.0506
500-Neg	0.0423	0.0426	0.0439	0.0428	0.0453	0.0432	0.0427	0.0434	0.0434	0.0441	0.0455	0.0442	0.0469	0.0447	0.0449	0.0445	0.0469	0.0451	0.0445	0.0442
250-Neg	0.0418	0.0411	0.0416	0.0413	0.0413	0.0419	0.042	0.0418	0.0422	0.0426	0.043	0.0432	0.0433	0.0428	0.0436	0.0431	0.0433	0.0471	0.0434	0.0433
125-Neg	0.0411	0.0391	0.039	0.0388	0.0401	0.0404	0.0397	0.04	0.0407	0.0408	0.0411	0.0416	0.0415	0.044	0.0416	0.0416	0.0419	0.0419	0.0416	0.0417
Cycle Nr.	1	2	3	4	5	6	7	8	9	10	11	12	13	14	15	16	17	18	19	20
Time [s]	0	9.9	19.9	29.9	39.8	49.8	59.7	69.7	79.6	89.6	99.5	109.4	119.4	129.4	139.3	149.2	159.2	169.1	179.1	189
Temp. [°C]	23.4	23.4	23.4	23.4	23.4	23.4	23.5	23.5	23.5	23.5	23.5	23.5	23.5	23.5	23.5	23.5	23.5	23.5	23.5	23.5
5000	0.0937	0.0957	0.0935	0.0942	0.0951	0.0962	0.0997	0.098	0.0984	0.0994	0.0995	0.1005	0.1016	0.1017	0.1031	0.104	0.1051	0.1053	0.1072	0.1077
4000	0.0897	0.0918	0.0896	0.0906	0.0917	0.092	0.0939	0.0943	0.0984	0.0969	0.0967	0.0973	0.0982	0.0989	0.0999	0.1016	0.1013	0.1024	0.1031	0.1047
3000	0.0803	0.082	0.083	0.084	0.0851	0.0854	0.0862	0.0873	0.0882	0.089	0.0904	0.0901	0.091	0.0918	0.0931	0.093	0.0969	0.0959	0.0958	0.0968
2000	0.0738	0.0753	0.077	0.0784	0.0787	0.0796	0.0804	0.0811	0.0827	0.0832	0.0838	0.0849	0.0879	0.0855	0.0863	0.0867	0.0874	0.0879	0.0891	0.0897
1000	0.0681	0.0673	0.0691	0.0694	0.0714	0.071	0.072	0.0725	0.0733	0.0745	0.075	0.0755	0.0761	0.0772	0.0775	0.0777	0.0786	0.0787	0.0796	0.0819
500	0.0606	0.0646	0.0648	0.0661	0.0669	0.0683	0.0681	0.0692	0.0696	0.0702	0.0711	0.0713	0.0721	0.0724	0.0733	0.0738	0.074	0.0743	0.0753	0.0756
250	0.0543	0.059	0.0623	0.0646	0.066	0.0673	0.0685	0.0696	0.07	0.0708	0.0714	0.0716	0.0732	0.0724	0.0728	0.0743	0.0741	0.0746	0.0751	0.0756
125	0.0474	0.0489	0.0496	0.0507	0.0513	0.0512	0.0522	0.0529	0.0535	0.0534	0.0536	0.054	0.0546	0.0546	0.0548	0.0558	0.056	0.0568	0.0568	0.0572
5000-Neg	0.0736	0.0745	0.0756	0.077	0.0762	0.0767	0.0767	0.0757	0.0761	0.0759	0.0756	0.0768	0.0767	0.0764	0.0773	0.0768	0.0778	0.0779	0.0773	0.0777
4000-Neg	0.066	0.0663	0.0682	0.0685	0.0683	0.0683	0.0679	0.068	0.0686	0.0691	0.0686	0.0691	0.0691	0.0682	0.0681	0.0693	0.0697	0.0699	0.0702	0.0706
3000-Neg	0.0602	0.0599	0.0605	0.0616	0.0625	0.0649	0.0621	0.0646	0.0629	0.0631	0.0648	0.063	0.0626	0.0649	0.0628	0.0631	0.0632	0.0634	0.0634	0.0646
2000-Neg	0.0533	0.0532	0.054	0.0577	0.0548	0.0551	0.0556	0.0555	0.0557	0.0556	0.0555	0.0553	0.0558	0.0561	0.0566	0.0562	0.0563	0.0563	0.0567	0.0561
1000-Neg	0.0459	0.0492	0.0463	0.045	0.0466	0.046	0.0472	0.0478	0.0479	0.0481	0.0485	0.0478	0.0483	0.0481	0.0485	0.0488	0.0481	0.0482	0.0488	0.0485
500-Neg	0.041	0.0417	0.0416	0.0417	0.0419	0.0417	0.0421	0.043	0.0432	0.0435	0.0441	0.0434	0.0443	0.0436	0.0442	0.0441	0.0435	0.0435	0.0451	0.0442
250-Neg	0.0408	0.0406	0.041	0.0417	0.0421	0.0424	0.043	0.0435	0.043	0.0434	0.044	0.0436	0.0443	0.0445	0.0452	0.0451	0.0447	0.0469	0.0456	0.0447
125-Neg	0.0404	0.0402	0.0405	0.0414	0.0416	0.0416	0.0418	0.0416	0.0419	0.0413	0.0416	0.0417	0.0422	0.0415	0.0418	0.0422	0.0422	0.0425	0.0427	0.0424
Cycle Nr.	1	2	3	4	5	6	7	8	9	10	11	12	13	14	15	16	17	18	19	20
Time [s]	0	10.2	20.4	30.6	40.8	51	61.1	71.3	81.5	91.7	101.9	112.1	122.3	132.5	142.7	152.9	163	173.2	183.4	193.6
Temp. [°C]	23.6	23.6	23.6	23.6	23.6	23.6	23.6	23.6	23.6	23.6	23.6	23.6	23.6	23.6	23.6	23.7	23.7	23.7	23.7	23.7
5000	0.0919	0.0936	0.0945	0.0957	0.0966	0.0977	0.0986	0.0994	0.1004	0.102	0.1026	0.1033	0.1043	0.105	0.1058	0.1063	0.1076	0.1078	0.1088	0.1097
4000	0.087	0.0881	0.0932	0.0904	0.0911	0.0921	0.0924	0.0932	0.0944	0.0959	0.0963	0.0969	0.0978	0.0992	0.0992	0.1002	0.101	0.1047	0.102	0.1036
3000	0.0832	0.0851	0.0864	0.0868	0.0862	0.0868	0.0877	0.0898	0.0893	0.0901	0.0929	0.0905	0.0919	0.0924	0.0933	0.0933	0.0957	0.0952	0.0953	0.0965
2000	0.0735	0.0755	0.0766	0.0782	0.0814	0.0805	0.0808	0.0806	0.0815	0.0843	0.0834	0.0841	0.0842	0.0864	0.0864	0.0875	0.0876	0.0879	0.0881	0.09
1000	0.0693	0.0738	0.0732	0.0724	0.0741	0.074	0.0776	0.0756	0.077	0.0767	0.0772	0.079	0.0819	0.081	0.0807	0.0814	0.0844	0.0818	0.0814	0.0836
500	0.0629	0.0649	0.0666	0.0673	0.0685	0.0717	0.0701	0.0712	0.071	0.0726	0.0736	0.0736	0.0743	0.0749	0.075	0.0769	0.0763	0.0765	0.0775	0.0804
250	0.0558	0.0638	0.0672	0.0668	0.0694	0.0692	0.0705	0.071	0.0753	0.072	0.0715	0.072	0.0739	0.0732	0.0735	0.0737	0.0746	0.0748	0.0752	0.0762
125	0.0481	0.0489	0.0502	0.0504	0.0512	0.0519	0.0537	0.0542	0.0529	0.0572	0.0538	0.0539	0.0546	0.0586	0.0586	0.0583	0.0575	0.0562	0.0565	0.0571
5000-Neg	0.0736	0.0744	0.074	0.0735	0.0782	0.075	0.0772	0.0744	0.075	0.0753	0.0749	0.0748	0.0747	0.0756	0.0772	0.0778	0.0777	0.0766	0.076	0.0767
4000-Neg	0.0661	0.0688	0.0675	0.0678	0.0679	0.0684	0.0675	0.0677	0.0679	0.0685	0.0693	0.0691	0.0715	0.07	0.0695	0.0699	0.0694	0.0701	0.0694	0.0694
3000-Neg	0.0603	0.0605	0.0608	0.0613	0.0619	0.062	0.063	0.0631	0.062	0.0656	0.0627	0.065	0.063	0.0664	0.0632	0.0655	0.0638	0.0637	0.0636	0.0637
2000-Neg	0.0537	0.0534	0.0568	0.0528	0.0535	0.0541	0.0552	0.0548	0.0574	0.0555	0.0585	0.0553	0.0569	0.0554	0.0556	0.0556	0.0591	0.0583	0.0558	0.0558
1000-Neg	0.0458	0.0456	0.0464	0.0463	0.0469	0.0477	0.0482	0.0477	0.0481	0.0505	0.0485	0.0499	0.0488	0.0488	0.0484	0.0485	0.0484	0.0494	0.0489	0.0501
500-Neg	0.0411	0.0418	0.0421	0.0424	0.0434	0.0464	0.0438	0.0465	0.0451	0.0432	0.0461	0.0446	0.0451	0.0445	0.047	0.0488	0.0443	0.0451	0.0448	0.0452
250-Neg	0.0417	0.0414	0.0411	0.0415	0.0419	0.0421	0.0429	0.0427	0.0428	0.044	0.0432	0.0435	0.0443	0.0448	0.0447	0.0444	0.0451	0.0451	0.0447	0.0446
125-Neg	0.0395	0.04	0.0403	0.0405	0.0407	0.0427	0.0411	0.0408	0.0407	0.0415	0.0418	0.0412	0.0421	0.0422	0.0422	0.0424	0.0427	0.0429	0.0423	0.0427

## Sheet: Fungal traces
Cycle Nr.	1	2	3	4	5	6	7	8	9	10	11	12	13	14	15	16	17	18	19	20
Time [s]	0	8.9	17.7	26.6	35.5	44.4	53.3	62.1	71	79.9	88.7	97.6	106.5	115.4	124.3	133.1	142	150.9	159.7	168.6
Temp. [°C]	25.3	25.3	25.3	25.3	25.3	25.3	25.3	25.3	25.3	25.3	25.3	25.3	25.3	25.3	25.3	25.3	25.3	25.3	25.3	25.3
5000	0.1604	0.215	0.274	0.3315	0.3938	0.4506	0.5128	0.5816	0.6439	0.7092	0.7743	0.8438	0.9078	0.975	1.0412	1.1099	1.1831	1.247	1.3201	1.389
4000	0.1493	0.2017	0.2552	0.3124	0.369	0.4288	0.4887	0.5498	0.6078	0.6713	0.7369	0.7986	0.8651	0.9304	0.9958	1.0542	1.1227	1.1874	1.2633	1.3247
3000	0.1408	0.193	0.2432	0.2994	0.3524	0.4095	0.4707	0.5245	0.5823	0.6406	0.7039	0.7629	0.8256	0.8868	0.9541	1.0143	1.0788	1.1389	1.2104	1.2665
2000	0.1298	0.1737	0.226	0.2747	0.3296	0.3776	0.4356	0.4935	0.5423	0.5999	0.6468	0.7032	0.7612	0.8177	0.877	0.9301	1.0053	1.0543	1.1143	1.1638
1000	0.1119	0.1488	0.1792	0.2178	0.2591	0.3012	0.3435	0.3865	0.431	0.4728	0.5159	0.5581	0.5998	0.6425	0.6869	0.7305	0.7831	0.8283	0.8745	0.9116
500	0.09	0.1155	0.1418	0.1689	0.1981	0.2253	0.2514	0.2804	0.312	0.3388	0.3688	0.3999	0.4262	0.4631	0.4942	0.5294	0.5519	0.5715	0.615	0.6452
250	0.0766	0.0936	0.1109	0.1298	0.1468	0.1639	0.1789	0.1949	0.2147	0.2322	0.2497	0.2696	0.2908	0.3113	0.3304	0.3517	0.3729	0.3869	0.4135	0.4303
125	0.0606	0.0726	0.0839	0.0961	0.108	0.1197	0.1323	0.1442	0.1555	0.1658	0.1776	0.1891	0.2005	0.211	0.2213	0.2326	0.2444	0.2556	0.262	0.2765
5000-Neg	0.0707	0.0708	0.0707	0.0706	0.0713	0.071	0.0713	0.0713	0.0714	0.0714	0.0726	0.0717	0.0717	0.0718	0.072	0.0722	0.0723	0.0722	0.0727	0.0728
4000-Neg	0.0652	0.0654	0.0652	0.0659	0.0661	0.0664	0.0664	0.0673	0.0662	0.0663	0.0664	0.0667	0.0671	0.0671	0.0675	0.0674	0.07	0.0675	0.0682	0.068
3000-Neg	0.0604	0.0594	0.0591	0.0593	0.0619	0.0596	0.0596	0.0593	0.0596	0.0598	0.06	0.0601	0.0604	0.0602	0.0606	0.0608	0.0614	0.0615	0.0613	0.0613
2000-Neg	0.0526	0.0536	0.0527	0.0545	0.0531	0.053	0.0532	0.0532	0.0533	0.0533	0.0536	0.0537	0.0539	0.0537	0.0543	0.0542	0.0542	0.0543	0.0561	0.0547
1000-Neg	0.0466	0.0462	0.046	0.0457	0.0455	0.046	0.0473	0.0467	0.047	0.0467	0.047	0.0465	0.0469	0.0465	0.0466	0.0468	0.0472	0.0474	0.0469	0.0488
500-Neg	0.0416	0.0417	0.0412	0.0414	0.0414	0.0413	0.0414	0.0414	0.0417	0.0418	0.042	0.0423	0.0422	0.0429	0.0424	0.0426	0.0426	0.0427	0.0426	0.0427
250-Neg	0.0403	0.04	0.0398	0.04	0.04	0.04	0.04	0.0397	0.0403	0.04	0.0404	0.0403	0.0405	0.0436	0.0404	0.0402	0.0437	0.0407	0.0437	0.0407
125-Neg	0.0379	0.0383	0.0381	0.0381	0.038	0.038	0.0381	0.0378	0.0381	0.0381	0.0383	0.0379	0.038	0.0381	0.0382	0.0382	0.0387	0.038	0.0385	0.0382
Cycle Nr.	1	2	3	4	5	6	7	8	9	10	11	12	13	14	15	16	17	18	19	20
Time [s]	0	10	19.9	29.9	39.8	49.8	59.7	69.7	79.6	89.6	99.5	109.5	119.4	129.4	139.3	149.3	159.2	169.2	179.1	189.1
Temp. [°C]	25.3	25.3	25.3	25.3	25.3	25.3	25.3	25.3	25.3	25.3	25.3	25.3	25.3	25.3	25.3	25.2	25.2	25.2	25.2	25.2
5000	0.1478	0.2063	0.2697	0.3311	0.3938	0.4584	0.5246	0.5921	0.6593	0.7302	0.7982	0.8684	0.9416	1.0138	1.0856	1.1573	1.2303	1.3058	1.3795	1.4542
4000	0.1499	0.2112	0.2773	0.3445	0.414	0.4801	0.5452	0.6127	0.6854	0.7556	0.8296	0.9036	0.9781	1.0541	1.1277	1.2033	1.2823	1.3558	1.4313	1.5116
3000	0.1381	0.1946	0.2537	0.3173	0.3818	0.4439	0.5071	0.5714	0.6352	0.6989	0.7628	0.8284	0.8954	0.9617	1.0305	1.1013	1.1709	1.242	1.3143	1.3796
2000	0.1283	0.1873	0.2439	0.3049	0.3608	0.4127	0.4726	0.534	0.6038	0.6664	0.733	0.7927	0.8667	0.9317	1.0063	1.0593	1.1413	1.1985	1.2589	1.3229
1000	0.11	0.1515	0.1997	0.2444	0.293	0.3436	0.3925	0.441	0.4853	0.5319	0.5796	0.6304	0.6877	0.7457	0.7983	0.856	0.9193	0.9703	1.0279	1.0739
500	0.0896	0.1205	0.153	0.1807	0.2172	0.2486	0.2808	0.3066	0.336	0.3711	0.41	0.4379	0.481	0.5178	0.5468	0.5826	0.6209	0.6491	0.6905	0.7228
250	0.0732	0.0941	0.1151	0.1369	0.1589	0.1809	0.2041	0.2269	0.2472	0.2732	0.2922	0.3077	0.3297	0.3516	0.3667	0.3855	0.409	0.4289	0.4463	0.4671
125	0.0608	0.0742	0.0881	0.1021	0.116	0.1298	0.1446	0.1591	0.1718	0.1867	0.2027	0.2128	0.2283	0.2423	0.2504	0.261	0.2725	0.2842	0.2954	0.3067
5000-Neg	0.0778	0.0782	0.0805	0.0758	0.0792	0.0805	0.0792	0.0791	0.0793	0.0801	0.0805	0.0796	0.0811	0.0768	0.0789	0.0826	0.079	0.0806	0.079	0.079
4000-Neg	0.0675	0.0701	0.0699	0.0705	0.07	0.0693	0.071	0.0684	0.0706	0.0689	0.071	0.0703	0.071	0.0719	0.0723	0.0699	0.0706	0.0741	0.0705	0.0705
3000-Neg	0.0593	0.0597	0.0604	0.0608	0.0606	0.0611	0.0601	0.0598	0.0614	0.0643	0.0621	0.062	0.0614	0.0614	0.0624	0.063	0.0621	0.063	0.0629	0.065
2000-Neg	0.0533	0.053	0.0534	0.0533	0.0538	0.054	0.0544	0.0553	0.0545	0.055	0.0545	0.0549	0.0552	0.0562	0.0552	0.0558	0.0558	0.0574	0.0559	0.056
1000-Neg	0.0458	0.0458	0.0458	0.0457	0.0455	0.0464	0.0467	0.0469	0.0465	0.0488	0.0468	0.0471	0.0476	0.0466	0.0472	0.0468	0.0471	0.0475	0.0493	0.0487
500-Neg	0.041	0.0409	0.0411	0.0407	0.0406	0.0401	0.0412	0.0414	0.0422	0.0423	0.0451	0.0461	0.0468	0.043	0.0433	0.0454	0.0426	0.0443	0.0436	0.0439
250-Neg	0.0394	0.0388	0.0393	0.0421	0.0398	0.0399	0.0403	0.043	0.0397	0.0404	0.0402	0.0409	0.0407	0.0407	0.0405	0.0405	0.0405	0.0449	0.0411	0.0412
125-Neg	0.0387	0.0387	0.0386	0.0386	0.0388	0.0386	0.0391	0.0386	0.0383	0.0388	0.0417	0.0388	0.0387	0.0386	0.0387	0.039	0.0385	0.0391	0.0386	0.0391
Cycle Nr.	1	2	3	4	5	6	7	8	9	10	11	12	13	14	15	16	17	18	19	20
Time [s]	0	9.4	18.9	28.3	37.7	47.2	56.6	66.1	75.5	85	94.4	103.8	113.3	122.7	132.1	141.6	151	160.4	169.9	179.3
Temp. [°C]	25.2	25.2	25.2	25.2	25.2	25.2	25.2	25.2	25.2	25.2	25.2	25.2	25.2	25.2	25.2	25.2	25.2	25.2	25.2	25.2
5000	0.1444	0.2008	0.2597	0.3192	0.381	0.4431	0.5065	0.5707	0.636	0.702	0.7716	0.8388	0.9062	0.9752	1.0427	1.1135	1.1838	1.2487	1.3242	1.391
4000	0.1523	0.2039	0.26	0.3208	0.3831	0.4477	0.509	0.5783	0.6385	0.7071	0.7706	0.8425	0.9067	0.9761	1.0493	1.1131	1.1954	1.2533	1.33	1.3937
3000	0.1346	0.1903	0.2464	0.306	0.3658	0.4256	0.4862	0.5484	0.6108	0.6715	0.7349	0.8	0.8581	0.9281	0.9985	1.0577	1.1341	1.1922	1.2606	1.3243
2000	0.1317	0.1761	0.2301	0.283	0.3401	0.3895	0.4487	0.5049	0.567	0.6221	0.6763	0.7398	0.7929	0.8533	0.9221	0.9771	1.0454	1.0964	1.1619	1.2187
1000	0.1079	0.1491	0.1874	0.2261	0.2715	0.3189	0.3668	0.4091	0.4482	0.5003	0.5396	0.5926	0.638	0.6881	0.7274	0.7744	0.8275	0.8809	0.9318	0.972
500	0.0885	0.1175	0.1462	0.173	0.2032	0.2349	0.2686	0.2981	0.3293	0.3544	0.3842	0.4134	0.4456	0.4747	0.5038	0.549	0.5839	0.6117	0.6473	0.6725
250	0.0735	0.0932	0.1132	0.1325	0.1531	0.174	0.1945	0.2154	0.2378	0.2539	0.2734	0.2944	0.3149	0.3342	0.3536	0.3738	0.3917	0.4154	0.4268	0.4563
125	0.0601	0.0731	0.0867	0.1	0.1133	0.1255	0.1386	0.1521	0.1647	0.1775	0.1916	0.2021	0.2135	0.2256	0.2415	0.2513	0.2615	0.2756	0.2897	0.3013
5000-Neg	0.069	0.0691	0.073	0.0695	0.0704	0.07	0.0707	0.0718	0.0702	0.0702	0.0706	0.0708	0.0711	0.0709	0.0712	0.0712	0.0723	0.0716	0.0722	0.0719
4000-Neg	0.0667	0.0665	0.067	0.0685	0.0683	0.07	0.0685	0.0686	0.0681	0.0707	0.0676	0.0681	0.0686	0.0689	0.0689	0.0704	0.069	0.0692	0.0694	0.0697
3000-Neg	0.059	0.0591	0.0607	0.0592	0.0599	0.0602	0.0606	0.061	0.0605	0.061	0.0605	0.0609	0.0609	0.0606	0.0608	0.0614	0.0608	0.0612	0.0615	0.0619
2000-Neg	0.0553	0.0545	0.0544	0.0544	0.055	0.0554	0.0564	0.0566	0.0561	0.0565	0.0566	0.0562	0.0567	0.0565	0.0569	0.0568	0.0567	0.0565	0.0568	0.057
1000-Neg	0.0462	0.0462	0.0466	0.0458	0.0482	0.049	0.0477	0.0465	0.0472	0.0474	0.0475	0.0477	0.0475	0.0475	0.0479	0.048	0.0478	0.0478	0.0478	0.0484
500-Neg	0.0424	0.0423	0.0424	0.0422	0.0424	0.0424	0.0427	0.0421	0.0428	0.0444	0.0434	0.046	0.0465	0.0443	0.0444	0.0446	0.0447	0.0445	0.048	0.0444
250-Neg	0.0406	0.0434	0.0399	0.04	0.0409	0.0403	0.0406	0.0403	0.0401	0.0403	0.0404	0.0407	0.0403	0.0406	0.0404	0.0413	0.0414	0.0413	0.0413	0.041
125-Neg	0.0378	0.0377	0.0376	0.0377	0.0379	0.0375	0.038	0.038	0.0378	0.0377	0.0375	0.0385	0.0376	0.038	0.0379	0.0378	0.038	0.0377	0.0381	0.0381
