# Supplementary material for: Hydrophobic tuning with non-canonical amino acids in a copper metalloenzyme
Source: Nat Chem. 2026 Apr 13;18(7):1269–77. doi: 10.1038/s41557-026-02116-7 (PMC13323077; doi:10.1038/s41557-026-02116-7)
Supplement: Supplementary file 5 — Source data for Supplementary Information figures. [file 41557_2026_2116_MOESM5_ESM.zip › SourceData-SI-Figure5.xlsx]

## Sheet: a) M298
Wavelength (nm)	M298ox	1	2	3	4	5	6	7	8	9	10	11	12	13	14	15	16	17	18	M298red
900.009	0.0536608	0.0582377	0.0632793	0.0587243	0.0607844	0.0555782	0.0522871	0.0589946	0.0519762	0.0496672	0.0656289	0.0425081	0.0509147	0.0277543	0.0274533	0.0525088	0.0504848	0.0189294	0.0361919	0.00742822
899.014	0.0549712	0.0604106	0.064709	0.0615379	0.0622565	0.0572696	0.0538523	0.0603722	0.0534212	0.0509737	0.0677447	0.0424762	0.0528539	0.0282368	0.0300097	0.0552614	0.0527324	0.0213563	0.0358028	0.00952113
897.985	0.0566111	0.0614166	0.0658115	0.0618261	0.0642933	0.0583874	0.0544121	0.0616302	0.0540102	0.0506088	0.0675555	0.0439671	0.0539078	0.028487	0.0308375	0.055679	0.0528137	0.0213343	0.037041	0.0100442
896.99	0.0558279	0.0610893	0.0652052	0.0619859	0.0635026	0.0576612	0.0544559	0.0625124	0.0531604	0.0503751	0.0681113	0.043516	0.0527934	0.0293407	0.0296149	0.0551286	0.0517633	0.0216773	0.0376165	0.00929102
895.993	0.0556064	0.0622148	0.065958	0.0624194	0.0640378	0.0580272	0.0548937	0.0629891	0.05416	0.0518417	0.0685461	0.044348	0.0527483	0.0286978	0.0306821	0.0565412	0.0528337	0.0211492	0.0378085	0.00840765
894.996	0.0574965	0.0634122	0.0673557	0.0622744	0.0650932	0.059711	0.0555315	0.0632569	0.0557822	0.0522308	0.0689351	0.0444078	0.0548566	0.0303692	0.0312388	0.0563177	0.055227	0.0215874	0.0385521	0.00986792
893.999	0.0583085	0.06367	0.0675675	0.0643685	0.0654322	0.0604235	0.0569121	0.0644765	0.0570481	0.0532449	0.0696897	0.0458726	0.055613	0.0321275	0.0324386	0.0572381	0.0549443	0.0230133	0.0382045	0.0100466
893.001	0.0571267	0.0635875	0.067171	0.0642599	0.0652766	0.0608123	0.0559622	0.0649478	0.0553437	0.0539166	0.0687478	0.0464333	0.0544199	0.031624	0.0325583	0.0560814	0.0544727	0.0214717	0.0361428	0.00970244
892.003	0.0593726	0.0634153	0.0681725	0.0642007	0.0667107	0.0605478	0.0567682	0.0646312	0.0552668	0.0537635	0.0699278	0.0456938	0.0545187	0.0312798	0.0319713	0.0563238	0.0536845	0.0213606	0.0363632	0.00933392
891.004	0.0591742	0.0635776	0.0688188	0.0647547	0.0663707	0.060901	0.0571664	0.0651523	0.0563202	0.0529662	0.0693353	0.0466213	0.0538058	0.0307522	0.0326211	0.0564049	0.0534762	0.0211433	0.0364493	0.00755776
890.005	0.060824	0.0658817	0.0696148	0.065716	0.0668164	0.0627479	0.0585682	0.0676777	0.0576631	0.0562698	0.0718468	0.0474125	0.0552079	0.0333436	0.0341068	0.058276	0.0544078	0.0235872	0.0386117	0.0100487
889.005	0.0602423	0.0652901	0.0700477	0.0676229	0.0669621	0.0639061	0.0579733	0.068053	0.057669	0.0553065	0.0713479	0.0487316	0.0557757	0.0322398	0.0338849	0.0579325	0.0537793	0.0227675	0.0381525	0.00925905
888.004	0.0613132	0.0659613	0.0712212	0.0681404	0.0682721	0.0635541	0.0574581	0.0677458	0.0573065	0.0561768	0.0732752	0.0485643	0.0559091	0.032747	0.0353515	0.0576231	0.0548708	0.023504	0.0376078	0.00880009
887.004	0.0623123	0.066373	0.0719258	0.0682918	0.0690301	0.0645075	0.0590636	0.0683425	0.0586712	0.0565554	0.0736172	0.0492994	0.0563166	0.0348208	0.0355727	0.0575746	0.0545839	0.0235822	0.0379589	0.00950086
886.002	0.0614188	0.0665414	0.0713447	0.0679529	0.0684702	0.0639744	0.0589966	0.0689354	0.0590348	0.0566542	0.0729948	0.0486212	0.0553482	0.0340239	0.0344686	0.0593259	0.0555886	0.0234343	0.0382555	0.00965281
885.001	0.0626343	0.0667893	0.0722117	0.0684566	0.0684486	0.0648492	0.0597429	0.069298	0.0586506	0.0568357	0.0740381	0.0496934	0.0552553	0.0342404	0.0351498	0.058521	0.0548431	0.0235658	0.0378249	0.00868095
883.998	0.062393	0.0673794	0.0725841	0.0696337	0.0694653	0.0651309	0.0595095	0.0702941	0.0592518	0.0568497	0.0743516	0.0500614	0.0549538	0.0354013	0.0355197	0.0600092	0.0560494	0.0241242	0.0389368	0.00960115
882.996	0.0631375	0.0675617	0.073547	0.0702021	0.0702355	0.0656611	0.0600039	0.0705339	0.0598773	0.0578366	0.0747432	0.0501728	0.0548514	0.0357863	0.0357349	0.0595992	0.0557756	0.0243988	0.0384834	0.00880155
881.993	0.0646844	0.0687575	0.0738841	0.0703952	0.0703359	0.0661016	0.0606708	0.0704745	0.0609395	0.0581009	0.0746546	0.0492393	0.0555228	0.0369448	0.0358728	0.0595783	0.0574389	0.0243869	0.0389113	0.00868927
880.989	0.0660478	0.0698446	0.0748263	0.0713667	0.0716117	0.0677989	0.0618299	0.0713945	0.0627531	0.0595045	0.0762828	0.051011	0.0559854	0.0384011	0.0366826	0.0610161	0.0577302	0.0251123	0.0391485	0.00950073
879.985	0.0658741	0.0698609	0.0752181	0.0715579	0.072142	0.0680245	0.0626631	0.0720199	0.0618942	0.0599667	0.0763635	0.0508938	0.0550185	0.0389287	0.036835	0.06092	0.0579057	0.0249385	0.040198	0.0095523
879.014	0.0667657	0.0708526	0.0759251	0.0726975	0.0732154	0.0692376	0.0637063	0.0740161	0.0635938	0.0614127	0.0774444	0.0524482	0.0558227	0.0395704	0.03806	0.0611681	0.0585217	0.0259588	0.0398458	0.0102609
878.009	0.0671997	0.0706704	0.0759721	0.0723366	0.0735137	0.0703406	0.0638157	0.0729513	0.0634114	0.0614837	0.0770084	0.0514625	0.0560364	0.0392283	0.0385382	0.060896	0.0571831	0.0256136	0.0384031	0.00891729
877.003	0.0671859	0.0709117	0.0770862	0.0748195	0.073289	0.0706168	0.0641056	0.0737855	0.0627948	0.062104	0.0774096	0.0519099	0.0561906	0.0397425	0.0390618	0.0612284	0.0575271	0.0257423	0.0389414	0.00975213
875.997	0.0677118	0.0707177	0.0776746	0.0749795	0.07415	0.0704804	0.0651376	0.0731158	0.0652645	0.0621839	0.0776388	0.0528565	0.0553958	0.040782	0.0396681	0.0616229	0.0579608	0.026463	0.0385918	0.00948721
874.991	0.0688948	0.0722157	0.0787214	0.0761369	0.0755351	0.071806	0.0660932	0.0761483	0.0651589	0.0635627	0.0786244	0.0541676	0.0559348	0.041274	0.0409886	0.0614373	0.0580866	0.0272822	0.0406023	0.00948861
873.984	0.0696349	0.0734143	0.0770391	0.0765242	0.0747406	0.0711898	0.0646009	0.0751427	0.0656847	0.0631189	0.0786938	0.0537331	0.0545633	0.0428695	0.0396469	0.062323	0.0578357	0.0258335	0.0391815	0.00873216
873.01	0.0692467	0.0755019	0.0806019	0.0776025	0.0777286	0.073997	0.0670087	0.0768954	0.0670808	0.0644297	0.0804384	0.0556144	0.0551955	0.042986	0.0413281	0.0631872	0.0602996	0.0273041	0.0400527	0.0111578
872.002	0.0706362	0.0729522	0.0808364	0.0773644	0.0767861	0.0729001	0.0651422	0.0750018	0.0670651	0.0641142	0.0808963	0.0552521	0.0549842	0.0423028	0.0411747	0.0617722	0.0582064	0.0275671	0.0393816	0.00949359
870.994	0.0730135	0.0748527	0.0818513	0.0794469	0.0786631	0.0752704	0.0684286	0.078032	0.0691869	0.0669483	0.0828183	0.0569239	0.0562214	0.0450573	0.0434997	0.0656469	0.0620086	0.0292185	0.0413829	0.00983829
869.985	0.0707549	0.0762326	0.0807209	0.0795924	0.0792163	0.0744579	0.0676172	0.0772335	0.0680158	0.0668308	0.0819852	0.0567597	0.0551965	0.0434872	0.0429045	0.0633189	0.060822	0.0284177	0.0406496	0.00921195
869.009	0.0718753	0.0771846	0.0820797	0.0791043	0.0776258	0.0743318	0.0694299	0.0766858	0.0694971	0.0669078	0.0820063	0.0579747	0.0550272	0.0454902	0.0430084	0.0640707	0.0617163	0.0286139	0.0405682	0.00874
867.999	0.0754242	0.0770992	0.0833085	0.0807432	0.0813077	0.0746049	0.0701536	0.0773362	0.0697727	0.0680003	0.0832344	0.0571007	0.0564083	0.0459503	0.0432076	0.0650146	0.0613002	0.0293384	0.0400711	0.00893386
866.989	0.0739757	0.0773827	0.0833926	0.0803803	0.0814811	0.0759323	0.070248	0.0787486	0.0711437	0.067525	0.0829557	0.0580719	0.0558709	0.0453624	0.0434599	0.0651509	0.0605882	0.0290986	0.0406917	0.0100805
866.012	0.0731817	0.0765125	0.08253	0.0799469	0.0811076	0.0748016	0.0700173	0.0780529	0.0692447	0.0665141	0.0827526	0.0576258	0.0551108	0.0453607	0.0432892	0.0637647	0.0607053	0.0270899	0.0392696	0.00845872
865.001	0.0751433	0.0776832	0.0843828	0.0811365	0.0829821	0.0767567	0.0712913	0.078775	0.0719137	0.0685475	0.0836137	0.0584943	0.056102	0.0474172	0.0443532	0.0647715	0.0627965	0.0286071	0.0403695	0.009393
863.99	0.075555	0.0796213	0.0866772	0.0830922	0.0837019	0.0757796	0.0727001	0.0794786	0.0715831	0.0693588	0.0850926	0.0598963	0.0575739	0.0481638	0.0453783	0.0660914	0.0627622	0.03016	0.0409687	0.00946395
863.011	0.0783157	0.0798412	0.085308	0.085722	0.0844923	0.0781971	0.0725445	0.0815722	0.072423	0.0714876	0.0862083	0.061687	0.0579967	0.0482672	0.0464611	0.0672189	0.062251	0.0306222	0.0407254	0.0104885
861.999	0.0785451	0.0816096	0.0874749	0.0858633	0.0850272	0.0806209	0.0742826	0.0810142	0.0745378	0.0712061	0.0870029	0.0621892	0.0571737	0.0491975	0.0463917	0.0680561	0.0632932	0.0307371	0.0431873	0.0100285
860.986	0.0803142	0.0825046	0.0875882	0.0835063	0.0860747	0.0786852	0.0750881	0.0807681	0.0745857	0.072583	0.0855919	0.062155	0.0582936	0.0495935	0.0467711	0.0664964	0.0627671	0.0307969	0.0412801	0.00812685
860.006	0.0819185	0.0833152	0.0899683	0.0863746	0.0882168	0.0812782	0.0744472	0.0814148	0.0757709	0.0749266	0.0872007	0.0647284	0.0625531	0.0514287	0.0487175	0.0681984	0.0648578	0.0323395	0.0420675	0.00990722
858.992	0.0798265	0.0821561	0.0891786	0.0875265	0.0865386	0.0796112	0.0765115	0.0819525	0.0767141	0.0737393	0.0873148	0.0640476	0.0599521	0.0515553	0.0477836	0.0674734	0.0633567	0.0309557	0.0423883	0.00900798
858.011	0.0808601	0.0856482	0.0899926	0.0891091	0.0875682	0.0823541	0.0776929	0.0818101	0.0779809	0.0756212	0.0894623	0.0652686	0.0606527	0.0531137	0.0489453	0.0695414	0.0642558	0.0328884	0.0426801	0.0095288
856.997	0.0814553	0.0837079	0.0899906	0.0864435	0.0879384	0.0800126	0.0762509	0.0814871	0.0773229	0.0743522	0.0875246	0.0635986	0.0604972	0.0524956	0.0472726	0.0696557	0.0647359	0.0321054	0.0415502	0.00756635
856.015	0.0805472	0.0868966	0.0922126	0.0881145	0.0876632	0.0816333	0.0774852	0.0798666	0.0782546	0.075181	0.088499	0.0659848	0.0622486	0.0537861	0.0493424	0.0689262	0.0644412	0.0318795	0.0413803	0.00861617
854.999	0.082962	0.0881233	0.0916063	0.0908862	0.0912584	0.0834621	0.0783932	0.0831939	0.0806111	0.0771589	0.0914913	0.0682491	0.0622645	0.0549712	0.0508434	0.0702869	0.0662718	0.0345727	0.0439987	0.0102914
853.983	0.0825487	0.0871624	0.0922412	0.0884587	0.0900166	0.0817515	0.0803139	0.0820719	0.07791	0.0765268	0.0906189	0.0657998	0.0617662	0.0553129	0.0504312	0.0700198	0.0669481	0.0332091	0.0419684	0.00913158
853	0.0839315	0.0889158	0.0932099	0.0900265	0.0916933	0.0850325	0.0793896	0.0830981	0.0815947	0.0786375	0.0919197	0.0687956	0.0639516	0.0561703	0.0508583	0.0709644	0.0657188	0.0356828	0.0429237	0.0103186
851.983	0.0849276	0.0892144	0.0944188	0.0921483	0.0925589	0.0836898	0.0819603	0.0834485	0.0828623	0.0764722	0.092899	0.0681673	0.0631613	0.0561546	0.0511354	0.0719387	0.0657443	0.0337249	0.043304	0.00923988
851	0.0867427	0.0930348	0.0956906	0.0930366	0.0950897	0.0855011	0.0824363	0.0850085	0.0833316	0.0796951	0.0960963	0.0712718	0.0652928	0.0590619	0.0526987	0.0738092	0.0681331	0.0362609	0.0445268	0.0109707
850.016	0.0887082	0.0920312	0.0952324	0.0947223	0.0955119	0.0879855	0.0830642	0.0839649	0.0845046	0.0814855	0.0937681	0.0716723	0.065424	0.0579835	0.0555802	0.0732381	0.0680585	0.034985	0.0441466	0.00973617
848.997	0.0869107	0.0912415	0.0982014	0.0938835	0.0957822	0.0885397	0.0834734	0.0836706	0.0848713	0.0798429	0.0956485	0.071121	0.0654396	0.0593703	0.0549375	0.0741529	0.0696012	0.0355354	0.0431752	0.0097246
848.012	0.0881152	0.0924622	0.0993744	0.0953068	0.0962579	0.0885477	0.0844794	0.0850708	0.0843511	0.0809932	0.0946074	0.0714044	0.0679197	0.0587096	0.0528301	0.0752912	0.068845	0.0359056	0.0431304	0.00993352
846.993	0.0876024	0.0934746	0.0964342	0.0954098	0.0953017	0.0868773	0.0835212	0.0844867	0.0856934	0.0806699	0.0967822	0.0714091	0.0659874	0.0602476	0.0546453	0.0739185	0.0679893	0.035183	0.0414478	0.00892033
846.007	0.0891224	0.0953827	0.0988361	0.0958338	0.0971223	0.0908991	0.0857096	0.0859656	0.0855966	0.083744	0.0965957	0.07266	0.067887	0.0606736	0.0548934	0.0744143	0.0694683	0.0365633	0.0440061	0.00874106
844.987	0.0914534	0.0960553	0.100118	0.0973754	0.0998245	0.0906509	0.087096	0.0876031	0.0888044	0.0848606	0.098555	0.0743692	0.0688345	0.061939	0.0565933	0.0774346	0.0715845	0.0373798	0.04496	0.0104462
844	0.0916372	0.0985602	0.100522	0.098787	0.099836	0.0897856	0.0877698	0.0865976	0.089517	0.0848206	0.0981629	0.0755114	0.0692527	0.0632462	0.0562823	0.0756148	0.0697509	0.0386762	0.0460314	0.00897006
843.013	0.0915144	0.0980507	0.100363	0.0989623	0.0999591	0.0910835	0.0884906	0.08801	0.0889118	0.0852687	0.0973395	0.0766938	0.070575	0.0638209	0.0585806	0.0779499	0.0725325	0.0391709	0.0452868	0.0101802
841.991	0.0916098	0.0971645	0.101299	0.0992105	0.101608	0.0921067	0.0884837	0.0874183	0.0883958	0.0841072	0.0996243	0.0740807	0.0700603	0.0620238	0.0566655	0.0757422	0.0698974	0.0371048	0.0438047	0.00814666
841.003	0.0933633	0.099445	0.102715	0.099961	0.101544	0.0919205	0.0896804	0.0882239	0.0891488	0.085943	0.100321	0.0767935	0.0704289	0.0637777	0.0571814	0.077724	0.071594	0.0378036	0.0457738	0.00886553
840.015	0.0935025	0.100093	0.103909	0.101568	0.104073	0.0942436	0.0914065	0.0882686	0.0912577	0.0875772	0.101225	0.0774668	0.0734945	0.0649272	0.058321	0.0796106	0.0725311	0.0390511	0.046543	0.0104382
838.992	0.0965363	0.100882	0.104962	0.104269	0.104924	0.0963255	0.094943	0.0915095	0.0931393	0.0890458	0.102767	0.0799642	0.0735903	0.0672534	0.0600961	0.0812717	0.0740625	0.0402549	0.0471783	0.0110028
838.002	0.0965519	0.102039	0.106425	0.103482	0.104897	0.0948888	0.0919092	0.0904342	0.0938353	0.0893974	0.103667	0.0792164	0.0730361	0.0662738	0.0607961	0.0811299	0.0730717	0.0397909	0.0458111	0.0104297
837.013	0.0963398	0.102301	0.106199	0.104183	0.10595	0.0962049	0.0930013	0.0909357	0.0935222	0.0896744	0.102932	0.0792232	0.0732104	0.066706	0.0603458	0.0804773	0.0738461	0.0389069	0.0462424	0.0086016
835.988	0.0973074	0.103348	0.106174	0.104841	0.105693	0.0968373	0.0923352	0.0918032	0.0942598	0.0905736	0.104033	0.0805694	0.0744185	0.0670187	0.0610533	0.0809529	0.0743394	0.0402288	0.0465369	0.0092884
834.998	0.0993365	0.103963	0.108312	0.10677	0.108726	0.0986201	0.095063	0.0938344	0.0953984	0.0923272	0.106048	0.0824392	0.0763049	0.0685715	0.0632204	0.0834339	0.0767416	0.0417874	0.0485045	0.0107088
834.007	0.0999375	0.106929	0.109318	0.107245	0.108803	0.0997617	0.0971851	0.0935583	0.0972426	0.092016	0.107103	0.0828641	0.076523	0.0688794	0.0628228	0.0833945	0.0769866	0.0421766	0.0483708	0.0108939
833.015	0.100431	0.107244	0.109627	0.108915	0.109628	0.100627	0.0972481	0.0944169	0.0975197	0.0936523	0.107089	0.0834879	0.0767849	0.0696927	0.0642811	0.0834759	0.075382	0.0423083	0.0479378	0.0112531
831.989	0.1015	0.106512	0.110288	0.108409	0.110544	0.101021	0.0979082	0.0964681	0.0982359	0.0954444	0.108245	0.0839845	0.0789466	0.0714707	0.0632908	0.0832969	0.0776807	0.0426936	0.0482964	0.0105595
830.997	0.102096	0.108167	0.111481	0.110223	0.111076	0.1014	0.0990093	0.0958031	0.0986263	0.0958971	0.108876	0.0859645	0.0786539	0.0705675	0.0657214	0.0851273	0.0761138	0.0431409	0.047672	0.0099783
830.004	0.103876	0.108567	0.112303	0.111497	0.11242	0.102117	0.0997539	0.0967549	0.100084	0.0968037	0.109209	0.0856282	0.0796382	0.07088	0.0660448	0.085915	0.077537	0.0433515	0.0488137	0.0110213
829.011	0.10416	0.109107	0.112565	0.112823	0.11423	0.104403	0.101249	0.0983106	0.101361	0.0973223	0.110659	0.087456	0.0812396	0.072523	0.0667611	0.0867431	0.0788274	0.0435947	0.0500402	0.0105137
827.983	0.105056	0.11122	0.115222	0.113002	0.114517	0.104991	0.102347	0.0984657	0.101433	0.0980607	0.112095	0.0879684	0.0817894	0.0726456	0.0675766	0.0891138	0.0796499	0.0451001	0.050243	0.0111085
826.989	0.105682	0.111579	0.115126	0.114173	0.114834	0.105101	0.103791	0.099475	0.102763	0.0989936	0.112485	0.0892499	0.0827617	0.0731625	0.0682387	0.0885493	0.0792372	0.0446036	0.0495599	0.0105028
825.995	0.107167	0.11308	0.117791	0.11433	0.116724	0.106425	0.10436	0.101111	0.103797	0.100683	0.113177	0.0902573	0.0831616	0.0746887	0.0689783	0.0899572	0.0800748	0.0456069	0.0503953	0.0109399
825	0.107909	0.113784	0.117598	0.116144	0.116944	0.107008	0.104762	0.100133	0.104253	0.101217	0.114855	0.0913186	0.0845128	0.0744881	0.0704387	0.091391	0.0806043	0.0457232	0.0506327	0.0104408
824.005	0.107542	0.11321	0.116733	0.115725	0.116846	0.10745	0.104749	0.101468	0.104168	0.101106	0.114925	0.0916605	0.0839984	0.0747639	0.0699584	0.0906818	0.0797868	0.0448742	0.049869	0.00913742
823.009	0.109834	0.11656	0.119517	0.117839	0.118504	0.108922	0.107431	0.102635	0.106531	0.103173	0.11634	0.0927935	0.0861709	0.0758888	0.0715292	0.0935324	0.0831518	0.0473731	0.0519796	0.0117027
822.013	0.11117	0.117112	0.120234	0.119152	0.118904	0.110537	0.108992	0.103866	0.107847	0.104586	0.117342	0.0932253	0.0868667	0.0767742	0.0721876	0.0933424	0.0823649	0.0484469	0.0520897	0.0111068
821.017	0.111497	0.118328	0.12121	0.1199	0.120388	0.111422	0.110002	0.105763	0.108726	0.10506	0.118149	0.0948591	0.088777	0.0779449	0.0729424	0.0937978	0.0828245	0.0496923	0.0519346	0.0113325
819.985	0.112965	0.118619	0.122235	0.121315	0.121812	0.112106	0.110722	0.105915	0.110115	0.10639	0.118864	0.0956489	0.0893133	0.0780746	0.0743791	0.0968239	0.0833074	0.0480241	0.0511581	0.0115254
818.988	0.114056	0.120427	0.123854	0.122542	0.122798	0.113809	0.111711	0.107471	0.111518	0.107575	0.121888	0.0976777	0.0899429	0.0792244	0.0747656	0.0958779	0.0835352	0.050038	0.0531195	0.0109755
817.99	0.115812	0.121701	0.124924	0.124024	0.125595	0.11536	0.112857	0.107373	0.11134	0.109784	0.121575	0.0974723	0.0916988	0.0794544	0.0769577	0.0983326	0.0841962	0.0507797	0.0531901	0.0112622
816.992	0.114427	0.12081	0.122734	0.124429	0.123904	0.11411	0.113688	0.107524	0.111987	0.108267	0.120812	0.0985705	0.0916963	0.0795483	0.0759627	0.096768	0.0840504	0.0499872	0.0515381	0.0104102
815.994	0.115992	0.122436	0.125236	0.126111	0.124484	0.1161	0.115875	0.109535	0.114456	0.110575	0.123622	0.100399	0.0924467	0.0817423	0.0766562	0.0978475	0.0850517	0.0499248	0.0514997	0.0117635
814.995	0.117108	0.12293	0.12574	0.126732	0.126614	0.116615	0.11575	0.109586	0.114713	0.11175	0.124186	0.100759	0.0933279	0.0822501	0.0779372	0.0986556	0.0863001	0.0503953	0.0534916	0.0110306
813.995	0.118799	0.124362	0.127233	0.126882	0.126745	0.116682	0.116137	0.111272	0.116294	0.111351	0.12534	0.101357	0.0941536	0.0821979	0.0788303	0.100457	0.0862122	0.0506292	0.0529732	0.0118564
812.995	0.118956	0.124826	0.128505	0.128598	0.127453	0.119591	0.116956	0.112454	0.117179	0.11306	0.125837	0.103539	0.0961116	0.0837125	0.0792481	0.100124	0.084509	0.0520129	0.0527623	0.0107337
811.995	0.120241	0.126256	0.12999	0.129636	0.12866	0.120788	0.118847	0.113623	0.117605	0.115178	0.126583	0.105269	0.096722	0.0844559	0.0808002	0.101325	0.0872561	0.0525455	0.0544473	0.0113664
810.995	0.120985	0.125471	0.13004	0.130098	0.129985	0.122033	0.120109	0.114021	0.118121	0.114496	0.127319	0.104594	0.0968805	0.0846609	0.0808482	0.102156	0.0880766	0.054103	0.0532974	0.0103982
809.994	0.1228	0.12727	0.130998	0.131345	0.13065	0.122553	0.120664	0.114955	0.118326	0.116572	0.129702	0.106558	0.0977922	0.0856957	0.0822395	0.102648	0.0893786	0.0526845	0.0536598	0.0116855
808.992	0.123426	0.128896	0.132559	0.132522	0.131828	0.123859	0.121662	0.116117	0.120999	0.116865	0.131573	0.10703	0.0991111	0.0864382	0.0837694	0.102539	0.0896112	0.054006	0.0561805	0.0109549
807.99	0.124525	0.128105	0.132133	0.132695	0.132399	0.125278	0.122588	0.116454	0.12061	0.117435	0.129801	0.107134	0.0997414	0.0867725	0.0835684	0.104135	0.0897128	0.0533455	0.0536374	0.0106933
806.988	0.124241	0.129994	0.133449	0.133231	0.132187	0.124701	0.122696	0.116869	0.121836	0.117457	0.132427	0.108476	0.0999208	0.087063	0.0839122	0.104593	0.0897324	0.0532624	0.0548639	0.00965096
805.985	0.125461	0.129894	0.135347	0.134309	0.133413	0.126032	0.123501	0.117094	0.122355	0.119376	0.133638	0.108854	0.101408	0.0879013	0.0870722	0.105626	0.0903846	0.0545235	0.0552287	0.0106792
805.017	0.126662	0.131145	0.13489	0.136111	0.1351	0.126806	0.125205	0.120064	0.123806	0.120524	0.136041	0.111649	0.102176	0.0885521	0.0861039	0.105905	0.0909062	0.0540509	0.056482	0.0114383
804.013	0.126629	0.13113	0.136363	0.13606	0.134613	0.127702	0.124534	0.1198	0.124617	0.120299	0.136117	0.110616	0.102314	0.0899135	0.0870627	0.107708	0.0926263	0.0547499	0.0560147	0.0104001
803.009	0.127474	0.132111	0.138215	0.136348	0.136206	0.128851	0.126513	0.121439	0.125438	0.122512	0.135483	0.112879	0.104411	0.0895565	0.0871733	0.106901	0.0913428	0.054624	0.0557375	0.00885343
802.005	0.129967	0.132826	0.139467	0.138441	0.138038	0.130312	0.128565	0.122316	0.126506	0.123304	0.13792	0.113586	0.105035	0.0906479	0.0885677	0.107991	0.0942854	0.056046	0.0556452	0.00959168
801	0.130728	0.134144	0.140535	0.140832	0.137845	0.131628	0.12994	0.123295	0.127373	0.124036	0.140737	0.11489	0.105489	0.0931766	0.0894178	0.11013	0.0958367	0.0577331	0.0560977	0.0102875
799.995	0.131688	0.135689	0.140941	0.139658	0.138217	0.132179	0.130568	0.124544	0.127491	0.125221	0.141512	0.116963	0.106604	0.0927449	0.0901908	0.110175	0.0947938	0.0567879	0.0571729	0.0102393
798.99	0.131801	0.1359	0.142359	0.14283	0.140981	0.133679	0.130928	0.124283	0.129541	0.126638	0.141726	0.116861	0.108212	0.0937956	0.0916206	0.110397	0.097039	0.0585067	0.0573591	0.00922063
797.984	0.132833	0.135725	0.143223	0.143222	0.140243	0.133717	0.131009	0.12569	0.130148	0.127675	0.142445	0.118471	0.107851	0.093742	0.0923407	0.11293	0.0962353	0.0582505	0.0576439	0.0097677
797.012	0.132289	0.135728	0.1422	0.143316	0.142017	0.134757	0.13259	0.126333	0.13068	0.127462	0.143984	0.11824	0.109743	0.0949021	0.0929082	0.112076	0.096669	0.0577226	0.0566649	0.0100844
796.005	0.134032	0.138566	0.145289	0.14328	0.141301	0.136119	0.13339	0.128879	0.132972	0.128816	0.146409	0.119007	0.109921	0.0966378	0.0937623	0.114375	0.0981901	0.0590504	0.0580827	0.0100617
794.998	0.136665	0.137186	0.144576	0.144581	0.143225	0.137595	0.133881	0.128937	0.134042	0.13177	0.14705	0.121731	0.111671	0.0961046	0.0947279	0.115136	0.0984025	0.0592123	0.05814	0.0103305
793.991	0.136263	0.139208	0.145531	0.145993	0.143802	0.138618	0.135928	0.130587	0.136132	0.132729	0.148666	0.121293	0.112222	0.098952	0.0965185	0.116133	0.0989224	0.059259	0.0594134	0.0107966
792.983	0.139036	0.141389	0.149145	0.146814	0.145739	0.140495	0.136691	0.130855	0.136231	0.133578	0.148733	0.123327	0.112938	0.0988507	0.0974071	0.117304	0.101239	0.0619452	0.0599318	0.0106331
792.009	0.139221	0.141091	0.148457	0.147676	0.144828	0.141053	0.137494	0.131197	0.137924	0.13433	0.151233	0.123263	0.11365	0.0997517	0.0977516	0.116587	0.0995124	0.0600495	0.0602792	0.00939557
791.001	0.139607	0.143372	0.150131	0.147829	0.14714	0.142882	0.138566	0.132811	0.138241	0.134989	0.152432	0.125556	0.115373	0.102749	0.100148	0.118838	0.100385	0.0612546	0.0608818	0.00984401
789.991	0.14198	0.143393	0.150269	0.148686	0.146998	0.141862	0.139091	0.132421	0.139338	0.135714	0.152926	0.125041	0.116069	0.102011	0.098703	0.118802	0.101968	0.0613364	0.0600114	0.00816288
789.017	0.141036	0.144732	0.151115	0.148681	0.147635	0.143852	0.140459	0.13411	0.139199	0.136873	0.154144	0.126177	0.116247	0.102056	0.0998481	0.120238	0.101346	0.062036	0.0594191	0.00962172
788.007	0.143024	0.144204	0.151692	0.150032	0.147888	0.145097	0.142138	0.135415	0.140509	0.138032	0.154033	0.126677	0.117827	0.103214	0.100518	0.120626	0.10117	0.0626878	0.0598431	0.00967465
786.997	0.143644	0.145642	0.15172	0.150513	0.14746	0.145541	0.142198	0.135535	0.140616	0.137517	0.156156	0.128099	0.118499	0.102961	0.100351	0.120508	0.102951	0.063368	0.0602874	0.00880104
785.986	0.143742	0.147006	0.153091	0.15137	0.149659	0.147091	0.142761	0.137589	0.140991	0.139218	0.155976	0.12811	0.119745	0.105058	0.102387	0.122285	0.102777	0.0635853	0.0616909	0.00895566
785.01	0.144037	0.147736	0.154318	0.152784	0.151713	0.149308	0.143448	0.138803	0.142891	0.140461	0.157387	0.129629	0.119213	0.105768	0.104161	0.12288	0.10453	0.063945	0.0603006	0.00964644
783.998	0.146081	0.147706	0.154288	0.152646	0.15085	0.150081	0.143678	0.138758	0.144132	0.141187	0.156458	0.130606	0.120765	0.106734	0.103181	0.123984	0.105193	0.0648232	0.0610941	0.00781118
782.986	0.145743	0.147789	0.156061	0.153162	0.151978	0.149096	0.144408	0.1391	0.143508	0.14232	0.157517	0.131319	0.121099	0.106065	0.105685	0.125184	0.104905	0.0646663	0.0609947	0.00874439
782.009	0.148319	0.15018	0.157363	0.154685	0.15233	0.152288	0.146278	0.14106	0.145231	0.142058	0.159382	0.131903	0.123574	0.108153	0.107114	0.125006	0.106088	0.0653334	0.061784	0.00878047
780.996	0.147997	0.15024	0.15809	0.154392	0.153297	0.152374	0.147467	0.140511	0.146305	0.144373	0.159502	0.133912	0.123578	0.110226	0.106131	0.125839	0.104383	0.0662293	0.061678	0.00896567
779.983	0.149867	0.152001	0.158647	0.157064	0.154478	0.154042	0.147431	0.142764	0.14608	0.146017	0.161486	0.13482	0.124797	0.110411	0.107964	0.12609	0.107659	0.066573	0.0627154	0.0093993
779.005	0.151333	0.152159	0.160105	0.156713	0.154499	0.154383	0.149228	0.14274	0.149115	0.147148	0.162373	0.135557	0.126201	0.111905	0.10936	0.127595	0.108279	0.0671971	0.062805	0.00910718
777.991	0.151486	0.152744	0.160171	0.15631	0.153547	0.155886	0.149566	0.143912	0.148485	0.14685	0.162298	0.137273	0.126043	0.110847	0.110536	0.127723	0.107422	0.066382	0.0616091	0.00912606
777.012	0.152669	0.1544	0.161803	0.157851	0.157304	0.156811	0.150394	0.14469	0.149429	0.148432	0.163945	0.138031	0.127904	0.113826	0.110983	0.128425	0.110205	0.0680764	0.06427	0.00949308
775.997	0.151887	0.154363	0.162664	0.158373	0.155657	0.157583	0.150435	0.145336	0.150097	0.148133	0.164878	0.1375	0.128327	0.114034	0.111119	0.130006	0.10944	0.0684378	0.0638137	0.00877812
775.017	0.152972	0.155434	0.162569	0.158585	0.157053	0.158286	0.151669	0.148621	0.151343	0.150725	0.166197	0.139253	0.130585	0.114724	0.112597	0.131219	0.110999	0.0693587	0.064002	0.00941467
774.002	0.154203	0.157447	0.163696	0.16062	0.158294	0.158655	0.153273	0.147429	0.153373	0.150474	0.166116	0.139564	0.129774	0.115108	0.111816	0.130895	0.111329	0.0687734	0.0634767	0.009102
772.986	0.154547	0.157376	0.164674	0.161674	0.159315	0.159638	0.152694	0.14738	0.153009	0.150601	0.167551	0.141542	0.131398	0.115424	0.113211	0.132941	0.111513	0.0684478	0.0643948	0.00866988
772.005	0.156179	0.156471	0.164116	0.16076	0.158862	0.159575	0.153656	0.149537	0.152924	0.151838	0.167988	0.141206	0.131615	0.117225	0.11431	0.131723	0.113274	0.069475	0.064241	0.00891613
770.988	0.155754	0.158502	0.166844	0.162238	0.16072	0.16159	0.154536	0.149996	0.154244	0.152108	0.169933	0.143925	0.132875	0.116736	0.115417	0.133842	0.111786	0.0700081	0.0653351	0.00863619
770.006	0.156719	0.158482	0.167127	0.161354	0.159706	0.161358	0.15388	0.150986	0.154119	0.154749	0.169296	0.142187	0.133006	0.116854	0.114706	0.133695	0.112483	0.0706295	0.0639271	0.00920777
768.989	0.158461	0.159588	0.167591	0.164076	0.161265	0.163212	0.155696	0.151602	0.156021	0.155211	0.170477	0.144876	0.134783	0.119186	0.117455	0.134524	0.113159	0.0715255	0.0650527	0.00919437
768.006	0.158964	0.160788	0.167968	0.163988	0.162302	0.164619	0.155604	0.152092	0.157273	0.154896	0.171628	0.145276	0.135991	0.120411	0.117863	0.135497	0.114105	0.0713764	0.0643022	0.00854895
766.988	0.159277	0.162329	0.170183	0.164838	0.162362	0.16481	0.156441	0.15459	0.157224	0.15686	0.172757	0.145452	0.13667	0.120886	0.119177	0.134931	0.115412	0.0721027	0.065711	0.00873831
766.005	0.160228	0.160012	0.168685	0.164295	0.161556	0.164455	0.156608	0.152721	0.157532	0.156789	0.172111	0.14638	0.135465	0.120296	0.11751	0.136431	0.114649	0.0706476	0.0651881	0.00740749
764.986	0.161102	0.162143	0.171509	0.165687	0.163637	0.166217	0.157138	0.155959	0.157566	0.158385	0.174327	0.148108	0.137984	0.122539	0.119801	0.137563	0.115872	0.0727817	0.0668146	0.00893219
764.002	0.16201	0.163187	0.172395	0.166077	0.164069	0.166806	0.158182	0.15543	0.159781	0.158711	0.175685	0.148889	0.139172	0.122498	0.120837	0.138319	0.11633	0.0722573	0.0676081	0.00850175
762.983	0.163474	0.164096	0.171811	0.167227	0.164451	0.167258	0.159505	0.156127	0.160391	0.16108	0.176314	0.149591	0.140032	0.124205	0.122015	0.137759	0.116714	0.0738628	0.0675875	0.00917763
761.998	0.16306	0.165978	0.173311	0.167288	0.16525	0.167785	0.159763	0.157795	0.161561	0.161395	0.177388	0.150679	0.141659	0.124982	0.121949	0.138309	0.117921	0.0741558	0.0669586	0.00859317
761.013	0.164393	0.165336	0.173161	0.167564	0.166196	0.169346	0.160161	0.157972	0.161743	0.162794	0.17764	0.150272	0.141715	0.124754	0.122923	0.139145	0.118826	0.073256	0.0681694	0.00937936
759.992	0.164311	0.165896	0.172634	0.167675	0.166326	0.169315	0.16048	0.15804	0.161298	0.161069	0.17718	0.152377	0.141488	0.125174	0.122758	0.138857	0.118811	0.0744895	0.0656038	0.00854702
759.006	0.164148	0.166079	0.174185	0.168734	0.166409	0.169042	0.161108	0.158337	0.163177	0.16115	0.178049	0.151139	0.14214	0.126509	0.123087	0.140111	0.119442	0.0747538	0.0669559	0.00747994
757.984	0.166428	0.167944	0.175462	0.169525	0.16833	0.171483	0.162551	0.161343	0.164385	0.16438	0.179573	0.154674	0.144331	0.127767	0.12603	0.143201	0.120171	0.0754646	0.068518	0.00962034
756.998	0.166972	0.168536	0.175809	0.170465	0.168998	0.171825	0.163592	0.161405	0.165099	0.164845	0.180673	0.154843	0.144585	0.128555	0.125146	0.141845	0.121026	0.0755672	0.0677607	0.00985974
756.011	0.165945	0.168756	0.17574	0.170362	0.168293	0.17183	0.162225	0.160388	0.165768	0.164698	0.179972	0.154557	0.144516	0.128622	0.126044	0.14157	0.120891	0.0757571	0.0682785	0.00894712
754.988	0.167531	0.169313	0.176404	0.171083	0.169833	0.173923	0.164608	0.161805	0.165452	0.166093	0.180989	0.155598	0.146052	0.12982	0.127725	0.142984	0.122455	0.0763075	0.0688899	0.00985897
754.001	0.169408	0.169327	0.17737	0.172251	0.170433	0.173947	0.163926	0.16299	0.167468	0.166873	0.180926	0.156766	0.146722	0.130306	0.127693	0.142578	0.121873	0.0763562	0.0697216	0.00910591
753.013	0.168833	0.17026	0.178879	0.172439	0.170869	0.175188	0.164908	0.163057	0.16721	0.168332	0.182744	0.15788	0.147795	0.132443	0.128633	0.144489	0.122788	0.0776463	0.0690512	0.00992851
751.989	0.167851	0.170575	0.1774	0.171359	0.170082	0.174336	0.163766	0.163024	0.167562	0.166733	0.182663	0.156805	0.147752	0.130713	0.128582	0.144214	0.121787	0.0764291	0.0685218	0.00867147
751	0.169656	0.171446	0.178587	0.173099	0.171921	0.175938	0.16535	0.164552	0.168336	0.168778	0.183288	0.158822	0.148709	0.133035	0.129622	0.144543	0.123445	0.0773068	0.0688584	0.0100506
750.011	0.170487	0.172335	0.179188	0.173712	0.172712	0.176174	0.166679	0.165614	0.169048	0.169481	0.183867	0.160104	0.14971	0.133913	0.131097	0.144776	0.123902	0.0791146	0.0698854	0.010205
748.986	0.171373	0.172436	0.180205	0.174156	0.172162	0.176029	0.166679	0.165622	0.169319	0.169253	0.184116	0.159445	0.150047	0.134515	0.131178	0.145128	0.123781	0.0781088	0.0701175	0.00902257
747.996	0.17147	0.172476	0.180476	0.174412	0.173405	0.177254	0.166129	0.166709	0.170176	0.169448	0.185088	0.161154	0.151094	0.136253	0.131493	0.14655	0.125086	0.0804353	0.0710362	0.00987072
747.006	0.170759	0.173523	0.180681	0.174022	0.173673	0.176314	0.167064	0.166627	0.17074	0.170134	0.185815	0.160418	0.150885	0.135909	0.131733	0.147073	0.124493	0.0788834	0.0705283	0.00955312
746.015	0.17186	0.17249	0.181612	0.174447	0.174402	0.179296	0.168782	0.167612	0.171928	0.171707	0.186206	0.161698	0.152315	0.137703	0.132752	0.146841	0.125484	0.0793455	0.0709743	0.010133
744.989	0.173679	0.174956	0.181997	0.176093	0.175644	0.178928	0.168969	0.168708	0.171991	0.172958	0.186532	0.162746	0.152953	0.138702	0.133475	0.147522	0.126608	0.0792666	0.0711767	0.0109909
743.998	0.173373	0.174276	0.183087	0.175916	0.175026	0.178922	0.169382	0.169101	0.173744	0.172823	0.187211	0.163056	0.15409	0.139514	0.134219	0.147259	0.12697	0.0799587	0.071817	0.0106913
743.006	0.173851	0.176309	0.183581	0.176524	0.176839	0.17921	0.170625	0.169756	0.174636	0.173506	0.18773	0.164512	0.155093	0.140305	0.134631	0.148526	0.127787	0.0802952	0.072	0.0111014
742.014	0.173804	0.174832	0.183347	0.176946	0.175892	0.180445	0.170853	0.169771	0.174126	0.174439	0.187672	0.164709	0.154721	0.14066	0.135153	0.150332	0.128242	0.0808489	0.0719088	0.010983
740.986	0.175229	0.176592	0.183203	0.177505	0.176814	0.180704	0.170982	0.170682	0.174637	0.174986	0.189671	0.165924	0.156033	0.1412	0.135683	0.149272	0.127957	0.0811014	0.0724608	0.0110474
739.994	0.174422	0.176156	0.183977	0.177454	0.176734	0.180563	0.170847	0.170976	0.174479	0.174896	0.188898	0.165204	0.15624	0.141737	0.135592	0.149355	0.128408	0.080862	0.0715798	0.0110301
739.001	0.174811	0.177679	0.18441	0.177227	0.177165	0.180906	0.171655	0.170938	0.175668	0.175466	0.18966	0.165815	0.157045	0.142509	0.136469	0.150074	0.128971	0.0812247	0.0720281	0.0108905
738.007	0.174875	0.176791	0.185044	0.178482	0.178531	0.181315	0.171737	0.171411	0.175766	0.176581	0.19033	0.166718	0.158242	0.142807	0.137018	0.15139	0.12895	0.0818875	0.0726581	0.011232
737.013	0.17531	0.177381	0.18472	0.178681	0.177678	0.180935	0.171915	0.171624	0.176662	0.176709	0.190738	0.167353	0.158375	0.14276	0.137563	0.150978	0.130196	0.0818507	0.0721607	0.010813
735.984	0.175916	0.178675	0.185386	0.178529	0.1787	0.181357	0.172776	0.172314	0.176815	0.177653	0.191331	0.167794	0.159269	0.144024	0.13852	0.150555	0.129216	0.0820274	0.0726234	0.0113913
734.989	0.176803	0.178239	0.185972	0.178165	0.178736	0.182152	0.173126	0.172795	0.177306	0.177366	0.191029	0.168395	0.16004	0.144008	0.138493	0.150709	0.130234	0.0823465	0.0728683	0.0114365
733.995	0.176682	0.178767	0.186068	0.178836	0.179431	0.182399	0.172892	0.174088	0.178178	0.1784	0.192075	0.168633	0.160583	0.145388	0.139683	0.152766	0.131287	0.0831039	0.073492	0.0111926
732.999	0.177448	0.179325	0.186895	0.179616	0.178994	0.183223	0.174202	0.173841	0.178157	0.179244	0.19327	0.16962	0.16158	0.146365	0.139702	0.152658	0.131071	0.0837322	0.0737359	0.0115373
732.004	0.176716	0.178935	0.186346	0.179352	0.178865	0.182333	0.173162	0.172735	0.178536	0.178817	0.191757	0.16943	0.161157	0.14533	0.139496	0.152056	0.130819	0.0822722	0.0725149	0.0106123
731.008	0.177283	0.179593	0.186582	0.179184	0.17987	0.182744	0.174563	0.174159	0.179102	0.180256	0.193434	0.170741	0.162322	0.147146	0.1412	0.152897	0.131326	0.0838652	0.0746154	0.011503
730.012	0.178202	0.180096	0.18673	0.179579	0.180127	0.182701	0.174587	0.174641	0.179785	0.180199	0.193766	0.170699	0.163175	0.147047	0.141291	0.153233	0.131974	0.0837823	0.0737616	0.0118415
729.015	0.178587	0.180129	0.187536	0.180437	0.180086	0.183078	0.176001	0.175072	0.179996	0.180466	0.194485	0.171033	0.1641	0.147777	0.141714	0.153703	0.1324	0.0838469	0.0739015	0.0114788
727.983	0.179209	0.180585	0.187986	0.180404	0.180892	0.183462	0.175685	0.175047	0.181101	0.181261	0.19421	0.17219	0.165116	0.148795	0.142469	0.154305	0.132321	0.084774	0.0742325	0.0118312
726.986	0.178798	0.181021	0.187554	0.180623	0.181029	0.182845	0.175989	0.176034	0.180322	0.180828	0.194836	0.172129	0.165248	0.148585	0.141579	0.153584	0.133208	0.0836843	0.0738938	0.0115465
725.988	0.178719	0.181309	0.188723	0.180802	0.181403	0.183352	0.176395	0.175349	0.181427	0.181776	0.195752	0.172911	0.166083	0.149083	0.142961	0.154521	0.133686	0.0843256	0.0743573	0.0114145
724.99	0.179763	0.181323	0.188688	0.181258	0.181443	0.184103	0.176346	0.176542	0.18133	0.183017	0.195949	0.173938	0.167312	0.149851	0.143718	0.155438	0.134368	0.0852232	0.0752192	0.0122998
723.992	0.179673	0.181695	0.18935	0.181298	0.181729	0.183838	0.176552	0.176799	0.181375	0.182651	0.196454	0.174301	0.167591	0.15052	0.144073	0.155144	0.133889	0.0854514	0.0750998	0.0122223
722.993	0.179715	0.181553	0.1887	0.181562	0.182116	0.183915	0.176439	0.176405	0.181968	0.182733	0.196122	0.173981	0.168182	0.150604	0.143933	0.15578	0.134361	0.0855787	0.0748186	0.0120934
721.994	0.17956	0.181502	0.188788	0.181699	0.182645	0.184116	0.17669	0.176579	0.182154	0.182859	0.197143	0.174303	0.168466	0.151394	0.144685	0.156047	0.135433	0.0852282	0.0749021	0.0122583
720.995	0.179659	0.182312	0.189671	0.182658	0.182608	0.184045	0.17751	0.177573	0.182428	0.183467	0.198035	0.175997	0.169204	0.151583	0.145394	0.1564	0.134919	0.0863546	0.0760774	0.0120542
719.996	0.180315	0.183791	0.186286	0.182058	0.182265	0.182449	0.176893	0.177388	0.18353	0.183372	0.194387	0.175728	0.170444	0.151844	0.145011	0.154683	0.130786	0.0851025	0.073078	0.0106405
718.995	0.180129	0.182604	0.189509	0.18269	0.183197	0.184781	0.178344	0.178178	0.183799	0.184928	0.198615	0.17675	0.170949	0.152658	0.146189	0.157514	0.136925	0.086487	0.0756906	0.0126388
717.995	0.180615	0.182875	0.188893	0.18289	0.182888	0.184823	0.177574	0.178162	0.183329	0.184387	0.199472	0.176128	0.170688	0.152935	0.146472	0.157451	0.136824	0.0864256	0.0759738	0.0124618
716.995	0.179983	0.18296	0.189575	0.182523	0.183053	0.184158	0.177875	0.178254	0.183864	0.184888	0.199211	0.176521	0.171272	0.153116	0.146449	0.158259	0.136643	0.0866061	0.0760993	0.0122007
715.994	0.181235	0.183578	0.189595	0.183396	0.183693	0.185032	0.178787	0.179034	0.184668	0.185877	0.199953	0.177565	0.172429	0.153858	0.147401	0.159617	0.137608	0.0872176	0.0769212	0.0129811
714.992	0.181566	0.183469	0.190822	0.183376	0.183822	0.185417	0.179001	0.179583	0.184846	0.185702	0.200255	0.177851	0.172507	0.154903	0.147729	0.160409	0.137803	0.087578	0.0771599	0.0127823
713.991	0.181577	0.184221	0.19073	0.183878	0.183954	0.185043	0.179387	0.179895	0.185447	0.186472	0.201333	0.178814	0.173682	0.155123	0.148965	0.159947	0.138675	0.0884695	0.0770716	0.01297
712.989	0.180737	0.183302	0.189991	0.183331	0.183522	0.184917	0.179314	0.17974	0.185114	0.186382	0.200695	0.178135	0.173088	0.155024	0.148304	0.15972	0.137244	0.0875981	0.076265	0.0126224
711.986	0.18102	0.183698	0.190375	0.183477	0.184662	0.184711	0.179687	0.179602	0.186313	0.186638	0.201413	0.179113	0.174895	0.155968	0.149268	0.159531	0.137686	0.0881241	0.0765858	0.0133694
710.984	0.181885	0.184165	0.190402	0.184241	0.184575	0.185964	0.179079	0.180707	0.186074	0.186506	0.201436	0.179896	0.175114	0.155909	0.148821	0.159845	0.139076	0.0880701	0.0767513	0.0131124
710.016	0.181868	0.184018	0.190583	0.184035	0.18507	0.185362	0.179848	0.18076	0.186037	0.186988	0.201309	0.179607	0.174997	0.156434	0.149914	0.160574	0.138366	0.088211	0.077097	0.0130166
709.013	0.1815	0.184096	0.191168	0.183985	0.184279	0.185949	0.179988	0.180588	0.186927	0.187389	0.202107	0.180885	0.175491	0.156387	0.150686	0.161304	0.1391	0.0891857	0.0773065	0.0133934
708.009	0.181246	0.183578	0.190523	0.184466	0.184405	0.184751	0.179329	0.181006	0.186454	0.187154	0.20231	0.17988	0.175651	0.157134	0.14998	0.160621	0.138592	0.0886577	0.0764713	0.0126595
707.005	0.18154	0.184498	0.190536	0.183918	0.185135	0.185192	0.18039	0.181213	0.187117	0.188259	0.2026	0.181066	0.17654	0.157775	0.150839	0.161425	0.13929	0.0891264	0.0771397	0.0128446
706.001	0.182019	0.184183	0.190939	0.184744	0.186338	0.185818	0.179749	0.181816	0.187505	0.188204	0.203497	0.181969	0.176403	0.157742	0.150972	0.162155	0.139162	0.0895175	0.0772255	0.0127989
704.996	0.181819	0.184908	0.190986	0.184402	0.185548	0.186124	0.181006	0.182221	0.18796	0.188406	0.204127	0.181258	0.177237	0.158454	0.151856	0.162627	0.140048	0.0900376	0.0777722	0.013442
703.991	0.182691	0.185549	0.191078	0.18517	0.186117	0.186208	0.180691	0.182335	0.187744	0.189227	0.203816	0.182516	0.178363	0.159404	0.152471	0.163253	0.140018	0.0900086	0.0775046	0.0134673
702.986	0.18163	0.184591	0.190884	0.184585	0.185964	0.18584	0.180345	0.181786	0.188347	0.188572	0.203526	0.182348	0.178342	0.159019	0.152538	0.162947	0.139958	0.0898353	0.0771525	0.0127064
702.016	0.182147	0.184682	0.190633	0.184236	0.184991	0.185333	0.180193	0.181836	0.188358	0.189046	0.204547	0.181697	0.178722	0.159102	0.152882	0.162644	0.139635	0.0896287	0.0768204	0.0127052
701.01	0.182798	0.184657	0.191158	0.185706	0.186125	0.186081	0.180933	0.18222	0.188929	0.189538	0.205469	0.183538	0.179168	0.159195	0.153313	0.164184	0.140657	0.0902919	0.0777959	0.013138
700.004	0.182202	0.18487	0.191948	0.185427	0.186256	0.185903	0.180802	0.182276	0.188538	0.18936	0.205057	0.183499	0.178914	0.159951	0.153211	0.163669	0.140864	0.0902669	0.078686	0.0132367
698.997	0.183376	0.186112	0.192968	0.186399	0.186826	0.187205	0.181743	0.183815	0.190152	0.190396	0.206204	0.184452	0.180662	0.161073	0.154842	0.165532	0.142953	0.0922692	0.0797733	0.0143645
697.99	0.182873	0.185743	0.192657	0.186955	0.187409	0.18757	0.182379	0.183551	0.190251	0.191254	0.205732	0.184626	0.181087	0.162072	0.154473	0.165816	0.142269	0.0918635	0.0788955	0.0133505
696.983	0.183315	0.185477	0.193328	0.186768	0.187467	0.187961	0.182586	0.183479	0.191326	0.191918	0.206317	0.185824	0.181953	0.162509	0.155709	0.165219	0.142257	0.0923768	0.0784769	0.0133761
696.012	0.18394	0.185975	0.192941	0.187037	0.188055	0.187627	0.182807	0.184731	0.19126	0.19146	0.206859	0.186131	0.182867	0.16246	0.155409	0.166817	0.14426	0.0922041	0.0786579	0.0142932
695.004	0.184405	0.187788	0.193547	0.188562	0.189203	0.188192	0.184014	0.185495	0.192435	0.191537	0.208337	0.186934	0.182666	0.163901	0.157027	0.167538	0.144324	0.0918296	0.0802127	0.0143228
693.995	0.184854	0.187241	0.193827	0.188469	0.189667	0.189158	0.184822	0.185685	0.192321	0.193623	0.209634	0.187721	0.183707	0.16457	0.15824	0.168248	0.144709	0.0938827	0.0805969	0.014592
692.987	0.184125	0.187057	0.192772	0.187972	0.188239	0.188779	0.183995	0.185282	0.192439	0.192851	0.208774	0.187374	0.184436	0.163553	0.157637	0.167502	0.145284	0.0928724	0.0799022	0.013682
692.014	0.184244	0.187553	0.194314	0.188017	0.189051	0.189192	0.183256	0.186202	0.192166	0.193859	0.210646	0.188022	0.185041	0.165404	0.158647	0.169168	0.14531	0.0938597	0.0794383	0.0151391
691.005	0.185903	0.188253	0.194676	0.189511	0.190948	0.190624	0.184624	0.187638	0.193288	0.194196	0.210502	0.188735	0.185624	0.166065	0.159696	0.169181	0.146456	0.0941358	0.0811784	0.0144742
689.995	0.185163	0.187942	0.195287	0.188592	0.188936	0.189729	0.184931	0.187123	0.193847	0.194387	0.211143	0.188821	0.186059	0.16554	0.159697	0.168621	0.146572	0.0941873	0.079977	0.0142203
688.985	0.186357	0.188352	0.195667	0.189778	0.191448	0.189619	0.186069	0.187657	0.194835	0.195894	0.212195	0.190747	0.187265	0.16653	0.16062	0.170908	0.145992	0.0945239	0.0801142	0.0151342
688.011	0.186759	0.188847	0.196245	0.190315	0.191306	0.191119	0.18587	0.188619	0.195354	0.195753	0.212662	0.190282	0.188193	0.167661	0.161217	0.171578	0.146666	0.0954485	0.0814247	0.0147971
687	0.186075	0.189777	0.19643	0.190236	0.191312	0.190802	0.186022	0.188306	0.194164	0.196368	0.211881	0.190927	0.188442	0.166889	0.1613	0.16982	0.147835	0.0952974	0.0799119	0.0143118
685.99	0.18804	0.191379	0.196828	0.191276	0.193537	0.191804	0.187073	0.190576	0.196454	0.198401	0.214518	0.192009	0.188691	0.168805	0.162437	0.172157	0.14887	0.0960712	0.0803043	0.0144613
685.015	0.187003	0.190483	0.196842	0.191453	0.192843	0.191902	0.187076	0.189851	0.196384	0.198352	0.212115	0.192016	0.189429	0.168354	0.162345	0.171396	0.148583	0.0960142	0.0807947	0.0145027
684.003	0.187904	0.190293	0.198225	0.191301	0.194554	0.192563	0.188215	0.190566	0.197861	0.197381	0.213641	0.193314	0.191335	0.169668	0.164701	0.172659	0.15049	0.0971836	0.0810056	0.0153632
682.991	0.188976	0.190922	0.198867	0.192916	0.195066	0.193525	0.188818	0.192735	0.197866	0.198727	0.215564	0.193966	0.191246	0.169773	0.163819	0.172866	0.149374	0.0969258	0.082198	0.0146764
682.015	0.189405	0.192022	0.199423	0.193917	0.195898	0.19418	0.189565	0.192833	0.198894	0.199771	0.216179	0.195297	0.191842	0.171503	0.165805	0.174277	0.150569	0.0976521	0.0821667	0.0164025
681.003	0.190762	0.193778	0.200461	0.194949	0.196882	0.195694	0.191193	0.19298	0.200248	0.20119	0.218019	0.19591	0.193453	0.172283	0.166055	0.17609	0.15236	0.0985556	0.0834074	0.0163853
679.99	0.190624	0.194646	0.200423	0.194758	0.196963	0.195195	0.190894	0.193866	0.200895	0.200628	0.218335	0.196111	0.193955	0.173475	0.166097	0.175341	0.152168	0.0985578	0.0823641	0.0158927
679.013	0.191974	0.194887	0.202992	0.196288	0.199068	0.197726	0.191733	0.195477	0.202597	0.202774	0.219832	0.199175	0.195759	0.174518	0.167617	0.176847	0.152656	0.0994143	0.0833836	0.0166371
678	0.192466	0.194971	0.20209	0.19681	0.199913	0.196667	0.192908	0.195678	0.202027	0.203082	0.220939	0.198256	0.195672	0.174599	0.168737	0.176928	0.153501	0.0992516	0.0836591	0.0162558
676.986	0.193042	0.196186	0.204347	0.197771	0.200711	0.198685	0.193664	0.196151	0.20301	0.204646	0.220961	0.199533	0.197296	0.175718	0.170124	0.178346	0.154299	0.100446	0.0837387	0.0165051
676.008	0.194134	0.197835	0.204328	0.198885	0.200711	0.200074	0.195158	0.19771	0.203674	0.205442	0.222119	0.200763	0.197566	0.176919	0.171107	0.17884	0.155593	0.100439	0.0837236	0.0168568
674.994	0.194265	0.198607	0.205075	0.199142	0.202811	0.200466	0.195654	0.198529	0.205977	0.206342	0.224018	0.202027	0.198861	0.177546	0.171357	0.179667	0.156604	0.101998	0.0848187	0.0169738
674.015	0.196977	0.198888	0.206231	0.201057	0.203298	0.201898	0.197581	0.199625	0.206288	0.207421	0.224411	0.202802	0.201235	0.179052	0.173848	0.179882	0.157436	0.10206	0.0846179	0.0166616
673	0.197337	0.201068	0.207317	0.201645	0.204749	0.202321	0.198278	0.200624	0.208129	0.208069	0.225128	0.203923	0.20096	0.179954	0.173661	0.181396	0.157984	0.102394	0.0860594	0.0173458
671.985	0.197889	0.200917	0.208599	0.202924	0.205622	0.203355	0.198591	0.201573	0.208876	0.209139	0.226069	0.204606	0.203269	0.179807	0.174194	0.182298	0.157833	0.103024	0.0851161	0.0166205
671.006	0.200258	0.2031	0.209143	0.203796	0.207444	0.205339	0.200372	0.203868	0.209669	0.211204	0.227568	0.207017	0.204552	0.182244	0.176355	0.18397	0.161629	0.103613	0.0866134	0.0174901
669.99	0.20163	0.203285	0.211562	0.205829	0.208086	0.20589	0.20075	0.204308	0.211154	0.212315	0.229588	0.207358	0.206187	0.183227	0.177303	0.18564	0.161308	0.10467	0.0869377	0.0172977
669.01	0.202765	0.205056	0.213197	0.207268	0.210017	0.208448	0.203435	0.206089	0.213035	0.214189	0.23035	0.209713	0.207586	0.185401	0.17894	0.186981	0.162268	0.106136	0.0878702	0.0173057
667.993	0.204281	0.20753	0.214429	0.208833	0.212296	0.210036	0.205363	0.208295	0.214341	0.216404	0.232693	0.21155	0.208302	0.186164	0.181114	0.187046	0.163592	0.106174	0.0887491	0.0174812
667.013	0.205858	0.208766	0.215839	0.211065	0.212816	0.210088	0.207129	0.209226	0.216243	0.217097	0.233846	0.212942	0.211108	0.18736	0.181644	0.188281	0.163982	0.107806	0.0886767	0.0176614
665.996	0.207005	0.210476	0.216652	0.212092	0.214538	0.212607	0.207341	0.211142	0.217453	0.21904	0.235969	0.215204	0.211462	0.188667	0.183041	0.189243	0.165474	0.108327	0.0886756	0.0171197
665.015	0.207667	0.21202	0.218784	0.213046	0.216846	0.213627	0.208738	0.21175	0.219199	0.220408	0.237081	0.215652	0.212327	0.189336	0.184144	0.190064	0.168045	0.109192	0.0896417	0.0170878
663.997	0.210742	0.212531	0.221418	0.215658	0.218798	0.215347	0.210818	0.214303	0.220921	0.222293	0.238986	0.218192	0.215327	0.191129	0.185467	0.192059	0.167451	0.110175	0.0894715	0.0170807
663.015	0.210808	0.213576	0.222276	0.216657	0.220042	0.216963	0.212523	0.214508	0.221954	0.223335	0.239557	0.218847	0.216071	0.192275	0.186702	0.191814	0.167294	0.110048	0.0894458	0.0166494
661.997	0.213336	0.216564	0.224996	0.218692	0.221943	0.219476	0.214491	0.217389	0.224718	0.226645	0.242048	0.221277	0.218646	0.194651	0.188887	0.194308	0.169445	0.111676	0.0905377	0.0174663
661.014	0.215056	0.218523	0.226401	0.220895	0.224248	0.220717	0.216791	0.218884	0.226408	0.227789	0.243605	0.222923	0.220102	0.195753	0.190968	0.195641	0.17124	0.112725	0.0912042	0.0171018
659.995	0.216923	0.219997	0.22861	0.222788	0.22545	0.222317	0.219072	0.221064	0.228076	0.230125	0.246123	0.223853	0.221838	0.197849	0.192234	0.197726	0.173359	0.114547	0.0928552	0.0171482
659.012	0.2194	0.222027	0.229815	0.22449	0.228266	0.224754	0.221254	0.222971	0.229855	0.231926	0.24768	0.226406	0.224249	0.198937	0.193895	0.199368	0.174106	0.114216	0.0932351	0.0173175
657.993	0.221563	0.223996	0.232485	0.226869	0.229537	0.227081	0.222441	0.225525	0.231809	0.233419	0.249996	0.227873	0.226043	0.200904	0.195411	0.199307	0.174932	0.1158	0.0929672	0.0173341
657.009	0.223627	0.226796	0.235551	0.228112	0.232774	0.228768	0.224365	0.226412	0.234008	0.235832	0.252085	0.23024	0.227343	0.203491	0.197171	0.201504	0.17643	0.117081	0.093554	0.0170356
655.989	0.225605	0.228477	0.236948	0.231059	0.23431	0.230201	0.22669	0.229528	0.235478	0.237656	0.253511	0.231923	0.230054	0.203157	0.198799	0.202474	0.177876	0.118225	0.0946019	0.0175764
655.005	0.22747	0.230188	0.239166	0.232646	0.236699	0.233276	0.229185	0.231586	0.238842	0.239969	0.255734	0.234009	0.231532	0.20552	0.200962	0.204711	0.179324	0.118728	0.0953551	0.017213
653.984	0.2297	0.231835	0.241718	0.235901	0.239228	0.235121	0.23033	0.233509	0.239633	0.241747	0.256377	0.236092	0.233783	0.207514	0.202011	0.205531	0.180518	0.12001	0.0952051	0.0165721
653	0.231453	0.234412	0.244	0.238254	0.241095	0.237965	0.232962	0.235775	0.241749	0.24432	0.259414	0.238198	0.235278	0.209369	0.20487	0.207028	0.182638	0.120409	0.096917	0.0166946
652.015	0.234653	0.236496	0.247396	0.239872	0.243832	0.240278	0.235894	0.237423	0.245543	0.246586	0.261607	0.240577	0.238035	0.211606	0.207395	0.209536	0.184031	0.122433	0.097809	0.0174899
650.993	0.235624	0.2395	0.249419	0.243212	0.246284	0.242881	0.237938	0.240557	0.247249	0.249031	0.264206	0.242387	0.239629	0.213014	0.208655	0.211143	0.185273	0.123775	0.0977998	0.0169903
650.007	0.238504	0.241351	0.251399	0.244622	0.248276	0.245277	0.239999	0.242057	0.24937	0.250923	0.266137	0.243899	0.241087	0.214066	0.21015	0.210718	0.186602	0.125123	0.0982971	0.0165825
648.985	0.241952	0.245418	0.25483	0.248016	0.251917	0.247696	0.24372	0.245919	0.252526	0.253757	0.268887	0.24823	0.244027	0.21727	0.213207	0.21489	0.189008	0.12697	0.0990882	0.0176411
647.999	0.244181	0.246998	0.257692	0.251268	0.254189	0.250686	0.245926	0.24836	0.25499	0.256519	0.271935	0.250307	0.246161	0.219289	0.214373	0.216942	0.190312	0.127497	0.100316	0.0178231
647.013	0.246845	0.248957	0.259988	0.252917	0.257756	0.253202	0.247993	0.249277	0.257831	0.258594	0.273846	0.252445	0.248163	0.221067	0.216664	0.217575	0.191508	0.128631	0.101081	0.017213
645.989	0.24961	0.251993	0.263195	0.255721	0.259183	0.25529	0.251683	0.25215	0.259457	0.261017	0.276425	0.254621	0.250456	0.223007	0.2187	0.219682	0.194088	0.130644	0.101918	0.0175951
645.002	0.252894	0.254361	0.26582	0.259748	0.262348	0.258532	0.254289	0.255904	0.263674	0.263419	0.278605	0.257095	0.252846	0.22613	0.221196	0.221763	0.195272	0.131595	0.102223	0.0174285
644.015	0.255925	0.25851	0.269351	0.262522	0.266384	0.262157	0.256862	0.258742	0.265097	0.267473	0.281822	0.260731	0.255989	0.228127	0.224343	0.224254	0.196969	0.134006	0.103963	0.0183167
642.991	0.259274	0.261316	0.272646	0.265184	0.268343	0.264601	0.260197	0.262981	0.268621	0.270057	0.284724	0.262061	0.258074	0.230831	0.22596	0.226344	0.199441	0.134336	0.104794	0.0177975
642.003	0.26129	0.263722	0.274202	0.26839	0.271229	0.26725	0.263093	0.264234	0.271145	0.271918	0.287106	0.265286	0.260842	0.232608	0.227591	0.228121	0.201082	0.135436	0.10518	0.0174955
641.015	0.265647	0.267474	0.278635	0.27119	0.275058	0.270653	0.267061	0.268148	0.273494	0.275712	0.290443	0.268434	0.264423	0.235918	0.230897	0.230827	0.203296	0.137258	0.105997	0.0175259
639.99	0.268084	0.270656	0.282256	0.274842	0.279048	0.274184	0.270471	0.272162	0.278266	0.279058	0.292869	0.270826	0.265823	0.238285	0.234092	0.23262	0.205182	0.139357	0.10674	0.0181546
639.001	0.271986	0.274274	0.285601	0.278376	0.28203	0.277259	0.272527	0.274331	0.281157	0.282086	0.296506	0.273765	0.268644	0.240337	0.236861	0.23517	0.208302	0.140138	0.107548	0.0174217
638.012	0.275334	0.276733	0.28852	0.282209	0.284236	0.280381	0.276236	0.277359	0.283523	0.285181	0.299314	0.276482	0.271702	0.242927	0.239202	0.237246	0.209893	0.142246	0.109595	0.0180809
636.986	0.278393	0.28019	0.293024	0.285529	0.289267	0.284432	0.280148	0.281284	0.287999	0.288783	0.302743	0.27972	0.275414	0.245996	0.241946	0.240264	0.211161	0.144421	0.110127	0.0187718
635.997	0.281426	0.283016	0.295857	0.288551	0.291865	0.288249	0.282975	0.28453	0.291214	0.291973	0.304044	0.282349	0.277691	0.248483	0.244367	0.241518	0.212492	0.145106	0.110761	0.0181496
635.007	0.285937	0.28837	0.300478	0.291649	0.295295	0.291234	0.28733	0.288686	0.293975	0.29542	0.308841	0.285605	0.279179	0.251631	0.246842	0.245419	0.216104	0.148374	0.113116	0.0186768
634.017	0.288601	0.290465	0.302749	0.295864	0.298835	0.295226	0.289385	0.290549	0.297305	0.297347	0.311826	0.28945	0.282856	0.254046	0.249397	0.246876	0.216416	0.148792	0.11257	0.0186274
632.99	0.292524	0.294233	0.305949	0.299141	0.302534	0.297836	0.293276	0.294204	0.300875	0.302381	0.315066	0.291248	0.2854	0.255862	0.252643	0.249386	0.219374	0.150687	0.113203	0.018696
631.999	0.295796	0.297632	0.310712	0.302592	0.306448	0.301909	0.296983	0.297194	0.303156	0.304506	0.317997	0.295422	0.287969	0.259183	0.254764	0.251319	0.22112	0.152546	0.114453	0.0190155
631.008	0.298992	0.30064	0.313597	0.306161	0.309727	0.304389	0.299498	0.300585	0.307118	0.307818	0.320118	0.297763	0.291551	0.26097	0.257553	0.253699	0.223521	0.15361	0.116243	0.0183586
630.017	0.302709	0.304689	0.317214	0.310144	0.313403	0.308148	0.30364	0.304481	0.310188	0.311744	0.323529	0.30145	0.294291	0.264238	0.260252	0.256854	0.225634	0.15563	0.117644	0.0188699
628.989	0.305432	0.307861	0.319708	0.312351	0.31666	0.311672	0.306327	0.306581	0.313467	0.314477	0.326871	0.303023	0.29643	0.266841	0.26221	0.257821	0.22726	0.157101	0.117417	0.0184462
627.997	0.30921	0.310571	0.32338	0.316791	0.319694	0.314961	0.310143	0.310205	0.316558	0.317532	0.329732	0.306308	0.298828	0.26918	0.265726	0.260578	0.22951	0.158319	0.118875	0.0191346
627.005	0.313529	0.314844	0.327787	0.320959	0.324396	0.318428	0.314037	0.314486	0.320396	0.321504	0.333389	0.309282	0.302604	0.272426	0.268754	0.263285	0.231859	0.161021	0.120417	0.0196662
626.013	0.317608	0.318759	0.331782	0.324316	0.326952	0.322565	0.317713	0.318047	0.323679	0.324769	0.335534	0.31285	0.305542	0.275588	0.271095	0.265921	0.234677	0.162627	0.121415	0.0197986
624.983	0.320176	0.321604	0.334441	0.327284	0.329809	0.324855	0.320615	0.320786	0.3262	0.327305	0.339537	0.315487	0.307418	0.277711	0.273337	0.266768	0.236135	0.163689	0.122401	0.0195173
623.99	0.324293	0.3244	0.338405	0.329798	0.333993	0.328974	0.323798	0.323646	0.330146	0.33056	0.341984	0.317983	0.311057	0.280423	0.276019	0.270182	0.237595	0.165678	0.12281	0.0192301
622.997	0.326362	0.327217	0.341129	0.333362	0.336087	0.332037	0.326126	0.327826	0.331589	0.333251	0.344147	0.320606	0.312915	0.281958	0.277515	0.271787	0.239387	0.166426	0.124182	0.0194671
622.004	0.329824	0.331108	0.344325	0.336433	0.339584	0.334752	0.329503	0.330773	0.336122	0.336481	0.347868	0.323813	0.315939	0.285315	0.280746	0.274121	0.240608	0.168097	0.123837	0.0194712
621.01	0.33347	0.334916	0.348251	0.340712	0.343879	0.338249	0.333094	0.333536	0.339479	0.340396	0.350801	0.32731	0.318039	0.287486	0.283545	0.276932	0.242947	0.170368	0.125604	0.0194228
620.016	0.337357	0.337986	0.351866	0.344418	0.34769	0.341253	0.337244	0.338358	0.343668	0.3434	0.354493	0.330453	0.322011	0.290318	0.285986	0.279856	0.247382	0.172346	0.127024	0.0197216
618.985	0.340956	0.341744	0.355133	0.347888	0.35004	0.345429	0.339625	0.340392	0.345445	0.346951	0.357053	0.332429	0.324435	0.292974	0.289038	0.281555	0.247945	0.17367	0.127504	0.0195026
617.99	0.344441	0.344991	0.358364	0.351076	0.353819	0.349004	0.343615	0.343954	0.34885	0.349762	0.360287	0.335832	0.327593	0.295514	0.291306	0.284561	0.249792	0.175272	0.129185	0.0201705
616.995	0.347542	0.348494	0.362394	0.354885	0.357261	0.352726	0.346558	0.34798	0.352156	0.353372	0.363738	0.339395	0.330587	0.299385	0.293534	0.286462	0.251919	0.176801	0.129846	0.0202184
616	0.350751	0.35134	0.364982	0.357542	0.360287	0.354994	0.349659	0.349785	0.355388	0.355937	0.364724	0.34107	0.332374	0.301119	0.296846	0.287899	0.253251	0.17782	0.129603	0.0193585
615.005	0.353673	0.355051	0.368358	0.36152	0.363266	0.359142	0.353044	0.353966	0.358424	0.35826	0.368592	0.344526	0.335309	0.303201	0.298085	0.291136	0.255715	0.179579	0.131395	0.0201691
614.009	0.357252	0.357768	0.371564	0.364436	0.36622	0.361485	0.356377	0.355207	0.360895	0.36227	0.371816	0.346551	0.337913	0.306253	0.300383	0.292706	0.257384	0.181112	0.131775	0.0200088
613.013	0.359851	0.360593	0.373066	0.366649	0.368876	0.363947	0.358088	0.359232	0.364037	0.363871	0.373883	0.34914	0.339232	0.307538	0.30296	0.294334	0.258487	0.182131	0.134332	0.0198241
612.017	0.363098	0.364378	0.377667	0.370549	0.372031	0.367656	0.361725	0.362437	0.367252	0.367117	0.376177	0.352304	0.342624	0.310421	0.305501	0.296142	0.260624	0.183765	0.133283	0.020124
610.984	0.36567	0.366695	0.380472	0.373641	0.374452	0.370179	0.364301	0.364305	0.36928	0.370332	0.37876	0.354512	0.344982	0.311972	0.307268	0.299472	0.262967	0.185206	0.135058	0.0203423
609.987	0.368463	0.369932	0.383558	0.37627	0.376646	0.373282	0.367372	0.368129	0.372344	0.372736	0.382522	0.355833	0.346943	0.314889	0.310111	0.301188	0.264244	0.187192	0.136776	0.0207561
608.99	0.371335	0.371465	0.385548	0.378087	0.378842	0.374966	0.368638	0.369376	0.374726	0.374268	0.383219	0.358208	0.349256	0.316208	0.311544	0.30151	0.265363	0.187434	0.136849	0.0199895
607.993	0.373424	0.374407	0.387948	0.381742	0.381686	0.377797	0.37199	0.372556	0.376965	0.376212	0.386268	0.359798	0.3508	0.318001	0.312957	0.302723	0.266842	0.188831	0.1365	0.0202193
606.995	0.37657	0.376122	0.390796	0.383268	0.384454	0.380347	0.373567	0.373714	0.378374	0.379264	0.387651	0.362135	0.352702	0.31978	0.315032	0.30588	0.267094	0.189571	0.136704	0.0196865
605.998	0.378442	0.378936	0.393115	0.385814	0.386564	0.382934	0.376683	0.376417	0.381089	0.381276	0.390226	0.364626	0.354545	0.32135	0.317257	0.306959	0.27013	0.190928	0.138991	0.0202674
605	0.380429	0.381167	0.395346	0.387484	0.387832	0.384459	0.378597	0.379134	0.383577	0.382769	0.392768	0.366492	0.356085	0.323877	0.318231	0.308139	0.27107	0.19238	0.138902	0.0203686
604.001	0.382689	0.382969	0.398	0.389816	0.390735	0.3872	0.380198	0.380736	0.385444	0.385064	0.395071	0.368229	0.358018	0.324753	0.320112	0.310297	0.272477	0.193761	0.140468	0.0209738
603.003	0.385458	0.384916	0.398393	0.391703	0.391883	0.3883	0.381894	0.38261	0.387701	0.386996	0.39566	0.369365	0.358905	0.326386	0.32127	0.310658	0.272703	0.193918	0.139949	0.0205219
602.004	0.386205	0.387189	0.400353	0.393206	0.393055	0.39063	0.383105	0.383465	0.388176	0.388627	0.39688	0.37125	0.360503	0.327151	0.321924	0.311819	0.273722	0.194134	0.140504	0.0198231
601.005	0.388297	0.388716	0.402099	0.394883	0.395804	0.392022	0.385415	0.385143	0.389868	0.389544	0.398119	0.37244	0.361834	0.329026	0.32446	0.312886	0.274687	0.195873	0.140904	0.0202925
600.005	0.389965	0.390101	0.402953	0.396576	0.396988	0.393316	0.387269	0.387204	0.391365	0.391195	0.399237	0.374136	0.362643	0.330348	0.324536	0.3141	0.276084	0.195729	0.141254	0.020151
599.006	0.391713	0.390939	0.404746	0.397893	0.398167	0.394569	0.387331	0.387746	0.392902	0.392184	0.399807	0.375007	0.363766	0.33104	0.326332	0.314337	0.276354	0.196406	0.140997	0.0202208
598.006	0.391842	0.392215	0.40612	0.398739	0.399042	0.395593	0.389218	0.388293	0.393502	0.393272	0.401733	0.375474	0.364896	0.331942	0.326725	0.315923	0.277974	0.197464	0.142589	0.0202771
597.006	0.392948	0.393881	0.407002	0.400942	0.399905	0.396896	0.390306	0.390197	0.395324	0.394803	0.403314	0.37625	0.366025	0.333188	0.327596	0.317089	0.278584	0.198399	0.143894	0.0208767
596.005	0.39404	0.394434	0.407706	0.401103	0.400676	0.397122	0.39094	0.391268	0.395706	0.395403	0.403024	0.376927	0.366684	0.333564	0.328575	0.316596	0.278136	0.198551	0.142559	0.0199216
595.005	0.395154	0.395521	0.408637	0.402251	0.401082	0.398157	0.392055	0.392412	0.3961	0.3961	0.403909	0.377977	0.367042	0.333813	0.329164	0.317424	0.279379	0.199149	0.143106	0.0200483
594.004	0.396579	0.395469	0.409603	0.403071	0.402265	0.399134	0.392558	0.39297	0.396955	0.396526	0.404515	0.378059	0.368066	0.334506	0.329537	0.318771	0.279603	0.199682	0.143733	0.0202682
593.003	0.396776	0.397327	0.409974	0.40347	0.403048	0.400298	0.392752	0.394037	0.397357	0.396816	0.40473	0.378927	0.368253	0.335277	0.329691	0.319166	0.280468	0.199601	0.144632	0.0201561
592.001	0.397026	0.396308	0.409749	0.403596	0.402534	0.400163	0.393091	0.392846	0.397905	0.397256	0.405097	0.378686	0.368768	0.335187	0.330479	0.319698	0.27975	0.199733	0.14348	0.019517
590.999	0.396999	0.396485	0.409937	0.403575	0.402859	0.399943	0.393149	0.393336	0.397866	0.396663	0.404792	0.378821	0.368575	0.334923	0.329894	0.319365	0.279475	0.199532	0.143786	0.0196934
589.997	0.39616	0.396571	0.409478	0.403417	0.403449	0.399526	0.393315	0.392806	0.397103	0.396469	0.405251	0.377976	0.36793	0.335353	0.329573	0.319176	0.280181	0.199925	0.143747	0.0195073
588.995	0.396578	0.396876	0.409859	0.403113	0.402768	0.399733	0.392781	0.392681	0.39688	0.396698	0.40531	0.378215	0.368019	0.334643	0.329622	0.319137	0.279777	0.199898	0.143653	0.0191506
587.993	0.397022	0.396241	0.408363	0.40364	0.402409	0.398687	0.39292	0.392939	0.396626	0.395598	0.403905	0.378278	0.367082	0.334836	0.329234	0.318571	0.279463	0.199153	0.143946	0.0191775
586.99	0.395809	0.395835	0.408108	0.402383	0.401402	0.398989	0.392125	0.391712	0.39626	0.395656	0.404061	0.377708	0.366959	0.334141	0.328981	0.319023	0.278926	0.199355	0.144039	0.0193643
585.987	0.394562	0.394596	0.407534	0.401147	0.400761	0.397664	0.391678	0.391108	0.394909	0.395502	0.402656	0.376802	0.366493	0.333693	0.328037	0.317748	0.278874	0.198698	0.143557	0.0192262
584.984	0.393184	0.394644	0.406043	0.400445	0.399891	0.397337	0.390427	0.390789	0.395457	0.393562	0.401947	0.376244	0.365596	0.333087	0.326977	0.316722	0.278038	0.198438	0.143366	0.0190225
584.017	0.392687	0.392958	0.405658	0.400092	0.398823	0.396472	0.388631	0.389432	0.39319	0.392861	0.401025	0.37567	0.365176	0.331389	0.326429	0.31631	0.27684	0.198323	0.143393	0.0191659
583.013	0.391834	0.392847	0.403165	0.398623	0.396887	0.394984	0.387913	0.388614	0.391563	0.3911	0.399831	0.373744	0.362791	0.329754	0.325344	0.315187	0.276973	0.196425	0.142275	0.0187034
582.009	0.390433	0.39035	0.402168	0.396718	0.395205	0.39285	0.385271	0.385901	0.389882	0.389746	0.397372	0.371867	0.362172	0.329117	0.324382	0.313687	0.275333	0.196427	0.142073	0.0185561
581.005	0.388758	0.388609	0.400785	0.395434	0.394887	0.391661	0.384346	0.385138	0.389079	0.388799	0.396891	0.37173	0.360488	0.328087	0.323442	0.31322	0.274648	0.19533	0.141549	0.0186877
580	0.387079	0.387327	0.398549	0.39331	0.392461	0.390279	0.383377	0.383355	0.387615	0.386965	0.394246	0.369929	0.360004	0.32657	0.321368	0.311661	0.274041	0.195092	0.14114	0.0186582
578.996	0.384997	0.385006	0.396145	0.391172	0.390538	0.387965	0.380833	0.380597	0.384475	0.38466	0.392745	0.367869	0.357783	0.324805	0.319723	0.310508	0.272093	0.194197	0.140576	0.0185373
577.991	0.382989	0.382588	0.39384	0.389263	0.388474	0.385504	0.378897	0.378512	0.382741	0.382322	0.391395	0.365694	0.35576	0.323057	0.317938	0.308793	0.271037	0.19323	0.139676	0.0183255
576.985	0.381024	0.380872	0.392398	0.38735	0.386012	0.383579	0.376389	0.376824	0.380915	0.380878	0.389462	0.364078	0.354213	0.321917	0.316583	0.308004	0.270007	0.19213	0.139321	0.0182825
576.017	0.379034	0.378571	0.390374	0.385038	0.383953	0.381388	0.374615	0.374743	0.378791	0.37839	0.388374	0.362027	0.352128	0.320021	0.314811	0.306322	0.269004	0.19101	0.13985	0.0186792
575.011	0.376583	0.376569	0.387275	0.383028	0.382175	0.378996	0.372748	0.372587	0.376461	0.376531	0.385981	0.359607	0.349761	0.318239	0.312582	0.304557	0.268299	0.189988	0.139195	0.0186284
574.005	0.374287	0.373868	0.385168	0.380295	0.379572	0.376038	0.369826	0.370024	0.374135	0.374036	0.382852	0.357686	0.347992	0.315777	0.311161	0.302911	0.266383	0.18905	0.138409	0.0189363
572.999	0.371829	0.371794	0.382705	0.377449	0.37668	0.374075	0.367249	0.367594	0.371277	0.371574	0.380871	0.355234	0.345684	0.313969	0.309016	0.301368	0.266062	0.187856	0.138299	0.0184335
571.992	0.36907	0.369064	0.380517	0.374857	0.373817	0.370994	0.364556	0.363972	0.369418	0.368367	0.378439	0.352542	0.343444	0.312205	0.306977	0.299617	0.263562	0.186673	0.137247	0.0183525
570.985	0.366274	0.365715	0.376626	0.371473	0.370621	0.367775	0.361633	0.361676	0.365779	0.365732	0.375346	0.349836	0.341081	0.309943	0.304663	0.297312	0.261093	0.185076	0.135955	0.0185137
570.016	0.363243	0.362838	0.372807	0.369176	0.367901	0.365254	0.358226	0.358581	0.362974	0.36291	0.372361	0.34788	0.337401	0.306879	0.302311	0.295465	0.259717	0.183517	0.136108	0.0180343
569.008	0.359525	0.358535	0.369161	0.36509	0.363925	0.361282	0.354919	0.354827	0.360068	0.358954	0.369373	0.343762	0.334772	0.304508	0.299097	0.292349	0.2575	0.181629	0.134065	0.0174688
568.001	0.356183	0.356652	0.367121	0.361917	0.360788	0.358119	0.35244	0.352067	0.356743	0.356389	0.366094	0.341603	0.332231	0.301622	0.297049	0.290347	0.255644	0.181083	0.133397	0.0175917
566.993	0.352352	0.352596	0.363116	0.357957	0.357431	0.354391	0.34752	0.347885	0.35274	0.352979	0.362951	0.337996	0.328831	0.298291	0.294115	0.288738	0.253683	0.178708	0.13292	0.0175946
565.985	0.34893	0.349179	0.359966	0.354626	0.353765	0.351267	0.345122	0.344892	0.350426	0.349735	0.360377	0.334524	0.325715	0.296519	0.291262	0.286242	0.251709	0.177312	0.131578	0.0177236
565.014	0.345793	0.345836	0.355866	0.35164	0.350927	0.347871	0.341232	0.341028	0.346346	0.34689	0.356614	0.331883	0.323436	0.293432	0.28916	0.28297	0.249505	0.175826	0.131001	0.0177846
564.005	0.341249	0.341373	0.352219	0.347051	0.345906	0.343728	0.337171	0.337379	0.341762	0.342389	0.3535	0.328248	0.319329	0.289553	0.285231	0.280045	0.246533	0.173555	0.129055	0.0173109
562.997	0.337165	0.337965	0.34749	0.342953	0.342278	0.339454	0.332802	0.33301	0.337957	0.338179	0.348924	0.324881	0.31596	0.286848	0.281956	0.276973	0.24485	0.1717	0.128745	0.0174042
561.988	0.333134	0.333179	0.343604	0.339023	0.337313	0.335927	0.329307	0.329025	0.333061	0.334102	0.34582	0.321071	0.312501	0.283092	0.278809	0.274987	0.242231	0.169851	0.126925	0.01757
561.016	0.329677	0.329461	0.339839	0.335095	0.334387	0.331536	0.324687	0.32588	0.330583	0.331067	0.341722	0.317393	0.308074	0.280863	0.275708	0.272249	0.239858	0.167864	0.126778	0.0175246
560.006	0.324453	0.325057	0.335101	0.330118	0.32984	0.326909	0.320984	0.320177	0.326081	0.326244	0.337855	0.313572	0.305058	0.276663	0.272004	0.268708	0.236963	0.1655	0.12519	0.0174504
558.996	0.319579	0.320106	0.32991	0.325501	0.324674	0.321969	0.31657	0.316177	0.321216	0.321502	0.333895	0.309746	0.30145	0.273044	0.268932	0.265083	0.234767	0.163485	0.123403	0.0170173
557.986	0.31537	0.315623	0.326185	0.320492	0.320221	0.317683	0.311677	0.311906	0.316676	0.317814	0.329454	0.305519	0.297148	0.269525	0.265234	0.262661	0.231817	0.161266	0.12206	0.0172736
557.014	0.311043	0.311552	0.321319	0.316046	0.316179	0.313447	0.307356	0.307401	0.31245	0.313413	0.325474	0.301286	0.293512	0.265384	0.261667	0.259067	0.228527	0.159151	0.121008	0.0167995
556.003	0.307246	0.30724	0.317984	0.312571	0.311477	0.308984	0.303444	0.303575	0.308117	0.309037	0.321453	0.297737	0.289684	0.262217	0.258569	0.256719	0.226416	0.157441	0.119491	0.0172065
554.992	0.302195	0.302329	0.31223	0.307292	0.306562	0.304381	0.298402	0.298901	0.303563	0.304456	0.317016	0.293862	0.285369	0.258882	0.25465	0.253324	0.22327	0.15508	0.118402	0.0172427
553.981	0.297187	0.297959	0.307468	0.30306	0.301973	0.299374	0.293564	0.294053	0.298669	0.300098	0.313094	0.289266	0.28185	0.25501	0.250999	0.249967	0.22095	0.152854	0.117358	0.0170593
553.008	0.29329	0.294031	0.304377	0.298693	0.298399	0.295422	0.289527	0.290577	0.295682	0.296234	0.309973	0.286024	0.278316	0.252217	0.248272	0.24762	0.218705	0.151858	0.116444	0.0176232
551.996	0.288956	0.288974	0.298716	0.293984	0.293501	0.291063	0.285108	0.285325	0.290779	0.292075	0.305304	0.281503	0.274221	0.248279	0.244616	0.243785	0.215974	0.149223	0.114464	0.0174517
550.984	0.283577	0.284303	0.293906	0.289226	0.288342	0.285685	0.280435	0.280572	0.286308	0.286929	0.300267	0.277208	0.269704	0.244258	0.240436	0.240387	0.212142	0.146691	0.113209	0.0167907
550.01	0.278999	0.279754	0.289254	0.284849	0.283928	0.28171	0.27609	0.276405	0.281778	0.282506	0.296374	0.274033	0.265895	0.240638	0.236769	0.237018	0.210325	0.144343	0.113005	0.0170133
548.998	0.274042	0.274491	0.283941	0.27989	0.279081	0.276498	0.27073	0.271385	0.276447	0.278506	0.291823	0.269589	0.261694	0.236715	0.232795	0.233477	0.206707	0.141586	0.110067	0.0164584
547.985	0.269505	0.270525	0.280471	0.274959	0.274604	0.272058	0.266597	0.266894	0.272354	0.27404	0.288592	0.265447	0.25817	0.233496	0.22975	0.232771	0.204567	0.140279	0.110385	0.0177065
547.01	0.265673	0.266278	0.276384	0.271096	0.270417	0.268147	0.262314	0.263363	0.268618	0.270143	0.284641	0.261593	0.254685	0.230071	0.226706	0.228948	0.202921	0.138469	0.109221	0.0172944
545.997	0.261138	0.261427	0.271631	0.266182	0.265993	0.263476	0.257994	0.258703	0.264248	0.265319	0.280303	0.257106	0.250449	0.226425	0.22289	0.224908	0.200061	0.135952	0.107982	0.0169938
544.984	0.255681	0.256128	0.265665	0.260924	0.260954	0.258238	0.252422	0.253313	0.259004	0.260831	0.275035	0.252878	0.246211	0.222282	0.218688	0.221919	0.196361	0.133602	0.106602	0.0167874
544.008	0.251166	0.251914	0.261203	0.256498	0.256043	0.253801	0.248162	0.2492	0.254377	0.256256	0.271603	0.248837	0.242345	0.218513	0.215339	0.218769	0.194805	0.131522	0.10533	0.0173469
542.995	0.24606	0.246944	0.25665	0.251528	0.251273	0.248775	0.243184	0.244315	0.249706	0.251601	0.266774	0.244833	0.237826	0.214854	0.211606	0.215302	0.190705	0.128879	0.10344	0.016702
542.019	0.242414	0.243248	0.253145	0.247781	0.247523	0.245356	0.239269	0.240563	0.246183	0.247802	0.264163	0.241195	0.234832	0.211828	0.208572	0.214134	0.190562	0.127869	0.104783	0.0174548
541.005	0.238293	0.239219	0.248761	0.243456	0.243039	0.241108	0.235382	0.236925	0.242504	0.243769	0.260339	0.237046	0.231449	0.208546	0.205045	0.209762	0.187507	0.125989	0.10247	0.0172404
539.99	0.232661	0.233609	0.242902	0.237676	0.237306	0.235536	0.229995	0.230748	0.236952	0.238559	0.254594	0.23245	0.226379	0.204126	0.200996	0.205702	0.182839	0.123023	0.100339	0.0168274
539.013	0.227205	0.227899	0.237607	0.232607	0.232525	0.229981	0.224683	0.226219	0.231943	0.2336	0.249897	0.227886	0.221768	0.19986	0.196712	0.201893	0.179311	0.120448	0.0981365	0.0165875
537.998	0.221785	0.222834	0.232434	0.227311	0.227082	0.225147	0.219362	0.22049	0.226486	0.22832	0.245022	0.223075	0.217001	0.195404	0.192575	0.199365	0.176984	0.117811	0.0978383	0.0165522
536.983	0.21801	0.219309	0.228878	0.223327	0.223283	0.221104	0.215559	0.216963	0.22308	0.224683	0.242309	0.219599	0.213684	0.192679	0.189616	0.196683	0.175651	0.116358	0.0972136	0.0173379
536.006	0.213257	0.213996	0.223365	0.218311	0.218324	0.216199	0.210975	0.212291	0.218348	0.219642	0.236809	0.215224	0.2096	0.188479	0.185661	0.192308	0.17148	0.113871	0.0951542	0.0165791
534.99	0.207631	0.208735	0.218375	0.213221	0.213256	0.210882	0.205505	0.20687	0.213016	0.215098	0.231937	0.210938	0.204932	0.184392	0.181668	0.189846	0.168458	0.11107	0.0939577	0.0166295
534.012	0.203651	0.205073	0.214789	0.209142	0.209029	0.207254	0.201718	0.20333	0.209355	0.210925	0.229489	0.207054	0.201356	0.181203	0.178498	0.187569	0.167729	0.109797	0.0940077	0.0175036
532.996	0.199182	0.200387	0.209732	0.204348	0.204278	0.202318	0.197217	0.198762	0.205117	0.206319	0.22478	0.202671	0.197229	0.177539	0.174782	0.182697	0.164024	0.107724	0.0917489	0.017167
532.018	0.194276	0.195553	0.204791	0.199732	0.199908	0.197794	0.192644	0.193868	0.200286	0.202105	0.219528	0.198815	0.193024	0.17352	0.171278	0.17963	0.160397	0.105089	0.0900078	0.0166249
531.001	0.189142	0.190625	0.199476	0.194914	0.194619	0.1926	0.187443	0.18901	0.195101	0.197125	0.215139	0.194245	0.188494	0.169535	0.167107	0.17635	0.15729	0.102559	0.088965	0.0164475
529.985	0.184486	0.186263	0.195329	0.190342	0.190357	0.188376	0.18292	0.184563	0.19044	0.192761	0.211564	0.190368	0.184343	0.165856	0.16358	0.174515	0.156136	0.100464	0.0883436	0.0168495
529.006	0.181888	0.18386	0.192726	0.187007	0.187224	0.18556	0.180394	0.182035	0.188586	0.189814	0.2094	0.187412	0.182172	0.163929	0.161446	0.172444	0.155333	0.100256	0.0887027	0.0179202
527.989	0.177012	0.178843	0.187665	0.182323	0.182303	0.180517	0.175675	0.177445	0.184063	0.185371	0.203902	0.183105	0.177998	0.159981	0.157542	0.167315	0.15019	0.0973599	0.0853133	0.0168803
527.009	0.172691	0.174462	0.18308	0.177972	0.17824	0.17624	0.171209	0.173121	0.179634	0.181131	0.199936	0.179269	0.173698	0.156262	0.154199	0.164215	0.148441	0.0951356	0.0854957	0.0166971
525.991	0.168765	0.170712	0.179311	0.174009	0.174184	0.172204	0.167588	0.169166	0.175915	0.177175	0.196883	0.175616	0.170181	0.153229	0.151102	0.162245	0.145895	0.0935481	0.0842298	0.0168402
525.011	0.165043	0.167102	0.175738	0.170301	0.170453	0.168719	0.164	0.16576	0.172578	0.174024	0.192734	0.172265	0.1672	0.150248	0.148205	0.158977	0.142998	0.0917756	0.0822023	0.0169254
523.993	0.160529	0.162586	0.170765	0.166236	0.16588	0.164309	0.159437	0.161561	0.168182	0.169802	0.189407	0.168431	0.16294	0.146752	0.144576	0.155747	0.140199	0.089624	0.0806884	0.0167344
523.013	0.156771	0.158835	0.167325	0.162184	0.162521	0.1605	0.156102	0.157872	0.164735	0.166279	0.185526	0.16529	0.159898	0.143735	0.141851	0.153929	0.137855	0.0877192	0.0793032	0.0168539
521.994	0.153039	0.1553	0.163519	0.158521	0.158957	0.156841	0.152127	0.154048	0.160763	0.162626	0.181686	0.161753	0.156316	0.140502	0.138794	0.150668	0.135799	0.0861706	0.0791536	0.0169778
521.014	0.148638	0.151191	0.159116	0.15486	0.154556	0.152713	0.148359	0.149818	0.156699	0.158409	0.177554	0.157965	0.152656	0.136916	0.13529	0.14812	0.133274	0.0839303	0.0775936	0.0163284
519.995	0.145272	0.14736	0.155861	0.151001	0.151197	0.149707	0.144726	0.146517	0.153315	0.155002	0.174497	0.155091	0.149133	0.134187	0.132547	0.145436	0.131956	0.0821961	0.0764315	0.0167653
519.013	0.142244	0.144409	0.152957	0.147891	0.147864	0.146246	0.141661	0.143489	0.150262	0.151856	0.172332	0.15197	0.146513	0.131399	0.130058	0.143519	0.129744	0.081095	0.0766065	0.0168724
517.994	0.139165	0.141566	0.149775	0.144582	0.144779	0.142879	0.138549	0.140366	0.147527	0.148629	0.169062	0.148527	0.144042	0.128986	0.127353	0.141039	0.127762	0.0795972	0.0753805	0.0169999
517.012	0.13536	0.137933	0.146278	0.141299	0.141457	0.13996	0.135206	0.137004	0.144235	0.145801	0.165832	0.14589	0.14108	0.126005	0.124805	0.138599	0.125349	0.0778747	0.0732315	0.0169514
515.992	0.131618	0.134199	0.141913	0.137709	0.137689	0.13614	0.131586	0.133303	0.140506	0.141847	0.16169	0.142358	0.137011	0.1228	0.121667	0.135487	0.122946	0.0758724	0.072703	0.0164289
515.01	0.128671	0.131196	0.139717	0.134554	0.134995	0.133355	0.128575	0.130615	0.137532	0.139221	0.159057	0.139628	0.134358	0.120653	0.119399	0.133512	0.121113	0.0747008	0.0716284	0.0167233
513.99	0.125297	0.128112	0.136165	0.131273	0.131676	0.129794	0.125381	0.127449	0.134563	0.135648	0.156114	0.136287	0.131552	0.117798	0.116525	0.131768	0.119541	0.0730494	0.0714378	0.0169328
513.007	0.122256	0.124684	0.133193	0.128011	0.128254	0.126618	0.122227	0.124224	0.131123	0.132577	0.153349	0.133553	0.128452	0.115077	0.114101	0.129792	0.117951	0.0716441	0.0709044	0.0166488
511.987	0.119408	0.121884	0.130243	0.125153	0.125333	0.123919	0.119454	0.121585	0.128407	0.129767	0.150371	0.130737	0.125596	0.11257	0.111797	0.127238	0.116023	0.0702214	0.0699632	0.0168868
511.004	0.116487	0.118831	0.127284	0.122087	0.122412	0.120987	0.116574	0.118498	0.12536	0.126986	0.147515	0.127867	0.123073	0.110526	0.109081	0.12539	0.114574	0.0688119	0.0691228	0.0169758
509.983	0.113632	0.115879	0.124289	0.119152	0.119468	0.117936	0.11353	0.115464	0.122231	0.123858	0.144654	0.125272	0.12021	0.107759	0.106497	0.123767	0.112637	0.0672717	0.06854	0.017336
508.999	0.110366	0.112577	0.120882	0.115779	0.116179	0.114424	0.11036	0.112233	0.119289	0.120548	0.141709	0.122117	0.11707	0.104814	0.10377	0.120799	0.110613	0.0656902	0.0676039	0.0165679
508.015	0.107385	0.109851	0.118759	0.113406	0.113649	0.111885	0.107711	0.109584	0.116532	0.117875	0.138862	0.119414	0.114683	0.102418	0.101676	0.118184	0.108925	0.0639746	0.0662969	0.0165395
506.994	0.104791	0.107105	0.115522	0.110492	0.110627	0.109544	0.104937	0.107019	0.113731	0.115219	0.13584	0.116715	0.112073	0.100288	0.0991658	0.11653	0.10782	0.0629142	0.0660996	0.0164509
506.009	0.102201	0.105042	0.113171	0.108251	0.108419	0.10719	0.102875	0.104656	0.111835	0.113129	0.133849	0.114682	0.110062	0.0983029	0.0972153	0.114372	0.105578	0.0620939	0.0648998	0.0167506
504.987	0.0999119	0.10264	0.11107	0.106135	0.105911	0.104627	0.100285	0.102022	0.109277	0.110363	0.131299	0.112093	0.107685	0.095718	0.0950993	0.112946	0.104189	0.06072	0.0650432	0.0168591
504.003	0.0974454	0.0998055	0.108044	0.103275	0.103165	0.10198	0.0977334	0.0996674	0.106677	0.10769	0.128025	0.109568	0.10511	0.0934736	0.0927518	0.11057	0.101546	0.0592209	0.0633323	0.0166838
503.018	0.0949131	0.097734	0.10577	0.100637	0.101149	0.0997019	0.0951884	0.0972039	0.105037	0.105632	0.126307	0.107083	0.102999	0.0917878	0.0908044	0.108576	0.100572	0.0581972	0.0629494	0.0167174
501.995	0.092918	0.0955011	0.103431	0.0989618	0.098862	0.0975536	0.0932585	0.0953254	0.102197	0.103296	0.12362	0.105095	0.100629	0.0896655	0.0888124	0.107098	0.0982108	0.0569355	0.0617044	0.0169958
501.01	0.0911356	0.0934725	0.101205	0.0970892	0.096862	0.0956426	0.0910611	0.0930943	0.100438	0.101189	0.121304	0.103285	0.0986947	0.087699	0.087001	0.105353	0.0975381	0.0559704	0.0614543	0.0169383
499.987	0.0888434	0.0913843	0.0999924	0.094941	0.0950654	0.0935169	0.0892241	0.091122	0.0982768	0.0991926	0.119645	0.101187	0.0965688	0.0859128	0.0852921	0.104187	0.096533	0.0550227	0.0610218	0.016969
499.001	0.0871881	0.0893661	0.0978295	0.0930985	0.0931135	0.0915686	0.0872845	0.0893368	0.0965042	0.0973983	0.117579	0.0989301	0.0946564	0.0840488	0.0834186	0.102483	0.0946851	0.0537352	0.0602656	0.0171954
498.015	0.0854857	0.0877694	0.0964026	0.0914521	0.0914751	0.089913	0.0854605	0.0875789	0.0945615	0.0956635	0.115823	0.0974866	0.0927583	0.0823066	0.0819028	0.101007	0.0942799	0.0532912	0.0597308	0.0169674
496.991	0.0841596	0.0863922	0.0949793	0.089885	0.0900725	0.0886163	0.0841063	0.086176	0.0934107	0.09391	0.114455	0.0956291	0.0916454	0.0812093	0.0808883	0.100286	0.0931412	0.0526143	0.0599423	0.0175231
496.005	0.0823961	0.0846955	0.0925887	0.0883843	0.088266	0.0866824	0.0824999	0.0844549	0.0917282	0.0920493	0.112177	0.0941328	0.0897433	0.0794905	0.0788064	0.0982005	0.0914113	0.0513777	0.0588079	0.0175025
495.019	0.0805119	0.0829174	0.0910274	0.0868387	0.086556	0.0850653	0.0807764	0.0825295	0.0896818	0.0905288	0.109779	0.0921417	0.0876897	0.0777829	0.0772361	0.0967	0.0896912	0.0502555	0.0578222	0.016868
493.994	0.0790021	0.081306	0.0892303	0.0850957	0.0848358	0.0832739	0.0790019	0.0811267	0.0879467	0.0886737	0.108221	0.0904521	0.0859308	0.0758555	0.0754112	0.0948623	0.0884969	0.0491932	0.0573217	0.0168751
493.007	0.0775043	0.0799072	0.088013	0.0837663	0.0836829	0.082129	0.0775364	0.0793375	0.0861399	0.0874288	0.106947	0.0890174	0.0839353	0.0744405	0.0741321	0.0954303	0.0878325	0.048392	0.0573579	0.0171715
491.982	0.0770314	0.0798465	0.0881501	0.0826695	0.0830049	0.0814757	0.0770205	0.0791894	0.0858628	0.0862937	0.107186	0.0878344	0.0835395	0.0740255	0.0733898	0.095104	0.0889158	0.0484816	0.0587642	0.0180084
490.995	0.0760806	0.078499	0.0867585	0.0816708	0.0817103	0.080296	0.0762768	0.0782063	0.0848787	0.0850881	0.105269	0.0862496	0.0826163	0.0728299	0.0722981	0.0926744	0.0869971	0.0478935	0.057211	0.017501
490.008	0.074596	0.0769755	0.0852419	0.080429	0.0802265	0.0788002	0.0744556	0.076038	0.0831021	0.0835494	0.102703	0.0847253	0.0804308	0.0709184	0.0707636	0.0913145	0.0850518	0.0464481	0.0560084	0.0171137
488.982	0.0732737	0.075891	0.0843217	0.0791945	0.0794067	0.0776915	0.0731784	0.0749776	0.0815593	0.0824254	0.102095	0.0835366	0.0788277	0.069741	0.0693468	0.0908758	0.0848107	0.0458768	0.05626	0.0174205
487.994	0.0728677	0.0756369	0.0841285	0.0787428	0.0787817	0.0772743	0.0728814	0.0746371	0.0812298	0.0814658	0.101719	0.0825094	0.078258	0.0690358	0.0686752	0.0910206	0.0855862	0.045881	0.0580631	0.0182203
487.006	0.0725938	0.0751416	0.0834362	0.0781157	0.0782908	0.0767361	0.0724407	0.07418	0.0807746	0.0807304	0.100716	0.0815961	0.0777113	0.0684723	0.0679232	0.0903099	0.0849715	0.0456283	0.0571998	0.0182303
486.018	0.0712449	0.0737256	0.0815332	0.0768905	0.0767888	0.0752062	0.0707306	0.0725168	0.0790845	0.0793045	0.0983924	0.0799063	0.0756371	0.0665952	0.0662338	0.0878891	0.082096	0.0443845	0.0554415	0.0173627
484.992	0.0700831	0.0727868	0.0811742	0.076145	0.0761824	0.0745639	0.0696131	0.0711523	0.077546	0.0782764	0.0975474	0.078859	0.0738181	0.0651467	0.064941	0.0886019	0.0821355	0.0434018	0.0559787	0.0178431
484.003	0.0707523	0.0735834	0.082325	0.0761696	0.0763069	0.0747895	0.0702536	0.0720187	0.0784419	0.0781856	0.0987228	0.0781554	0.0745273	0.06544	0.0650261	0.0888384	0.0837509	0.0444715	0.0582363	0.0190364
483.014	0.0704779	0.0730863	0.0812475	0.0756876	0.0756148	0.0741097	0.0698062	0.0713966	0.0780198	0.0773246	0.0965548	0.0772338	0.0738415	0.0646558	0.0640318	0.0866859	0.0814648	0.0436926	0.0550057	0.0181264
481.987	0.0697779	0.0720686	0.080742	0.0750903	0.0751379	0.0735127	0.0689797	0.0705548	0.076874	0.0762058	0.0953366	0.0764069	0.0721322	0.0634265	0.0627985	0.0852133	0.0802129	0.04275	0.055165	0.0180829
480.998	0.0696748	0.0722765	0.0801752	0.0748969	0.0748622	0.0730597	0.068655	0.070111	0.0764769	0.0761897	0.0943438	0.0755659	0.0713157	0.0625789	0.062091	0.0844932	0.0794436	0.0421204	0.0555001	0.0181659
480.009	0.0694315	0.0720828	0.0799179	0.0748988	0.0747632	0.0731824	0.0682593	0.0697519	0.0758679	0.0756073	0.0935204	0.07476	0.0704889	0.0615591	0.0613913	0.0837491	0.0785526	0.0416798	0.0550171	0.0183696
479.019	0.0694601	0.0723023	0.0802164	0.0748665	0.0747556	0.0729026	0.0681747	0.0698142	0.0757061	0.0753917	0.0934674	0.0742094	0.0695315	0.0609899	0.0605465	0.083231	0.0786345	0.0414684	0.0543257	0.0185465
477.991	0.0698658	0.0722811	0.0803234	0.0752059	0.074785	0.073123	0.0682671	0.0697478	0.0756006	0.0747381	0.0929545	0.0736301	0.0691684	0.0601045	0.0600882	0.0826187	0.0776015	0.0409783	0.0542014	0.0184275
477.001	0.0704138	0.072797	0.0810632	0.0755951	0.0752384	0.0734402	0.0684158	0.0698286	0.0756273	0.0750649	0.0926938	0.0732395	0.0686616	0.059763	0.0595214	0.0823394	0.0781804	0.0407904	0.05345	0.0185229
476.011	0.0709449	0.0732356	0.08127	0.0761886	0.0757419	0.0738884	0.0689651	0.0701582	0.0759572	0.0752323	0.0923625	0.0729891	0.0684353	0.0596896	0.0590606	0.0823395	0.0770911	0.0404761	0.0542639	0.0184641
474.982	0.0718539	0.0740507	0.0822683	0.0769066	0.0763486	0.0744855	0.0692255	0.0704413	0.0763176	0.0752594	0.0921775	0.0729433	0.0678571	0.0589581	0.0588302	0.0819593	0.0769003	0.0404378	0.0534568	0.0187561
473.992	0.072794	0.0748386	0.0830382	0.0777006	0.0770277	0.0751556	0.0703936	0.0712226	0.0766308	0.0756844	0.0922129	0.0727143	0.0679047	0.0587085	0.0584062	0.0809622	0.0770224	0.0402069	0.0538198	0.0189003
473.001	0.0736218	0.0759954	0.0841484	0.0784681	0.0779878	0.0761964	0.0709846	0.0717617	0.0772161	0.0759714	0.0928107	0.0725798	0.0673986	0.0583453	0.0581966	0.0810394	0.0764831	0.039994	0.0536057	0.0188187
472.01	0.0750865	0.0773647	0.0861754	0.0800531	0.0794434	0.0775095	0.0720374	0.0728078	0.0780545	0.0766788	0.0929153	0.0726754	0.0674	0.0585024	0.058181	0.0808476	0.0763516	0.039744	0.0534922	0.0190492
471.019	0.0766284	0.0790929	0.0871208	0.0814134	0.0808713	0.0789171	0.0732234	0.0742745	0.0790931	0.0775223	0.0936905	0.0729749	0.0676735	0.0582911	0.0578391	0.0807825	0.0769516	0.0395343	0.0542921	0.0190169
469.989	0.0787133	0.0810449	0.0889187	0.0835457	0.0824668	0.0803803	0.0747821	0.0753809	0.0802768	0.0787702	0.0941145	0.0734391	0.0677178	0.0584891	0.0579059	0.0812101	0.0760515	0.0395007	0.0530361	0.0190055
468.998	0.0806608	0.0831494	0.0912397	0.0854717	0.0844313	0.0823823	0.0765812	0.0769316	0.0816318	0.0796663	0.0949968	0.0736702	0.0678803	0.0582786	0.0577104	0.0811285	0.0761047	0.0393529	0.0532884	0.0192189
468.006	0.0830959	0.0855464	0.0937558	0.0878951	0.0869415	0.0845513	0.0785993	0.079076	0.083395	0.0813234	0.096167	0.0748109	0.0685961	0.0587493	0.0581636	0.0811508	0.0764479	0.0394188	0.0535639	0.0192072
467.014	0.0859535	0.0882878	0.096346	0.0905678	0.0895469	0.0869631	0.0807584	0.0813574	0.0852913	0.0829625	0.097579	0.0754868	0.0690807	0.059251	0.0586591	0.0814481	0.0767675	0.0395937	0.0533602	0.0194298
465.984	0.088965	0.0915237	0.0997452	0.093613	0.0922818	0.0895476	0.0835011	0.0834734	0.0877264	0.0849457	0.0983593	0.0763212	0.0696804	0.0595004	0.0587231	0.0806624	0.0766475	0.0393478	0.053957	0.0191094
464.991	0.093052	0.0952865	0.103322	0.0976379	0.0960904	0.0933405	0.0866311	0.0866058	0.0903114	0.0876401	0.100312	0.0779494	0.0709206	0.0604731	0.0594224	0.0817873	0.0770076	0.0395339	0.0533011	0.0195587
463.999	0.0977199	0.0998899	0.107267	0.101567	0.0999962	0.0972634	0.0903561	0.0902743	0.0938236	0.0904923	0.102652	0.0797174	0.0722063	0.0612584	0.0605038	0.0819397	0.0770699	0.0398865	0.0529892	0.0198974
463.006	0.102423	0.104336	0.112041	0.10627	0.10476	0.101274	0.0942506	0.094049	0.0971155	0.0936079	0.10513	0.0814507	0.0733358	0.0623318	0.0611044	0.0821504	0.0769449	0.0397571	0.0535828	0.0198585
462.013	0.107305	0.109401	0.117051	0.111113	0.109543	0.105848	0.0983591	0.0981703	0.100736	0.0970833	0.108003	0.0833951	0.0747445	0.0632089	0.0618051	0.0829844	0.0771164	0.0395742	0.0538355	0.0195477
460.982	0.113307	0.115377	0.123322	0.117153	0.115104	0.111508	0.104066	0.102926	0.105315	0.101189	0.111992	0.0857584	0.0765091	0.064268	0.063186	0.0851123	0.078328	0.0401626	0.0536066	0.0201534
459.989	0.120401	0.122731	0.130498	0.123617	0.121678	0.117758	0.109549	0.108771	0.110566	0.105645	0.115755	0.0885559	0.0791915	0.0664667	0.065007	0.0858848	0.0805045	0.0412131	0.0552254	0.0209215
458.995	0.127831	0.129492	0.137733	0.130428	0.128475	0.124234	0.115819	0.114849	0.116317	0.110548	0.119302	0.0914946	0.0816685	0.0681481	0.0663786	0.0868004	0.0795613	0.0412711	0.05517	0.0203914
458.001	0.136168	0.137796	0.145964	0.138859	0.135907	0.131896	0.122976	0.121729	0.122591	0.116389	0.123616	0.0950266	0.0843281	0.0699406	0.0680932	0.0866566	0.080352	0.0415407	0.0545789	0.0204665
457.008	0.144838	0.146124	0.154111	0.1473	0.144302	0.139879	0.130813	0.128659	0.128909	0.122628	0.128511	0.0990724	0.0869489	0.0719865	0.0699462	0.0879462	0.0810901	0.0417729	0.054801	0.0203658
456.014	0.154892	0.156443	0.164111	0.157344	0.15403	0.149008	0.139041	0.137046	0.136881	0.129544	0.133937	0.103216	0.0901552	0.0742186	0.0717927	0.0892572	0.0818152	0.041883	0.0551502	0.0206291
454.981	0.167291	0.168858	0.176323	0.169074	0.165489	0.160109	0.149605	0.146958	0.146216	0.137984	0.141217	0.109035	0.0945789	0.0780161	0.0748828	0.0922489	0.0834781	0.0428345	0.0545798	0.0215182
453.987	0.181064	0.18257	0.189661	0.182125	0.178474	0.172697	0.161833	0.15814	0.156324	0.147879	0.148138	0.114768	0.0990688	0.0809606	0.0777559	0.0934524	0.0848247	0.0430876	0.055261	0.0210889
452.992	0.19454	0.196147	0.204024	0.195807	0.191384	0.185631	0.173388	0.169352	0.167044	0.156879	0.156651	0.120944	0.10403	0.0846223	0.0808185	0.0956867	0.0859475	0.0441456	0.0560696	0.0212073
451.997	0.208775	0.20969	0.217308	0.209339	0.204975	0.198486	0.185619	0.1808	0.177914	0.167122	0.164867	0.127131	0.109029	0.0881637	0.0842059	0.0976508	0.0867551	0.0447112	0.0559543	0.0212111
451.002	0.22513	0.226038	0.233442	0.225062	0.219846	0.213023	0.199532	0.194622	0.190346	0.178398	0.172953	0.134313	0.114371	0.0926065	0.0876945	0.0994674	0.0877078	0.0450813	0.0557593	0.0215153
450.007	0.24194	0.243447	0.251007	0.241547	0.236344	0.228708	0.214319	0.208444	0.203086	0.190154	0.184083	0.141946	0.1204	0.0965904	0.0920309	0.102258	0.0893835	0.046027	0.0558168	0.0217079
449.012	0.262769	0.263457	0.270948	0.262225	0.255429	0.247498	0.232056	0.225433	0.21889	0.204731	0.195725	0.151558	0.127683	0.102634	0.0966679	0.105848	0.0917573	0.0468791	0.0563268	0.0219223
448.016	0.2823	0.282777	0.29051	0.280934	0.273815	0.265598	0.249093	0.241489	0.233785	0.218332	0.207391	0.160268	0.134538	0.107612	0.101415	0.108955	0.0944919	0.0481357	0.0578744	0.0222145
446.982	0.302349	0.302656	0.310256	0.29991	0.293496	0.283712	0.265991	0.258016	0.249356	0.232227	0.218592	0.168872	0.141933	0.113011	0.106167	0.112591	0.0964719	0.0493158	0.0591405	0.0228516
445.986	0.323315	0.323586	0.331241	0.320738	0.313294	0.302908	0.284148	0.275497	0.265528	0.246992	0.230146	0.178611	0.149532	0.11849	0.111	0.115623	0.0984378	0.0505358	0.0587353	0.0228542
444.99	0.344523	0.344882	0.352074	0.341683	0.33402	0.32264	0.302622	0.29303	0.282584	0.262072	0.242037	0.188344	0.157223	0.123945	0.115941	0.119307	0.0998788	0.0511993	0.0585953	0.0229004
443.994	0.369107	0.369433	0.37648	0.365722	0.356842	0.345268	0.323977	0.31375	0.301059	0.279616	0.257144	0.199685	0.165807	0.130539	0.121898	0.122389	0.10188	0.0520781	0.0592252	0.0231758
442.998	0.394341	0.393887	0.401131	0.390042	0.380487	0.367657	0.345963	0.334785	0.320847	0.29741	0.271414	0.211033	0.17492	0.137324	0.127822	0.125903	0.103939	0.0534221	0.059469	0.0230463
442.001	0.416232	0.415773	0.422735	0.411255	0.401258	0.387987	0.364517	0.352428	0.337468	0.313239	0.284163	0.221351	0.182662	0.143317	0.132841	0.129587	0.106009	0.0542466	0.0604859	0.0235021
441.004	0.43928	0.438377	0.446996	0.434377	0.42304	0.409613	0.38479	0.372709	0.356572	0.329268	0.298195	0.231763	0.191475	0.149968	0.138651	0.133652	0.10964	0.0557606	0.0614778	0.0237278
440.007	0.46206	0.462328	0.468742	0.458429	0.444975	0.431093	0.404449	0.391838	0.373676	0.345329	0.311489	0.242242	0.199743	0.156086	0.144065	0.138396	0.111868	0.0569214	0.0613235	0.023878
439.01	0.487548	0.486006	0.494195	0.481766	0.469463	0.454056	0.427026	0.41258	0.393487	0.363532	0.326456	0.254169	0.20912	0.162644	0.150092	0.14078	0.113249	0.0581221	0.0614147	0.0237896
438.013	0.513382	0.511459	0.518439	0.50615	0.492904	0.477279	0.448961	0.433674	0.413258	0.381135	0.341347	0.266213	0.218339	0.169377	0.156253	0.144495	0.115782	0.0591539	0.0622224	0.0239946
437.015	0.535356	0.53334	0.540318	0.527759	0.513418	0.497347	0.467506	0.451552	0.429628	0.39675	0.353037	0.275781	0.226244	0.175246	0.161028	0.14761	0.117516	0.0600485	0.0619385	0.0241548
436.018	0.558212	0.557255	0.564252	0.551679	0.536759	0.519561	0.487952	0.471549	0.448347	0.414116	0.366896	0.286772	0.234782	0.181951	0.166987	0.151475	0.119563	0.0610738	0.062846	0.0244326
434.981	0.581695	0.579984	0.587365	0.574214	0.559008	0.540615	0.507846	0.490902	0.466944	0.430612	0.380774	0.297676	0.243136	0.188369	0.173006	0.155591	0.121822	0.0625216	0.063894	0.0248893
433.983	0.603793	0.601544	0.609154	0.596302	0.580213	0.561798	0.527169	0.509661	0.484667	0.446107	0.394166	0.307998	0.251227	0.194168	0.177867	0.158922	0.124446	0.0635909	0.0642009	0.0249146
432.985	0.62436	0.623941	0.631281	0.617298	0.599872	0.581024	0.545897	0.527211	0.501113	0.461121	0.406958	0.317637	0.259437	0.200115	0.183496	0.162638	0.127413	0.0647851	0.0650181	0.0253746
431.987	0.644245	0.641145	0.649654	0.635698	0.618616	0.599586	0.562359	0.542958	0.515999	0.474606	0.418591	0.326312	0.266502	0.205198	0.18806	0.165467	0.128495	0.0654681	0.0646256	0.0251703
430.988	0.663373	0.660679	0.669011	0.654295	0.636811	0.616231	0.579317	0.559227	0.530881	0.48853	0.430082	0.335863	0.27332	0.210487	0.1928	0.168458	0.129837	0.0662053	0.0658767	0.025633
429.989	0.680272	0.677309	0.686229	0.671687	0.653397	0.632168	0.593446	0.57441	0.544192	0.500947	0.439641	0.343579	0.279823	0.215063	0.196867	0.171492	0.131711	0.0673522	0.0658497	0.0259932
428.991	0.69737	0.693285	0.701214	0.688058	0.669103	0.647518	0.607929	0.587365	0.556614	0.51249	0.448953	0.351123	0.285523	0.219376	0.200496	0.173529	0.132773	0.067708	0.0661465	0.026012
427.991	0.711593	0.707664	0.716404	0.702071	0.682865	0.660403	0.61996	0.599703	0.5682	0.522467	0.457764	0.357536	0.290679	0.223232	0.203787	0.175502	0.134521	0.0686105	0.0665353	0.0263522
426.992	0.722798	0.719049	0.7277	0.713188	0.694369	0.671302	0.629832	0.608955	0.576238	0.530518	0.46442	0.362931	0.29493	0.226071	0.206719	0.178375	0.135822	0.0691534	0.0672022	0.0268054
425.993	0.732152	0.729422	0.737553	0.723139	0.702976	0.680527	0.639138	0.618212	0.58479	0.537295	0.470115	0.36755	0.298405	0.22897	0.209106	0.180818	0.137278	0.0698181	0.067892	0.0271104
424.993	0.740406	0.737108	0.745979	0.730474	0.711085	0.687856	0.645703	0.624235	0.590752	0.543372	0.475054	0.371126	0.3014	0.231464	0.211415	0.181512	0.13805	0.0704528	0.0684644	0.0277511
423.993	0.746776	0.742342	0.752367	0.736862	0.716979	0.693499	0.651219	0.629287	0.595937	0.547598	0.478924	0.373887	0.303806	0.232892	0.212742	0.18228	0.139699	0.0709745	0.06842	0.0279243
422.993	0.751322	0.747857	0.757379	0.741602	0.721038	0.697881	0.655106	0.633611	0.599367	0.550705	0.481203	0.376251	0.305047	0.234137	0.213708	0.182629	0.139256	0.0711804	0.0683556	0.0278877
421.993	0.755252	0.750734	0.760331	0.744508	0.72456	0.700848	0.657681	0.635563	0.601648	0.552594	0.482924	0.377258	0.306033	0.234772	0.214254	0.183401	0.139663	0.0713688	0.0687088	0.0284528
420.993	0.755862	0.751827	0.761778	0.746228	0.725516	0.701766	0.658765	0.637481	0.603097	0.553438	0.483999	0.377704	0.306906	0.235391	0.21471	0.183805	0.140077	0.0716582	0.0687831	0.029186
419.992	0.756814	0.753433	0.762927	0.746606	0.726125	0.701825	0.658994	0.637539	0.603167	0.554032	0.483625	0.377644	0.30674	0.235357	0.214949	0.183568	0.139524	0.0721174	0.0690852	0.0290142
418.992	0.756236	0.751973	0.761541	0.745691	0.726075	0.701986	0.658605	0.636805	0.602229	0.553175	0.483332	0.377237	0.306261	0.235204	0.214671	0.183867	0.140372	0.0718966	0.0690102	0.0293835
417.991	0.756043	0.752112	0.761713	0.744876	0.724421	0.700805	0.6583	0.636191	0.602847	0.552602	0.48236	0.376868	0.305766	0.234803	0.21441	0.182996	0.140238	0.0720621	0.0698853	0.0297657
416.99	0.754225	0.74969	0.759782	0.743695	0.722651	0.699781	0.656193	0.634607	0.600475	0.551556	0.481511	0.376087	0.305257	0.233999	0.213874	0.183212	0.139038	0.0719471	0.0692739	0.0299974
415.989	0.752464	0.747879	0.758643	0.741532	0.720391	0.697453	0.654384	0.632893	0.598692	0.549587	0.479639	0.374878	0.303926	0.233787	0.213068	0.182126	0.139665	0.0718413	0.0694391	0.0302603
414.987	0.751114	0.745877	0.755584	0.739823	0.718427	0.695796	0.652508	0.630984	0.596399	0.548047	0.47817	0.373947	0.303198	0.232814	0.212527	0.18218	0.139089	0.0719819	0.0702786	0.0306495
413.986	0.74787	0.742933	0.752198	0.736909	0.716109	0.693223	0.6502	0.628502	0.595155	0.546117	0.476976	0.372449	0.301933	0.231909	0.212023	0.181469	0.13886	0.0721472	0.0695912	0.0307944
412.984	0.745167	0.740997	0.75046	0.734548	0.714067	0.690276	0.647441	0.625998	0.592838	0.544399	0.4751	0.371005	0.301365	0.23109	0.211287	0.181276	0.138933	0.0719388	0.0693693	0.0312995
411.982	0.74364	0.739344	0.747319	0.732523	0.711626	0.689023	0.645878	0.623737	0.589623	0.542908	0.473252	0.369755	0.299889	0.230117	0.210789	0.180945	0.138355	0.0719362	0.0704619	0.0314637
411.019	0.740558	0.737146	0.745456	0.728985	0.709149	0.684978	0.643465	0.622735	0.588685	0.540488	0.472684	0.368597	0.29894	0.229546	0.209748	0.181394	0.139561	0.0723673	0.0713334	0.0324122
410.017	0.73804	0.733634	0.742944	0.726821	0.705707	0.683643	0.640874	0.619945	0.585903	0.538525	0.47002	0.366917	0.297776	0.229137	0.209706	0.180533	0.139232	0.0727859	0.0714695	0.0327383
409.014	0.736475	0.730473	0.740167	0.723346	0.703475	0.680852	0.638373	0.617357	0.584135	0.536426	0.46835	0.365496	0.296976	0.228271	0.208593	0.179906	0.138932	0.0724714	0.0709809	0.0330182
408.012	0.734802	0.729558	0.738824	0.722512	0.701234	0.677799	0.63603	0.614912	0.581757	0.534622	0.466745	0.364544	0.295609	0.22802	0.208132	0.179515	0.139116	0.0726111	0.0718257	0.0337
407.009	0.731967	0.726813	0.735042	0.719459	0.699556	0.676384	0.633624	0.613003	0.579725	0.533565	0.465409	0.363052	0.295151	0.227166	0.207932	0.17989	0.139497	0.0730063	0.0718797	0.0346878
406.007	0.728053	0.72481	0.732505	0.715669	0.695968	0.672639	0.632249	0.610052	0.576822	0.530667	0.463727	0.361985	0.293292	0.226444	0.206917	0.180201	0.139082	0.0729509	0.0723752	0.0352256
405.004	0.725281	0.720852	0.730037	0.712536	0.693334	0.670825	0.628744	0.607479	0.574699	0.528399	0.461895	0.360131	0.292066	0.22528	0.206325	0.180032	0.140062	0.0732824	0.073665	0.0360853
404	0.722381	0.717784	0.726268	0.709049	0.688472	0.66653	0.62544	0.604953	0.572092	0.525226	0.459857	0.358324	0.291242	0.224738	0.205706	0.179434	0.140517	0.073888	0.0751463	0.0371325
402.997	0.717988	0.714591	0.72227	0.70527	0.686507	0.662777	0.622474	0.600898	0.568836	0.522857	0.457376	0.356827	0.289492	0.223996	0.204882	0.179081	0.140331	0.0740299	0.0747999	0.0381452
401.994	0.713941	0.709771	0.717182	0.701123	0.680971	0.658845	0.619127	0.5981	0.565407	0.51935	0.454382	0.354314	0.287781	0.222623	0.20382	0.178306	0.140188	0.0741203	0.0744187	0.0390489
400.99	0.708913	0.704291	0.71192	0.696151	0.675458	0.653836	0.61375	0.592346	0.560668	0.515656	0.450779	0.351671	0.285476	0.221206	0.202636	0.17751	0.139752	0.0742359	0.074207	0.0407503
399.986	0.702448	0.698893	0.706422	0.690694	0.669633	0.647651	0.608275	0.587138	0.555063	0.511699	0.446985	0.349089	0.283398	0.21958	0.201627	0.177493	0.139811	0.0745417	0.0754482	0.0433705
398.982	0.695839	0.691444	0.698374	0.68282	0.663152	0.640207	0.6022	0.581123	0.550076	0.50617	0.443086	0.345711	0.28101	0.218062	0.199938	0.17648	0.140093	0.074993	0.0757991	0.0452867
398.017	0.689593	0.685037	0.692731	0.674953	0.656036	0.634274	0.596024	0.575611	0.543925	0.50148	0.439466	0.342518	0.278577	0.216264	0.198826	0.176205	0.139427	0.074997	0.0766293	0.0475823
397.012	0.682058	0.676895	0.683303	0.667745	0.647975	0.627226	0.589176	0.567915	0.537253	0.495297	0.434152	0.33887	0.275824	0.214229	0.197315	0.174539	0.139196	0.07528	0.076718	0.0492998
396.008	0.67244	0.668008	0.67463	0.658167	0.639513	0.618187	0.580579	0.560366	0.530308	0.489455	0.428901	0.334709	0.272055	0.211795	0.194808	0.17368	0.138957	0.0755932	0.0778123	0.0509984
395.003	0.661038	0.657938	0.665259	0.648916	0.630018	0.608307	0.571763	0.55193	0.522191	0.481981	0.423648	0.330123	0.268885	0.209799	0.193191	0.17434	0.140645	0.0765686	0.0802528	0.0528352
393.998	0.65153	0.647918	0.654201	0.637664	0.618928	0.59796	0.562573	0.543051	0.51382	0.473409	0.41613	0.324845	0.265384	0.20733	0.190877	0.171856	0.139218	0.0766196	0.0795997	0.0524866
392.993	0.640679	0.636419	0.642795	0.626949	0.608728	0.588561	0.552897	0.533753	0.504965	0.466535	0.410095	0.320298	0.26101	0.204296	0.188542	0.17091	0.138449	0.0764845	0.0806096	0.0524547
391.988	0.6305	0.626492	0.633624	0.616897	0.59965	0.57901	0.543628	0.524883	0.497512	0.458074	0.405192	0.315301	0.258118	0.202429	0.187024	0.172217	0.141644	0.0776196	0.0838963	0.0530937
390.983	0.619084	0.616311	0.623123	0.605642	0.58887	0.569309	0.535322	0.51618	0.489	0.451198	0.398264	0.310767	0.254373	0.19987	0.18477	0.16912	0.139424	0.0783607	0.082385	0.0524676
390.016	0.608208	0.604175	0.610001	0.594877	0.57713	0.557841	0.524004	0.504792	0.478704	0.442546	0.390932	0.304927	0.249876	0.196762	0.182139	0.168369	0.138489	0.0784165	0.0828785	0.0526809
389.011	0.595775	0.592316	0.597247	0.581883	0.565112	0.545748	0.513832	0.495653	0.469059	0.433558	0.383382	0.299457	0.246064	0.193803	0.179932	0.16679	0.138974	0.0786216	0.0843477	0.0534057
388.005	0.58467	0.58126	0.587565	0.571718	0.55448	0.536288	0.504116	0.48622	0.460812	0.425954	0.377518	0.294445	0.242521	0.191811	0.177924	0.166462	0.139166	0.0796502	0.0856347	0.05477
386.999	0.574618	0.570847	0.57626	0.561097	0.544501	0.52571	0.494698	0.477672	0.45305	0.418421	0.371049	0.290373	0.239148	0.189543	0.176816	0.165657	0.139103	0.0807053	0.0867225	0.0558004
385.993	0.563385	0.560433	0.565482	0.550198	0.534111	0.516158	0.485246	0.468318	0.444617	0.410794	0.365265	0.285496	0.235368	0.186966	0.174605	0.163704	0.139135	0.08072	0.0867986	0.0568722
384.987	0.552244	0.548167	0.55406	0.538656	0.523367	0.505223	0.474726	0.45837	0.435809	0.402987	0.358195	0.280926	0.231794	0.184966	0.172666	0.163658	0.138297	0.0819217	0.0881891	0.0585002
384.019	0.542004	0.538652	0.54465	0.529074	0.513037	0.49635	0.466703	0.451	0.42825	0.395859	0.352833	0.276358	0.228539	0.182838	0.171024	0.163934	0.14056	0.0828815	0.0900969	0.0599281
383.013	0.532755	0.529575	0.53575	0.520173	0.505103	0.488075	0.459224	0.443443	0.421936	0.389527	0.347784	0.273052	0.226385	0.181791	0.170393	0.162676	0.140133	0.0841053	0.0906496	0.0611083
382.006	0.523814	0.519843	0.525958	0.51156	0.496321	0.479247	0.450676	0.435724	0.413774	0.383907	0.341844	0.26934	0.223753	0.179793	0.168491	0.162326	0.139808	0.0846649	0.0910526	0.061801
380.999	0.515482	0.512049	0.517973	0.502032	0.487504	0.471274	0.443166	0.429292	0.407982	0.377595	0.338188	0.266243	0.221698	0.178644	0.168116	0.16274	0.141389	0.0863256	0.0935775	0.0632436
379.992	0.506797	0.503202	0.508745	0.494002	0.479263	0.46357	0.435832	0.421325	0.401215	0.372256	0.333387	0.262749	0.219283	0.177554	0.167553	0.162829	0.141978	0.0883856	0.0966473	0.0646143
378.985	0.497362	0.494947	0.49915	0.48509	0.471054	0.455521	0.428497	0.414043	0.393809	0.366314	0.329103	0.259584	0.216563	0.176424	0.166435	0.16386	0.143571	0.0893057	0.097502	0.0664997
378.017	0.490829	0.488531	0.493724	0.478226	0.465278	0.449552	0.42287	0.409394	0.38957	0.362122	0.32712	0.257366	0.215404	0.176317	0.166775	0.166158	0.146543	0.0913671	0.101962	0.068924
377.009	0.484664	0.481413	0.487937	0.472101	0.459039	0.443897	0.417587	0.40436	0.38493	0.357432	0.324352	0.255097	0.215151	0.176129	0.167275	0.167489	0.149864	0.0939031	0.10411	0.0705174
376.002	0.478099	0.475383	0.481134	0.46572	0.452673	0.437615	0.412134	0.39988	0.381133	0.353519	0.32119	0.253397	0.213664	0.175922	0.16746	0.16715	0.149267	0.0956603	0.105713	0.0725724
374.994	0.47142	0.468214	0.473886	0.459397	0.445489	0.43199	0.406536	0.393465	0.376092	0.349749	0.316945	0.25137	0.21346	0.175874	0.167597	0.167866	0.151061	0.0984795	0.108458	0.0754329
373.986	0.46442	0.461691	0.467511	0.452426	0.439912	0.426026	0.400976	0.38923	0.370951	0.345987	0.314455	0.249796	0.212614	0.17642	0.168743	0.169769	0.153268	0.100677	0.110405	0.0779365
373.017	0.458564	0.456547	0.461855	0.447549	0.435067	0.420962	0.396639	0.385004	0.367584	0.342404	0.312073	0.248589	0.211737	0.176942	0.169061	0.170972	0.154841	0.103239	0.112562	0.0802937
372.008	0.454129	0.452525	0.458768	0.445127	0.433559	0.417949	0.396743	0.382969	0.365173	0.342165	0.311183	0.249131	0.21292	0.178975	0.17102	0.171302	0.157985	0.108417	0.115302	0.0843859
371	0.444367	0.447308	0.449723	0.439795	0.42415	0.411921	0.385178	0.381406	0.365353	0.340214	0.306022	0.248486	0.213312	0.179622	0.171587	0.169361	0.154694	0.108301	0.111892	0.0823381
369.992	0.445887	0.441698	0.443749	0.436625	0.421528	0.405346	0.383211	0.376644	0.359583	0.338646	0.304892	0.24729	0.213425	0.179231	0.172649	0.168683	0.157845	0.110709	0.115497	0.0873455
368.983	0.440311	0.434739	0.442588	0.430274	0.414198	0.407193	0.382884	0.36983	0.357975	0.335413	0.301328	0.247627	0.21646	0.181593	0.176541	0.173471	0.164153	0.115891	0.117635	0.0912267
368.013	0.434379	0.430929	0.437452	0.424195	0.405601	0.401281	0.378314	0.369334	0.353119	0.333673	0.299633	0.251042	0.215621	0.184115	0.17862	0.17729	0.165343	0.117869	0.124779	0.0949642
367.004	0.42732	0.426308	0.431999	0.414262	0.404281	0.393137	0.374899	0.365306	0.352226	0.328529	0.300434	0.247612	0.212502	0.183793	0.180164	0.177639	0.166689	0.122453	0.125905	0.0984544
365.995	0.423211	0.420828	0.424763	0.414871	0.401653	0.394869	0.369769	0.364214	0.347415	0.332955	0.296602	0.247149	0.217753	0.186861	0.180462	0.181901	0.170841	0.126858	0.130823	0.102428
364.986	0.41835	0.414921	0.418632	0.408909	0.395723	0.386739	0.366405	0.359997	0.344881	0.32523	0.297476	0.248168	0.216658	0.187688	0.18199	0.183855	0.175267	0.128947	0.134086	0.106922
364.015	0.415351	0.412206	0.418102	0.407307	0.394763	0.3842	0.365109	0.35514	0.344895	0.325136	0.299446	0.246967	0.217983	0.190117	0.187417	0.188795	0.177088	0.136016	0.140607	0.110406
363.006	0.412791	0.409455	0.414425	0.406745	0.392789	0.382368	0.363231	0.355607	0.343308	0.327786	0.300272	0.252993	0.223161	0.195294	0.191268	0.193712	0.186559	0.139308	0.147577	0.117803
361.996	0.408221	0.409185	0.413151	0.401705	0.390935	0.382165	0.361724	0.35642	0.343875	0.324243	0.302018	0.250979	0.226314	0.198384	0.194405	0.199689	0.192489	0.146313	0.151833	0.122281
360.986	0.408664	0.404229	0.412346	0.401939	0.392785	0.380942	0.361778	0.35668	0.344423	0.327002	0.301662	0.254753	0.229259	0.202039	0.200111	0.204266	0.195853	0.152516	0.156396	0.12729
360.015	0.404722	0.401685	0.407924	0.401948	0.388694	0.380438	0.360155	0.35669	0.344062	0.328235	0.302498	0.25584	0.232	0.206576	0.203747	0.207836	0.203348	0.15683	0.161561	0.131891
359.005	0.404042	0.402628	0.40701	0.397066	0.386613	0.376729	0.362772	0.356035	0.34374	0.328239	0.304305	0.260447	0.236461	0.210139	0.209211	0.21323	0.208121	0.161898	0.167042	0.138129
357.995	0.405176	0.400431	0.408135	0.401507	0.391683	0.379267	0.36163	0.356373	0.344661	0.331185	0.310095	0.263837	0.239874	0.214913	0.212868	0.220433	0.213576	0.166475	0.174372	0.144745
356.984	0.402923	0.401926	0.40838	0.398856	0.389182	0.378483	0.365936	0.358515	0.352382	0.331791	0.311293	0.267029	0.245904	0.219373	0.218818	0.223924	0.217617	0.17358	0.180628	0.150491
356.013	0.404324	0.401687	0.408532	0.400443	0.390746	0.38013	0.36637	0.360271	0.352113	0.335722	0.314956	0.273108	0.247745	0.225374	0.223008	0.231924	0.223982	0.178024	0.184659	0.156795
355.002	0.40568	0.406134	0.413884	0.40562	0.397051	0.388218	0.371803	0.368746	0.355882	0.33811	0.319548	0.278329	0.255179	0.235064	0.231012	0.237723	0.234456	0.189534	0.191173	0.166803
353.991	0.408206	0.404061	0.416461	0.407272	0.402439	0.390285	0.372939	0.370869	0.359368	0.345158	0.323469	0.281512	0.26027	0.236469	0.238349	0.242472	0.240413	0.194444	0.197625	0.167486
353.019	0.413081	0.410147	0.421018	0.415245	0.402302	0.39406	0.377296	0.378725	0.369381	0.351823	0.332283	0.290835	0.269609	0.241679	0.245336	0.250195	0.244834	0.199907	0.202692	0.17693
352.008	0.417156	0.415387	0.428589	0.417641	0.407235	0.398536	0.385203	0.379495	0.374007	0.358381	0.341238	0.297052	0.274039	0.251664	0.253822	0.257428	0.254288	0.208021	0.209692	0.183517
350.997	0.426155	0.424731	0.435626	0.425663	0.419349	0.409312	0.394216	0.389106	0.383999	0.367522	0.345171	0.305947	0.287581	0.262273	0.261239	0.267159	0.26264	0.218824	0.220997	0.190249
349.985	0.435279	0.433053	0.44355	0.436952	0.427495	0.420531	0.400848	0.398443	0.390308	0.376821	0.355408	0.317308	0.293778	0.267744	0.269395	0.276767	0.270952	0.223984	0.228821	0.197789
349.012	0.444094	0.443944	0.452935	0.446185	0.436919	0.433057	0.419561	0.414611	0.406582	0.387451	0.366629	0.327099	0.304001	0.281574	0.280558	0.284008	0.282284	0.235927	0.239351	0.209944
348.001	0.45835	0.46038	0.46664	0.461234	0.448474	0.447402	0.428122	0.425142	0.416765	0.401054	0.38279	0.337723	0.31629	0.289944	0.292638	0.297252	0.288506	0.244048	0.244018	0.218419
346.989	0.474579	0.469691	0.479385	0.470593	0.463483	0.458252	0.441974	0.441843	0.43006	0.418598	0.392926	0.347991	0.325112	0.303335	0.301753	0.306087	0.299936	0.251279	0.248747	0.225023
346.016	0.490828	0.489042	0.501949	0.49136	0.483214	0.474494	0.456631	0.45415	0.449041	0.431194	0.408624	0.357179	0.338117	0.315268	0.314702	0.318021	0.310088	0.261728	0.261822	0.236983
345.004	0.502479	0.50155	0.513821	0.508426	0.503726	0.493704	0.477188	0.473982	0.466267	0.446643	0.422619	0.373672	0.351967	0.325417	0.325943	0.330014	0.319708	0.272251	0.271588	0.244393
343.992	0.527437	0.530239	0.539729	0.531525	0.521917	0.518032	0.498022	0.494562	0.484316	0.468866	0.440879	0.390171	0.367732	0.337213	0.342855	0.345668	0.333685	0.27935	0.273842	0.254438
343.018	0.551705	0.544689	0.557208	0.561311	0.550134	0.543263	0.520552	0.517757	0.508919	0.488487	0.456552	0.410952	0.383265	0.354681	0.352138	0.348649	0.340592	0.290028	0.28856	0.263241
342.006	0.572732	0.570904	0.584776	0.579895	0.568285	0.562794	0.540999	0.541305	0.52559	0.502196	0.477427	0.424578	0.399457	0.367883	0.366191	0.365334	0.350974	0.302429	0.293424	0.273184
340.993	0.595189	0.593281	0.61327	0.596967	0.589511	0.589903	0.568986	0.567968	0.548537	0.530789	0.499303	0.443659	0.415167	0.380204	0.377815	0.374689	0.359014	0.308418	0.302313	0.281036
340.019	0.624872	0.62586	0.637341	0.627764	0.620999	0.610687	0.591548	0.590253	0.571649	0.547216	0.516018	0.461914	0.428787	0.394082	0.393625	0.385815	0.373715	0.316475	0.312392	0.285684
339.006	0.643033	0.651511	0.663547	0.656769	0.645385	0.640695	0.620519	0.622909	0.604982	0.570593	0.542164	0.482076	0.448197	0.41235	0.409131	0.401707	0.387035	0.327376	0.324325	0.303758
337.993	0.681423	0.673302	0.691563	0.692023	0.681557	0.672947	0.636379	0.63881	0.625954	0.602391	0.563655	0.497437	0.468928	0.426998	0.426176	0.420602	0.394953	0.338915	0.331033	0.311647
337.019	0.697065	0.705168	0.726519	0.709934	0.703616	0.691952	0.673448	0.668993	0.648544	0.619778	0.574636	0.513186	0.488764	0.441639	0.439322	0.425926	0.412756	0.351658	0.337159	0.318419
336.006	0.731131	0.723561	0.740953	0.745742	0.734923	0.726032	0.691352	0.689306	0.678081	0.641426	0.602045	0.539675	0.498657	0.454765	0.453251	0.437918	0.415088	0.361551	0.346327	0.327419
334.992	0.757996	0.756247	0.766591	0.768982	0.752822	0.744126	0.718718	0.720702	0.694459	0.667532	0.625296	0.549121	0.510759	0.468826	0.461159	0.446706	0.425159	0.365996	0.353523	0.335524
334.018	0.778503	0.787168	0.800291	0.792148	0.790653	0.771666	0.740028	0.735373	0.728642	0.685153	0.645259	0.568373	0.532247	0.48587	0.479653	0.463493	0.441817	0.375976	0.359209	0.343323
333.004	0.805452	0.793771	0.821627	0.804397	0.809911	0.800179	0.766147	0.765416	0.745907	0.717414	0.661755	0.586553	0.547248	0.494248	0.493347	0.469551	0.44713	0.385162	0.370687	0.352889
331.99	0.837685	0.830328	0.837769	0.844806	0.830004	0.820715	0.794332	0.795674	0.771649	0.727076	0.681804	0.607252	0.56407	0.512779	0.508883	0.488954	0.460859	0.395623	0.376213	0.359868
331.015	0.85078	0.858692	0.87619	0.885486	0.854941	0.861167	0.823185	0.80877	0.789016	0.756377	0.708481	0.629204	0.576762	0.529202	0.520936	0.495595	0.463652	0.400434	0.383364	0.368535
330.001	0.881852	0.874481	0.898886	0.895118	0.879492	0.873876	0.834639	0.835278	0.819204	0.773192	0.71965	0.644632	0.591756	0.53834	0.533124	0.50688	0.474656	0.409823	0.392275	0.377668
328.987	0.898412	0.908837	0.929596	0.929037	0.913763	0.902861	0.867985	0.865333	0.849187	0.804363	0.75052	0.656569	0.608315	0.552568	0.545715	0.514806	0.486694	0.415329	0.39749	0.388424
328.011	0.934621	0.940267	0.965463	0.956419	0.945274	0.933951	0.894927	0.892142	0.87005	0.814983	0.766126	0.676405	0.624937	0.561308	0.565187	0.527522	0.495786	0.42222	0.403816	0.39658
326.997	0.955906	0.961263	0.977589	0.9627	0.966306	0.96069	0.911876	0.920267	0.890256	0.8426	0.782934	0.687997	0.63989	0.580333	0.569802	0.538087	0.498089	0.428475	0.41148	0.401702
325.982	0.976602	0.980172	0.997253	0.994565	0.983399	0.985173	0.929776	0.944461	0.905357	0.862792	0.806205	0.705274	0.652549	0.588695	0.580962	0.545705	0.510436	0.440712	0.413867	0.405308
325.006	0.997531	0.985751	1.02563	1.02306	1.0054	0.984949	0.948571	0.949651	0.931622	0.875543	0.814385	0.722851	0.658854	0.598283	0.591119	0.553158	0.510326	0.442791	0.422028	0.412267
323.991	1.01226	1.0101	1.05475	1.04332	1.02364	1.01229	0.966717	0.96831	0.936971	0.88706	0.829285	0.723106	0.67698	0.610445	0.597446	0.563671	0.525773	0.446645	0.428116	0.417999
323.015	1.0213	1.01829	1.03667	1.04753	1.04375	1.02519	0.982836	0.987283	0.962506	0.905741	0.837582	0.741869	0.686044	0.615819	0.605652	0.568235	0.525928	0.449515	0.430296	0.422883
322	1.02943	1.04228	1.05533	1.05422	1.04509	1.03559	0.998653	0.995634	0.968014	0.916876	0.845613	0.74971	0.696461	0.629544	0.613618	0.571513	0.532087	0.45829	0.434824	0.429713
320.985	1.03585	1.03355	1.0659	1.07013	1.05029	1.03584	0.98325	1.00112	0.979433	0.926951	0.859491	0.757823	0.703717	0.634477	0.626631	0.579921	0.53678	0.462895	0.439625	0.438727
320.008	1.04299	1.03784	1.05884	1.07925	1.06501	1.0418	1.0002	0.998036	0.966054	0.919902	0.85879	0.75943	0.703665	0.633534	0.62503	0.58277	0.538185	0.471907	0.444367	0.440204
318.993	1.04252	1.04807	1.07501	1.07585	1.0482	1.04756	0.992437	0.99665	0.979017	0.931694	0.86106	0.761099	0.706595	0.63575	0.624757	0.589707	0.550667	0.472353	0.447106	0.444737
318.016	1.05195	1.04841	1.06842	1.05531	1.06154	1.04819	0.999444	1.00533	0.973304	0.928577	0.863902	0.765413	0.713492	0.637231	0.636085	0.594322	0.551681	0.473979	0.454286	0.44531
317	1.03994	1.0376	1.05589	1.06741	1.05511	1.03408	1.01508	0.991788	0.972605	0.925141	0.863674	0.768367	0.710864	0.642229	0.635387	0.592642	0.55659	0.47492	0.453133	0.451837
315.984	1.04834	1.05195	1.08689	1.07888	1.04797	1.05091	1.01482	1.00442	0.985602	0.940704	0.878374	0.769687	0.722105	0.646656	0.646398	0.599997	0.556905	0.479424	0.456993	0.451904
315.007	1.05883	1.0506	1.08535	1.08122	1.05895	1.06368	1.01734	1.02236	0.997345	0.942473	0.875212	0.77872	0.726283	0.65679	0.645218	0.604949	0.563341	0.484703	0.461903	0.458509
313.991	1.0651	1.07326	1.11112	1.09002	1.08356	1.07347	1.02664	1.0364	1.00395	0.966911	0.904768	0.793916	0.730405	0.666489	0.655958	0.614308	0.571648	0.491233	0.463556	0.46351
313.014	1.10755	1.09387	1.13217	1.12171	1.11144	1.10015	1.04717	1.04738	1.02402	0.966389	0.908711	0.810459	0.744766	0.677328	0.668374	0.618802	0.572358	0.492153	0.471516	0.471207
311.997	1.13767	1.12915	1.15476	1.14694	1.13317	1.11758	1.08954	1.07066	1.04841	1.00783	0.935935	0.821766	0.764296	0.687157	0.676484	0.631537	0.58616	0.501719	0.479088	0.474279
310.981	1.15131	1.16015	1.17539	1.17933	1.16304	1.15233	1.10678	1.11096	1.08905	1.03082	0.957909	0.844125	0.784514	0.708887	0.697774	0.641793	0.596501	0.510869	0.488938	0.478664
310.003	1.19293	1.18899	1.2256	1.22448	1.19964	1.20914	1.15471	1.1522	1.11734	1.05405	0.9832	0.873155	0.809539	0.727913	0.715057	0.657799	0.608368	0.524145	0.499518	0.490866
308.986	1.24561	1.23853	1.28232	1.26691	1.2585	1.24245	1.19092	1.20072	1.16833	1.0931	1.0254	0.906833	0.834227	0.751969	0.743893	0.68266	0.635267	0.544699	0.514104	0.508729
308.009	1.30992	1.28787	1.31051	1.3342	1.31761	1.29263	1.24165	1.2315	1.22225	1.1402	1.0667	0.94244	0.867966	0.785862	0.770427	0.707494	0.659036	0.569541	0.540626	0.528277
306.991	1.34871	1.3571	1.37787	1.37787	1.37732	1.36533	1.29794	1.2959	1.27289	1.19325	1.12302	0.989206	0.92243	0.821861	0.81452	0.746539	0.694955	0.600728	0.569348	0.5561
306.013	1.38998	1.3777	1.46349	1.45643	1.43328	1.41769	1.32522	1.36269	1.31592	1.24132	1.17066	1.03374	0.960192	0.865451	0.85846	0.789194	0.727157	0.63677	0.599067	0.589361
304.996	1.46195	1.45762	1.47391	1.53403	1.53413	1.48652	1.39678	1.43394	1.41458	1.30501	1.24338	1.09644	1.02128	0.922676	0.911555	0.838876	0.789974	0.69487	0.6541	0.644431
304.018	1.51214	1.5085	1.59769	1.58532	1.56978	1.52382	1.47774	1.49869	1.47932	1.36632	1.29959	1.17063	1.10532	1.0015	0.997973	0.926874	0.857468	0.765716	0.728878	0.715446
303	1.6126	1.58646	1.67866	1.63964	1.65461	1.61439	1.54984	1.57698	1.5602	1.43844	1.36645	1.27226	1.20826	1.08543	1.09252	1.01011	0.96051	0.859912	0.813288	0.806802
301.983	1.66007	1.68495	1.71719	1.7667	1.6754	1.65729	1.63891	1.66584	1.6323	1.51585	1.48737	1.32763	1.29225	1.18328	1.18179	1.10501	1.06176	0.979086	0.919252	0.902217
301.004	1.70488	1.77529	1.79659	1.79047	1.78466	1.8087	1.68069	1.73261	1.7286	1.60658	1.54422	1.42821	1.38929	1.26606	1.29743	1.20574	1.16003	1.07861	1.01585	1.02053
299.986	1.77723	1.76871	1.8957	1.90875	1.9128	1.86459	1.78298	1.85582	1.80137	1.67014	1.67339	1.52669	1.50799	1.36925	1.42794	1.3217	1.27389	1.2139	1.14825	1.15145

## Sheet: b) M298C5a
Wavelength (nm)	M298C5aox	1	2	3	4	5	6	7	8	9	10	11	12	13	14	15	16	17	18	19	M298C5ared
900.017	0.1016	0.0992568	0.0970015	0.121128	0.0860574	0.0812513	0.0810028	0.0798707	0.0697575	0.0628122	0.0579442	0.0525905	0.0757851	0.053649	0.0452456	0.0466869	0.0563306	0.0464256	0.0702218	0.0388556	0.0491719
898.989	0.101854	0.100593	0.0966602	0.12054	0.0863616	0.0828667	0.0824841	0.0796889	0.0699446	0.0627953	0.0589242	0.0543728	0.0764007	0.0541976	0.0471728	0.0465747	0.0561312	0.0462685	0.0706339	0.0392135	0.0497729
897.993	0.100986	0.099474	0.0975472	0.122084	0.0860298	0.081991	0.0807376	0.0789095	0.0683582	0.0629337	0.0584124	0.0531075	0.0760951	0.0524224	0.0460086	0.0465563	0.0554366	0.0466345	0.0696374	0.0386242	0.0487285
896.997	0.102548	0.100517	0.0980998	0.122596	0.0862081	0.0827793	0.0819037	0.0804749	0.0691548	0.0633015	0.0583591	0.0539261	0.0761942	0.0536396	0.0459826	0.0480951	0.0567428	0.0459685	0.0708321	0.0399178	0.0487668
896.001	0.102051	0.101165	0.0986186	0.122387	0.0861703	0.08295	0.0824022	0.0806708	0.0689789	0.0637559	0.0587645	0.05336	0.0765264	0.0536062	0.0466081	0.0476027	0.0559389	0.0463249	0.0714655	0.0396389	0.0486894
895.004	0.104111	0.101985	0.0994302	0.123132	0.0873996	0.0835063	0.0840957	0.0812196	0.0698765	0.0643529	0.0595094	0.0549054	0.0781905	0.0545942	0.047439	0.0497009	0.0589984	0.0481241	0.0731341	0.0405643	0.0498292
894.007	0.103976	0.102974	0.0994271	0.123544	0.0877259	0.0847274	0.0829636	0.0809396	0.0692881	0.0641328	0.0593652	0.0541841	0.077029	0.0546702	0.0474883	0.049813	0.0581374	0.0477808	0.0720019	0.0403694	0.0497677
893.009	0.106384	0.103713	0.100953	0.123432	0.0885034	0.0851199	0.0849078	0.0829668	0.0697291	0.0656529	0.0609604	0.05605	0.0771431	0.0560723	0.0477086	0.0521406	0.0601626	0.0482977	0.0725942	0.0412958	0.0512457
892.01	0.104565	0.104007	0.100702	0.123513	0.0882784	0.0852543	0.0841661	0.0825196	0.0699136	0.0649662	0.05945	0.0550129	0.0789026	0.0553108	0.0473389	0.0512083	0.0586883	0.0487877	0.0729371	0.0413102	0.0500445
891.011	0.104466	0.103029	0.101973	0.123873	0.0891565	0.0851795	0.0845027	0.0827983	0.069517	0.0652768	0.0602256	0.0552605	0.0779175	0.0541857	0.048203	0.0515577	0.0603764	0.0479653	0.0714557	0.0411094	0.0505546
890.012	0.105624	0.103723	0.102198	0.123274	0.0891246	0.0851946	0.0838151	0.0819686	0.0678785	0.065495	0.0596531	0.0551002	0.0779128	0.0532427	0.0482219	0.0521964	0.0600935	0.0485799	0.0717677	0.0389916	0.0499743
889.012	0.106272	0.105876	0.101371	0.124446	0.089213	0.0862802	0.0860784	0.0830072	0.0695064	0.0661774	0.0602369	0.0552916	0.0777607	0.0545138	0.0484748	0.0526947	0.0601139	0.0485902	0.0713838	0.0407776	0.0497471
888.012	0.107758	0.10574	0.102917	0.124976	0.0897561	0.085769	0.0850073	0.0839559	0.0692127	0.0660284	0.0606716	0.0558433	0.0791276	0.0549737	0.048318	0.0537501	0.0613117	0.0486989	0.0727601	0.0407712	0.0525508
887.011	0.108123	0.106477	0.101999	0.125408	0.0899844	0.0872393	0.0853801	0.0838177	0.0689348	0.0658997	0.0606249	0.0558845	0.080199	0.0548811	0.0483407	0.0537233	0.0613069	0.0485506	0.0730642	0.0407573	0.0515688
886.01	0.108501	0.107242	0.103289	0.125767	0.090724	0.0867203	0.0861377	0.0835369	0.0686699	0.0666756	0.05988	0.0558582	0.0802479	0.0546315	0.0491769	0.0542934	0.0618902	0.049395	0.0721457	0.0410596	0.0525182
885.008	0.107174	0.106539	0.102788	0.126207	0.0900544	0.0865313	0.0855322	0.0830752	0.0679357	0.0657725	0.0607123	0.0552744	0.0811617	0.0543507	0.0479446	0.0547638	0.0617388	0.0481807	0.0725946	0.0399516	0.0524217
884.006	0.108737	0.107219	0.103742	0.126794	0.0912235	0.087305	0.0857978	0.084078	0.0688973	0.0670531	0.060796	0.0557943	0.0819067	0.0548909	0.0485769	0.0558565	0.0622334	0.0484941	0.0731407	0.0404518	0.0529692
883.003	0.108066	0.107047	0.103138	0.126203	0.0898775	0.0863663	0.0854102	0.0838101	0.0681111	0.0657622	0.0606416	0.0554162	0.0812676	0.053784	0.0475666	0.0554972	0.0616893	0.0478681	0.0726142	0.0392405	0.0528769
882	0.109401	0.108032	0.104354	0.126612	0.0914505	0.0874591	0.0866894	0.084252	0.0697329	0.0663023	0.0609829	0.0567771	0.0819704	0.0551823	0.0486563	0.0570869	0.0640655	0.0496319	0.0731174	0.040643	0.0539766
880.996	0.110919	0.108565	0.105673	0.127699	0.092052	0.088252	0.0867891	0.0851107	0.0709858	0.0672647	0.0614424	0.0568176	0.0830359	0.0560465	0.0494081	0.0580828	0.0650267	0.0499216	0.0734581	0.0415754	0.0552851
879.992	0.110872	0.108574	0.10616	0.128094	0.0929196	0.0885086	0.087845	0.0853093	0.0704065	0.0671776	0.0617636	0.0571543	0.082553	0.0555083	0.0494088	0.0590207	0.0653962	0.0496788	0.0731119	0.0413932	0.0557301
878.988	0.110528	0.109717	0.10587	0.126934	0.0921721	0.0894666	0.0876697	0.0861897	0.0701932	0.067711	0.0621087	0.0570123	0.0836282	0.0555966	0.0486915	0.0594685	0.0649736	0.0492264	0.0725153	0.0406661	0.0567777
878.016	0.112001	0.110051	0.107323	0.128808	0.0938335	0.0888987	0.0887412	0.0860507	0.0718627	0.067781	0.0631476	0.0585741	0.0838533	0.0560444	0.0494249	0.0608971	0.0673447	0.0506171	0.0729317	0.0418374	0.0579669
877.011	0.113087	0.110747	0.107309	0.129239	0.0946025	0.0908526	0.0890247	0.0866986	0.0724097	0.0682612	0.0618429	0.057849	0.0836278	0.0560682	0.0496944	0.0620454	0.0673362	0.0505557	0.0738946	0.0405303	0.058627
876.005	0.113266	0.110923	0.108196	0.129061	0.0929269	0.091131	0.0902571	0.0863162	0.0723392	0.0689216	0.0624093	0.0569952	0.0843955	0.0565591	0.0495758	0.0618898	0.0674518	0.0505444	0.0717325	0.0408631	0.0591938
874.998	0.113852	0.11168	0.109735	0.128395	0.0949009	0.0906159	0.0906773	0.0887344	0.0723633	0.0700007	0.0632471	0.0577151	0.0859618	0.05683	0.0509145	0.0626986	0.0683939	0.0513173	0.0735354	0.04122	0.0598445
873.991	0.114928	0.11462	0.110735	0.131802	0.095179	0.0921397	0.0899931	0.0898574	0.0737344	0.0709906	0.064168	0.061333	0.0854653	0.05762	0.0512044	0.0629073	0.0691985	0.0523682	0.0757756	0.040967	0.0610401
872.984	0.113995	0.11212	0.110003	0.129338	0.0960296	0.0902201	0.0896696	0.0889157	0.0720735	0.068728	0.0629273	0.0591437	0.0860157	0.0562261	0.0506513	0.0626813	0.0681576	0.0511083	0.0738728	0.0400939	0.0583241
872.009	0.114468	0.114472	0.109461	0.132973	0.096127	0.0910438	0.0898307	0.089594	0.0730928	0.0699788	0.0632712	0.0579742	0.0870674	0.0579431	0.049886	0.0644293	0.06906	0.0516165	0.0740128	0.040708	0.0603804
871.001	0.115036	0.113495	0.110098	0.131048	0.0969985	0.0913422	0.0908306	0.0900696	0.0742721	0.0695521	0.0641096	0.059299	0.0851305	0.0572733	0.0497337	0.0648415	0.0685249	0.0505296	0.0755275	0.0408127	0.0605721
869.992	0.116339	0.114773	0.112122	0.133341	0.0986408	0.0925654	0.0916653	0.0899904	0.0735826	0.0709277	0.0648071	0.0591324	0.0876158	0.0578656	0.0514498	0.0650715	0.0696289	0.0521164	0.0752189	0.0415411	0.0598042
869.017	0.118426	0.11699	0.112575	0.134092	0.0982773	0.0941907	0.0928853	0.0912386	0.074007	0.0723554	0.0654457	0.0608902	0.0886933	0.0577067	0.0524355	0.0668981	0.0692578	0.0521201	0.0765587	0.0426349	0.0613629
868.007	0.116078	0.114976	0.112183	0.133401	0.0966243	0.093162	0.0908905	0.0898695	0.0733005	0.0709899	0.0640334	0.0591924	0.086843	0.0575223	0.0518533	0.0651815	0.0686914	0.0511415	0.0740643	0.0404954	0.0587251
866.997	0.1184	0.116278	0.113535	0.133635	0.0974561	0.0935	0.0922511	0.0907785	0.0753075	0.0706657	0.0650558	0.0589864	0.0869289	0.0580259	0.0523609	0.0664041	0.0703174	0.052636	0.0751152	0.0415361	0.0596606
865.986	0.119916	0.118268	0.114258	0.135157	0.0988428	0.0956002	0.0959625	0.0937036	0.0765883	0.071634	0.0664825	0.0620702	0.0886746	0.0595038	0.0531637	0.067947	0.0713117	0.0535805	0.076374	0.0428722	0.0617726
865.008	0.118013	0.117227	0.112979	0.132736	0.0977637	0.0937012	0.0934869	0.0898377	0.072185	0.0702344	0.0646889	0.0611923	0.0890017	0.057475	0.0514155	0.065904	0.0692866	0.0504964	0.0755223	0.0400713	0.0600222
863.997	0.120685	0.11821	0.114677	0.135037	0.101228	0.0953454	0.0939765	0.0937269	0.0755992	0.072614	0.0654714	0.0626725	0.0893231	0.0590663	0.0516112	0.0676277	0.0713576	0.0514616	0.076515	0.0437836	0.0615045
862.985	0.119961	0.119561	0.113517	0.135071	0.0999195	0.0947801	0.0942525	0.0943031	0.0736352	0.0726408	0.0656595	0.061557	0.0894629	0.0585828	0.0531061	0.0696471	0.0718903	0.0519386	0.0750412	0.0418519	0.0605685
862.006	0.119594	0.116448	0.11469	0.134582	0.099047	0.0945623	0.0939646	0.0926046	0.0742647	0.0704171	0.0642045	0.0610286	0.0870734	0.0584291	0.0510035	0.0687766	0.0719966	0.0508579	0.0753241	0.041468	0.0599018
860.993	0.122868	0.121879	0.115737	0.137174	0.101286	0.0962355	0.0963387	0.0965975	0.0767769	0.0746994	0.067856	0.0614004	0.0899879	0.0609262	0.0540355	0.0704124	0.0739081	0.0538774	0.0763108	0.0442552	0.061478
860.013	0.121312	0.120177	0.116482	0.137236	0.100377	0.0982204	0.0957926	0.0942036	0.0756604	0.073956	0.0654016	0.0634858	0.0898977	0.0614602	0.0536591	0.0706958	0.0733752	0.0540607	0.0775317	0.0436356	0.0600999
858.999	0.122089	0.120821	0.116545	0.137497	0.0998702	0.095454	0.0945298	0.0939767	0.0759946	0.0743552	0.0663829	0.0626701	0.0873748	0.0592157	0.0533925	0.0710212	0.0731958	0.0519751	0.0758579	0.0429184	0.0573032
857.985	0.123122	0.121828	0.117801	0.138059	0.100595	0.0985551	0.0959824	0.094813	0.0790938	0.0744406	0.0677735	0.0630964	0.089809	0.0594524	0.0523341	0.0711766	0.0721908	0.0513064	0.0764928	0.0429147	0.0593306
857.004	0.121648	0.122893	0.117664	0.137444	0.101096	0.0975301	0.0961566	0.0947308	0.0770108	0.0742725	0.0672811	0.06215	0.0901736	0.0594006	0.0541323	0.0702117	0.072494	0.0531024	0.0759107	0.0434452	0.0579695
855.988	0.124773	0.124773	0.120273	0.139118	0.104071	0.0994254	0.0967294	0.0958315	0.0793305	0.0766238	0.068668	0.0649926	0.0907293	0.061153	0.0550969	0.0726524	0.0738925	0.0530304	0.0764172	0.0447333	0.0593122
855.006	0.123917	0.121439	0.117144	0.136611	0.10052	0.0974519	0.0946523	0.09544	0.0763052	0.0735936	0.0664786	0.0601914	0.0886775	0.0580887	0.053231	0.0686913	0.0696703	0.0502434	0.0746653	0.0419848	0.0580791
853.99	0.12527	0.123684	0.120265	0.138737	0.103314	0.0996483	0.0957372	0.0968462	0.07871	0.0752545	0.066567	0.0630832	0.0887453	0.0609325	0.0535554	0.0714096	0.0725656	0.0533996	0.0782049	0.0440023	0.0585633
853.007	0.125427	0.124193	0.119603	0.137133	0.103501	0.0986954	0.0989213	0.0972683	0.0779171	0.0755515	0.0677099	0.0624436	0.0890132	0.0607641	0.0541907	0.0707317	0.0706097	0.0518698	0.0771677	0.0447513	0.0598994
851.99	0.124731	0.127092	0.120843	0.13902	0.10502	0.0996573	0.0968248	0.0965533	0.0786246	0.0760103	0.068595	0.0627063	0.0875024	0.0598601	0.0537078	0.0701022	0.0715862	0.0534628	0.0762596	0.042653	0.0591038
851.007	0.125858	0.131972	0.11964	0.140095	0.105593	0.100774	0.0991129	0.097993	0.0793543	0.0752547	0.0688819	0.0653947	0.0907527	0.0614918	0.0557175	0.0721642	0.0730858	0.0531612	0.0763435	0.0453452	0.0626748
849.989	0.126387	0.1341	0.119663	0.140084	0.103993	0.100792	0.097887	0.0959583	0.0787453	0.0751899	0.0680878	0.063882	0.0883143	0.0608523	0.0548816	0.0711654	0.0704517	0.0517527	0.0742096	0.0445821	0.0601424
849.004	0.126152	0.139585	0.120025	0.13887	0.104711	0.0999699	0.0979521	0.098088	0.0776861	0.0752965	0.0689752	0.0622724	0.0883124	0.0618045	0.055886	0.070676	0.0707121	0.0510819	0.074873	0.0437466	0.0616351
847.985	0.126966	0.143652	0.122166	0.141983	0.105716	0.101266	0.100587	0.0975674	0.0810144	0.0778159	0.0710993	0.0634071	0.0893468	0.0603452	0.0553159	0.0712822	0.0716273	0.0539797	0.0762027	0.0445952	0.0623054
847	0.129912	0.147972	0.12291	0.143649	0.106711	0.100832	0.0982738	0.0995909	0.0808008	0.0771377	0.0708376	0.0657221	0.089833	0.0614949	0.055903	0.0714359	0.0726489	0.0531653	0.0769808	0.0454145	0.061682
846.014	0.129592	0.153189	0.122493	0.143164	0.106835	0.101995	0.0995269	0.0992255	0.0827905	0.0776673	0.0713272	0.0641219	0.0903255	0.0626255	0.0574679	0.0722153	0.0729828	0.0531619	0.0783925	0.0459497	0.0627382
844.993	0.131628	0.155944	0.124787	0.144155	0.107686	0.102798	0.101827	0.100113	0.0819988	0.0776585	0.072041	0.0664051	0.0895584	0.0620767	0.0569374	0.0729847	0.0748583	0.0538296	0.0800256	0.0466014	0.0631103
844.007	0.130048	0.155341	0.123996	0.141741	0.105776	0.101414	0.0983868	0.098542	0.0822465	0.0760217	0.0701789	0.0649372	0.0877146	0.0615133	0.0565066	0.0698101	0.0723889	0.0513277	0.0754878	0.0452912	0.0628599
842.986	0.130808	0.157078	0.125753	0.143375	0.108009	0.104176	0.101076	0.0992921	0.083483	0.0788939	0.0710624	0.0661562	0.0918321	0.0629003	0.0575398	0.0721913	0.0750034	0.0534963	0.0781954	0.0483025	0.0634072
841.998	0.131442	0.157362	0.124343	0.144083	0.107961	0.103478	0.100304	0.0999813	0.0816549	0.0780496	0.0712487	0.0652839	0.0897308	0.0630448	0.0572777	0.0708553	0.0754808	0.0532289	0.0781702	0.047196	0.0633526
841.01	0.132673	0.157578	0.125915	0.145113	0.107391	0.104739	0.100942	0.100675	0.0827186	0.0777007	0.0710603	0.0660453	0.0892472	0.0634319	0.0582446	0.0703054	0.076463	0.0533908	0.0786446	0.0474145	0.0631905
839.987	0.131976	0.15583	0.125228	0.145282	0.109766	0.105195	0.101816	0.100747	0.0828514	0.078834	0.0714725	0.065698	0.0888141	0.0631713	0.0577969	0.0714009	0.0775058	0.0523847	0.0789512	0.0472987	0.0630965
838.998	0.133361	0.153505	0.125831	0.145452	0.109573	0.104495	0.102953	0.102162	0.0842536	0.0787703	0.0721976	0.0658305	0.089826	0.0628999	0.0594877	0.0709387	0.0770785	0.052302	0.0788245	0.048178	0.0636958
838.009	0.133185	0.151933	0.12515	0.145174	0.10674	0.104384	0.103008	0.101725	0.0831338	0.0787327	0.0705781	0.0661932	0.0904763	0.0631752	0.0573527	0.0702366	0.0784626	0.0527482	0.0778998	0.0475102	0.0628134
836.985	0.133569	0.148217	0.125316	0.145286	0.109448	0.104226	0.102049	0.102567	0.0827431	0.0785556	0.0710576	0.0656602	0.0899865	0.0634084	0.0580077	0.0699876	0.0780309	0.052877	0.0787264	0.0469195	0.0621322
835.995	0.135267	0.148296	0.127262	0.14731	0.110103	0.105414	0.1035	0.101885	0.0839113	0.0791822	0.0721137	0.0679225	0.0907477	0.0634407	0.0588358	0.0699759	0.0803105	0.0526293	0.0795577	0.0488088	0.0629738
835.005	0.133679	0.148337	0.127481	0.146802	0.108887	0.104679	0.102497	0.101188	0.0839798	0.0793494	0.0721443	0.0657401	0.0914734	0.063149	0.0575686	0.0694855	0.0800032	0.0519483	0.0799206	0.0475695	0.0627073
834.014	0.136496	0.14869	0.127855	0.147172	0.110731	0.10605	0.103801	0.101892	0.0848537	0.0801515	0.0724955	0.0680291	0.091315	0.064202	0.0594109	0.0700301	0.0802545	0.0529573	0.0812083	0.0484709	0.0625256
832.988	0.136169	0.149561	0.128502	0.147553	0.110604	0.107292	0.10421	0.101899	0.085373	0.0806454	0.072681	0.0679475	0.0903714	0.06446	0.0604038	0.0698318	0.0801156	0.0536548	0.0799461	0.0486976	0.0621213
831.996	0.1369	0.151985	0.12846	0.149555	0.112323	0.107462	0.105837	0.103933	0.0867473	0.0810747	0.0736075	0.0683088	0.0917369	0.0658625	0.0625072	0.0699611	0.0819	0.0544206	0.0806923	0.050376	0.0638487
831.004	0.138295	0.149654	0.130128	0.1489	0.113073	0.107259	0.105778	0.103688	0.0859616	0.0814464	0.0743048	0.0680378	0.0925133	0.0648057	0.0618192	0.0705534	0.0802108	0.05342	0.0802772	0.0504998	0.0626039
830.011	0.13795	0.150278	0.130973	0.149656	0.111922	0.108171	0.106516	0.104772	0.0869711	0.0811278	0.0748148	0.0681747	0.0914771	0.0642711	0.0622098	0.0694954	0.0814867	0.054262	0.0808856	0.050333	0.0629596
828.984	0.138049	0.149943	0.131084	0.150782	0.112721	0.109015	0.105252	0.104425	0.086251	0.0814852	0.0741104	0.0676622	0.0920985	0.0647523	0.0629839	0.0684137	0.0807425	0.0532802	0.0802071	0.0499329	0.0627178
827.99	0.137325	0.150272	0.130948	0.150572	0.112017	0.107445	0.105811	0.103541	0.0858496	0.081511	0.0730359	0.0676761	0.0920054	0.0647127	0.062311	0.0686518	0.0783871	0.0524409	0.0807374	0.0496057	0.061173
826.996	0.140107	0.149968	0.131816	0.149831	0.113859	0.109085	0.106929	0.104804	0.0881965	0.0812432	0.0747742	0.0681455	0.092562	0.0655145	0.0638218	0.0697659	0.0781598	0.053768	0.0817123	0.050771	0.062408
826.002	0.139899	0.150171	0.133052	0.151579	0.113271	0.108956	0.106757	0.104839	0.0874801	0.0819603	0.074096	0.0690973	0.0925798	0.0663624	0.0641681	0.0693025	0.0783283	0.0532281	0.0807561	0.0511498	0.0615026
825.007	0.139643	0.150374	0.132113	0.150774	0.114366	0.109126	0.107503	0.104806	0.0881035	0.0821756	0.0750901	0.0690566	0.0933757	0.0653542	0.0644818	0.0683605	0.0764898	0.0535388	0.0814528	0.0520664	0.0617705
824.011	0.140422	0.14955	0.132311	0.151472	0.113184	0.10973	0.106044	0.105385	0.0869943	0.0821773	0.0741563	0.0682506	0.0926846	0.0654203	0.064594	0.0670512	0.0753351	0.0531072	0.080772	0.0520127	0.0616737
823.016	0.14088	0.149977	0.133462	0.152614	0.114443	0.109459	0.107591	0.105912	0.0882761	0.0827873	0.0748275	0.0690089	0.0937464	0.0666418	0.0655	0.0686396	0.0742808	0.0538856	0.0825799	0.0518817	0.0607422
821.985	0.141783	0.149739	0.134348	0.15287	0.115771	0.110902	0.108625	0.106373	0.0901646	0.0828366	0.0760837	0.0701631	0.0943765	0.0680086	0.0668303	0.0704121	0.0734902	0.0545613	0.0832866	0.0530035	0.0609438
820.989	0.142489	0.148954	0.134134	0.152567	0.116407	0.110319	0.10909	0.10686	0.0897724	0.0839244	0.076005	0.0697566	0.0943934	0.0683364	0.0676878	0.0687628	0.0735559	0.054488	0.0819069	0.0533243	0.0610128
819.992	0.142391	0.148645	0.13542	0.153182	0.117633	0.112078	0.109776	0.10762	0.0899133	0.0832557	0.0759228	0.069575	0.0939966	0.0672802	0.067004	0.0688932	0.0726614	0.0544408	0.0823805	0.0526438	0.0609812
818.995	0.145252	0.149257	0.136431	0.155295	0.117556	0.113764	0.111606	0.108805	0.0906376	0.0847681	0.077673	0.0718813	0.0944608	0.0676802	0.0677255	0.0701606	0.0726074	0.0555367	0.0835238	0.0559397	0.0613745
817.997	0.143561	0.1477	0.136842	0.154176	0.118647	0.113621	0.109498	0.1074	0.0905347	0.0848377	0.0768767	0.0721882	0.0948001	0.0681569	0.0685151	0.0684375	0.071133	0.0553948	0.0838832	0.0541762	0.0610837
816.999	0.145937	0.150747	0.138281	0.155287	0.118459	0.114133	0.10996	0.109937	0.091204	0.0860009	0.0783729	0.0723518	0.0965741	0.0688926	0.0690379	0.0698294	0.070606	0.0548875	0.0840072	0.0564231	0.0620467
816	0.146811	0.147848	0.138083	0.156228	0.119163	0.113829	0.111434	0.10871	0.0923335	0.0864438	0.0778033	0.0733443	0.0951418	0.0682375	0.0699097	0.0689194	0.0714068	0.0547731	0.0837733	0.056029	0.0602318
815.001	0.145704	0.148808	0.139137	0.155706	0.119913	0.114456	0.110882	0.109412	0.0908632	0.0846061	0.0778533	0.0723067	0.0965122	0.068805	0.0698596	0.0678767	0.0712611	0.0548599	0.0848343	0.0563959	0.0599211
814.002	0.146992	0.151157	0.140391	0.158609	0.121291	0.115484	0.112822	0.110614	0.0938271	0.0864992	0.0795851	0.0738523	0.0969291	0.0696987	0.0720243	0.0703053	0.0715574	0.0568369	0.0845111	0.0579722	0.0607109
813.002	0.147562	0.150933	0.141454	0.157933	0.120723	0.116108	0.113607	0.110989	0.093856	0.0884873	0.0791278	0.0730012	0.0972938	0.0706542	0.0711022	0.0695364	0.071539	0.0567994	0.0855836	0.0592087	0.0603259
812.002	0.147679	0.149472	0.141214	0.15805	0.120798	0.116215	0.112399	0.110159	0.0939768	0.0874088	0.0805626	0.0740266	0.0968131	0.0697269	0.070529	0.0690155	0.0704873	0.0552653	0.0851156	0.0588486	0.059371
811.001	0.148799	0.150458	0.141596	0.157969	0.120797	0.116705	0.113784	0.111253	0.094302	0.0877231	0.0801006	0.0745261	0.0978918	0.0704217	0.0717885	0.0704162	0.0714441	0.0565301	0.0838395	0.0597102	0.0598266
810	0.15021	0.1516	0.143139	0.158403	0.123653	0.118407	0.115294	0.113329	0.095521	0.0891008	0.0809816	0.074276	0.0987891	0.0706192	0.0731345	0.0702082	0.0721549	0.0576608	0.0866175	0.0596359	0.0601347
808.998	0.150696	0.150156	0.142912	0.159722	0.123463	0.117875	0.115583	0.113221	0.0964444	0.0893153	0.0808254	0.0756574	0.0987912	0.0722656	0.0734319	0.0698851	0.0714253	0.057922	0.0874829	0.0604361	0.0604652
807.996	0.152317	0.153394	0.143851	0.161807	0.124294	0.119172	0.117241	0.112785	0.096156	0.091577	0.0815249	0.0748043	0.0999813	0.0719385	0.0732507	0.0696782	0.0716444	0.0586561	0.0861202	0.0608773	0.0600373
806.994	0.151966	0.151976	0.143892	0.162493	0.123807	0.11657	0.116052	0.113481	0.0961236	0.0885211	0.0803858	0.0751233	0.0981222	0.0711735	0.0732329	0.0689974	0.0716924	0.0570033	0.0870884	0.060449	0.0584883
805.992	0.153265	0.152091	0.143338	0.16003	0.123303	0.118124	0.114536	0.113374	0.0954974	0.0895541	0.0809181	0.0743447	0.0982531	0.0714958	0.0722601	0.069066	0.0706076	0.0561531	0.0859556	0.0607018	0.0582918
804.988	0.152921	0.152773	0.14307	0.160662	0.123752	0.119265	0.115127	0.114409	0.0955962	0.0887156	0.0816362	0.0756776	0.0988359	0.0715829	0.0737231	0.0694623	0.0703668	0.0567624	0.0862962	0.0604773	0.0578912
803.985	0.153238	0.153877	0.144093	0.162295	0.124733	0.118821	0.116158	0.113503	0.0975856	0.0908866	0.0812298	0.0743207	0.0981774	0.0717452	0.0737162	0.068672	0.0717822	0.0572828	0.086619	0.0616717	0.0586012
803.016	0.154555	0.155076	0.146173	0.162152	0.124926	0.120376	0.116936	0.114745	0.0977671	0.0905437	0.0815533	0.0773965	0.100311	0.0726917	0.0754598	0.0684473	0.0709016	0.0592491	0.0875828	0.0608638	0.0576579
802.011	0.154129	0.154104	0.144462	0.163161	0.125309	0.120354	0.117248	0.113669	0.0973325	0.0907695	0.0826505	0.0765021	0.0991138	0.0722429	0.0739941	0.0687226	0.0718642	0.0570179	0.0870977	0.0614612	0.0584738
801.007	0.154847	0.155541	0.147134	0.163269	0.12676	0.120925	0.117997	0.114771	0.0979585	0.0910785	0.0811983	0.0767523	0.0998425	0.0720435	0.0751789	0.0692623	0.0707061	0.0577138	0.087867	0.0613484	0.0582522
800.001	0.156389	0.157805	0.147703	0.164352	0.127107	0.121377	0.119182	0.114906	0.0992105	0.0930735	0.0845117	0.0770922	0.100633	0.0732538	0.0750652	0.0698432	0.071694	0.0578789	0.0884473	0.062099	0.0581258
798.996	0.15738	0.157514	0.147161	0.167087	0.126882	0.122691	0.118716	0.117048	0.0985848	0.0929807	0.0841721	0.07899	0.101141	0.0737266	0.0764344	0.0689612	0.0725472	0.0600159	0.0898741	0.0630263	0.0584348
797.99	0.156878	0.157343	0.147777	0.165654	0.127838	0.123136	0.119397	0.116039	0.0986654	0.0926405	0.0838316	0.0786785	0.101428	0.0727264	0.0763503	0.070076	0.073127	0.0578751	0.0900037	0.0624934	0.0570658
796.984	0.15807	0.159328	0.14875	0.16704	0.128444	0.124165	0.119277	0.116599	0.100877	0.0937185	0.0842951	0.0792761	0.101857	0.0738727	0.0767381	0.0704049	0.0724439	0.0596004	0.0898667	0.0632307	0.0586308
796.012	0.158069	0.158875	0.149946	0.166195	0.12856	0.122239	0.119311	0.116202	0.0980101	0.0937179	0.083546	0.0774005	0.101354	0.0738819	0.0778616	0.069985	0.0719871	0.0581371	0.0904653	0.0622308	0.0583037
795.004	0.159261	0.158351	0.148988	0.167534	0.12846	0.122938	0.121418	0.117153	0.0986985	0.0939048	0.0842317	0.0791581	0.100221	0.0741603	0.0767115	0.0697022	0.072189	0.0582862	0.0913371	0.0623513	0.0574587
793.997	0.159827	0.159648	0.149563	0.168373	0.129225	0.124442	0.120707	0.118003	0.0998524	0.0941709	0.0856604	0.0794542	0.101792	0.0761133	0.0780523	0.0691656	0.072455	0.0598983	0.0910575	0.0628123	0.0582176
792.989	0.161511	0.161588	0.151385	0.168326	0.130644	0.125422	0.12212	0.118469	0.100544	0.0937811	0.0862562	0.0800816	0.102657	0.0761309	0.0782165	0.0691451	0.0733392	0.0604729	0.0917898	0.062321	0.0581904
792.015	0.15983	0.161646	0.152035	0.169252	0.130754	0.124216	0.121184	0.118039	0.100344	0.0943318	0.0863869	0.0803261	0.102324	0.0740335	0.0777724	0.0696092	0.0731713	0.0585748	0.0928053	0.0604833	0.0568262
791.007	0.16311	0.163245	0.153054	0.169791	0.130992	0.126254	0.123394	0.119922	0.102243	0.0955593	0.0860575	0.0823564	0.103994	0.075941	0.0779202	0.0706285	0.0732151	0.0602022	0.0936699	0.0612492	0.0576574
789.997	0.162453	0.162575	0.152753	0.170956	0.1316	0.126473	0.123125	0.119536	0.101026	0.0959847	0.0871094	0.0819844	0.103016	0.0761275	0.0785773	0.0703842	0.0733829	0.0602355	0.0928577	0.0617394	0.0571438
788.988	0.163496	0.165586	0.154188	0.172308	0.133378	0.128575	0.125596	0.121705	0.102846	0.0977641	0.0879163	0.0833216	0.105847	0.0769449	0.0809813	0.071623	0.0739149	0.0602351	0.0947163	0.0609008	0.0577185
788.013	0.163206	0.166119	0.154969	0.171731	0.134016	0.128623	0.124225	0.120894	0.102124	0.0975813	0.0876527	0.0839237	0.104694	0.0769577	0.0805508	0.0712676	0.0738485	0.0600791	0.0943796	0.060915	0.0576252
787.003	0.165611	0.164345	0.154384	0.172473	0.132845	0.128494	0.124501	0.121988	0.102959	0.0977329	0.0887886	0.0838227	0.103299	0.0760775	0.0804699	0.069573	0.0746611	0.0602802	0.0945005	0.0590096	0.0563819
785.992	0.166224	0.166228	0.157196	0.173615	0.134877	0.130276	0.125911	0.123345	0.104318	0.0990389	0.08914	0.0844556	0.106101	0.0784338	0.0810675	0.0722742	0.0746474	0.0606957	0.0950143	0.0606021	0.0578043
785.016	0.165623	0.166588	0.155911	0.174159	0.134636	0.129544	0.124811	0.122177	0.103687	0.0970188	0.0882857	0.0852641	0.104212	0.0763697	0.0794113	0.0700183	0.0744574	0.0597158	0.0943399	0.0588251	0.0568165
784.004	0.167761	0.167249	0.155945	0.175655	0.13492	0.129815	0.126098	0.122738	0.103575	0.0980844	0.0892	0.0856476	0.10457	0.0778862	0.0797954	0.0707992	0.0733889	0.0600278	0.0944314	0.0591131	0.0573472
782.992	0.168224	0.169147	0.160445	0.177108	0.136707	0.131491	0.127871	0.123877	0.105786	0.100101	0.090311	0.0870673	0.106212	0.0785473	0.0816294	0.0718739	0.0750417	0.0613644	0.0948148	0.0590611	0.0578169
782.015	0.17022	0.169868	0.158908	0.178042	0.136906	0.131465	0.128986	0.124483	0.106189	0.0999336	0.090806	0.0874795	0.106048	0.0786516	0.0809575	0.0717919	0.075019	0.0608508	0.094837	0.057743	0.0575928
781.002	0.16945	0.17067	0.159503	0.178548	0.136992	0.132341	0.12765	0.125208	0.105731	0.101049	0.0901191	0.0877467	0.107379	0.0787434	0.0807819	0.0706003	0.0748495	0.0618168	0.0953312	0.0578579	0.057197
779.989	0.169859	0.169838	0.160341	0.177983	0.137362	0.131115	0.127896	0.124163	0.105039	0.0999073	0.0903882	0.0885471	0.106728	0.0794507	0.081139	0.0711514	0.0738573	0.0605942	0.0947588	0.0572799	0.0574175
779.011	0.170799	0.171222	0.15942	0.180044	0.138605	0.133669	0.128327	0.125602	0.106297	0.101282	0.0908256	0.0872373	0.10703	0.0798488	0.0819165	0.0719701	0.0749881	0.0624024	0.0962549	0.0566945	0.0574474
777.997	0.170408	0.172653	0.16279	0.179949	0.137926	0.133547	0.129474	0.125296	0.106771	0.101392	0.0908615	0.0892717	0.107232	0.0796538	0.0816272	0.0714748	0.075262	0.062262	0.0964814	0.0563602	0.0577182
777.018	0.172282	0.172993	0.161436	0.181033	0.138559	0.134413	0.131333	0.12777	0.107622	0.102308	0.092605	0.0904452	0.107427	0.0793409	0.0815595	0.0725881	0.0750533	0.0630448	0.0958675	0.0577705	0.0565167
776.003	0.174302	0.174795	0.16315	0.183202	0.139857	0.135872	0.131282	0.128879	0.108277	0.10352	0.0926841	0.0912126	0.10914	0.0818378	0.0828808	0.0729854	0.0766498	0.0627581	0.0976373	0.058072	0.0576283
774.988	0.174532	0.173425	0.163634	0.182304	0.140828	0.13552	0.131855	0.127953	0.107549	0.103486	0.0933022	0.0903011	0.109805	0.0806804	0.0827483	0.0719598	0.0774414	0.0623009	0.0966777	0.0563173	0.0568143
774.008	0.176415	0.176098	0.165505	0.184014	0.141933	0.137388	0.133032	0.129559	0.109041	0.105066	0.0936305	0.0919385	0.1098	0.0825425	0.0833667	0.0740244	0.0773811	0.0637526	0.0974164	0.0568898	0.0581434
772.992	0.174761	0.175177	0.165928	0.183728	0.141301	0.136384	0.132804	0.128854	0.108545	0.104677	0.0941481	0.091797	0.108905	0.080993	0.0821264	0.0722662	0.075422	0.0624272	0.0968688	0.0567546	0.0569854
772.011	0.176615	0.176299	0.164716	0.183922	0.142488	0.137333	0.132614	0.129874	0.108857	0.104252	0.094798	0.0919985	0.110127	0.0816828	0.0835335	0.0719989	0.0762904	0.0631214	0.096975	0.0569628	0.0572869
770.994	0.176318	0.177299	0.166272	0.1839	0.142956	0.137285	0.133589	0.129364	0.110602	0.105108	0.0945082	0.0924981	0.110921	0.0827053	0.0826973	0.0732787	0.0768256	0.0627376	0.0966549	0.0572747	0.0570072
770.012	0.17796	0.177569	0.166127	0.186299	0.143167	0.138457	0.134028	0.131617	0.110478	0.105458	0.0950242	0.092456	0.111447	0.0817084	0.0845301	0.0726313	0.0764882	0.0632662	0.0980891	0.0568361	0.0562665
768.995	0.178708	0.178808	0.168072	0.187417	0.144839	0.139418	0.134945	0.132025	0.111782	0.105993	0.0968811	0.0948446	0.11388	0.083566	0.0840837	0.0743493	0.0772231	0.0635857	0.0990043	0.0585983	0.0573156
768.012	0.179769	0.179663	0.1685	0.187516	0.144785	0.138784	0.136811	0.131784	0.111736	0.106518	0.0963747	0.0949564	0.113382	0.084721	0.0838855	0.0731133	0.0772475	0.0641679	0.0982954	0.0580307	0.05725
766.994	0.179626	0.179531	0.168302	0.187111	0.14537	0.140133	0.13589	0.132772	0.111793	0.106193	0.0971704	0.0945152	0.113809	0.0832551	0.0834985	0.0729586	0.0771856	0.0643523	0.0996496	0.0567536	0.0572312
766.011	0.180181	0.178826	0.168601	0.187423	0.144818	0.138754	0.135618	0.132239	0.111251	0.106497	0.0963583	0.0936089	0.113704	0.0838413	0.0834974	0.0728335	0.0765242	0.063113	0.0978783	0.0562403	0.0555555
764.992	0.181346	0.180491	0.170054	0.188919	0.145377	0.14129	0.136685	0.13291	0.11266	0.107685	0.0969288	0.0940142	0.113753	0.083823	0.0836416	0.0730023	0.0774074	0.0634462	0.0990359	0.0573921	0.0562895
764.008	0.181765	0.180291	0.169997	0.189458	0.146553	0.140755	0.136811	0.132517	0.112786	0.10756	0.0973168	0.0950104	0.114819	0.0846618	0.0838287	0.0736423	0.0772468	0.0638092	0.0985566	0.056694	0.0561711
762.988	0.181947	0.181086	0.171451	0.188478	0.146488	0.141369	0.137806	0.13539	0.113426	0.108832	0.0978886	0.0952071	0.114539	0.0851653	0.0839791	0.0742378	0.0765053	0.0650862	0.0981543	0.0565309	0.0566497
762.003	0.18387	0.182807	0.170708	0.19032	0.147451	0.144101	0.139173	0.135317	0.114995	0.109525	0.0981596	0.0965758	0.115286	0.0855486	0.0843039	0.07445	0.0785138	0.0654255	0.0990126	0.0578906	0.0571973
760.983	0.18376	0.183571	0.171911	0.18901	0.147811	0.142838	0.139329	0.134878	0.115046	0.109347	0.0978904	0.0969624	0.115266	0.0855354	0.0841158	0.07323	0.077027	0.0643192	0.0974458	0.0568716	0.0567878
759.997	0.184527	0.183802	0.172932	0.191758	0.149346	0.143776	0.139786	0.135927	0.114776	0.110167	0.0995064	0.0979786	0.115233	0.085737	0.0843547	0.0744324	0.0780421	0.0649879	0.0983755	0.0578716	0.0563406
759.012	0.185762	0.183628	0.17398	0.191235	0.149248	0.144029	0.140047	0.135964	0.116107	0.11015	0.0989867	0.0968235	0.115949	0.0857624	0.0843043	0.073557	0.0787002	0.0646148	0.0984183	0.0577665	0.056269
757.99	0.186349	0.183525	0.17499	0.190695	0.150454	0.144709	0.140387	0.137	0.116379	0.110852	0.0998942	0.0979326	0.116088	0.0858569	0.0847916	0.0751341	0.0789172	0.0656316	0.0991809	0.0585292	0.0572246
757.003	0.186888	0.185618	0.175399	0.192476	0.151139	0.145366	0.140956	0.137542	0.117132	0.111941	0.10076	0.099506	0.115775	0.0867756	0.0855945	0.0756355	0.079966	0.0664194	0.0995059	0.05896	0.0568922
756.016	0.186418	0.184858	0.175831	0.190243	0.150755	0.145993	0.142252	0.136381	0.116799	0.110296	0.0996928	0.0985652	0.114783	0.0871893	0.0840994	0.0748758	0.0783445	0.0657496	0.0994047	0.0578372	0.0561837
754.994	0.189196	0.185376	0.17659	0.192991	0.15181	0.146068	0.142435	0.1382	0.117106	0.112008	0.101636	0.0988995	0.117847	0.0863075	0.0846169	0.0754573	0.0791539	0.0663316	0.099135	0.0582755	0.0558433
754.006	0.189252	0.187271	0.17692	0.19223	0.151771	0.14652	0.142945	0.139161	0.117702	0.112211	0.10122	0.0990178	0.11706	0.0882969	0.0853938	0.0757821	0.0790307	0.0657521	0.0996177	0.0583594	0.0569785
752.983	0.190565	0.187862	0.178284	0.193752	0.152245	0.148154	0.14352	0.138946	0.119176	0.113459	0.10247	0.0995033	0.11815	0.0881021	0.0857893	0.0758193	0.0792454	0.0671855	0.099604	0.0589156	0.0574902
751.994	0.190135	0.187195	0.177841	0.193381	0.153043	0.148046	0.143437	0.138643	0.118816	0.112353	0.10298	0.0996732	0.116937	0.0884016	0.0845486	0.0766513	0.0802057	0.0659872	0.0987618	0.0580887	0.056446
751.006	0.191435	0.189459	0.179538	0.193846	0.153388	0.148925	0.144913	0.140293	0.11995	0.113242	0.103454	0.100067	0.117563	0.089233	0.0857633	0.0771096	0.0796833	0.0665106	0.0990811	0.0584304	0.0569042
750.016	0.192714	0.188418	0.179314	0.194148	0.154398	0.148634	0.144974	0.140289	0.119545	0.113936	0.102849	0.100334	0.117846	0.0884802	0.0854411	0.0765373	0.0797441	0.0664099	0.0997707	0.058709	0.0569715
748.992	0.193899	0.190367	0.180862	0.195572	0.154176	0.150036	0.14551	0.141048	0.121149	0.114705	0.104045	0.100795	0.118451	0.0896032	0.0870769	0.0778695	0.080348	0.0676739	0.0999134	0.0587768	0.0565513
748.002	0.192784	0.189084	0.181172	0.196052	0.155412	0.149653	0.14526	0.140898	0.120902	0.115148	0.103431	0.100713	0.118271	0.089273	0.0866219	0.0775887	0.0811254	0.0678667	0.100374	0.0578914	0.0574837
747.011	0.19434	0.190507	0.180904	0.196063	0.155873	0.150598	0.145697	0.142565	0.121026	0.115003	0.103216	0.101532	0.118803	0.0895504	0.0870424	0.0777624	0.0805734	0.0669739	0.0993848	0.058257	0.056388
745.985	0.194327	0.190938	0.182018	0.196714	0.155364	0.150586	0.147632	0.142257	0.12138	0.115793	0.104015	0.101227	0.118162	0.0897178	0.0869934	0.0776947	0.0803222	0.0682606	0.0994934	0.0587357	0.0565665
744.995	0.195093	0.191875	0.182836	0.19783	0.156679	0.151276	0.147377	0.142036	0.122176	0.116538	0.104738	0.101654	0.12052	0.0904784	0.0871346	0.0786608	0.0810186	0.0682138	0.100008	0.0585877	0.0560773
744.003	0.195696	0.192733	0.182918	0.198256	0.156392	0.152003	0.147109	0.142961	0.123196	0.116764	0.105353	0.102811	0.119322	0.0909198	0.0884887	0.0781478	0.0815616	0.0678253	0.0996532	0.0585093	0.0568346
743.012	0.196479	0.192914	0.184132	0.198771	0.15813	0.152249	0.148707	0.143131	0.122276	0.116777	0.105374	0.102904	0.121071	0.0905902	0.087648	0.0783368	0.0815171	0.0684252	0.0999794	0.0585107	0.0569246
741.984	0.196713	0.192798	0.183635	0.198004	0.15747	0.152364	0.148087	0.143165	0.1228	0.116658	0.106139	0.103217	0.120655	0.0903623	0.0880715	0.0790618	0.0812299	0.0678918	0.100121	0.0583053	0.0561608
740.992	0.197788	0.193881	0.184344	0.198567	0.15865	0.152355	0.148861	0.144455	0.124104	0.118214	0.106173	0.103318	0.120018	0.0909327	0.0883779	0.0781868	0.0813065	0.0686719	0.100557	0.0579877	0.0570355
739.999	0.19851	0.195049	0.185589	0.200439	0.158817	0.153767	0.149723	0.145527	0.124334	0.118378	0.106281	0.103801	0.12107	0.0915192	0.0886315	0.0793248	0.0818106	0.068428	0.099953	0.0588068	0.0570179
739.006	0.197993	0.194991	0.185748	0.199067	0.158118	0.153764	0.149493	0.144608	0.124134	0.118445	0.106121	0.10423	0.12039	0.0913987	0.0890152	0.0788953	0.0821458	0.0678404	0.0992296	0.0575701	0.0558688
738.013	0.199202	0.195577	0.186354	0.19925	0.159345	0.154498	0.150317	0.145103	0.124994	0.119267	0.107005	0.103892	0.121381	0.092183	0.089235	0.0791722	0.0816821	0.06874	0.099172	0.0580362	0.0562007
736.983	0.199803	0.195526	0.186805	0.200854	0.160372	0.154828	0.150403	0.14579	0.125171	0.11903	0.107825	0.103949	0.121462	0.0923788	0.089591	0.0801113	0.0824725	0.0689915	0.0994694	0.0576614	0.0568131
735.989	0.199769	0.195985	0.186942	0.201084	0.160732	0.154657	0.151067	0.146284	0.125108	0.118602	0.107814	0.104571	0.12222	0.0919309	0.0898981	0.0800954	0.0823117	0.0683957	0.0996333	0.0575795	0.0560165
734.995	0.200913	0.196113	0.187127	0.201176	0.160499	0.154777	0.150812	0.14584	0.125454	0.119452	0.107865	0.104645	0.121502	0.0922321	0.0894902	0.0798419	0.0823408	0.0691725	0.100748	0.0573305	0.056348
734	0.201661	0.197223	0.188071	0.202437	0.160963	0.156377	0.151448	0.146887	0.125649	0.119716	0.107433	0.105083	0.122848	0.0930328	0.0904762	0.0801819	0.0834704	0.0696473	0.100553	0.0576906	0.0566156
733.005	0.201711	0.198098	0.188926	0.203573	0.161526	0.155672	0.152283	0.147324	0.126348	0.119836	0.108109	0.105447	0.122603	0.0926519	0.0910124	0.0802041	0.0827275	0.0692927	0.100208	0.0575516	0.0562821
732.009	0.202488	0.198147	0.188849	0.202645	0.161872	0.156113	0.15182	0.14825	0.127083	0.120327	0.108328	0.105096	0.122778	0.0933194	0.0908784	0.080737	0.0831477	0.0697133	0.0997809	0.0573656	0.0563527
731.013	0.203146	0.198784	0.189578	0.201994	0.162093	0.156618	0.152603	0.148685	0.12721	0.120939	0.108927	0.105695	0.123124	0.0933524	0.0911171	0.0807975	0.0836147	0.0700189	0.0997701	0.0573712	0.0572446
730.017	0.203614	0.198388	0.189456	0.20305	0.163114	0.157199	0.15277	0.147648	0.127225	0.121226	0.108869	0.105266	0.124019	0.0938414	0.0906865	0.0808363	0.0832929	0.0700505	0.100186	0.0570764	0.0564306
728.985	0.203032	0.198522	0.189605	0.202475	0.161999	0.156466	0.151801	0.147539	0.12677	0.119921	0.1082	0.105205	0.121912	0.0926751	0.0901726	0.079934	0.082368	0.068819	0.0987294	0.0559898	0.0549675
727.988	0.203486	0.199398	0.189913	0.203163	0.162284	0.156899	0.153216	0.148019	0.127114	0.120584	0.108479	0.10543	0.123522	0.0932705	0.0911477	0.0804105	0.0829599	0.0697498	0.0998046	0.0559401	0.0558386
726.991	0.204591	0.200306	0.190823	0.203705	0.163505	0.158653	0.153832	0.149192	0.128028	0.121929	0.11029	0.106612	0.124138	0.0939883	0.0915184	0.0816968	0.0840911	0.0701543	0.099412	0.0560726	0.0569173
725.993	0.205382	0.200889	0.191199	0.205217	0.163662	0.158828	0.154491	0.149296	0.128802	0.122575	0.110254	0.106974	0.124622	0.0943836	0.0923362	0.082394	0.0838467	0.0702394	0.100013	0.0567291	0.0567888
724.995	0.205555	0.200983	0.19109	0.205165	0.1653	0.15839	0.154494	0.149714	0.12834	0.122225	0.109908	0.106717	0.12575	0.0939932	0.0920361	0.0816521	0.0843127	0.070394	0.0992573	0.056331	0.0564202
723.997	0.206115	0.201402	0.192026	0.204023	0.164519	0.15916	0.154575	0.149599	0.12908	0.121996	0.109983	0.107259	0.124827	0.0950458	0.0925661	0.0820594	0.0838993	0.0705918	0.0992637	0.0563074	0.057015
722.999	0.206233	0.201816	0.193171	0.206051	0.164978	0.159285	0.155102	0.150211	0.129964	0.123663	0.11051	0.107924	0.125871	0.0957679	0.0926949	0.0819446	0.0849899	0.0710967	0.100823	0.0565301	0.0569252
722	0.207212	0.202559	0.192155	0.204855	0.165496	0.159601	0.154867	0.150355	0.129823	0.122544	0.110876	0.106842	0.125723	0.095132	0.09233	0.0825082	0.084871	0.0709953	0.0999515	0.0560024	0.0565353
721	0.207168	0.202665	0.192806	0.2051	0.165767	0.159743	0.155193	0.150708	0.130009	0.123199	0.111023	0.106893	0.125946	0.0950115	0.0930089	0.0823697	0.084723	0.070993	0.099922	0.0559714	0.0567826
720.001	0.207119	0.201865	0.191809	0.20012	0.16519	0.159443	0.154334	0.149177	0.129757	0.12114	0.1103	0.105823	0.120204	0.0938069	0.0918133	0.0813821	0.0824481	0.069597	0.0938086	0.0534334	0.0550934
719.001	0.207429	0.202737	0.193557	0.206655	0.165936	0.160655	0.156198	0.151207	0.130248	0.123673	0.111416	0.107257	0.126499	0.0960538	0.0935458	0.083114	0.0848585	0.0709194	0.100748	0.0551837	0.0569223
718	0.208806	0.203921	0.194763	0.207005	0.16635	0.161168	0.156592	0.151631	0.130885	0.124268	0.111659	0.10777	0.127342	0.095976	0.093658	0.083366	0.0857407	0.0716263	0.100864	0.0552314	0.0571408
717	0.208384	0.203918	0.193975	0.207227	0.165983	0.161038	0.156426	0.151451	0.131025	0.124384	0.112004	0.107779	0.127119	0.0961244	0.0930308	0.0834365	0.0857632	0.0713032	0.100333	0.0552862	0.0571534
715.999	0.208884	0.204073	0.194513	0.207252	0.166972	0.161109	0.156618	0.151565	0.130888	0.124282	0.112197	0.108092	0.127204	0.096675	0.0933247	0.0831834	0.0859486	0.0716467	0.100855	0.0551654	0.0570327
714.997	0.209619	0.204756	0.194962	0.208153	0.167772	0.16182	0.15714	0.152378	0.131812	0.125043	0.11229	0.108518	0.127427	0.0967121	0.0940031	0.0837553	0.0860246	0.0719886	0.100924	0.0556387	0.0574807
713.996	0.210083	0.205116	0.195557	0.20727	0.167581	0.161521	0.157403	0.152391	0.13163	0.124941	0.112662	0.10875	0.127222	0.0966073	0.0940809	0.0836456	0.085741	0.0723459	0.100792	0.0552222	0.0574609
712.994	0.210307	0.205423	0.195466	0.208268	0.167225	0.161716	0.157312	0.152574	0.131888	0.125478	0.112632	0.108238	0.128165	0.096897	0.0938598	0.0837187	0.0858333	0.0714039	0.10066	0.0548983	0.0566675
711.991	0.210777	0.205744	0.19644	0.207557	0.168273	0.16282	0.158359	0.153528	0.132931	0.125698	0.113029	0.109832	0.127488	0.0971153	0.094583	0.0845801	0.0868955	0.0722763	0.101081	0.0553917	0.0579664
710.989	0.210686	0.205911	0.19695	0.208491	0.167892	0.162114	0.157992	0.153242	0.133151	0.125595	0.112613	0.10963	0.127338	0.0974215	0.094198	0.0845833	0.0864355	0.0718807	0.100485	0.0547354	0.0574657
709.986	0.211167	0.206945	0.196666	0.208824	0.168131	0.162439	0.158055	0.153669	0.133345	0.125622	0.113146	0.109854	0.128364	0.0978673	0.0947448	0.0848489	0.0867302	0.0725404	0.100607	0.0551359	0.0578967
708.982	0.212026	0.207393	0.197671	0.209045	0.168431	0.162849	0.158931	0.153889	0.133976	0.126587	0.113722	0.110419	0.127746	0.0969759	0.0953341	0.0848823	0.0868615	0.0728649	0.100952	0.0550086	0.0577244
708.014	0.21074	0.207668	0.196923	0.20878	0.168882	0.163077	0.158567	0.154191	0.13373	0.126589	0.113618	0.109984	0.129047	0.0981957	0.0951673	0.0844121	0.086899	0.0725224	0.100283	0.0547591	0.0575307
707.01	0.21212	0.208309	0.197701	0.209925	0.169278	0.163869	0.159472	0.154919	0.134468	0.126554	0.114187	0.110936	0.127905	0.0983562	0.095339	0.085405	0.0871785	0.0732238	0.100734	0.0555821	0.0573921
706.006	0.211713	0.206981	0.197459	0.210217	0.168647	0.163723	0.158835	0.154196	0.133745	0.126695	0.11364	0.109877	0.128596	0.0980908	0.0945423	0.0850032	0.0866916	0.0725721	0.0994968	0.0546602	0.0578562
705.001	0.213289	0.208411	0.197835	0.209571	0.169846	0.16461	0.159753	0.154786	0.134843	0.127481	0.114413	0.111101	0.128562	0.0981303	0.0954621	0.0853703	0.0874355	0.0736048	0.100423	0.0549495	0.0578769
703.996	0.212617	0.208245	0.198125	0.209413	0.169546	0.164136	0.159374	0.154654	0.134441	0.127303	0.114411	0.111145	0.127746	0.0979654	0.0948158	0.0855298	0.087505	0.0727895	0.100081	0.0545117	0.0573112
702.991	0.213447	0.20895	0.198604	0.210181	0.169849	0.164355	0.160434	0.155781	0.135275	0.127864	0.114912	0.1114	0.128627	0.098581	0.0956673	0.0860644	0.0879056	0.0733048	0.101118	0.0554506	0.0583355
701.985	0.213517	0.208596	0.199365	0.210784	0.169969	0.164942	0.159837	0.155754	0.135266	0.128112	0.11499	0.111644	0.128182	0.0989876	0.0959996	0.0861504	0.0876264	0.073135	0.0999994	0.0553206	0.0582086
701.015	0.21381	0.209006	0.199086	0.210838	0.170039	0.164947	0.160213	0.154789	0.135254	0.12768	0.115253	0.111586	0.128152	0.0989078	0.0959399	0.0853941	0.0884441	0.0734169	0.100665	0.0548667	0.0582922
700.009	0.214156	0.209843	0.199022	0.211927	0.170118	0.16537	0.160647	0.156202	0.136049	0.128473	0.115429	0.112691	0.13008	0.0990018	0.0960976	0.086132	0.0880181	0.0738388	0.101988	0.055554	0.0588293
699.002	0.214013	0.209706	0.199773	0.211778	0.170177	0.165023	0.160761	0.155798	0.135925	0.128057	0.11562	0.112897	0.129781	0.0994889	0.0960416	0.0862928	0.0883518	0.0741373	0.102945	0.0554233	0.0582525
697.995	0.214158	0.209903	0.199352	0.21087	0.170694	0.165537	0.161039	0.156718	0.136657	0.128612	0.115647	0.112883	0.128637	0.0992741	0.0959937	0.0859512	0.0885748	0.0748015	0.101691	0.0551866	0.0581946
696.988	0.215336	0.211105	0.200203	0.212091	0.171575	0.166545	0.16271	0.157515	0.137704	0.129806	0.116195	0.114159	0.129823	0.100211	0.0969459	0.0872646	0.0894791	0.0747793	0.102063	0.0557582	0.0586999
696.016	0.21555	0.211245	0.200729	0.212735	0.17154	0.167089	0.162014	0.157174	0.137516	0.129857	0.117377	0.114933	0.130506	0.099682	0.0974373	0.0870902	0.0891147	0.0746481	0.102462	0.0555728	0.0584519
695.008	0.215265	0.210268	0.200589	0.213495	0.172076	0.167227	0.162564	0.157017	0.138322	0.129288	0.116544	0.114343	0.128975	0.0998911	0.0972483	0.0870388	0.0887603	0.0752383	0.102994	0.0552456	0.0586617
694	0.216652	0.21188	0.202327	0.214139	0.173028	0.167751	0.163555	0.158089	0.138698	0.130523	0.117684	0.116044	0.130654	0.101348	0.09803	0.0876669	0.090387	0.0759967	0.103937	0.0556495	0.0598605
692.992	0.216681	0.213128	0.201877	0.214376	0.1731	0.168299	0.163122	0.159901	0.138636	0.131755	0.11742	0.116467	0.130597	0.101724	0.0986341	0.0880182	0.0899237	0.0755623	0.103744	0.0564341	0.0594808
691.983	0.217319	0.213231	0.20224	0.21391	0.173712	0.169543	0.163955	0.158699	0.139274	0.131463	0.118508	0.116775	0.131022	0.101262	0.0989992	0.0879295	0.0903567	0.0764719	0.102919	0.0562653	0.0594066
691.009	0.217508	0.213274	0.20165	0.214832	0.173064	0.168974	0.163863	0.159091	0.139085	0.131061	0.1179	0.116562	0.129625	0.101147	0.097596	0.0873047	0.0894589	0.0756404	0.103995	0.055702	0.0586953
690	0.217881	0.215024	0.203157	0.21554	0.174324	0.169199	0.164588	0.159568	0.139595	0.131735	0.11899	0.117836	0.130269	0.102229	0.0983991	0.0893012	0.0905699	0.075785	0.104174	0.0567506	0.0598495
688.99	0.219477	0.214671	0.203982	0.216062	0.175094	0.170124	0.164931	0.160816	0.140028	0.132896	0.119457	0.118879	0.132167	0.102614	0.0991956	0.0899148	0.0916056	0.0767558	0.105541	0.0566342	0.0600704
688.016	0.219094	0.214933	0.204246	0.216451	0.174185	0.169655	0.165622	0.159981	0.14025	0.132676	0.119694	0.11872	0.131128	0.102504	0.0993526	0.0896222	0.0921626	0.0770696	0.103894	0.0568519	0.0601779
687.005	0.220666	0.215587	0.204524	0.217077	0.17497	0.17043	0.165131	0.160947	0.140799	0.132482	0.119885	0.119604	0.130959	0.101967	0.099436	0.0899843	0.0915645	0.0769959	0.104752	0.0571523	0.0594785
685.994	0.221258	0.216088	0.205478	0.217965	0.176366	0.17204	0.166548	0.162079	0.142246	0.133146	0.120783	0.120406	0.13221	0.103698	0.100162	0.0908875	0.0926361	0.0780052	0.10528	0.0576326	0.0613185
684.983	0.221228	0.216241	0.206137	0.218091	0.176634	0.172024	0.166321	0.162254	0.141692	0.133691	0.120484	0.121251	0.131649	0.104009	0.100972	0.0910124	0.0922307	0.0777726	0.104911	0.0575909	0.0612246
684.008	0.221786	0.216147	0.206485	0.217638	0.176302	0.172331	0.167664	0.162589	0.142267	0.134755	0.122069	0.122629	0.133004	0.103952	0.100773	0.090871	0.0932189	0.0785035	0.105391	0.0578029	0.0613396
682.996	0.222209	0.217301	0.207444	0.21808	0.177449	0.172692	0.167876	0.163171	0.141869	0.134366	0.121207	0.122235	0.132776	0.104689	0.100637	0.0907388	0.0932714	0.0782031	0.105462	0.057817	0.0608508
681.984	0.223305	0.218653	0.207432	0.219016	0.177915	0.173328	0.168207	0.163427	0.14359	0.135403	0.12299	0.123469	0.134229	0.10478	0.101436	0.091429	0.0941334	0.0788705	0.106106	0.0579768	0.0617228
681.008	0.223933	0.220018	0.20883	0.220765	0.178878	0.173923	0.168851	0.164317	0.143528	0.136135	0.122962	0.123863	0.135724	0.105514	0.10168	0.0926375	0.0949134	0.0799191	0.106937	0.0583202	0.0620977
679.995	0.224758	0.220611	0.209282	0.22045	0.178865	0.175084	0.170177	0.164553	0.144007	0.136977	0.123649	0.125154	0.134738	0.106897	0.103239	0.092909	0.0951399	0.0795421	0.108244	0.0589672	0.0628303
679.018	0.225591	0.220943	0.209802	0.220554	0.180102	0.175297	0.170252	0.164647	0.1453	0.137559	0.124383	0.125818	0.135038	0.106194	0.102752	0.0925939	0.0957036	0.0802677	0.106649	0.0587303	0.062312
678.004	0.225938	0.221438	0.210203	0.221877	0.180873	0.176659	0.170383	0.165963	0.145043	0.138824	0.124999	0.127496	0.135004	0.106407	0.10256	0.0936009	0.0952831	0.0803497	0.108252	0.0593463	0.0634394
676.991	0.227564	0.223904	0.212016	0.222514	0.181956	0.177068	0.172124	0.167106	0.146625	0.139262	0.125946	0.127269	0.136938	0.107383	0.103832	0.094173	0.0969254	0.0802419	0.107948	0.0601037	0.0637665
676.013	0.227961	0.224235	0.213123	0.224494	0.181577	0.178541	0.17326	0.167497	0.147155	0.139545	0.126258	0.128054	0.137974	0.10796	0.103682	0.0949203	0.0970059	0.0811705	0.10871	0.0601627	0.0643386
674.998	0.22842	0.224791	0.213101	0.223725	0.183591	0.178258	0.17225	0.168243	0.147309	0.139977	0.125955	0.12724	0.137752	0.107787	0.103843	0.0942491	0.0969579	0.0810319	0.108585	0.0591839	0.0639697
673.984	0.230453	0.226277	0.215821	0.226064	0.183897	0.179494	0.174529	0.168384	0.149033	0.140374	0.127792	0.12925	0.138833	0.108928	0.104606	0.0955381	0.0981468	0.0822016	0.10946	0.0606886	0.0649034
673.005	0.231654	0.226529	0.215991	0.226698	0.185379	0.180114	0.174341	0.169216	0.149444	0.142025	0.128195	0.130191	0.138335	0.109135	0.104413	0.0963833	0.0990658	0.0820937	0.109302	0.0611255	0.064741
671.99	0.233141	0.229169	0.217379	0.227852	0.186216	0.18178	0.176503	0.17132	0.150291	0.142957	0.128685	0.131569	0.139493	0.111001	0.105905	0.0975542	0.099622	0.0838239	0.110411	0.0613947	0.0659344
671.01	0.233703	0.229858	0.217402	0.229332	0.186179	0.182127	0.17636	0.171274	0.150611	0.143235	0.129349	0.131098	0.140706	0.110875	0.106187	0.0965864	0.100128	0.0835343	0.110503	0.0616058	0.0651901
669.994	0.234442	0.230378	0.218954	0.230192	0.187252	0.182993	0.177807	0.172467	0.151253	0.144156	0.130208	0.132756	0.140277	0.111282	0.106248	0.0976444	0.100159	0.0845254	0.110779	0.0616018	0.0658743
669.015	0.237076	0.232152	0.220608	0.231039	0.189511	0.184092	0.179405	0.173502	0.15272	0.145312	0.131349	0.134015	0.142845	0.11236	0.107223	0.0988007	0.101786	0.085882	0.112174	0.0629091	0.0666526
667.998	0.237071	0.233539	0.221832	0.232524	0.189386	0.185582	0.179295	0.175259	0.153464	0.147037	0.132383	0.133623	0.142817	0.113137	0.108083	0.0992604	0.102107	0.0853369	0.112212	0.0628681	0.0671452
667.017	0.239241	0.234476	0.222073	0.232384	0.190201	0.185744	0.179988	0.175443	0.15487	0.146842	0.132019	0.134321	0.143524	0.114097	0.108116	0.099004	0.101499	0.085337	0.11235	0.062776	0.0670086
666	0.240901	0.236889	0.223861	0.235006	0.192938	0.188408	0.182112	0.176672	0.156492	0.148653	0.134359	0.135254	0.14528	0.114972	0.108853	0.101129	0.103662	0.0871973	0.11315	0.0636887	0.0676213
664.983	0.242151	0.237207	0.225444	0.235534	0.192696	0.189602	0.183749	0.178733	0.156795	0.148519	0.134814	0.136872	0.144311	0.115703	0.109791	0.100574	0.103223	0.0867659	0.113405	0.0638984	0.067683
664.001	0.24389	0.239231	0.226662	0.23778	0.194814	0.190606	0.184919	0.179009	0.157627	0.150272	0.135813	0.138065	0.146228	0.116181	0.10995	0.101266	0.10404	0.088043	0.114163	0.0641505	0.0684593
662.983	0.245944	0.241139	0.229016	0.23771	0.195948	0.191283	0.185882	0.1808	0.158471	0.151172	0.137352	0.138314	0.146478	0.116676	0.111028	0.102821	0.104749	0.0880176	0.114249	0.0650409	0.0693123
662.001	0.247786	0.243573	0.229995	0.239329	0.198105	0.192909	0.187538	0.182647	0.160657	0.153341	0.138243	0.139525	0.147643	0.118507	0.112105	0.103651	0.105801	0.089301	0.114461	0.0655253	0.0699398
660.982	0.249116	0.24421	0.232261	0.241768	0.198218	0.19384	0.188262	0.183193	0.160968	0.153284	0.138095	0.140417	0.148256	0.118996	0.112506	0.104301	0.106412	0.0893505	0.114843	0.0655478	0.0692783
660	0.251641	0.246173	0.233657	0.243307	0.200894	0.195881	0.190076	0.184601	0.162974	0.154192	0.139534	0.141756	0.149711	0.120212	0.112995	0.105296	0.107344	0.0899386	0.1162	0.0661894	0.0698684
659.017	0.253575	0.249026	0.23659	0.244803	0.202442	0.198319	0.192416	0.187121	0.16557	0.156981	0.141409	0.144025	0.151202	0.121684	0.115496	0.106696	0.109108	0.0926774	0.11702	0.0682597	0.0707169
657.997	0.255545	0.250932	0.237547	0.245726	0.20477	0.199909	0.193176	0.188335	0.166059	0.158155	0.142742	0.143576	0.151744	0.122397	0.115154	0.107879	0.110227	0.0924092	0.116947	0.068097	0.0712231
657.014	0.257913	0.252161	0.240022	0.24803	0.205586	0.201031	0.195494	0.189823	0.167621	0.158412	0.144104	0.144982	0.152402	0.122963	0.116486	0.108075	0.110558	0.0931289	0.118195	0.0691828	0.0719449
655.994	0.258958	0.253737	0.240141	0.249866	0.206718	0.201652	0.195413	0.190473	0.167107	0.159392	0.144314	0.14529	0.15299	0.1237	0.116043	0.108591	0.110516	0.0929944	0.117718	0.0685025	0.0706078
655.01	0.262027	0.257299	0.243277	0.251514	0.208711	0.204088	0.198808	0.192862	0.169744	0.161207	0.146466	0.147732	0.15451	0.125513	0.117828	0.109759	0.112062	0.0942024	0.120144	0.069745	0.0727051
653.989	0.263957	0.258282	0.245177	0.253126	0.210413	0.205512	0.198964	0.193404	0.170337	0.163045	0.147495	0.147732	0.155464	0.125583	0.118717	0.110221	0.112113	0.0947257	0.119216	0.0693664	0.0727123
653.004	0.265623	0.26107	0.247253	0.253935	0.211604	0.206761	0.200637	0.194981	0.172448	0.163595	0.147889	0.148681	0.156006	0.126898	0.1193	0.111512	0.113245	0.0960987	0.120557	0.0701045	0.0725061
651.983	0.268298	0.262514	0.249808	0.256728	0.214356	0.209273	0.203314	0.196502	0.174335	0.165837	0.150095	0.150766	0.158724	0.127723	0.120886	0.11297	0.114581	0.0968132	0.121045	0.0714224	0.0735862
650.997	0.269843	0.26417	0.250754	0.257874	0.215284	0.210821	0.203613	0.198097	0.174147	0.166835	0.150809	0.150267	0.158495	0.127944	0.12059	0.112092	0.114461	0.0969398	0.121817	0.0704979	0.0734736
650.012	0.273435	0.267887	0.254496	0.260937	0.218244	0.212391	0.205685	0.199978	0.176958	0.168753	0.152446	0.152899	0.159565	0.130282	0.122519	0.114213	0.116665	0.0984512	0.122723	0.0724262	0.0746136
648.989	0.275508	0.271126	0.257246	0.263009	0.220457	0.215369	0.20924	0.202843	0.179228	0.171221	0.154301	0.154283	0.162498	0.132417	0.124265	0.116639	0.118017	0.0996054	0.122783	0.0732348	0.0759452
648.003	0.279118	0.27315	0.259021	0.264253	0.222117	0.217119	0.210275	0.203391	0.180611	0.171304	0.155714	0.154927	0.163204	0.133012	0.124527	0.117447	0.118839	0.100665	0.123338	0.0737532	0.0760062
647.017	0.280629	0.275989	0.262223	0.268397	0.223692	0.218553	0.21226	0.207232	0.182582	0.174049	0.156652	0.157072	0.16463	0.134769	0.126592	0.11808	0.120212	0.101829	0.125155	0.0753991	0.076328
645.994	0.284026	0.278969	0.26478	0.270464	0.226944	0.221387	0.213918	0.207183	0.183687	0.17506	0.157868	0.157264	0.165959	0.135319	0.126807	0.11923	0.120499	0.102501	0.126406	0.0755319	0.0764831
645.007	0.286448	0.281767	0.266782	0.271819	0.229374	0.223503	0.216098	0.209726	0.186484	0.177516	0.160295	0.158721	0.166987	0.136261	0.128863	0.120159	0.122318	0.103753	0.126964	0.075563	0.0773625
643.983	0.290495	0.284132	0.269903	0.275011	0.231085	0.226128	0.218695	0.212688	0.187566	0.178905	0.161511	0.15989	0.168011	0.138396	0.129933	0.12117	0.122891	0.104264	0.127765	0.0766118	0.0779619
642.995	0.292968	0.28695	0.272498	0.276904	0.233536	0.228003	0.220288	0.214059	0.189148	0.180815	0.163219	0.161029	0.170488	0.139228	0.130516	0.121692	0.123159	0.105258	0.128319	0.0770712	0.0782966
642.007	0.296048	0.291521	0.276076	0.281327	0.235874	0.23088	0.223528	0.216439	0.191133	0.182629	0.165713	0.16242	0.171215	0.141562	0.132011	0.123679	0.124851	0.106453	0.128949	0.0782217	0.0791615
640.983	0.301011	0.294864	0.279534	0.283687	0.239786	0.234495	0.226589	0.219875	0.193805	0.185601	0.167593	0.164152	0.172855	0.142639	0.133363	0.126087	0.126643	0.108142	0.130982	0.0800138	0.0797567
639.994	0.303734	0.298011	0.282528	0.285951	0.240927	0.236444	0.228203	0.221198	0.196312	0.186882	0.168812	0.16512	0.174879	0.143505	0.134905	0.126606	0.127669	0.108839	0.131249	0.0799637	0.0806776
639.005	0.307207	0.301129	0.285283	0.287811	0.243671	0.239116	0.23087	0.223785	0.1975	0.189348	0.171104	0.166801	0.176153	0.145439	0.136789	0.128252	0.127914	0.109965	0.132826	0.081504	0.0809189
638.016	0.310308	0.303259	0.288589	0.29141	0.247499	0.240981	0.232771	0.225495	0.199446	0.19039	0.172248	0.168474	0.177179	0.146974	0.137974	0.128853	0.129547	0.110814	0.132353	0.081545	0.0817777
636.991	0.313438	0.307815	0.291808	0.294161	0.249364	0.244266	0.235532	0.228041	0.202241	0.193509	0.174421	0.169696	0.17969	0.148608	0.139655	0.130702	0.130159	0.11182	0.134463	0.083081	0.0827816
636.001	0.31699	0.310167	0.295168	0.297159	0.252267	0.24617	0.237581	0.230644	0.20332	0.194854	0.175919	0.170221	0.180749	0.149594	0.140122	0.131027	0.131399	0.113033	0.134921	0.0826391	0.0820514
635.011	0.321508	0.314066	0.298403	0.300579	0.254768	0.248791	0.24035	0.233497	0.206209	0.196976	0.177445	0.172277	0.182872	0.151181	0.14183	0.133035	0.131575	0.113961	0.135246	0.0837445	0.0833354
633.984	0.324633	0.319208	0.302743	0.302775	0.257824	0.251818	0.243821	0.235544	0.208656	0.199417	0.179504	0.173664	0.183858	0.152882	0.142976	0.134236	0.133151	0.11567	0.136886	0.0843364	0.0838541
632.994	0.329955	0.323098	0.306307	0.306946	0.261088	0.255373	0.24619	0.239122	0.210729	0.20186	0.181868	0.175539	0.185921	0.155016	0.145046	0.135593	0.13509	0.117012	0.137908	0.0854475	0.0849651
632.003	0.332698	0.326432	0.309847	0.308973	0.263448	0.257832	0.248345	0.240417	0.212926	0.203511	0.183613	0.177106	0.186514	0.156106	0.146196	0.137507	0.136193	0.117983	0.138173	0.0864565	0.0857619
631.012	0.337596	0.330175	0.312847	0.313337	0.267532	0.260512	0.251801	0.243565	0.21557	0.205946	0.185621	0.17848	0.188486	0.157508	0.147229	0.139003	0.1376	0.1198	0.140172	0.0873017	0.0862855
629.984	0.340979	0.332849	0.316203	0.314909	0.269557	0.263633	0.253903	0.245509	0.21752	0.207746	0.187222	0.179552	0.189335	0.158532	0.148723	0.139745	0.13716	0.119973	0.139723	0.0881249	0.0861004
628.993	0.344831	0.337366	0.320263	0.318581	0.272627	0.26583	0.257152	0.248085	0.220135	0.210039	0.188779	0.180887	0.192242	0.160403	0.150634	0.141247	0.138434	0.12078	0.141254	0.0889912	0.0874342
628.001	0.347985	0.34103	0.32314	0.3221	0.275409	0.26884	0.259055	0.250581	0.222463	0.211608	0.190546	0.182413	0.193397	0.160994	0.151207	0.142136	0.139726	0.122369	0.142083	0.0894738	0.0874793
627.009	0.35222	0.345407	0.327286	0.325677	0.278448	0.272204	0.261988	0.253845	0.224615	0.214246	0.192571	0.18401	0.195588	0.163548	0.153559	0.143821	0.141041	0.123639	0.143727	0.0908953	0.0882389
626.017	0.35649	0.348856	0.331301	0.328422	0.281621	0.274751	0.26484	0.256173	0.227076	0.216266	0.19477	0.184839	0.196444	0.164568	0.154146	0.145025	0.142183	0.12512	0.144364	0.0913832	0.0882144
624.987	0.360393	0.354804	0.334929	0.331401	0.284992	0.278353	0.267579	0.258645	0.230118	0.218777	0.196602	0.186739	0.198147	0.166482	0.156527	0.146943	0.143801	0.125731	0.145611	0.092617	0.0890549
623.994	0.363946	0.357631	0.339271	0.335852	0.288115	0.281001	0.270262	0.261861	0.231899	0.220484	0.198492	0.188254	0.200356	0.16841	0.158128	0.147941	0.14473	0.127465	0.146379	0.0933222	0.0896966
623.001	0.3688	0.36146	0.342977	0.33833	0.291124	0.283945	0.273454	0.26348	0.233406	0.22265	0.200221	0.189777	0.201305	0.168907	0.159672	0.149403	0.145487	0.128424	0.147321	0.0938271	0.089777
622.008	0.373142	0.366372	0.346031	0.341337	0.293522	0.287673	0.276588	0.266785	0.237271	0.224356	0.202005	0.191417	0.20308	0.170996	0.160569	0.150739	0.14626	0.12945	0.14839	0.0945213	0.0908624
621.014	0.378546	0.369494	0.351283	0.345597	0.296752	0.289779	0.27951	0.269285	0.238818	0.226996	0.204089	0.191904	0.204694	0.172569	0.161709	0.151911	0.148123	0.130072	0.149372	0.0955056	0.0910444
619.983	0.381642	0.373692	0.354261	0.349851	0.300856	0.292978	0.281817	0.272671	0.24084	0.228964	0.206104	0.194362	0.20616	0.173465	0.163974	0.153416	0.14946	0.131682	0.150529	0.0961997	0.0916132
618.989	0.386203	0.379203	0.358255	0.352159	0.303751	0.296534	0.285181	0.274859	0.244418	0.232296	0.207473	0.196043	0.208399	0.176034	0.164635	0.155348	0.150776	0.133088	0.151103	0.0974931	0.0920708
617.994	0.391401	0.383385	0.363182	0.355864	0.307715	0.299793	0.287781	0.27827	0.246527	0.233897	0.21	0.197422	0.209743	0.177366	0.167307	0.156737	0.152046	0.134147	0.15256	0.0985991	0.0928837
617	0.395499	0.388104	0.367915	0.360001	0.311298	0.30282	0.291661	0.281931	0.249256	0.236741	0.212584	0.199407	0.212035	0.17922	0.168848	0.158168	0.153499	0.135254	0.152343	0.0993054	0.0938764
616.004	0.400946	0.392015	0.371241	0.363294	0.313638	0.305524	0.293844	0.283437	0.251478	0.238892	0.21372	0.200773	0.212864	0.179656	0.169519	0.159029	0.153507	0.136544	0.154311	0.100085	0.093752
615.009	0.404805	0.397389	0.375217	0.367429	0.316954	0.309866	0.296241	0.286637	0.254202	0.240145	0.215952	0.202304	0.214319	0.181627	0.170616	0.159938	0.155476	0.137055	0.15397	0.100624	0.0938761
614.013	0.409597	0.401707	0.381112	0.371627	0.320605	0.312969	0.299958	0.28921	0.256678	0.242864	0.217972	0.203708	0.216212	0.1831	0.172144	0.161996	0.15664	0.138488	0.155245	0.101571	0.095027
613.018	0.413701	0.404811	0.38281	0.374543	0.323475	0.315155	0.302825	0.291514	0.258273	0.244661	0.219426	0.205364	0.21726	0.18448	0.1733	0.16267	0.157278	0.139058	0.155606	0.101863	0.0951006
611.984	0.418461	0.410793	0.389037	0.378396	0.327484	0.319769	0.306725	0.294576	0.262326	0.247926	0.221819	0.207123	0.2195	0.186469	0.175112	0.164505	0.159391	0.140842	0.156771	0.10284	0.0954698
610.988	0.42277	0.414463	0.392456	0.38234	0.330044	0.322333	0.308265	0.296673	0.263869	0.249112	0.223329	0.207894	0.220856	0.187183	0.175967	0.165326	0.159986	0.141088	0.158157	0.103201	0.0959967
609.991	0.426975	0.4188	0.39566	0.385674	0.333423	0.324969	0.311106	0.29938	0.265782	0.250433	0.224557	0.209477	0.222071	0.188775	0.177562	0.16669	0.161127	0.14254	0.158831	0.104006	0.0961271
608.994	0.431184	0.422976	0.400015	0.388856	0.336413	0.327797	0.313779	0.30239	0.268257	0.25269	0.22672	0.210827	0.223165	0.19008	0.178993	0.167715	0.161406	0.143716	0.160156	0.104927	0.096264
607.997	0.435894	0.426789	0.404627	0.392466	0.339586	0.330335	0.316411	0.304399	0.269763	0.254227	0.228018	0.212092	0.224142	0.191173	0.179871	0.168359	0.162436	0.143829	0.159971	0.105246	0.0967205
606.999	0.440904	0.43224	0.408665	0.396582	0.342652	0.334882	0.31931	0.307742	0.272637	0.256876	0.230094	0.213374	0.225979	0.192849	0.181268	0.169898	0.163647	0.144723	0.160298	0.106486	0.0978422
606.002	0.444347	0.435895	0.411688	0.40077	0.34566	0.336841	0.32156	0.309064	0.274041	0.257962	0.231454	0.214306	0.227425	0.193564	0.18191	0.170611	0.164656	0.145084	0.16195	0.106204	0.0974053
605.004	0.448637	0.439133	0.415176	0.403913	0.347967	0.338528	0.324088	0.311028	0.275847	0.259871	0.232427	0.216266	0.22843	0.194164	0.182947	0.171721	0.165095	0.146011	0.162932	0.10711	0.0976475
604.005	0.451816	0.443346	0.418875	0.406214	0.351	0.341394	0.326393	0.313555	0.278013	0.261645	0.233788	0.217462	0.23006	0.195517	0.183836	0.17278	0.16625	0.147459	0.163251	0.107841	0.0978228
603.007	0.45563	0.447749	0.422408	0.410702	0.354055	0.344893	0.328278	0.315775	0.280133	0.262904	0.235575	0.218386	0.231056	0.196634	0.18529	0.173701	0.166989	0.148286	0.163018	0.108396	0.0984577
602.008	0.459747	0.451696	0.425942	0.413614	0.356363	0.347681	0.330768	0.318145	0.28274	0.265097	0.236476	0.219678	0.232359	0.197966	0.186094	0.174458	0.167693	0.148299	0.163032	0.108726	0.0984318
601.009	0.463734	0.455169	0.43017	0.417911	0.359485	0.350121	0.333949	0.320211	0.283859	0.267314	0.238128	0.22092	0.23411	0.198631	0.18716	0.175618	0.168673	0.149394	0.164141	0.109584	0.0992204
600.009	0.466867	0.458743	0.433446	0.420468	0.362117	0.35196	0.335513	0.321779	0.285298	0.267782	0.239465	0.221718	0.23326	0.198563	0.187225	0.175992	0.168896	0.149605	0.163585	0.109563	0.0994336
599.01	0.471029	0.461313	0.436166	0.423109	0.363842	0.354121	0.337574	0.323337	0.286756	0.268783	0.240174	0.221937	0.235396	0.199886	0.187697	0.176246	0.169004	0.149466	0.163542	0.109646	0.0992085
598.01	0.473659	0.465224	0.438841	0.426604	0.36617	0.357037	0.339941	0.325603	0.288474	0.27029	0.241632	0.223462	0.237278	0.200415	0.188602	0.177158	0.170268	0.150593	0.165616	0.110108	0.100005
597.01	0.476794	0.467984	0.441841	0.42886	0.368523	0.358461	0.341113	0.327348	0.289513	0.271981	0.241829	0.224125	0.236336	0.201542	0.18977	0.177765	0.170467	0.150916	0.166262	0.110875	0.0996252
596.009	0.480843	0.472233	0.444897	0.431552	0.371318	0.360363	0.34373	0.328967	0.291556	0.272555	0.243161	0.224538	0.237516	0.201773	0.19041	0.178546	0.17079	0.151678	0.165091	0.11108	0.100055
595.008	0.483799	0.475008	0.447919	0.434693	0.373008	0.36375	0.345118	0.330944	0.292729	0.273678	0.24466	0.226818	0.238184	0.203024	0.190715	0.179725	0.171697	0.152645	0.166044	0.111445	0.100212
594.008	0.48684	0.477951	0.451754	0.437291	0.37509	0.364782	0.346915	0.332276	0.294458	0.275202	0.245014	0.226752	0.238995	0.203299	0.191798	0.179749	0.171686	0.152877	0.167527	0.11158	0.101121
593.006	0.490479	0.481598	0.45383	0.44053	0.377894	0.366949	0.348908	0.334269	0.295595	0.276053	0.246163	0.228085	0.239273	0.203885	0.191736	0.179775	0.172319	0.152961	0.166656	0.111585	0.100426
592.005	0.492561	0.485395	0.456874	0.442139	0.379181	0.368594	0.350634	0.335269	0.297029	0.277503	0.246624	0.228313	0.239979	0.204805	0.192087	0.180594	0.172338	0.153354	0.166891	0.11239	0.101477
591.003	0.495612	0.486429	0.458696	0.443753	0.381364	0.370288	0.351032	0.336392	0.297345	0.277663	0.247065	0.228053	0.240211	0.204547	0.192341	0.180681	0.173198	0.152899	0.167329	0.112476	0.100814
590.001	0.498137	0.488751	0.460742	0.446194	0.383507	0.37246	0.352226	0.337207	0.298263	0.278054	0.247712	0.229161	0.240676	0.20478	0.192802	0.180254	0.172819	0.15352	0.167356	0.112192	0.100783
588.999	0.500005	0.492673	0.464082	0.447505	0.384838	0.373069	0.354431	0.339307	0.2998	0.279645	0.248093	0.229478	0.241312	0.205215	0.193206	0.181398	0.173759	0.15418	0.16807	0.113133	0.100842
587.996	0.504059	0.494419	0.46525	0.450521	0.386022	0.375428	0.355619	0.339659	0.301389	0.280238	0.248879	0.229863	0.24181	0.205709	0.193612	0.181882	0.173853	0.154268	0.167755	0.11267	0.101263
586.994	0.505151	0.496543	0.468031	0.451488	0.386767	0.376583	0.356265	0.340918	0.301155	0.280832	0.248837	0.229385	0.240721	0.205513	0.193605	0.181346	0.17343	0.153927	0.168373	0.112995	0.10059
585.991	0.507405	0.498168	0.470039	0.453006	0.38936	0.377361	0.357435	0.34063	0.301788	0.2808	0.249213	0.230225	0.241417	0.20574	0.193799	0.181811	0.173296	0.153953	0.167526	0.1128	0.101043
584.987	0.508961	0.499217	0.471335	0.453667	0.389268	0.378057	0.35772	0.341719	0.300992	0.280513	0.24879	0.230192	0.240756	0.205633	0.193488	0.180936	0.173051	0.153506	0.166989	0.112693	0.100676
583.984	0.510704	0.501072	0.473043	0.455069	0.38987	0.378039	0.358569	0.342153	0.302146	0.280977	0.249059	0.229517	0.240068	0.205662	0.192966	0.180716	0.173107	0.153088	0.167172	0.112627	0.100467
583.017	0.511758	0.50216	0.473179	0.456042	0.39121	0.378744	0.35892	0.341731	0.301674	0.280107	0.248629	0.229494	0.240472	0.204976	0.19291	0.180567	0.172291	0.153362	0.166796	0.112231	0.0999683
582.013	0.512636	0.503509	0.475041	0.455755	0.392224	0.379906	0.359001	0.342408	0.301987	0.280158	0.248897	0.229391	0.240421	0.205098	0.192815	0.180601	0.171907	0.153215	0.166392	0.112233	0.100283
581.009	0.514298	0.504434	0.474558	0.456532	0.391955	0.380108	0.359073	0.34233	0.301864	0.28054	0.248785	0.228444	0.240272	0.204383	0.192057	0.179997	0.172198	0.152846	0.166312	0.112061	0.0995805
580.004	0.515116	0.506104	0.475729	0.457347	0.392471	0.379634	0.36014	0.342966	0.302057	0.279662	0.248161	0.228594	0.238784	0.204127	0.192321	0.179822	0.172526	0.1527	0.165977	0.111854	0.0997031
578.999	0.515221	0.50638	0.477337	0.457559	0.39172	0.37976	0.359131	0.342167	0.301611	0.278891	0.24739	0.227589	0.238546	0.203433	0.191087	0.178912	0.171008	0.151617	0.165226	0.111011	0.0997522
577.994	0.516082	0.505324	0.475778	0.457944	0.391795	0.379454	0.358717	0.341297	0.300762	0.278847	0.246951	0.226968	0.238666	0.202699	0.190801	0.178392	0.170424	0.151301	0.165333	0.111031	0.0990509
576.989	0.515086	0.505737	0.476268	0.457435	0.391178	0.379263	0.358258	0.340981	0.300925	0.278018	0.246129	0.226356	0.23724	0.201925	0.190283	0.177808	0.169769	0.150286	0.164394	0.110683	0.0985578
575.983	0.515377	0.506396	0.476347	0.457941	0.391931	0.379013	0.35839	0.340687	0.299563	0.277778	0.246058	0.225937	0.237444	0.202044	0.189833	0.177741	0.170079	0.150654	0.165247	0.11039	0.0983268
575.015	0.515197	0.505836	0.476644	0.457286	0.391459	0.378656	0.357785	0.340305	0.299651	0.276707	0.245147	0.225462	0.236422	0.200986	0.189609	0.177583	0.169087	0.150284	0.164532	0.110243	0.0981676
574.009	0.514455	0.504975	0.475208	0.456699	0.390298	0.377312	0.35677	0.339163	0.29836	0.275649	0.243778	0.223882	0.235174	0.200051	0.188001	0.176185	0.168135	0.148584	0.163252	0.109096	0.0972937
573.003	0.513869	0.503882	0.474679	0.456541	0.389174	0.376367	0.355222	0.338089	0.297268	0.274633	0.242559	0.223199	0.23463	0.199044	0.187383	0.175181	0.167688	0.148243	0.162929	0.108632	0.0968121
571.996	0.51313	0.504602	0.47428	0.456212	0.388837	0.376492	0.354981	0.337522	0.296575	0.27414	0.241954	0.222656	0.233886	0.198732	0.186987	0.175005	0.166988	0.14793	0.163125	0.109363	0.0967595
570.989	0.51203	0.503217	0.473456	0.454235	0.387861	0.374625	0.353479	0.336143	0.2957	0.272696	0.240734	0.221293	0.232362	0.197011	0.185241	0.173538	0.165212	0.146696	0.161606	0.108096	0.0960267
569.982	0.510737	0.501758	0.472348	0.452794	0.38646	0.373404	0.35303	0.334623	0.294798	0.271609	0.239588	0.220155	0.231265	0.19639	0.184722	0.172628	0.164877	0.146162	0.161249	0.108049	0.0956112
569.012	0.510384	0.500506	0.470562	0.453036	0.384948	0.371671	0.350566	0.333404	0.293367	0.269862	0.238431	0.219036	0.230205	0.19526	0.18412	0.172032	0.163706	0.145565	0.160612	0.107269	0.0953581
568.004	0.508838	0.499157	0.469378	0.451374	0.383644	0.370741	0.349485	0.331788	0.291721	0.26893	0.236951	0.217801	0.229302	0.193953	0.182949	0.170866	0.163238	0.144187	0.159331	0.107016	0.0954507
566.997	0.506262	0.496873	0.467624	0.45083	0.38248	0.368942	0.348203	0.329695	0.290617	0.267171	0.235452	0.216382	0.22885	0.192602	0.181456	0.169593	0.162324	0.143678	0.159508	0.106124	0.0945182
565.989	0.503692	0.495812	0.465764	0.447957	0.380596	0.36683	0.345849	0.328645	0.288753	0.2662	0.234039	0.215171	0.227938	0.191432	0.180336	0.16926	0.160934	0.142781	0.158284	0.106037	0.0940119
565.018	0.50199	0.493505	0.462973	0.445213	0.378523	0.364809	0.344345	0.326427	0.286914	0.263472	0.232021	0.213205	0.225314	0.190224	0.179417	0.167857	0.160097	0.141892	0.157058	0.104924	0.0935468
564.009	0.500627	0.49107	0.462359	0.444883	0.376598	0.363555	0.342858	0.325677	0.285795	0.26231	0.231318	0.212568	0.224207	0.189329	0.178508	0.167163	0.15965	0.141292	0.157432	0.104802	0.0935729
563	0.496798	0.487565	0.458273	0.442019	0.37359	0.360574	0.340169	0.322187	0.283083	0.259891	0.228839	0.210099	0.222644	0.187748	0.176339	0.165436	0.157674	0.139186	0.155231	0.103996	0.0932113
561.991	0.494528	0.48472	0.455795	0.439284	0.370922	0.358502	0.337566	0.319145	0.280698	0.258112	0.226595	0.20771	0.220871	0.185667	0.174573	0.164199	0.156863	0.138627	0.154416	0.10308	0.0921439
560.982	0.490464	0.482499	0.453397	0.438045	0.369579	0.356681	0.33587	0.317318	0.279594	0.255933	0.225519	0.207137	0.219718	0.184522	0.173734	0.163175	0.155542	0.137545	0.153729	0.102811	0.0918279
560.01	0.487269	0.478973	0.450862	0.434289	0.366801	0.353302	0.333376	0.31545	0.277487	0.253587	0.223266	0.205504	0.217991	0.18333	0.172281	0.161832	0.154491	0.136847	0.153782	0.101796	0.0916533
559	0.484679	0.475463	0.447772	0.431829	0.364722	0.351152	0.331559	0.313274	0.274798	0.25147	0.221929	0.203689	0.216834	0.182147	0.171104	0.161034	0.153764	0.135883	0.1518	0.101298	0.0915052
557.99	0.480795	0.471573	0.443856	0.428648	0.360926	0.347564	0.327272	0.310036	0.271905	0.248958	0.218993	0.201109	0.214289	0.179889	0.169132	0.158655	0.151517	0.134062	0.150788	0.100245	0.090209
557.017	0.477234	0.468273	0.440704	0.425248	0.357947	0.344829	0.324904	0.30753	0.26991	0.247778	0.217301	0.199611	0.213375	0.178216	0.168011	0.157941	0.15043	0.133633	0.149318	0.100067	0.0902861
556.007	0.473417	0.464795	0.437058	0.422439	0.354719	0.341681	0.321937	0.304329	0.267307	0.243973	0.215283	0.197445	0.210921	0.176538	0.166162	0.156572	0.149461	0.132136	0.148476	0.0990754	0.0896627
554.996	0.468868	0.460034	0.43307	0.418096	0.35133	0.338461	0.318703	0.301222	0.264329	0.241564	0.212843	0.195128	0.208707	0.174841	0.164152	0.154626	0.148225	0.13086	0.148037	0.0985027	0.0888658
553.985	0.464458	0.456261	0.428867	0.415798	0.348428	0.334898	0.315701	0.29853	0.26177	0.239354	0.210793	0.193327	0.2075	0.173087	0.162863	0.153358	0.147535	0.13003	0.147135	0.0976544	0.0884874
553.011	0.460647	0.452306	0.425559	0.411082	0.344977	0.332357	0.312778	0.29545	0.259193	0.237122	0.20852	0.191841	0.206086	0.171773	0.161523	0.152408	0.145518	0.129361	0.146027	0.0971077	0.0879527
552	0.456765	0.447993	0.421433	0.407185	0.34133	0.328835	0.309739	0.292932	0.256571	0.23466	0.206246	0.189351	0.203769	0.169792	0.159841	0.151172	0.144434	0.127688	0.145231	0.0961953	0.0872691
550.988	0.45195	0.444301	0.417229	0.403448	0.338063	0.325456	0.306272	0.289639	0.253949	0.232039	0.204422	0.187749	0.201613	0.167913	0.158246	0.149942	0.142838	0.126871	0.144275	0.0958947	0.0873056
550.013	0.447748	0.4387	0.41374	0.400244	0.33482	0.32252	0.303585	0.287144	0.25141	0.229542	0.202166	0.186057	0.200179	0.166483	0.156951	0.147917	0.142166	0.125378	0.143547	0.0953487	0.08693
549.001	0.441812	0.433845	0.408219	0.395698	0.330306	0.318168	0.299824	0.283305	0.247843	0.226321	0.199326	0.183333	0.197854	0.164038	0.154568	0.146441	0.139888	0.123588	0.142354	0.0940746	0.0860322
547.989	0.437175	0.429486	0.404033	0.392477	0.327173	0.314614	0.296678	0.280406	0.245251	0.223991	0.197211	0.181332	0.197199	0.162594	0.153307	0.145086	0.139007	0.122735	0.142362	0.0936702	0.0855301
547.014	0.432492	0.424846	0.399857	0.38829	0.323909	0.311717	0.293424	0.277124	0.242325	0.221634	0.19489	0.179453	0.194924	0.161054	0.151427	0.143499	0.137907	0.121768	0.141388	0.0930638	0.0849257
546.001	0.427668	0.419495	0.394902	0.383281	0.31946	0.307573	0.28956	0.273956	0.239225	0.218937	0.192174	0.177231	0.192545	0.15955	0.149628	0.142157	0.135817	0.120069	0.139216	0.0922034	0.0842299
544.988	0.421987	0.414228	0.390132	0.379258	0.315449	0.303535	0.285882	0.27032	0.236227	0.215831	0.189887	0.17498	0.190428	0.15728	0.148033	0.140716	0.134788	0.119212	0.138614	0.0913497	0.0839644
544.012	0.416916	0.409494	0.385476	0.375059	0.311643	0.299763	0.282707	0.267022	0.233105	0.213322	0.187699	0.173088	0.189464	0.155855	0.146706	0.139384	0.13348	0.118152	0.138115	0.0908527	0.0840311
542.998	0.411549	0.403918	0.380387	0.369763	0.307308	0.295918	0.278626	0.263145	0.229804	0.210119	0.184819	0.170634	0.186149	0.153393	0.144448	0.137539	0.132047	0.116313	0.137013	0.0896941	0.0828095
541.984	0.406129	0.398955	0.375729	0.366901	0.303892	0.291943	0.275163	0.260157	0.226771	0.207599	0.182887	0.168583	0.185509	0.151814	0.142937	0.136153	0.130937	0.115617	0.137897	0.0892799	0.0824947
541.008	0.401822	0.395063	0.371706	0.361667	0.300832	0.289095	0.272304	0.257789	0.224998	0.205466	0.180908	0.167464	0.183982	0.151342	0.142125	0.136055	0.130236	0.115299	0.136193	0.0895636	0.0821497
539.993	0.395195	0.38863	0.366048	0.356202	0.295955	0.284423	0.268487	0.253545	0.221425	0.202415	0.178309	0.16527	0.181429	0.148912	0.140081	0.134036	0.128385	0.113821	0.134876	0.0884855	0.081603
539.017	0.389633	0.383044	0.36065	0.351526	0.291771	0.280357	0.264399	0.249799	0.217942	0.199141	0.175897	0.162858	0.179098	0.146713	0.138259	0.132542	0.127122	0.112658	0.133261	0.0878088	0.0815903
538.002	0.383264	0.376286	0.354308	0.346306	0.28643	0.275587	0.259669	0.245608	0.214118	0.196193	0.17272	0.160462	0.177889	0.144732	0.136208	0.130527	0.125576	0.111029	0.132319	0.0867474	0.0812429
536.987	0.377107	0.37093	0.349546	0.34206	0.282497	0.271424	0.256049	0.242129	0.210912	0.193305	0.170628	0.158391	0.176422	0.143094	0.13462	0.12924	0.124711	0.109891	0.131885	0.0859598	0.0805529
536.009	0.371597	0.365696	0.344586	0.337005	0.278426	0.267852	0.252751	0.239069	0.20841	0.190595	0.16857	0.15701	0.173994	0.141317	0.133236	0.128135	0.123111	0.10924	0.130183	0.0856884	0.0802382
534.994	0.365175	0.358953	0.338505	0.331706	0.273722	0.263673	0.248416	0.23487	0.204471	0.187378	0.165688	0.154366	0.171808	0.138914	0.131272	0.126204	0.12181	0.107678	0.129449	0.0843569	0.079802
534.016	0.359314	0.353315	0.332874	0.327994	0.269427	0.258995	0.244539	0.231147	0.20117	0.184671	0.163247	0.152406	0.171213	0.137491	0.129376	0.124762	0.120665	0.106488	0.130712	0.0838228	0.079353
533	0.353432	0.347733	0.327626	0.32251	0.265148	0.254755	0.240628	0.227822	0.198588	0.181771	0.160639	0.150625	0.16784	0.135898	0.128122	0.123685	0.11935	0.105535	0.128083	0.0838536	0.0788872
531.984	0.347626	0.342137	0.322285	0.317848	0.260715	0.250808	0.236836	0.22407	0.194967	0.179034	0.158532	0.148819	0.166159	0.134173	0.126605	0.122256	0.117862	0.104599	0.126947	0.0828201	0.0788081
531.005	0.341505	0.33628	0.316812	0.313219	0.256717	0.246937	0.233067	0.220583	0.19211	0.176532	0.156246	0.147038	0.164472	0.132468	0.125137	0.120961	0.117336	0.103649	0.125978	0.0824424	0.0789231
529.988	0.33498	0.329824	0.310947	0.30912	0.251742	0.242237	0.228997	0.216697	0.188173	0.173455	0.15333	0.144604	0.163109	0.130615	0.123075	0.119121	0.115581	0.102094	0.126111	0.0809448	0.0787083
529.009	0.330087	0.325308	0.306714	0.305646	0.248699	0.239218	0.226095	0.214536	0.186253	0.171571	0.151884	0.143641	0.162331	0.129711	0.122111	0.118797	0.114876	0.101818	0.1277	0.0819778	0.0781982
527.992	0.324138	0.319477	0.301033	0.298897	0.244124	0.235029	0.22208	0.210457	0.183266	0.16841	0.149555	0.141542	0.159315	0.12782	0.120542	0.117181	0.113415	0.100858	0.123353	0.081136	0.0777392
527.012	0.318628	0.314233	0.296446	0.295922	0.23999	0.231094	0.218705	0.207247	0.180183	0.165956	0.147326	0.140089	0.157135	0.125965	0.119155	0.116025	0.112808	0.100002	0.12301	0.0803475	0.0777098
525.995	0.313025	0.308871	0.291289	0.291295	0.236392	0.227508	0.215232	0.204259	0.17755	0.163609	0.145423	0.138237	0.15653	0.124865	0.117914	0.115074	0.111366	0.0989746	0.121912	0.0803373	0.0775322
525.015	0.308024	0.303668	0.286836	0.287449	0.232548	0.224154	0.211987	0.201398	0.174989	0.161399	0.143818	0.136866	0.153739	0.12331	0.116824	0.114175	0.110694	0.0986788	0.121287	0.0797014	0.077565
523.997	0.302396	0.298502	0.281431	0.283555	0.228864	0.220694	0.208439	0.198035	0.17198	0.158831	0.141629	0.135076	0.152517	0.12189	0.115402	0.112901	0.109807	0.0974815	0.120694	0.0793023	0.0772175
523.016	0.297453	0.293855	0.27702	0.279778	0.225238	0.217172	0.2055	0.195316	0.169846	0.156613	0.139678	0.133589	0.151927	0.120874	0.114585	0.112017	0.10903	0.0965281	0.119846	0.079056	0.0774228
521.998	0.291647	0.288552	0.272309	0.275107	0.221164	0.213622	0.202261	0.192048	0.167048	0.154441	0.137891	0.131677	0.150387	0.119211	0.112943	0.110838	0.107792	0.095601	0.118885	0.0783338	0.077145
521.017	0.286524	0.283507	0.267283	0.271239	0.217756	0.209882	0.198868	0.189319	0.164349	0.151734	0.135733	0.130129	0.147998	0.117873	0.111768	0.109622	0.106916	0.0947979	0.118861	0.0777628	0.0772812
519.998	0.281517	0.278576	0.263237	0.268379	0.21433	0.206447	0.19578	0.186447	0.161964	0.15003	0.13417	0.128765	0.146942	0.11672	0.110793	0.108817	0.106391	0.0942508	0.118708	0.0773294	0.077229
519.016	0.277065	0.273706	0.25882	0.264926	0.21112	0.203257	0.192969	0.183613	0.159391	0.147905	0.132652	0.127594	0.146493	0.115724	0.109473	0.108394	0.105663	0.0935926	0.118381	0.0772564	0.0770654
517.997	0.272516	0.269432	0.254686	0.260458	0.208171	0.200657	0.190086	0.18171	0.157709	0.146313	0.130872	0.126314	0.144902	0.11481	0.109184	0.107512	0.104776	0.093346	0.117764	0.0774025	0.076951
517.015	0.267534	0.264922	0.250507	0.256914	0.204559	0.197344	0.187324	0.178494	0.155281	0.144243	0.129415	0.124712	0.143142	0.113552	0.10802	0.105945	0.104184	0.0924921	0.116414	0.0767754	0.076678
515.995	0.263474	0.260483	0.246129	0.253461	0.201073	0.19448	0.184544	0.176311	0.153356	0.141882	0.128211	0.123714	0.142272	0.112282	0.107071	0.105746	0.103332	0.0920244	0.116221	0.076589	0.0771449
515.013	0.258642	0.256133	0.242092	0.249739	0.198366	0.191478	0.181947	0.173752	0.150896	0.140365	0.126299	0.122128	0.141167	0.111632	0.105941	0.104788	0.10252	0.0914815	0.115922	0.0760186	0.0769328
513.993	0.253647	0.252001	0.238321	0.246614	0.195276	0.188578	0.17928	0.171539	0.148962	0.138489	0.12527	0.120921	0.140167	0.110368	0.105692	0.103995	0.102067	0.0910274	0.116757	0.0757925	0.076656
513.01	0.250081	0.2481	0.235012	0.243871	0.19251	0.186246	0.177304	0.169396	0.147111	0.137196	0.123528	0.119939	0.139384	0.109683	0.104298	0.103785	0.102084	0.0904716	0.115629	0.0757444	0.0772739
511.99	0.245815	0.243474	0.230992	0.241344	0.189573	0.183016	0.17434	0.166273	0.144796	0.135407	0.12216	0.118329	0.137936	0.108237	0.103407	0.102294	0.100969	0.089646	0.115219	0.0752078	0.0767454
511.007	0.241277	0.239695	0.227084	0.237716	0.186771	0.180781	0.172055	0.164696	0.142744	0.13376	0.120776	0.117461	0.137064	0.107845	0.102823	0.101861	0.100416	0.0896049	0.115832	0.0751212	0.0767983
509.986	0.23793	0.236178	0.223989	0.235033	0.184554	0.178113	0.169998	0.16276	0.141293	0.132376	0.119805	0.116794	0.137529	0.107228	0.102518	0.101504	0.100763	0.0894	0.115545	0.0756528	0.0769932
509.002	0.233375	0.232077	0.220067	0.2317	0.181353	0.175167	0.167406	0.160533	0.139447	0.130903	0.118443	0.115319	0.135679	0.106413	0.101211	0.100955	0.0999893	0.0887558	0.114793	0.0748056	0.0770448
508.018	0.230024	0.22914	0.217189	0.229565	0.17907	0.173912	0.165709	0.158693	0.138104	0.129769	0.117426	0.114377	0.13507	0.105827	0.101202	0.100181	0.099541	0.0883366	0.114191	0.0751456	0.0771498
506.997	0.226515	0.225599	0.21402	0.226778	0.177062	0.170935	0.163603	0.15676	0.136336	0.128432	0.116664	0.113618	0.133589	0.104984	0.100115	0.0999837	0.0988916	0.0885065	0.114483	0.0749073	0.0773092
506.012	0.223432	0.222604	0.211109	0.224152	0.174788	0.169117	0.162288	0.155207	0.134783	0.126794	0.115993	0.112994	0.133272	0.104183	0.0998959	0.0994803	0.0993007	0.0881827	0.114001	0.0746418	0.0778408
504.99	0.220283	0.219459	0.208338	0.221732	0.172537	0.167094	0.159757	0.153556	0.133519	0.126184	0.114625	0.112056	0.132611	0.104101	0.09926	0.0987502	0.0979508	0.0878673	0.11301	0.0745856	0.0777165
504.006	0.217501	0.216625	0.20556	0.219559	0.170835	0.165647	0.158196	0.151906	0.132957	0.124665	0.113932	0.111334	0.132006	0.10312	0.0986381	0.0986916	0.0981093	0.0876956	0.112442	0.0748538	0.0778682
502.983	0.215068	0.214474	0.203924	0.217905	0.169409	0.164231	0.157363	0.151169	0.131754	0.124251	0.113627	0.110922	0.131672	0.103214	0.0989442	0.0988813	0.0980123	0.0877284	0.113172	0.0749835	0.0783909
501.998	0.21286	0.211724	0.201641	0.215931	0.167484	0.16288	0.155921	0.149782	0.13051	0.123696	0.112846	0.110563	0.130553	0.102412	0.0985178	0.0981483	0.0978369	0.0876404	0.113	0.0748623	0.0781885
501.013	0.210622	0.210229	0.199992	0.214765	0.166628	0.161592	0.154851	0.149361	0.130052	0.123046	0.112582	0.110342	0.130183	0.102301	0.098435	0.0982192	0.0980114	0.0876642	0.112665	0.0749032	0.0785419
499.99	0.208631	0.208238	0.197982	0.213368	0.165438	0.160108	0.153975	0.14821	0.128969	0.122792	0.112044	0.109782	0.13022	0.101969	0.0980658	0.0980124	0.0977469	0.0877284	0.113198	0.0750398	0.0788106
499.004	0.206443	0.206281	0.196024	0.212132	0.16415	0.159186	0.152817	0.14733	0.128332	0.121762	0.111623	0.109528	0.129823	0.101661	0.0977827	0.0978601	0.0976614	0.0876818	0.112768	0.0750922	0.0787163
498.018	0.205337	0.204938	0.195031	0.211048	0.16332	0.158662	0.152299	0.146866	0.128199	0.121587	0.111538	0.109649	0.130087	0.102209	0.0978309	0.098111	0.0977556	0.0877911	0.112734	0.0754654	0.0792434
496.994	0.203625	0.203625	0.193615	0.21014	0.162355	0.157528	0.151439	0.14601	0.127532	0.120956	0.111305	0.109223	0.129998	0.102001	0.0975529	0.0976837	0.0980449	0.0879045	0.11341	0.0757569	0.0791326
496.008	0.20317	0.202966	0.192996	0.209123	0.161775	0.157373	0.150948	0.145688	0.127437	0.120875	0.111086	0.109568	0.128601	0.101711	0.0980565	0.0975516	0.0977003	0.0882022	0.112815	0.0758338	0.0792601
494.984	0.202229	0.201982	0.192592	0.20889	0.161778	0.157014	0.15094	0.145639	0.127304	0.121049	0.111228	0.109429	0.129215	0.102109	0.0979271	0.0979597	0.0980811	0.0884403	0.11313	0.0757656	0.0799218
493.997	0.201506	0.201634	0.191934	0.20845	0.161293	0.15674	0.150539	0.145528	0.127178	0.121131	0.111565	0.10966	0.129647	0.101795	0.0979916	0.0979375	0.0980826	0.0887225	0.113382	0.0760308	0.0804406
493.01	0.200288	0.200489	0.191037	0.208055	0.160949	0.156471	0.150271	0.14497	0.126886	0.12083	0.111062	0.109305	0.13004	0.102133	0.0980267	0.0975598	0.0982558	0.0882148	0.113519	0.0755354	0.080151
491.985	0.200052	0.200191	0.191113	0.209665	0.160949	0.156195	0.150518	0.145463	0.127062	0.121056	0.111431	0.109683	0.131144	0.102387	0.098158	0.0981251	0.098873	0.0888081	0.115648	0.0765588	0.0802653
490.998	0.200307	0.200519	0.191377	0.208071	0.161358	0.156529	0.150561	0.145747	0.127654	0.121262	0.111606	0.110106	0.130506	0.102712	0.0988129	0.0985205	0.0991418	0.089202	0.115306	0.077271	0.0802826
490.011	0.200652	0.200974	0.19177	0.20861	0.161561	0.157221	0.151165	0.146253	0.128055	0.121886	0.112256	0.110526	0.130204	0.102846	0.0990843	0.0987301	0.0992278	0.089545	0.114194	0.0772661	0.081017
488.985	0.200729	0.201041	0.192072	0.210106	0.161884	0.157476	0.151611	0.146238	0.128173	0.122175	0.112652	0.110921	0.131206	0.103207	0.0990998	0.0988704	0.0996965	0.0897114	0.115424	0.076909	0.0815746
487.997	0.201036	0.201399	0.192254	0.210362	0.162362	0.157874	0.151799	0.146917	0.12861	0.122455	0.112707	0.111147	0.132866	0.103829	0.099418	0.0991959	0.100185	0.0898636	0.116413	0.0776063	0.0814045
487.009	0.202012	0.202379	0.193435	0.211266	0.163206	0.15844	0.152433	0.147842	0.129354	0.123385	0.113627	0.111656	0.132813	0.104314	0.0999919	0.0998904	0.100421	0.0904314	0.11709	0.0784183	0.0812603
485.983	0.203562	0.204074	0.194643	0.211995	0.164707	0.159931	0.153743	0.148979	0.130553	0.124169	0.114398	0.112448	0.133484	0.104751	0.100769	0.100129	0.10058	0.0911744	0.116274	0.0784177	0.0822701
484.995	0.205073	0.205437	0.19611	0.214844	0.165725	0.161109	0.15522	0.14988	0.131252	0.125044	0.115215	0.113153	0.135704	0.105198	0.101306	0.100634	0.101765	0.0916775	0.118566	0.0783309	0.0832279
484.006	0.206003	0.206548	0.197275	0.215741	0.167041	0.161902	0.155996	0.15136	0.132254	0.12587	0.116031	0.114085	0.135866	0.106448	0.101801	0.101463	0.102208	0.0920855	0.120035	0.0798926	0.0827864
483.017	0.208865	0.209347	0.20003	0.217979	0.169315	0.164267	0.157922	0.153325	0.134403	0.127372	0.117732	0.115458	0.135989	0.107835	0.10311	0.102571	0.102966	0.0932671	0.118394	0.0810055	0.0834437
481.99	0.211331	0.211634	0.202425	0.218662	0.171085	0.166079	0.159776	0.154885	0.135863	0.128812	0.118773	0.116719	0.13696	0.108202	0.103983	0.103075	0.103754	0.094036	0.118926	0.0810316	0.0837977
481.001	0.214222	0.214523	0.204363	0.221047	0.172939	0.168109	0.161359	0.156782	0.137307	0.130249	0.119936	0.117564	0.138051	0.109126	0.105091	0.103896	0.104236	0.0946416	0.11978	0.0814704	0.0846329
480.011	0.217323	0.217723	0.207966	0.223651	0.175817	0.170872	0.164075	0.158956	0.139303	0.132408	0.121755	0.119271	0.139191	0.11039	0.106114	0.105028	0.105584	0.0957002	0.1208	0.0821829	0.0856129
478.984	0.220466	0.220772	0.21059	0.227321	0.178415	0.17308	0.166404	0.161393	0.141316	0.133923	0.123235	0.120326	0.14065	0.111409	0.107183	0.106056	0.106364	0.0964069	0.123061	0.0828405	0.0856444
477.994	0.223999	0.224366	0.214128	0.230276	0.18122	0.175714	0.168826	0.163702	0.143155	0.135799	0.124658	0.121672	0.14155	0.112474	0.108281	0.106786	0.107244	0.0970642	0.122907	0.0836525	0.086154
477.004	0.228243	0.228328	0.218148	0.233235	0.184549	0.178974	0.171822	0.166853	0.145622	0.13818	0.126748	0.123578	0.143405	0.114793	0.109649	0.108322	0.10858	0.0984823	0.123328	0.0843503	0.0872287
476.014	0.232248	0.232579	0.221673	0.236845	0.187228	0.181858	0.174357	0.169222	0.147997	0.139817	0.128513	0.124956	0.144389	0.115525	0.110838	0.108886	0.10909	0.0990299	0.124415	0.0849807	0.0873852
474.985	0.237138	0.237445	0.226143	0.240432	0.190928	0.18548	0.177358	0.17236	0.15056	0.142374	0.130678	0.126744	0.146057	0.117065	0.112211	0.110506	0.110454	0.100275	0.125101	0.0859164	0.0882695
473.995	0.241805	0.241955	0.231131	0.245379	0.194598	0.18896	0.180974	0.175555	0.153496	0.144852	0.133037	0.128868	0.148009	0.118603	0.113656	0.11172	0.111838	0.1015	0.12586	0.0864534	0.0887123
473.004	0.247049	0.247433	0.235517	0.248588	0.198675	0.192806	0.184188	0.178888	0.156456	0.147688	0.135132	0.130851	0.149594	0.120189	0.115413	0.113092	0.112843	0.102397	0.127297	0.0873561	0.0896065
472.013	0.252021	0.251969	0.240251	0.253083	0.202526	0.19627	0.187639	0.182109	0.159009	0.150275	0.137081	0.132448	0.15171	0.12163	0.116513	0.114055	0.113816	0.103232	0.128624	0.0878432	0.0898918
470.983	0.257842	0.258472	0.245914	0.25826	0.20715	0.201141	0.191659	0.186236	0.162481	0.15347	0.139937	0.135084	0.153583	0.12371	0.11824	0.115745	0.115344	0.104522	0.128904	0.0886685	0.0906319
469.992	0.264159	0.264484	0.251865	0.263775	0.211907	0.205592	0.196232	0.190349	0.16598	0.156889	0.143005	0.137537	0.155934	0.125536	0.120182	0.117215	0.116624	0.105742	0.130308	0.0900748	0.091726
469	0.270694	0.270851	0.257596	0.268856	0.216797	0.210262	0.200205	0.194543	0.169407	0.159722	0.145489	0.139963	0.158156	0.12743	0.122053	0.118754	0.117904	0.107072	0.131422	0.0904674	0.091729
468.009	0.277867	0.277856	0.264095	0.275113	0.22225	0.215528	0.20571	0.199204	0.174018	0.163817	0.148928	0.142819	0.160964	0.129961	0.124373	0.120829	0.119936	0.10888	0.133279	0.0917331	0.0926859
467.017	0.284034	0.284315	0.270517	0.28003	0.227263	0.220299	0.209622	0.203174	0.177476	0.166972	0.151442	0.144995	0.163313	0.131709	0.125984	0.122407	0.121222	0.109911	0.133963	0.0920743	0.0930951
465.986	0.292556	0.292581	0.277944	0.286698	0.23346	0.226629	0.21527	0.20858	0.182138	0.171274	0.155235	0.148569	0.16572	0.134662	0.128544	0.124385	0.123166	0.111298	0.135347	0.0933094	0.0941208
464.994	0.300877	0.300926	0.286101	0.294414	0.240177	0.23273	0.221478	0.214504	0.187458	0.176098	0.159248	0.152216	0.169103	0.13757	0.131072	0.126743	0.125136	0.113358	0.136423	0.0945958	0.0950811
464.002	0.31005	0.309623	0.294167	0.30117	0.246491	0.239338	0.227569	0.220035	0.192275	0.180552	0.163323	0.155394	0.171819	0.140077	0.133855	0.128786	0.12698	0.114983	0.137585	0.0955695	0.0960392
463.009	0.319261	0.319355	0.302974	0.30917	0.254028	0.246728	0.234367	0.226356	0.197985	0.185724	0.167867	0.159421	0.175913	0.143546	0.136742	0.131378	0.129091	0.1165	0.139405	0.0967117	0.0966926
462.016	0.329007	0.328318	0.312066	0.317342	0.261933	0.253799	0.240751	0.23274	0.203874	0.190818	0.172322	0.163029	0.179093	0.146463	0.138976	0.13351	0.131119	0.11869	0.140636	0.0976341	0.0972885
460.985	0.339481	0.338916	0.321704	0.327382	0.269958	0.261805	0.248673	0.239765	0.2097	0.19638	0.17694	0.167175	0.183862	0.150013	0.14236	0.136275	0.134178	0.120328	0.143207	0.098085	0.098177
459.991	0.349775	0.349764	0.331758	0.336274	0.278379	0.269838	0.255724	0.24744	0.216468	0.202526	0.182219	0.172318	0.188275	0.154054	0.145597	0.139229	0.136582	0.122466	0.146018	0.100178	0.098871
458.998	0.361518	0.361411	0.342618	0.345124	0.287525	0.279146	0.264164	0.255345	0.223723	0.209202	0.188035	0.176828	0.191511	0.157866	0.149021	0.142228	0.139286	0.124685	0.146744	0.101557	0.0998541
458.004	0.374598	0.374007	0.354864	0.356816	0.297619	0.288997	0.273926	0.264122	0.231655	0.216883	0.194552	0.182654	0.196506	0.162713	0.153782	0.145748	0.141535	0.127184	0.148802	0.102823	0.101011
457.01	0.387626	0.386685	0.366307	0.36773	0.307788	0.298592	0.282518	0.272742	0.239595	0.224668	0.200899	0.187944	0.201371	0.166972	0.157595	0.14919	0.14466	0.12981	0.150783	0.103924	0.101848
456.016	0.401241	0.400915	0.379865	0.38028	0.319419	0.310468	0.29308	0.283012	0.248898	0.23212	0.20829	0.194526	0.207062	0.172303	0.162014	0.153026	0.147972	0.132251	0.154169	0.105676	0.102665
454.984	0.417649	0.417078	0.395569	0.393799	0.333024	0.322825	0.305946	0.294609	0.258807	0.242481	0.216684	0.201539	0.213957	0.178382	0.16748	0.157669	0.151887	0.135528	0.156076	0.107447	0.104161
453.989	0.435524	0.43473	0.411895	0.408696	0.347606	0.337254	0.318307	0.307283	0.270442	0.253094	0.226083	0.209894	0.220734	0.184751	0.173363	0.162376	0.155957	0.139005	0.158535	0.108948	0.105207
452.995	0.451414	0.451241	0.427724	0.423428	0.360546	0.349828	0.330667	0.3192	0.281768	0.263259	0.234871	0.217437	0.22819	0.190561	0.179026	0.166866	0.16011	0.142023	0.160881	0.110817	0.105863
452	0.468074	0.468283	0.444628	0.437057	0.373979	0.363485	0.343024	0.331343	0.292419	0.273345	0.243863	0.225923	0.235037	0.196901	0.184324	0.171561	0.163778	0.145416	0.163864	0.112076	0.107106
451.005	0.486824	0.487231	0.461429	0.453582	0.389472	0.378802	0.357371	0.345302	0.305514	0.285011	0.254021	0.234218	0.242475	0.204414	0.191327	0.177149	0.168323	0.1492	0.16746	0.114409	0.108295
450.01	0.506748	0.506391	0.479616	0.471991	0.405742	0.394552	0.372482	0.359353	0.318442	0.297338	0.264695	0.243219	0.250523	0.2121	0.197505	0.182831	0.173426	0.152919	0.17002	0.116061	0.109493
449.014	0.528385	0.528685	0.500727	0.4914	0.424287	0.413184	0.389214	0.37615	0.334103	0.311381	0.277345	0.254017	0.260332	0.220712	0.205558	0.189029	0.1793	0.157224	0.17379	0.118005	0.111143
448.019	0.54961	0.550057	0.520123	0.508773	0.441099	0.429578	0.405845	0.391983	0.347809	0.325107	0.289377	0.264348	0.270288	0.229148	0.212896	0.195454	0.184322	0.161737	0.178373	0.12058	0.112412
446.985	0.568636	0.569138	0.53971	0.526161	0.457789	0.445898	0.421124	0.407599	0.36194	0.338512	0.300581	0.274244	0.279584	0.237389	0.220056	0.201572	0.189549	0.166106	0.181339	0.122742	0.11336
445.989	0.589801	0.591621	0.559749	0.545409	0.477091	0.464745	0.438143	0.423678	0.376999	0.352677	0.312989	0.285172	0.288862	0.246374	0.228574	0.208301	0.194901	0.170369	0.18472	0.124784	0.114796
444.993	0.612105	0.612821	0.579371	0.563856	0.494151	0.481549	0.454772	0.440079	0.39258	0.367212	0.325	0.295849	0.298239	0.254143	0.235569	0.214068	0.200016	0.174474	0.187732	0.126288	0.115474
443.997	0.63574	0.637391	0.603621	0.585312	0.515046	0.502591	0.474546	0.45882	0.409203	0.382928	0.339904	0.308358	0.310327	0.264563	0.244771	0.221768	0.206144	0.179703	0.19189	0.128845	0.117084
443	0.660149	0.66259	0.626654	0.606982	0.536799	0.522871	0.49385	0.478433	0.42667	0.399691	0.354507	0.32127	0.320683	0.275392	0.254593	0.229737	0.213295	0.185342	0.196524	0.131766	0.118975
442.004	0.681008	0.682679	0.646593	0.625687	0.553863	0.540251	0.510761	0.494007	0.442116	0.413923	0.367118	0.332263	0.330938	0.284309	0.261935	0.236097	0.218784	0.189726	0.200328	0.1336	0.12017
441.007	0.701773	0.704661	0.666512	0.64368	0.572083	0.559202	0.527198	0.511468	0.457341	0.428346	0.379913	0.343301	0.340855	0.293249	0.270574	0.243121	0.224239	0.194293	0.203317	0.135756	0.121003
440.01	0.722188	0.725819	0.685557	0.662213	0.589514	0.577205	0.544088	0.527897	0.472717	0.443394	0.39254	0.354356	0.350374	0.302337	0.278615	0.25012	0.22962	0.198555	0.207135	0.137869	0.122247
439.013	0.745304	0.749242	0.708489	0.683306	0.609757	0.59727	0.562923	0.547568	0.489928	0.459476	0.407092	0.367117	0.362818	0.312771	0.287356	0.257798	0.236769	0.20394	0.211274	0.140617	0.123567
438.015	0.767699	0.773106	0.730477	0.702677	0.629702	0.617396	0.581963	0.56471	0.507495	0.475394	0.42101	0.379868	0.37263	0.322481	0.296783	0.264533	0.242965	0.209206	0.215595	0.142698	0.124826
437.018	0.787232	0.791743	0.748448	0.720055	0.646131	0.63382	0.597613	0.580853	0.521854	0.489322	0.43361	0.390026	0.382458	0.331149	0.304508	0.271447	0.248066	0.213372	0.217823	0.144523	0.126107
435.982	0.808791	0.814455	0.768998	0.740531	0.665102	0.653072	0.615708	0.598929	0.537689	0.504403	0.447307	0.401964	0.392617	0.340944	0.313209	0.278732	0.2541	0.218531	0.222683	0.146974	0.127825
434.984	0.827031	0.83372	0.787497	0.756277	0.681971	0.668878	0.631121	0.613347	0.552118	0.518027	0.459268	0.411985	0.402921	0.348969	0.320554	0.284636	0.259306	0.222141	0.225676	0.148894	0.12853
433.986	0.847463	0.853224	0.805937	0.774397	0.698302	0.686331	0.647095	0.629576	0.566215	0.531893	0.472288	0.423394	0.412056	0.358725	0.328472	0.291461	0.265929	0.226914	0.229875	0.151091	0.129736
432.988	0.864373	0.872373	0.82343	0.790224	0.714453	0.70309	0.66282	0.645386	0.580949	0.545843	0.483816	0.433891	0.422156	0.367277	0.337141	0.298379	0.271134	0.231493	0.233021	0.15339	0.131356
431.989	0.880365	0.887359	0.838852	0.804979	0.728141	0.716825	0.675988	0.657814	0.592557	0.557989	0.494149	0.442695	0.429815	0.374059	0.343222	0.303358	0.275542	0.235013	0.236121	0.155076	0.132146
430.991	0.895864	0.904475	0.852978	0.818856	0.742544	0.731316	0.689167	0.67124	0.605341	0.569896	0.504705	0.451526	0.438713	0.382691	0.350293	0.309414	0.280291	0.239199	0.238634	0.15682	0.13359
429.992	0.909528	0.917832	0.867674	0.831097	0.754668	0.743146	0.700563	0.683104	0.61594	0.580255	0.514113	0.460038	0.445498	0.389057	0.356591	0.313958	0.284499	0.242407	0.241935	0.15846	0.134201
428.993	0.922763	0.931436	0.879393	0.84346	0.76651	0.754771	0.712148	0.694406	0.62659	0.589665	0.522898	0.467712	0.452094	0.395189	0.362032	0.319302	0.289014	0.246109	0.244701	0.160304	0.135594
427.994	0.934212	0.944461	0.8911	0.853899	0.778313	0.766343	0.722442	0.704144	0.636311	0.599092	0.531162	0.475015	0.459088	0.401257	0.36721	0.323426	0.292744	0.249009	0.247679	0.161967	0.137127
426.995	0.943188	0.953375	0.899425	0.861273	0.785931	0.773446	0.730016	0.712138	0.643129	0.605652	0.537269	0.480063	0.464133	0.405593	0.371394	0.327118	0.296042	0.251744	0.24984	0.163408	0.137931
425.995	0.949064	0.960817	0.906034	0.868191	0.791785	0.7807	0.735684	0.718121	0.649481	0.611478	0.542542	0.484687	0.468372	0.409662	0.374658	0.330386	0.298684	0.253728	0.251447	0.164319	0.138767
424.996	0.954226	0.964832	0.910683	0.872699	0.796161	0.78543	0.74117	0.722884	0.653524	0.615933	0.546436	0.488456	0.471917	0.412707	0.377448	0.332286	0.301415	0.255757	0.253539	0.165518	0.139413
423.996	0.957443	0.968981	0.913705	0.87574	0.800277	0.788951	0.744056	0.727095	0.657004	0.620267	0.549895	0.490867	0.474139	0.415471	0.38012	0.33442	0.302903	0.257316	0.255081	0.166614	0.140217
422.996	0.959571	0.972162	0.916563	0.878935	0.802488	0.791627	0.747063	0.729362	0.65959	0.623256	0.552454	0.493091	0.476473	0.417701	0.382172	0.336279	0.30426	0.258417	0.255359	0.167653	0.141186
421.996	0.960965	0.972758	0.917793	0.879928	0.803875	0.793338	0.748323	0.731084	0.661317	0.624277	0.553877	0.494442	0.478226	0.418877	0.383316	0.337499	0.305837	0.259631	0.257826	0.168413	0.142081
420.995	0.959127	0.972258	0.916925	0.879053	0.803968	0.793261	0.747645	0.731855	0.661773	0.624634	0.55487	0.495094	0.479322	0.419789	0.383906	0.337902	0.30694	0.260578	0.258189	0.169251	0.14277
419.995	0.958915	0.97159	0.915618	0.877956	0.803188	0.792526	0.748274	0.731331	0.66198	0.62471	0.555173	0.495674	0.478912	0.420144	0.384821	0.338622	0.30714	0.261183	0.258775	0.17015	0.143493
418.994	0.955457	0.967387	0.911329	0.875958	0.799645	0.790113	0.745103	0.728832	0.660243	0.623114	0.554767	0.495145	0.478336	0.419956	0.384344	0.338866	0.30736	0.261577	0.258649	0.170796	0.144168
417.993	0.951935	0.964627	0.909672	0.87359	0.798325	0.787101	0.744231	0.728029	0.659127	0.622682	0.554194	0.494408	0.478322	0.419854	0.38488	0.339062	0.307801	0.261933	0.259364	0.171634	0.145133
416.992	0.949439	0.960032	0.90613	0.870609	0.79601	0.784847	0.74228	0.725335	0.656611	0.620559	0.552459	0.492941	0.477297	0.419225	0.384557	0.33876	0.307812	0.262061	0.259401	0.171794	0.145611
415.991	0.943947	0.955682	0.901931	0.867237	0.792279	0.781788	0.73907	0.722766	0.654102	0.618518	0.550453	0.492013	0.47725	0.418231	0.383578	0.338683	0.307714	0.262248	0.259706	0.172751	0.146907
414.99	0.937864	0.951427	0.897014	0.863154	0.787986	0.777591	0.735436	0.719543	0.65225	0.617804	0.549301	0.490911	0.476036	0.417939	0.383214	0.33832	0.308248	0.262937	0.260191	0.173438	0.147413
413.988	0.933874	0.943855	0.891731	0.857733	0.783643	0.775201	0.731877	0.715859	0.648992	0.614053	0.54704	0.489634	0.474891	0.416962	0.38275	0.337963	0.308055	0.262805	0.260583	0.173852	0.1482
412.987	0.926968	0.937559	0.885812	0.853657	0.780264	0.769472	0.728024	0.712342	0.646987	0.611949	0.544981	0.487653	0.47337	0.416005	0.381941	0.337164	0.307904	0.262724	0.25969	0.17426	0.148964
411.985	0.922567	0.931536	0.882613	0.850505	0.775269	0.765141	0.724444	0.709061	0.643281	0.609457	0.543296	0.485964	0.472133	0.415159	0.380973	0.336599	0.307408	0.262522	0.260804	0.174982	0.149468
410.983	0.915319	0.925076	0.875703	0.845047	0.771327	0.761489	0.721121	0.70556	0.640124	0.606777	0.541524	0.484945	0.472293	0.414461	0.380374	0.336856	0.307715	0.262991	0.261615	0.176269	0.150678
410.019	0.907474	0.917784	0.869677	0.838965	0.765827	0.75588	0.716288	0.701528	0.636852	0.60357	0.539302	0.482528	0.469962	0.412712	0.379656	0.335866	0.307	0.262789	0.261553	0.175982	0.15089
409.017	0.901173	0.911966	0.861983	0.833032	0.760986	0.751081	0.712108	0.696985	0.633348	0.600762	0.537423	0.481375	0.468449	0.411906	0.378675	0.335522	0.30717	0.263439	0.261271	0.176989	0.151856
408.014	0.895167	0.904589	0.856393	0.82793	0.755844	0.74603	0.707596	0.692875	0.630989	0.598288	0.534277	0.479137	0.46684	0.410465	0.377349	0.334774	0.306416	0.262949	0.261293	0.177542	0.152401
407.012	0.887844	0.89632	0.848772	0.822194	0.750686	0.741073	0.703855	0.688897	0.627394	0.594977	0.532099	0.477607	0.466124	0.409193	0.376729	0.334072	0.306654	0.263179	0.261794	0.177701	0.153064
406.009	0.878594	0.887576	0.841636	0.816015	0.744435	0.734911	0.69777	0.683604	0.62307	0.591162	0.528874	0.474687	0.46439	0.407697	0.374937	0.333202	0.30613	0.262939	0.262328	0.178449	0.153605
405.006	0.869675	0.878323	0.833365	0.809665	0.73773	0.728943	0.692362	0.67853	0.619189	0.588423	0.526847	0.472525	0.46275	0.40631	0.37378	0.332441	0.306066	0.262505	0.262492	0.1785	0.15422
404.003	0.860508	0.869501	0.824267	0.802701	0.731983	0.722776	0.686306	0.673643	0.613637	0.5841	0.523462	0.469697	0.460586	0.404717	0.372785	0.331577	0.305057	0.262515	0.263426	0.178971	0.154265
402.999	0.851956	0.860921	0.816355	0.795181	0.72525	0.716874	0.681907	0.669503	0.610442	0.580423	0.520257	0.467456	0.458894	0.403533	0.371879	0.33084	0.3046	0.262487	0.263466	0.180028	0.155741
401.996	0.842635	0.850025	0.808957	0.788217	0.718274	0.709025	0.675586	0.661926	0.605176	0.575974	0.517228	0.464851	0.456084	0.401597	0.369966	0.329373	0.303811	0.262238	0.262179	0.180186	0.156109
400.992	0.832159	0.840052	0.798766	0.778964	0.711574	0.703221	0.668804	0.655962	0.599521	0.571312	0.513438	0.462166	0.45394	0.399341	0.368235	0.329138	0.303623	0.262091	0.2621	0.18107	0.157414
399.988	0.82144	0.828342	0.788227	0.769862	0.70166	0.693203	0.661731	0.648908	0.593528	0.566345	0.508564	0.458336	0.450649	0.396595	0.366021	0.32766	0.302633	0.26116	0.262575	0.181398	0.157995
398.984	0.80803	0.815238	0.77729	0.761296	0.693393	0.684544	0.652945	0.641431	0.587628	0.560211	0.504176	0.454808	0.448423	0.39416	0.363946	0.325983	0.301732	0.261024	0.263314	0.182206	0.158956
398.019	0.797151	0.803745	0.766295	0.750418	0.684484	0.676477	0.64533	0.634567	0.580322	0.55371	0.499401	0.450302	0.44451	0.391385	0.361858	0.323981	0.300375	0.26022	0.262579	0.182293	0.159501
397.015	0.785025	0.78969	0.75451	0.741239	0.675145	0.667656	0.637466	0.625927	0.573631	0.548245	0.494713	0.446926	0.441473	0.388356	0.359311	0.32258	0.299208	0.259566	0.26213	0.18314	0.160473
396.01	0.772325	0.776859	0.741802	0.730482	0.665106	0.656558	0.628309	0.61753	0.565726	0.541366	0.48898	0.442256	0.437121	0.385327	0.356503	0.320641	0.297949	0.259249	0.262277	0.183964	0.161658
395.005	0.756458	0.762967	0.728213	0.71882	0.653279	0.645995	0.618621	0.607952	0.557243	0.534203	0.482517	0.437175	0.433973	0.381797	0.353585	0.318063	0.297424	0.258412	0.263276	0.184303	0.16288
394.001	0.742874	0.748609	0.715286	0.707217	0.643497	0.635492	0.609175	0.59841	0.550381	0.52727	0.4772	0.43258	0.429205	0.378325	0.351072	0.316422	0.29558	0.258068	0.262861	0.185399	0.164046
392.996	0.728949	0.734287	0.702442	0.69542	0.632286	0.62453	0.599369	0.589016	0.541084	0.519035	0.469951	0.427118	0.42505	0.374887	0.34772	0.314177	0.293789	0.257137	0.261758	0.185849	0.164856
391.991	0.714376	0.720194	0.689162	0.684726	0.621373	0.615186	0.589146	0.580875	0.533196	0.512198	0.464389	0.422002	0.421654	0.371016	0.3448	0.311907	0.292988	0.256207	0.263269	0.185999	0.165758
390.985	0.702594	0.708423	0.67763	0.67311	0.61167	0.604997	0.580826	0.572055	0.525877	0.505247	0.458908	0.41752	0.417363	0.368073	0.343037	0.310271	0.291602	0.256199	0.262048	0.188202	0.167575
390.019	0.687961	0.692875	0.664497	0.661403	0.60041	0.593753	0.570593	0.56141	0.517304	0.497594	0.452867	0.412448	0.412859	0.364362	0.339479	0.308342	0.290732	0.255736	0.261797	0.188889	0.168894
389.013	0.673962	0.678449	0.65143	0.650448	0.58963	0.583309	0.560607	0.552406	0.509686	0.489924	0.446518	0.407742	0.408891	0.361423	0.337114	0.307009	0.290043	0.25573	0.26251	0.190403	0.170805
388.007	0.661355	0.665257	0.639081	0.640409	0.579841	0.573285	0.552312	0.544562	0.501873	0.483536	0.440894	0.403018	0.405886	0.358393	0.334579	0.305373	0.2888	0.255315	0.263937	0.191119	0.172482
387.001	0.648659	0.653798	0.627969	0.629111	0.570121	0.564176	0.543676	0.53598	0.494052	0.477224	0.435714	0.398734	0.402073	0.354688	0.332213	0.303169	0.28829	0.255146	0.26428	0.191937	0.173367
385.995	0.637015	0.641515	0.616679	0.619848	0.561629	0.555622	0.53478	0.52817	0.487376	0.470433	0.430754	0.394968	0.398484	0.35248	0.330166	0.30199	0.28736	0.255346	0.263715	0.193504	0.17543
384.989	0.623837	0.628634	0.604925	0.608544	0.551234	0.546049	0.52688	0.519405	0.480178	0.46405	0.425695	0.390817	0.395242	0.34984	0.3282	0.301434	0.287056	0.255942	0.264666	0.195716	0.177396
383.983	0.61195	0.616022	0.593078	0.599067	0.541511	0.537303	0.517881	0.512536	0.473291	0.457979	0.420648	0.386311	0.392654	0.347331	0.326181	0.300085	0.286859	0.255934	0.266266	0.19683	0.178923
383.015	0.603136	0.607609	0.58467	0.591591	0.534924	0.530366	0.51238	0.506457	0.468653	0.453751	0.416747	0.384109	0.389647	0.345733	0.325341	0.300086	0.287176	0.256446	0.266715	0.198833	0.181148
382.008	0.592512	0.597122	0.575177	0.582382	0.526819	0.522996	0.505592	0.499524	0.463016	0.448331	0.413077	0.380869	0.387398	0.343526	0.324219	0.299348	0.287092	0.257143	0.267452	0.200613	0.183493
381.001	0.583286	0.587344	0.566633	0.574888	0.520387	0.515885	0.498447	0.493979	0.457245	0.444374	0.409234	0.37855	0.385148	0.34195	0.323018	0.298918	0.287112	0.258055	0.268628	0.202413	0.185213
379.994	0.573847	0.578464	0.55826	0.567377	0.514357	0.509434	0.493817	0.488105	0.452852	0.440194	0.406511	0.376525	0.384283	0.340959	0.322581	0.299129	0.288549	0.259644	0.270882	0.205225	0.188419
378.987	0.565324	0.56879	0.5493	0.56054	0.506983	0.503129	0.487853	0.482007	0.448011	0.436062	0.403953	0.374055	0.38326	0.340405	0.321953	0.299558	0.289784	0.261651	0.273413	0.208227	0.191401
378.019	0.556916	0.561449	0.542818	0.555896	0.501459	0.497557	0.482629	0.478034	0.44362	0.432287	0.400421	0.371944	0.382688	0.339949	0.321887	0.300409	0.291155	0.262504	0.276742	0.209579	0.193747
377.011	0.549552	0.555078	0.535521	0.549898	0.496156	0.492967	0.478348	0.47406	0.439877	0.430172	0.398821	0.370539	0.382193	0.338951	0.32215	0.300122	0.291667	0.264194	0.27901	0.211969	0.195446
376.004	0.544005	0.548616	0.530057	0.544393	0.492414	0.489301	0.474812	0.471103	0.437737	0.427531	0.39798	0.370219	0.382572	0.339879	0.323143	0.301767	0.293653	0.266387	0.280614	0.215753	0.19939
374.996	0.537133	0.542393	0.524854	0.538917	0.487352	0.484534	0.471255	0.467586	0.435535	0.425572	0.396999	0.369773	0.381209	0.339721	0.324496	0.303615	0.296152	0.269431	0.28366	0.219357	0.202812
373.988	0.532037	0.53574	0.518826	0.535563	0.483968	0.481624	0.468276	0.464523	0.432618	0.422798	0.395835	0.369249	0.382792	0.341122	0.325664	0.305934	0.298048	0.272519	0.286769	0.222774	0.206368
373.019	0.526363	0.531875	0.514725	0.530573	0.480559	0.478499	0.466746	0.462431	0.431239	0.422722	0.395645	0.369948	0.382851	0.341652	0.327581	0.308219	0.30022	0.27533	0.289191	0.22702	0.210602
372.011	0.526215	0.53211	0.513312	0.526666	0.482459	0.482011	0.468304	0.463643	0.434316	0.424377	0.3992	0.372011	0.386287	0.346768	0.33223	0.313307	0.306927	0.282687	0.29499	0.23374	0.217589
371.002	0.523649	0.536336	0.514908	0.528813	0.484378	0.480831	0.467548	0.462023	0.436543	0.424254	0.406017	0.376454	0.381361	0.349955	0.338317	0.319043	0.310173	0.287303	0.297152	0.240236	0.22397
369.994	0.522006	0.521776	0.506845	0.523013	0.483096	0.484082	0.46706	0.463761	0.435579	0.428004	0.404987	0.377026	0.388223	0.351178	0.337966	0.317161	0.313016	0.290181	0.296621	0.244798	0.223387
368.985	0.519265	0.519883	0.508474	0.523335	0.480488	0.480046	0.468563	0.465467	0.437496	0.426747	0.404162	0.382002	0.38964	0.354901	0.346455	0.324484	0.318361	0.295848	0.30502	0.24722	0.233293
368.015	0.515272	0.518723	0.505714	0.525371	0.474598	0.477484	0.46771	0.463266	0.437208	0.429578	0.403569	0.383464	0.390493	0.357268	0.345181	0.32956	0.323808	0.300398	0.306219	0.25458	0.236514
367.006	0.510259	0.51569	0.502528	0.517956	0.472444	0.477445	0.46154	0.463565	0.430289	0.425231	0.408796	0.382393	0.392007	0.356424	0.346361	0.329933	0.32902	0.305959	0.312184	0.259157	0.241087
365.997	0.508128	0.516454	0.501681	0.51798	0.472521	0.475873	0.467241	0.461077	0.437846	0.426203	0.408096	0.38606	0.39599	0.362118	0.350466	0.336278	0.331602	0.306831	0.318996	0.263889	0.245206
364.988	0.50748	0.509318	0.494919	0.517874	0.468791	0.47362	0.467295	0.460942	0.433936	0.427962	0.408407	0.389299	0.39568	0.36585	0.354299	0.336622	0.334522	0.313904	0.324995	0.266202	0.247714
364.017	0.50843	0.508438	0.500629	0.514326	0.479213	0.476045	0.468052	0.463294	0.437859	0.432076	0.412379	0.393919	0.402626	0.369186	0.358287	0.344355	0.341176	0.318811	0.329811	0.276848	0.257074
363.008	0.50342	0.508558	0.498312	0.515677	0.476166	0.477673	0.466106	0.462259	0.435504	0.430947	0.413202	0.391511	0.404941	0.371456	0.36223	0.347596	0.346305	0.324168	0.337788	0.281784	0.263098
361.998	0.503141	0.507665	0.495611	0.51453	0.476624	0.475557	0.465742	0.463542	0.437338	0.432941	0.416117	0.394204	0.406834	0.375063	0.368607	0.352353	0.348781	0.328505	0.340562	0.287009	0.265474
360.988	0.502518	0.509174	0.497495	0.513997	0.477424	0.476757	0.464723	0.464613	0.441051	0.434652	0.41552	0.399253	0.409947	0.378432	0.369899	0.354798	0.354593	0.33119	0.345528	0.291258	0.271397
360.017	0.506678	0.513138	0.497326	0.520319	0.476747	0.48188	0.469489	0.467932	0.443567	0.43899	0.422806	0.403995	0.416128	0.383267	0.376751	0.363027	0.36041	0.340678	0.353523	0.299853	0.280516
359.007	0.506236	0.515554	0.502146	0.521087	0.479635	0.48333	0.47354	0.4759	0.450741	0.445972	0.429087	0.406988	0.423759	0.393565	0.383246	0.369696	0.369736	0.348936	0.362594	0.309669	0.289772
357.997	0.508054	0.515439	0.501297	0.523755	0.485807	0.485449	0.475606	0.474764	0.449062	0.44566	0.430769	0.412318	0.428243	0.395565	0.389	0.374474	0.374916	0.35362	0.368412	0.313256	0.294607
356.986	0.513435	0.523155	0.505857	0.53017	0.490437	0.495138	0.480605	0.482202	0.455163	0.452855	0.436546	0.422281	0.430763	0.402285	0.396551	0.384301	0.382005	0.36284	0.374098	0.321385	0.302673
356.015	0.511891	0.522388	0.509375	0.53239	0.49207	0.49576	0.483898	0.487209	0.460034	0.457798	0.438571	0.423512	0.437981	0.409817	0.40021	0.388107	0.388252	0.36639	0.380124	0.330394	0.305822
355.004	0.517313	0.529445	0.516052	0.539818	0.497289	0.500788	0.492103	0.49122	0.468993	0.462094	0.450075	0.431448	0.448512	0.414624	0.409932	0.396018	0.394665	0.377105	0.389736	0.338895	0.31709
353.993	0.527973	0.538014	0.523252	0.54297	0.504041	0.516147	0.499916	0.500794	0.477844	0.475134	0.460686	0.440821	0.453943	0.424992	0.420412	0.405504	0.407523	0.384454	0.400841	0.345539	0.327569
352.982	0.534173	0.537709	0.53037	0.550399	0.51975	0.523196	0.513432	0.509156	0.482266	0.486409	0.468434	0.448725	0.460922	0.433312	0.430436	0.415709	0.414458	0.39826	0.409779	0.35461	0.330402
352.01	0.541419	0.553875	0.534876	0.562306	0.527866	0.525412	0.518243	0.523377	0.492187	0.488453	0.474712	0.459246	0.474688	0.441302	0.438166	0.421624	0.425335	0.406243	0.418876	0.365796	0.339459
350.999	0.54747	0.557872	0.548271	0.570109	0.533274	0.533277	0.528173	0.526331	0.498706	0.50157	0.483809	0.470365	0.480606	0.452518	0.447059	0.433844	0.436024	0.413828	0.428881	0.375655	0.348878
349.987	0.553074	0.573629	0.555234	0.584632	0.5473	0.551946	0.535633	0.537879	0.515497	0.513989	0.498542	0.483759	0.494116	0.466262	0.460686	0.446694	0.446809	0.426049	0.441313	0.383184	0.357319
349.014	0.566792	0.58418	0.56746	0.591686	0.553966	0.561702	0.547303	0.554342	0.528126	0.526268	0.506788	0.487583	0.503719	0.477008	0.46792	0.456731	0.456431	0.433786	0.443991	0.395008	0.368725
348.003	0.578835	0.593825	0.571531	0.606181	0.569092	0.572053	0.564374	0.563618	0.538272	0.532981	0.517737	0.499055	0.516407	0.487901	0.479988	0.464296	0.472704	0.446173	0.459839	0.402766	0.374133
346.991	0.592836	0.608328	0.593141	0.617012	0.57992	0.584957	0.579037	0.580841	0.553365	0.547456	0.53275	0.513333	0.529867	0.501015	0.496549	0.479107	0.479614	0.459005	0.472494	0.412545	0.38487
346.018	0.60629	0.625863	0.609979	0.638182	0.59494	0.605113	0.594883	0.593506	0.568519	0.566983	0.549734	0.527858	0.544446	0.509244	0.507472	0.490824	0.491882	0.469056	0.485068	0.42496	0.392129
345.006	0.627965	0.638997	0.626296	0.654645	0.616204	0.621729	0.608232	0.611507	0.577493	0.579459	0.564843	0.548948	0.558965	0.531413	0.523302	0.503288	0.50596	0.48191	0.495789	0.432984	0.403067
343.994	0.650473	0.665939	0.643072	0.66921	0.636271	0.643506	0.633337	0.636018	0.603708	0.603242	0.586295	0.561068	0.573975	0.546616	0.54214	0.519199	0.522666	0.495132	0.508759	0.448198	0.418611
342.981	0.671649	0.67373	0.676534	0.696343	0.661866	0.669398	0.657196	0.655848	0.626064	0.622242	0.602186	0.582944	0.590507	0.566421	0.555068	0.535898	0.534197	0.51089	0.524574	0.460179	0.42365
342.008	0.695005	0.706345	0.693946	0.718599	0.678163	0.687353	0.677177	0.679449	0.648454	0.644302	0.629035	0.602243	0.611832	0.577776	0.572094	0.55438	0.558036	0.526169	0.535879	0.472585	0.4377
340.995	0.707353	0.724814	0.717503	0.731373	0.695513	0.704964	0.695128	0.703975	0.663478	0.665331	0.644001	0.614319	0.629118	0.594126	0.592377	0.56561	0.563982	0.53762	0.547546	0.482886	0.451322
339.982	0.739535	0.7404	0.737248	0.75535	0.73238	0.732143	0.719737	0.720055	0.687622	0.688809	0.663915	0.63395	0.648777	0.614599	0.60661	0.583466	0.582032	0.555532	0.562439	0.496689	0.457564
339.008	0.757839	0.771732	0.772616	0.782106	0.754906	0.748614	0.734953	0.749164	0.70937	0.718635	0.683553	0.658674	0.663731	0.633919	0.624218	0.602055	0.59809	0.568248	0.577852	0.511408	0.470472
337.995	0.775534	0.800675	0.778492	0.799844	0.770438	0.779788	0.769621	0.763905	0.733907	0.724977	0.705258	0.677066	0.691166	0.64866	0.641969	0.614445	0.609011	0.581599	0.594608	0.521876	0.479505
336.982	0.811598	0.826087	0.804082	0.837306	0.791083	0.813104	0.786549	0.792175	0.753593	0.757098	0.72921	0.696136	0.710842	0.670758	0.660959	0.632326	0.627473	0.596956	0.596605	0.533519	0.491561
336.008	0.828703	0.844746	0.829253	0.845638	0.817747	0.827415	0.796837	0.817254	0.775062	0.768273	0.754245	0.714421	0.726247	0.686177	0.67358	0.647209	0.646393	0.611961	0.610105	0.542964	0.499744
334.994	0.852653	0.869632	0.853694	0.87385	0.828364	0.852973	0.824913	0.82744	0.792168	0.801209	0.773747	0.737907	0.736993	0.701334	0.69405	0.664649	0.659798	0.62583	0.626518	0.550951	0.509582
334.019	0.879624	0.901293	0.873895	0.899215	0.864422	0.869731	0.849948	0.856614	0.82701	0.823411	0.781012	0.753295	0.755839	0.719299	0.710639	0.67647	0.671857	0.641052	0.642818	0.569738	0.527366
333.006	0.895107	0.925636	0.896585	0.916408	0.880503	0.89516	0.878246	0.874069	0.837827	0.84395	0.807134	0.772524	0.77615	0.739441	0.727796	0.696892	0.687271	0.654917	0.654069	0.577227	0.530256
331.992	0.906428	0.935917	0.915144	0.943892	0.911806	0.918952	0.898975	0.905408	0.862119	0.854962	0.833479	0.78931	0.801214	0.756606	0.748815	0.719608	0.702125	0.670065	0.668884	0.592335	0.548004
331.017	0.926179	0.965649	0.947969	0.964499	0.920953	0.945742	0.92703	0.92857	0.885819	0.877163	0.854868	0.806338	0.802527	0.777066	0.759222	0.721515	0.722497	0.678052	0.687692	0.600753	0.552172
330.003	0.966147	0.990154	0.946043	0.996699	0.950761	0.963693	0.942795	0.956426	0.902055	0.897561	0.866152	0.825397	0.834996	0.79483	0.768688	0.739331	0.731044	0.691914	0.696112	0.612788	0.558681
328.988	0.982907	1.01418	0.98761	0.99667	0.971248	0.991139	0.961643	0.986793	0.923952	0.930754	0.892227	0.852081	0.853177	0.812442	0.791753	0.756321	0.744243	0.707542	0.710427	0.623889	0.571093
328.013	1.01166	1.02644	1.00954	1.03356	0.995214	1.0107	0.998536	0.993866	0.937021	0.951328	0.912937	0.87188	0.866895	0.816383	0.819657	0.781391	0.762912	0.720155	0.713784	0.630455	0.580387
326.998	1.02448	1.05289	1.02777	1.05595	1.00525	1.02996	1.00141	1.01682	0.962748	0.97325	0.931523	0.887286	0.88693	0.839949	0.827275	0.783846	0.773975	0.732143	0.732536	0.6456	0.589309
325.984	1.04301	1.07099	1.05582	1.0729	1.03286	1.06396	1.03183	1.03796	0.98643	0.990898	0.958612	0.902579	0.901117	0.849574	0.847216	0.802232	0.789208	0.745768	0.739275	0.655481	0.601385
325.008	1.05694	1.07708	1.05811	1.08337	1.04993	1.07673	1.04472	1.0484	0.995047	1.00315	0.969619	0.917104	0.923477	0.868415	0.852265	0.807158	0.80054	0.753582	0.75767	0.662173	0.608469
323.993	1.08132	1.10755	1.08146	1.10512	1.0621	1.09905	1.05365	1.08004	1.0092	1.0117	0.977169	0.9256	0.935694	0.875206	0.863547	0.821319	0.811596	0.765019	0.765597	0.674856	0.612249
323.017	1.09592	1.1159	1.08374	1.1118	1.06936	1.09231	1.07005	1.08998	1.03284	1.03547	0.990881	0.934032	0.952792	0.88544	0.879533	0.830213	0.828987	0.779906	0.781468	0.677903	0.618387
322.002	1.12921	1.15097	1.1102	1.14865	1.09059	1.12913	1.07686	1.10655	1.04691	1.04737	1.00655	0.961963	0.969828	0.926474	0.896565	0.851173	0.846468	0.795098	0.780787	0.693954	0.63678
320.987	1.10244	1.14249	1.11898	1.14738	1.10507	1.12918	1.09795	1.10493	1.05096	1.06036	1.02982	0.968674	0.971552	0.913773	0.914843	0.857102	0.843608	0.7976	0.796427	0.702744	0.641501
320.01	1.10236	1.14951	1.11511	1.1415	1.10556	1.13765	1.10346	1.12374	1.06328	1.06113	1.02462	0.981913	0.984319	0.929869	0.915529	0.865469	0.852548	0.821936	0.801347	0.708449	0.647208
318.995	1.12329	1.15337	1.12178	1.1464	1.11537	1.13206	1.11053	1.11543	1.06002	1.07281	1.03323	0.992229	0.992042	0.935834	0.926945	0.873317	0.867073	0.81483	0.811233	0.714859	0.658876
318.018	1.1275	1.16453	1.12199	1.15126	1.11113	1.15683	1.1139	1.12875	1.07894	1.08727	1.04648	0.987624	1.00343	0.942507	0.934643	0.883074	0.870032	0.827724	0.813377	0.721815	0.66379
317.002	1.12716	1.16452	1.13585	1.17138	1.12881	1.16374	1.12078	1.1375	1.08994	1.09339	1.06467	0.997518	1.00705	0.957983	0.951977	0.896252	0.894615	0.837178	0.832377	0.737367	0.676043
315.986	1.14796	1.18936	1.14572	1.16475	1.13011	1.15744	1.13335	1.14613	1.10123	1.10264	1.06731	1.02102	1.00733	0.970112	0.95712	0.904366	0.895035	0.846821	0.844571	0.744763	0.67982
315.009	1.14439	1.17802	1.15366	1.17527	1.14419	1.18384	1.1472	1.15715	1.1055	1.11604	1.08884	1.02786	1.03117	0.976435	0.963256	0.912575	0.90917	0.855181	0.855574	0.754635	0.691689
313.993	1.16139	1.22386	1.16473	1.20732	1.17494	1.21079	1.16664	1.17506	1.12912	1.14756	1.10696	1.041	1.04128	1.00027	0.990812	0.933775	0.912929	0.868834	0.872253	0.76731	0.710315
313.016	1.19184	1.2422	1.20716	1.23914	1.18913	1.21647	1.19453	1.20839	1.15392	1.15525	1.13173	1.06085	1.08148	1.0166	1.00441	0.954974	0.9439	0.897799	0.886913	0.78136	0.719701
311.999	1.22993	1.27723	1.23353	1.26905	1.23165	1.26339	1.22407	1.24374	1.18062	1.19085	1.16248	1.09473	1.09215	1.04593	1.03408	0.983056	0.972584	0.913002	0.903229	0.803116	0.733863
310.983	1.27873	1.30319	1.27749	1.3025	1.24894	1.29563	1.2588	1.27743	1.2293	1.22397	1.20682	1.13589	1.12836	1.07041	1.06534	0.998775	0.995594	0.937187	0.924022	0.8217	0.756206
310.005	1.32663	1.35305	1.31631	1.33847	1.31329	1.35891	1.31973	1.32389	1.26226	1.28023	1.24076	1.16907	1.17948	1.11412	1.10313	1.03669	1.02436	0.972908	0.959587	0.854911	0.78211
308.988	1.37848	1.42381	1.38302	1.40059	1.38935	1.41209	1.35768	1.41131	1.32851	1.34199	1.29632	1.2287	1.22044	1.16814	1.17161	1.10423	1.07816	1.01664	1.01461	0.902953	0.83217
308.01	1.46314	1.51831	1.44757	1.49843	1.453	1.48339	1.42402	1.50344	1.39317	1.4364	1.37103	1.28507	1.30039	1.21239	1.22802	1.16271	1.15542	1.08136	1.07739	0.969108	0.891078
306.993	1.52999	1.65298	1.52442	1.58179	1.54078	1.60733	1.54342	1.63062	1.47976	1.53717	1.49493	1.38586	1.37395	1.31548	1.33704	1.25325	1.23805	1.16328	1.16011	1.04641	0.973623
306.015	1.65136	1.72955	1.64647	1.64334	1.6126	1.73981	1.62706	1.69204	1.62185	1.65518	1.55003	1.46171	1.48034	1.42625	1.43071	1.32102	1.34351	1.26868	1.26209	1.13114	1.09225
304.998	1.77073	1.85867	1.73426	1.81742	1.74211	1.87303	1.75934	1.83691	1.65393	1.77236	1.73159	1.5564	1.64038	1.55447	1.57215	1.46085	1.49937	1.41355	1.38706	1.27909	1.19748
304.019	1.80231	2.10872	1.86085	1.94111	1.87598	2.05165	1.87484	1.95378	1.81199	1.89831	1.87176	1.71211	1.7488	1.71392	1.75709	1.59915	1.64709	1.5834	1.56064	1.48572	1.4356
303.002	2.03343	2.16512	1.95823	2.01469	1.92512	2.218	1.94862	2.15916	1.9571	2.19046	2.08379	1.86467	1.97641	1.85505	1.97587	1.77763	1.877	1.73991	1.7766	1.65595	1.66643
301.984	2.09058	2.32519	2.09232	2.24182	2.03381	2.5033	2.08129	2.44558	2.03768	2.27213	2.38386	1.9797	2.10988	1.96123	2.36694	1.92106	2.16378	1.87737	1.96291	1.82582	1.83542
301.006	2.07245	2.63113	2.22428	2.20545	2.20006	2.6093	2.15538	2.44227	2.15337	2.43291	2.38385	2.09693	2.13891	2.03434	2.39798	2.04168	2.28359	2.00426	2.02502	1.98916	2.15037
299.988	2.0963	2.56182	2.07081	2.23544	2.1563	2.72448	2.16104	2.44416	2.21951	2.56046	2.76376	2.14037	2.24608	2.06318	2.44134	2.15469	2.27978	2.13839	2.2026	2.10261	2.44656

## Sheet: c) M298C6a
Wavelength (nm)	M298C6aox	1	2	3	4	5	6	7	8	9	10	11	12	13	14	15	16	17	18	19	M298C6ared
900.017	0.0641697	0.0648345	0.082032	0.0594603	0.0463671	0.0468835	0.0699407	0.0425963	0.037537	0.038513	0.0346656	0.0452395	0.0691738	0.0384736	0.0421561	0.0513972	0.0437157	0.0286594	0.0374865	0.0177744	0.0205326
898.989	0.0650054	0.0655787	0.0814704	0.059998	0.0473685	0.0476285	0.0692251	0.0437815	0.0378327	0.040329	0.0348949	0.0465952	0.0689949	0.0393234	0.042995	0.0519696	0.0442745	0.028581	0.037076	0.0180991	0.0217263
897.993	0.0647384	0.065002	0.0820191	0.0592462	0.046834	0.0480644	0.0685637	0.0421529	0.0374281	0.0396891	0.0349938	0.0452494	0.0675845	0.0387608	0.041981	0.0515744	0.0423497	0.02815	0.036364	0.0179889	0.0211364
896.997	0.0649212	0.0658457	0.082374	0.0600657	0.047136	0.0485031	0.0708941	0.0432037	0.0394266	0.0396406	0.0349068	0.0452932	0.0687852	0.0395056	0.0429847	0.0517451	0.0434474	0.0288205	0.0372701	0.0177176	0.0226793
896.001	0.0653987	0.0658563	0.0827926	0.059638	0.0474904	0.0484329	0.0714851	0.0425776	0.0385113	0.040074	0.035323	0.0457929	0.0705721	0.0395127	0.042887	0.0518955	0.044409	0.0285843	0.0365726	0.0180161	0.0215769
895.004	0.0670823	0.067588	0.085341	0.0621669	0.0492881	0.0490712	0.0726311	0.0442414	0.0400327	0.0416608	0.036041	0.0465805	0.0699128	0.0412711	0.0440053	0.0532595	0.046883	0.0300813	0.0390515	0.0192492	0.0225563
894.007	0.0669453	0.0677921	0.0840983	0.0613958	0.0488176	0.049243	0.0725414	0.0446758	0.0393971	0.0407705	0.0368656	0.0470877	0.0688809	0.0400531	0.0428733	0.0530354	0.0447737	0.0289245	0.0386984	0.0191889	0.0224731
893.009	0.0679295	0.0678485	0.0859731	0.0633737	0.0503648	0.0515293	0.0739721	0.0454161	0.0410683	0.0423225	0.0371411	0.0483193	0.0698719	0.0414483	0.0444235	0.054031	0.0462576	0.0307577	0.0396625	0.0191802	0.0225623
892.01	0.0680352	0.0695033	0.0853285	0.062789	0.0494617	0.0506273	0.0748279	0.0455107	0.0405405	0.0411065	0.0379871	0.0457249	0.0697604	0.040589	0.0436608	0.052338	0.0446294	0.0295722	0.0386255	0.018276	0.0233002
891.011	0.0692584	0.0694031	0.0849009	0.0625736	0.0508422	0.0507556	0.0754864	0.0454487	0.0414168	0.0420811	0.0368334	0.0456223	0.0688981	0.0413808	0.043739	0.0523255	0.0455469	0.0285463	0.0380219	0.0191873	0.0227999
890.012	0.0687721	0.0692283	0.0856857	0.0631108	0.0502771	0.0493931	0.0752732	0.0453971	0.0404018	0.0418727	0.0367396	0.0450405	0.0695271	0.0395497	0.0437455	0.0519425	0.0444693	0.0304102	0.0377746	0.0178404	0.0227504
889.012	0.069234	0.0696141	0.086668	0.0642624	0.0503388	0.0512969	0.0774113	0.046114	0.0412418	0.0412755	0.0371668	0.0452712	0.0702878	0.0409634	0.0441386	0.0530822	0.0455146	0.0296367	0.0377075	0.0189784	0.0227287
888.012	0.0708325	0.0708141	0.0868318	0.0640617	0.0513097	0.0507635	0.0768819	0.046516	0.041868	0.0426049	0.0381358	0.0474499	0.0705096	0.040987	0.0444908	0.0526468	0.0457001	0.0305924	0.0376811	0.0188025	0.0238958
887.011	0.0716406	0.0709729	0.0863806	0.0642656	0.0522461	0.0513353	0.0779158	0.0460826	0.0409566	0.0416422	0.0377877	0.0470277	0.0713652	0.0407544	0.0442086	0.0527574	0.0454277	0.0295009	0.0375753	0.0186614	0.0239058
886.01	0.0711253	0.0711053	0.0871437	0.0640502	0.0510151	0.0518909	0.0780328	0.0464838	0.0420349	0.0420975	0.038563	0.0466328	0.0710464	0.0403999	0.0438176	0.052698	0.0448941	0.0292523	0.0372501	0.0183103	0.023201
885.008	0.0708052	0.0711703	0.0877301	0.0641041	0.0512468	0.0508368	0.0790114	0.0461293	0.0414683	0.0422988	0.0370997	0.0466112	0.07057	0.0400694	0.0439949	0.0520229	0.0447096	0.0295246	0.0369926	0.0182216	0.0233052
884.006	0.0717214	0.0718602	0.0878298	0.0653285	0.0519833	0.051746	0.079345	0.0464707	0.0416512	0.0415927	0.0370716	0.0468446	0.0714618	0.0402277	0.0449699	0.0526361	0.0444481	0.0290733	0.0371167	0.0181953	0.0235246
883.003	0.0710802	0.0710798	0.087759	0.0650018	0.0507252	0.0509723	0.0798156	0.0457762	0.0408242	0.0412014	0.0369805	0.0458355	0.0709012	0.0391526	0.0445957	0.0521114	0.0437619	0.0288472	0.0356276	0.0175327	0.0229038
882	0.0728715	0.0733371	0.0892787	0.0657299	0.0523999	0.0526136	0.0798657	0.0471977	0.0422932	0.0431942	0.03771	0.0471902	0.0699579	0.0408882	0.0443702	0.0530331	0.0453526	0.0301959	0.0372947	0.0187266	0.0233549
880.996	0.0736394	0.0744553	0.0901179	0.0669272	0.0531453	0.0531652	0.0814142	0.0474587	0.0424631	0.0444954	0.0382651	0.0477663	0.0704234	0.0421273	0.044658	0.053943	0.0472666	0.0302645	0.037283	0.0192809	0.0234236
879.992	0.0744976	0.074946	0.0906696	0.067542	0.0535743	0.0539587	0.0815761	0.0482915	0.0433405	0.04385	0.0387564	0.0484637	0.0700838	0.0416969	0.0448924	0.053931	0.0459224	0.0299993	0.0372302	0.0197132	0.0238015
878.988	0.0740756	0.0746865	0.0902233	0.0669027	0.0541213	0.054286	0.0814264	0.0485123	0.0433719	0.0437886	0.038305	0.0478951	0.0705098	0.0416199	0.0444394	0.053484	0.0445503	0.0299765	0.036732	0.0189631	0.0240635
878.016	0.0762452	0.0754303	0.0913269	0.0687975	0.0560657	0.0553882	0.0829311	0.0494218	0.0439322	0.044396	0.0393063	0.0492964	0.0706964	0.0419779	0.0450606	0.0544128	0.0478764	0.0315558	0.0371352	0.0196031	0.024261
877.011	0.076378	0.0759521	0.0914197	0.0688727	0.0545241	0.0546812	0.0835497	0.0490841	0.0446128	0.0452518	0.0392632	0.0474016	0.0712389	0.042814	0.0459079	0.0532562	0.0461821	0.0310683	0.0376563	0.0193253	0.0252661
876.005	0.0759329	0.0768042	0.0909589	0.0684641	0.0550281	0.0551024	0.0832833	0.0493077	0.0436138	0.0444032	0.0382943	0.0470978	0.0707396	0.0420307	0.044641	0.0539644	0.0451611	0.0305725	0.0359585	0.0191422	0.0231222
874.998	0.0779084	0.0782621	0.0922494	0.0689751	0.0560844	0.056933	0.0841671	0.050509	0.0452543	0.0448605	0.0412922	0.0493975	0.0721128	0.0427536	0.0449774	0.0542778	0.0474138	0.0311653	0.0360603	0.0191889	0.0239791
873.991	0.0782129	0.0781865	0.0939394	0.0707698	0.0563594	0.0569643	0.0858505	0.0514752	0.0464633	0.046241	0.0404106	0.049232	0.0738023	0.0437835	0.0470817	0.0554465	0.0480021	0.030862	0.0369985	0.0203362	0.0257866
872.984	0.0792088	0.0783761	0.0919018	0.0701867	0.0561124	0.0559201	0.0843637	0.0508229	0.0448097	0.0451368	0.040939	0.0478482	0.0702277	0.0418061	0.0460293	0.0531888	0.0455444	0.0316508	0.0353053	0.0189332	0.0260736
872.009	0.078628	0.0788268	0.0929366	0.070897	0.0569785	0.0570485	0.0860591	0.0512449	0.046541	0.0454747	0.0408785	0.0485312	0.0725424	0.0427943	0.0469593	0.0536148	0.0459862	0.0316708	0.0348512	0.0197403	0.0252112
871.001	0.0796282	0.0795582	0.0923106	0.0709163	0.0567488	0.057428	0.085503	0.0523861	0.0451116	0.045649	0.0399099	0.0484618	0.0720987	0.0423427	0.0453947	0.0521478	0.0462435	0.0309871	0.0357334	0.0201568	0.0243117
869.992	0.0814202	0.0802715	0.0963066	0.0728384	0.0583366	0.0570497	0.0864209	0.0513944	0.0479165	0.0466746	0.0414597	0.0487731	0.0714465	0.0434587	0.0478639	0.0544799	0.0482214	0.0320447	0.035701	0.0194022	0.0251152
869.017	0.0805364	0.0824446	0.096276	0.0724817	0.0598344	0.0590687	0.0875519	0.0531111	0.0475208	0.0482164	0.0408201	0.049391	0.0746617	0.0439544	0.0481863	0.0551008	0.0476603	0.0321496	0.0370867	0.0203547	0.0267763
868.007	0.0805467	0.0809559	0.0947288	0.0721478	0.0586892	0.0570891	0.0861782	0.051121	0.0466044	0.0465366	0.0416061	0.0480922	0.0711335	0.0421436	0.046026	0.0531227	0.0466165	0.0309882	0.0366309	0.0188917	0.0240675
866.997	0.0824464	0.08288	0.0970602	0.0732906	0.0586756	0.0586479	0.0867907	0.0531369	0.0489027	0.0472484	0.0429131	0.0502512	0.0729114	0.0433456	0.04656	0.0548723	0.0460482	0.0326373	0.036096	0.0200036	0.0261917
865.986	0.0838567	0.083741	0.0981272	0.075398	0.0614073	0.0618651	0.0887704	0.0546665	0.0495823	0.0483349	0.0423351	0.0510998	0.0746563	0.0444629	0.0478966	0.0547178	0.0483846	0.0339999	0.037376	0.0195712	0.0268715
865.008	0.0818186	0.0814352	0.0956084	0.071967	0.0573563	0.0576929	0.0861749	0.0524965	0.0471239	0.0462061	0.0411118	0.0491364	0.0728549	0.0426787	0.0456593	0.0552297	0.0447212	0.0321633	0.0352428	0.0186175	0.0244568
863.997	0.0849236	0.0850518	0.0985559	0.0757181	0.0613362	0.0609474	0.0896194	0.0530898	0.0492236	0.0479657	0.0428364	0.0503955	0.0746143	0.0448747	0.0478046	0.0556505	0.0483975	0.0335567	0.0366173	0.0200607	0.0251215
862.985	0.0845927	0.0845985	0.0978748	0.0760524	0.061958	0.0595894	0.0883422	0.054613	0.0489163	0.0490576	0.0432529	0.0511513	0.0727239	0.0433114	0.0466982	0.0544311	0.0460865	0.0315776	0.0374036	0.020347	0.0257707
862.006	0.0862302	0.084573	0.0981802	0.0753826	0.0609733	0.0599118	0.0873213	0.0529872	0.0508373	0.0469126	0.0421442	0.0493876	0.0730799	0.0428555	0.0467394	0.0544532	0.0466369	0.0321704	0.0358648	0.0185615	0.0250332
860.993	0.0856228	0.0870234	0.099597	0.0774179	0.0633917	0.063276	0.0895124	0.0574062	0.0498717	0.048934	0.0447671	0.051542	0.0762291	0.0461989	0.0489006	0.0554828	0.0483621	0.0343916	0.0359564	0.021139	0.0271379
860.013	0.0880329	0.0883688	0.101628	0.0787883	0.0631938	0.0617589	0.0889076	0.055742	0.0496282	0.0496344	0.0442051	0.0523909	0.0735337	0.0453062	0.0490085	0.0567828	0.0481859	0.0340874	0.0377289	0.0205785	0.0266754
858.999	0.0867365	0.0880138	0.100239	0.0789471	0.062802	0.0629856	0.0889993	0.0561479	0.0498385	0.0491161	0.0439493	0.0508851	0.0744491	0.0443367	0.0475862	0.0553535	0.0463668	0.0332387	0.0368478	0.0186621	0.0253715
857.985	0.0880734	0.0900487	0.102801	0.0786719	0.0639568	0.0624142	0.0912551	0.0559052	0.0508881	0.0526786	0.0441646	0.0527613	0.0734627	0.0450804	0.0485017	0.0576473	0.0474026	0.0332086	0.0363125	0.0208992	0.025443
857.004	0.089834	0.0882848	0.102711	0.078139	0.0639176	0.0640577	0.0899917	0.0573786	0.0513335	0.0498484	0.0443762	0.0515485	0.0755177	0.0448974	0.0486334	0.0559191	0.0471664	0.0321014	0.0367553	0.0217373	0.026175
855.988	0.0911474	0.0895564	0.104145	0.081136	0.0649877	0.0639407	0.0910369	0.0591216	0.0529617	0.0520369	0.0457151	0.0518222	0.0757503	0.0461343	0.049922	0.0558903	0.0494154	0.0351061	0.0373576	0.0214419	0.0258666
855.006	0.0884206	0.0882513	0.100751	0.0780278	0.0631166	0.0626897	0.0887327	0.0568877	0.0504125	0.0486398	0.044944	0.0503154	0.0735462	0.0435365	0.0465076	0.0546832	0.0452969	0.031912	0.0356978	0.0199592	0.0244269
853.99	0.0912568	0.0900265	0.105127	0.0794188	0.0674789	0.0655614	0.0901063	0.0576925	0.05224	0.0515207	0.04583	0.0522964	0.0749327	0.0457284	0.0483562	0.0578129	0.0475143	0.0330914	0.0365707	0.0216989	0.0258416
853.007	0.0905593	0.0901688	0.104442	0.0817904	0.0655754	0.0647092	0.0890515	0.0584376	0.0516215	0.0507759	0.0453046	0.051787	0.075417	0.0453397	0.0482886	0.0560001	0.0474644	0.0332756	0.0371261	0.0194905	0.025372
851.99	0.0917224	0.0929385	0.104932	0.0812908	0.0650979	0.0644632	0.0913175	0.0593027	0.0535759	0.0518024	0.0458372	0.0525708	0.0761923	0.0459224	0.0485828	0.0563212	0.0467096	0.0333908	0.0381417	0.0195346	0.0260568
851.007	0.0931223	0.0939302	0.106677	0.0835502	0.067643	0.0664331	0.0920507	0.0601892	0.0541865	0.0523123	0.0468	0.0523713	0.0762401	0.0474959	0.0502602	0.0582522	0.0481591	0.0332223	0.0374032	0.0221437	0.0266318
849.989	0.0922295	0.0932362	0.103294	0.0820003	0.0658874	0.0648564	0.0898065	0.0589874	0.0528012	0.0527537	0.0462169	0.0535947	0.0752157	0.0450463	0.0493754	0.0569726	0.047325	0.0340238	0.0372662	0.0207706	0.0249031
849.004	0.0938966	0.0933399	0.106174	0.0823911	0.0658609	0.0662539	0.0898205	0.0597966	0.0539045	0.0515593	0.0461694	0.0510897	0.0739618	0.0451442	0.0489197	0.0569165	0.0480585	0.0321723	0.0356776	0.0195513	0.0265913
847.985	0.0959987	0.0951363	0.108854	0.0847843	0.0686158	0.0674903	0.0921402	0.0618128	0.0543514	0.0536223	0.0470851	0.0531586	0.0758523	0.0466188	0.0501276	0.0571287	0.0484606	0.0351826	0.0377011	0.0222255	0.0268946
847	0.0967622	0.0953681	0.108533	0.0850789	0.0684459	0.0687049	0.0906145	0.0614527	0.056697	0.0531225	0.0485269	0.0544207	0.0766983	0.0475552	0.0505587	0.0579751	0.0477327	0.0340232	0.0386483	0.0207291	0.0269085
846.014	0.0978656	0.0972758	0.11009	0.0857803	0.0697546	0.069611	0.0922441	0.0629161	0.0567474	0.0551842	0.0483819	0.0543674	0.0771575	0.0485175	0.0505747	0.0592493	0.0493796	0.0360783	0.0380366	0.022531	0.026751
844.993	0.0996887	0.098121	0.111253	0.0894734	0.0715527	0.0704146	0.090833	0.0642526	0.0566182	0.0553688	0.0494495	0.0552635	0.0787435	0.0486376	0.0525943	0.0593371	0.0502027	0.0362936	0.0391749	0.0225664	0.028093
844.007	0.0969478	0.097229	0.108818	0.0852807	0.0699708	0.0688484	0.0896917	0.0622834	0.0558498	0.0533434	0.0477759	0.0536544	0.0767448	0.0461576	0.0505389	0.0571946	0.0467834	0.0341461	0.0372059	0.0198328	0.0249169
842.986	0.100381	0.0982426	0.111471	0.0882052	0.0730647	0.0710323	0.0932234	0.0640348	0.05725	0.0559022	0.0508087	0.0558928	0.0794016	0.0487419	0.0510938	0.0589523	0.0501894	0.0351616	0.0382818	0.0216748	0.0265209
841.998	0.0999949	0.0999791	0.113062	0.0894217	0.0719348	0.071894	0.0923108	0.0638859	0.0565747	0.0548843	0.0493673	0.0543244	0.0766224	0.046733	0.0521005	0.0580369	0.0496025	0.0352679	0.0376858	0.0210222	0.0264675
841.01	0.100201	0.100397	0.112982	0.0897538	0.0735988	0.0701162	0.0920646	0.0643081	0.0573366	0.0559945	0.050079	0.0551454	0.0795318	0.0481169	0.0511538	0.0597939	0.0509213	0.0340023	0.0376882	0.0217599	0.0266988
839.987	0.101135	0.100779	0.114386	0.0899265	0.0740255	0.0716858	0.0922885	0.065728	0.0586874	0.0553207	0.0500883	0.0544259	0.0772032	0.0481343	0.0514734	0.0587683	0.0514017	0.036012	0.0382929	0.0225613	0.0264022
838.998	0.102689	0.102691	0.113901	0.0907247	0.0733017	0.0729383	0.0933653	0.064492	0.0585087	0.0572055	0.0493803	0.0552312	0.079933	0.0481219	0.0514145	0.0592447	0.0495149	0.0346234	0.0388863	0.0221558	0.0271658
838.009	0.10315	0.101644	0.114363	0.0905921	0.0735269	0.0732164	0.0927502	0.0646961	0.0589842	0.0562167	0.0504262	0.0549752	0.0779287	0.0477972	0.0519476	0.0589893	0.0488398	0.0358099	0.0389435	0.0214379	0.0260058
836.985	0.103671	0.10224	0.115359	0.0907376	0.0750779	0.0730642	0.093667	0.0662135	0.0589556	0.0564148	0.0505372	0.0553704	0.0786074	0.048493	0.0519294	0.0596047	0.0489678	0.0347766	0.0373293	0.0204978	0.0252672
835.995	0.104455	0.104057	0.116109	0.0924007	0.0753076	0.0742728	0.0945224	0.0664896	0.0597956	0.0577221	0.0512532	0.055846	0.0800516	0.0490403	0.0531821	0.0591343	0.0513804	0.0351922	0.0377265	0.0216492	0.026314
835.005	0.104549	0.10342	0.116772	0.0916348	0.0750085	0.0736297	0.0941241	0.0663847	0.0589694	0.0571619	0.050983	0.0552785	0.081152	0.0475907	0.0523908	0.0595151	0.0509477	0.0348597	0.0380125	0.0210833	0.0254641
834.014	0.106062	0.105911	0.119441	0.0932253	0.076907	0.0753149	0.095031	0.0674232	0.0603574	0.059056	0.0523822	0.056541	0.0799528	0.0494493	0.0522497	0.0596872	0.0523763	0.0351845	0.0392947	0.0223454	0.0272894
832.988	0.108581	0.107027	0.119215	0.0943751	0.0776491	0.0764395	0.0939421	0.0693772	0.0615068	0.058984	0.0525297	0.0561448	0.079512	0.0498039	0.0528455	0.0598887	0.0514414	0.0360725	0.0386507	0.0221564	0.0269571
831.996	0.109873	0.109033	0.121168	0.0959384	0.0795747	0.0770618	0.0974296	0.0712325	0.0625945	0.0601527	0.0534888	0.0577528	0.0808031	0.0500257	0.0541152	0.0616691	0.052295	0.0369666	0.0409833	0.0236082	0.0283025
831.004	0.109676	0.109154	0.119979	0.0957182	0.0795192	0.0771105	0.0960685	0.0701673	0.0620524	0.0595923	0.0528645	0.0578545	0.0809521	0.0505578	0.0537731	0.0608689	0.0517444	0.0365595	0.039565	0.0233717	0.02746
830.011	0.111074	0.109715	0.122224	0.0979272	0.0799997	0.0773666	0.096694	0.0709019	0.0635409	0.0600356	0.0540969	0.0583731	0.081644	0.0504573	0.053819	0.0610356	0.0520453	0.0369257	0.038491	0.0224395	0.0272671
828.984	0.111174	0.109536	0.121721	0.0978933	0.0791969	0.0783925	0.0983814	0.0706137	0.0630545	0.0598171	0.0538572	0.0566876	0.0825526	0.0501169	0.0541159	0.0606926	0.0514592	0.0360108	0.0389941	0.02179	0.0266417
827.99	0.110978	0.110406	0.123341	0.0974839	0.0794618	0.0784965	0.0982931	0.0703813	0.062961	0.0600997	0.0534572	0.0568994	0.0820947	0.0496741	0.0538402	0.0610523	0.0521729	0.0361334	0.0384007	0.0219106	0.0263568
826.996	0.11323	0.112989	0.124214	0.099527	0.0824975	0.0802846	0.0986566	0.072522	0.0640392	0.0612169	0.0549908	0.0584181	0.0816788	0.0511343	0.0544198	0.0618639	0.0528689	0.0369359	0.0398196	0.0224621	0.0276019
826.002	0.114758	0.112879	0.124834	0.0995163	0.082206	0.0801169	0.0986953	0.0731658	0.0643686	0.0619047	0.0544859	0.0579324	0.083537	0.0508303	0.0546675	0.0621396	0.0527269	0.0373414	0.0393466	0.022631	0.027249
825.007	0.114601	0.112847	0.126404	0.099557	0.0819357	0.0812605	0.0994763	0.0730474	0.0650633	0.0618745	0.0549934	0.0585919	0.0834842	0.0502727	0.0551514	0.0607507	0.0528462	0.0371677	0.0388631	0.0221213	0.0266083
824.011	0.115079	0.11316	0.125494	0.100107	0.0819603	0.0806595	0.100348	0.0727799	0.0648874	0.0614084	0.0548494	0.0577576	0.0837661	0.050354	0.0546465	0.0610306	0.0520779	0.0372956	0.0381609	0.0215942	0.0260995
823.016	0.116162	0.115355	0.127711	0.101725	0.0839415	0.0819554	0.101311	0.0742357	0.0661079	0.063353	0.0561323	0.0591059	0.0834488	0.0513827	0.0553832	0.0623613	0.0535237	0.0388131	0.0395925	0.0224791	0.0269039
821.985	0.118282	0.117251	0.128898	0.103135	0.0850552	0.0836733	0.102183	0.0763261	0.0672126	0.0645115	0.0573854	0.0602505	0.0829599	0.0530113	0.0554887	0.0630961	0.0540072	0.0398405	0.0403493	0.02312	0.0276797
820.989	0.118135	0.118103	0.129845	0.103115	0.0854261	0.0838761	0.102727	0.077189	0.0678447	0.0644913	0.0571039	0.0599933	0.0838379	0.053216	0.0560332	0.0622987	0.0540855	0.0401948	0.0401451	0.0229292	0.0272551
819.992	0.119652	0.119358	0.130468	0.104828	0.087225	0.0841074	0.102114	0.0769525	0.0691817	0.065185	0.0581207	0.0616808	0.083817	0.0525278	0.0559685	0.062374	0.0529073	0.0418104	0.0405104	0.0230522	0.0270964
818.995	0.121442	0.12076	0.132048	0.105987	0.0888265	0.0861523	0.104495	0.0787187	0.0691331	0.066614	0.0589428	0.0619055	0.0842158	0.0536492	0.0567068	0.0636656	0.0552993	0.0428276	0.0414012	0.0222667	0.028332
817.997	0.12195	0.121975	0.132513	0.107659	0.0885838	0.0854072	0.104166	0.0783236	0.0688714	0.0658491	0.0593789	0.0609448	0.0837249	0.0535456	0.0570858	0.0632776	0.054627	0.0433225	0.0411478	0.0226593	0.0279503
816.999	0.124188	0.123401	0.133456	0.1082	0.0887278	0.0881516	0.105848	0.0803872	0.0712208	0.0668833	0.0608383	0.0625193	0.0865257	0.0536719	0.0579378	0.0644069	0.0540343	0.0433313	0.0410476	0.0243292	0.0284995
816	0.124692	0.12366	0.13329	0.109349	0.0909427	0.0891948	0.106115	0.0803848	0.0708377	0.0679451	0.060243	0.06281	0.0869745	0.0534161	0.0571921	0.0641955	0.0551707	0.0434874	0.0411658	0.0230818	0.0276465
815.001	0.126452	0.125005	0.135856	0.109934	0.0912879	0.0889952	0.107745	0.0817151	0.0719864	0.0687022	0.0606961	0.0627565	0.086353	0.0551842	0.0576801	0.0649228	0.0533222	0.0441507	0.041309	0.0240457	0.0278962
814.002	0.128649	0.126139	0.137461	0.11175	0.0937407	0.0913427	0.10878	0.0832543	0.0728246	0.0692559	0.0627254	0.0644606	0.0883858	0.0553236	0.0585843	0.0641672	0.0568337	0.0450625	0.0421724	0.0236798	0.0282041
813.002	0.130618	0.128306	0.138378	0.111913	0.0942678	0.0922996	0.108976	0.0834843	0.0741017	0.0718798	0.0632736	0.0637502	0.0871824	0.05571	0.0594548	0.0655518	0.056584	0.0463199	0.0437712	0.0245285	0.0296223
812.002	0.129579	0.128835	0.140187	0.113903	0.0941682	0.0921369	0.110347	0.0841422	0.0747349	0.070532	0.0624027	0.0640656	0.0868882	0.0554695	0.0601128	0.0657803	0.0554124	0.0444473	0.0416149	0.0238503	0.0286883
811.001	0.13105	0.129537	0.139979	0.11513	0.0953775	0.0932637	0.110615	0.0839671	0.0742273	0.0710858	0.0632267	0.0631786	0.0869075	0.057299	0.0591039	0.0652924	0.0559303	0.0456675	0.0419392	0.0254306	0.0286329
810	0.133455	0.130773	0.141537	0.116081	0.0969747	0.0949729	0.111532	0.0873601	0.076523	0.0723506	0.0656162	0.0658682	0.0883984	0.0570319	0.0610021	0.0666813	0.0567731	0.0484188	0.0437241	0.0256459	0.0289698
808.998	0.134556	0.13268	0.143486	0.116462	0.0971679	0.0953242	0.113101	0.0863674	0.0777145	0.0724523	0.0656225	0.0668987	0.0906391	0.0575407	0.0601497	0.0657759	0.057305	0.047886	0.0433314	0.0255406	0.0298459
807.996	0.137385	0.133799	0.145108	0.117946	0.100183	0.0967024	0.1146	0.0881777	0.0777476	0.0756025	0.0656583	0.0675118	0.0897511	0.0582985	0.0615411	0.0666301	0.0576796	0.0492106	0.0441833	0.0260697	0.0297033
806.994	0.136074	0.135653	0.145679	0.118273	0.0994298	0.0959719	0.113257	0.0877878	0.0781855	0.0734136	0.0663982	0.0661109	0.0883543	0.0575001	0.0590442	0.0662657	0.0566001	0.047989	0.0429395	0.0240364	0.0277818
805.992	0.13741	0.135161	0.144973	0.117515	0.0987167	0.0960246	0.113543	0.0874145	0.0776783	0.0731927	0.065221	0.0664462	0.0891699	0.0567329	0.0603771	0.0668515	0.0567752	0.0471155	0.042521	0.0241358	0.0270812
804.988	0.138114	0.136391	0.146183	0.119468	0.101768	0.0974517	0.114227	0.0887016	0.0797477	0.074117	0.0667377	0.0666813	0.0893588	0.0567935	0.0608462	0.064986	0.0569231	0.0478281	0.0422923	0.0248087	0.0272608
803.985	0.140894	0.13793	0.147433	0.121145	0.101056	0.0983635	0.116912	0.0894606	0.0800001	0.0754592	0.0662117	0.0665925	0.089662	0.0582871	0.0608017	0.0668078	0.0570971	0.0482476	0.0423347	0.024694	0.0283073
803.016	0.141346	0.138441	0.148882	0.122959	0.102979	0.100207	0.116368	0.0914336	0.081261	0.0757686	0.0691654	0.0685766	0.091209	0.0578954	0.0626122	0.0668806	0.0580123	0.049349	0.0438262	0.0251194	0.0281756
802.011	0.142319	0.141363	0.149977	0.122761	0.103479	0.100994	0.118295	0.0923666	0.0811336	0.0757866	0.0691688	0.0681518	0.0901114	0.0581391	0.061972	0.068373	0.0572148	0.0491397	0.0423538	0.0246297	0.0286448
801.007	0.143048	0.142661	0.151316	0.123876	0.104478	0.100807	0.118934	0.0913019	0.0811837	0.0769016	0.0686291	0.0684925	0.0920333	0.0591141	0.0615964	0.0673776	0.0580092	0.0496127	0.0420343	0.0261012	0.0291321
800.001	0.146317	0.143532	0.15378	0.125833	0.106123	0.102804	0.119694	0.0943675	0.0842645	0.0780156	0.0706203	0.0701952	0.0929667	0.0610011	0.0633464	0.0679696	0.0586713	0.0499023	0.0444284	0.025974	0.0307161
798.996	0.148453	0.144709	0.154036	0.127784	0.105866	0.104203	0.121577	0.0954054	0.0848489	0.0790099	0.0704944	0.0708082	0.0922387	0.0600889	0.0632508	0.0691422	0.057173	0.0509079	0.0432188	0.0260315	0.0289787
797.99	0.147404	0.145685	0.154219	0.127661	0.108424	0.105193	0.120997	0.095358	0.0850029	0.0792378	0.0710297	0.0703521	0.0918518	0.0608623	0.0623699	0.0676753	0.0592534	0.0507643	0.0445983	0.0262726	0.0289171
796.984	0.149791	0.146566	0.156028	0.128945	0.109197	0.105872	0.122547	0.0974439	0.0858902	0.080457	0.0701457	0.0709095	0.0932416	0.0613034	0.0637882	0.0686426	0.0580308	0.0508608	0.0449429	0.0258421	0.0298717
796.012	0.151705	0.14821	0.157237	0.129565	0.11011	0.106123	0.123779	0.097216	0.0854868	0.0812559	0.0716815	0.0719174	0.093134	0.0614527	0.0628981	0.0681356	0.0586006	0.0515007	0.0435816	0.0266072	0.0294684
795.004	0.15132	0.149711	0.157603	0.131648	0.110183	0.107438	0.124703	0.097937	0.0875867	0.0813271	0.0730106	0.0728828	0.0929341	0.0611109	0.064059	0.0688948	0.0585766	0.0518363	0.043783	0.0254783	0.0290543
793.997	0.153847	0.151459	0.15966	0.13255	0.111646	0.106478	0.125901	0.0996961	0.0883034	0.0826671	0.0739396	0.0722737	0.0954571	0.0622675	0.0650486	0.0695405	0.0599089	0.0516829	0.0452046	0.0258348	0.0286147
792.989	0.155862	0.153682	0.16172	0.134237	0.113201	0.109755	0.125885	0.100201	0.0890853	0.0831691	0.0743555	0.0740821	0.0949767	0.0624502	0.0646255	0.0710497	0.0602055	0.0518578	0.0441195	0.0263621	0.0294898
792.015	0.15493	0.153937	0.161456	0.134168	0.112971	0.111345	0.126795	0.100439	0.0894817	0.0828588	0.0737744	0.071752	0.0953848	0.063143	0.0649175	0.0701111	0.0584428	0.0517836	0.0444611	0.0254259	0.028653
791.007	0.157291	0.155652	0.163663	0.136871	0.116663	0.112904	0.128681	0.103436	0.0911934	0.0850013	0.0762342	0.0744451	0.0965038	0.0644932	0.0661003	0.0701732	0.0616143	0.0524825	0.044896	0.0261774	0.0304266
789.997	0.159491	0.157392	0.164684	0.137536	0.115812	0.112597	0.129919	0.103366	0.0911524	0.084812	0.0768602	0.074298	0.0968052	0.0630326	0.0658925	0.0691831	0.0606224	0.0517335	0.0450124	0.0262874	0.0297312
788.988	0.16189	0.158008	0.165576	0.139145	0.118989	0.114659	0.131446	0.105185	0.09384	0.0870412	0.0772002	0.0760212	0.0979653	0.0650887	0.0668572	0.071852	0.0618396	0.0525586	0.0460556	0.0277191	0.0300173
788.013	0.162738	0.160637	0.166642	0.140798	0.118125	0.115443	0.13183	0.105542	0.0937247	0.0870409	0.0781696	0.0767157	0.0978842	0.0651356	0.0668994	0.0717721	0.0608857	0.0524787	0.0466149	0.026746	0.0294627
787.003	0.164698	0.161878	0.169103	0.141383	0.120973	0.116492	0.13178	0.105766	0.0938062	0.0876463	0.077976	0.0761613	0.098441	0.0646903	0.0662137	0.0712757	0.0612243	0.051848	0.0466948	0.0266117	0.0299249
785.992	0.167288	0.16282	0.170987	0.142803	0.122325	0.117949	0.134787	0.108466	0.095568	0.089775	0.0790371	0.078196	0.0990991	0.0658144	0.0685268	0.0723157	0.0620211	0.0526923	0.0465191	0.0277708	0.0302641
785.016	0.168375	0.164748	0.171321	0.143768	0.122976	0.118308	0.134867	0.10873	0.0958133	0.0885319	0.0800366	0.0774273	0.0982783	0.0656474	0.0681463	0.0708263	0.0627526	0.0520116	0.0460158	0.0262765	0.0286358
784.004	0.167728	0.165149	0.172483	0.144638	0.123196	0.119256	0.136198	0.109581	0.0961306	0.0894317	0.0804354	0.0779004	0.0985664	0.0653828	0.0682514	0.071994	0.0618546	0.0514395	0.0457402	0.0276927	0.0297318
782.992	0.17249	0.167594	0.175959	0.146881	0.125926	0.120509	0.136975	0.112096	0.0983309	0.0919618	0.0816283	0.0803316	0.101144	0.0672459	0.0694253	0.0750142	0.0614571	0.0527019	0.0467632	0.0281436	0.0305248
782.015	0.172351	0.168775	0.176672	0.148097	0.127098	0.121433	0.138318	0.113166	0.0999158	0.0916094	0.0820057	0.0798541	0.100153	0.0686163	0.0694673	0.0738345	0.0613248	0.0521653	0.0474436	0.0282935	0.0305713
781.002	0.173119	0.170797	0.176696	0.150524	0.127147	0.122134	0.138402	0.11276	0.101597	0.0921217	0.0825398	0.0798346	0.100758	0.0679931	0.0705678	0.0733904	0.0624483	0.0511993	0.0475685	0.0284878	0.0298189
779.989	0.175289	0.172036	0.179117	0.150347	0.12805	0.123298	0.138583	0.11354	0.101141	0.0924212	0.082633	0.0802961	0.10013	0.0677868	0.0691918	0.073558	0.0618788	0.0512027	0.047826	0.0280432	0.0294806
779.011	0.176348	0.17322	0.179794	0.151219	0.129781	0.124485	0.140573	0.11542	0.102236	0.094071	0.0841265	0.0811413	0.10138	0.0688439	0.0686803	0.075387	0.0624441	0.0502459	0.0479062	0.0281516	0.0299075
777.997	0.178182	0.174624	0.180022	0.153507	0.130217	0.125652	0.142061	0.116414	0.10248	0.0953676	0.0847119	0.0815878	0.102129	0.0688915	0.071384	0.0739108	0.0641051	0.0504181	0.0478793	0.0285897	0.0302626
777.018	0.179625	0.177093	0.182744	0.155541	0.132981	0.12707	0.144107	0.117983	0.103114	0.0961014	0.0863155	0.0825657	0.10252	0.0694891	0.0718404	0.074796	0.0636737	0.0497186	0.0485468	0.0286972	0.0303423
776.003	0.18228	0.177576	0.184365	0.157132	0.133846	0.129101	0.144359	0.119664	0.105846	0.0978553	0.0865151	0.0842376	0.104159	0.0704665	0.0721171	0.0750315	0.0635925	0.0518005	0.0489195	0.0285069	0.0298913
774.988	0.182222	0.179164	0.186249	0.158097	0.134458	0.129405	0.144998	0.119919	0.105838	0.0978911	0.0880621	0.0840992	0.103985	0.0713895	0.0721722	0.0757252	0.0633389	0.0506133	0.0481868	0.0297004	0.0308444
774.008	0.185	0.182517	0.187654	0.159317	0.136394	0.131165	0.147188	0.120668	0.107466	0.0990249	0.088828	0.0841162	0.104988	0.0718836	0.0732943	0.077065	0.0656125	0.0510658	0.0495299	0.0297999	0.03093
772.992	0.184549	0.182842	0.188975	0.161214	0.136642	0.131601	0.147803	0.121769	0.108144	0.098418	0.0884428	0.0841168	0.104888	0.0705417	0.0721628	0.0745571	0.0631852	0.0503506	0.0487619	0.0290979	0.0290507
772.011	0.187026	0.185366	0.189132	0.162602	0.137762	0.133226	0.148459	0.123026	0.108889	0.100471	0.0897061	0.0847489	0.104884	0.0714451	0.0728595	0.0764007	0.0642343	0.0502209	0.0481826	0.0292812	0.0301957
770.994	0.18938	0.185458	0.19028	0.161901	0.138538	0.133738	0.149939	0.123527	0.109348	0.100508	0.0900993	0.0849044	0.106851	0.0724694	0.0724543	0.0764051	0.064279	0.0501078	0.0491135	0.0294296	0.030302
770.012	0.192047	0.187809	0.193327	0.164478	0.140795	0.135017	0.150814	0.124849	0.111278	0.10221	0.0910215	0.0868748	0.10658	0.0731088	0.0740786	0.0764609	0.0648163	0.0515661	0.049726	0.0295222	0.0300632
768.995	0.193547	0.189803	0.195882	0.165799	0.143223	0.137257	0.153948	0.127042	0.112999	0.103704	0.0918742	0.0884251	0.108359	0.0740528	0.0753479	0.0782187	0.0650442	0.0521743	0.0505437	0.0305272	0.0309979
768.012	0.195283	0.190805	0.195778	0.167449	0.144183	0.138048	0.153597	0.127156	0.113088	0.104064	0.0929485	0.0880466	0.108132	0.0743539	0.0754766	0.0780369	0.0655767	0.0519714	0.0509985	0.0304451	0.031116
766.994	0.196342	0.192104	0.19854	0.168701	0.143986	0.138442	0.154507	0.128495	0.113551	0.104521	0.0935274	0.0878697	0.108771	0.0740009	0.0751857	0.0782644	0.0649592	0.051433	0.0500519	0.0294675	0.0306578
766.011	0.196851	0.192396	0.197702	0.169374	0.144841	0.138829	0.154725	0.128638	0.113895	0.104754	0.0933623	0.0883962	0.108439	0.0736132	0.075011	0.0775794	0.065245	0.0511959	0.0492779	0.0291278	0.0294059
764.992	0.198631	0.194306	0.20005	0.170745	0.146881	0.14043	0.156796	0.130056	0.115269	0.105867	0.0944801	0.089635	0.109863	0.0752236	0.0758151	0.0788532	0.0650987	0.0515955	0.0503884	0.030081	0.030309
764.008	0.200312	0.195943	0.201898	0.172137	0.14695	0.142216	0.157812	0.131182	0.11641	0.106496	0.0957019	0.0900881	0.108968	0.0751301	0.0761784	0.0794077	0.0660274	0.0518528	0.0505719	0.0305941	0.0296846
762.988	0.201178	0.197867	0.2041	0.173828	0.149397	0.142972	0.157851	0.132302	0.116674	0.107774	0.0966478	0.0907058	0.109033	0.0756358	0.0761476	0.0792899	0.0653252	0.0526984	0.0507889	0.0313799	0.0299222
762.003	0.204028	0.200531	0.204531	0.174847	0.150731	0.145428	0.160245	0.13408	0.11911	0.108762	0.0967942	0.0917328	0.11014	0.0763346	0.0779525	0.079666	0.0673999	0.0526629	0.0508709	0.0309998	0.0305268
760.983	0.205354	0.200221	0.204454	0.176031	0.151216	0.146305	0.160858	0.133529	0.118319	0.109191	0.09706	0.0908944	0.110112	0.0768416	0.077599	0.0793645	0.06663	0.05197	0.0498998	0.0310605	0.0300204
759.997	0.207503	0.202795	0.207059	0.178545	0.153429	0.14699	0.161128	0.136361	0.121069	0.110267	0.0992364	0.0925574	0.111837	0.0782899	0.0779386	0.0810349	0.0671497	0.0533631	0.051105	0.0316916	0.0302306
759.012	0.208504	0.202926	0.208466	0.178897	0.154279	0.148564	0.162658	0.136697	0.120449	0.110752	0.100018	0.0929263	0.111894	0.0778088	0.0773894	0.0813319	0.0683505	0.0529725	0.050788	0.0312564	0.031008
757.99	0.210557	0.206007	0.209663	0.180631	0.156069	0.149665	0.163133	0.138242	0.122238	0.112898	0.100466	0.0937406	0.112035	0.0783161	0.0793786	0.0815832	0.0674016	0.054126	0.051777	0.031362	0.0316273
757.003	0.212735	0.207746	0.211348	0.182291	0.1565	0.150866	0.165589	0.139666	0.123366	0.111985	0.101989	0.0945145	0.112723	0.0787442	0.0792881	0.0820878	0.0679677	0.0546872	0.0524495	0.0324001	0.031775
756.016	0.21361	0.207949	0.212605	0.18294	0.157577	0.150979	0.165317	0.139687	0.123633	0.113932	0.101029	0.0943448	0.113803	0.0783432	0.0788833	0.0818297	0.067562	0.0531315	0.0522822	0.0316214	0.0308746
754.994	0.215535	0.210822	0.214028	0.184722	0.159003	0.151354	0.167979	0.140384	0.12418	0.114387	0.1026	0.0948588	0.113974	0.0790899	0.0795662	0.0815421	0.0684002	0.0545886	0.0518807	0.0311132	0.0308645
754.006	0.217593	0.211449	0.215169	0.185759	0.159407	0.154592	0.167763	0.142534	0.125599	0.114365	0.102651	0.0962891	0.114936	0.0797663	0.0803371	0.0835527	0.0690522	0.054637	0.052185	0.0321646	0.0313429
752.983	0.218149	0.213381	0.218124	0.187634	0.162277	0.155318	0.170175	0.14355	0.127997	0.116753	0.103978	0.0971302	0.115114	0.0809172	0.0814183	0.0835331	0.0691474	0.0552383	0.0528711	0.0329065	0.0321494
751.994	0.218797	0.213972	0.21719	0.187278	0.162032	0.154633	0.16913	0.144409	0.127983	0.11621	0.104178	0.0964813	0.115278	0.0805383	0.080442	0.0838831	0.0683379	0.0546114	0.0527624	0.0320284	0.0312058
751.006	0.220723	0.216675	0.218891	0.188327	0.163471	0.157283	0.17152	0.144948	0.12878	0.118176	0.104652	0.0981558	0.117004	0.0823669	0.0816536	0.0837382	0.0696883	0.0557108	0.0531116	0.032804	0.0324986
750.016	0.22232	0.217333	0.220708	0.190475	0.165214	0.157835	0.171434	0.145978	0.129516	0.118172	0.105356	0.0982785	0.116626	0.0812874	0.0822631	0.0835788	0.0687231	0.0549715	0.0531638	0.0325214	0.0316886
748.992	0.224062	0.218524	0.222396	0.191596	0.166067	0.159368	0.173891	0.147473	0.130371	0.119527	0.106657	0.0990532	0.117187	0.082548	0.0827969	0.0842295	0.0696259	0.0556658	0.0537873	0.0333373	0.0324493
748.002	0.225912	0.2199	0.223288	0.192062	0.167287	0.159991	0.173762	0.147996	0.131425	0.119848	0.106796	0.0988237	0.117503	0.0826495	0.0825217	0.0836897	0.0708642	0.0567161	0.0539117	0.033119	0.0320954
747.011	0.225991	0.22101	0.224034	0.193991	0.167896	0.16069	0.174635	0.148814	0.131189	0.119567	0.108113	0.0995796	0.118067	0.0826288	0.083062	0.084345	0.0706637	0.0562543	0.0537643	0.0326973	0.0321927
745.985	0.228874	0.221684	0.225232	0.19489	0.169105	0.162072	0.176856	0.15004	0.132633	0.121043	0.108607	0.100247	0.119932	0.0833213	0.0832226	0.0864174	0.0705331	0.0559336	0.0543983	0.0335578	0.0324462
744.995	0.230564	0.224026	0.227571	0.196002	0.17025	0.163695	0.17791	0.151175	0.133679	0.121954	0.109525	0.101645	0.119358	0.0837066	0.0845023	0.0850107	0.0707058	0.0567325	0.0550992	0.0336419	0.0324925
744.003	0.230977	0.225394	0.228741	0.197588	0.171555	0.164085	0.178658	0.152887	0.135409	0.12319	0.109635	0.101587	0.119662	0.0844571	0.0847432	0.0863377	0.0711348	0.0570687	0.0549963	0.0339285	0.0330852
743.012	0.233568	0.227361	0.229388	0.198935	0.173424	0.164982	0.178953	0.153415	0.135927	0.123368	0.110628	0.101852	0.120412	0.0844978	0.0851414	0.086108	0.0715744	0.0580227	0.0550785	0.0338932	0.0334429
741.984	0.233886	0.228404	0.231151	0.200073	0.172888	0.166859	0.179888	0.15363	0.135471	0.124175	0.110969	0.102331	0.120631	0.0849314	0.085154	0.0856539	0.0709899	0.0570747	0.0546394	0.0331335	0.0329688
740.992	0.235766	0.228608	0.23238	0.200971	0.173908	0.166917	0.180603	0.154899	0.136953	0.125002	0.111763	0.102899	0.120345	0.0858523	0.0849684	0.0863912	0.0719961	0.0576509	0.0547592	0.0335916	0.0331746
739.999	0.237864	0.231526	0.23432	0.203208	0.176005	0.168601	0.18195	0.156656	0.138714	0.125567	0.112468	0.103817	0.121159	0.0857281	0.0867535	0.0877506	0.0721957	0.0581099	0.0559572	0.0340502	0.033625
739.006	0.237872	0.232476	0.233782	0.202991	0.177152	0.168209	0.182448	0.156559	0.137784	0.125628	0.112421	0.10338	0.121345	0.0856287	0.0857621	0.0870532	0.071785	0.058006	0.0554315	0.0336071	0.0330141
738.013	0.239593	0.233875	0.236749	0.204024	0.178101	0.170063	0.183773	0.157827	0.139401	0.127498	0.112948	0.104033	0.121945	0.0859537	0.0861329	0.0871909	0.0723278	0.0583186	0.0553912	0.0339583	0.0336182
736.983	0.241802	0.23458	0.237385	0.205941	0.178268	0.171065	0.185368	0.158679	0.140774	0.127406	0.11464	0.10515	0.122318	0.0864149	0.08659	0.0876436	0.0726103	0.0587185	0.0553845	0.0341222	0.0332547
735.989	0.242595	0.236367	0.237685	0.206561	0.179802	0.171922	0.184834	0.15941	0.141018	0.128361	0.114855	0.104861	0.122061	0.0867486	0.0868954	0.0881529	0.0732156	0.0582704	0.0554084	0.0341878	0.0340732
734.995	0.24393	0.237564	0.239225	0.207321	0.180283	0.172757	0.185961	0.160272	0.141903	0.128571	0.114746	0.105296	0.122873	0.0869647	0.0872795	0.0877831	0.0726071	0.0585223	0.0560204	0.0341735	0.0332143
734	0.245226	0.238882	0.240482	0.209126	0.182162	0.173904	0.187273	0.161038	0.142202	0.130167	0.115577	0.106318	0.123837	0.0878536	0.087545	0.0885467	0.0736402	0.0583965	0.0557746	0.0348153	0.0338081
733.005	0.246182	0.239032	0.24139	0.210133	0.182641	0.174687	0.187578	0.161715	0.142363	0.130592	0.116332	0.106673	0.123345	0.0883462	0.0879329	0.0886272	0.0735596	0.0597672	0.0559983	0.0347184	0.0334832
732.009	0.247361	0.240947	0.241945	0.210581	0.183189	0.175156	0.188625	0.162554	0.144097	0.131012	0.117121	0.106847	0.124566	0.088298	0.0882742	0.0893198	0.0736819	0.059261	0.0561533	0.0346071	0.0331315
731.013	0.249194	0.241925	0.243591	0.212086	0.184441	0.177048	0.189723	0.163765	0.144367	0.132224	0.117545	0.107233	0.124695	0.0889427	0.0880803	0.0894525	0.0740176	0.0598313	0.0565262	0.0347753	0.0337123
730.017	0.249915	0.243116	0.244944	0.213484	0.185784	0.176784	0.190364	0.164392	0.144998	0.132536	0.117962	0.107734	0.125295	0.0888181	0.0888252	0.0901726	0.07382	0.0601472	0.0568113	0.0347147	0.0336673
728.985	0.250339	0.243503	0.245128	0.213103	0.184978	0.177134	0.190046	0.164023	0.145047	0.131683	0.117469	0.107264	0.124159	0.088627	0.087497	0.0891324	0.0730692	0.0585736	0.0555545	0.0344552	0.0326536
727.988	0.251707	0.244312	0.246397	0.214368	0.18615	0.178218	0.191388	0.165739	0.145795	0.13288	0.11819	0.10757	0.125635	0.0891077	0.0883599	0.0892044	0.073792	0.0593999	0.0564127	0.0343596	0.0333047
726.991	0.253115	0.247163	0.248789	0.215859	0.188212	0.179538	0.193002	0.166802	0.14757	0.133799	0.119396	0.109042	0.126399	0.0898062	0.089523	0.0897422	0.074341	0.0603822	0.0573205	0.0352276	0.0341946
725.993	0.25474	0.247805	0.249541	0.21672	0.189778	0.180548	0.193606	0.167769	0.148158	0.134877	0.119424	0.109673	0.1259	0.0901191	0.0900947	0.0907891	0.0751197	0.0605212	0.0572449	0.0352007	0.0345552
724.995	0.256112	0.248757	0.250003	0.217833	0.189323	0.181441	0.193999	0.169309	0.148087	0.135262	0.120032	0.110075	0.126268	0.0903792	0.0896054	0.0903028	0.0748735	0.0604873	0.0573742	0.0353567	0.0342975
723.997	0.256762	0.249565	0.250933	0.218892	0.190908	0.182656	0.195001	0.168714	0.149254	0.135792	0.1207	0.109957	0.126567	0.0907062	0.09026	0.0908662	0.0747662	0.0603152	0.0573548	0.0349832	0.0344301
722.999	0.259173	0.251645	0.252156	0.220387	0.192445	0.182827	0.195912	0.170647	0.15048	0.136252	0.121734	0.110819	0.127201	0.0912925	0.0908331	0.0908147	0.076132	0.061134	0.0579139	0.0357648	0.0335805
722	0.258857	0.252115	0.252879	0.220817	0.192193	0.184032	0.197239	0.17034	0.150116	0.136261	0.121953	0.110691	0.127871	0.0912132	0.0905618	0.0917655	0.0749141	0.060704	0.0576496	0.0358256	0.0339967
721	0.260057	0.252652	0.253539	0.221283	0.193443	0.185004	0.197992	0.171232	0.150892	0.137025	0.122533	0.110815	0.127705	0.0912434	0.0907465	0.0912921	0.0758915	0.0607907	0.0574627	0.0354408	0.0341026
720.001	0.261085	0.25348	0.251128	0.220559	0.193591	0.183737	0.192973	0.170761	0.150102	0.13564	0.121346	0.111075	0.121251	0.0898143	0.0877523	0.0874041	0.0730189	0.0595083	0.0571545	0.0339078	0.0333021
719.001	0.26214	0.255527	0.256512	0.223505	0.19516	0.186101	0.199003	0.17308	0.152232	0.138667	0.123279	0.111966	0.128868	0.0918033	0.0915713	0.0916383	0.0753851	0.0610803	0.0580524	0.0358456	0.0338115
718	0.263649	0.256432	0.25729	0.224538	0.195836	0.187192	0.200203	0.173612	0.153008	0.138768	0.123458	0.112848	0.129258	0.0922359	0.0918426	0.0918026	0.0761133	0.0615906	0.0583424	0.0359433	0.034589
717	0.264913	0.257048	0.258064	0.225068	0.196663	0.187808	0.200888	0.174042	0.153565	0.139899	0.124032	0.112606	0.130154	0.0925089	0.092046	0.0923767	0.0763006	0.0615943	0.0583537	0.0356032	0.0342248
715.999	0.265386	0.258391	0.260397	0.226587	0.197693	0.188311	0.201142	0.175382	0.153826	0.139735	0.12447	0.112962	0.129443	0.092882	0.0925686	0.093001	0.0762723	0.0613585	0.05865	0.0362685	0.0344287
714.997	0.266829	0.260259	0.260773	0.227401	0.198371	0.189641	0.202308	0.175567	0.155034	0.141024	0.125547	0.113488	0.13089	0.0936354	0.0929453	0.0938158	0.0768539	0.0616569	0.0589772	0.0362783	0.0342468
713.996	0.268138	0.261255	0.261785	0.228229	0.199768	0.190992	0.202849	0.176769	0.156015	0.141252	0.125475	0.114001	0.130127	0.093732	0.0932425	0.0935992	0.0769091	0.0619726	0.0594062	0.036438	0.0340063
712.994	0.269333	0.26187	0.263399	0.229065	0.200368	0.191042	0.203973	0.177542	0.155818	0.141538	0.125707	0.114121	0.130471	0.0934892	0.0929135	0.0934099	0.0770221	0.0619026	0.0585474	0.035292	0.0341762
711.991	0.271029	0.263543	0.26347	0.230315	0.201119	0.192608	0.204407	0.178328	0.157271	0.142278	0.127176	0.115016	0.130887	0.0949012	0.0937709	0.0938385	0.0776297	0.0623475	0.0593102	0.0364185	0.0342647
710.989	0.27183	0.263809	0.264766	0.231505	0.20181	0.192236	0.205369	0.178638	0.157634	0.142721	0.127165	0.115097	0.131012	0.0945122	0.0938289	0.0937842	0.077001	0.0626908	0.0590222	0.0362338	0.0343938
709.986	0.272932	0.265541	0.265532	0.232404	0.202661	0.19379	0.206241	0.179113	0.158434	0.143755	0.127876	0.115682	0.131071	0.0949367	0.0945322	0.0935287	0.077219	0.0626881	0.0595996	0.03641	0.0345507
708.982	0.274557	0.266192	0.266181	0.233607	0.204058	0.194025	0.206999	0.179732	0.158805	0.143555	0.128154	0.116104	0.132286	0.0950932	0.094329	0.0939197	0.0775749	0.0628767	0.0591378	0.036464	0.034215
708.014	0.274177	0.267835	0.268354	0.234096	0.204026	0.194873	0.207336	0.181102	0.15947	0.144075	0.128623	0.115827	0.132055	0.0949996	0.0941948	0.094288	0.077183	0.0632514	0.059798	0.0365567	0.0337693
707.01	0.276378	0.269525	0.267982	0.235707	0.205093	0.195697	0.208923	0.181485	0.160355	0.145369	0.129365	0.116914	0.13258	0.0957008	0.0944555	0.0943894	0.0783289	0.0631004	0.0596967	0.0363835	0.0349128
706.006	0.276948	0.270426	0.269069	0.235792	0.205842	0.19646	0.208432	0.182233	0.160185	0.145009	0.129829	0.116691	0.131303	0.0954751	0.0947707	0.0937473	0.0774307	0.0625074	0.0596857	0.036335	0.0339068
705.001	0.278844	0.271633	0.270479	0.237569	0.206831	0.196603	0.211263	0.183124	0.161711	0.146482	0.129799	0.116977	0.132546	0.0959031	0.0948132	0.0952875	0.0780282	0.063853	0.0601086	0.0372468	0.0344043
703.996	0.279056	0.27213	0.270786	0.23769	0.208344	0.198001	0.209928	0.183183	0.16213	0.146244	0.130061	0.117206	0.133024	0.0956672	0.0946484	0.0943501	0.0777633	0.0633567	0.0600866	0.0367388	0.0338324
702.991	0.280823	0.273589	0.272605	0.239837	0.208647	0.198717	0.211866	0.184591	0.163213	0.146586	0.131701	0.117815	0.134299	0.0962621	0.0950164	0.0951792	0.0783291	0.0636957	0.0599357	0.0373474	0.0348362
701.985	0.282342	0.274772	0.272695	0.239911	0.208436	0.199842	0.211779	0.185829	0.163984	0.147282	0.131531	0.117953	0.133714	0.0960384	0.0959619	0.0955288	0.0783489	0.0635997	0.0605716	0.0369582	0.034591
701.015	0.282524	0.275938	0.274633	0.240586	0.210793	0.200598	0.212572	0.185464	0.163663	0.147486	0.131809	0.118399	0.13364	0.0963962	0.0959965	0.0949152	0.0781887	0.0637725	0.0605279	0.0366829	0.0349201
700.009	0.284436	0.276673	0.276332	0.241607	0.211488	0.201309	0.214433	0.186324	0.164504	0.148495	0.1327	0.118606	0.1353	0.0971987	0.0961693	0.0959438	0.0791692	0.0638629	0.0604536	0.036942	0.0352845
699.002	0.284622	0.277461	0.277372	0.242707	0.211686	0.201719	0.215315	0.186838	0.164182	0.148785	0.132669	0.11925	0.136926	0.0974547	0.0960687	0.0958914	0.0793265	0.0639	0.0606843	0.0371509	0.0350469
697.995	0.285939	0.27941	0.276941	0.244169	0.212479	0.202081	0.21521	0.187888	0.165877	0.149588	0.133781	0.119402	0.134307	0.0979325	0.0964198	0.0961279	0.0794836	0.0639385	0.0615807	0.0370874	0.0350631
696.988	0.288647	0.2825	0.278489	0.245664	0.21447	0.20467	0.216542	0.189598	0.166636	0.150888	0.133942	0.12081	0.135639	0.0981225	0.0972888	0.0970773	0.0801525	0.0646904	0.0617169	0.0376556	0.0353526
696.016	0.289317	0.283269	0.281117	0.247533	0.215051	0.204904	0.217811	0.190236	0.167805	0.151333	0.134894	0.120912	0.137779	0.0986887	0.0977569	0.0960155	0.0802697	0.0654546	0.0621054	0.0379864	0.036173
695.008	0.29067	0.283	0.280713	0.247125	0.215755	0.205824	0.217661	0.190371	0.167669	0.151334	0.134714	0.121184	0.136768	0.0978916	0.0972755	0.0959536	0.0798482	0.0648988	0.0611792	0.0377022	0.0348936
694	0.291764	0.286635	0.28234	0.249242	0.21758	0.207367	0.219682	0.192577	0.169426	0.152794	0.136623	0.121981	0.137638	0.0991044	0.0983181	0.0967665	0.0805932	0.065327	0.0620467	0.0383712	0.03544
692.992	0.293654	0.287204	0.284588	0.250134	0.218955	0.208546	0.221521	0.193144	0.169853	0.153655	0.137326	0.122413	0.137688	0.0998759	0.0991431	0.0971123	0.0806809	0.0644283	0.0621179	0.0383359	0.0362001
691.983	0.295634	0.28789	0.285819	0.252236	0.219694	0.209587	0.2217	0.19415	0.171048	0.153412	0.138351	0.122734	0.137694	0.0998055	0.0988533	0.0976687	0.0806647	0.0658042	0.0625507	0.0387386	0.0357876
691.009	0.297148	0.288786	0.28643	0.253358	0.220061	0.209977	0.222673	0.1948	0.170821	0.154806	0.137912	0.12219	0.138289	0.0994187	0.0985424	0.097528	0.0799138	0.065572	0.062953	0.0376431	0.035661
690	0.296896	0.290912	0.287651	0.254015	0.22153	0.211638	0.223668	0.195887	0.172402	0.155246	0.139009	0.12415	0.138781	0.100004	0.0990679	0.0980782	0.0813357	0.0663058	0.0626389	0.0388965	0.0364578
688.99	0.300937	0.293678	0.289311	0.256716	0.223472	0.212637	0.224826	0.19834	0.174413	0.156528	0.140861	0.124076	0.139358	0.101959	0.100409	0.098717	0.0820101	0.0670314	0.0632877	0.039338	0.0365204
688.016	0.301006	0.294511	0.290919	0.256966	0.224976	0.213181	0.226113	0.197901	0.174733	0.156218	0.139689	0.124925	0.140047	0.101417	0.0996908	0.0982318	0.0809483	0.0662368	0.063149	0.0387916	0.03605
687.005	0.302557	0.296605	0.291768	0.258743	0.225733	0.215477	0.226499	0.199281	0.175232	0.157586	0.140563	0.125566	0.139515	0.100825	0.100466	0.0981185	0.0814617	0.066399	0.0629312	0.0386991	0.0359774
685.994	0.304657	0.298606	0.294002	0.260122	0.227123	0.216419	0.228077	0.200262	0.176294	0.158056	0.142077	0.126213	0.140754	0.102056	0.100876	0.0997021	0.0824645	0.0663963	0.0640706	0.0394337	0.0364889
684.983	0.306907	0.299822	0.295008	0.260453	0.229335	0.217756	0.228611	0.201377	0.177629	0.159128	0.142453	0.125945	0.141264	0.102338	0.100501	0.0992087	0.0822625	0.0661647	0.0636225	0.0387794	0.0366714
684.008	0.308764	0.302256	0.296462	0.263195	0.230215	0.217942	0.230739	0.202985	0.178865	0.16076	0.142764	0.127461	0.141039	0.102658	0.101553	0.0987481	0.0821359	0.0664445	0.0640479	0.0388517	0.0370292
682.996	0.309629	0.302745	0.297713	0.263986	0.230623	0.219192	0.23096	0.203036	0.179564	0.160619	0.143107	0.126953	0.141121	0.102397	0.101704	0.0996318	0.0819665	0.0670634	0.0636075	0.038813	0.0366156
681.984	0.312004	0.304587	0.299683	0.265761	0.232517	0.220311	0.231933	0.204176	0.180409	0.161329	0.144408	0.126758	0.142084	0.102895	0.102357	0.0999938	0.0836791	0.066851	0.0637415	0.0393819	0.0364668
681.008	0.313418	0.306462	0.301891	0.267171	0.233871	0.222342	0.234215	0.20629	0.181374	0.162814	0.145752	0.128554	0.143177	0.104326	0.103278	0.100955	0.0834436	0.0677317	0.0652158	0.0398772	0.0374099
679.995	0.315609	0.308707	0.3042	0.26907	0.234257	0.224641	0.235265	0.207443	0.182953	0.163518	0.146558	0.129038	0.143462	0.104449	0.103011	0.101543	0.0839825	0.0682621	0.0650717	0.0400928	0.0371022
679.018	0.317349	0.3098	0.305348	0.270344	0.236047	0.224742	0.235578	0.207993	0.182938	0.163972	0.146778	0.129025	0.143486	0.10465	0.103038	0.100964	0.0839288	0.0681992	0.0658535	0.0399955	0.0369609
678.004	0.32001	0.313094	0.307289	0.272269	0.237256	0.224939	0.237963	0.209367	0.184704	0.16518	0.147304	0.129993	0.144258	0.10541	0.103883	0.101647	0.0840619	0.0684435	0.0655992	0.0398275	0.0374393
676.991	0.322238	0.315594	0.309338	0.27376	0.240223	0.228029	0.239774	0.211077	0.185842	0.166397	0.148389	0.131049	0.145578	0.105148	0.103131	0.102519	0.0842834	0.0685755	0.0658789	0.0404578	0.0383943
676.013	0.325456	0.316904	0.311385	0.277359	0.242053	0.228622	0.241364	0.212965	0.187651	0.167213	0.150134	0.131522	0.145753	0.106222	0.104586	0.103014	0.0854549	0.0701423	0.0665027	0.04091	0.0381158
674.998	0.325638	0.318071	0.312383	0.276911	0.241383	0.230117	0.241545	0.212324	0.187899	0.167721	0.149806	0.13087	0.145741	0.105391	0.104359	0.102387	0.0852193	0.068841	0.0657869	0.0399414	0.0378394
673.984	0.328025	0.32004	0.313912	0.279898	0.244665	0.232055	0.243302	0.215018	0.189104	0.168589	0.151345	0.132962	0.147017	0.106917	0.104973	0.102832	0.0855838	0.0692041	0.0663478	0.0408903	0.0380431
673.005	0.330183	0.323389	0.317059	0.282031	0.245694	0.233855	0.245529	0.216874	0.191138	0.170082	0.152196	0.133828	0.147181	0.108211	0.105711	0.103654	0.0852666	0.0696874	0.0668717	0.0406651	0.0380739
671.99	0.333009	0.324866	0.319963	0.284213	0.248479	0.235725	0.246622	0.218745	0.192044	0.171554	0.154083	0.134279	0.148892	0.108921	0.107021	0.104317	0.0862676	0.0705406	0.0673291	0.0413606	0.0389547
671.01	0.334271	0.326523	0.320713	0.285523	0.250083	0.235816	0.247284	0.219369	0.193302	0.172263	0.153426	0.134928	0.147643	0.108797	0.107415	0.10373	0.0865266	0.0706414	0.0672876	0.0412869	0.0390462
669.994	0.337376	0.329777	0.323738	0.287374	0.251177	0.238284	0.249963	0.221275	0.194452	0.17308	0.154782	0.135339	0.149823	0.109333	0.107768	0.104894	0.0866272	0.0702586	0.0674689	0.0415801	0.0391646
669.015	0.34042	0.332664	0.326237	0.289762	0.253448	0.241369	0.251828	0.223249	0.196667	0.174939	0.157474	0.137303	0.15183	0.110036	0.108681	0.106055	0.0878183	0.0718849	0.0678809	0.0428633	0.0395626
667.998	0.34255	0.335451	0.329256	0.292537	0.255928	0.242348	0.253814	0.225091	0.197685	0.175772	0.157331	0.137777	0.151508	0.110207	0.108732	0.10612	0.0878351	0.0722675	0.0684741	0.0426362	0.0391973
667.017	0.344916	0.337223	0.33035	0.293494	0.257295	0.243404	0.254232	0.225868	0.198487	0.176882	0.158262	0.138325	0.151506	0.111695	0.108572	0.105948	0.0876406	0.0717036	0.0682987	0.0416941	0.0394614
666	0.349541	0.340127	0.332364	0.297013	0.25973	0.246327	0.25628	0.229027	0.200647	0.178912	0.159438	0.14016	0.152085	0.11211	0.109703	0.10754	0.0886029	0.0729238	0.0686602	0.0436902	0.040617
664.983	0.350992	0.342449	0.335218	0.298088	0.261168	0.247773	0.257711	0.229817	0.201737	0.17971	0.160431	0.139982	0.152736	0.111574	0.109456	0.106939	0.0884149	0.072328	0.0695286	0.0419412	0.0398252
664.001	0.354214	0.345523	0.337576	0.301025	0.26356	0.249513	0.259658	0.231732	0.203157	0.180789	0.161002	0.140974	0.153555	0.112298	0.110087	0.107067	0.0891148	0.072953	0.0694114	0.0429812	0.0401906
662.983	0.356189	0.348283	0.34013	0.303599	0.266073	0.252125	0.261853	0.233808	0.205389	0.182573	0.163112	0.142066	0.154366	0.113221	0.110813	0.10772	0.0898271	0.0736138	0.0696454	0.0432724	0.04069
662.001	0.36055	0.351912	0.343178	0.305066	0.26782	0.254262	0.264023	0.235509	0.206654	0.184361	0.164584	0.14263	0.155313	0.114849	0.112505	0.108549	0.0905836	0.073733	0.0704733	0.0443259	0.0413252
660.982	0.362575	0.353977	0.345004	0.30812	0.269404	0.255685	0.265156	0.236569	0.208411	0.185336	0.165267	0.143263	0.156008	0.114572	0.112214	0.108372	0.0900305	0.0741837	0.0699571	0.0436605	0.0408509
660	0.36503	0.357059	0.348517	0.310409	0.272476	0.257102	0.267543	0.238506	0.209583	0.186755	0.166753	0.144563	0.157201	0.115904	0.112662	0.11008	0.0913814	0.0746194	0.070869	0.0440196	0.041375
659.017	0.369071	0.360315	0.35178	0.314323	0.275259	0.261273	0.270331	0.242149	0.21329	0.18928	0.168396	0.147389	0.157213	0.117821	0.114432	0.110493	0.0930401	0.076224	0.0722808	0.0457007	0.0427097
657.997	0.372516	0.363607	0.353552	0.316899	0.277202	0.262678	0.271996	0.243407	0.214083	0.189519	0.170366	0.147622	0.158625	0.117959	0.114977	0.110456	0.0922452	0.0761087	0.0726963	0.0455511	0.0428518
657.014	0.37533	0.367125	0.355253	0.317913	0.278607	0.264736	0.273507	0.244753	0.215495	0.191364	0.171503	0.147707	0.159842	0.118877	0.114791	0.111234	0.0924929	0.0761403	0.0729023	0.0462811	0.0423895
655.994	0.378106	0.368499	0.358445	0.320705	0.280987	0.266032	0.275088	0.247484	0.217065	0.192155	0.171441	0.148987	0.159566	0.118652	0.116106	0.111528	0.0929546	0.0760976	0.0723184	0.0455829	0.0421762
655.01	0.381195	0.373166	0.362828	0.323737	0.284374	0.26958	0.277738	0.249427	0.218772	0.193808	0.17418	0.150533	0.161141	0.119736	0.116529	0.112213	0.0938518	0.0767789	0.0733077	0.0463173	0.0434271
653.989	0.383988	0.37583	0.364905	0.326772	0.286512	0.270773	0.280436	0.251293	0.220254	0.195055	0.174966	0.151095	0.161334	0.120441	0.117601	0.112169	0.0939499	0.0771199	0.0733233	0.0457788	0.0433381
653.004	0.387434	0.379983	0.366928	0.329417	0.287297	0.272528	0.280359	0.253084	0.221299	0.196458	0.175419	0.151902	0.162927	0.120997	0.117678	0.11347	0.0940543	0.0770293	0.073343	0.0463954	0.0436336
651.983	0.391702	0.382206	0.370063	0.332751	0.29036	0.275035	0.284728	0.255241	0.223167	0.198946	0.176836	0.152981	0.163785	0.121734	0.118578	0.113888	0.0955726	0.0785872	0.0746912	0.0468785	0.0442635
650.997	0.392979	0.384294	0.372617	0.334357	0.292695	0.276693	0.284622	0.255852	0.225421	0.198789	0.177533	0.153439	0.163401	0.121327	0.118503	0.113514	0.0953369	0.0785254	0.0742215	0.0463311	0.0434732
650.012	0.398485	0.388913	0.375747	0.336947	0.295639	0.279733	0.287538	0.259602	0.227482	0.202173	0.179373	0.155009	0.165455	0.123728	0.119844	0.115186	0.0965286	0.0787571	0.0751303	0.0473903	0.0447098
648.989	0.402071	0.393579	0.380182	0.340677	0.298941	0.282473	0.290018	0.262234	0.22985	0.20412	0.180974	0.156799	0.16644	0.124793	0.121339	0.116363	0.0979005	0.0808797	0.0763482	0.0485493	0.0454839
648.003	0.405686	0.395796	0.38396	0.343514	0.301498	0.284721	0.292458	0.264027	0.231633	0.204267	0.183431	0.158261	0.167679	0.124723	0.121593	0.116168	0.0982416	0.0804312	0.0755472	0.0473736	0.045401
647.017	0.409804	0.399557	0.387955	0.346964	0.304047	0.286845	0.295555	0.267023	0.233824	0.206412	0.184653	0.159071	0.169327	0.126438	0.1221	0.117376	0.0983759	0.0811011	0.0770967	0.0487042	0.0459163
645.994	0.413919	0.402488	0.38919	0.34997	0.306627	0.289393	0.297615	0.269449	0.234954	0.20858	0.185626	0.159638	0.169634	0.126714	0.123353	0.117926	0.0981033	0.0808392	0.0771286	0.0490652	0.0461502
645.007	0.416199	0.407478	0.394134	0.35266	0.309479	0.292387	0.300605	0.271268	0.238241	0.210106	0.186988	0.161114	0.169978	0.128211	0.123732	0.118673	0.0996723	0.0819875	0.0776717	0.0499	0.0463387
643.983	0.420776	0.410029	0.396718	0.357298	0.311413	0.293904	0.30164	0.273028	0.240296	0.211567	0.188872	0.162562	0.171264	0.128825	0.125071	0.119197	0.0998201	0.0821751	0.0778891	0.0493556	0.0472064
642.995	0.423579	0.414886	0.400097	0.360044	0.314709	0.297605	0.304761	0.275621	0.241108	0.213188	0.190015	0.163334	0.172228	0.129498	0.12568	0.119756	0.0995104	0.0824957	0.0783025	0.0502421	0.0473547
642.007	0.429728	0.418178	0.403744	0.362745	0.318086	0.300146	0.307029	0.27891	0.243275	0.215385	0.191626	0.164303	0.173559	0.130648	0.126088	0.120812	0.100988	0.0828935	0.0784628	0.0505266	0.0481056
640.983	0.433333	0.422857	0.407572	0.367085	0.32247	0.303894	0.310826	0.282282	0.246726	0.217448	0.194501	0.166643	0.175378	0.131606	0.127889	0.122485	0.102254	0.084909	0.0803459	0.0514673	0.0481435
639.994	0.437988	0.427821	0.411775	0.369085	0.324592	0.306369	0.312997	0.283427	0.247875	0.218821	0.195541	0.167481	0.175215	0.13275	0.127866	0.12235	0.102075	0.084979	0.0798603	0.0516806	0.0488627
639.005	0.441145	0.430348	0.414708	0.373776	0.327358	0.308868	0.315133	0.286204	0.250467	0.221348	0.197342	0.169664	0.177358	0.133903	0.129603	0.123106	0.103227	0.0857525	0.0811468	0.0521546	0.0491808
638.016	0.445775	0.435626	0.41908	0.376731	0.329548	0.310625	0.317265	0.288032	0.252702	0.222503	0.198683	0.169702	0.178593	0.13453	0.129447	0.123738	0.103321	0.085515	0.0811418	0.0519431	0.0488968
636.991	0.449546	0.439033	0.422584	0.380018	0.333476	0.314176	0.319716	0.291232	0.254365	0.224635	0.200587	0.171293	0.179062	0.135559	0.130611	0.124612	0.104551	0.0870006	0.0818684	0.0525016	0.0492066
636.001	0.452571	0.442731	0.425269	0.383256	0.335167	0.315628	0.321427	0.293355	0.256419	0.225857	0.201768	0.172169	0.179465	0.135708	0.131454	0.124381	0.104377	0.0866656	0.0820844	0.0529787	0.0499077
635.011	0.457401	0.447615	0.429037	0.386816	0.339234	0.319407	0.325058	0.295553	0.258953	0.228192	0.202809	0.172969	0.181432	0.137217	0.131979	0.125994	0.105046	0.0872574	0.0823835	0.052785	0.0496613
633.984	0.461806	0.451099	0.433994	0.388887	0.342746	0.321354	0.327063	0.298444	0.261744	0.230529	0.204104	0.175729	0.182045	0.138092	0.132643	0.126025	0.106433	0.0877887	0.083357	0.053743	0.0500524
632.994	0.465664	0.456443	0.438863	0.393871	0.346458	0.324934	0.330101	0.301998	0.26339	0.232962	0.206574	0.176869	0.182807	0.139319	0.134452	0.127913	0.106747	0.0889206	0.0836504	0.0549061	0.0508907
632.003	0.470273	0.460134	0.440755	0.396889	0.348085	0.32867	0.33258	0.302942	0.2654	0.233737	0.208549	0.177528	0.183779	0.140139	0.134756	0.127681	0.107679	0.0888884	0.0844064	0.0546783	0.0508763
631.012	0.475156	0.46438	0.444029	0.401061	0.352221	0.331304	0.335631	0.307112	0.267663	0.235671	0.209934	0.178604	0.185321	0.141015	0.136055	0.128967	0.108586	0.0900833	0.0851619	0.0554218	0.0518639
629.984	0.479027	0.468098	0.447801	0.403117	0.354108	0.333087	0.337816	0.308185	0.269694	0.237128	0.210941	0.17985	0.186391	0.141642	0.135961	0.128754	0.108924	0.0899417	0.0851724	0.0552348	0.0516119
628.993	0.483351	0.471734	0.451533	0.407738	0.357603	0.335214	0.340886	0.310822	0.271671	0.239541	0.213195	0.181347	0.187311	0.143062	0.137299	0.130233	0.109291	0.0910209	0.0856739	0.0557586	0.0525306
628.001	0.487883	0.475544	0.456	0.410828	0.360078	0.338227	0.343522	0.313307	0.273304	0.240755	0.214274	0.182157	0.188869	0.143578	0.13816	0.131273	0.109225	0.0913906	0.0860548	0.0560781	0.0521969
627.009	0.491492	0.480871	0.458134	0.413883	0.362969	0.341789	0.344705	0.316063	0.276191	0.242336	0.216206	0.183857	0.19031	0.145115	0.139029	0.1322	0.110701	0.092246	0.0875937	0.0565838	0.0527276
626.017	0.495449	0.484481	0.463106	0.416954	0.366509	0.342613	0.34748	0.318784	0.278862	0.24543	0.217431	0.184881	0.190734	0.145383	0.13905	0.131698	0.111487	0.0928533	0.0877302	0.0568094	0.0529277
624.987	0.500244	0.489281	0.466748	0.42147	0.36883	0.347185	0.350885	0.321071	0.280842	0.246254	0.219246	0.186068	0.191504	0.147205	0.140509	0.132872	0.112029	0.0933899	0.0884348	0.0577319	0.0537702
623.994	0.505181	0.492499	0.470061	0.424634	0.372692	0.349588	0.353698	0.323987	0.282907	0.248373	0.221201	0.18775	0.192778	0.147845	0.141471	0.133788	0.112525	0.0940389	0.0889155	0.0583153	0.0537182
623.001	0.508893	0.49536	0.473218	0.427151	0.374672	0.351316	0.355746	0.325256	0.284777	0.249572	0.223061	0.188656	0.193469	0.148104	0.142196	0.134568	0.112617	0.0943624	0.0890179	0.0579934	0.0542343
622.008	0.512451	0.500489	0.477048	0.430454	0.378154	0.354398	0.357307	0.328804	0.286707	0.25169	0.224307	0.189338	0.194789	0.148834	0.142843	0.134962	0.113611	0.0949775	0.0894569	0.058818	0.0543782
621.014	0.516986	0.505237	0.480605	0.43533	0.381595	0.357361	0.36064	0.3315	0.289235	0.253375	0.225875	0.19079	0.195434	0.150543	0.143376	0.135547	0.114061	0.0951049	0.0903339	0.0589625	0.0545295
619.983	0.52151	0.509864	0.485045	0.43874	0.383619	0.360454	0.363167	0.334038	0.291121	0.254713	0.226688	0.192256	0.197048	0.150898	0.14432	0.136472	0.115162	0.0959751	0.090048	0.0594894	0.0545757
618.989	0.526231	0.513045	0.489947	0.44167	0.386818	0.362363	0.366243	0.33636	0.29306	0.25616	0.22855	0.193787	0.198411	0.151807	0.145236	0.137143	0.115921	0.0967665	0.0910894	0.0597009	0.0554809
617.994	0.530122	0.519452	0.493761	0.445155	0.390022	0.366301	0.368854	0.338621	0.295717	0.259522	0.23082	0.19493	0.199533	0.153207	0.146602	0.13882	0.116727	0.0974129	0.0918291	0.0605059	0.0561048
617	0.53498	0.522548	0.495115	0.449319	0.392186	0.368612	0.370587	0.341321	0.298217	0.26044	0.231804	0.196713	0.199566	0.153751	0.146645	0.139539	0.117334	0.0978034	0.0922029	0.06135	0.0562384
616.004	0.537827	0.527932	0.502006	0.450957	0.396313	0.370931	0.374449	0.343694	0.298943	0.261736	0.233922	0.197674	0.200482	0.154349	0.147738	0.139026	0.11723	0.0981021	0.0924443	0.0612645	0.0562026
615.009	0.542553	0.530022	0.503491	0.455347	0.39784	0.373488	0.375349	0.346655	0.301386	0.263384	0.234914	0.198158	0.201806	0.155143	0.148411	0.139704	0.117955	0.0988536	0.0930227	0.0616546	0.0570079
614.013	0.54867	0.534876	0.508209	0.458791	0.402136	0.376174	0.378102	0.347979	0.303519	0.265223	0.236415	0.198926	0.202177	0.155699	0.149242	0.140589	0.118738	0.0992911	0.0934141	0.062153	0.0569384
613.018	0.550201	0.538939	0.510387	0.461325	0.403734	0.37885	0.380321	0.350275	0.305284	0.266771	0.237662	0.200134	0.203558	0.15646	0.149572	0.141499	0.118356	0.0992636	0.0934573	0.062156	0.0564662
611.984	0.55608	0.543341	0.514919	0.464993	0.406887	0.380977	0.38341	0.353232	0.307024	0.268172	0.238827	0.201321	0.204791	0.15812	0.15083	0.141664	0.119259	0.100059	0.0942676	0.0630495	0.0575268
610.988	0.558909	0.54637	0.518311	0.468381	0.409302	0.383435	0.384661	0.354851	0.309157	0.269933	0.240018	0.202374	0.205141	0.158814	0.151163	0.142918	0.119284	0.100244	0.094517	0.0627125	0.0578457
609.991	0.561916	0.549618	0.520388	0.469917	0.411716	0.38546	0.388143	0.356323	0.310764	0.270922	0.241204	0.203234	0.205926	0.159465	0.151676	0.143496	0.120447	0.100552	0.0950571	0.0627049	0.0572819
608.994	0.566597	0.552352	0.523623	0.47332	0.414315	0.387609	0.388969	0.359304	0.31251	0.273192	0.242682	0.204365	0.205973	0.159857	0.152206	0.143635	0.120449	0.101359	0.0958102	0.0632797	0.0580828
607.997	0.570204	0.557492	0.527341	0.476332	0.416409	0.390333	0.391234	0.360567	0.314535	0.27351	0.243731	0.20496	0.206811	0.15981	0.152635	0.144619	0.120571	0.101502	0.0955391	0.0633135	0.0586235
606.999	0.574326	0.560705	0.529766	0.479168	0.419631	0.392578	0.393588	0.362565	0.315394	0.275183	0.24489	0.205433	0.207871	0.161096	0.153313	0.144939	0.120856	0.101847	0.0962242	0.0637915	0.0589754
606.002	0.576522	0.563012	0.532831	0.48139	0.420728	0.393729	0.394682	0.364206	0.316022	0.275714	0.245208	0.206172	0.20867	0.160796	0.153454	0.145457	0.12148	0.102235	0.0960785	0.0635354	0.0584891
605.004	0.578297	0.566523	0.534624	0.48286	0.422249	0.396168	0.396015	0.365532	0.317908	0.276819	0.246465	0.207019	0.209223	0.161575	0.154084	0.14583	0.122111	0.102605	0.0970005	0.0643181	0.0584019
604.005	0.581771	0.569434	0.537651	0.48633	0.424901	0.39761	0.398455	0.367855	0.319153	0.278556	0.247978	0.208146	0.209802	0.162295	0.154969	0.146715	0.122802	0.103021	0.0972826	0.0648167	0.059182
603.007	0.585588	0.573053	0.540405	0.488116	0.427247	0.399304	0.400243	0.369051	0.320564	0.279013	0.248087	0.209285	0.2104	0.162846	0.154593	0.146738	0.122969	0.103612	0.0979672	0.0647649	0.0593483
602.008	0.589369	0.574897	0.543198	0.490449	0.428579	0.400132	0.400491	0.370381	0.321389	0.280139	0.248913	0.209778	0.210367	0.1631	0.154972	0.147274	0.123136	0.103207	0.0980489	0.0651399	0.0593187
601.009	0.592842	0.578286	0.545642	0.493648	0.431593	0.402175	0.402735	0.371284	0.323865	0.281402	0.25007	0.210146	0.211505	0.16361	0.15612	0.147843	0.123615	0.104164	0.0981939	0.0649521	0.0598765
600.009	0.592935	0.581244	0.547275	0.494512	0.431973	0.403698	0.404055	0.373014	0.323737	0.281971	0.250494	0.210024	0.210925	0.163805	0.156126	0.14736	0.123344	0.103911	0.0979533	0.0652086	0.0597201
599.01	0.595725	0.582536	0.549713	0.495278	0.43264	0.403796	0.40435	0.373838	0.324311	0.28201	0.250714	0.209969	0.211737	0.16336	0.15558	0.147037	0.123085	0.103951	0.0974858	0.06511	0.0597005
598.01	0.597884	0.584737	0.551045	0.497958	0.43416	0.405726	0.40617	0.37468	0.325099	0.282919	0.251465	0.210808	0.213031	0.164102	0.156578	0.148865	0.12348	0.104277	0.0979762	0.0653552	0.0603371
597.01	0.599795	0.586967	0.552719	0.498436	0.435764	0.406911	0.407128	0.37578	0.325679	0.283792	0.25179	0.21152	0.212903	0.164518	0.156797	0.148736	0.124425	0.104622	0.0984862	0.0657364	0.0593501
596.009	0.602382	0.589233	0.553733	0.501629	0.43699	0.407376	0.407568	0.377286	0.327137	0.284419	0.252678	0.211407	0.212084	0.16497	0.157017	0.148926	0.124283	0.104337	0.0984962	0.0660362	0.0599253
595.008	0.603711	0.590973	0.556665	0.502001	0.438022	0.409374	0.408916	0.37776	0.327995	0.284707	0.25317	0.212099	0.213157	0.165502	0.157116	0.149195	0.124417	0.104931	0.0989326	0.0662722	0.0604891
594.008	0.604998	0.592965	0.558051	0.5033	0.439869	0.410097	0.410179	0.378317	0.327726	0.285365	0.253651	0.212448	0.21302	0.165531	0.157296	0.149475	0.12532	0.105365	0.0990829	0.0665466	0.0605684
593.006	0.60715	0.595158	0.559479	0.505013	0.439772	0.410087	0.410798	0.379283	0.328507	0.284988	0.253452	0.212255	0.213578	0.165378	0.157361	0.149958	0.123989	0.105386	0.0989033	0.0659288	0.0605348
592.005	0.610857	0.595721	0.560674	0.505189	0.441117	0.411597	0.410967	0.379364	0.328641	0.285721	0.254197	0.212678	0.21367	0.165638	0.158436	0.149738	0.125185	0.105117	0.0991274	0.0666396	0.0608108
591.003	0.609285	0.596464	0.561147	0.506234	0.441151	0.411069	0.411596	0.380576	0.329004	0.285151	0.253905	0.212618	0.214817	0.164957	0.157578	0.149207	0.124583	0.105294	0.0986362	0.0663173	0.0605951
590.001	0.609752	0.597592	0.562777	0.506894	0.44162	0.412038	0.412485	0.379669	0.329271	0.285698	0.253445	0.212258	0.213465	0.165198	0.157333	0.149471	0.124308	0.105043	0.0990252	0.0662949	0.0607028
588.999	0.611339	0.599015	0.563222	0.507326	0.442509	0.41236	0.412164	0.380665	0.329156	0.285666	0.254007	0.21266	0.214492	0.165359	0.157834	0.149892	0.125006	0.105968	0.0993054	0.0667633	0.0612144
587.996	0.612595	0.59932	0.563261	0.508455	0.442157	0.412718	0.41263	0.381112	0.329228	0.28566	0.253952	0.212466	0.214021	0.165741	0.156981	0.150178	0.124943	0.105154	0.0996647	0.0665488	0.060879
586.994	0.613566	0.600437	0.563516	0.506997	0.442011	0.412694	0.411849	0.380172	0.329026	0.285188	0.253888	0.211889	0.213546	0.165547	0.157143	0.149358	0.124244	0.105164	0.0991257	0.0669093	0.0607807
585.991	0.613264	0.598794	0.564524	0.508316	0.442667	0.412552	0.411799	0.379614	0.328181	0.284712	0.253458	0.211693	0.212821	0.165301	0.156921	0.149233	0.124025	0.105337	0.099128	0.0666091	0.0608431
584.987	0.613381	0.600185	0.563515	0.50665	0.441856	0.411481	0.411439	0.378429	0.328493	0.284193	0.252697	0.211035	0.212171	0.164443	0.156314	0.149053	0.124287	0.105122	0.0987536	0.0664877	0.0603416
583.984	0.613761	0.598981	0.562852	0.507158	0.440611	0.4109	0.411437	0.378558	0.327443	0.283662	0.251769	0.210708	0.211401	0.164006	0.155648	0.148395	0.123584	0.104729	0.0985524	0.0662178	0.060372
583.017	0.612623	0.599165	0.561271	0.50644	0.440005	0.409913	0.409588	0.376742	0.326523	0.282642	0.251016	0.209472	0.210841	0.162942	0.155591	0.147756	0.123163	0.104231	0.0980635	0.0655822	0.0603678
582.013	0.611663	0.5979	0.561516	0.505123	0.43957	0.409034	0.409658	0.377229	0.326219	0.282768	0.250016	0.209795	0.211193	0.163261	0.155433	0.147748	0.123322	0.104123	0.0979836	0.0660998	0.0609488
581.009	0.61132	0.596393	0.561085	0.504745	0.43854	0.408647	0.408593	0.376256	0.324999	0.281222	0.249537	0.208723	0.210162	0.162444	0.154573	0.147323	0.122531	0.104144	0.0981734	0.0659892	0.0603631
580.004	0.610628	0.596314	0.559519	0.50327	0.437641	0.407552	0.407393	0.374918	0.324069	0.28008	0.249183	0.208294	0.209507	0.161925	0.154188	0.147493	0.122504	0.103499	0.0976287	0.0657205	0.0606414
578.999	0.608279	0.593151	0.557542	0.501704	0.435735	0.405458	0.406084	0.373425	0.322282	0.279175	0.24766	0.206807	0.208498	0.160849	0.153919	0.146402	0.121132	0.103001	0.0972415	0.0651891	0.0597787
577.994	0.60616	0.592089	0.556127	0.499685	0.434415	0.403813	0.404861	0.371865	0.321126	0.277919	0.246528	0.206086	0.207826	0.160416	0.152972	0.145872	0.120908	0.102908	0.0965951	0.0649513	0.0598487
576.989	0.603528	0.590395	0.554927	0.498181	0.432443	0.40275	0.403646	0.370161	0.319592	0.276347	0.2453	0.204829	0.2066	0.159367	0.15203	0.146049	0.120808	0.102151	0.0964581	0.0646248	0.0597686
575.983	0.602782	0.588889	0.553388	0.496865	0.430742	0.401267	0.402729	0.368856	0.318575	0.275583	0.244675	0.204381	0.206832	0.159425	0.151765	0.145719	0.120614	0.102161	0.0961815	0.0646168	0.059685
575.015	0.600625	0.587515	0.552087	0.495145	0.429957	0.399949	0.400622	0.367635	0.31714	0.274734	0.243405	0.203839	0.205577	0.159077	0.151507	0.14489	0.120458	0.102065	0.09633	0.0644482	0.0596877
574.009	0.598072	0.584056	0.548748	0.492206	0.427399	0.397223	0.397922	0.365546	0.315079	0.272709	0.24153	0.202074	0.204691	0.157073	0.150471	0.143438	0.118778	0.100986	0.0950542	0.0639965	0.0588256
573.003	0.595241	0.582253	0.546557	0.48937	0.42474	0.394939	0.396632	0.363387	0.313503	0.27089	0.24024	0.200619	0.203924	0.156239	0.149746	0.143028	0.118341	0.100406	0.0947053	0.063491	0.0586426
571.996	0.593014	0.580035	0.544424	0.487932	0.423903	0.39388	0.395373	0.362563	0.311829	0.270181	0.239452	0.20014	0.202753	0.156073	0.148881	0.143305	0.118869	0.100289	0.0950813	0.06388	0.0587091
570.989	0.590806	0.576956	0.542003	0.484753	0.420969	0.390975	0.392495	0.359621	0.309334	0.267768	0.237602	0.198662	0.200974	0.154868	0.147914	0.141595	0.117448	0.099551	0.0944243	0.0632736	0.0581842
569.982	0.587475	0.573724	0.538894	0.482746	0.41777	0.388948	0.390241	0.357384	0.307465	0.266229	0.23572	0.197165	0.200239	0.153748	0.147663	0.14148	0.117118	0.099025	0.0934845	0.0631207	0.0580558
569.012	0.582966	0.569966	0.536627	0.479517	0.415697	0.386135	0.388786	0.355214	0.306002	0.264292	0.233704	0.195594	0.19912	0.152298	0.146468	0.140064	0.115615	0.0984965	0.093204	0.0624154	0.0578352
568.004	0.580646	0.56621	0.53398	0.47637	0.412324	0.383566	0.386523	0.351958	0.302809	0.261729	0.232088	0.194277	0.19833	0.151626	0.144854	0.139364	0.115673	0.097749	0.0926005	0.0623431	0.0578074
566.997	0.57569	0.562436	0.530427	0.473093	0.409714	0.380681	0.383479	0.349296	0.300159	0.260292	0.230277	0.193051	0.197278	0.150352	0.144419	0.138917	0.114974	0.0975695	0.0921906	0.0618086	0.0576852
565.989	0.571447	0.55892	0.526748	0.469788	0.407048	0.377604	0.381178	0.34715	0.298243	0.257824	0.228847	0.191237	0.195894	0.149753	0.143423	0.137848	0.114347	0.0971492	0.0916773	0.0615532	0.0569846
565.018	0.567743	0.555086	0.521396	0.465338	0.404	0.374973	0.377679	0.344965	0.295498	0.255807	0.226558	0.189789	0.193543	0.148078	0.142474	0.136566	0.113086	0.0964224	0.0912109	0.0612505	0.0571186
564.009	0.56358	0.551	0.518673	0.46242	0.399564	0.371962	0.375348	0.341022	0.293866	0.254084	0.224753	0.188498	0.193342	0.147532	0.141862	0.136333	0.113347	0.0962728	0.0910288	0.0615209	0.0574416
563	0.557826	0.54582	0.513648	0.458241	0.396024	0.367934	0.371722	0.337274	0.29066	0.250136	0.222458	0.186221	0.191218	0.14543	0.139868	0.134801	0.11134	0.0949298	0.0898353	0.0602526	0.056074
561.991	0.553593	0.540854	0.508376	0.453182	0.391717	0.364012	0.367802	0.33385	0.287104	0.247787	0.21984	0.184532	0.190098	0.143758	0.138651	0.134167	0.110924	0.0940494	0.0888927	0.0596247	0.0560055
560.982	0.549495	0.536097	0.506094	0.449873	0.388891	0.360733	0.36604	0.331336	0.284429	0.246127	0.217689	0.182616	0.188123	0.142837	0.137708	0.133165	0.110257	0.093369	0.0888101	0.0595133	0.0561892
560.01	0.543757	0.530355	0.500428	0.445552	0.384707	0.357383	0.361893	0.328067	0.28153	0.243273	0.215369	0.181316	0.187276	0.141936	0.136562	0.132479	0.109739	0.093178	0.0880225	0.0597515	0.0557616
559	0.538574	0.52608	0.496671	0.440926	0.380687	0.353956	0.359295	0.324089	0.279113	0.240575	0.213786	0.179923	0.185814	0.14031	0.135656	0.131426	0.108799	0.0926787	0.087724	0.0589985	0.0558617
557.99	0.532023	0.519628	0.491152	0.435031	0.375336	0.349435	0.354057	0.320103	0.27416	0.23782	0.210377	0.176847	0.183297	0.1383	0.134195	0.130152	0.106978	0.0915051	0.0865153	0.0582784	0.0553357
557.017	0.527312	0.514903	0.485426	0.430843	0.371968	0.345415	0.350139	0.317083	0.271832	0.235294	0.208692	0.175509	0.182018	0.137692	0.132767	0.129596	0.106838	0.0910597	0.0864285	0.0582968	0.0554
556.007	0.521439	0.509509	0.481332	0.426105	0.367959	0.341911	0.346321	0.31322	0.268881	0.232066	0.205898	0.173638	0.180362	0.136129	0.13145	0.12792	0.105511	0.089917	0.0855154	0.0577991	0.0549337
554.996	0.515222	0.502961	0.475089	0.421539	0.36295	0.337007	0.34313	0.308538	0.264887	0.228886	0.203198	0.171423	0.178158	0.13417	0.130014	0.126803	0.104544	0.0890426	0.0845232	0.0570883	0.0549926
553.985	0.509058	0.496687	0.470761	0.416131	0.358944	0.333044	0.339783	0.305682	0.261675	0.226873	0.200867	0.169211	0.177201	0.13287	0.128996	0.126152	0.10388	0.088586	0.0839041	0.0564685	0.0545125
553.011	0.503366	0.490564	0.465009	0.411464	0.354028	0.329223	0.335052	0.301643	0.258546	0.223862	0.198166	0.167309	0.174779	0.131742	0.127738	0.125226	0.103182	0.087774	0.0835156	0.0566195	0.0541307
552	0.496975	0.484555	0.459733	0.405624	0.350101	0.324649	0.330956	0.29792	0.254948	0.220705	0.195959	0.165795	0.172943	0.13	0.126147	0.124099	0.101994	0.0871856	0.0830478	0.0559537	0.0540802
550.988	0.490452	0.479531	0.454305	0.400157	0.345716	0.321103	0.326738	0.293862	0.251935	0.217819	0.193384	0.163658	0.171549	0.128731	0.125283	0.122836	0.10104	0.0864132	0.0820691	0.0559524	0.0540167
550.013	0.484715	0.472697	0.447756	0.395746	0.340883	0.316374	0.323112	0.290629	0.248775	0.215144	0.190969	0.162197	0.170385	0.127253	0.124437	0.122437	0.100465	0.0858167	0.0817599	0.055598	0.0539979
549.001	0.477485	0.465987	0.442501	0.389904	0.335849	0.311641	0.3193	0.285416	0.244486	0.211332	0.187709	0.158961	0.168203	0.125446	0.122563	0.119955	0.09873	0.084675	0.0803397	0.0544373	0.0533157
547.989	0.471072	0.460177	0.437212	0.384898	0.330918	0.30778	0.315181	0.281637	0.241268	0.208773	0.185482	0.156972	0.166663	0.124163	0.121505	0.119836	0.0983544	0.0838132	0.0799174	0.0540791	0.0531244
547.014	0.464947	0.454004	0.431543	0.380065	0.327358	0.303669	0.311575	0.278204	0.238052	0.206261	0.182514	0.155522	0.165512	0.122863	0.120276	0.119283	0.0973976	0.0834437	0.0795346	0.053493	0.0530315
546.001	0.457894	0.447502	0.425474	0.373955	0.321763	0.299206	0.306532	0.273636	0.234289	0.202978	0.179671	0.153201	0.162901	0.120926	0.118466	0.117711	0.0962378	0.0822574	0.078602	0.0530751	0.0528967
544.988	0.451448	0.439958	0.418897	0.368015	0.316428	0.294411	0.302611	0.269202	0.230284	0.199489	0.177059	0.150834	0.161592	0.119618	0.117055	0.116361	0.0952572	0.0815511	0.0777146	0.0527927	0.0527328
544.012	0.444275	0.433987	0.413463	0.363099	0.311712	0.289737	0.29876	0.264978	0.227015	0.196669	0.174573	0.148778	0.159785	0.118004	0.116106	0.115904	0.0944267	0.0806909	0.0773234	0.0523864	0.0525779
542.998	0.437375	0.426781	0.407053	0.356828	0.306638	0.284639	0.294463	0.260471	0.223018	0.193114	0.171662	0.146104	0.158252	0.116116	0.114321	0.114061	0.0927551	0.0794809	0.0760275	0.0513294	0.0517947
541.984	0.430373	0.420491	0.402278	0.351793	0.301973	0.280706	0.291239	0.256813	0.219558	0.190733	0.169168	0.144293	0.157021	0.114936	0.113646	0.114486	0.0925537	0.0789733	0.0758665	0.0511477	0.0518339
541.008	0.424125	0.415293	0.397163	0.347147	0.298333	0.277478	0.286808	0.253784	0.217029	0.188937	0.167213	0.143657	0.156209	0.114422	0.112564	0.11307	0.0931232	0.0791771	0.0762642	0.0516041	0.0518574
539.993	0.416562	0.407395	0.389592	0.340339	0.292711	0.271569	0.281466	0.248877	0.21288	0.185117	0.164013	0.140917	0.152541	0.112556	0.110765	0.111269	0.0913651	0.0783285	0.075366	0.0512095	0.0518035
539.017	0.409309	0.400192	0.382753	0.334283	0.287062	0.266783	0.276861	0.243949	0.208961	0.18122	0.161231	0.138317	0.151459	0.110523	0.109454	0.110513	0.0902974	0.0774394	0.0742371	0.0503528	0.0518238
538.002	0.400973	0.391686	0.37557	0.327549	0.281092	0.261255	0.273062	0.238744	0.204274	0.177374	0.157958	0.135638	0.149576	0.108824	0.108187	0.108832	0.0884618	0.0760997	0.0731711	0.0497243	0.0514047
536.987	0.393688	0.385107	0.370251	0.32251	0.27634	0.256773	0.268805	0.234743	0.200722	0.174875	0.155225	0.133915	0.147221	0.107238	0.106915	0.10809	0.0883892	0.0753976	0.0728997	0.0492126	0.0509088
536.009	0.38687	0.378449	0.363422	0.316759	0.27143	0.252446	0.263723	0.230683	0.197603	0.171969	0.152854	0.132038	0.145581	0.106217	0.105233	0.106564	0.0874652	0.0749528	0.0725203	0.0490752	0.0512796
534.994	0.379352	0.370701	0.356597	0.309849	0.265445	0.247127	0.259419	0.225819	0.193292	0.16793	0.149588	0.129179	0.144374	0.103808	0.104387	0.105649	0.0857346	0.0738271	0.0708937	0.0481704	0.0507876
534.016	0.371019	0.363456	0.350846	0.304216	0.260309	0.242405	0.25608	0.221485	0.189466	0.165077	0.146831	0.127218	0.143751	0.102596	0.103071	0.105581	0.0857124	0.0731664	0.070911	0.047589	0.0504793
533	0.36402	0.356737	0.343742	0.298159	0.255516	0.23757	0.25059	0.217314	0.186118	0.162606	0.144383	0.125563	0.139499	0.101467	0.101283	0.104345	0.0848462	0.0727308	0.0705257	0.0478802	0.0503281
531.984	0.357394	0.349415	0.337177	0.292463	0.250192	0.232988	0.246104	0.212837	0.182657	0.15876	0.141551	0.12323	0.138164	0.0998571	0.100232	0.102794	0.083383	0.0720218	0.0696393	0.0472798	0.0503625
531.005	0.349968	0.34234	0.330778	0.286789	0.24486	0.22835	0.242315	0.208574	0.178886	0.15577	0.139189	0.120933	0.136521	0.0983211	0.0993286	0.101827	0.0826235	0.0710431	0.0688977	0.0468614	0.0503879
529.988	0.342176	0.334378	0.3246	0.2805	0.239136	0.223099	0.238189	0.203681	0.174577	0.151953	0.136008	0.118259	0.136421	0.0962212	0.0977458	0.100675	0.0811213	0.0698648	0.0677767	0.0459943	0.0496837
529.009	0.335726	0.329433	0.319824	0.276048	0.235797	0.219943	0.234496	0.200766	0.171891	0.150996	0.134164	0.117984	0.134374	0.0959123	0.0972296	0.100304	0.0823307	0.0702605	0.0688873	0.0461815	0.0496468
527.992	0.328257	0.32205	0.312406	0.269682	0.230442	0.214789	0.228403	0.196229	0.168268	0.147342	0.131194	0.115809	0.130692	0.0943936	0.0949967	0.0982966	0.0806289	0.0694034	0.0676868	0.0459077	0.0495717
527.012	0.321918	0.315552	0.306936	0.264656	0.225666	0.210916	0.225635	0.192338	0.165014	0.14421	0.129078	0.113701	0.130292	0.0929307	0.094119	0.0977487	0.0797935	0.0687166	0.067072	0.0455211	0.0495953
525.995	0.314717	0.309174	0.300513	0.25927	0.221127	0.206284	0.221573	0.188574	0.162035	0.141957	0.126413	0.111845	0.128739	0.0918968	0.0932494	0.0970968	0.079362	0.0682114	0.0667597	0.045276	0.0493804
525.015	0.308952	0.303129	0.295514	0.254222	0.216763	0.202421	0.216795	0.184928	0.159001	0.139844	0.124565	0.110382	0.126284	0.0904109	0.0919144	0.0958234	0.078552	0.0677341	0.0662577	0.0449956	0.0494536
523.997	0.302267	0.296786	0.289222	0.248912	0.211826	0.198048	0.213386	0.181033	0.155666	0.136337	0.122077	0.108262	0.125008	0.0890613	0.0909872	0.0954495	0.0774483	0.0669881	0.0655292	0.0445255	0.0493372
523.016	0.296297	0.290747	0.283937	0.244181	0.207832	0.194334	0.209668	0.177522	0.152629	0.13433	0.119724	0.106568	0.124368	0.0880286	0.0903947	0.094213	0.0770048	0.0668155	0.0653364	0.0444599	0.0495486
521.998	0.289351	0.284291	0.277918	0.238914	0.203363	0.189749	0.205797	0.17367	0.149309	0.131271	0.117906	0.104723	0.122548	0.0866825	0.0892702	0.093061	0.0760164	0.0657192	0.0644317	0.0441664	0.0489441
521.017	0.283541	0.278346	0.272249	0.23403	0.198234	0.185925	0.202749	0.169864	0.146262	0.128174	0.11549	0.102835	0.121355	0.0854155	0.0877969	0.0918444	0.0753732	0.0649463	0.0640856	0.0434405	0.0488054
519.998	0.277506	0.27207	0.267639	0.229006	0.194441	0.182179	0.198859	0.166539	0.143138	0.126026	0.113061	0.101508	0.12023	0.0840662	0.0873845	0.0918608	0.0747127	0.0649485	0.0638407	0.0436442	0.0487648
519.016	0.270992	0.267043	0.263001	0.224714	0.190693	0.178932	0.195654	0.162969	0.140556	0.123624	0.11134	0.100142	0.119763	0.0834623	0.0862853	0.091443	0.0748883	0.0643628	0.0635949	0.0433402	0.0487875
517.997	0.265824	0.261734	0.257393	0.220141	0.187407	0.175307	0.192053	0.160113	0.13813	0.121965	0.109641	0.0988242	0.117368	0.0826798	0.0854109	0.0906386	0.0742898	0.0643998	0.0636581	0.0432676	0.0488167
517.015	0.260045	0.25648	0.25214	0.215534	0.183384	0.17148	0.188723	0.157083	0.135248	0.119491	0.107242	0.0973807	0.115858	0.0812783	0.0842105	0.0896708	0.0735012	0.063541	0.0632195	0.0427959	0.0486018
515.995	0.254371	0.250739	0.247004	0.21101	0.179126	0.167962	0.185507	0.153339	0.132719	0.117091	0.105431	0.0959044	0.114906	0.080377	0.0832847	0.0887658	0.0727894	0.0632829	0.0624506	0.0431074	0.048783
515.013	0.248979	0.244915	0.242884	0.206812	0.175401	0.164516	0.18226	0.150478	0.130011	0.114864	0.103513	0.0942449	0.113431	0.0792386	0.082629	0.0880626	0.0725698	0.0626971	0.0621242	0.0427104	0.0485341
513.993	0.24347	0.240114	0.23788	0.202368	0.17154	0.160701	0.178646	0.147029	0.127325	0.112603	0.101522	0.092865	0.112842	0.0784616	0.0822499	0.0872448	0.0713959	0.0622805	0.0616677	0.0421725	0.048881
513.01	0.238253	0.235413	0.23392	0.198839	0.167825	0.157891	0.176285	0.144642	0.125171	0.110716	0.0999306	0.091696	0.112831	0.0776063	0.0817722	0.0867242	0.0713132	0.0618212	0.0614982	0.0422696	0.0487784
511.99	0.232715	0.229853	0.228986	0.194056	0.164244	0.154277	0.173283	0.141188	0.12225	0.108814	0.0981752	0.0901769	0.110972	0.0762198	0.0802772	0.087356	0.0707488	0.0614521	0.060994	0.0420798	0.0484204
511.007	0.227447	0.225222	0.225263	0.190362	0.16088	0.151252	0.170824	0.138012	0.120108	0.106399	0.0961571	0.0887636	0.110941	0.0755291	0.0797017	0.0860327	0.0703761	0.061006	0.0608384	0.0420736	0.0482909
509.986	0.223049	0.220306	0.220776	0.186485	0.157737	0.148427	0.169127	0.135775	0.117977	0.104901	0.0949548	0.0877888	0.109096	0.0752124	0.0797554	0.0859645	0.0702534	0.0615231	0.0608872	0.042525	0.0487087
509.002	0.21765	0.215195	0.215759	0.182441	0.154049	0.144932	0.164526	0.132633	0.115036	0.102719	0.0932418	0.0862286	0.108236	0.0741652	0.0785938	0.0853691	0.0694612	0.0605735	0.0603571	0.0417626	0.0482555
508.018	0.213541	0.211048	0.212221	0.178919	0.150942	0.142893	0.163276	0.130273	0.113219	0.101248	0.0917579	0.0854494	0.107403	0.0732119	0.0777856	0.0842976	0.0691193	0.0604306	0.0605528	0.0414983	0.0484132
506.997	0.209039	0.206574	0.207568	0.175482	0.148161	0.13958	0.15953	0.127652	0.111144	0.0991807	0.0905485	0.0842982	0.105906	0.0726211	0.0774932	0.0836709	0.0687847	0.0602684	0.0603447	0.0418156	0.0487525
506.012	0.204985	0.202807	0.204561	0.172027	0.145103	0.137023	0.157255	0.125496	0.10901	0.0974882	0.0889034	0.0832015	0.105569	0.072064	0.0766993	0.0828175	0.0682845	0.059983	0.0595131	0.0416289	0.0487051
504.99	0.20065	0.198454	0.200769	0.168544	0.141935	0.134506	0.154551	0.123089	0.106819	0.0957879	0.0875236	0.0820837	0.104121	0.071036	0.0760397	0.0827348	0.0683486	0.0596488	0.0597825	0.0418046	0.0485148
504.006	0.196657	0.194825	0.196733	0.165477	0.139434	0.131781	0.151927	0.120624	0.105005	0.0943835	0.0861477	0.0812697	0.103143	0.0703335	0.075253	0.0824046	0.0678491	0.0592482	0.0595489	0.041389	0.04869
502.983	0.193194	0.191171	0.194136	0.162826	0.137221	0.130094	0.150292	0.11897	0.103767	0.0932036	0.0852278	0.080402	0.10259	0.0700514	0.0748715	0.0815998	0.0673799	0.0594254	0.0598374	0.0412842	0.0490201
501.998	0.18962	0.187761	0.190768	0.159734	0.135191	0.127626	0.147672	0.117029	0.101916	0.0918827	0.0842738	0.0796243	0.101749	0.0694434	0.0749834	0.0810629	0.0672264	0.0591867	0.0595081	0.0418758	0.0487298
501.013	0.186681	0.185687	0.188246	0.157614	0.132687	0.125799	0.146998	0.115219	0.100778	0.090426	0.0830089	0.0787197	0.101623	0.0688252	0.0743328	0.081129	0.067126	0.0591828	0.0593599	0.0416256	0.0490818
499.99	0.183788	0.182174	0.185535	0.155264	0.1308	0.123576	0.145012	0.113844	0.0991436	0.0896255	0.0821719	0.0780457	0.101098	0.068285	0.0740691	0.08118	0.0667162	0.0590794	0.0594891	0.0415313	0.0491905
499.004	0.180495	0.179203	0.1826	0.152727	0.128756	0.121991	0.142666	0.111561	0.0975813	0.0882655	0.0811605	0.0776297	0.0999449	0.0678195	0.0737111	0.0800702	0.0665457	0.0589814	0.0593067	0.0416215	0.0492858
498.018	0.178292	0.176828	0.181742	0.150864	0.126928	0.120567	0.14152	0.110544	0.0965965	0.0873879	0.0804683	0.076969	0.10025	0.0677557	0.0735408	0.0803848	0.0667162	0.0590204	0.0591724	0.0416173	0.0495633
496.994	0.175656	0.17457	0.178858	0.149061	0.12534	0.119151	0.140177	0.109136	0.0954469	0.0865282	0.0796753	0.0765086	0.0998602	0.0673967	0.0735336	0.0794684	0.0668496	0.0588686	0.0595251	0.0415639	0.0493525
496.008	0.173304	0.17266	0.177308	0.147286	0.123795	0.117474	0.138976	0.107871	0.0945281	0.085579	0.0790865	0.0758539	0.0989736	0.0670479	0.0726089	0.0802654	0.0665537	0.0587059	0.0594639	0.0418651	0.0495895
494.984	0.171921	0.170804	0.174993	0.145657	0.122652	0.116228	0.137627	0.107063	0.093715	0.0850979	0.0784198	0.075502	0.0987671	0.0669412	0.0726632	0.0793302	0.0666989	0.0589267	0.0592485	0.0419141	0.0497395
493.997	0.170214	0.16885	0.173659	0.144018	0.12122	0.115551	0.136884	0.105917	0.0928891	0.0841803	0.0779247	0.0750099	0.0989062	0.0666444	0.0726003	0.0790886	0.066296	0.058845	0.0595081	0.0421113	0.0497184
493.01	0.168122	0.166472	0.171759	0.142634	0.11969	0.113857	0.136341	0.104534	0.0915485	0.0828451	0.0769393	0.0741023	0.0990014	0.0659176	0.0727193	0.0787868	0.0654483	0.058209	0.0586486	0.0416185	0.0493362
491.985	0.166248	0.165715	0.17227	0.141736	0.118961	0.113106	0.136214	0.104002	0.0911493	0.0832431	0.0767136	0.0745611	0.0991017	0.0664963	0.072372	0.0796509	0.066917	0.0588643	0.0596879	0.0419389	0.0498813
490.998	0.165531	0.165078	0.170282	0.14109	0.118576	0.113051	0.134507	0.1036	0.091202	0.08321	0.0767073	0.0749134	0.0986918	0.0665365	0.0724137	0.0792858	0.0669087	0.0593889	0.0599785	0.042482	0.0500084
490.011	0.164901	0.1638	0.168892	0.140251	0.117778	0.111907	0.133676	0.103093	0.0905172	0.0824005	0.0764802	0.0742801	0.0981385	0.0662337	0.0722788	0.079114	0.0662198	0.0590784	0.0597425	0.0426138	0.0501899
488.985	0.163806	0.16262	0.168635	0.139268	0.11672	0.111285	0.1336	0.102192	0.0897594	0.0817952	0.0757859	0.0736762	0.0990333	0.0658786	0.072637	0.0789727	0.0658918	0.0588122	0.0593486	0.0423241	0.05012
487.997	0.162509	0.16181	0.168301	0.138721	0.11607	0.110654	0.134253	0.101585	0.0894338	0.0817784	0.0755201	0.0737576	0.0994016	0.0659971	0.0724307	0.0795144	0.0669562	0.0589641	0.0597489	0.0423316	0.0501495
487.009	0.162193	0.161848	0.168008	0.13869	0.116062	0.11049	0.133113	0.101544	0.0895499	0.0820716	0.0757075	0.0741413	0.0984659	0.0661672	0.0725046	0.0793003	0.0673749	0.0594411	0.0603825	0.0426974	0.0502795
485.983	0.162534	0.161525	0.167577	0.138313	0.115924	0.110503	0.132586	0.101652	0.089401	0.0815207	0.0757797	0.0739273	0.0983376	0.0662452	0.072311	0.0787688	0.0663622	0.0594219	0.0601164	0.0429405	0.0505746
484.995	0.162553	0.161238	0.16787	0.138217	0.115774	0.110468	0.134272	0.101484	0.0891522	0.0812078	0.0756797	0.0736041	0.100154	0.0659316	0.0731993	0.079524	0.0662425	0.0592236	0.0600171	0.0429518	0.0506679
484.006	0.161805	0.161871	0.168889	0.138636	0.116051	0.110551	0.133938	0.101312	0.0894181	0.0822701	0.0760898	0.0742975	0.0999015	0.0667041	0.0735203	0.0806279	0.0681229	0.0599672	0.0615438	0.0431158	0.0509001
483.017	0.163222	0.163212	0.16874	0.139373	0.11699	0.111464	0.133808	0.102413	0.0905624	0.0829957	0.0768541	0.0754773	0.0988347	0.0675837	0.0730471	0.0806093	0.0685452	0.060898	0.0620245	0.0442601	0.0514425
481.99	0.164251	0.163943	0.169148	0.140026	0.117451	0.111619	0.133243	0.102806	0.0905291	0.0831447	0.0769751	0.0754399	0.0988486	0.0675362	0.0736328	0.0804871	0.0683721	0.0610125	0.0619497	0.0441942	0.0517776
481.001	0.165421	0.164856	0.169529	0.140725	0.117947	0.112605	0.133501	0.103321	0.0913255	0.0834061	0.0774453	0.0757037	0.0996364	0.0677689	0.0739798	0.0803322	0.0685287	0.0613196	0.0619598	0.044246	0.0518873
480.011	0.167284	0.16654	0.171868	0.141853	0.119388	0.113417	0.135285	0.104467	0.0921503	0.0841946	0.078345	0.0763997	0.100529	0.0684492	0.0751732	0.0813713	0.0690509	0.0618412	0.0622684	0.0450384	0.052002
478.984	0.168508	0.167867	0.173044	0.143213	0.120102	0.114322	0.136416	0.10511	0.0927337	0.0848994	0.0789092	0.0768033	0.101453	0.0690494	0.0753262	0.0817396	0.0695212	0.0620642	0.0627547	0.0451836	0.0523939
477.994	0.17038	0.169562	0.174752	0.144254	0.121053	0.115247	0.13697	0.106354	0.0935929	0.0854857	0.0794936	0.0774258	0.10195	0.0692847	0.0754322	0.0818352	0.0698667	0.0623485	0.0629381	0.0452358	0.0522997
477.004	0.17254	0.172159	0.17657	0.146323	0.12282	0.116812	0.138674	0.107783	0.0951908	0.08695	0.081105	0.0787426	0.102556	0.0703804	0.0763946	0.0827755	0.0705634	0.0632648	0.064092	0.0458812	0.0531416
476.014	0.175142	0.174228	0.177943	0.148194	0.12442	0.118191	0.139106	0.108994	0.0961321	0.0879815	0.0816996	0.0794646	0.103562	0.0708215	0.0769186	0.0824913	0.0713645	0.063409	0.0643032	0.0458901	0.0530792
474.985	0.178134	0.177238	0.181072	0.150597	0.12657	0.120135	0.141298	0.11062	0.0977937	0.0892457	0.0829675	0.0804094	0.103956	0.0717402	0.0773638	0.083337	0.071507	0.0640733	0.0645965	0.0466921	0.0536351
473.995	0.181097	0.179874	0.183858	0.152735	0.128367	0.121833	0.14319	0.112654	0.0994326	0.0906322	0.0842439	0.0815621	0.105347	0.0728765	0.0785156	0.0845945	0.07222	0.0646514	0.0654094	0.0467712	0.0537483
473.004	0.184168	0.183289	0.186144	0.155446	0.130736	0.124389	0.145267	0.114701	0.101253	0.0923629	0.0856489	0.0827835	0.107006	0.0736367	0.0791868	0.0857754	0.0729189	0.0655016	0.0656808	0.0475244	0.0541417
472.013	0.187572	0.186445	0.189773	0.157896	0.132719	0.126101	0.146789	0.1163	0.10254	0.0937267	0.0872142	0.0838751	0.107255	0.074254	0.0801054	0.0856455	0.0732678	0.0654717	0.0657386	0.0473766	0.0540357
470.983	0.191257	0.190486	0.192868	0.16118	0.135867	0.128783	0.149562	0.118674	0.104875	0.0955211	0.0890548	0.0855184	0.108632	0.0756326	0.0812135	0.0868055	0.0742934	0.0663101	0.0667124	0.0481129	0.0542582
469.992	0.196154	0.194842	0.196654	0.164925	0.138994	0.131687	0.152198	0.121765	0.107289	0.0977019	0.0911645	0.0872262	0.110458	0.0771086	0.0825865	0.0877219	0.0756682	0.0672452	0.0674773	0.048706	0.05504
469	0.200264	0.198782	0.200959	0.168409	0.142132	0.134464	0.155411	0.124352	0.109605	0.0996395	0.0927945	0.0886959	0.112088	0.078194	0.0834793	0.0884883	0.0759309	0.0678197	0.0679274	0.0490565	0.0550866
468.009	0.205042	0.204165	0.205695	0.172619	0.14568	0.138528	0.157898	0.127489	0.112786	0.102578	0.0951724	0.0909197	0.114233	0.0800104	0.0853905	0.0905939	0.0775114	0.0690084	0.0691298	0.0500065	0.0556999
467.017	0.209937	0.208461	0.209642	0.176246	0.14914	0.140832	0.160948	0.130496	0.115355	0.104867	0.097525	0.0927201	0.115309	0.0813094	0.0864463	0.0912317	0.0783997	0.0695941	0.0697272	0.049977	0.0558171
465.986	0.216004	0.214269	0.214378	0.180975	0.153735	0.145154	0.164453	0.134468	0.119165	0.107776	0.100516	0.0951825	0.117524	0.0834166	0.0882237	0.092421	0.0792557	0.070846	0.070569	0.0508459	0.05631
464.994	0.222198	0.220772	0.220961	0.186602	0.158471	0.149736	0.168156	0.138782	0.122913	0.111776	0.103761	0.098377	0.120687	0.0856716	0.0905178	0.0948868	0.0815262	0.0726258	0.0721883	0.0521361	0.0570023
464.002	0.228616	0.227055	0.22582	0.192203	0.163183	0.15418	0.173643	0.143012	0.126633	0.115119	0.107265	0.100934	0.122539	0.0877314	0.0924978	0.0961065	0.082706	0.0737095	0.0730919	0.0523373	0.0574546
463.009	0.236139	0.234038	0.232396	0.198147	0.168319	0.159526	0.178055	0.147591	0.131049	0.118978	0.111013	0.104048	0.125168	0.090401	0.0946742	0.0977637	0.0841973	0.0748659	0.0742894	0.0535459	0.0577144
462.016	0.243322	0.241509	0.239574	0.204188	0.174069	0.164168	0.183051	0.152703	0.135319	0.12269	0.114485	0.107057	0.128193	0.0930079	0.0969206	0.0997774	0.0857232	0.07598	0.075064	0.0539301	0.0581952
460.985	0.251394	0.249548	0.247167	0.210675	0.180582	0.170311	0.188572	0.157983	0.140341	0.127286	0.11902	0.110692	0.131957	0.0953544	0.0995727	0.102139	0.0873489	0.0772576	0.0760575	0.0544143	0.0587711
459.991	0.259466	0.257527	0.255021	0.218334	0.186628	0.176473	0.194988	0.164076	0.146052	0.132557	0.123689	0.114872	0.135622	0.0991314	0.103023	0.105447	0.0905391	0.0792615	0.0783377	0.0555783	0.059634
458.998	0.268543	0.266979	0.262656	0.226054	0.193927	0.183307	0.201531	0.170672	0.152294	0.138461	0.128756	0.119659	0.139301	0.102665	0.104963	0.107565	0.0927765	0.0815314	0.0798589	0.0567846	0.0600224
458.004	0.278926	0.277113	0.272329	0.235798	0.202012	0.191035	0.208686	0.177705	0.15916	0.144291	0.134655	0.124397	0.143335	0.106449	0.108729	0.109973	0.0951426	0.0836863	0.0815299	0.0579693	0.0607453
457.01	0.289375	0.286975	0.281936	0.243869	0.209989	0.198567	0.21516	0.185243	0.165758	0.15028	0.140463	0.129584	0.148342	0.110294	0.112488	0.11337	0.0972598	0.0856221	0.0831415	0.0589054	0.0609519
456.016	0.300736	0.298582	0.292183	0.253858	0.219541	0.207697	0.225183	0.193192	0.173596	0.157831	0.147282	0.135466	0.154051	0.115218	0.116511	0.116804	0.100433	0.0878276	0.0851692	0.0604671	0.0617653
454.984	0.314492	0.31185	0.305027	0.265721	0.23042	0.217757	0.234026	0.203259	0.182888	0.166437	0.155904	0.14231	0.160875	0.120614	0.121681	0.121484	0.104077	0.0910281	0.0877577	0.0618709	0.0624594
453.989	0.328464	0.326222	0.318197	0.2785	0.241935	0.229274	0.245273	0.214071	0.193142	0.175884	0.164272	0.150041	0.167736	0.126728	0.127385	0.125407	0.107792	0.0941823	0.0899718	0.0635814	0.0634622
452.995	0.342056	0.33981	0.330206	0.29047	0.252844	0.239376	0.255686	0.224663	0.202539	0.184476	0.172778	0.157328	0.174549	0.132662	0.132657	0.129677	0.111614	0.0972103	0.0928746	0.0649843	0.0640653
452	0.355929	0.35375	0.343189	0.303812	0.264733	0.250333	0.266386	0.234911	0.212669	0.193798	0.181787	0.165	0.180413	0.138738	0.137632	0.134062	0.115453	0.100351	0.0953762	0.0663615	0.0651352
451.005	0.37225	0.370032	0.35884	0.317259	0.277626	0.263116	0.278164	0.247176	0.224584	0.204262	0.191665	0.173897	0.188014	0.145731	0.143647	0.139409	0.11989	0.103537	0.0982511	0.0682213	0.0657483
450.01	0.388029	0.385534	0.373131	0.332033	0.291188	0.276842	0.291285	0.260176	0.236534	0.215893	0.202509	0.182912	0.19607	0.153157	0.150715	0.144906	0.124237	0.107584	0.101259	0.0698872	0.066736
449.014	0.407166	0.404163	0.390548	0.348932	0.307018	0.291655	0.305728	0.274681	0.250056	0.228189	0.214459	0.193608	0.207076	0.161402	0.158138	0.151139	0.129591	0.111564	0.104684	0.0718202	0.0678456
448.019	0.424519	0.422626	0.407231	0.365312	0.322433	0.306054	0.321012	0.289227	0.263985	0.241687	0.227001	0.204147	0.216845	0.17005	0.165688	0.157755	0.135972	0.116181	0.108425	0.0748668	0.0692013
446.985	0.441586	0.439694	0.423625	0.381426	0.337439	0.320083	0.334418	0.302447	0.277219	0.253804	0.23853	0.214381	0.225774	0.177871	0.173337	0.163553	0.141031	0.12054	0.111875	0.0762466	0.0700988
445.989	0.460142	0.458755	0.442317	0.398297	0.352816	0.336049	0.349685	0.317316	0.291424	0.266394	0.251527	0.225937	0.235252	0.186961	0.180995	0.170471	0.146689	0.124929	0.115305	0.0784402	0.071169
444.993	0.478756	0.47751	0.457424	0.415001	0.368475	0.351203	0.363217	0.331906	0.304927	0.279506	0.263831	0.236366	0.244537	0.195361	0.188697	0.176047	0.151819	0.1288	0.118515	0.080423	0.0720865
443.997	0.499961	0.498108	0.478761	0.434882	0.387202	0.36845	0.38151	0.349387	0.322045	0.294848	0.278577	0.249468	0.257349	0.205861	0.197405	0.184119	0.158196	0.134139	0.122965	0.0825797	0.0731414
443	0.521092	0.519283	0.496823	0.454592	0.405718	0.386635	0.398853	0.366882	0.338545	0.310506	0.294367	0.262875	0.26834	0.217164	0.20681	0.192038	0.164901	0.13984	0.127728	0.085624	0.0751643
442.004	0.53895	0.537661	0.51457	0.471725	0.421668	0.402029	0.413804	0.382152	0.353292	0.323697	0.306907	0.27394	0.27867	0.226114	0.215431	0.198275	0.171271	0.144342	0.131207	0.0876129	0.0758756
441.007	0.557508	0.557192	0.532323	0.489765	0.437758	0.417595	0.429378	0.39744	0.368435	0.338489	0.320515	0.286463	0.289631	0.235229	0.223521	0.205758	0.17707	0.149232	0.135271	0.0900482	0.0771222
440.01	0.576222	0.575214	0.549182	0.506156	0.454217	0.433289	0.444626	0.412978	0.382845	0.352282	0.333918	0.297471	0.299593	0.244635	0.231562	0.212934	0.182541	0.153967	0.138858	0.0921928	0.0780709
439.013	0.596718	0.597103	0.568865	0.525979	0.472617	0.451418	0.461281	0.430124	0.400456	0.36752	0.349103	0.310647	0.311544	0.255151	0.241152	0.220575	0.189201	0.159677	0.143601	0.0950485	0.0796029
438.015	0.616677	0.617368	0.587925	0.544879	0.490238	0.469357	0.478961	0.447026	0.416207	0.382578	0.363769	0.324243	0.32306	0.265844	0.250405	0.228538	0.196291	0.164728	0.147863	0.0973044	0.0811699
437.018	0.634217	0.634316	0.604617	0.560644	0.505927	0.483256	0.494151	0.462206	0.430269	0.396467	0.376862	0.335225	0.332946	0.274564	0.25875	0.235188	0.201456	0.169381	0.152594	0.0997063	0.0820932
435.982	0.653106	0.654096	0.6219	0.580036	0.52322	0.499919	0.51016	0.478123	0.446869	0.410711	0.391015	0.348249	0.344929	0.284657	0.267722	0.242544	0.208312	0.174464	0.158494	0.102093	0.0835
434.984	0.670491	0.671741	0.637965	0.595549	0.538259	0.515003	0.524646	0.492744	0.460611	0.423851	0.403651	0.358788	0.354707	0.293312	0.275775	0.248704	0.213636	0.178949	0.158384	0.104573	0.0843968
433.986	0.688498	0.689741	0.654224	0.613326	0.553627	0.529854	0.53976	0.507952	0.475094	0.437649	0.417113	0.371178	0.365297	0.302823	0.284134	0.25625	0.219955	0.183916	0.161749	0.106907	0.0856026
432.988	0.703989	0.705801	0.670065	0.628391	0.568378	0.544563	0.553822	0.521435	0.489197	0.450771	0.430204	0.381874	0.375535	0.312554	0.292265	0.263351	0.226192	0.189084	0.163509	0.109424	0.0869995
431.989	0.718089	0.720453	0.683486	0.641503	0.581148	0.556985	0.565847	0.534228	0.501203	0.462057	0.440769	0.391562	0.384424	0.319881	0.299431	0.269064	0.230711	0.192718	0.169845	0.111368	0.0878548
430.991	0.732985	0.735409	0.697609	0.656181	0.594512	0.570611	0.578916	0.547255	0.513902	0.473569	0.452118	0.401475	0.394194	0.328038	0.306395	0.274931	0.236448	0.19692	0.173111	0.113412	0.0892891
429.992	0.745852	0.74834	0.708956	0.667634	0.606473	0.581127	0.589219	0.557694	0.524506	0.48415	0.461898	0.410178	0.402099	0.335149	0.313307	0.280289	0.241008	0.201142	0.176189	0.11521	0.0900607
428.993	0.758149	0.760435	0.720527	0.679948	0.617846	0.592066	0.600709	0.569112	0.53513	0.493434	0.471716	0.418764	0.408983	0.342462	0.319101	0.285721	0.245138	0.204802	0.179026	0.117053	0.0912704
427.994	0.768639	0.771646	0.730628	0.690678	0.627066	0.602375	0.610112	0.578099	0.544026	0.502377	0.48024	0.42627	0.416001	0.348563	0.3252	0.290467	0.249661	0.208215	0.18188	0.119079	0.0921301
426.995	0.776729	0.77976	0.737747	0.698059	0.634264	0.609208	0.617405	0.585045	0.551507	0.509114	0.487509	0.432217	0.422057	0.353552	0.329302	0.294511	0.253121	0.210821	0.184503	0.120453	0.0932276
425.995	0.782259	0.786015	0.744389	0.704246	0.640677	0.615305	0.623644	0.590788	0.557733	0.51519	0.492637	0.4376	0.426711	0.357496	0.333356	0.297754	0.255786	0.213247	0.185894	0.121982	0.0940264
424.996	0.787904	0.790997	0.74826	0.709447	0.645473	0.619472	0.628147	0.595837	0.562415	0.519365	0.497174	0.441419	0.430316	0.360972	0.336852	0.300307	0.258748	0.215281	0.188211	0.12304	0.0946209
423.996	0.790564	0.795246	0.751929	0.713138	0.649315	0.623061	0.631705	0.599726	0.566417	0.523063	0.501118	0.445167	0.433657	0.364251	0.339281	0.303145	0.260641	0.217251	0.18976	0.12438	0.0956449
422.996	0.793619	0.797358	0.754697	0.715211	0.651735	0.626383	0.634629	0.60226	0.569506	0.526022	0.503878	0.447862	0.436017	0.366523	0.341156	0.30437	0.262046	0.218832	0.190857	0.125306	0.096236
421.996	0.794603	0.798485	0.756002	0.717095	0.653123	0.627904	0.636029	0.604167	0.57116	0.527591	0.506171	0.449625	0.438054	0.367905	0.343207	0.306883	0.263619	0.219723	0.192046	0.126334	0.0973381
420.995	0.79387	0.798369	0.755646	0.717038	0.652903	0.627916	0.63642	0.604337	0.571954	0.528849	0.506623	0.450571	0.438581	0.369462	0.344049	0.307541	0.264968	0.22106	0.193182	0.12712	0.0978054
419.995	0.792952	0.797311	0.754726	0.717157	0.653703	0.627946	0.636842	0.604472	0.572065	0.529391	0.507678	0.451559	0.439092	0.369922	0.345071	0.308019	0.265697	0.221987	0.194074	0.128349	0.0986121
418.994	0.790785	0.794461	0.752841	0.714247	0.65142	0.626467	0.635186	0.603315	0.571058	0.528565	0.50711	0.451212	0.439721	0.370457	0.34525	0.30832	0.266612	0.2222	0.194441	0.128622	0.0988913
417.993	0.787913	0.791567	0.750515	0.712333	0.649772	0.625482	0.63431	0.602675	0.570459	0.528097	0.506616	0.451356	0.439249	0.370633	0.345401	0.308847	0.267111	0.22298	0.195302	0.129525	0.100012
416.992	0.784451	0.788049	0.747694	0.708908	0.647359	0.623175	0.631937	0.60065	0.568409	0.527211	0.50593	0.450264	0.43878	0.370045	0.345547	0.308837	0.266347	0.223276	0.195585	0.130263	0.100223
415.991	0.780768	0.784245	0.744353	0.705662	0.644405	0.620523	0.629935	0.597985	0.567038	0.525138	0.50433	0.449558	0.438284	0.369764	0.34506	0.309147	0.266684	0.223604	0.195915	0.130832	0.100807
414.99	0.776544	0.779842	0.740152	0.702755	0.641994	0.618497	0.628013	0.595721	0.564371	0.523868	0.502922	0.448395	0.437867	0.369217	0.345415	0.308541	0.266707	0.223651	0.196142	0.131231	0.101619
413.988	0.771948	0.774872	0.736848	0.698983	0.638334	0.615067	0.624307	0.593254	0.562881	0.521529	0.500834	0.44708	0.437176	0.368408	0.344944	0.307935	0.266858	0.223912	0.197043	0.132007	0.102002
412.987	0.765924	0.76949	0.731575	0.694766	0.63525	0.612053	0.622233	0.591271	0.560073	0.520284	0.499587	0.446056	0.435699	0.368028	0.343376	0.307932	0.266608	0.224111	0.196801	0.132914	0.102504
411.985	0.762261	0.765379	0.728373	0.691168	0.632536	0.609457	0.619878	0.587874	0.558164	0.518165	0.497936	0.445189	0.435544	0.367129	0.343192	0.307592	0.266054	0.224399	0.197176	0.133326	0.103359
410.983	0.755921	0.759115	0.72406	0.68644	0.628427	0.605759	0.616876	0.58515	0.554972	0.51591	0.496405	0.443565	0.434408	0.366943	0.343515	0.308108	0.267407	0.224612	0.197461	0.134134	0.104132
410.019	0.750706	0.753555	0.719001	0.682222	0.625145	0.602339	0.612672	0.581277	0.552842	0.513826	0.494383	0.442519	0.432971	0.365763	0.342481	0.30745	0.266841	0.224941	0.197843	0.134631	0.104743
409.017	0.744452	0.747727	0.7138	0.677343	0.620812	0.598579	0.609794	0.579536	0.550703	0.511787	0.492284	0.441213	0.432443	0.365274	0.341971	0.307548	0.266567	0.224988	0.198142	0.135648	0.105442
408.014	0.73957	0.741716	0.70854	0.672481	0.6168	0.595421	0.607327	0.57561	0.547325	0.509129	0.490727	0.439937	0.43053	0.364517	0.341181	0.307307	0.266418	0.224913	0.198097	0.135999	0.105728
407.012	0.734059	0.735557	0.703618	0.667811	0.612922	0.59168	0.60343	0.572575	0.544946	0.5069	0.488744	0.438011	0.429831	0.363662	0.340463	0.306745	0.266243	0.225105	0.198484	0.136977	0.106705
406.009	0.72612	0.728314	0.69691	0.661936	0.607381	0.588125	0.600099	0.568756	0.540911	0.504729	0.486012	0.436591	0.429436	0.362446	0.340083	0.306708	0.265835	0.224844	0.198722	0.137307	0.106901
405.006	0.719422	0.721512	0.692497	0.656151	0.603343	0.583566	0.595235	0.56462	0.537685	0.50171	0.483182	0.434733	0.427591	0.361154	0.339487	0.306361	0.266085	0.225052	0.198903	0.137859	0.107309
404.003	0.71165	0.713948	0.685096	0.650117	0.598252	0.578212	0.590974	0.560299	0.533691	0.498575	0.480606	0.432548	0.426016	0.360101	0.338489	0.304954	0.265829	0.225254	0.199354	0.138062	0.107919
402.999	0.7045	0.70656	0.678966	0.644521	0.593675	0.574125	0.587022	0.556374	0.530498	0.495771	0.478165	0.43069	0.424336	0.359011	0.337062	0.305508	0.265562	0.225178	0.199458	0.139311	0.109068
401.996	0.696388	0.698327	0.671741	0.636834	0.587209	0.569321	0.582486	0.55123	0.526068	0.492548	0.475525	0.427993	0.42206	0.357055	0.336243	0.304124	0.264643	0.224694	0.199621	0.139546	0.109161
400.992	0.688006	0.689507	0.663284	0.629915	0.580693	0.563138	0.576389	0.54642	0.521253	0.488405	0.470846	0.425589	0.420468	0.355913	0.334986	0.303513	0.264156	0.224749	0.199563	0.140313	0.110364
399.988	0.678552	0.679321	0.654788	0.621516	0.574239	0.556724	0.569485	0.540539	0.515726	0.483298	0.466983	0.422083	0.417961	0.353109	0.333204	0.301896	0.263094	0.224339	0.199282	0.140637	0.11078
398.984	0.667295	0.670225	0.645603	0.612772	0.567013	0.549606	0.564417	0.533491	0.510114	0.478387	0.462356	0.418666	0.414193	0.351447	0.331205	0.301056	0.262268	0.223919	0.199459	0.14139	0.111925
398.019	0.656969	0.658487	0.637189	0.604368	0.559235	0.543036	0.557032	0.527087	0.504233	0.473407	0.457563	0.414448	0.411422	0.348423	0.328707	0.298688	0.261072	0.222806	0.19866	0.141449	0.112197
397.015	0.647789	0.647261	0.628021	0.596172	0.551133	0.535082	0.550262	0.520915	0.498427	0.468036	0.453263	0.41083	0.407722	0.345695	0.326629	0.297252	0.259877	0.222368	0.198723	0.14212	0.112624
396.01	0.635017	0.635472	0.616617	0.585274	0.541905	0.527277	0.542566	0.512496	0.49067	0.461181	0.446367	0.405693	0.404845	0.342214	0.323633	0.295102	0.258121	0.220989	0.198019	0.142287	0.11344
395.005	0.622869	0.624076	0.606228	0.574936	0.532418	0.517966	0.53417	0.503746	0.482791	0.455157	0.440511	0.400292	0.399994	0.338665	0.320764	0.29361	0.257397	0.220033	0.197451	0.142664	0.11416
394.001	0.61097	0.611965	0.595074	0.564422	0.52395	0.509802	0.52564	0.49617	0.475723	0.44866	0.434415	0.395947	0.395661	0.335445	0.317686	0.291225	0.255838	0.219844	0.197486	0.143251	0.115414
392.996	0.599285	0.598672	0.584051	0.553033	0.513362	0.500181	0.516974	0.487415	0.467002	0.440934	0.427421	0.389821	0.391476	0.330842	0.314486	0.288691	0.252837	0.218185	0.196134	0.142979	0.115558
391.991	0.585456	0.587082	0.57315	0.542937	0.503767	0.491187	0.50926	0.478544	0.459541	0.434285	0.421161	0.384525	0.387816	0.327123	0.311515	0.287126	0.252541	0.217363	0.196057	0.143097	0.116164
390.985	0.574732	0.5753	0.561906	0.533081	0.495129	0.483017	0.500667	0.471287	0.452786	0.428144	0.415388	0.379842	0.381801	0.324216	0.308324	0.284459	0.250727	0.216906	0.195689	0.144205	0.117874
390.019	0.562047	0.562513	0.550829	0.521344	0.484867	0.473594	0.490908	0.462289	0.444058	0.420512	0.40782	0.374205	0.377254	0.320047	0.304893	0.2817	0.248516	0.215371	0.195221	0.144479	0.118274
389.013	0.548977	0.550261	0.539423	0.510723	0.475419	0.464547	0.482729	0.453378	0.435737	0.41337	0.401712	0.36864	0.372645	0.315694	0.301865	0.279111	0.246578	0.214404	0.195009	0.145205	0.119695
388.007	0.538081	0.538436	0.528661	0.500459	0.46615	0.455438	0.474522	0.44485	0.428089	0.406853	0.394998	0.363454	0.36921	0.312103	0.299096	0.277586	0.245728	0.213924	0.194931	0.145834	0.120742
387.001	0.526961	0.526957	0.518283	0.490594	0.457418	0.446873	0.466083	0.43729	0.421429	0.399902	0.388991	0.359154	0.363878	0.308508	0.295942	0.275119	0.244902	0.213095	0.19477	0.146306	0.121392
385.995	0.515556	0.516219	0.508405	0.481405	0.448112	0.439375	0.458848	0.429666	0.414061	0.393829	0.382895	0.353879	0.360471	0.305371	0.293057	0.273349	0.242582	0.212419	0.194461	0.146775	0.122631
384.989	0.504875	0.503871	0.497631	0.470839	0.439192	0.430718	0.450326	0.421517	0.406458	0.386791	0.377116	0.348849	0.355858	0.301513	0.291083	0.271034	0.241075	0.211782	0.194317	0.147748	0.124397
383.983	0.493323	0.493215	0.487562	0.461143	0.430468	0.422174	0.442719	0.413739	0.399493	0.380422	0.370984	0.343624	0.352084	0.298539	0.288202	0.269899	0.240487	0.211111	0.194743	0.148303	0.125411
383.015	0.484508	0.484091	0.479012	0.453644	0.423944	0.416438	0.435588	0.407923	0.394192	0.375753	0.366774	0.340103	0.348538	0.296336	0.286156	0.268192	0.239962	0.211982	0.195086	0.149951	0.126705
382.008	0.4752	0.474684	0.470347	0.445143	0.41638	0.40955	0.428912	0.400714	0.388	0.370471	0.360958	0.336414	0.345544	0.2939	0.283969	0.266829	0.238777	0.211323	0.195222	0.15077	0.128688
381.001	0.465862	0.465735	0.462527	0.437708	0.408789	0.402387	0.423401	0.39523	0.382146	0.365029	0.356961	0.332321	0.341996	0.291155	0.282148	0.265498	0.238919	0.210968	0.195672	0.151959	0.129902
379.994	0.457406	0.456843	0.453752	0.429956	0.402552	0.396241	0.416897	0.389354	0.377198	0.36041	0.352878	0.329498	0.339862	0.289058	0.281147	0.265288	0.238112	0.212056	0.196587	0.153612	0.131786
378.987	0.448976	0.447073	0.446286	0.421776	0.396219	0.389887	0.411577	0.383752	0.371119	0.355577	0.348493	0.325988	0.337961	0.286752	0.279647	0.264593	0.237711	0.212115	0.197337	0.155139	0.133928
378.019	0.440584	0.439824	0.440357	0.415275	0.389656	0.384672	0.407001	0.377966	0.366308	0.351062	0.34418	0.322384	0.33737	0.28523	0.278941	0.264947	0.237656	0.211964	0.198081	0.15588	0.135003
377.011	0.433212	0.433569	0.434922	0.410308	0.384667	0.379237	0.402422	0.373461	0.362735	0.348462	0.341372	0.320447	0.334641	0.283994	0.27768	0.26459	0.239346	0.213419	0.199723	0.157824	0.137219
376.004	0.42621	0.426858	0.428539	0.404618	0.379658	0.375501	0.3979	0.369761	0.359355	0.34503	0.339004	0.31868	0.332224	0.283596	0.277556	0.264397	0.239689	0.21472	0.201127	0.159747	0.139618
374.996	0.420377	0.420329	0.421231	0.398371	0.374861	0.370142	0.392785	0.365543	0.355126	0.341697	0.336008	0.316341	0.33082	0.282232	0.277083	0.264155	0.240592	0.216147	0.202883	0.162523	0.142066
373.988	0.413711	0.413543	0.414671	0.392553	0.369683	0.365856	0.388605	0.36096	0.351518	0.33853	0.333179	0.314225	0.329028	0.281403	0.277004	0.26414	0.24095	0.217177	0.20484	0.164603	0.144934
373.019	0.408842	0.408059	0.410291	0.38883	0.366435	0.363213	0.385503	0.358605	0.348403	0.336209	0.33131	0.313278	0.3292	0.28108	0.27706	0.265071	0.241926	0.21889	0.206574	0.167665	0.147632
372.011	0.406111	0.407224	0.408491	0.387718	0.366212	0.363547	0.384758	0.357786	0.351549	0.338556	0.33192	0.317312	0.32911	0.284374	0.27954	0.268677	0.245799	0.223135	0.212417	0.174538	0.153504
371.002	0.405957	0.407736	0.404816	0.387749	0.36714	0.363228	0.379959	0.357563	0.351397	0.338061	0.333458	0.319258	0.323846	0.286951	0.281724	0.268425	0.25122	0.228829	0.214902	0.180033	0.160354
369.994	0.4004	0.400967	0.400419	0.380902	0.364786	0.358715	0.380362	0.354319	0.346207	0.33554	0.330545	0.314387	0.326031	0.289251	0.277209	0.272519	0.249619	0.232701	0.21666	0.183496	0.158825
368.985	0.397156	0.396175	0.394757	0.378246	0.363048	0.357496	0.372208	0.352645	0.34704	0.33335	0.332038	0.317372	0.325082	0.288227	0.284004	0.269743	0.251074	0.232069	0.221801	0.184477	0.166215
368.015	0.389633	0.392536	0.393003	0.372602	0.357615	0.352572	0.372471	0.350519	0.345679	0.336819	0.33098	0.314902	0.326798	0.287403	0.283029	0.272868	0.254651	0.238148	0.22496	0.189834	0.168925
367.006	0.385416	0.387656	0.384116	0.370957	0.350861	0.349641	0.367021	0.34794	0.345598	0.329224	0.328832	0.314968	0.325573	0.286617	0.285185	0.274403	0.256708	0.238471	0.226737	0.192185	0.17228
365.997	0.38228	0.383015	0.380025	0.366765	0.34973	0.350207	0.366327	0.345978	0.339689	0.333049	0.327942	0.315663	0.324287	0.292375	0.288088	0.276293	0.259975	0.240892	0.2276	0.196976	0.175727
364.988	0.380008	0.376362	0.379273	0.3664	0.344311	0.344738	0.365229	0.343774	0.339687	0.327521	0.327788	0.31484	0.326829	0.287686	0.287888	0.274883	0.261731	0.243222	0.23414	0.200548	0.178884
364.017	0.376663	0.374746	0.376999	0.36345	0.347045	0.345344	0.363846	0.347189	0.341042	0.328299	0.329132	0.316774	0.329484	0.293558	0.2897	0.281325	0.2651	0.248549	0.235869	0.205554	0.183719
363.008	0.373687	0.371518	0.375443	0.35957	0.343733	0.341269	0.363071	0.342566	0.334834	0.326268	0.324892	0.315842	0.328412	0.293191	0.291703	0.282198	0.267538	0.251204	0.24101	0.209701	0.188482
361.998	0.369024	0.372239	0.373768	0.359995	0.34078	0.341483	0.362276	0.339122	0.336925	0.325049	0.32542	0.314438	0.329195	0.295192	0.293034	0.287942	0.270339	0.253865	0.244145	0.211174	0.192296
360.988	0.367823	0.368546	0.370334	0.357311	0.338349	0.338974	0.362078	0.339811	0.33725	0.325835	0.328095	0.317925	0.33003	0.295728	0.293299	0.288017	0.273096	0.25723	0.247709	0.216375	0.195112
360.017	0.366378	0.37231	0.36969	0.356399	0.343932	0.342952	0.364783	0.342661	0.335727	0.328957	0.330105	0.320127	0.332753	0.299936	0.300413	0.294649	0.279437	0.26137	0.254881	0.220884	0.200967
359.007	0.367917	0.368659	0.367962	0.356806	0.342775	0.340766	0.363324	0.342256	0.33693	0.32871	0.333861	0.322183	0.340159	0.302934	0.303531	0.296576	0.28229	0.268498	0.258399	0.229155	0.20796
357.997	0.366119	0.366559	0.369518	0.356482	0.341484	0.342406	0.364729	0.342869	0.339928	0.332278	0.333647	0.323096	0.34017	0.307724	0.306949	0.301178	0.287356	0.271716	0.263164	0.231888	0.211936
356.986	0.367768	0.368574	0.370421	0.36031	0.34425	0.343493	0.367502	0.346531	0.344994	0.333203	0.33678	0.327433	0.342334	0.309653	0.312349	0.303881	0.29254	0.277935	0.270869	0.237526	0.217695
356.015	0.368946	0.367887	0.370873	0.36071	0.345357	0.345725	0.366021	0.346973	0.344783	0.336165	0.338332	0.33166	0.344128	0.31516	0.315944	0.310305	0.298407	0.282134	0.275037	0.240869	0.221292
355.004	0.3731	0.373935	0.374371	0.362501	0.349711	0.350433	0.371744	0.352705	0.349751	0.341316	0.341491	0.333138	0.354039	0.31993	0.320281	0.31788	0.300721	0.290685	0.282606	0.247078	0.230232
353.993	0.376198	0.376791	0.377507	0.365722	0.352657	0.354988	0.376992	0.356906	0.355008	0.343454	0.349322	0.341463	0.359478	0.329897	0.330125	0.324667	0.310996	0.297088	0.289005	0.258466	0.23766
352.982	0.376654	0.379572	0.38246	0.369716	0.360861	0.356521	0.382381	0.364206	0.360036	0.351889	0.353951	0.347328	0.367553	0.334254	0.336555	0.32962	0.31786	0.306407	0.297531	0.262161	0.24412
352.01	0.379078	0.383531	0.384997	0.376181	0.362713	0.362674	0.388455	0.364815	0.365563	0.360342	0.361066	0.351637	0.368315	0.340416	0.341951	0.336729	0.324533	0.307836	0.302936	0.269562	0.24893
350.999	0.388125	0.389218	0.389849	0.383913	0.366897	0.370344	0.389983	0.372922	0.368238	0.363467	0.367212	0.358217	0.376945	0.35001	0.347538	0.341988	0.330145	0.316451	0.310779	0.278414	0.25679
349.987	0.39451	0.397211	0.401373	0.391929	0.376152	0.378806	0.404612	0.381342	0.383503	0.369555	0.379592	0.370527	0.385661	0.353125	0.359475	0.352687	0.342425	0.32498	0.319465	0.288051	0.265215
349.014	0.401295	0.403235	0.405858	0.397471	0.384405	0.387149	0.410264	0.391716	0.392963	0.381488	0.384626	0.37663	0.396127	0.360849	0.364138	0.360172	0.350395	0.335362	0.32647	0.293179	0.269912
348.003	0.410229	0.406953	0.415666	0.410384	0.391621	0.393178	0.418074	0.399732	0.401485	0.389676	0.397289	0.385959	0.406106	0.372518	0.374196	0.371149	0.36076	0.342883	0.336316	0.298088	0.278386
346.991	0.420776	0.421642	0.425819	0.418611	0.403903	0.408092	0.431652	0.410955	0.41089	0.402693	0.4063	0.400089	0.417999	0.385078	0.384067	0.37754	0.36663	0.34924	0.343594	0.305924	0.286585
346.018	0.433409	0.433596	0.441364	0.430575	0.418828	0.422491	0.443506	0.428103	0.421353	0.415458	0.416558	0.40874	0.425087	0.39361	0.398219	0.390107	0.377631	0.359287	0.353766	0.317505	0.291238
345.006	0.446356	0.450698	0.452269	0.444407	0.431752	0.433102	0.456609	0.435969	0.43658	0.431123	0.430744	0.422696	0.441792	0.408297	0.408568	0.403173	0.38698	0.371354	0.361402	0.323593	0.301704
343.994	0.462881	0.467075	0.472851	0.460799	0.450082	0.453264	0.474656	0.456867	0.455336	0.446782	0.448934	0.443388	0.454186	0.425394	0.425689	0.416564	0.408401	0.383698	0.378477	0.336007	0.31255
342.981	0.473447	0.487857	0.484407	0.478314	0.46578	0.468369	0.495101	0.472861	0.475678	0.462092	0.470761	0.457745	0.468867	0.434241	0.441644	0.433924	0.412864	0.397629	0.386573	0.346172	0.319688
342.008	0.494381	0.499419	0.505254	0.493818	0.487311	0.491704	0.508226	0.492801	0.490509	0.477722	0.485949	0.473998	0.490784	0.454454	0.452313	0.442324	0.426811	0.406328	0.396352	0.356567	0.330456
340.995	0.517002	0.524658	0.51677	0.512538	0.503557	0.505764	0.530932	0.511899	0.509566	0.495873	0.502542	0.489095	0.50215	0.464525	0.469133	0.455993	0.44268	0.419979	0.408567	0.366691	0.338576
339.982	0.528178	0.540034	0.542165	0.539028	0.523806	0.525618	0.549286	0.528052	0.526085	0.511797	0.517603	0.502564	0.520297	0.482741	0.48223	0.466539	0.451989	0.431143	0.418974	0.372323	0.344263
339.008	0.552893	0.561584	0.565775	0.56297	0.540756	0.547749	0.566173	0.546093	0.550908	0.537145	0.536538	0.525379	0.536682	0.505601	0.501715	0.484082	0.471445	0.447979	0.429212	0.384772	0.354499
337.995	0.570527	0.575727	0.576309	0.573436	0.563923	0.565535	0.589169	0.570589	0.567686	0.553173	0.555962	0.538411	0.55436	0.511393	0.516538	0.500398	0.482776	0.454303	0.446896	0.392957	0.362819
336.982	0.591806	0.604615	0.600107	0.600502	0.577752	0.587273	0.615814	0.589195	0.586734	0.572371	0.58203	0.560217	0.571485	0.532627	0.532278	0.517472	0.496571	0.471984	0.457504	0.408621	0.375858
336.008	0.614746	0.617377	0.611941	0.616736	0.596507	0.60065	0.625761	0.611396	0.606805	0.591643	0.596595	0.578338	0.584885	0.547393	0.545418	0.523831	0.507417	0.483014	0.472249	0.415413	0.378965
334.994	0.626132	0.635805	0.637254	0.638205	0.620386	0.617046	0.650168	0.633254	0.628713	0.609919	0.618592	0.5944	0.605763	0.565018	0.561367	0.540692	0.522595	0.497271	0.478316	0.42607	0.390547
334.019	0.653811	0.659467	0.657383	0.662989	0.641702	0.650194	0.668637	0.651182	0.654882	0.631474	0.641252	0.613319	0.626786	0.58076	0.576001	0.558802	0.542995	0.504625	0.492061	0.435793	0.399296
333.006	0.667715	0.681485	0.679683	0.680421	0.659151	0.665915	0.690014	0.675139	0.671653	0.649789	0.658035	0.636098	0.635866	0.597282	0.599348	0.572307	0.551083	0.520156	0.502585	0.445733	0.406168
331.992	0.68923	0.702849	0.699107	0.69883	0.679087	0.681975	0.712383	0.687293	0.695026	0.676728	0.681517	0.654131	0.660789	0.620547	0.615486	0.588776	0.567515	0.533691	0.517272	0.458656	0.416923
331.017	0.713769	0.715384	0.715869	0.722245	0.699762	0.711447	0.73298	0.714778	0.711598	0.692377	0.698486	0.671258	0.672339	0.633184	0.629175	0.602257	0.58667	0.546153	0.526466	0.465562	0.426185
330.003	0.728089	0.743561	0.733562	0.738027	0.719453	0.722853	0.742956	0.727439	0.726981	0.707866	0.718898	0.68648	0.689189	0.645143	0.649471	0.61096	0.591531	0.559273	0.538186	0.475947	0.432402
328.988	0.755389	0.766091	0.761051	0.763703	0.742411	0.747683	0.776457	0.747691	0.747883	0.730954	0.742418	0.706127	0.712082	0.668314	0.654105	0.632366	0.602691	0.573085	0.552218	0.487079	0.443504
328.013	0.772054	0.781826	0.77291	0.78358	0.765466	0.765802	0.791953	0.772324	0.773789	0.745538	0.758913	0.724063	0.736207	0.68345	0.66976	0.641689	0.623265	0.581879	0.56411	0.495172	0.453849
326.998	0.794658	0.80433	0.795003	0.797856	0.781999	0.784976	0.814108	0.799389	0.793753	0.762815	0.769447	0.738579	0.742028	0.694718	0.688399	0.657599	0.632469	0.594475	0.571415	0.503972	0.457355
325.984	0.805512	0.815149	0.812165	0.823467	0.798473	0.797951	0.822798	0.823288	0.805555	0.788815	0.797694	0.761381	0.759004	0.708041	0.702274	0.67085	0.647886	0.608928	0.585572	0.51685	0.465697
325.008	0.824696	0.836064	0.834787	0.843427	0.818765	0.820488	0.848681	0.835487	0.82491	0.802836	0.813684	0.773446	0.779658	0.726841	0.72063	0.682502	0.65972	0.61565	0.596016	0.516865	0.472793
323.993	0.836082	0.851705	0.841012	0.853501	0.828104	0.839247	0.860169	0.845554	0.836768	0.817391	0.827576	0.789895	0.792463	0.73816	0.72542	0.695142	0.669563	0.626913	0.605369	0.526385	0.479917
323.017	0.845705	0.862858	0.850253	0.867403	0.839838	0.841452	0.874253	0.850627	0.860558	0.831949	0.834827	0.796085	0.802534	0.74703	0.742674	0.700233	0.682071	0.637151	0.611076	0.533596	0.486212
322.002	0.851997	0.876629	0.86585	0.876801	0.858918	0.861833	0.890804	0.8731	0.874254	0.842973	0.85584	0.814887	0.813095	0.758395	0.750179	0.717743	0.695468	0.647731	0.624897	0.546863	0.497425
320.987	0.864845	0.893567	0.88371	0.88528	0.869416	0.867062	0.898992	0.870038	0.874889	0.854278	0.863326	0.827012	0.815061	0.769502	0.760124	0.722915	0.70839	0.657746	0.634395	0.551017	0.506955
320.01	0.873907	0.88479	0.87685	0.888675	0.865017	0.869256	0.897539	0.873119	0.883723	0.854799	0.874752	0.827406	0.829869	0.771178	0.770867	0.738259	0.705087	0.669446	0.640292	0.558628	0.513601
318.995	0.870963	0.888722	0.879107	0.891195	0.870111	0.880538	0.909348	0.883404	0.881048	0.864835	0.880883	0.824927	0.833937	0.78654	0.77054	0.739735	0.715181	0.669159	0.650027	0.566007	0.521128
318.018	0.884465	0.897748	0.891206	0.896632	0.881889	0.883097	0.915865	0.894193	0.889652	0.863142	0.884766	0.843626	0.848257	0.792533	0.786157	0.750384	0.719241	0.680601	0.658207	0.574823	0.523217
317.002	0.877071	0.906611	0.900195	0.906278	0.887876	0.89151	0.919175	0.907	0.904915	0.878105	0.886094	0.854084	0.856323	0.805423	0.801289	0.761436	0.735037	0.68337	0.665167	0.584035	0.53201
315.986	0.900464	0.904229	0.909561	0.915955	0.893446	0.90401	0.930175	0.909003	0.910424	0.893457	0.899008	0.867525	0.870837	0.808968	0.807542	0.758463	0.742521	0.701999	0.667749	0.591566	0.541957
315.009	0.903381	0.926393	0.917428	0.932667	0.90395	0.91678	0.940559	0.9195	0.930129	0.897095	0.906144	0.868152	0.874994	0.819234	0.817711	0.770542	0.750026	0.706874	0.679729	0.596783	0.549642
313.993	0.93377	0.949967	0.936831	0.94729	0.922496	0.927592	0.958549	0.94571	0.944437	0.919599	0.932927	0.89338	0.898174	0.84122	0.834686	0.793169	0.768135	0.726001	0.701533	0.612902	0.555621
313.016	0.95521	0.971047	0.958209	0.969257	0.94968	0.956062	0.986168	0.967075	0.974641	0.945301	0.950851	0.905831	0.915464	0.859401	0.854761	0.810766	0.788079	0.734309	0.711617	0.621773	0.57071
311.999	0.991903	0.994181	0.985973	1.003	0.975039	0.981082	1.01827	0.999852	1.01282	0.976803	0.979528	0.941952	0.94042	0.883295	0.875929	0.834667	0.803662	0.754771	0.731304	0.639764	0.588612
310.983	1.02702	1.03703	1.0283	1.03812	1.02166	1.03568	1.05267	1.04321	1.04158	1.00661	1.0186	0.97087	0.974602	0.914353	0.904602	0.85398	0.840478	0.77854	0.751321	0.664585	0.610344
310.005	1.06452	1.09468	1.08214	1.08842	1.07478	1.06029	1.09944	1.07421	1.08697	1.05403	1.06702	1.00885	1.0152	0.951125	0.948394	0.892277	0.867861	0.815681	0.782039	0.689416	0.635161
308.988	1.13963	1.15842	1.13932	1.15575	1.12486	1.12974	1.17531	1.13128	1.14786	1.09637	1.12599	1.07108	1.07832	1.00897	0.99324	0.947657	0.91735	0.861048	0.832679	0.736774	0.679839
308.01	1.20698	1.23022	1.20506	1.2355	1.19474	1.18187	1.23201	1.20562	1.22	1.1772	1.19887	1.12883	1.14196	1.07893	1.06687	1.00226	0.971348	0.921804	0.894142	0.784364	0.726905
306.993	1.30198	1.34894	1.30138	1.3368	1.28661	1.29185	1.33899	1.27964	1.31025	1.26293	1.30216	1.21512	1.22652	1.15237	1.14887	1.08913	1.06428	0.998593	0.986956	0.86302	0.809035
306.015	1.39264	1.44175	1.38435	1.43715	1.38322	1.39015	1.41291	1.40532	1.39738	1.36394	1.38526	1.30548	1.30485	1.23982	1.2555	1.17762	1.16085	1.09079	1.06036	0.958907	0.89291
304.998	1.51937	1.58046	1.52855	1.56456	1.52451	1.52187	1.55152	1.50675	1.56479	1.48213	1.58796	1.43548	1.44194	1.36485	1.39138	1.29916	1.31376	1.22641	1.20804	1.07845	1.02607
304.019	1.69476	1.77499	1.64436	1.75985	1.6899	1.64186	1.67445	1.65333	1.77254	1.64025	1.70739	1.59083	1.63907	1.51853	1.5453	1.46076	1.48358	1.37102	1.40505	1.26407	1.19921
303.002	1.80451	1.97803	1.75959	1.97032	1.81604	1.76174	1.84435	1.86491	2.03362	1.78736	1.97222	1.77892	1.79169	1.68203	1.77393	1.60834	1.72273	1.55258	1.61359	1.45371	1.41074
301.984	1.91687	2.12334	1.86416	2.19357	1.90695	1.96301	2.03414	1.91275	2.18564	1.90154	2.06006	1.89108	1.97911	1.83077	2.00376	1.74781	1.9497	1.75148	1.83597	1.65641	1.69938
301.006	2.05633	2.29857	1.97631	2.21081	1.98029	2.05287	2.10735	2.17962	2.3877	2.06439	2.24955	2.03772	2.09276	1.99942	2.1847	1.84006	2.11518	1.83954	2.07119	1.80249	1.94058
299.988	2.13985	2.36695	2.03521	2.47501	2.08316	2.06549	2.28982	2.18628	2.59456	2.12088	2.46403	2.15736	2.13774	2.15895	2.3567	1.95543	2.27746	2.09919	2.22147	1.97258	2.26684

## Sheet: d) M298F
Wavelength (nm)	M298Fox	1	2	3	4	5	6	7	8	9	10	11	12	13	14	15	16	17	M298Fox
900.009	0.0809693	0.087639	0.0789339	0.0752407	0.0878574	0.0828001	0.0841883	0.0842511	0.0788811	0.081753	0.0776083	0.0637662	0.0653865	0.0630238	0.0468617	0.0390566	0.023832	0.0159114	0.00169108
899.014	0.0819175	0.0891102	0.0800548	0.0773695	0.08848	0.0855759	0.0841263	0.0842314	0.0796976	0.0830166	0.0785101	0.06545	0.0675396	0.0647976	0.0488021	0.0399579	0.0245514	0.0169833	0.00282538
897.985	0.0819301	0.089369	0.0812109	0.0785228	0.0895029	0.0850956	0.0850994	0.08595	0.0807027	0.0831417	0.0791061	0.0664014	0.0679394	0.0651334	0.0495894	0.039954	0.025679	0.0173009	0.00319654
896.99	0.0822818	0.0889075	0.0803953	0.0771914	0.0894779	0.0856965	0.0849738	0.0862502	0.0810647	0.0831824	0.0782337	0.0651117	0.0674976	0.0660215	0.0487958	0.0401931	0.0252105	0.0171507	0.00268971
895.993	0.0816682	0.0899209	0.0802569	0.0777465	0.0897941	0.0852318	0.0849756	0.0857579	0.0806833	0.0828903	0.0793291	0.0655815	0.0674502	0.0651164	0.0493403	0.0397375	0.0246782	0.0165789	0.00195396
894.996	0.0825297	0.091613	0.0817851	0.0783717	0.0896207	0.086078	0.0862991	0.086464	0.0804548	0.082168	0.0774946	0.0667541	0.0686342	0.0660189	0.0504689	0.0397809	0.0262611	0.017849	0.00208147
893.999	0.0832041	0.0918284	0.0824832	0.0795963	0.0901766	0.0868021	0.087303	0.0870724	0.0820439	0.0842102	0.0795737	0.0671839	0.0689281	0.068242	0.0519178	0.0406543	0.0260815	0.0183644	0.00298602
893.001	0.0828231	0.0916616	0.0822322	0.0778249	0.0897239	0.0872325	0.0866092	0.085433	0.0828778	0.0835661	0.0789422	0.0661268	0.068152	0.066741	0.051208	0.0397074	0.0254596	0.0172086	0.00153978
892.003	0.0823778	0.0918518	0.0804305	0.0783346	0.0900329	0.0859388	0.0867163	0.0859176	0.0818799	0.0834535	0.0795844	0.065876	0.0677066	0.0670957	0.0510454	0.0395018	0.0255283	0.0166105	0.00204194
891.004	0.0830429	0.0928696	0.0814227	0.0792169	0.0897193	0.0861433	0.0859671	0.0860564	0.0820524	0.0832384	0.0788014	0.0660222	0.068012	0.0661957	0.0512332	0.0410387	0.0244579	0.0159165	0.00152926
890.005	0.0839484	0.0938849	0.0840355	0.080696	0.0912792	0.0864859	0.0865495	0.0880985	0.0828123	0.0848822	0.0810343	0.0676437	0.0696205	0.0680338	0.0510584	0.0413456	0.0270499	0.0181185	0.00231961
889.005	0.0833249	0.0929811	0.0824921	0.0795798	0.0911871	0.0872445	0.0869053	0.0877699	0.0822128	0.0844925	0.0811247	0.0668954	0.0690203	0.0669192	0.0522795	0.0415982	0.0260517	0.0172223	0.00233809
888.004	0.0840495	0.0929038	0.0832265	0.0802015	0.0912402	0.0874327	0.0874107	0.0872906	0.0833387	0.0847005	0.0791376	0.0674434	0.0690883	0.0673647	0.0507255	0.0416493	0.0266907	0.0173971	0.00277458
887.004	0.0849138	0.0945617	0.0828482	0.0801387	0.0916354	0.0877769	0.0876201	0.0874696	0.0832321	0.0852813	0.0805196	0.0680567	0.0691075	0.0678653	0.0511803	0.0412281	0.0267925	0.0179278	0.00269466
886.002	0.0836555	0.0945161	0.0819498	0.080006	0.091143	0.08707	0.0880165	0.0870989	0.0833109	0.0842608	0.0809699	0.0675643	0.0693666	0.0676549	0.0520583	0.0417123	0.0260157	0.017004	0.00217013
885.001	0.0842077	0.0938953	0.083325	0.0800298	0.0914884	0.0872449	0.0877676	0.0874015	0.0839132	0.0847032	0.0794533	0.0676741	0.0693514	0.0677501	0.0502677	0.0410655	0.0259009	0.0167752	0.00217278
883.998	0.0856175	0.0934224	0.0828174	0.0801123	0.0914296	0.087781	0.087733	0.087538	0.0839745	0.0848457	0.0800823	0.0675741	0.0690869	0.068216	0.0516203	0.0415113	0.0264782	0.016819	0.00159517
882.996	0.0848584	0.093608	0.0828586	0.0803894	0.091189	0.0872273	0.0877481	0.087151	0.0839736	0.0843103	0.0801645	0.0680354	0.068519	0.0675751	0.0511142	0.0408049	0.025977	0.0163724	0.00223668
881.993	0.0856793	0.0954863	0.083876	0.0802685	0.091376	0.0876459	0.0883457	0.0881823	0.0832685	0.0844888	0.0802014	0.0682044	0.0698549	0.0679238	0.0520459	0.0415416	0.0264935	0.0167794	0.0014897
880.989	0.0848866	0.0966988	0.0848541	0.0806632	0.0916898	0.089142	0.0894591	0.0889502	0.0842197	0.0852215	0.0808804	0.0685774	0.0708973	0.0689397	0.0529956	0.0422237	0.0272807	0.0183145	0.00197628
879.985	0.0847212	0.0950461	0.0841918	0.0812236	0.092195	0.088398	0.08856	0.0891171	0.0850405	0.0855109	0.0805918	0.0691781	0.070512	0.0690017	0.0532582	0.0426578	0.0271643	0.0175172	0.00164576
879.014	0.0863637	0.0973306	0.0845058	0.0809988	0.0932663	0.0889235	0.0899552	0.0891444	0.0854531	0.086823	0.0805274	0.0699002	0.0710222	0.069311	0.0530242	0.0431839	0.0281431	0.0181478	0.00246767
878.009	0.0860414	0.0947089	0.0849083	0.0808667	0.0921252	0.0894478	0.0890406	0.0884508	0.0843203	0.0863927	0.0808265	0.0693568	0.0697166	0.068083	0.0524666	0.0415986	0.0269153	0.0167486	0.00227574
877.003	0.0863878	0.0969144	0.0850555	0.0828448	0.093387	0.0903974	0.0895101	0.0880541	0.0851877	0.0857522	0.0808717	0.0694755	0.0707399	0.0690722	0.0529542	0.0417561	0.0282742	0.0171009	0.00199768
875.997	0.0858589	0.0966449	0.0851946	0.0825307	0.0935007	0.0891721	0.0892602	0.0891196	0.0854646	0.0849719	0.082392	0.0694981	0.0707878	0.0677628	0.053761	0.0427312	0.028278	0.0178132	0.00256403
874.991	0.0869918	0.0957311	0.0852038	0.0828066	0.093835	0.0902312	0.0890854	0.0896403	0.0860243	0.0862401	0.0816923	0.0702363	0.070777	0.0697258	0.0544324	0.0442505	0.0297898	0.0177142	0.0023954
873.984	0.0864139	0.0970046	0.084819	0.0819583	0.0934558	0.0904409	0.0888866	0.0892162	0.0862728	0.0861915	0.081685	0.0707149	0.0712907	0.068122	0.0538597	0.0440256	0.0285835	0.0163311	0.00145373
873.01	0.0873723	0.0965911	0.0865499	0.0852083	0.0940486	0.0909385	0.0897924	0.0913188	0.0869947	0.0878278	0.0819233	0.0714871	0.0715221	0.0701385	0.0549356	0.0442974	0.0285274	0.0172982	0.00247097
872.002	0.0870288	0.0982009	0.0856074	0.0819534	0.0941233	0.0898081	0.0903552	0.0897992	0.0869508	0.0862671	0.0813307	0.0699717	0.0700341	0.0697268	0.0527912	0.0422457	0.0287086	0.016457	0.00246345
870.994	0.0892786	0.0981549	0.0864622	0.0839711	0.0960702	0.0914159	0.0904617	0.0897787	0.0883551	0.0883114	0.0831321	0.0716034	0.0725312	0.0706388	0.0556864	0.0445909	0.0290363	0.0174997	0.00297736
869.985	0.0873938	0.0967812	0.0876329	0.083876	0.0941559	0.0907595	0.0899992	0.0902235	0.0863437	0.0883011	0.0814218	0.0716668	0.0707738	0.0712226	0.0548289	0.0443073	0.0290933	0.0171318	0.00110741
869.009	0.0888254	0.0986332	0.0869507	0.0828144	0.0949686	0.092372	0.0895883	0.090009	0.0874576	0.090662	0.083726	0.0708999	0.0717389	0.0699857	0.0553084	0.0452626	0.0280735	0.0165519	0.0007933
867.999	0.087314	0.0976411	0.0876692	0.0837178	0.0951018	0.0924244	0.0906677	0.0898556	0.0888372	0.0901873	0.0826781	0.0722618	0.071857	0.0697639	0.0535645	0.0429669	0.0292799	0.0174421	0.00135787
866.989	0.0883586	0.0973787	0.0870235	0.0836231	0.0946761	0.0922971	0.0903478	0.0909871	0.0883071	0.0890389	0.081919	0.0708972	0.0716688	0.0704362	0.0543954	0.042758	0.0288398	0.0179254	0.00048245
866.012	0.086739	0.0967858	0.0848098	0.0820067	0.092644	0.0921407	0.0898617	0.0887393	0.0861133	0.0872563	0.0823069	0.0702477	0.0715299	0.0683136	0.0528377	0.0430846	0.027885	0.0173495	-0.0001883
865.001	0.0879001	0.0975748	0.088162	0.0832556	0.0944657	0.0918561	0.0914007	0.0920773	0.0881939	0.0906392	0.0829013	0.0717541	0.0706114	0.0701552	0.0551478	0.0439287	0.0290693	0.0174172	0.00129164
863.99	0.0867895	0.0980147	0.0880326	0.0829287	0.0966226	0.0920347	0.0904189	0.0898291	0.0886156	0.0908701	0.0834535	0.0731693	0.0725716	0.0695165	0.0553209	0.0454828	0.0293862	0.0173039	-0.000174
863.011	0.0890745	0.0982213	0.0878864	0.0843218	0.0955032	0.0926995	0.0917617	0.0916214	0.0879373	0.088601	0.0843776	0.0724285	0.0728913	0.0707603	0.0561826	0.0428216	0.0302738	0.0180124	0.00058054
861.999	0.0895038	0.0990953	0.087878	0.0836717	0.0951193	0.0932865	0.0924247	0.0914846	0.0886817	0.0914527	0.0856741	0.072535	0.0718702	0.0708898	0.0565112	0.0446053	0.029638	0.0182369	0.00076944
860.986	0.0881553	0.0973651	0.0867812	0.0851209	0.0957084	0.0934754	0.093023	0.0911516	0.0884286	0.0904792	0.0853112	0.0739874	0.0720295	0.071128	0.0560384	0.0450118	0.0285908	0.018072	-0.0006881
860.006	0.0888533	0.0985512	0.0883471	0.0857892	0.0963745	0.093514	0.0919199	0.0929892	0.0892711	0.0906857	0.0862668	0.0748812	0.0725059	0.0722165	0.0568182	0.0458335	0.0304487	0.018522	0.00123169
858.992	0.0896693	0.0979769	0.0896445	0.0862113	0.0959088	0.0944441	0.0912313	0.0911987	0.0880485	0.0909257	0.0832953	0.0730341	0.0726124	0.070512	0.0560267	0.0436686	0.031001	0.016744	-0.0018196
858.011	0.0892421	0.098518	0.0877404	0.0847927	0.0967527	0.0939991	0.0928468	0.092005	0.0908035	0.0918665	0.0849506	0.0730329	0.0727395	0.0702631	0.0556501	0.0452547	0.0306808	0.0179633	0.00051671
856.997	0.0872552	0.0990215	0.0884625	0.0852815	0.0967017	0.0922491	0.0909287	0.0896788	0.0879752	0.0906073	0.0832707	0.0718923	0.0708962	0.0699888	0.0565704	0.0446373	0.0295757	0.0182446	-0.0009543
856.015	0.0882212	0.0963322	0.0868293	0.0855336	0.0956672	0.0951382	0.0901852	0.0932761	0.0893145	0.0901959	0.084145	0.0731854	0.0716928	0.071446	0.0556395	0.0442065	0.0297779	0.0156008	-0.0010523
854.999	0.0907051	0.0979509	0.0893603	0.0853461	0.0972215	0.0932718	0.0915948	0.0933883	0.0902496	0.0933227	0.085227	0.0745929	0.0723429	0.0709198	0.057226	0.0450202	0.0303197	0.0190907	0.00014333
853.983	0.0903713	0.0964415	0.0885991	0.0841838	0.0954891	0.0943754	0.0916024	0.0911482	0.0901282	0.0923934	0.0857056	0.0741778	0.0721779	0.0705804	0.0569569	0.0446213	0.0306539	0.0162713	-0.0003425
853	0.0878622	0.0987269	0.0898207	0.0841052	0.0971851	0.0951768	0.0925238	0.0932498	0.0907214	0.0925855	0.0856516	0.0746047	0.0723289	0.0710418	0.0575292	0.0447878	0.0312362	0.0188383	-0.0004893
851.983	0.0892032	0.0987209	0.0905354	0.0852624	0.0970669	0.0943164	0.0927877	0.0902867	0.0901429	0.0912268	0.0830867	0.0743892	0.0710343	0.0707839	0.057108	0.0458897	0.0296207	0.0170811	-0.0014439
851	0.0896894	0.0988244	0.089639	0.0867957	0.0994092	0.0956633	0.0935827	0.0931011	0.0919268	0.0946932	0.08716	0.0746186	0.0728348	0.0727305	0.0571602	0.04651	0.032246	0.0177429	0.00070628
850.016	0.0923508	0.0991792	0.0908546	0.0863451	0.0976343	0.0956138	0.0936438	0.0925868	0.0907532	0.0934517	0.0865377	0.0746243	0.0729279	0.0718611	0.0574672	0.0464695	0.032142	0.0191422	-0.0013389
848.997	0.0906888	0.0978714	0.0908536	0.0849418	0.0975962	0.0964636	0.0922927	0.0925823	0.090456	0.0924871	0.0840624	0.0745905	0.0731257	0.0719874	0.0575255	0.0459476	0.0314448	0.0182051	-0.0008439
848.012	0.0890927	0.0964669	0.0906292	0.0853717	0.097106	0.094506	0.0924972	0.0931391	0.0902023	0.0902218	0.085896	0.0749941	0.0735869	0.0718606	0.0573668	0.0460656	0.030858	0.0178163	-0.0002839
846.993	0.0883054	0.0969774	0.0917165	0.0846463	0.0962816	0.0950076	0.0909407	0.0915579	0.0908996	0.0925536	0.083307	0.0729002	0.0704431	0.0709425	0.0580033	0.0454347	0.0298589	0.0171034	-0.0021837
846.007	0.0896424	0.0963237	0.0900922	0.0856555	0.0963726	0.0948668	0.0923065	0.0927299	0.0894024	0.0922311	0.0852871	0.0745201	0.0720825	0.0724714	0.0569507	0.0464848	0.0300204	0.016678	-0.0012309
844.987	0.0902572	0.097855	0.0916889	0.0872814	0.0982766	0.095461	0.0943525	0.0922711	0.0908761	0.09301	0.0856143	0.0759901	0.0738912	0.0740466	0.0590638	0.047196	0.0325746	0.0191159	-0.000925
844	0.0909831	0.0969974	0.0931883	0.0877491	0.097956	0.0958435	0.0945381	0.0931482	0.0897144	0.0936169	0.0865476	0.0737257	0.072928	0.073917	0.0591887	0.0458618	0.0316483	0.0190689	-0.0014865
843.013	0.0907296	0.0968187	0.0930603	0.0862696	0.0980337	0.0966969	0.0935349	0.0940327	0.0909167	0.0945811	0.0849403	0.0747817	0.0738444	0.0721879	0.0590373	0.0459686	0.0317235	0.0183752	-0.0009367
841.991	0.0895604	0.0960715	0.0920656	0.0858355	0.097179	0.0938738	0.0910343	0.0920941	0.0906088	0.0918055	0.0843294	0.0734904	0.0713117	0.0712632	0.0567687	0.0455606	0.0298918	0.017824	-0.0020004
841.003	0.0890007	0.0968766	0.0910188	0.0858743	0.09562	0.0951026	0.0933207	0.0920757	0.0901485	0.0933554	0.0852703	0.0738927	0.0739209	0.0717316	0.0580861	0.0456761	0.0304899	0.0181897	-0.0015449
840.015	0.0910301	0.0975087	0.0936483	0.0872913	0.0977855	0.0963869	0.0933587	0.0940842	0.0919515	0.0937944	0.0849483	0.0759939	0.0720457	0.0728959	0.0590845	0.0461419	0.0318507	0.0185358	-0.0009282
838.992	0.0913205	0.0979255	0.094014	0.0873058	0.0973491	0.0973231	0.0943188	0.0942802	0.092511	0.0952014	0.0858103	0.077303	0.0734217	0.0733289	0.0603405	0.0466693	0.0322564	0.0189256	8.015e-05
838.002	0.0903431	0.0974391	0.0923639	0.0875268	0.0975612	0.0968794	0.0942085	0.0940613	0.0911878	0.0933107	0.0850559	0.0754617	0.0729267	0.0728834	0.0593378	0.0459815	0.0318679	0.0182402	-0.0014905
837.013	0.0898923	0.0969495	0.0927608	0.0870659	0.0968639	0.095626	0.0932629	0.0938717	0.0911271	0.0930574	0.0845123	0.0756779	0.0725774	0.0725224	0.0588164	0.0452177	0.031073	0.018209	-0.0024008
835.988	0.0895832	0.095959	0.0919993	0.0851616	0.095976	0.0959224	0.0926937	0.0922075	0.0911337	0.0926102	0.0847756	0.0742536	0.0724739	0.0717476	0.0579748	0.0457192	0.0302108	0.0177383	-0.0020883
834.998	0.0914059	0.0964346	0.0931769	0.0872852	0.0974778	0.0972594	0.0933348	0.0939187	0.0923469	0.0934959	0.086169	0.0759007	0.0733108	0.0736451	0.0592732	0.0467038	0.0319862	0.019206	-0.0011441
834.007	0.0910232	0.0987741	0.0931592	0.0875055	0.0968165	0.0962607	0.0942885	0.0949874	0.0918848	0.0945012	0.0863637	0.0757009	0.0736304	0.0740129	0.0603372	0.0463546	0.0320074	0.0190574	-0.0011228
833.015	0.0902846	0.0959376	0.0936263	0.0880224	0.0974522	0.0966158	0.093576	0.0949522	0.0920711	0.0937237	0.0860251	0.0763857	0.0727125	0.0731089	0.0601757	0.0468651	0.0315875	0.0184723	-0.0013282
831.989	0.0908495	0.09735	0.092816	0.0874151	0.0977217	0.0973001	0.0939465	0.0949222	0.0922716	0.0950204	0.0859089	0.0759245	0.0739029	0.0729971	0.0597608	0.0464224	0.0325501	0.0173792	-0.0010387
830.997	0.0910048	0.0961356	0.092979	0.0872644	0.0980383	0.0976558	0.0937573	0.0939486	0.0925171	0.094798	0.0862254	0.0753689	0.0733539	0.0736869	0.0604232	0.0458848	0.0321422	0.0182556	-0.0013311
830.004	0.0904872	0.0964005	0.0941657	0.0867473	0.09786	0.09748	0.093351	0.0942577	0.0927632	0.0937529	0.0863047	0.0763088	0.0733042	0.0740791	0.0596527	0.0463111	0.0323892	0.0188037	-0.0010275
829.011	0.0912962	0.0971596	0.0941276	0.0870112	0.0982868	0.0984862	0.0938629	0.0943157	0.0925683	0.0949164	0.0863796	0.0765788	0.0730571	0.073805	0.0609359	0.0470124	0.0316688	0.0186303	-0.0003789
827.983	0.0906835	0.0967655	0.0935546	0.0873977	0.0979926	0.0974893	0.0940455	0.0947355	0.0923227	0.095105	0.0871129	0.0766228	0.0739865	0.0749325	0.0607633	0.0466212	0.0318402	0.0194763	-0.0009385
826.989	0.0914715	0.0970177	0.0937971	0.0872548	0.098583	0.0972263	0.0939441	0.0948731	0.0927318	0.0949302	0.0869882	0.0764226	0.0735524	0.0737093	0.060907	0.0471125	0.0318636	0.0195655	-0.0010673
825.995	0.0909312	0.0974188	0.0945168	0.0873548	0.0981727	0.0985337	0.0946261	0.0956063	0.0929388	0.0950591	0.0872925	0.0767266	0.0737866	0.0747065	0.0605776	0.0472308	0.0323418	0.0191309	-0.00081
825	0.0906397	0.096738	0.0949028	0.0870334	0.0976297	0.0984375	0.0939065	0.0951284	0.0926316	0.0953135	0.0872505	0.0768603	0.0738708	0.0741407	0.0605501	0.047328	0.031894	0.0194809	-0.0005243
824.005	0.090021	0.0957708	0.093405	0.0861422	0.0970354	0.097447	0.0939114	0.0940024	0.092362	0.0948534	0.0862477	0.0764957	0.0725113	0.0736402	0.0599246	0.046307	0.0307068	0.0175609	-0.00165
823.009	0.0914246	0.0970884	0.0945722	0.0871851	0.0981738	0.0977904	0.0948205	0.0956969	0.0934042	0.0957834	0.0878833	0.0774848	0.0744202	0.075046	0.0613904	0.0471295	0.0325705	0.0205515	-0.0006368
822.013	0.0912286	0.0965587	0.0947609	0.08765	0.0979861	0.0986222	0.094988	0.0966282	0.0930817	0.0962876	0.0882756	0.0777145	0.0742537	0.0747219	0.0616944	0.0474729	0.0327706	0.0204276	-0.0007693
821.017	0.0912093	0.0966816	0.094447	0.0877868	0.0993348	0.0989999	0.0959336	0.0968208	0.0935169	0.0963532	0.0885691	0.0782951	0.0740919	0.0748781	0.0617811	0.047613	0.0330709	0.0205061	-0.0004589
819.985	0.0909472	0.0956474	0.095078	0.0883468	0.0993814	0.098495	0.0953537	0.0960307	0.0935406	0.0968656	0.0884751	0.0786479	0.0744767	0.0760474	0.0613953	0.0477655	0.0331937	0.021172	-0.0005682
818.988	0.0922701	0.0973181	0.0960874	0.0879663	0.0990209	0.0995018	0.0960348	0.0964657	0.0941193	0.0973292	0.0893187	0.0790784	0.0751364	0.0764357	0.0621019	0.0486508	0.032749	0.0199239	-0.0002105
817.99	0.0912542	0.0970165	0.0958766	0.0885549	0.0988162	0.100135	0.0953672	0.0973806	0.0949233	0.0967889	0.0876518	0.0785254	0.0739675	0.0770814	0.0622153	0.0475137	0.0340123	0.0197518	8.2325e-05
816.992	0.0904331	0.0960144	0.0942474	0.0882569	0.0992529	0.0984076	0.0952909	0.0962033	0.0935938	0.0948486	0.0875617	0.0772045	0.0738855	0.0752647	0.0611494	0.0468071	0.0318212	0.0193589	-0.0011746
815.994	0.0908223	0.0957395	0.0963769	0.0883736	0.0983093	0.0992196	0.0960948	0.0964414	0.0943693	0.0967608	0.0890125	0.0778739	0.0745401	0.0747668	0.0627478	0.0476434	0.0329831	0.0201103	-0.0002943
814.995	0.0897518	0.0952346	0.0969165	0.0885906	0.0994951	0.0992649	0.0954937	0.0973858	0.093829	0.095388	0.0884593	0.0787285	0.0737095	0.0751291	0.0608096	0.0473097	0.0324559	0.0197262	-0.0004103
813.995	0.090771	0.0966206	0.0949894	0.0874492	0.10071	0.09741	0.09558	0.0954121	0.093791	0.0970265	0.0884184	0.0786845	0.074249	0.0748577	0.0623089	0.0471283	0.0316873	0.0193456	7.5878e-05
812.995	0.0904572	0.0940854	0.0954975	0.0875082	0.0992903	0.0979113	0.095586	0.0961836	0.0938661	0.0968648	0.0876298	0.0791439	0.0740219	0.0750683	0.062298	0.0480518	0.0318769	0.019591	-0.000965
811.995	0.0910124	0.0954616	0.0947211	0.0877498	0.101962	0.100294	0.096427	0.0965587	0.094494	0.0966949	0.0882306	0.0786914	0.0732847	0.0749567	0.0628488	0.0488232	0.0333938	0.0204572	0.00080593
810.995	0.0892457	0.0955326	0.0944525	0.087341	0.101618	0.0983708	0.0961368	0.0968082	0.0936055	0.0960661	0.08855	0.0789166	0.072922	0.0750621	0.0614565	0.048498	0.0318819	0.0201575	0.00014123
809.994	0.0898818	0.0948914	0.0940654	0.0886557	0.102423	0.0980982	0.0957253	0.0962484	0.094202	0.0969415	0.0879959	0.0790739	0.0724457	0.074615	0.0617287	0.0482262	0.0334245	0.0210309	-0.0012429
808.992	0.0912144	0.0962755	0.0945804	0.0884908	0.104105	0.0990203	0.0959596	0.0975011	0.0936453	0.0961775	0.0888778	0.0802452	0.0757232	0.0767896	0.06265	0.0482555	0.0335641	0.020183	-0.0005167
807.99	0.0899709	0.0943386	0.0935624	0.0878303	0.104208	0.0978328	0.0942626	0.0975427	0.0941415	0.0956746	0.0884717	0.0790143	0.0746529	0.0748791	0.0610562	0.0479221	0.0320604	0.0205556	-0.0009751
806.988	0.0892881	0.0931139	0.0927712	0.0859194	0.104023	0.0978634	0.0944633	0.0972456	0.0937642	0.0967956	0.0874646	0.0793996	0.0729789	0.0759911	0.0623194	0.0475041	0.0315602	0.0197784	-0.0004632
805.985	0.0908827	0.0945728	0.0932955	0.0878549	0.104616	0.0983614	0.0955031	0.0971112	0.0943025	0.0966917	0.0892116	0.080168	0.0742572	0.0764085	0.0615813	0.0474987	0.0318824	0.0207688	-0.0014524
805.017	0.0901769	0.0946159	0.0929136	0.0885331	0.103958	0.0988392	0.0954203	0.098045	0.0943521	0.0963712	0.0881783	0.0802822	0.0731519	0.0756761	0.0623986	0.0488457	0.0324162	0.0211471	-0.0011334
804.013	0.0897435	0.0941809	0.0923708	0.0874555	0.103935	0.0992443	0.0945958	0.0970867	0.0941775	0.0954064	0.0881674	0.0785632	0.074099	0.0759381	0.0623991	0.0465951	0.0319094	0.0202924	-0.0004233
803.009	0.0904184	0.0933883	0.0910648	0.0867282	0.104942	0.0984746	0.0952197	0.0968208	0.0934576	0.0954416	0.0891994	0.079712	0.0732998	0.0761002	0.0614215	0.0464036	0.0319326	0.0205654	-0.001654
802.005	0.0904081	0.0941657	0.094402	0.0877961	0.104625	0.0979658	0.0951901	0.0969509	0.0938167	0.0960232	0.087691	0.0812559	0.0735634	0.0761152	0.0625767	0.0481378	0.0331941	0.0201963	-0.0004999
801	0.0907317	0.0931679	0.0926389	0.0866928	0.105763	0.0994872	0.0968338	0.0985649	0.0940264	0.0973493	0.089291	0.0815554	0.0736539	0.076277	0.0632382	0.0485185	0.0323684	0.0213419	0.00061292
799.995	0.0900406	0.0928685	0.0902602	0.0866978	0.105352	0.0977863	0.095605	0.0965407	0.094226	0.0958013	0.0884957	0.0817233	0.0742565	0.076283	0.0627528	0.0482534	0.0319379	0.0199072	-0.0001152
798.99	0.0904788	0.092969	0.0912314	0.087711	0.105382	0.0996758	0.0964625	0.0974243	0.0938893	0.0965234	0.0886332	0.0817957	0.0736923	0.0764108	0.0627439	0.0490722	0.0322147	0.0209085	-0.0010084
797.984	0.0898309	0.0940973	0.0912086	0.0867156	0.104861	0.0993538	0.0956707	0.0970253	0.0933475	0.0953268	0.0891547	0.0817905	0.0731964	0.0761165	0.0620104	0.0476928	0.0313433	0.0212148	-0.0008499
797.012	0.089855	0.092475	0.0903087	0.0862103	0.105209	0.0999271	0.0942992	0.0971073	0.0939874	0.0952109	0.0880849	0.080832	0.0731685	0.0759395	0.0623343	0.0482144	0.0299344	0.0210316	-0.000793
796.005	0.0890298	0.09268	0.0912984	0.0869908	0.104972	0.0988045	0.0952797	0.0964421	0.0948105	0.0957902	0.0892997	0.0813431	0.0733513	0.0755193	0.0618791	0.0475908	0.0318552	0.0220181	-0.0004759
794.998	0.0890393	0.0927428	0.0897367	0.0863626	0.104487	0.0981549	0.0956365	0.0970639	0.0946935	0.0951279	0.0886181	0.0812554	0.0729106	0.075829	0.0619085	0.0482022	0.0324987	0.0217363	-0.0001355
793.991	0.090444	0.0933532	0.0912547	0.0871867	0.105429	0.0985104	0.0953306	0.0968671	0.0939977	0.0955617	0.0894891	0.0827277	0.0752547	0.0763498	0.0640215	0.0489734	0.0328985	0.0221799	-0.0004752
792.983	0.0902649	0.0933287	0.090769	0.0873341	0.105296	0.099572	0.0957803	0.0983821	0.0952319	0.0960014	0.0894369	0.0821862	0.0751064	0.0758754	0.0624909	0.0478609	0.0329021	0.0234735	0.00110129
792.009	0.0890781	0.0920061	0.0906977	0.0867588	0.104208	0.100011	0.0957204	0.0963401	0.0942439	0.0948269	0.0892856	0.0819477	0.073524	0.0762727	0.0632114	0.048243	0.0319791	0.0214086	-0.0007057
791.001	0.0899129	0.0922546	0.0908978	0.0877287	0.104868	0.101039	0.0957651	0.0984014	0.0946285	0.0957893	0.0882703	0.0842834	0.0746241	0.077017	0.0629933	0.0478027	0.0321667	0.0221956	0.00126601
789.991	0.0899539	0.090958	0.0898716	0.0866696	0.104289	0.0992969	0.0945304	0.0976737	0.0945336	0.0943487	0.0885644	0.0832507	0.0731823	0.075766	0.0623925	0.0473161	0.0310353	0.0214071	-0.000229
789.017	0.0897997	0.0910919	0.0906531	0.0866607	0.103811	0.100066	0.095009	0.0980326	0.0935936	0.0950362	0.0887068	0.0824521	0.0745801	0.0753193	0.0637714	0.0470189	0.0316976	0.0226994	0.00055157
788.007	0.0885442	0.0912342	0.0900323	0.08566	0.103729	0.0998824	0.0945752	0.0971104	0.093617	0.0937833	0.0882435	0.0829407	0.0724206	0.0749562	0.0620559	0.0466673	0.0310523	0.0213461	-0.0003609
786.997	0.0909035	0.090862	0.0895573	0.0863526	0.103967	0.100768	0.0948691	0.0975454	0.0940381	0.0938493	0.0879778	0.083702	0.0727773	0.0760494	0.0626918	0.0471483	0.031292	0.0212974	7.2098e-05
785.986	0.088968	0.0915014	0.0888022	0.086062	0.102045	0.102073	0.0943926	0.0980978	0.0935278	0.0944683	0.0880149	0.0826339	0.0731075	0.0754031	0.0622012	0.0478276	0.0310317	0.0211446	-0.0001083
785.01	0.0888419	0.0909322	0.0895516	0.0860415	0.103254	0.100854	0.0942529	0.096693	0.0942438	0.0949839	0.0882355	0.0841733	0.0720649	0.0764179	0.0625479	0.0473333	0.0312531	0.022068	6.6377e-05
783.998	0.0895527	0.0903485	0.087989	0.0850373	0.103456	0.102238	0.0944552	0.0969413	0.0939582	0.0941861	0.0882971	0.08375	0.0724449	0.0751243	0.0622872	0.0468695	0.0307413	0.0213754	0.00041766
782.986	0.087803	0.0896786	0.0882744	0.0845722	0.101922	0.101414	0.0947913	0.0961054	0.092885	0.0931311	0.0884321	0.0832902	0.0725574	0.0746847	0.0626579	0.047558	0.0311608	0.0211673	-0.0009209
782.009	0.0894444	0.089775	0.0885781	0.085706	0.102843	0.103545	0.0950551	0.0975324	0.0942298	0.0939085	0.0891145	0.0834936	0.0716039	0.0759741	0.063045	0.0481133	0.0315417	0.0221089	-5.747e-06
780.996	0.0896478	0.0903775	0.0887955	0.0840701	0.102185	0.101408	0.0945913	0.0963316	0.0935115	0.0947772	0.0880271	0.0843639	0.0721119	0.0739636	0.0616013	0.0470667	0.03054	0.0216733	-4.411e-05
779.983	0.0901915	0.0895446	0.0893053	0.0857097	0.102667	0.1031	0.093465	0.098499	0.093972	0.0943048	0.0885193	0.0834809	0.0735844	0.0746439	0.0620333	0.0474845	0.0313643	0.0219245	0.00092304
779.005	0.089261	0.0905155	0.0910124	0.0860887	0.102461	0.104104	0.0942833	0.0978387	0.0929238	0.0954936	0.0880597	0.0840527	0.0723999	0.0766844	0.0630744	0.047918	0.0309407	0.0233111	0.00128328
777.991	0.0890997	0.090258	0.0893005	0.0851704	0.101798	0.102669	0.0933588	0.09745	0.0935717	0.0932204	0.0873958	0.083626	0.072868	0.0748512	0.0614704	0.0462989	0.0308777	0.0213495	0.00039546
777.012	0.0906088	0.0905687	0.0883155	0.0855421	0.103188	0.102493	0.094637	0.0976619	0.0940921	0.0936628	0.0879704	0.0847765	0.0733938	0.0757868	0.0636569	0.0476705	0.0316789	0.0225752	0.00076732
775.997	0.0889963	0.089416	0.0894264	0.0851713	0.10111	0.101959	0.0949264	0.0968702	0.0935972	0.0931949	0.0884443	0.0841238	0.0722146	0.0745872	0.0626554	0.0470011	0.0307707	0.0218747	-6.942e-05
775.017	0.0888008	0.0893299	0.0884656	0.0853165	0.101826	0.101021	0.0946857	0.0976622	0.0937599	0.094428	0.0878965	0.084268	0.0726706	0.075224	0.0616876	0.046756	0.0313533	0.0230325	0.00085969
774.002	0.0896573	0.0889439	0.0882847	0.084225	0.1015	0.101287	0.0936568	0.097141	0.0933818	0.0939912	0.0875191	0.0838322	0.0721336	0.0755839	0.0611317	0.047247	0.0306987	0.0213645	0.00073498
772.986	0.0889478	0.0886618	0.0883179	0.0851808	0.0998311	0.101605	0.0936647	0.0960593	0.09397	0.0929965	0.087761	0.0844013	0.0729604	0.0740161	0.0624775	0.0470261	0.0311859	0.0213765	0.00071846
772.005	0.0896837	0.0893109	0.0872569	0.0842366	0.10043	0.101571	0.0935199	0.096937	0.0932796	0.0935961	0.0874622	0.0847849	0.0713362	0.0743852	0.061099	0.0474749	0.0305194	0.0215111	0.00082214
770.988	0.0891517	0.0885914	0.0873207	0.0846844	0.0995286	0.101431	0.093334	0.0964523	0.0937408	0.0928594	0.0874256	0.0839647	0.0725207	0.0749381	0.0623496	0.0468818	0.0303562	0.0213184	0.0010763
770.006	0.0888956	0.0879299	0.087151	0.0836592	0.0990725	0.100667	0.0934138	0.0959759	0.0935391	0.0925382	0.0863436	0.083234	0.0717543	0.0748142	0.0610763	0.0464296	0.0299218	0.0220279	-0.0002174
768.989	0.0891698	0.0883418	0.0881367	0.0839337	0.0990835	0.100831	0.0933553	0.0965998	0.0938463	0.0928298	0.0880112	0.0842903	0.0715966	0.074216	0.0633076	0.0461447	0.0299909	0.0220373	0.00146129
768.006	0.0886688	0.0877016	0.0869741	0.0840849	0.0986929	0.100416	0.0918688	0.0967262	0.0935714	0.091608	0.0874695	0.0838696	0.0712352	0.0743354	0.0607984	0.0458822	0.030248	0.0222546	0.00100292
766.988	0.0886411	0.0883668	0.0873041	0.0837975	0.0989967	0.100262	0.0932283	0.096599	0.0945597	0.0933416	0.0864144	0.0835173	0.0719011	0.0744841	0.0611843	0.0470508	0.0308661	0.0227762	0.00075671
766.005	0.0874197	0.0867351	0.0863099	0.0825091	0.0973241	0.0996445	0.0915734	0.0950988	0.0920385	0.0923095	0.0854361	0.0825755	0.0705441	0.0731008	0.0600891	0.0453937	0.0288344	0.0210266	0.0001237
764.986	0.0890158	0.0875842	0.0864383	0.0839523	0.0974958	0.0986011	0.0922347	0.0963674	0.0938148	0.0922564	0.0858986	0.08355	0.0710492	0.0736374	0.0600087	0.0464348	0.0302603	0.0220131	0.00124818
764.002	0.0886867	0.087076	0.0865154	0.0825368	0.0973373	0.100233	0.0918184	0.0958165	0.0932875	0.0926441	0.0860736	0.0833955	0.071086	0.0744196	0.0606633	0.0458426	0.0301708	0.02275	0.00155233
762.983	0.0885722	0.0864231	0.0865344	0.0835827	0.0970275	0.100217	0.0920132	0.0968277	0.0941948	0.0927062	0.085846	0.083471	0.0714658	0.0736001	0.0612195	0.0461315	0.0304652	0.0224359	0.00124145
761.998	0.0881074	0.086986	0.0864979	0.0822526	0.0966528	0.0999344	0.0916732	0.0962921	0.093583	0.0924907	0.0866746	0.0834578	0.0710346	0.0730907	0.0604277	0.0467362	0.0304034	0.0222851	0.00139485
761.013	0.0879675	0.0864376	0.0856025	0.0824415	0.0964608	0.0991826	0.0921704	0.0951055	0.0931208	0.0924264	0.0851063	0.0833488	0.0699868	0.073631	0.0608124	0.0463273	0.0298368	0.0221451	0.0013573
759.992	0.0868611	0.0855943	0.0843525	0.0820452	0.0955561	0.0986451	0.0915683	0.0961056	0.0931494	0.0922658	0.0857096	0.0825257	0.0702824	0.0734784	0.0603675	0.0449157	0.0296989	0.0214209	0.00101947
759.006	0.0873441	0.0854284	0.085259	0.081171	0.0942415	0.0988887	0.090986	0.0952594	0.0932161	0.0906737	0.0849052	0.0828002	0.0711816	0.071637	0.0600212	0.0455493	0.0283303	0.0213408	0.00127216
757.984	0.08807	0.0872537	0.0860727	0.0827929	0.0954625	0.0995321	0.0924485	0.0968449	0.0947392	0.0926598	0.086737	0.0836648	0.0713371	0.0747747	0.0616941	0.045593	0.0296851	0.0223551	0.00243976
756.998	0.0883546	0.0863051	0.0858991	0.0815793	0.0948433	0.099776	0.0911719	0.0968003	0.0936482	0.0928922	0.0857776	0.0830217	0.0710695	0.0735512	0.0606982	0.0461449	0.0310232	0.0226784	0.0026428
756.011	0.0858607	0.0846229	0.0849756	0.0809085	0.093789	0.0979643	0.0905391	0.095731	0.092879	0.0908226	0.0849205	0.0831047	0.0698883	0.071872	0.0592957	0.044438	0.0291609	0.0208601	0.00141324
754.988	0.0873589	0.0850803	0.0839224	0.0811383	0.0931929	0.0985372	0.0902392	0.0960596	0.0935894	0.0916372	0.0849813	0.0826869	0.0697398	0.0731497	0.0600586	0.0456791	0.0302561	0.0212084	0.00226874
754.001	0.0868738	0.0846889	0.0850824	0.0812771	0.0921025	0.0980243	0.0910705	0.0958469	0.0938807	0.0917847	0.0855396	0.0826651	0.0700741	0.0726119	0.0599013	0.0452258	0.0288593	0.0214523	0.00249625
753.013	0.086785	0.0858116	0.0841113	0.0811971	0.0918924	0.0993185	0.0908381	0.0969317	0.0930455	0.0920082	0.0853423	0.0832877	0.0705311	0.0731424	0.0599335	0.0453985	0.0297577	0.0220207	0.00231082
751.989	0.0856397	0.0835005	0.0838055	0.0793402	0.0910831	0.0978178	0.0893139	0.095088	0.0928072	0.0910815	0.0843031	0.081436	0.0690206	0.0721737	0.0588683	0.0445274	0.0286989	0.0211873	0.00134045
751	0.0864083	0.0847379	0.083867	0.0802195	0.091009	0.0972361	0.0903816	0.095585	0.0930588	0.091746	0.0851526	0.0827612	0.0701644	0.0724922	0.0598149	0.0453484	0.0294042	0.0221852	0.00256285
750.011	0.0857988	0.0846467	0.0836024	0.080733	0.0900162	0.0972142	0.0904017	0.0956325	0.0937919	0.091573	0.0842431	0.0827589	0.0694456	0.07285	0.0599652	0.0457148	0.0301028	0.022714	0.00217902
748.986	0.0851378	0.0840953	0.0835159	0.0796622	0.0890677	0.0968099	0.0897091	0.0952547	0.0927198	0.0909116	0.0839938	0.0817883	0.0696028	0.0715161	0.0593489	0.0447191	0.0295398	0.0214745	0.00168942
747.996	0.0855837	0.0843771	0.0830921	0.0805714	0.088853	0.0972566	0.0895695	0.0956856	0.0931916	0.0913093	0.0839932	0.0827401	0.0697005	0.0728446	0.060122	0.0449459	0.0291651	0.0220074	0.00207482
747.006	0.0846082	0.083456	0.0830624	0.0790615	0.0881128	0.096638	0.0897991	0.0956504	0.0922947	0.0899626	0.083176	0.0811048	0.0697499	0.0724801	0.0586849	0.0447524	0.0284558	0.0212011	0.00188842
746.015	0.0843554	0.0834087	0.0827255	0.0794004	0.0878011	0.0959931	0.0896294	0.0965742	0.0922228	0.0908203	0.0845452	0.0822793	0.0699564	0.0714583	0.0595263	0.0449004	0.0287556	0.0221515	0.00225971
744.989	0.0844783	0.0830867	0.0834103	0.0798365	0.087068	0.0962892	0.0894666	0.096123	0.0930134	0.0911873	0.0844308	0.0821873	0.0693715	0.0720464	0.0591107	0.0450411	0.0284943	0.0219703	0.00299396
743.998	0.0845322	0.082652	0.083204	0.0786558	0.0870939	0.0949575	0.089693	0.0959404	0.0918937	0.0908438	0.0835213	0.0821333	0.0691094	0.0717558	0.0586829	0.0441505	0.0289068	0.0218431	0.00199984
743.006	0.0844305	0.0828363	0.0828669	0.0789955	0.085792	0.0947599	0.0891819	0.0967195	0.0940489	0.090901	0.0839494	0.0822258	0.0696234	0.0721356	0.059163	0.0444107	0.0290491	0.02212	0.00313675
742.014	0.0846215	0.0826265	0.0819989	0.0787102	0.0850679	0.0955788	0.0892765	0.0955293	0.0927471	0.091299	0.0838851	0.0815839	0.0691025	0.0724861	0.0587829	0.0445898	0.0284524	0.0220393	0.00294559
740.986	0.0838326	0.0827816	0.0823458	0.0792407	0.084824	0.0943974	0.0891362	0.0960809	0.092076	0.0898292	0.0835311	0.0819052	0.0692433	0.0719999	0.0589464	0.044446	0.0288325	0.0221008	0.00291236
739.994	0.0834361	0.0819141	0.0814554	0.0772028	0.0840076	0.0930286	0.087798	0.0953813	0.0920979	0.0897267	0.0831123	0.0806574	0.06817	0.0712772	0.0590642	0.0431273	0.0279414	0.0215369	0.0026571
739.001	0.0833293	0.0820382	0.0818805	0.0780519	0.0844478	0.0931993	0.0880196	0.095825	0.0916345	0.0897519	0.0834338	0.0811111	0.0686229	0.0713746	0.0583172	0.0441158	0.0282759	0.0220782	0.00305374
738.007	0.0832785	0.081463	0.0817222	0.0780364	0.0838527	0.0928929	0.0883039	0.0953465	0.0923357	0.0896351	0.0824344	0.081059	0.0685095	0.0718494	0.058065	0.0441967	0.0285087	0.0211846	0.00285136
737.013	0.0822598	0.0812433	0.0811951	0.0769089	0.0827332	0.0914533	0.087796	0.0957398	0.0914653	0.0888319	0.0821867	0.0802819	0.0677704	0.0707866	0.0582336	0.0437995	0.0280968	0.0217142	0.00274517
735.984	0.082765	0.0806845	0.0807004	0.0769898	0.082975	0.0912137	0.0879251	0.0951572	0.0916336	0.0895396	0.0826535	0.0804407	0.0687991	0.0706448	0.0574734	0.0437392	0.0275448	0.0213318	0.00267877
734.989	0.0827338	0.0807863	0.0807167	0.0768658	0.0829573	0.0911183	0.0880947	0.0962671	0.0914736	0.089232	0.0822841	0.0803922	0.0678701	0.0709103	0.0582181	0.0434332	0.0285245	0.0215193	0.00293376
733.995	0.0827371	0.08081	0.0806662	0.0772674	0.083081	0.0908352	0.0879452	0.0960812	0.0917198	0.0896434	0.0826995	0.080866	0.0685405	0.070721	0.0579916	0.0438811	0.0282993	0.021804	0.00289198
732.999	0.0826627	0.0808732	0.0812074	0.0769221	0.0824864	0.0897971	0.0879738	0.0965308	0.0913481	0.0898395	0.0824885	0.0808	0.068859	0.071098	0.0579996	0.0437923	0.028013	0.0217319	0.00351863
732.004	0.0816503	0.0802944	0.0796651	0.0760367	0.0814539	0.0885411	0.087055	0.095923	0.0909425	0.0888757	0.0814358	0.0795715	0.0675362	0.0702343	0.0575238	0.0431052	0.0274621	0.0206802	0.00261262
731.008	0.0818012	0.0804388	0.0806987	0.0757671	0.0818089	0.0888932	0.0887102	0.0957144	0.0914557	0.0894266	0.0823765	0.0802014	0.0679064	0.0703264	0.0572186	0.0432438	0.0281431	0.021355	0.0033559
730.012	0.0814335	0.0797464	0.0797988	0.0760093	0.0814528	0.0884898	0.0880281	0.0964626	0.0916227	0.0887872	0.0816213	0.0800851	0.0675178	0.0705655	0.0571615	0.0431805	0.0279024	0.0210401	0.00278284
729.015	0.0813813	0.0799682	0.0805007	0.0759564	0.0807482	0.0883248	0.0878822	0.0964308	0.0914218	0.0892247	0.082101	0.0805354	0.0675671	0.0703125	0.0578455	0.0433581	0.0278465	0.0210219	0.00347957
727.983	0.0816392	0.0795864	0.0796333	0.0758101	0.0812178	0.0879222	0.0881337	0.0966472	0.0912749	0.0887964	0.0817448	0.0802836	0.0683817	0.0699906	0.0576554	0.0430154	0.0276745	0.0215716	0.00317036
726.986	0.080757	0.0789971	0.0800079	0.075075	0.080972	0.0867703	0.0877111	0.0958609	0.0907111	0.0887655	0.0812032	0.0794478	0.0669619	0.0698186	0.0572624	0.0430405	0.0272498	0.021311	0.00251351
725.988	0.0808802	0.0792333	0.080266	0.0753624	0.081005	0.0867046	0.088404	0.0965863	0.0909743	0.0890341	0.0816953	0.0795466	0.0674557	0.0695907	0.0573352	0.0434384	0.0272315	0.020986	0.00277593
724.99	0.0810938	0.0795151	0.0802422	0.0757034	0.0811795	0.0865708	0.0879439	0.0964001	0.0911926	0.0891756	0.0816247	0.0805382	0.0677174	0.0700547	0.0575249	0.0438302	0.0273348	0.0216814	0.00315505
723.992	0.0809136	0.0795231	0.0807508	0.0753973	0.0810891	0.0860977	0.0889359	0.0966595	0.0915675	0.0890043	0.0819286	0.0804186	0.0675798	0.0701985	0.0576267	0.0432346	0.0278831	0.0215539	0.00368623
722.993	0.0803992	0.0790188	0.0800192	0.074857	0.0807213	0.085972	0.0881679	0.0964356	0.0911892	0.0889679	0.081384	0.079922	0.0677284	0.0699231	0.0571968	0.0429727	0.027357	0.0205161	0.00275744
721.994	0.0806344	0.0787829	0.0801774	0.0754872	0.0804287	0.0857764	0.0886159	0.0965707	0.0910182	0.0890722	0.0816681	0.0800699	0.0675668	0.0702651	0.0573152	0.0433029	0.0271346	0.0212764	0.00306865
720.995	0.0805244	0.079368	0.0801403	0.0750555	0.0805405	0.0855512	0.0889564	0.0969095	0.0909025	0.0891042	0.0814924	0.0801516	0.0676478	0.0701698	0.0569821	0.0433441	0.0272994	0.0215986	0.00350303
719.996	0.0803501	0.0781856	0.0807294	0.0749166	0.0810278	0.0844444	0.0884363	0.0962244	0.0906158	0.0890911	0.0814904	0.0787621	0.0672405	0.0688514	0.0564436	0.0432225	0.0262723	0.0202473	0.00275343
718.995	0.0801761	0.0789114	0.0808143	0.0752463	0.0807506	0.0853923	0.0890632	0.0973312	0.0913924	0.0890451	0.0814877	0.0804283	0.0682287	0.0707458	0.0577692	0.0435163	0.0275402	0.0214442	0.00323456
717.995	0.0802057	0.0789917	0.0803725	0.0747638	0.0805684	0.0851086	0.0889269	0.0970001	0.0910825	0.0889881	0.08125	0.0800318	0.067763	0.0704937	0.0569572	0.0431459	0.0268268	0.0208992	0.00302376
716.995	0.079648	0.0787328	0.0804117	0.0743782	0.0802365	0.0848319	0.0890753	0.0970743	0.0907133	0.0888705	0.0812585	0.0797714	0.0674737	0.0703644	0.0570385	0.0431831	0.0267748	0.0212342	0.00310614
715.994	0.080521	0.0790984	0.0812166	0.0755088	0.0805745	0.085604	0.0896901	0.0970805	0.091687	0.0896582	0.0820939	0.0806534	0.0685143	0.0709568	0.0574128	0.0437746	0.0278603	0.0219529	0.00370761
714.992	0.0800084	0.0792035	0.0814627	0.0750593	0.0807843	0.085336	0.0895198	0.0977749	0.0914993	0.0896441	0.082209	0.0806239	0.0685664	0.0709824	0.0576219	0.0438307	0.0276971	0.0217864	0.00334805
713.991	0.0804266	0.079694	0.0813872	0.0752517	0.0804118	0.0853128	0.0901672	0.0979052	0.0916845	0.0898883	0.0827422	0.080157	0.0686212	0.0711121	0.0580548	0.0442302	0.0277287	0.0219593	0.00389312
712.989	0.0800343	0.0790542	0.0809768	0.0752136	0.0800975	0.0853916	0.0896083	0.0973864	0.0917285	0.0899085	0.0824586	0.0800319	0.0687588	0.0709486	0.0573393	0.0434547	0.0273136	0.0207324	0.0030548
711.986	0.0801994	0.0789375	0.0812603	0.075402	0.0804944	0.085215	0.0900912	0.0979814	0.0920751	0.0900701	0.0821196	0.0801256	0.0688256	0.0711597	0.0576711	0.0435219	0.0274203	0.0209658	0.00373852
710.984	0.0804186	0.0790626	0.0816045	0.0752899	0.0809004	0.0855302	0.0899336	0.0977112	0.0919117	0.090371	0.0828966	0.0801378	0.068527	0.0715486	0.0578963	0.0441686	0.0277067	0.0215229	0.00320877
710.016	0.0799722	0.0796593	0.082184	0.0757777	0.0806506	0.0856473	0.0899923	0.0982911	0.0920946	0.0903435	0.0828077	0.0805469	0.0689015	0.0714826	0.0585003	0.0441252	0.0270034	0.0211413	0.00351305
709.013	0.0803204	0.0799036	0.0822623	0.075191	0.0811622	0.0860505	0.0906453	0.0981866	0.092209	0.0907472	0.0832181	0.0809427	0.0695076	0.0718533	0.0580147	0.0437091	0.0272297	0.0217771	0.00356195
708.009	0.0801465	0.0793548	0.0824108	0.074909	0.080926	0.0857723	0.0907898	0.0983079	0.0920565	0.090591	0.0834794	0.0802643	0.0692354	0.0717299	0.0580431	0.0438843	0.0271065	0.0208784	0.00311112
707.005	0.080853	0.0794819	0.0828387	0.0758109	0.0819238	0.0861864	0.0913386	0.0987023	0.0928825	0.0909902	0.0841972	0.0813876	0.0699249	0.0721154	0.0582207	0.0444579	0.0276565	0.0214788	0.00346422
706.001	0.0799352	0.0797186	0.0835255	0.0766533	0.0814905	0.0867519	0.0918974	0.0995115	0.0922551	0.0914885	0.0843627	0.0804287	0.0699506	0.0723234	0.0580959	0.0442988	0.0275308	0.0210611	0.00330595
704.996	0.0806689	0.0799328	0.0837378	0.0766038	0.0822597	0.0868229	0.0919138	0.0996649	0.0933263	0.0921425	0.0845031	0.0815214	0.0705167	0.0726721	0.0585413	0.044503	0.0278798	0.0208878	0.0036897
703.991	0.0806918	0.0803395	0.0839958	0.0775583	0.0823428	0.0872609	0.0924654	0.100423	0.0932312	0.0922129	0.0849833	0.0815343	0.0713569	0.0730343	0.0589553	0.0450705	0.0281177	0.0213168	0.00426966
702.986	0.0801623	0.0810478	0.0840371	0.0768682	0.0826967	0.0880119	0.0923468	0.100035	0.0938231	0.0927014	0.085391	0.0811732	0.070947	0.0733274	0.0585541	0.0450621	0.0276968	0.0207697	0.00337533
702.016	0.0802948	0.0807848	0.0829145	0.0765776	0.0818064	0.0871893	0.0925668	0.100117	0.0929601	0.0928393	0.0850276	0.0813862	0.0713565	0.0735881	0.0585461	0.0448909	0.027574	0.0203945	0.00297723
701.01	0.0813265	0.0813846	0.0847145	0.0776768	0.082985	0.088488	0.093758	0.100958	0.0939692	0.0932009	0.0856371	0.082173	0.0714156	0.0739943	0.0589528	0.0452921	0.0276816	0.0209068	0.00396501
700.004	0.0810868	0.0815151	0.0848792	0.0779223	0.0829826	0.088586	0.0936223	0.100852	0.0936619	0.0936735	0.085966	0.082266	0.0721686	0.0743302	0.0592233	0.0451253	0.0277308	0.020321	0.00367242
698.997	0.0825137	0.0826976	0.0867341	0.0789315	0.0844563	0.0899567	0.0950292	0.102604	0.0947302	0.0945234	0.0878001	0.0833865	0.0732314	0.0750695	0.0607261	0.046626	0.0292831	0.0226213	0.0040617
697.99	0.0824593	0.0832461	0.0869804	0.0787678	0.0844509	0.0904015	0.0959951	0.102624	0.0955629	0.0956447	0.0881626	0.0835753	0.0732837	0.0757212	0.0611482	0.0466675	0.0286991	0.0217554	0.00342835
696.983	0.0835407	0.083403	0.0880164	0.0801332	0.0853936	0.0907799	0.0962343	0.102861	0.0963029	0.0962405	0.0887165	0.0839573	0.0748459	0.0763922	0.061417	0.0469161	0.0286531	0.0219935	0.00384345
[truncated: 397 more rows]

## Sheet: e) M298L
Wavelength (nm)	M298Lox	1	2	3	4	5	6	7	8	9	10	11	12	13	14	15	16	17	18	M298Lred
[truncated: 601 more rows]

## Sheet: f) PWC6a
Wavelength (nm)	PWC6aox	1	2	3	4	5	6	7	8	9	10	11	12	13	14	15	16	17	18	PWC6ared
[truncated: 601 more rows]

[truncated: 2 more sheets: M298C5a-Replicate, M298C6a-Replicate]
