# Supplementary material for: Hydrophobic tuning with non-canonical amino acids in a copper metalloenzyme
Source: Nat Chem. 2026 Apr 13;18(7):1269–77. doi: 10.1038/s41557-026-02116-7 (PMC13323077; doi:10.1038/s41557-026-02116-7)
Supplement: Supplementary file 6 — Fluorescence and OD600 data for engineering the aaRS/tRNA pair; LC-MS spectra of sfGFP containing C5a, C6a or C7a; and LC-MS/MS spectrum of sfGFP containing C6a. [file 41557_2026_2116_MOESM6_ESM.xlsx]

## Sheet: Information
	Figure 1
	File	SoruceData-Figure1.xlsx
	Sheet	Description
	1.c - MmPylTCUA	Absorption and fluorescence raw data, and sfGFP expression yield normalized to wt-sfGFP for Figure 1, panel c
	1.c - PylTm15CUA	Absorption and fluorescence raw data, and sfGFP expression yield normalized to wt-sfGFP for Figure 1, panel d
	1.e	Intact MS spectra for sfGFP-150C6a in Figure 1, panel e
	1.f	Representative MS/MS spectra from a tryptic digest of sfGFP-150TAGC6a for Figure 1, panel f
	1.g	Intact MS spectra for sfGFP-150C5a and sfGFP-150C7a in Figure 1, panel g

## Sheet: 1.c - MmPylTCUA
These Data were used for Figure 1.c.
Abs600:	Absorbance was recorded at 600 nm with 9 nm bandwith and 25 Flashes.
	wt-sfGFP	sfGFP150TAG+PylRSC6a	sfGFP150TAG+PylRSC6a+6mM C6a
replicate 1	1.1445	1.0032	0.9482
replicate 2	1.1308	1.053	0.9219
replicate 3	1.1797	0.9915	0.9281
replicate 4	1.1604	1.0206	0.9691
replicate 5	1.1925	0.9658	0.9922
replicate 6	1.1911	1.0378	0.9359
Fluorescence	Fluorescence was recorded with Excitation Wavelength 480 nm (9 nm bandwith) and Emission Wavelength 510 nm (20 nm bandwith), using a Gain of 50, 25 Flashes and 20 μs integration time)
	wt-sfGFP	sfGFP150TAG+PylRSC6a	sfGFP150TAG+PylRSC6a+6mM C6a
replicate 1	24836	1988	10959
replicate 2	24571	2208	11332
replicate 3	25943	2014	11155
replicate 4	25914	2049	11907
replicate 5	26072	1859	12359
replicate 6	26377	2127	11766
Fluorescence/Abs600:		Fluorescence data were divided by Abs600 data for each replicate.
	wt-sfGFP	sfGFP150TAG+PylRSC6a	sfGFP150TAG+PylRSC6a+6mM C6a
replicate 1	21700.3	1981.66	11557.7
replicate 2	21728.9	2096.87	12292
replicate 3	21991.2	2031.27	12019.2
replicate 4	22332	2007.64	12286.7
replicate 5	21863.3	1924.83	12456.2
replicate 6	22145.1	2049.53	12571.9
Normalization by wt-sfGFP average:		Fluorescence/Abs600 for each replicate was divided by the average wt-sfGFP fluorescence and multiplied by 100 to get % values.
	wt-sfGFP	sfGFP150TAG+PylRSC6a	sfGFP150TAG+PylRSC6a+6mM C6a
replicate 1	98.8169	9.0239	52.6304
replicate 2	98.9469	9.54852	55.9742
replicate 3	100.141	9.2498	54.7319
replicate 4	101.693	9.14222	55.9499
replicate 5	99.5592	8.76511	56.7217
replicate 6	100.842	9.33296	57.2486

## Sheet: 1.d - PylTm15CUA
These Data were used for Figure 1.d.
Abs600	Absorbance was recorded at 600 nm with 9 nm bandwith and 25 Flashes.
	wt-sfGFP	sfGFP150TAG+PylRSC6a+PylTm15	sfGFP150TAG+PylRSC6a+PylTm15+12 mM dl-C5a	sfGFP150TAG+PylRSC6a+PylTm15+6mM C6a	sfGFP150TAG+PylRSC6a+PylTm15+12 mM dl-C7a
replicate 1	1.0301	0.7669	0.5146	0.8034	0.1443
replicate 2	1.1335	0.7873	0.5391	0.8556	0.1454
replicate 3	1.011	0.6513	0.4985	0.8885	0.1451
replicate 4	1.0563	0.6816	0.5253	0.864	0.1388
replicate 5	1.1092	0.668	0.5344	0.8298	0.1443
replicate 6	1.2079	0.7252	0.557	0.8621	0.1539
Fluorescence	Fluorescence was recorded with Excitation Wavelength 480 nm (9 nm bandwith) and Emission Wavelength 510 nm (20 nm bandwith), using a Gain of 50, 25 Flashes and 20 μs integration time)
	wt-sfGFP	sfGFP150TAG+PylRSC6a+PylTm15	sfGFP150TAG+PylRSC6a+PylTm15+12 mM dl-C5a	sfGFP150TAG+PylRSC6a+PylTm15+6mM C6a	sfGFP150TAG+PylRSC6a+PylTm15+12 mM dl-C7a
replicate 1	25761	7863	7330	16905	1941
replicate 2	28423	8367	7854	17078	2125
replicate 3	24795	6498	7447	18492	1991
replicate 4	25265	7683	7989	17133	1882
replicate 5	26825	6816	7665	17219	1977
replicate 6	31002	7646	7884	17804	2123
Fluorescence/Abs600:
	wt-sfGFP	sfGFP150TAG+PylRSC6a+PylTm15	sfGFP150TAG+PylRSC6a+PylTm15+12 mM dl-C5a	sfGFP150TAG+PylRSC6a+PylTm15+6mM C6a	sfGFP150TAG+PylRSC6a+PylTm15+12 mM dl-C7a
replicate 1	25008.3	10253	14244.1	21041.8	13451.1
replicate 2	25075.4	10627.5	14568.7	19960.3	14614.9
replicate 3	24525.2	9976.97	14938.8	20812.6	13721.6
replicate 4	23918.4	11272	15208.5	19829.9	13559.1
replicate 5	24184.1	10203.6	14343.2	20750.8	13700.6
replicate 6	25666	10543.3	14154.4	20651.9	13794.7
Normalization by wt-sfGFP:		Fluorescence/Abs600 for each replicate was divided by the average wt-sfGFP fluorescence and multiplied by 100 to get % values.
	wt-sfGFP	sfGFP150TAG+PylRSC6a+PylTm15	sfGFP150TAG+PylRSC6a+PylTm15+12 mM dl-C5a	sfGFP150TAG+PylRSC6a+PylTm15+6mM C6a	sfGFP150TAG+PylRSC6a+PylTm15+12 mM dl-C7a
replicate 1	101.127	41.4603	57.5994	85.0877	54.393
replicate 2	101.399	42.9747	58.9122	80.7141	59.0987
replicate 3	99.1737	40.3443	60.4087	84.1608	55.4865
replicate 4	96.7198	45.5811	61.4991	80.1868	54.8294
replicate 5	97.7942	41.2607	58.0002	83.9108	55.4018
replicate 6	103.787	42.6344	57.2367	83.5109	55.7821

## Sheet: 1.f
A representative peptide spectrum is shown.
