# Supplementary material for: Hydrophobic tuning with non-canonical amino acids in a copper metalloenzyme
Source: Nat Chem. 2026 Apr 13;18(7):1269–77. doi: 10.1038/s41557-026-02116-7 (PMC13323077; doi:10.1038/s41557-026-02116-7)
Supplement: Supplementary file 7 — Hydrophobicity of T1Cu sites, protein titre, extinction coefficient spectra and redox titration, as well as raw data for extinction coefficient and redox titration experiments. [file 41557_2026_2116_MOESM7_ESM.xlsx]

## Sheet: Information
	Figure 2
	File	SoruceData-Figure2_also_raw_data.xlsx
	Sheet	Description
	c) hydrophobicity	Hydrophobicity values of fungal, bacterial and bacterial mutant laccases for Figure 2, panel c.
	d) titer	Protein titer values for different ScSLAC expressions for Figure 2, panel d.
	e) Extinction_coef	Extinction coefficients for the UV-VIS spectra of different ScSLAC mutants for Figure 2, panel e.
	f) Redox_titration	Redox potential and ln(CuI/CuII) values for the redox titrations of different ScSLAC mutants for Figure 2, panel f.
	g) predicting_redox	Eperimental redox potential values and predicted logP and redox potential values for different ScSLAC variants for Figure 2, panel g.
	e) raw_data_absorbance	Absorbance values and protein concentrations of the UV-Vis measurements of different ScSLAC mutants for Figure 2, panel e.
	f) raw_data_M298	Absorbance values for the redox titration of ScSLAC-M298 for Figure 2, panel f
	f) raw_data_M298C6a-1	Absorbance values for the redox titration of ScSLAC-M298C6a (replicate 1) for Figure 2, panel f
	f) raw_data_M298C6a-2	Absorbance values for the redox titration of ScSLAC-M298C6a (replicate 2) for Figure 2, panel f
	f) raw_data_M298C5a-1	Absorbance values for the redox titration of ScSLAC-M298C5a (replicate 1) for Figure 2, panel f
	f) raw_data_M298C5a-2	Absorbance values for the redox titration of ScSLAC-M298-C5a (replicate 2) for Figure 2, panel f
	f) raw_data_M298F	Absorbance values for the redox titration of ScSLAC-M298F for Figure 2, panel f
	f) raw_data_M298L	Absorbance values for the redox titration of ScSLAC-M298L for Figure 2, panel f
	f) raw_data_M298PWC6a	Absorbance values for the redox titration of ScSLAC-M298PWC6a for Supplementary Figure 5, panel f

## Sheet: c) hydrophobicity
	hydrophobic mean
4gxf	-1.397
3tas	-1.39435
3kw8	-1.33309
8z59	-1.22994
3ta4	-1.50467
5lhl	-1.36638
6xj0	-1.6204
9bd5	-1.13396
9f1t	-1.47669
4m3h	-1.27076
1n68	-1.44371
7bdn	-1.35831
4q89	-1.34911
3t9w	-1.42026
6q29	-1.20326
6tyr	-1.41465
8z5b	-1.22757
6ttd	-1.12518
1gw0	-0.843179
3t6v	-0.940327
5ehf	-0.947886
2h5u	-0.881912
2hrh	-0.903815
1v10	-0.869089
2xyb	-0.814362
2hrg	-0.87227
5e9n	-0.925019
4a2e	-0.908892
3pps	-1.03965
6h5y	-0.922368
2qt6	-0.818547
2hzh	-1.12761
3sqr	-0.757176
5lm8	-0.819583
3fpx	-0.922156
3kw7	-0.800576
1gyc	-0.781486
5o3k	-1.34078
7pen	-1.42136
8p9u	-1.41255
7pfr	-1.29812
8p9v	-1.31364
8u8q	-1.41468
8u8p	-1.31569
8u8r	-1.37037
6yzy	-1.23035
8u8s	-1.31645
6zij	-1.23872
8u8t	-1.54648
6rhq	-1.35551
5o4i	-1.47007
7pu0	-1.32772
6yzd	-1.11331
6zip	-1.29479
7puh	-1.58677
6yzf	-1.11263
4wtq	-1.14825
6fc7	-1.37107
7ptm	-1.26488
6yo5	-1.09455
7b2k	-1.27627
6y4a	-1.18637
6rh9	-1.2434
5mkm	-1.43055
7pes	-1.35266
7b4y	-1.30504

## Sheet: d) titer
	M298	M298C5a	M298C6a	M298C7a	M298F	M298L
Protein Titer (mg/L)	255	270	244	0.5	321	238

## Sheet: e) Extinction_coef
Wavelength (nm)	M298	M298C5a	M298C6a	M298F	M298L
300	7869.4	7467.57	6619	6903.1	8001.2
301	6863.1	6941.75	5685.8	5959.4	7034
302	5976.4	6114.1	4929.4	5113.9	6143.5
303	5199.4	5455.11	4199.6	4324.9	5468.7
304	4650.9	4559.18	3647.5	3795.6	4741.9
305	4204	3880.05	3280.9	3331.5	4332.4
306	3820.5	3403.32	2916.2	2975.7	3953.5
307	3515.8	3049.5	2620.5	2660.9	3602.7
308	3277.4	2760.62	2389.3	2407.3	3337
309	3127.8	2588.88	2239.9	2258	3181.1
310	3040.8	2398.96	2142.1	2153.1	3063.5
311	2977.3	2310.03	2069.4	2084.4	2991.6
312	2934.7	2242.77	2009.5	2028.6	2937.2
313	2907.5	2186.11	1969.3	1991.6	2893.5
314	2889.4	2150.28	1933.2	1955.3	2860.4
315	2885.7	2100.16	1914.9	1941.2	2844.9
316	2887.6	2077.28	1899.4	1929.1	2832.2
317	2884.8	2079.39	1882	1912.9	2817.2
318	2889.4	2040.31	1863.3	1901.5	2807.5
319	2893.9	2028.91	1855	1892.1	2795.8
320	2901.2	2017.94	1844.5	1882.7	2787.1
321	2900.3	2013.25	1829.4	1873.2	2778.3
322	2897.5	2004.38	1818.5	1863.8	2765.7
323	2900.3	1954.98	1810.3	1856.4	2758.4
324	2902.1	1969.05	1802.5	1849.7	2750.1
325	2893	1955.26	1792.4	1834.2	2735.1
326	2891.2	1937.22	1781	1828.2	2722.5
327	2881.2	1914.87	1771.9	1818.8	2711.8
328	2874	1906.37	1759.5	1805.3	2695.2
329	2864	1896.53	1747.6	1797.2	2677.8
330	2850.4	1884.9	1733.5	1781.1	2659.8
331	2835.9	1874.3	1714.3	1762.3	2636
332	2811.4	1851.7	1700.1	1745.4	2614.6
333	2796	1825.94	1685.5	1730.7	2590.8
334	2771.5	1800.04	1672.2	1713.8	2568
335	2747	1797.79	1654	1688.9	2536.9
336	2714.4	1761.52	1632	1662.7	2503.4
337	2692.6	1748.9	1612.4	1646.6	2474.2
338	2661.8	1715.28	1597.7	1626.4	2447.5
339	2633.7	1710.07	1577.2	1604.2	2414.9
340	2598.4	1679.9	1558	1584	2380
341	2561.2	1664.23	1533.8	1554.4	2346.4
342	2523.1	1645.33	1513.6	1530.2	2311.5
343	2496.8	1613.7	1495.8	1508	2282.3
344	2463.3	1585.62	1478.9	1486.5	2253.2
345	2433.3	1578.96	1461.5	1466.3	2223
346	2410.7	1553.56	1443.7	1450.8	2195.4
347	2376.2	1531.72	1425.9	1423.9	2164.7
348	2343.6	1507.16	1409.4	1405.1	2139.5
349	2322.7	1485.44	1392.5	1390.3	2116.2
350	2298.3	1468.06	1382.5	1373.5	2092.4
351	2272.9	1446.13	1364.2	1356.7	2065.6
352	2240.2	1413.38	1352.3	1339.9	2039.4
353	2213	1410.94	1332.7	1318.3	2011.2
354	2184	1387.26	1313	1297.5	1986
355	2161.4	1362.39	1304.3	1281.3	1965.1
356	2130.5	1339.69	1286.1	1266.5	1938.8
357	2097.9	1336.7	1271	1243	1909.7
358	2069.8	1306.41	1255.9	1225.5	1885.4
359	2039	1296.32	1242.2	1208.7	1857.7
360	2007.2	1272.17	1225.7	1185.2	1830
361	1973.7	1254.51	1212.5	1167.7	1805.3
362	1945.6	1245.06	1198.8	1148.2	1783.4
363	1928.4	1229.21	1189.2	1135.4	1766.4
364	1889.4	1222.16	1170.9	1115.9	1742.1
365	1858.6	1207.41	1162.2	1099.7	1717.3
366	1830.5	1197.49	1155.3	1079.6	1697.4
367	1801.4	1179.85	1138	1065.4	1678.9
368	1770.6	1173.71	1137.5	1052.7	1661.5
369	1739.8	1162.41	1123.8	1039.9	1646.4
370	1725.3	1140.58	1123.4	1029.8	1639.1
371	1702.6	1140.35	1111.5	1014.3	1622.6
372	1674.5	1128.96	1105.5	1001.5	1608
373	1649.1	1116.15	1096.4	992.1	1598.3
374	1627.4	1111.21	1098.2	984.7	1589.6
375	1605.6	1106.43	1093.6	976	1583.7
376	1585.7	1106.32	1090.4	969.9	1577.9
377	1563	1102.24	1087.2	955.1	1571.1
378	1545.8	1104.1	1086.8	953.8	1570.1
379	1522.2	1107.64	1087.7	943.7	1565.8
380	1507.7	1111.8	1089.5	942.3	1568.2
381	1484.1	1113.57	1090	939.7	1572.6
382	1457.8	1120.57	1088.6	928.9	1570.1
383	1436.1	1125.76	1095	926.2	1573
384	1417.9	1130.86	1105.1	927.5	1580.8
385	1400.7	1139.81	1110.1	926.9	1587.1
386	1379.9	1149.76	1118.3	926.2	1597.8
387	1363.5	1158.09	1123.8	928.2	1608
388	1340	1168.95	1131.1	930.2	1619.2
389	1323.7	1181.28	1140.3	933.6	1634.2
390	1303.7	1194.77	1150.3	937.6	1646.9
391	1290.1	1210.17	1161.3	944.4	1658.5
392	1272	1221.77	1172.3	953.1	1675.1
393	1258.4	1239.96	1187.8	959.2	1692.5
394	1247.5	1258.67	1198.8	967.2	1710
395	1237.5	1274.71	1211.6	976.6	1726.1
396	1221.2	1295.91	1223.9	988.8	1741.1
397	1210.3	1315.25	1236.7	996.8	1759.6
398	1203.1	1336.91	1247.7	1002.9	1773.2
399	1187.7	1356.31	1259.1	1019	1793.1
400	1182.2	1378.7	1274.6	1031.1	1809.1
401	1170.4	1400.5	1289.3	1047.3	1827.6
402	1156.8	1421.62	1303	1060	1846.5
403	1146.9	1444.61	1312.1	1074.8	1862.1
404	1132.4	1462.32	1328.1	1094.4	1882.5
405	1127.8	1484.01	1342.3	1112.5	1902.9
406	1118.8	1503.7	1355.5	1131.3	1921.4
407	1099.7	1524.92	1366	1146.8	1936.9
408	1097	1544.6	1381.1	1171	1957.8
409	1087	1562.5	1404	1200	1978.2
410	1075.2	1581.3	1414.5	1219.5	1990.8
411	1071.6	1595.91	1426.8	1246.4	2008.3
412	1059.8	1611.04	1437.3	1260.5	2021.9
413	1050.8	1628.64	1448.8	1288.1	2030.2
414	1045.3	1642.42	1460.2	1313	2045.7
415	1035.4	1654.66	1473	1339.2	2056.4
416	1030.8	1668.06	1480.7	1364.7	2063.2
417	1023.6	1678.23	1485.3	1384.9	2067.1
418	1016.3	1688.82	1493.1	1405.1	2069.5
419	1007.2	1696.11	1493.5	1425.3	2071.5
420	1006.3	1704.98	1502.2	1448.8	2075.4
421	996.4	1710.6	1501.8	1466.3	2073.9
422	989.1	1714.99	1502.2	1483.1	2069.5
423	984.6	1717.84	1503.6	1499.9	2065.6
424	980	1718.9	1503.6	1519.4	2062.2
425	974.6	1719.33	1500.4	1531.6	2052.5
426	967.4	1717.98	1497.7	1549	2046.2
427	961	1716.23	1495.8	1565.9	2035
428	951.9	1710.75	1488.1	1583.3	2021.4
429	943.8	1701.93	1482.6	1598.1	2004.4
430	943.8	1696.09	1475.7	1612.3	1989.9
431	937.4	1686.18	1467	1627.1	1973.8
432	925.7	1675.68	1455.1	1636.5	1951
433	923.8	1665.64	1445.6	1652.6	1930.1
434	909.3	1650.85	1431.4	1659.4	1903.9
435	907.5	1636	1414.5	1666.8	1880.1
436	900.3	1623.08	1404.4	1671.5	1854.8
437	892.1	1607.62	1388.9	1677.5	1825.2
438	889.4	1591.58	1370.1	1680.9	1798.5
439	883	1573.46	1354.6	1680.9	1764.4
440	868.5	1553.81	1333.1	1678.2	1731.4
441	867.6	1536.04	1317.1	1676.8	1705.2
442	861.3	1516.46	1303.4	1673.5	1681.4
443	854.9	1497.93	1285.6	1668.8	1648.8
444	852.2	1472.73	1271.4	1664.1	1621.1
445	845.9	1449.98	1253.1	1659.4	1593.4
446	839.5	1428.9	1232.1	1644.6	1562.8
447	835	1407.26	1218	1639.8	1536.1
448	828.6	1384	1200.6	1628.4	1509.9
449	823.2	1358.48	1186.9	1624.4	1484.6
450	816.9	1331.17	1167.7	1609.6	1457.9
451	816	1307.18	1149.4	1596.1	1427.3
452	809.6	1281.13	1130.2	1582	1394.7
453	802.4	1258.82	1111	1562.5	1362.2
454	795.1	1234.75	1090.9	1545.7	1330.6
455	792.4	1207.27	1072.2	1530.2	1301
456	788.8	1179.57	1052.1	1506.7	1270.4
457	784.2	1155.14	1032.4	1488.5	1239.3
458	777	1133.65	1009.6	1463.6	1201.9
459	773.3	1108.58	991.3	1440.1	1171.3
460	767.9	1087.07	971.2	1417.9	1144.1
461	764.3	1064.98	955.2	1399	1117.8
462	757	1043.48	940.1	1375.5	1094
463	756.1	1022.71	917.2	1347.9	1064.4
464	757.9	1002.24	904.4	1325.1	1036.7
465	752.5	981.897	883.4	1296.8	1011.9
466	748	960.568	869.3	1273.3	987.6
467	745.2	939.444	856.5	1252.4	967.7
468	747	924.85	849.6	1235.6	953.6
469	742.5	905.882	836.3	1210	931.3
470	742.5	890.022	825.8	1190.5	917.7
471	746.1	871.508	812.6	1166.3	899.7
472	745.2	854.737	802.1	1146.8	881.7
473	742.5	841.643	788.8	1130.7	869.1
474	742.5	825.861	783.8	1109.8	856.5
475	744.3	813.207	774.2	1089	843.4
476	745.2	798.849	761.9	1064.8	827.8
477	755.2	786.551	755.9	1046.6	818.6
478	754.3	773.425	748.6	1028.4	804
479	755.2	763.407	738.1	1004.9	793.3
480	764.3	753.939	735.8	986.7	786.5
481	767	743.723	726.7	967.9	776.8
482	771.5	735.324	722.1	946.4	767.1
483	778.8	727.295	720.7	930.9	761.3
484	786	718.143	716.1	919.5	756.4
485	794.2	715.426	717.1	905.3	754
486	801.4	711.373	713	885.8	748.6
487	809.6	705.463	713.9	876.4	747.7
488	823.2	702.844	716.1	867.7	747.7
489	831.4	701.928	717.1	854.9	746.7
490	844.1	701.126	719.8	846.2	749.1
491	854	699.549	720.3	837.4	749.1
492	863.1	699.152	720.7	831.4	749.6
493	880.3	700.919	728.5	826	754.5
494	893	702.224	730.3	817.9	755.9
495	904.8	705.32	736.3	812.5	762.7
496	917.5	707.318	737.6	810.5	765.6
497	932	710.224	745.4	807.1	768.1
498	949.2	715.133	752.3	803.8	777.3
499	959.2	718.935	758.2	799.7	780.2
500	981.9	727.262	765.1	798.4	785.5
501	1000	733.002	776.9	799.1	795.7
502	1030.8	739.368	788.8	804.5	812.3
503	1058	747.013	798.9	805.8	821.5
504	1072.5	753.688	810.3	802.4	827.3
505	1105.2	763.645	824.5	809.2	842.9
506	1121.5	775.721	836.8	815.2	854
507	1151.4	785.424	847.3	823.3	868.6
508	1178.6	796.138	863.8	831.4	880.8
509	1204.9	806.527	876.6	833.4	892.4
510	1234.8	821.773	893.9	844.1	911.9
511	1268.4	833.377	910.4	856.9	925
512	1299.2	847.658	923.6	863.6	936.1
513	1320.9	862.778	938.7	871	952.2
514	1356.3	876.401	955.6	885.8	969.2
515	1386.2	890.964	970.7	898.6	984.2
516	1417.9	905.347	991.3	915.4	999.3
517	1454.2	921.202	1005.9	928.9	1016.3
518	1481.4	936.46	1020.1	945	1029.9
519	1504.1	951.743	1031.5	953.1	1040.1
520	1533.1	966.81	1047	967.9	1059.1
521	1572.1	983.857	1070.8	988.8	1077
522	1602.9	1000.94	1089.1	1003.5	1089.2
523	1641.9	1019.45	1106.9	1024.4	1106.7
524	1680.9	1036.38	1121.5	1044.6	1125.6
525	1723.5	1054.55	1146.2	1073.5	1147
526	1764.3	1071.61	1164.9	1093.7	1165
527	1813.2	1090.14	1195.1	1118.6	1186.8
528	1853.1	1107.26	1210.6	1143.5	1202.4
529	1890.3	1129.03	1233.5	1165	1220.8
530	1932.9	1144.22	1255.4	1190.5	1240.3
531	1981.9	1166.58	1279.2	1221.5	1259.7
532	2039	1185.54	1303.9	1258.5	1285.9
533	2078	1205.95	1327.6	1284	1298.6
534	2121.5	1224.25	1350.5	1312.3	1316.5
535	2171.3	1246.37	1372.9	1341.9	1334
536	2212.1	1267.19	1391.2	1366.1	1350.5
537	2253.8	1284.9	1410.8	1396.4	1369
538	2303.7	1303.62	1430	1426.6	1383.1
539	2350.8	1326.54	1455.1	1461.6	1399.1
540	2389.8	1346.04	1468.9	1486.5	1414.7
541	2419.7	1367.45	1483	1508	1421.5
542	2452.4	1381.58	1499.9	1532.9	1434.6
543	2488.7	1399.11	1518.2	1560.5	1443.3
544	2536.7	1418.37	1540.2	1594.1	1459.8
545	2584.8	1435.43	1561.6	1627.1	1474.9
546	2629.2	1453.17	1576.7	1656	1487.5
547	2668.2	1470.72	1597.7	1686.9	1500.7
548	2709.9	1486.29	1613.3	1721.9	1509.9
549	2764.3	1500.8	1636.1	1756.2	1523
550	2806.9	1520.08	1659.4	1791.9	1535.6
551	2870.3	1534.69	1687.8	1836.9	1548.7
552	2910.2	1548.1	1703.8	1867.9	1558.9
553	2954.7	1563.83	1715.7	1904.2	1567.2
554	2997.3	1577.44	1733	1930.4	1573.5
555	3054.4	1592.89	1752.7	1985.6	1586.2
556	3097	1607.27	1769.6	2012.5	1590
557	3150.5	1620	1796.1	2055.5	1603.2
558	3185.8	1630.65	1809.3	2089.8	1607.5
559	3234.8	1645.64	1819.4	2122.1	1610.4
560	3270.2	1654.95	1832.6	2153.7	1615.8
561	3312.8	1668.82	1846.4	2184	1616.3
562	3351.7	1674.37	1870.6	2225.7	1621.6
563	3390.7	1686.01	1878.3	2249.2	1619.7
564	3419.7	1696.3	1886.6	2275.5	1622.6
565	3452.4	1704.58	1894.3	2309.8	1624
566	3485.9	1710.79	1898.5	2331.3	1622.6
567	3520.4	1718.82	1916.3	2362.9	1627
568	3553.9	1724.34	1928.6	2387.8	1621.6
569	3583.8	1729.87	1935.9	2411.3	1614.8
570	3606.5	1738.14	1942.3	2443.6	1611.9
571	3639.1	1735.67	1951.5	2469.9	1612.4
572	3680.8	1743.53	1968.8	2493.4	1612.4
573	3709.9	1743.11	1962	2517.6	1601.2
574	3726.2	1747.41	1972	2545.2	1595.4
575	3765.2	1751.48	1982.1	2570.8	1590
576	3779.7	1750.95	1984.4	2596.3	1583.2
577	3796	1750.57	1986.2	2611.8	1571.6
578	3815.9	1752.34	1989.9	2624.6	1558.9
579	3850.4	1749.52	1986.7	2648.1	1553.6
580	3851.3	1749.32	1989.4	2660.2	1541
581	3879.4	1747.35	2000.4	2680.4	1532.2
582	3882.1	1748.03	1993.1	2690.5	1518.1
583	3895.7	1736.75	1982.6	2707.3	1505.5
584	3911.1	1733.35	1999.9	2720.7	1498.2
585	3916.6	1728.71	1989.9	2724.8	1488.5
586	3923.8	1723.64	1983.5	2728.1	1473
587	3923.8	1720.11	1982.6	2734.2	1464.2
588	3930.2	1711.49	1982.1	2740.3	1446.7
589	3926.5	1703.18	1978.9	2738.2	1434.6
590	3927.4	1692.43	1972.5	2733.5	1417.6
591	3925.6	1683.07	1969.3	2743.6	1406.9
592	3926.5	1679.01	1959.2	2742.3	1393.8
593	3927.4	1665.41	1953.3	2743.6	1375.8
594	3914.8	1655.35	1947.4	2734.2	1356.9
595	3909.3	1646.12	1944.2	2732.2	1343.3
596	3916.6	1633.48	1938.7	2726.8	1332.6
597	3883.9	1622.05	1923.1	2722.1	1316
598	3883.9	1612.58	1910.3	2716	1295.6
599	3866.7	1599.54	1906.7	2704.6	1279.6
600	3856.7	1591.11	1899.8	2693.2	1263.6
601	3835.9	1574.91	1883.4	2670.3	1244.6
602	3814.1	1564.65	1877.4	2654.2	1223.7
603	3792.4	1550.95	1853.2	2643.4	1208.7
604	3770.6	1535.29	1844.5	2623.9	1189.3
605	3753.4	1521.42	1833.6	2610.4	1176.6
606	3725.3	1508.48	1823.1	2597	1158.6
607	3704.4	1497.73	1813.5	2562.7	1140.2
608	3674.5	1480.94	1800.7	2545.9	1124.6
609	3663.6	1466.42	1792.4	2537.8	1116.4
610	3651.8	1449.76	1788.3	2516.3	1100.3
611	3602	1436.75	1766.4	2493.4	1089.2
612	3597.4	1424.81	1749	2472.6	1075.6
613	3563	1408.37	1753.1	2443.6	1055.2
614	3528.5	1390.12	1731.6	2420.1	1044
615	3501.3	1377.48	1710.6	2398.6	1028
616	3486.8	1358.97	1717.5	2367.6	1014.8
617	3436.1	1347.59	1693.7	2334	995.4
618	3397.1	1329.71	1675.9	2304.4	978.9
619	3369	1313.54	1670.4	2278.8	965.3
620	3331.8	1297.31	1652.6	2242.5	953.6
621	3304.6	1279.93	1641.6	2221	933.7
622	3265.6	1268.09	1620.6	2179.3	927.4
623	3220.3	1249.96	1609.6	2141.6	906
624	3183.1	1238.74	1597.3	2108.7	893.9
625	3148.7	1228.62	1572.1	2076.4	882.2
626	3116.9	1210.38	1563	2039.4	871.5
627	3074.3	1199.24	1547	2014.5	856.5
628	3042.6	1183.14	1533.8	1978.2	849.7
629	3005.4	1170.97	1525.5	1949.9	838.5
630	2973.7	1155.41	1508.6	1906.9	829.3
631	2937.4	1145.3	1495.4	1873.2	816.2
632	2909.3	1130.91	1489.9	1852.4	812.3
633	2897.5	1121.48	1473.9	1828.2	805
634	2872.1	1102.69	1478.9	1805.3	798.2
635	2824.1	1090.18	1457.9	1770.3	789.9
636	2809.6	1080.88	1449.7	1738.1	785.5
637	2776	1068.08	1435.5	1713.8	774.9
638	2747	1056.4	1430	1682.2	770
639	2728	1043.05	1409.4	1660	765.6
640	2679	1034.09	1402.1	1623	752
641	2667.3	1021.59	1393.5	1592.1	748.6
642	2614.7	1010.97	1374.3	1551.7	739.4
643	2590.2	997.334	1368.8	1518.1	736
644	2560.3	984.292	1356.9	1492.5	731.6
645	2529.4	976.584	1339.1	1452.9	717.5
646	2489.6	965.138	1330.8	1434	718
647	2461.5	961.54	1318.5	1392.3	709.3
648	2440.6	948.542	1309.8	1360	707.3
649	2417	940.315	1303.9	1330.4	703
650	2392.6	933.198	1281.9	1304.9	694.2
651	2354.5	919.328	1274.6	1263.9	691.3
652	2338.2	916.049	1251.8	1239.6	692.3
653	2338.2	904.898	1261.8	1226.2	689.8
654	2292.8	898.174	1240.4	1190.5	681.6
655	2269.3	892.315	1233.5	1174.4	680.1
656	2267.4	881.643	1231.2	1159.6	681.1
657	2251.1	878.819	1224.8	1138.7	682.6
658	2213.9	871.367	1208.8	1100.4	670.9
659	2204	864.535	1205.6	1089	673.8
660	2194	856.469	1198.8	1064.1	674.3
661	2167.7	849.324	1196.9	1037.9	669.4
662	2153.2	845.532	1179.6	1017.7	668.5
663	2146.9	836.615	1175.5	1019	676.7
664	2121.5	832.522	1160.4	980.7	671.9
665	2108.8	825.376	1167.2	967.2	671.9
666	2098.8	821.069	1146.7	963.2	674.3
667	2087	815.698	1156.3	931.6	669.4
668	2059.8	812.135	1139.3	900.6	667.5
669	2052.6	807.083	1134.8	895.9	672.4
670	2036.3	801.792	1119.2	861.6	672.8
671	2030.8	796.185	1120.2	865.7	676.2
672	2019	794.413	1118.3	848.8	674.8
673	2001.8	790.465	1111.9	826.7	676.7
674	1989.1	785.724	1103.2	805.8	668.5
675	1972.8	780.305	1087.2	805.1	673.3
676	1971.9	783.422	1087.2	776.2	666.5
677	1971.9	778.118	1085	775.5	679.2
678	1964.6	772.825	1082.2	768.1	673.8
679	1968.3	767.722	1079	762.1	681.6
680	1950.1	768.53	1068.1	746.6	678.7
681	1931.1	765.62	1071.7	728.4	677.7
682	1938.3	763.131	1068.1	730.5	683
683	1929.3	758.492	1057.5	706.3	675.8
684	1923.8	758.73	1053	704.2	679.2
685	1923.8	757.513	1051.6	702.2	672.8
686	1903.9	750.833	1045.2	689.4	687.4
687	1903	749.555	1042	673.3	685
688	1898.4	748.403	1042	670.6	690.3
689	1868.5	750.544	1019.6	657.1	680.1
690	1892.1	747.405	1031	663.9	690.8
691	1898.4	741.65	1021	669.9	698.1
692	1892.1	744.846	1025.6	647.1	694.7
693	1886.7	742.156	1008.6	653.1	696.2
694	1864.9	742.42	1009.6	636.3	688.9
695	1874	736.189	994.5	630.9	692.8
696	1872.2	736.218	997.7	624.2	698.1
697	1862.2	736.602	993.1	619.5	699.6
698	1873.1	730.543	998.6	627.6	704.9
699	1878.5	731.991	998.1	620.2	698.1
700	1836.8	729.174	979.4	603.3	695.7
701	1845	730.937	983.5	602.7	696.6
702	1862.2	730.216	995.8	597.3	703
703	1849.5	729.151	986.2	597.3	706.4
704	1855.8	726.522	975.7	616.8	711.7
705	1853.1	726.757	977.6	609.4	711.7
706	1874	723.67	973	600.6	714.6
707	1837.7	725.682	964.3	604	702.5
708	1835.9	722.481	970.7	581.1	703.9
709	1849.5	723.548	964.3	598	707.8
710	1847.7	719.646	957	595.9	717.5
711	1860.4	717.301	958.4	583.8	708.3
712	1840.4	719.056	950.1	591.2	705.4
713	1860.4	716.234	954.7	600	719.5
714	1846.8	716.689	947.4	603.3	723.4
715	1833.2	715.311	937.8	598	714.6
716	1852.2	711.908	951.5	595.3	716.6
717	1811.4	712.221	932.3	589.9	704.9
718	1828.6	711.337	934.1	589.2	712.2
719	1824.1	709.027	932.3	583.8	709.8
720	1828.6	706.273	920.4	579.1	709.8
721	1826.8	706.896	930.9	587.2	716.6
722	1817.8	704.828	934.6	595.9	717
723	1812.3	705.485	924.6	600	715.1
724	1828.6	706.808	922.7	604.7	722.4
725	1814.1	701.793	925.9	593.9	707.3
726	1826.8	703.292	911.3	595.9	717.5
727	1814.1	699.938	912.7	592.6	714.6
728	1814.1	695.704	910.4	598.6	721.4
729	1821.4	693.779	910.4	602.7	719.5
730	1815	696.047	901.2	597.3	716.1
731	1806	694.966	905.8	604.7	709.8
732	1807.8	692.272	899.9	600.6	712.2
733	1793.3	689.182	896.2	596.6	708.8
734	1796.9	688.376	882.5	598.6	713.6
735	1797.8	686.088	879.3	605.4	710.7
736	1786.9	681.697	882.5	598	709.8
737	1786.9	682.522	877	608.7	708.8
738	1796	681.363	885.2	618.8	713.2
739	1775.1	679.773	863.3	602	706.4
740	1777	677.001	866.5	613.4	710.7
741	1776.1	677.726	860.6	619.5	716.6
742	1764.3	672.489	849.6	608	707.8
743	1778.8	671.824	867.4	619.5	717
744	1762.5	670.9	853.3	622.8	709.3
745	1747	667.072	843.2	607.4	707.3
746	1750.7	664.876	851.9	625.5	707.3
747	1746.1	661.755	839.1	628.2	715.6
748	1752.5	661.566	846.4	624.9	708.3
749	1758.8	662.443	833.1	636.3	709.8
750	1751.6	657.084	830.4	640.3	717.5
751	1724.4	656.749	808.5	628.2	703.9
752	1726.2	651.654	808.5	614.8	694.7
753	1718	649.653	811.7	635	702.5
754	1717.1	647.683	799.8	633.6	698.6
755	1704.4	641.871	798	635.6	703.9
756	1693.6	643.782	803	618.8	695.2
757	1698.1	640.114	790.2	643	712.2
758	1718.9	638.319	792.9	647.7	714.1
759	1674.5	638.089	785.6	645	690.3
760	1679	636.935	786.1	640.3	709.8
761	1662.7	633.233	785.2	653.8	699.6
762	1656.4	629.199	778.8	656.5	698.6
763	1660.9	628.484	764.1	652.4	703.4
764	1637.3	622.227	757.7	643	691.3
765	1662.7	618.522	757.7	663.2	698.6
766	1623.7	618.191	755.9	649.1	691.3
767	1630.1	615.834	755.9	643	682.6
768	1637.3	616.776	755.9	674.6	693.2
769	1626.5	614.494	734.9	665.2	691.3
770	1587.5	609.673	732.1	648.4	691.3
771	1578.4	603.788	734	645.7	690.3
772	1633.7	602.371	740.4	684.7	696.6
773	1582.9	598.439	720.3	656.5	679.6
774	1587.5	605.465	718	646.4	685
775	1570.3	598.251	724.4	683.4	690.8
776	1555.7	596.044	713	646.4	691.8
777	1552.1	591.893	705.2	657.8	688.4
778	1540.3	588.459	702.4	665.9	683.5
779	1535.8	588.646	693.3	659.2	682.1
780	1514	584.893	691.5	665.9	674.3
781	1558.5	583.172	710.7	683.4	686.4
782	1515.9	584.408	689.2	682.7	683.5
783	1497.7	581.839	675	650.4	672.4
784	1490.5	572.943	666.8	669.9	675.8
785	1496.8	565.01	675	667.2	670.4
786	1475.1	576.594	686.4	684.7	669.4
787	1464.2	562.733	661.8	663.9	675.3
788	1448.8	566.666	644.4	674.6	675.3
789	1447	567.378	654.5	661.2	672.4
790	1448.8	558.485	666.3	668.6	671.9
791	1447	558.401	639.4	682.7	668
792	1449.7	555.797	644.9	681.4	668.5
793	1434.3	555.254	649.4	681.4	673.8
794	1414.3	551.203	631.6	678.7	670.4
795	1381.7	544.644	605.1	665.9	657.8
796	1414.3	546.685	630.2	688.8	672.8
797	1392.6	544.61	637.5	682	654.4
798	1379	542.424	611	664.5	658.8
799	1369	545.133	621.1	687.4	654.4
800	1355.4	535.673	607.4	694.8	665.6
801	1337.3	531.079	607.8	682	656.8
802	1348.1	533.269	606.5	678.7	663.6
803	1339.1	532.647	598.2	678	653.9
804	1336.3	529.002	595	676	659.2
805	1295.5	521.756	571.7	662.5	631.5
806	1296.5	520.004	581.3	684.7	657.8
807	1305.5	521.835	587.3	706.3	661.2
808	1274.7	524.94	569.4	676	648.1
809	1283.8	521.437	587.3	700.9	660.7
810	1274.7	515.749	570.8	693.5	638.8
811	1252	517.935	571.3	672.6	649
812	1252	514.56	574.9	683.4	646.6
813	1243	508.988	567.6	680	642.7
814	1243	512.759	571.3	679.3	632.5
815	1226.6	505.918	567.6	674	640.3
816	1210.3	506.215	547.5	680	631.5
817	1223.9	501.455	556.2	694.1	638.8
818	1202.2	499.419	533.3	669.9	629.1
819	1177.7	498.163	545.2	676.7	630.6
820	1184	489.792	542	686.1	631.1
821	1165	490.514	529.7	688.8	624.7
822	1164.1	490.027	529.2	690.1	627.2
823	1155	488.422	526.5	682.7	628.1
824	1142.3	485.847	523.7	681.4	629.1
825	1132.4	484.431	526.9	671.3	620.9
826	1128.7	485.644	520.1	686.1	624.7
827	1127.8	482.758	505	690.1	631.5
828	1106.1	476.883	510.9	686.1	625.7
829	1104.3	480.956	510.5	686.1	613.6
830	1095.2	476.572	504.5	680	608.2
831	1077.1	471.97	515.5	689.4	623.3
832	1068	475.829	493.1	685.4	607.3
833	1054.4	471.324	486.7	669.9	604.3
834	1065.3	467.881	493.1	681.4	610.2
835	1053.5	464.395	488.1	685.4	611.1
836	1036.3	467.768	487.2	673.3	608.7
837	1063.5	463.894	491.8	682	606.8
838	1032.6	458.007	496.3	683.4	623.3
839	1030.8	458.732	484.4	693.5	609.7
840	998.2	455.264	479.4	679.3	608.2
841	1016.3	454.88	485.4	680.7	607.7
842	994.6	460.253	476.7	675.3	600.9
843	965.5	455.803	473.5	651.8	590.7
844	975.5	445.749	459.3	684.1	601.9
845	976.4	452.306	488.1	684.1	593.7
846	993.6	452.935	486.3	685.4	602.9
847	964.6	448.14	468.9	706.9	587.8
848	922.9	442.209	444.7	677.3	581
849	958.3	439.879	449.3	660.5	600.5
850	960.1	436.147	474.8	702.2	602.9
851	909.3	439.519	451.5	688.8	575.7
852	929.3	431.731	461.6	686.1	591.7
853	891.2	428.872	451.1	700.2	582.5
854	921.1	433.347	448.3	664.5	592.7
855	904.8	426.739	425.5	683.4	564
856	907.5	432.168	450.6	687.4	573.7
857	913	427.444	437.8	674.6	582.5
858	868.5	421.069	440.1	661.2	568.9
859	866.7	421.501	437.4	687.4	578.1
860	912.1	420.448	468	700.2	595.6
861	847.7	425.363	441.9	649.8	574.2
862	834.1	415.389	423.7	680	560.6
863	826.8	412.986	446.5	657.1	550.9
864	827.7	416.811	420.9	681.4	559.6
865	830.5	406.727	415.4	672.6	554.3
866	811.4	411.93	434.6	674.6	558.2
867	792.4	411.039	442.9	655.1	538.8
868	787.8	404.095	424.6	653.8	558.2
869	815	404.204	410.9	663.2	563.5
870	793.3	403.286	418.6	666.6	555.8
871	796.9	400.221	398.5	642.4	542.6
872	790.6	395.411	418.2	661.2	545.1
873	755.2	390.846	407.2	673.3	544.1
874	789.7	401.522	428.7	669.9	537.8
875	738.9	390.98	415.9	640.3	535.4
876	777.9	393.213	415.9	671.9	540.7
877	766.1	390.47	413.6	664.5	543.6
878	725.3	388.447	378	654.5	540.7
879	727.1	384.572	398.1	639	531.5
880	734.4	381.38	402.2	647.7	530.5
881	729.8	381.946	395.8	649.8	527.6
882	725.3	380.879	395.3	636.3	520.8
883	720.8	375.577	391.7	647.7	526.1
884	708.1	377.961	389.4	637	520.8
885	692.7	374.875	379.8	647.7	510.6
886	686.3	376.213	386.6	637	507.2
887	690.8	374.356	389.8	641	519.8
888	679.1	371.475	394	639.7	502.3
889	660.9	369.166	353.3	640.3	496.5
890	683.6	364.551	367.4	645	512
891	696.3	366.98	383.9	641.7	513.5
892	663.6	366.721	383.9	632.9	501.8
893	650	366.149	375.7	628.9	501.4
894	657.3	358.815	370.6	634.3	500.4
895	673.6	359.353	377	636.3	502.3
896	664.5	355.248	382.5	642.4	506.7
897	654.6	354.76	381.2	632.9	496.5
898	613.8	352.308	359.7	612.8	492.1
899	633.7	349.775	357.8	631.6	480.5
900	637.3	349.012	381.2	638.3	492.1

## Sheet: f) Redox_titration
		E° (mV)
	ln(CuI/CuII)	wt	M298F	M298C5a	M298C6a
	-2.40919	415.895
	-2.16332	408.263
	-2.05645	404.48
	-1.28621	391.937
	-0.708651	378.971
	-0.103184	360.186
	0.755668	356.115
	-2.02595		404.045
	-1.62113		399.391
	-1.42311		392.206
	-0.796944		370.693
	-0.136132		348.237
	-2.48491				550.707
	-1.63269				514.887
	-0.856472				492.987
	-0.154151				499.912
	0.115513				482.5
	0.310155				471
	0.593775				461.995
	1.31568				451.922
	0.998529				447.349
	1.37432				438.66
	1.43508				433.34
	1.94591				425.763
	1.78059				421.243
	1.70475				413.972
	2.35665				401
	-0.958255				505.199
	-0.547965				494.134
	-0.138836				486.015
	0.138836				475.727
	0.380772				467.629
	0.590868				458.248
	0.723				451.238
	0.90937				444.758
	1.11186				438.552
	1.16575				434.469
	1.39872				429.331
	1.52847				424.051
	1.52847				417.343
	1.67006				411.237
	1.91239				402.871
	2.10191				392.505
	-2.46385			512.135
	-1.4744			499.515
	-1.02165			490.697
	-0.971861			493.365
	-0.737599			481.792
	-0.563469			481.792
	-0.236389			471.595
	-0.117783			465.99
	0.157186			456.389
	0.236389			447.026
	0.397302			441.209
	0.521297			436.472
	0.563469			430.791
	0.693147			423.98
	0.923164			418.853
	1.02165			412.202
	1.12493			407.31
	1.4744			395.648
	1.83828			388.193
	-0.950192			490.907
	-0.678758			479.193
	-0.389465			473.661
	-0.0384663			464.429
	0.192904			457.885
	0.429563			447.532
	0.510826			441.171
	0.678758			434.969
	0.766172			430.829
	0.902868			424.468
	0.950192			420.03
	1.09861			414.115
	1.25895			408.945
	1.43508			400.022
	1.56398			394.742
	2.1347			390.763

## Sheet: g) predicting_redox
	Experimental E˚ (mV)							Predicted E
	Mean	SEM	N			Side chain logP	∆logP	slope 100	slope 78
M298	366	2.9034	7		M298	1.37	0
M298C5a	455	1.92022	78		M298C5a	2.2	0.83	449	430.74
M298C6a	476	2.06885	43		M298C6a	2.59	1.22	488	461.16
M298F	346	2.37595	5		M298F	2	0.63	429	415.14
M298L	340				M298L	1.66	0.29	395	388.62
					M298C5a + H2O	1.37	0	366	366
					M298C6a + H2O	1.76	0.39	405	396.42
					M298F + H2O	1.17	-0.2	346	350.4
					M298L + H2O	0.84	-0.53	313	324.66
					Side chain logP predicted with rdkit
					E prediction based on ref: 10.1021/ja062732i
					Lower bound	E_pred = 78*(∆logP)+E_M298
					Upper bound	E_pred = 100*(∆logP)+E_M298

## Sheet: e) raw_data_absorbance
Wavelength (nm)	Blank	M298	M298L	M298F	M298C6a		Wavelength (nm)	M298C5a (blank subtracted done by software)					Conc. (µM)
300	0.0468	0.9148	1.6938	1.0731	1.4951		299.988	2.15066				M298	110
301	0.0466	0.8036	1.4945	0.9326	1.2907		301.006	1.99922				M298L	206
302	0.0469	0.7061	1.3115	0.8072	1.1255		301.984	1.76086				M298F	149
303	0.0461	0.6196	1.1718	0.6891	0.965		303.002	1.57107				M298C6a	219
304	0.046	0.559	1.0221	0.6103	0.8441		304.019	1.31304				M298C5a	288
305	0.0458	0.5095	0.9376	0.5411	0.7637		304.998	1.11745
306	0.0461	0.4675	0.8599	0.4885	0.6842		306.015	0.980157
307	0.0457	0.4335	0.7873	0.4413	0.6191		306.993	0.878257
308	0.0452	0.4067	0.7321	0.4031	0.568		308.01	0.795058
309	0.0454	0.3904	0.7002	0.3811	0.5355		308.988	0.745597
310	0.0451	0.3805	0.6757	0.3652	0.5138		310.005	0.690902
311	0.0449	0.3733	0.6607	0.3548	0.4977		310.983	0.665287
312	0.045	0.3687	0.6496	0.3466	0.4847		311.999	0.645917
313	0.0442	0.3649	0.6398	0.3403	0.4751		313.016	0.629598
314	0.0444	0.3631	0.6332	0.3351	0.4674		313.993	0.61928
315	0.0443	0.3626	0.6299	0.3329	0.4633		315.009	0.604847
316	0.0439	0.3624	0.6269	0.3307	0.4595		315.986	0.598256
317	0.0437	0.3619	0.6236	0.3281	0.4555		317.002	0.598864
318	0.044	0.3627	0.6219	0.3267	0.4517		318.018	0.587609
319	0.0437	0.3629	0.6192	0.325	0.4496		318.995	0.584327
320	0.0433	0.3633	0.617	0.3232	0.4469		320.01	0.581166
321	0.0431	0.363	0.615	0.3216	0.4434		320.987	0.579816
322	0.0434	0.363	0.6127	0.3205	0.4413		322.002	0.577263
323	0.043	0.3629	0.6108	0.319	0.4391		323.017	0.563033
324	0.0425	0.3626	0.6086	0.3175	0.4369		323.993	0.567085
325	0.0426	0.3617	0.6056	0.3153	0.4348		325.008	0.563114
326	0.0426	0.3615	0.603	0.3144	0.4323		325.984	0.55792
327	0.0424	0.3602	0.6006	0.3128	0.4301		326.998	0.551482
328	0.0428	0.3598	0.5976	0.3112	0.4278		328.013	0.549034
329	0.0421	0.358	0.5933	0.3093	0.4245		328.988	0.5462
330	0.042	0.3564	0.5895	0.3068	0.4213		330.003	0.54285
331	0.0427	0.3555	0.5853	0.3047	0.4178		331.017	0.539798
332	0.0423	0.3524	0.5805	0.3018	0.4143		331.992	0.533291
333	0.0419	0.3503	0.5752	0.2992	0.4107		333.006	0.525871
334	0.0417	0.3474	0.5703	0.2965	0.4076		334.019	0.51841
335	0.0414	0.3444	0.5636	0.2925	0.4033		334.994	0.517764
336	0.0419	0.3413	0.5572	0.2891	0.399		336.008	0.507319
337	0.0416	0.3386	0.5509	0.2864	0.3944		336.982	0.503685
338	0.0408	0.3344	0.5446	0.2826	0.3904		337.995	0.494
339	0.0415	0.332	0.5386	0.28	0.3866		339.008	0.492499
340	0.041	0.3276	0.5309	0.2765	0.3819		339.982	0.483811
341	0.041	0.3235	0.524	0.2721	0.3766		340.995	0.479298
342	0.0408	0.3191	0.5166	0.2683	0.372		342.008	0.473854
343	0.0406	0.316	0.5104	0.2648	0.3679		342.981	0.464744
344	0.0406	0.3123	0.5044	0.2616	0.3642		343.994	0.456658
345	0.0403	0.3087	0.4979	0.2583	0.3601		345.006	0.45474
346	0.0398	0.3057	0.4917	0.2555	0.3557		346.018	0.447424
347	0.0402	0.3023	0.4858	0.2519	0.3522		346.991	0.441135
348	0.0403	0.2988	0.4807	0.2492	0.3487		348.003	0.434061
349	0.0398	0.296	0.4754	0.2465	0.3445		349.014	0.427808
350	0.0398	0.2933	0.4705	0.244	0.3423		349.987	0.422801
351	0.0396	0.2903	0.4648	0.2413	0.3381		350.999	0.416485
352	0.0392	0.2863	0.459	0.2384	0.3351		352.01	0.407054
353	0.0396	0.2837	0.4536	0.2356	0.3312		352.982	0.40635
354	0.0396	0.2805	0.4484	0.2325	0.3269		353.993	0.399529
355	0.0391	0.2775	0.4436	0.2296	0.3245		355.004	0.392368
356	0.0392	0.2742	0.4383	0.2275	0.3206		356.015	0.385831
357	0.039	0.2704	0.4321	0.2238	0.3171		356.986	0.38497
358	0.0387	0.267	0.4268	0.2209	0.3135		357.997	0.376246
359	0.0388	0.2637	0.4212	0.2185	0.3106		359.007	0.373339
360	0.0392	0.2606	0.4159	0.2154	0.3074		360.017	0.366384
361	0.0383	0.256	0.4099	0.2119	0.3036		360.988	0.3613
362	0.0384	0.253	0.4055	0.2091	0.3007		361.998	0.358578
363	0.0381	0.2508	0.4017	0.2069	0.2983		363.008	0.354012
364	0.0382	0.2466	0.3968	0.2041	0.2944		364.017	0.351983
365	0.0384	0.2434	0.3919	0.2019	0.2927		364.988	0.347734
366	0.0379	0.2398	0.3873	0.1984	0.2907		365.997	0.344878
367	0.0382	0.2369	0.3838	0.1966	0.2872		367.006	0.339798
368	0.0376	0.2329	0.3796	0.1941	0.2865		368.015	0.338029
369	0.0384	0.2303	0.3773	0.193	0.2843		368.985	0.334774
370	0.0369	0.2272	0.3743	0.19	0.2827		369.994	0.328488
371	0.0373	0.2251	0.3713	0.1881	0.2805		371.002	0.32842
372	0.0376	0.2223	0.3686	0.1865	0.2795		372.011	0.325142
373	0.0381	0.22	0.3671	0.1856	0.278		373.019	0.32145
374	0.0373	0.2168	0.3645	0.1837	0.2776		373.988	0.32003
375	0.0376	0.2147	0.3636	0.1827	0.2769		374.996	0.318653
376	0.0373	0.2122	0.3621	0.1815	0.2759		376.004	0.318622
377	0.0376	0.21	0.361	0.1796	0.2755		377.011	0.317445
378	0.0375	0.208	0.3607	0.1793	0.2753		378.019	0.317982
379	0.0373	0.2052	0.3596	0.1776	0.2753		378.987	0.319
380	0.0371	0.2034	0.3599	0.1772	0.2755		379.994	0.320199
381	0.037	0.2007	0.3607	0.1767	0.2755		381.001	0.320709
382	0.0378	0.1986	0.361	0.1759	0.276		382.008	0.322726
383	0.0376	0.196	0.3614	0.1753	0.2772		383.015	0.324218
384	0.0368	0.1932	0.3622	0.1747	0.2786		383.983	0.325687
385	0.0366	0.1911	0.3633	0.1744	0.2795		384.989	0.328266
386	0.0366	0.1888	0.3655	0.1743	0.2813		385.995	0.331131
387	0.0367	0.1871	0.3677	0.1747	0.2826		387.001	0.333529
388	0.0369	0.1847	0.3702	0.1752	0.2844		388.007	0.336657
389	0.037	0.183	0.3734	0.1758	0.2865		389.013	0.340208
390	0.0368	0.1806	0.3758	0.1762	0.2885		390.019	0.344094
391	0.0367	0.179	0.3781	0.1771	0.2908		390.985	0.348529
392	0.037	0.1773	0.3818	0.1787	0.2935		391.991	0.35187
393	0.0365	0.1753	0.3849	0.1791	0.2964		392.996	0.357108
394	0.0364	0.174	0.3884	0.1802	0.2987		394.001	0.362496
395	0.0364	0.1729	0.3917	0.1816	0.3015		395.005	0.367117
396	0.0359	0.1706	0.3943	0.1829	0.3037		396.01	0.373221
397	0.0364	0.1699	0.3986	0.1846	0.307		397.015	0.378793
398	0.0367	0.1694	0.4017	0.1858	0.3097		398.019	0.385029
399	0.0362	0.1672	0.4053	0.1877	0.3117		398.984	0.390617
400	0.0362	0.1666	0.4086	0.1895	0.3151		399.988	0.397065
401	0.0359	0.165	0.4121	0.1916	0.318		400.992	0.403344
402	0.036	0.1636	0.4161	0.1936	0.3211		401.996	0.409425
403	0.0363	0.1628	0.4196	0.1961	0.3234		402.999	0.416049
404	0.0362	0.1611	0.4237	0.1989	0.3268		404.003	0.421147
405	0.0358	0.1602	0.4275	0.2012	0.3295		405.006	0.427395
406	0.0358	0.1592	0.4313	0.204	0.3324		406.009	0.433066
407	0.0365	0.1578	0.4352	0.207	0.3354		407.012	0.439177
408	0.0364	0.1574	0.4394	0.2105	0.3386		408.014	0.444845
409	0.0354	0.1553	0.4426	0.2138	0.3426		409.017	0.45
410	0.0361	0.1547	0.4459	0.2174	0.3456		410.019	0.455413
411	0.0357	0.1539	0.4491	0.221	0.3479		410.983	0.459623
412	0.0358	0.1527	0.452	0.2232	0.3503		411.985	0.463978
413	0.0358	0.1517	0.4537	0.2273	0.3528		412.987	0.469049
414	0.0361	0.1514	0.4572	0.2313	0.3556		413.988	0.473017
415	0.0355	0.1497	0.4588	0.2346	0.3578		414.99	0.476542
416	0.0355	0.1492	0.4602	0.2384	0.3595		415.991	0.4804
417	0.0359	0.1488	0.4614	0.2418	0.3609		416.992	0.48333
418	0.0356	0.1477	0.4616	0.2445	0.3623		417.993	0.486379
419	0.036	0.1471	0.4624	0.2479	0.3628		418.994	0.488479
420	0.0351	0.1461	0.4623	0.2505	0.3638		419.995	0.491033
421	0.0355	0.1454	0.4624	0.2535	0.3641		420.995	0.492653
422	0.0356	0.1447	0.4616	0.2561	0.3643		421.996	0.493918
423	0.0355	0.1441	0.4607	0.2585	0.3645		422.996	0.494737
424	0.0352	0.1433	0.4597	0.2611	0.3642		423.996	0.495042
425	0.0355	0.143	0.458	0.2632	0.3638		424.996	0.495168
426	0.0355	0.1422	0.4567	0.2658	0.3632		425.995	0.494779
427	0.0354	0.1414	0.4543	0.2682	0.3627		426.995	0.494274
428	0.0355	0.1405	0.4516	0.2709	0.3611		427.994	0.492697
429	0.0355	0.1396	0.4481	0.2731	0.3599		428.993	0.490155
430	0.0352	0.1393	0.4448	0.2749	0.3581		429.992	0.488474
431	0.035	0.1384	0.4413	0.2769	0.356		430.991	0.48562
432	0.0353	0.1374	0.4369	0.2786	0.3537		431.989	0.482596
433	0.0346	0.1365	0.4319	0.2803	0.3509		432.988	0.479704
434	0.0352	0.1355	0.4271	0.2819	0.3484		433.986	0.475446
435	0.0349	0.135	0.4219	0.2827	0.3444		434.984	0.471167
436	0.0348	0.1341	0.4166	0.2833	0.3421		435.982	0.467446
437	0.0349	0.1333	0.4106	0.2843	0.3388		437.018	0.462995
438	0.0351	0.1332	0.4053	0.285	0.3349		438.015	0.458375
439	0.0347	0.1321	0.3979	0.2846	0.3311		439.013	0.453157
440	0.0354	0.1312	0.3918	0.2849	0.3271		440.01	0.447499
441	0.0351	0.1308	0.3861	0.2844	0.3233		441.007	0.44238
442	0.0348	0.1298	0.3809	0.2836	0.32		442.004	0.436741
443	0.035	0.1293	0.3744	0.2831	0.3163		443	0.431405
444	0.0343	0.1283	0.368	0.2817	0.3125		443.997	0.424147
445	0.0348	0.1281	0.3628	0.2815	0.309		444.993	0.417596
446	0.0352	0.1278	0.3569	0.2797	0.3048		445.989	0.411523
447	0.035	0.1271	0.3512	0.2788	0.3015		446.985	0.405291
448	0.0352	0.1266	0.346	0.2773	0.2979		448.019	0.398593
449	0.0349	0.1257	0.3405	0.2764	0.2946		449.014	0.391241
450	0.0353	0.1254	0.3354	0.2746	0.2908		450.01	0.383376
451	0.035	0.125	0.3288	0.2723	0.2865		451.005	0.376469
452	0.0345	0.1238	0.3216	0.2697	0.2818		452	0.368966
453	0.0347	0.1232	0.3151	0.267	0.2778		452.995	0.362539
454	0.0349	0.1226	0.3088	0.2647	0.2736		453.989	0.355609
455	0.0346	0.122	0.3024	0.2621	0.2692		454.984	0.347694
456	0.0351	0.1221	0.2966	0.2591	0.2653		456.016	0.339715
457	0.0346	0.1211	0.2897	0.2559	0.2605		457.01	0.332682
458	0.0351	0.1208	0.2825	0.2527	0.256		458.004	0.326492
459	0.0345	0.1198	0.2756	0.2486	0.2514		458.998	0.319271
460	0.0348	0.1195	0.2703	0.2456	0.2473		459.991	0.313077
461	0.0348	0.1191	0.2649	0.2428	0.2438		460.985	0.306713
462	0.0345	0.118	0.2597	0.239	0.2402		462.016	0.300523
463	0.0348	0.1182	0.2539	0.2352	0.2355		463.009	0.294542
464	0.0344	0.118	0.2478	0.2314	0.2323		464.002	0.288646
465	0.0348	0.1178	0.2431	0.2276	0.2281		464.994	0.282786
466	0.0347	0.1172	0.238	0.224	0.2249		465.986	0.276644
467	0.0346	0.1168	0.2338	0.2208	0.222		467.017	0.27056
468	0.0341	0.1165	0.2304	0.2178	0.22		468.009	0.266357
469	0.0343	0.1162	0.226	0.2142	0.2173		469	0.260894
470	0.0342	0.1161	0.2231	0.2112	0.2149		469.992	0.256326
471	0.0344	0.1167	0.2196	0.2078	0.2122		470.983	0.250994
472	0.0345	0.1167	0.216	0.205	0.21		472.013	0.246164
473	0.0343	0.1162	0.2132	0.2024	0.2069		473.004	0.242393
474	0.0342	0.1161	0.2105	0.1992	0.2057		473.995	0.237848
475	0.0344	0.1165	0.208	0.1963	0.2038		474.985	0.234204
476	0.0345	0.1167	0.2049	0.1928	0.2012		476.014	0.230068
477	0.0339	0.1172	0.2024	0.1895	0.1993		477.004	0.226527
478	0.0338	0.117	0.1993	0.1867	0.1976		477.994	0.222746
479	0.0346	0.1179	0.1979	0.184	0.1961		478.984	0.219861
480	0.0339	0.1182	0.1958	0.1806	0.1949		480.011	0.217134
481	0.0342	0.1188	0.1941	0.1781	0.1932		481.001	0.214192
482	0.0346	0.1197	0.1925	0.1753	0.1926		481.99	0.211773
483	0.0344	0.1203	0.1911	0.1728	0.1921		483.017	0.209461
484	0.0344	0.1211	0.1901	0.1711	0.1911		484.006	0.206825
485	0.0344	0.122	0.1896	0.169	0.1913		484.995	0.206043
486	0.0347	0.1231	0.1888	0.1664	0.1907		485.983	0.204875
487	0.0343	0.1236	0.1882	0.1646	0.1905		487.009	0.203173
488	0.034	0.1248	0.1879	0.163	0.1907		487.997	0.202419
489	0.0343	0.126	0.188	0.1614	0.1912		488.985	0.202155
490	0.0342	0.1273	0.1884	0.16	0.1917		490.011	0.201924
491	0.0342	0.1284	0.1884	0.1587	0.1918		490.998	0.20147
492	0.0343	0.1295	0.1886	0.1579	0.192		491.985	0.201356
493	0.0339	0.131	0.1892	0.1567	0.1933		493.01	0.201865
494	0.0343	0.1328	0.1899	0.1559	0.1941		493.997	0.202241
495	0.034	0.1338	0.191	0.1548	0.1951		494.984	0.203132
496	0.0347	0.1359	0.1923	0.1552	0.1961		496.008	0.203708
497	0.0344	0.1372	0.1925	0.1544	0.1975		496.994	0.204544
498	0.0341	0.1388	0.1941	0.1536	0.1987		498.018	0.205958
499	0.0345	0.1403	0.1951	0.1534	0.2004		499.004	0.207053
500	0.0345	0.1428	0.1962	0.1532	0.2019		499.99	0.209452
501	0.0345	0.1448	0.1983	0.1533	0.2045		501.013	0.211105
502	0.0339	0.1476	0.2011	0.1535	0.2065		501.998	0.212938
503	0.034	0.1507	0.2031	0.1538	0.2088		502.983	0.21514
504	0.0346	0.1529	0.2049	0.1539	0.2119		504.006	0.217062
505	0.0336	0.1555	0.2071	0.1539	0.214		504.99	0.21993
506	0.0338	0.1575	0.2096	0.155	0.2169		506.012	0.223408
507	0.0339	0.1609	0.2127	0.1563	0.2193		506.997	0.226202
508	0.0337	0.1637	0.215	0.1573	0.2227		508.018	0.229288
509	0.0344	0.1673	0.2181	0.1583	0.2262		509.002	0.23228
510	0.0345	0.1707	0.2222	0.16	0.2301		509.986	0.236671
511	0.0337	0.1736	0.2241	0.1611	0.2329		511.007	0.240012
512	0.0346	0.1779	0.2273	0.163	0.2367		511.99	0.244125
513	0.0338	0.1795	0.2298	0.1633	0.2392		513.01	0.24848
514	0.0338	0.1834	0.2333	0.1655	0.2429		513.993	0.252403
515	0.0343	0.1872	0.2369	0.1679	0.2467		515.013	0.256598
516	0.0341	0.1905	0.2398	0.1702	0.251		515.995	0.26074
517	0.0338	0.1942	0.243	0.1719	0.2539		517.015	0.265306
518	0.0336	0.197	0.2456	0.1741	0.2568		517.997	0.2697
519	0.0342	0.2001	0.2483	0.1759	0.2599		519.016	0.274102
520	0.0343	0.2034	0.2523	0.1782	0.2634		519.998	0.278441
521	0.0333	0.2067	0.255	0.1803	0.2676		521.017	0.283351
522	0.0341	0.2109	0.2583	0.1833	0.2724		521.998	0.28827
523	0.0343	0.2154	0.2621	0.1866	0.2765		523.016	0.293603
524	0.0342	0.2196	0.2659	0.1895	0.2796		523.997	0.298478
525	0.0341	0.2242	0.2702	0.1937	0.2849		525.015	0.30371
526	0.0344	0.229	0.2742	0.197	0.2893		525.995	0.308624
527	0.034	0.234	0.2783	0.2003	0.2955		527.012	0.313961
528	0.0345	0.2389	0.282	0.2045	0.2994		527.992	0.318889
529	0.0338	0.2423	0.2851	0.207	0.3037		529.009	0.32516
530	0.0336	0.2468	0.2889	0.2106	0.3083		529.988	0.329535
531	0.0342	0.2528	0.2935	0.2158	0.3141		531.005	0.335975
532	0.0338	0.2587	0.2985	0.2209	0.3191		531.984	0.341436
533	0.0337	0.2629	0.301	0.2246	0.3242		533	0.347314
534	0.0339	0.2679	0.3049	0.229	0.3294		534.016	0.352584
535	0.0332	0.2727	0.3078	0.2327	0.3336		534.994	0.358954
536	0.0336	0.2776	0.3116	0.2367	0.338		536.009	0.36495
537	0.034	0.2826	0.3158	0.2416	0.3427		536.987	0.370052
538	0.034	0.2881	0.3187	0.2461	0.3469		538.002	0.375444
539	0.0334	0.2927	0.3214	0.2507	0.3518		539.017	0.382044
540	0.0343	0.2979	0.3255	0.2553	0.3557		539.993	0.387659
541	0.0342	0.3011	0.3268	0.2584	0.3587		541.008	0.393827
542	0.0343	0.3048	0.3296	0.2622	0.3625		541.984	0.397895
543	0.034	0.3085	0.3311	0.266	0.3662		542.998	0.402943
544	0.0343	0.3141	0.3348	0.2713	0.3713		544.012	0.40849
545	0.0336	0.3187	0.3372	0.2755	0.3753		544.988	0.413404
546	0.0342	0.3242	0.3404	0.2804	0.3792		546.001	0.418512
547	0.0338	0.3281	0.3427	0.2846	0.3834		547.014	0.423567
548	0.034	0.3329	0.3448	0.29	0.387		547.989	0.428051
549	0.0341	0.339	0.3476	0.2952	0.3921		549.001	0.432229
550	0.0341	0.3437	0.3502	0.3005	0.3972		550.013	0.437784
551	0.0338	0.3504	0.3526	0.3069	0.4031		550.988	0.441992
552	0.0332	0.3542	0.3541	0.3109	0.406		552	0.445853
553	0.0341	0.36	0.3567	0.3172	0.4095		553.011	0.450383
554	0.0345	0.3651	0.3584	0.3215	0.4137		553.985	0.454303
555	0.034	0.3709	0.3605	0.3292	0.4175		554.996	0.458754
556	0.0349	0.3765	0.3622	0.3341	0.4221		556.007	0.462894
557	0.0335	0.381	0.3635	0.3391	0.4265		557.017	0.466561
558	0.0344	0.3858	0.3653	0.3451	0.4303		557.99	0.469627
559	0.0344	0.3912	0.3659	0.3499	0.4325		559	0.473944
560	0.0348	0.3955	0.3674	0.355	0.4358		560.01	0.476624
561	0.0348	0.4002	0.3675	0.3595	0.4388		560.982	0.48062
562	0.0329	0.4026	0.3667	0.3638	0.4422		561.991	0.482218
563	0.0341	0.4081	0.3675	0.3685	0.4451		563	0.485571
564	0.0338	0.411	0.3678	0.3721	0.4466		564.009	0.488535
565	0.0341	0.4149	0.3684	0.3775	0.4486		565.018	0.490919
566	0.0349	0.4194	0.3689	0.3815	0.4503		565.989	0.492709
567	0.0335	0.4218	0.3684	0.3848	0.4528		566.997	0.495022
568	0.0334	0.4254	0.3672	0.3884	0.4554		568.004	0.49661
569	0.0341	0.4294	0.3665	0.3926	0.4577		569.012	0.498202
570	0.0343	0.4321	0.3661	0.3976	0.4593		569.982	0.500584
571	0.0338	0.4352	0.3657	0.401	0.4608		570.989	0.499874
572	0.0333	0.4393	0.3652	0.404	0.4641		571.996	0.502136
573	0.0342	0.4434	0.3638	0.4085	0.4635		573.003	0.502015
574	0.0341	0.4451	0.3625	0.4125	0.4656		574.009	0.503253
575	0.0332	0.4485	0.3605	0.4154	0.4669		575.015	0.504425
576	0.0331	0.45	0.359	0.4191	0.4673		575.983	0.504275
577	0.034	0.4527	0.3575	0.4223	0.4686		576.989	0.504163
578	0.0345	0.4554	0.3554	0.4247	0.4699		577.994	0.504673
579	0.0341	0.4588	0.3539	0.4278	0.4688		578.999	0.503861
580	0.0336	0.4584	0.3508	0.4291	0.4689		580.004	0.503805
581	0.0339	0.4618	0.3493	0.4324	0.4716		581.009	0.503236
582	0.0336	0.4618	0.3461	0.4336	0.4697		582.013	0.503431
583	0.0348	0.4645	0.3447	0.4373	0.4686		583.017	0.500183
584	0.0331	0.4645	0.3415	0.4376	0.4707		583.984	0.499205
585	0.0339	0.4659	0.3403	0.439	0.4693		584.987	0.497867
586	0.0339	0.4667	0.3371	0.4395	0.4679		585.991	0.496408
587	0.0345	0.4673	0.3359	0.441	0.4683		586.994	0.495393
588	0.0333	0.4668	0.3311	0.4407	0.467		587.996	0.49291
589	0.0349	0.468	0.3302	0.442	0.4679		588.999	0.490517
590	0.0339	0.4671	0.3257	0.4403	0.4655		590.001	0.48742
591	0.0346	0.4676	0.3242	0.4425	0.4655		591.003	0.484725
592	0.0343	0.4674	0.3212	0.442	0.463		592.005	0.483554
593	0.0351	0.4683	0.3183	0.443	0.4625		593.006	0.479638
594	0.0349	0.4667	0.3142	0.4414	0.461		594.008	0.476741
595	0.0345	0.4657	0.311	0.4407	0.4599		595.008	0.474083
596	0.0335	0.4655	0.3078	0.4389	0.4577		596.009	0.470442
597	0.0347	0.4631	0.3056	0.4394	0.4555		597.01	0.467151
598	0.0347	0.4631	0.3014	0.4385	0.4527		598.01	0.464424
599	0.0334	0.4599	0.2968	0.4355	0.4506		599.01	0.460667
600	0.0341	0.4595	0.2942	0.4345	0.4498		600.009	0.458241
601	0.034	0.4571	0.2902	0.431	0.4461		601.009	0.453574
602	0.0336	0.4543	0.2855	0.4282	0.4444		602.008	0.450618
603	0.035	0.4533	0.2838	0.428	0.4405		603.007	0.446672
604	0.0351	0.451	0.2799	0.4252	0.4387		604.005	0.442163
605	0.0351	0.4491	0.2773	0.4232	0.4363		605.004	0.438168
606	0.0352	0.4461	0.2737	0.4213	0.4341		606.002	0.434443
607	0.0346	0.4432	0.2693	0.4156	0.4314		606.999	0.431346
608	0.0348	0.4401	0.2663	0.4133	0.4288		607.997	0.42651
609	0.0345	0.4386	0.2643	0.4118	0.4267		608.994	0.422328
610	0.0337	0.4365	0.2602	0.4078	0.425		609.991	0.417532
611	0.0344	0.4317	0.2586	0.4051	0.4209		610.988	0.413784
612	0.034	0.4308	0.2554	0.4016	0.4167		611.984	0.410346
613	0.034	0.427	0.2512	0.3973	0.4176		613.018	0.405609
614	0.0343	0.4235	0.2492	0.3941	0.4132		614.013	0.400354
615	0.0342	0.4204	0.2458	0.3908	0.4085		615.009	0.396714
616	0.0331	0.4177	0.242	0.3851	0.4089		616.004	0.391383
617	0.0343	0.4133	0.2392	0.3813	0.4049		617	0.388106
618	0.0353	0.41	0.2368	0.3779	0.402		617.994	0.382957
619	0.0343	0.4059	0.233	0.3731	0.3998		618.989	0.3783
620	0.0333	0.4008	0.2296	0.3667	0.3949		619.983	0.373625
621	0.0336	0.3981	0.2258	0.3638	0.3928		621.014	0.368618
622	0.0338	0.394	0.2247	0.3578	0.3884		622.008	0.365211
623	0.0334	0.3886	0.2199	0.3518	0.3856		623.001	0.359988
624	0.0341	0.3852	0.2181	0.3476	0.3836		623.994	0.356756
625	0.0345	0.3818	0.2161	0.3432	0.3785		624.987	0.353841
626	0.0338	0.3776	0.2132	0.337	0.3758		626.017	0.348588
627	0.0343	0.3734	0.2106	0.3338	0.3728		627.009	0.345383
628	0.0349	0.3705	0.2098	0.329	0.3705		628.001	0.340746
629	0.0344	0.3659	0.207	0.3243	0.3682		628.993	0.337239
630	0.0354	0.3634	0.2061	0.3189	0.3655		629.984	0.332759
631	0.035	0.359	0.203	0.3135	0.3622		631.012	0.329846
632	0.0354	0.3563	0.2026	0.3108	0.3614		632.003	0.325703
633	0.0352	0.3548	0.2009	0.307	0.3577		632.994	0.322988
634	0.0328	0.3496	0.1971	0.3012	0.3564		633.984	0.317576
635	0.0334	0.3449	0.196	0.2966	0.3524		635.011	0.313971
636	0.0342	0.3441	0.1959	0.2926	0.3514		636.001	0.311294
637	0.0332	0.3394	0.1927	0.288	0.3473		636.991	0.307608
638	0.0331	0.3361	0.1916	0.2832	0.346		638.016	0.304244
639	0.0341	0.335	0.1917	0.2809	0.3425		639.005	0.300399
640	0.0343	0.3298	0.1891	0.2756	0.3411		639.994	0.297817
641	0.0337	0.3279	0.1878	0.2704	0.3386		640.983	0.294218
642	0.0345	0.3229	0.1867	0.2652	0.3352		642.007	0.291159
643	0.0343	0.32	0.1858	0.26	0.3338		642.995	0.287232
644	0.0339	0.3163	0.1845	0.2558	0.3308		643.983	0.283476
645	0.035	0.314	0.1827	0.251	0.328		645.007	0.281256
646	0.0337	0.3083	0.1815	0.2469	0.3249		645.994	0.27796
647	0.0344	0.3059	0.1804	0.2414	0.3229		647.017	0.276924
648	0.0342	0.3034	0.1798	0.2364	0.3208		648.003	0.27318
649	0.0342	0.3008	0.1789	0.232	0.3195		648.989	0.270811
650	0.0351	0.299	0.178	0.2291	0.3156		650.012	0.268761
651	0.0347	0.2944	0.177	0.2226	0.3136		650.997	0.264767
652	0.0358	0.2937	0.1783	0.2201	0.3097		651.983	0.263822
653	0.0343	0.2922	0.1763	0.2166	0.3104		653.004	0.260611
654	0.0357	0.2886	0.176	0.2127	0.3071		653.989	0.258674
655	0.0358	0.2861	0.1758	0.2104	0.3057		655.01	0.256987
656	0.0342	0.2843	0.1744	0.2066	0.3036		655.994	0.253913
657	0.0348	0.2831	0.1753	0.2041	0.3028		657.014	0.2531
658	0.0366	0.2808	0.1747	0.2002	0.3011		657.997	0.250954
659	0.0357	0.2788	0.1744	0.1976	0.2995		659.017	0.248986
660	0.0356	0.2776	0.1744	0.1938	0.2979		660	0.246663
661	0.0356	0.2747	0.1734	0.1899	0.2975		660.982	0.244605
662	0.0349	0.2724	0.1725	0.1862	0.293		662.001	0.243513
663	0.0343	0.2711	0.1736	0.1858	0.2915		662.983	0.240945
664	0.0361	0.2701	0.1744	0.1819	0.29		664.001	0.239766
665	0.0346	0.2672	0.1729	0.1784	0.29		664.983	0.237708
666	0.0337	0.2652	0.1725	0.1769	0.2846		666	0.236468
667	0.0329	0.2631	0.1707	0.1714	0.2859		667.017	0.234921
668	0.0347	0.2619	0.1721	0.1686	0.284		667.998	0.233895
669	0.035	0.2614	0.1734	0.1682	0.2833		669.015	0.23244
670	0.036	0.2606	0.1745	0.1641	0.2809		669.994	0.230916
671	0.0343	0.2583	0.1735	0.163	0.2794		671.01	0.229301
672	0.0338	0.2565	0.1727	0.16	0.2785		671.99	0.228791
673	0.0339	0.2547	0.1732	0.1568	0.2772		673.005	0.227654
674	0.0357	0.2551	0.1733	0.1555	0.2771		673.984	0.226289
675	0.0351	0.2527	0.1737	0.1548	0.273		674.998	0.224728
676	0.0365	0.254	0.1737	0.1519	0.2744		676.013	0.225626
677	0.0328	0.2503	0.1726	0.1481	0.2702		676.991	0.224098
678	0.0339	0.2506	0.1726	0.1481	0.2707		678.004	0.222574
679	0.0345	0.2516	0.1748	0.1478	0.2706		679.018	0.221104
680	0.0343	0.2494	0.174	0.1453	0.268		679.995	0.221337
681	0.0348	0.2478	0.1743	0.1431	0.2693		681.008	0.220499
682	0.034	0.2478	0.1746	0.1426	0.2677		681.984	0.219782
683	0.0353	0.2481	0.1744	0.1403	0.2667		682.996	0.218446
684	0.0336	0.2458	0.1734	0.1383	0.264		684.008	0.218514
685	0.034	0.2462	0.1725	0.1384	0.2641		684.983	0.218164
686	0.0344	0.2444	0.1759	0.1369	0.2631		685.994	0.21624
687	0.0339	0.2438	0.1749	0.134	0.2619		687.005	0.215872
688	0.0349	0.2443	0.177	0.1346	0.2629		688.016	0.21554
689	0.0373	0.2434	0.1773	0.135	0.2604		688.99	0.216157
690	0.0337	0.2424	0.1759	0.1324	0.2593		690	0.215253
691	0.0345	0.2439	0.1782	0.1341	0.2579		691.009	0.213595
692	0.0341	0.2428	0.1771	0.1303	0.2585		691.983	0.214516
693	0.0349	0.243	0.1782	0.132	0.2556		692.992	0.213741
694	0.0344	0.2401	0.1762	0.129	0.2553		694	0.213817
695	0.0356	0.2423	0.1782	0.1294	0.2532		695.008	0.212023
696	0.034	0.2405	0.1777	0.1268	0.2523		696.016	0.212031
697	0.036	0.2414	0.18	0.1281	0.2533		696.988	0.212141
698	0.035	0.2416	0.1801	0.1283	0.2535		697.995	0.210396
699	0.0346	0.2418	0.1783	0.1268	0.253		699.002	0.210813
700	0.0373	0.2399	0.1805	0.127	0.2516		700.009	0.210002
701	0.0354	0.2389	0.1788	0.125	0.2506		701.015	0.21051
702	0.0348	0.2402	0.1795	0.1236	0.2527		701.985	0.210302
703	0.0373	0.2413	0.1827	0.1261	0.2531		702.991	0.209995
704	0.0363	0.241	0.1828	0.128	0.2498		703.996	0.209238
705	0.036	0.2404	0.1825	0.1266	0.2499		705.001	0.209306
706	0.0346	0.2413	0.1817	0.1239	0.2475		706.006	0.208417
707	0.0369	0.2396	0.1815	0.1267	0.2479		707.01	0.208996
708	0.0372	0.2397	0.1821	0.1236	0.2496		708.014	0.208075
709	0.0358	0.2398	0.1815	0.1247	0.2468		708.982	0.208382
710	0.0372	0.241	0.1849	0.1258	0.2466		709.986	0.207258
711	0.0364	0.2416	0.1822	0.1232	0.2461		710.989	0.206583
712	0.0386	0.2416	0.1838	0.1265	0.2465		711.991	0.207088
713	0.035	0.2402	0.1831	0.1242	0.2439		712.994	0.206275
714	0.0365	0.2402	0.1854	0.1262	0.2438		713.996	0.206406
715	0.0378	0.24	0.1849	0.1267	0.243		714.997	0.20601
716	0.0365	0.2408	0.184	0.125	0.2447		715.999	0.20503
717	0.0397	0.2395	0.1848	0.1274	0.2437		717	0.20512
718	0.0392	0.2409	0.1858	0.1268	0.2436		718	0.204865
719	0.0391	0.2403	0.1852	0.1259	0.2431		719.001	0.2042
720	0.0397	0.2414	0.1858	0.1258	0.2411		720.001	0.203407
721	0.0373	0.2388	0.1848	0.1246	0.241		721	0.203586
722	0.0387	0.2392	0.1863	0.1273	0.2432		722	0.20299
723	0.0387	0.2386	0.1859	0.1279	0.241		722.999	0.20318
724	0.0389	0.2406	0.1876	0.1288	0.2408		723.997	0.203561
725	0.0387	0.2388	0.1843	0.127	0.2413		724.995	0.202116
726	0.04	0.2415	0.1877	0.1286	0.2394		725.993	0.202548
727	0.0402	0.2403	0.1873	0.1283	0.2399		726.991	0.201582
728	0.0406	0.2407	0.1891	0.1296	0.2398		727.988	0.200363
729	0.0397	0.2406	0.1878	0.1293	0.2389		728.985	0.199808
730	0.0407	0.2409	0.1881	0.1295	0.2379		730.017	0.200461
731	0.0413	0.2405	0.1874	0.1312	0.2395		731.013	0.20015
732	0.0434	0.2428	0.19	0.1327	0.2403		732.009	0.199374
733	0.0433	0.2411	0.1892	0.132	0.2394		733.005	0.198484
734	0.0448	0.243	0.1917	0.1338	0.2379		734	0.198252
735	0.0442	0.2425	0.1905	0.1342	0.2366		734.995	0.197593
736	0.0446	0.2417	0.1907	0.1335	0.2377		735.989	0.196329
737	0.044	0.2411	0.1899	0.1345	0.2359		736.983	0.196566
738	0.044	0.2421	0.1908	0.136	0.2377		738.013	0.196232
739	0.0454	0.2412	0.1908	0.1349	0.2343		739.006	0.195775
740	0.0453	0.2413	0.1916	0.1365	0.2349		739.999	0.194976
741	0.0448	0.2407	0.1923	0.1369	0.2331		740.992	0.195185
742	0.0464	0.241	0.1921	0.1368	0.2323		741.984	0.193677
743	0.0442	0.2404	0.1918	0.1363	0.234		743.012	0.193485
744	0.0445	0.2389	0.1905	0.1371	0.2312		744.003	0.193219
745	0.0455	0.2382	0.1911	0.1358	0.23		744.995	0.192117
746	0.045	0.2381	0.1906	0.138	0.2314		745.985	0.191484
747	0.0442	0.2368	0.1915	0.1376	0.2278		747.011	0.190586
748	0.0428	0.2361	0.1886	0.1357	0.228		748.002	0.190531
749	0.044	0.238	0.1901	0.1386	0.2263		748.992	0.190784
750	0.0434	0.2366	0.1911	0.1386	0.2251		750.016	0.18924
751	0.0452	0.2354	0.1901	0.1386	0.2221		751.006	0.189144
752	0.0459	0.2363	0.1889	0.1373	0.2228		751.994	0.187676
753	0.0452	0.2347	0.1898	0.1396	0.2228		752.983	0.1871
754	0.0455	0.2349	0.1893	0.1397	0.2205		754.006	0.186533
755	0.0461	0.2341	0.191	0.1406	0.2207		754.994	0.184859
756	0.0455	0.2323	0.1886	0.1375	0.2212		756.016	0.185409
757	0.0444	0.2317	0.191	0.14	0.2173		757.003	0.184353
758	0.0441	0.2337	0.1911	0.1404	0.2176		757.99	0.183836
759	0.0448	0.2295	0.1869	0.1407	0.2167		759.012	0.18377
760	0.0452	0.2304	0.1913	0.1404	0.2172		759.997	0.183437
761	0.0444	0.2278	0.1884	0.1416	0.2162		760.983	0.182371
762	0.0441	0.2268	0.1879	0.1417	0.2145		762.003	0.181209
763	0.0446	0.2278	0.1894	0.1416	0.2118		762.988	0.181003
764	0.047	0.2276	0.1893	0.1426	0.2128		764.008	0.179201
765	0.0451	0.2285	0.1889	0.1437	0.2109		764.992	0.178134
766	0.0454	0.2245	0.1877	0.1419	0.2108		766.011	0.178039
767	0.0445	0.2243	0.185	0.1401	0.2099		766.994	0.17736
768	0.0438	0.2244	0.1865	0.1441	0.2092		768.012	0.177631
769	0.0439	0.2233	0.1862	0.1428	0.2047		768.995	0.176974
770	0.0461	0.2212	0.1884	0.1425	0.2063		770.012	0.175586
771	0.0449	0.219	0.187	0.1409	0.2055		770.994	0.173891
772	0.0418	0.222	0.1852	0.1436	0.2038		772.011	0.173483
773	0.0459	0.2205	0.1858	0.1435	0.2035		772.992	0.17235
774	0.0448	0.2199	0.1858	0.1409	0.2019		774.008	0.174374
775	0.0419	0.2151	0.1841	0.1435	0.2004		774.988	0.172296
776	0.0445	0.2161	0.1869	0.1406	0.2005		776.003	0.171661
777	0.0437	0.2149	0.1854	0.1415	0.198		777.018	0.170465
778	0.0439	0.2138	0.1846	0.1429	0.1976		777.997	0.169476
779	0.0429	0.2123	0.1833	0.1409	0.1946		779.011	0.16953
780	0.0443	0.2113	0.1831	0.1433	0.1956		779.989	0.168449
781	0.0403	0.2122	0.1816	0.1419	0.1958		781.002	0.167953
782	0.0429	0.2101	0.1836	0.1444	0.1937		782.015	0.16831
783	0.0442	0.2094	0.1826	0.1409	0.1919		782.992	0.16757
784	0.042	0.2064	0.1811	0.1416	0.1879		784.004	0.165007
785	0.0431	0.2082	0.1811	0.1423	0.1908		785.016	0.162723
786	0.0402	0.2029	0.178	0.142	0.1904		785.992	0.166059
787	0.0433	0.2048	0.1823	0.142	0.1881		787.003	0.162067
788	0.0438	0.2036	0.1828	0.1441	0.1848		788.013	0.1632
789	0.0431	0.2027	0.1815	0.1414	0.1863		788.988	0.163405
790	0.0406	0.2004	0.1789	0.14	0.1864		789.997	0.160844
791	0.0438	0.2034	0.1813	0.1453	0.1837		791.007	0.16082
792	0.0415	0.2014	0.1791	0.1428	0.1826		792.015	0.16007
793	0.0404	0.1986	0.1791	0.1417	0.1825		792.989	0.159913
794	0.043	0.199	0.181	0.1439	0.1812		793.997	0.158747
795	0.0452	0.1976	0.1806	0.1442	0.1776		795.004	0.156858
796	0.0415	0.1975	0.18	0.1439	0.1794		796.012	0.157445
797	0.0407	0.1943	0.1754	0.1421	0.1802		796.984	0.156848
798	0.0427	0.1948	0.1783	0.1415	0.1764		797.99	0.156218
799	0.0403	0.1913	0.175	0.1425	0.1762		798.996	0.156998
800	0.0414	0.1909	0.1784	0.1447	0.1743		800.001	0.154274
801	0.0418	0.1893	0.177	0.1432	0.1748		801.007	0.152951
802	0.0404	0.1891	0.177	0.1413	0.1731		802.011	0.153581
803	0.0419	0.1896	0.1765	0.1427	0.1728		803.016	0.153402
804	0.0403	0.1877	0.176	0.1408	0.1705		803.985	0.152353
805	0.0432	0.1861	0.1732	0.1417	0.1683		804.988	0.150266
806	0.0414	0.1844	0.1768	0.1432	0.1686		805.992	0.149761
807	0.0402	0.1842	0.1763	0.1452	0.1687		806.994	0.150288
808	0.0426	0.1832	0.176	0.1431	0.1672		807.996	0.151183
809	0.0409	0.1825	0.1769	0.1451	0.1694		808.998	0.150174
810	0.0416	0.1822	0.1731	0.1447	0.1665		810	0.148536
811	0.0426	0.1807	0.1762	0.1426	0.1676		811.001	0.149165
812	0.0423	0.1804	0.1754	0.1439	0.1681		812.002	0.148193
813	0.0408	0.1779	0.1731	0.1419	0.165		813.002	0.146589
814	0.0411	0.1782	0.1713	0.1421	0.1661		814.002	0.147675
815	0.0411	0.1764	0.1729	0.1413	0.1653		815.001	0.145704
816	0.0433	0.1768	0.1733	0.1444	0.1631		816	0.14579
817	0.0402	0.1752	0.1717	0.1434	0.1619		816.999	0.144419
818	0.0434	0.176	0.1729	0.143	0.1601		817.997	0.143833
819	0.0413	0.1712	0.1711	0.1419	0.1606		818.995	0.143471
820	0.0415	0.1721	0.1714	0.1435	0.1601		819.992	0.14106
821	0.0426	0.1711	0.1712	0.145	0.1585		820.989	0.141268
822	0.0429	0.1713	0.172	0.1455	0.1587		821.985	0.141128
823	0.0425	0.1699	0.1718	0.144	0.1577		823.016	0.140666
824	0.0436	0.1696	0.1731	0.1449	0.1582		824.011	0.139924
825	0.044	0.1689	0.1718	0.1438	0.1593		825.007	0.139516
826	0.0433	0.1678	0.1719	0.1453	0.1571		826.002	0.139866
827	0.0455	0.1699	0.1755	0.1481	0.156		826.996	0.139034
828	0.0448	0.1668	0.1736	0.1468	0.1566		827.99	0.137342
829	0.0459	0.1677	0.1722	0.1479	0.1576		828.984	0.138515
830	0.0473	0.1681	0.1725	0.1484	0.1577		830.011	0.137253
831	0.0453	0.1641	0.1736	0.1478	0.1581		831.004	0.135927
832	0.0473	0.1651	0.1723	0.1492	0.1552		831.996	0.137039
833	0.0504	0.1667	0.1748	0.15	0.1569		832.988	0.135741
834	0.0476	0.1651	0.1732	0.1489	0.1555		834.014	0.13475
835	0.0481	0.1643	0.1739	0.15	0.1549		835.005	0.133746
836	0.0496	0.1639	0.1749	0.1497	0.1562		835.995	0.134717
837	0.0494	0.1667	0.1743	0.1508	0.157		836.985	0.133602
838	0.0477	0.1616	0.176	0.1493	0.1563		838.009	0.131906
839	0.0486	0.1623	0.1741	0.1517	0.1546		838.998	0.132115
840	0.0485	0.1586	0.1737	0.1495	0.1534		839.987	0.131116
841	0.0476	0.1597	0.1727	0.1488	0.1538		841.01	0.131006
842	0.0513	0.161	0.175	0.1517	0.1556		841.998	0.132553
843	0.0521	0.1586	0.1737	0.149	0.1557		842.986	0.131271
844	0.0488	0.1564	0.1727	0.1505	0.1493		844.007	0.128376
845	0.0471	0.1548	0.1693	0.1488	0.1539		844.993	0.130264
846	0.0477	0.1573	0.1718	0.1496	0.1541		846.014	0.130445
847	0.0473	0.1537	0.1683	0.1524	0.1499		847	0.129064
848	0.0505	0.1523	0.1701	0.1512	0.1478		847.985	0.127356
849	0.0499	0.1556	0.1735	0.1481	0.1482		849.004	0.126685
850	0.0481	0.154	0.1722	0.1525	0.152		849.989	0.12561
851	0.0488	0.1491	0.1673	0.1512	0.1476		851.007	0.126581
852	0.0509	0.1534	0.1727	0.1529	0.1519		851.99	0.124338
853	0.0527	0.151	0.1726	0.1568	0.1514		853.007	0.123515
854	0.0517	0.1533	0.1737	0.1505	0.1498		853.99	0.124804
855	0.0507	0.1505	0.1668	0.1523	0.1438		855.006	0.122901
856	0.049	0.1491	0.1671	0.1512	0.1476		855.988	0.124464
857	0.0502	0.1509	0.1701	0.1505	0.146		857.004	0.123104
858	0.0505	0.1463	0.1676	0.1488	0.1468		857.985	0.121268
859	0.0477	0.1433	0.1667	0.1499	0.1434		858.999	0.121392
860	0.0492	0.1498	0.1718	0.1533	0.1516		860.013	0.121089
861	0.0536	0.1471	0.1718	0.1502	0.1503		860.993	0.122505
862	0.0534	0.1454	0.1688	0.1545	0.1461		862.006	0.119632
863	0.0514	0.1426	0.1648	0.1491	0.1491		862.985	0.11894
864	0.0528	0.1441	0.168	0.1541	0.1449		863.997	0.120042
865	0.0502	0.1418	0.1643	0.1502	0.1411		865.008	0.117137
866	0.0498	0.1393	0.1647	0.1501	0.1449		865.986	0.118636
867	0.0509	0.1383	0.1618	0.1483	0.1478		866.997	0.118379
868	0.0515	0.1384	0.1664	0.1487	0.1444		868.007	0.116379
869	0.0529	0.1428	0.1689	0.1515	0.1428		869.017	0.116411
870	0.052	0.1395	0.1664	0.1511	0.1436		869.992	0.116146
871	0.0548	0.1427	0.1665	0.1503	0.142		871.001	0.115264
872	0.0512	0.1384	0.1634	0.1495	0.1427		872.009	0.113878
873	0.0553	0.1386	0.1673	0.1554	0.1444		872.984	0.112564
874	0.052	0.1391	0.1627	0.1516	0.1458		873.991	0.115638
875	0.0539	0.1354	0.1641	0.1491	0.1449		874.998	0.112602
876	0.0526	0.1384	0.1639	0.1525	0.1436		876.005	0.113245
877	0.0514	0.1359	0.1633	0.1502	0.1419		877.011	0.112455
878	0.0565	0.1365	0.1678	0.1538	0.1392		878.016	0.111873
879	0.054	0.1342	0.1634	0.149	0.1411		878.988	0.110757
880	0.0537	0.1347	0.1629	0.15	0.1417		879.992	0.109838
881	0.0554	0.1359	0.164	0.152	0.142		880.996	0.11
882	0.0554	0.1354	0.1626	0.15	0.1419		882	0.109693
883	0.0561	0.1356	0.1644	0.1524	0.1418		883.003	0.108166
884	0.0576	0.1357	0.1648	0.1523	0.1428		884.006	0.108853
885	0.0577	0.1341	0.1628	0.154	0.1408		885.008	0.107964
886	0.0561	0.1318	0.1605	0.1508	0.1407		886.01	0.108349
887	0.0557	0.1319	0.1627	0.151	0.141		887.011	0.107814
888	0.0581	0.133	0.1615	0.1532	0.1443		888.012	0.106985
889	0.0602	0.1331	0.1624	0.1554	0.1375		889.012	0.10632
890	0.0568	0.1322	0.1622	0.1527	0.1372		890.012	0.104991
891	0.0554	0.1322	0.1611	0.1508	0.1394		891.011	0.10569
892	0.0563	0.1295	0.1596	0.1504	0.1403		892.01	0.105616
893	0.059	0.1307	0.1622	0.1525	0.1412		893.009	0.105451
894	0.0577	0.1302	0.1607	0.152	0.1388		894.007	0.103339
895	0.0571	0.1314	0.1605	0.1517	0.1396		895.004	0.103494
896	0.056	0.1293	0.1603	0.1515	0.1397		896.001	0.102311
897	0.058	0.1302	0.1602	0.1521	0.1414		896.997	0.102171
898	0.0613	0.129	0.1626	0.1524	0.14		897.993	0.101465
899	0.0605	0.1304	0.1594	0.1544	0.1388		898.989	0.100735
900	0.0573	0.1276	0.1586	0.1522	0.1407		900.017	0.100515

## Sheet: f) raw_data_M298
Wavelength (nm)	Protein	Dye	0	1	2	3	4	5	6	7	8	9	10	11	12	13	14	15	16	17	18	19
900.009	0.0703	-0.000267734	0.0536608	0.0582377	0.0632793	0.0587243	0.0607844	0.0555782	0.0522872	0.0589946	0.0519762	0.0496672	0.0656289	0.0425081	0.0509147	0.0277543	0.0274533	0.0525088	0.0504848	0.0189294	0.0361919	0.00742822
899.014	0.0699	0.000646543	0.0549712	0.0604106	0.064709	0.0615379	0.0622565	0.0572696	0.0538523	0.0603722	0.0534212	0.0509737	0.0677447	0.0424762	0.0528539	0.0282368	0.0300097	0.0552614	0.0527324	0.0213563	0.0358028	0.00952113
897.985	0.0677	0.000997029	0.0566111	0.0614166	0.0658115	0.0618261	0.0642933	0.0583874	0.0544121	0.0616302	0.0540102	0.0506088	0.0675555	0.0439671	0.0539078	0.028487	0.0308375	0.055679	0.0528137	0.0213343	0.037041	0.0100442
896.99	0.0722	0.000945089	0.0558279	0.0610893	0.0652052	0.061986	0.0635026	0.0576612	0.0544559	0.0625124	0.0531604	0.0503751	0.0681113	0.043516	0.0527934	0.0293407	0.0296149	0.0551286	0.0517633	0.0216773	0.0376165	0.00929102
895.993	0.0733	0.000902597	0.0556064	0.0622148	0.0659579	0.0624194	0.0640378	0.0580272	0.0548938	0.0629891	0.05416	0.0518417	0.0685461	0.044348	0.0527483	0.0286978	0.0306822	0.0565412	0.0528336	0.0211492	0.0378085	0.00840765
894.996	0.0743	-0.00117327	0.0574965	0.0634122	0.0673557	0.0622744	0.0650932	0.059711	0.0555315	0.0632569	0.0557822	0.0522308	0.0689351	0.0444078	0.0548566	0.0303691	0.0312388	0.0563177	0.055227	0.0215874	0.0385521	0.00986792
893.999	0.0725	0.00201159	0.0583085	0.06367	0.0675675	0.0643686	0.0654322	0.0604235	0.0569121	0.0644765	0.0570481	0.0532449	0.0696897	0.0458726	0.055613	0.0321275	0.0324386	0.0572381	0.0549443	0.0230133	0.0382045	0.0100466
893.001	0.0717	0.00047519	0.0571267	0.0635875	0.0671711	0.0642599	0.0652766	0.0608123	0.0559622	0.0649478	0.0553437	0.0539166	0.0687478	0.0464333	0.0544199	0.031624	0.0325583	0.0560814	0.0544727	0.0214717	0.0361428	0.00970244
892.003	0.0732	0.000304111	0.0593726	0.0634153	0.0681725	0.0642007	0.0667107	0.0605478	0.0567682	0.0646312	0.0552668	0.0537635	0.0699278	0.0456938	0.0545188	0.0312798	0.0319713	0.0563238	0.0536844	0.0213606	0.0363632	0.00933391
891.004	0.0768	0.000285461	0.0591742	0.0635776	0.0688188	0.0647547	0.0663707	0.060901	0.0571664	0.0651523	0.0563202	0.0529662	0.0693353	0.0466213	0.0538058	0.0307522	0.0326211	0.0564049	0.0534762	0.0211433	0.0364493	0.00755777
890.005	0.0754	0.00117209	0.060824	0.0658817	0.0696148	0.065716	0.0668164	0.0627479	0.0585682	0.0676777	0.0576631	0.0562698	0.0718467	0.0474125	0.0552079	0.0333436	0.0341068	0.058276	0.0544078	0.0235872	0.0386117	0.0100487
889.005	0.0729	0.00126759	0.0602423	0.06529	0.0700477	0.0676229	0.0669621	0.0639061	0.0579733	0.068053	0.057669	0.0553065	0.0713479	0.0487316	0.0557757	0.0322398	0.0338849	0.0579325	0.0537793	0.0227674	0.0381525	0.00925905
888.004	0.0749	0.000683435	0.0613132	0.0659613	0.0712212	0.0681404	0.0682721	0.0635541	0.0574581	0.0677458	0.0573066	0.0561768	0.0732752	0.0485643	0.0559091	0.032747	0.0353515	0.0576231	0.0548708	0.023504	0.0376078	0.00880009
887.004	0.0762	0.00127777	0.0623123	0.066373	0.0719258	0.0682918	0.0690301	0.0645075	0.0590636	0.0683425	0.0586712	0.0565554	0.0736172	0.0492994	0.0563166	0.0348208	0.0355727	0.0575746	0.0545839	0.0235822	0.037959	0.00950086
886.002	0.0757	0.000219284	0.0614188	0.0665414	0.0713447	0.067953	0.0684702	0.0639744	0.0589966	0.0689354	0.0590348	0.0566542	0.0729948	0.0486212	0.0553482	0.0340239	0.0344686	0.0593259	0.0555886	0.0234343	0.0382555	0.00965281
885.001	0.0764	0.0004535	0.0626343	0.0667893	0.0722117	0.0684566	0.0684486	0.0648492	0.0597429	0.069298	0.0586506	0.0568357	0.0740381	0.0496934	0.0552553	0.0342404	0.0351498	0.058521	0.0548431	0.0235658	0.0378249	0.00868095
883.998	0.0781	0.00104729	0.062393	0.0673794	0.0725841	0.0696337	0.0694653	0.0651309	0.0595095	0.0702941	0.0592518	0.0568497	0.0743516	0.0500614	0.0549538	0.0354013	0.0355197	0.0600092	0.0560494	0.0241242	0.0389368	0.00960115
882.996	0.0795	0.000856894	0.0631375	0.0675617	0.073547	0.0702021	0.0702355	0.0656611	0.0600039	0.0705339	0.0598773	0.0578366	0.0747432	0.0501727	0.0548514	0.0357863	0.0357349	0.0595993	0.0557756	0.0243988	0.0384834	0.00880155
881.993	0.08	-0.000561466	0.0646844	0.0687575	0.0738842	0.0703951	0.0703359	0.0661016	0.0606708	0.0704745	0.0609395	0.0581009	0.0746546	0.0492393	0.0555228	0.0369448	0.0358728	0.0595783	0.0574389	0.0243869	0.0389113	0.00868927
880.989	0.0805	-0.000382374	0.0660478	0.0698446	0.0748263	0.0713667	0.0716117	0.0677989	0.0618299	0.0713945	0.0627531	0.0595045	0.0762828	0.051011	0.0559854	0.0384011	0.0366826	0.0610161	0.0577302	0.0251123	0.0391485	0.00950073
879.985	0.081	0.000245132	0.0658741	0.0698609	0.0752181	0.0715579	0.072142	0.0680245	0.0626631	0.0720199	0.0618942	0.0599667	0.0763635	0.0508939	0.0550185	0.0389287	0.036835	0.06092	0.0579057	0.0249385	0.040198	0.0095523
879.014	0.0802	0.000801963	0.0667657	0.0708526	0.0759251	0.0726975	0.0732154	0.0692376	0.0637063	0.0740161	0.0635938	0.0614127	0.0774444	0.0524482	0.0558227	0.0395704	0.03806	0.0611681	0.0585217	0.0259588	0.0398458	0.0102609
878.009	0.08	0.000515074	0.0671997	0.0706704	0.0759721	0.0723366	0.0735137	0.0703406	0.0638157	0.0729513	0.0634113	0.0614837	0.0770084	0.0514625	0.0560364	0.0392283	0.0385382	0.060896	0.0571831	0.0256136	0.0384031	0.00891729
877.003	0.0845	0.000180022	0.0671859	0.0709117	0.0770862	0.0748195	0.073289	0.0706168	0.0641056	0.0737855	0.0627948	0.062104	0.0774096	0.0519099	0.0561906	0.0397425	0.0390618	0.0612284	0.0575271	0.0257423	0.0389414	0.00975213
875.997	0.0858	0.000387997	0.0677118	0.0707177	0.0776746	0.0749795	0.07415	0.0704804	0.0651376	0.0731158	0.0652645	0.0621839	0.0776388	0.0528565	0.0553958	0.040782	0.0396681	0.0616229	0.0579608	0.026463	0.0385918	0.00948721
874.991	0.0815	0.0019387	0.0688948	0.0722157	0.0787214	0.0761369	0.0755351	0.071806	0.0660932	0.0761483	0.0651589	0.0635627	0.0786244	0.0541676	0.0559348	0.041274	0.0409886	0.0614373	0.0580866	0.0272822	0.0406023	0.00948861
873.984	0.0871	4.732212983E-005	0.0696349	0.0734143	0.0770391	0.0765242	0.0747406	0.0711898	0.0646009	0.0751427	0.0656847	0.0631188	0.0786938	0.0537331	0.0545632	0.0428695	0.0396469	0.062323	0.0578357	0.0258335	0.0391815	0.00873216
873.01	0.0833	0.000920963	0.0692467	0.0755019	0.0806019	0.0776025	0.0777286	0.073997	0.0670087	0.0768953	0.0670808	0.0644297	0.0804384	0.0556144	0.0551955	0.042986	0.0413281	0.0631872	0.0602996	0.0273041	0.0400526	0.0111578
872.002	0.0872	0.000182275	0.0706362	0.0729522	0.0808364	0.0773644	0.0767861	0.0729001	0.0651422	0.0750018	0.0670651	0.0641142	0.0808963	0.0552521	0.0549842	0.0423028	0.0411747	0.0617722	0.0582064	0.0275671	0.0393816	0.00949359
870.994	0.0879	0.00157847	0.0730135	0.0748527	0.0818513	0.0794469	0.0786631	0.0752704	0.0684286	0.078032	0.0691869	0.0669483	0.0828183	0.0569239	0.0562214	0.0450572	0.0434997	0.0656469	0.0620086	0.0292185	0.0413829	0.00983829
869.985	0.0875	0.000456039	0.0707549	0.0762326	0.0807209	0.0795924	0.0792163	0.0744579	0.0676172	0.0772335	0.0680158	0.0668308	0.0819852	0.0567597	0.0551965	0.0434872	0.0429045	0.0633189	0.060822	0.0284177	0.0406496	0.00921195
869.009	0.0899	0.000749605	0.0718753	0.0771846	0.0820797	0.0791043	0.0776258	0.0743318	0.0694299	0.0766858	0.0694971	0.0669078	0.0820063	0.0579747	0.0550272	0.0454902	0.0430084	0.0640708	0.0617163	0.0286139	0.0405682	0.00874
867.999	0.0869	-8.58e-05	0.0754242	0.0770992	0.0833085	0.0807432	0.0813077	0.0746048	0.0701536	0.0773362	0.0697727	0.0680003	0.0832344	0.0571007	0.0564083	0.0459503	0.0432076	0.0650146	0.0613002	0.0293384	0.0400711	0.00893386
866.989	0.0874	0.00135546	0.0739757	0.0773827	0.0833926	0.0803803	0.0814811	0.0759323	0.070248	0.0787485	0.0711437	0.067525	0.0829557	0.0580719	0.0558709	0.0453624	0.0434599	0.0651509	0.0605882	0.0290986	0.0406917	0.0100805
866.012	0.0895	-0.000725857	0.0731817	0.0765125	0.08253	0.0799469	0.0811076	0.0748016	0.0700173	0.0780529	0.0692447	0.0665141	0.0827526	0.0576258	0.0551108	0.0453607	0.0432892	0.0637647	0.0607053	0.0270899	0.0392696	0.00845872
865.001	0.0916	0.000188154	0.0751433	0.0776832	0.0843828	0.0811365	0.082982	0.0767567	0.0712913	0.078775	0.0719137	0.0685475	0.0836137	0.0584943	0.056102	0.0474172	0.0443532	0.0647715	0.0627965	0.0286071	0.0403695	0.009393
863.99	0.0913	0.000958683	0.075555	0.0796213	0.0866772	0.0830922	0.0837019	0.0757796	0.0727001	0.0794786	0.0715831	0.0693588	0.0850926	0.0598963	0.0575739	0.0481638	0.0453784	0.0660914	0.0627622	0.03016	0.0409687	0.00946395
863.011	0.0912	0.00112937	0.0783157	0.0798412	0.085308	0.085722	0.0844923	0.0781971	0.0725445	0.0815722	0.072423	0.0714876	0.0862083	0.061687	0.0579967	0.0482672	0.0464611	0.0672189	0.062251	0.0306221	0.0407254	0.0104885
861.999	0.092	0.00199552	0.0785451	0.0816096	0.0874749	0.0858633	0.0850272	0.0806209	0.0742826	0.0810142	0.0745378	0.0712061	0.0870029	0.0621892	0.0571737	0.0491975	0.0463917	0.0680561	0.0632932	0.0307371	0.0431873	0.0100285
860.986	0.0935	0.000824681	0.0803142	0.0825046	0.0875882	0.0835063	0.0860747	0.0786852	0.0750881	0.0807681	0.0745857	0.072583	0.0855919	0.062155	0.0582936	0.0495935	0.0467711	0.0664964	0.0627671	0.0307969	0.0412801	0.00812685
860.006	0.1006	0.00163906	0.0819185	0.0833152	0.0899683	0.0863746	0.0882168	0.0812782	0.0744472	0.0814148	0.0757709	0.0749266	0.0872007	0.0647284	0.0625531	0.0514287	0.0487175	0.0681984	0.0648578	0.0323395	0.0420675	0.00990722
858.992	0.0956	0.000830802	0.0798265	0.0821561	0.0891786	0.0875265	0.0865386	0.0796112	0.0765116	0.0819525	0.0767141	0.0737393	0.0873148	0.0640476	0.0599521	0.0515553	0.0477836	0.0674734	0.0633567	0.0309557	0.0423883	0.00900798
858.011	0.0958	0.00199245	0.0808601	0.0856482	0.0899926	0.0891091	0.0875682	0.0823541	0.0776929	0.0818101	0.0779809	0.0756212	0.0894624	0.0652686	0.0606527	0.0531137	0.0489453	0.0695414	0.0642558	0.0328884	0.0426801	0.0095288
856.997	0.1007	0.00105489	0.0814553	0.0837079	0.0899906	0.0864435	0.0879384	0.0800126	0.0762509	0.0814871	0.0773229	0.0743522	0.0875246	0.0635986	0.0604972	0.0524956	0.0472726	0.0696557	0.0647359	0.0321054	0.0415502	0.00756635
856.015	0.1001	0.000534045	0.0805472	0.0868965	0.0922126	0.0881145	0.0876632	0.0816333	0.0774852	0.0798666	0.0782546	0.075181	0.0884991	0.0659848	0.0622486	0.0537861	0.0493424	0.0689262	0.0644412	0.0318795	0.0413803	0.00861617
854.999	0.0998	0.000970331	0.082962	0.0881233	0.0916063	0.0908862	0.0912584	0.0834621	0.0783932	0.0831939	0.0806111	0.0771589	0.0914913	0.0682491	0.0622645	0.0549712	0.0508434	0.0702869	0.0662718	0.0345727	0.0439987	0.0102914
853.983	0.1016	0.000791096	0.0825487	0.0871624	0.0922412	0.0884587	0.0900166	0.0817515	0.0803139	0.0820719	0.07791	0.0765268	0.0906189	0.0657998	0.0617662	0.0553129	0.0504312	0.0700198	0.0669481	0.0332091	0.0419684	0.00913158
853	0.0983	0.000968931	0.0839315	0.0889158	0.0932099	0.0900265	0.0916933	0.0850325	0.0793896	0.0830981	0.0815947	0.0786375	0.0919197	0.0687957	0.0639516	0.0561703	0.0508583	0.0709644	0.0657188	0.0356828	0.0429237	0.0103186
851.983	0.1025	0.00091951	0.0849276	0.0892144	0.0944188	0.0921483	0.0925589	0.0836898	0.0819603	0.0834485	0.0828623	0.0764722	0.092899	0.0681673	0.0631613	0.0561546	0.0511354	0.0719387	0.0657443	0.0337249	0.043304	0.00923988
851	0.1003	0.00126702	0.0867427	0.0930348	0.0956906	0.0930366	0.0950897	0.0855011	0.0824363	0.0850085	0.0833317	0.0796951	0.0960963	0.0712718	0.0652928	0.0590619	0.0526987	0.0738092	0.0681331	0.0362609	0.0445268	0.0109707
850.016	0.1059	0.000919614	0.0887082	0.0920312	0.0952324	0.0947223	0.0955119	0.0879855	0.0830642	0.083965	0.0845046	0.0814855	0.0937681	0.0716723	0.065424	0.0579835	0.0555802	0.0732381	0.0680585	0.034985	0.0441466	0.00973617
848.997	0.1057	0.001714	0.0869107	0.0912415	0.0982014	0.0938835	0.0957822	0.0885397	0.0834734	0.0836706	0.0848713	0.0798429	0.0956485	0.071121	0.0654396	0.0593703	0.0549375	0.0741529	0.0696011	0.0355354	0.0431752	0.0097246
848.012	0.1018	-2.8e-05	0.0881152	0.0924622	0.0993744	0.0953068	0.0962579	0.0885477	0.0844794	0.0850708	0.0843511	0.0809932	0.0946074	0.0714044	0.0679197	0.0587096	0.0528301	0.0752912	0.068845	0.0359056	0.0431304	0.00993352
846.993	0.1064	0.000259688	0.0876024	0.0934746	0.0964342	0.0954098	0.0953017	0.0868773	0.0835212	0.0844867	0.0856934	0.0806699	0.0967822	0.071409	0.0659874	0.0602476	0.0546453	0.0739185	0.0679893	0.035183	0.0414478	0.00892033
846.007	0.1096	-0.000684351	0.0891224	0.0953827	0.0988361	0.0958338	0.0971223	0.0908991	0.0857096	0.0859656	0.0855966	0.083744	0.0965957	0.07266	0.067887	0.0606736	0.0548934	0.0744143	0.0694683	0.0365633	0.0440061	0.00874106
844.987	0.1077	0.000652143	0.0914534	0.0960553	0.100118	0.0973754	0.0998245	0.0906509	0.087096	0.0876031	0.0888044	0.0848606	0.098555	0.0743692	0.0688344	0.061939	0.0565933	0.0774345	0.0715845	0.0373798	0.04496	0.0104462
844	0.1076	9.441639122E-005	0.0916372	0.0985602	0.100522	0.098787	0.099836	0.0897856	0.0877698	0.0865977	0.089517	0.0848206	0.0981629	0.0755114	0.0692527	0.0632462	0.0562823	0.0756149	0.0697509	0.0386762	0.0460314	0.00897006
843.013	0.1065	0.00182446	0.0915144	0.0980507	0.100363	0.0989623	0.0999591	0.0910835	0.0884905	0.0880099	0.0889118	0.0852686	0.0973395	0.0766938	0.070575	0.0638209	0.0585806	0.0779499	0.0725325	0.0391709	0.0452868	0.0101802
841.991	0.1097	-0.000115695	0.0916098	0.0971645	0.101299	0.0992105	0.101608	0.0921067	0.0884837	0.0874183	0.0883958	0.0841072	0.0996243	0.0740807	0.0700603	0.0620238	0.0566655	0.0757422	0.0698975	0.0371048	0.0438047	0.00814666
841.003	0.1121	-0.000331007	0.0933633	0.099445	0.102715	0.099961	0.101544	0.0919205	0.0896804	0.0882239	0.0891488	0.085943	0.100321	0.0767935	0.0704289	0.0637777	0.0571814	0.077724	0.071594	0.0378036	0.0457738	0.00886553
840.015	0.1101	-0.000132775	0.0935025	0.100093	0.103909	0.101568	0.104073	0.0942436	0.0914065	0.0882686	0.0912577	0.0875772	0.101225	0.0774668	0.0734945	0.0649272	0.058321	0.0796106	0.0725311	0.0390512	0.046543	0.0104382
838.992	0.1137	0.00284122	0.0965363	0.100882	0.104962	0.104269	0.104924	0.0963255	0.094943	0.0915095	0.0931393	0.0890458	0.102767	0.0799642	0.0735903	0.0672534	0.0600961	0.0812717	0.0740625	0.0402549	0.0471783	0.0110028
838.002	0.1139	0.0016956	0.0965519	0.102039	0.106425	0.103482	0.104897	0.0948888	0.0919092	0.0904342	0.0938353	0.0893974	0.103667	0.0792164	0.0730361	0.0662738	0.0607961	0.0811299	0.0730717	0.0397909	0.0458111	0.0104297
837.013	0.1173	0.000856401	0.0963398	0.102301	0.106199	0.104183	0.10595	0.0962049	0.0930013	0.0909357	0.0935222	0.0896744	0.102932	0.0792232	0.0732104	0.066706	0.0603458	0.0804773	0.0738461	0.0389069	0.0462424	0.0086016
835.988	0.1143	0.00152113	0.0973074	0.103348	0.106174	0.104841	0.105693	0.0968373	0.0923352	0.0918032	0.0942598	0.0905736	0.104033	0.0805694	0.0744185	0.0670187	0.0610534	0.0809529	0.0743394	0.0402288	0.0465369	0.0092884
834.998	0.1162	0.000918291	0.0993365	0.103963	0.108312	0.10677	0.108726	0.0986201	0.095063	0.0938344	0.0953984	0.0923272	0.106048	0.0824392	0.0763049	0.0685715	0.0632204	0.0834339	0.0767416	0.0417874	0.0485045	0.0107088
834.007	0.1175	-0.000964733	0.0999375	0.106929	0.109318	0.107245	0.108803	0.0997617	0.0971851	0.0935583	0.0972426	0.092016	0.107103	0.0828641	0.076523	0.0688794	0.0628228	0.0833945	0.0769866	0.0421766	0.0483708	0.0108939
833.015	0.1163	0.000417016	0.100431	0.107244	0.109627	0.108915	0.109628	0.100627	0.097248	0.0944169	0.0975197	0.0936523	0.107089	0.0834879	0.0767849	0.0696927	0.0642811	0.0834759	0.075382	0.0423083	0.0479378	0.0112531
831.989	0.1178	0.000626167	0.1015	0.106512	0.110288	0.108409	0.110544	0.101021	0.0979082	0.0964681	0.0982359	0.0954444	0.108245	0.0839845	0.0789465	0.0714707	0.0632908	0.0832969	0.0776807	0.0426936	0.0482964	0.0105595
830.997	0.1188	-0.000360907	0.102096	0.108167	0.111481	0.110223	0.111076	0.1014	0.0990093	0.0958031	0.0986263	0.0958971	0.108876	0.0859645	0.0786539	0.0705675	0.0657214	0.0851273	0.0761138	0.0431409	0.047672	0.0099783
830.004	0.1208	0.00017158	0.103876	0.108567	0.112303	0.111497	0.11242	0.102117	0.0997539	0.0967548	0.100084	0.0968037	0.109209	0.0856282	0.0796382	0.07088	0.0660448	0.085915	0.077537	0.0433515	0.0488137	0.0110213
829.011	0.1218	0.00195095	0.10416	0.109107	0.112565	0.112823	0.11423	0.104403	0.101249	0.0983106	0.101361	0.0973223	0.110659	0.087456	0.0812396	0.072523	0.0667611	0.0867431	0.0788274	0.0435947	0.0500402	0.0105137
827.983	0.122	3.183985882E-006	0.105056	0.11122	0.115222	0.113002	0.114517	0.104991	0.102347	0.0984657	0.101433	0.0980607	0.112095	0.0879684	0.0817894	0.0726456	0.0675766	0.0891139	0.0796499	0.0451001	0.050243	0.0111085
826.989	0.1244	0.00030709	0.105682	0.111579	0.115126	0.114173	0.114834	0.105101	0.103791	0.099475	0.102763	0.0989936	0.112485	0.0892499	0.0827617	0.0731625	0.0682387	0.0885493	0.0792372	0.0446036	0.04956	0.0105028
825.995	0.1245	0.000952431	0.107167	0.11308	0.117791	0.11433	0.116724	0.106425	0.10436	0.101111	0.103797	0.100683	0.113177	0.0902573	0.0831616	0.0746887	0.0689783	0.0899572	0.0800748	0.0456069	0.0503953	0.0109399
825	0.1249	0.00162575	0.107909	0.113784	0.117598	0.116144	0.116944	0.107008	0.104762	0.100133	0.104253	0.101217	0.114855	0.0913186	0.0845128	0.0744881	0.0704387	0.091391	0.0806043	0.0457232	0.0506327	0.0104408
824.005	0.126	0.0012435	0.107542	0.11321	0.116733	0.115725	0.116846	0.10745	0.104749	0.101468	0.104168	0.101106	0.114925	0.0916604	0.0839984	0.0747639	0.0699584	0.0906818	0.0797868	0.0448742	0.049869	0.00913742
823.009	0.1274	-0.000374564	0.109834	0.11656	0.119517	0.117839	0.118504	0.108922	0.107431	0.102635	0.106531	0.103173	0.11634	0.0927935	0.0861709	0.0758888	0.0715292	0.0935324	0.0831518	0.0473731	0.0519796	0.0117027
822.013	0.1284	-0.000346837	0.11117	0.117112	0.120234	0.119152	0.118904	0.110537	0.108992	0.103866	0.107847	0.104586	0.117342	0.0932253	0.0868667	0.0767742	0.0721876	0.0933424	0.0823649	0.0484469	0.0520897	0.0111068
821.017	0.1285	0.000590005	0.111497	0.118328	0.12121	0.1199	0.120388	0.111422	0.110002	0.105763	0.108726	0.10506	0.118149	0.0948591	0.088777	0.0779449	0.0729424	0.0937978	0.0828245	0.0496923	0.0519346	0.0113324
819.985	0.1306	0.00068512	0.112965	0.118619	0.122235	0.121315	0.121812	0.112106	0.110722	0.105915	0.110115	0.10639	0.118864	0.0956489	0.0893133	0.0780746	0.0743791	0.0968238	0.0833074	0.0480241	0.0511581	0.0115254
818.988	0.1299	0.000951419	0.114056	0.120427	0.123854	0.122542	0.122798	0.113809	0.111711	0.107471	0.111518	0.107575	0.121888	0.0976777	0.0899429	0.0792244	0.0747656	0.0958779	0.0835352	0.050038	0.0531195	0.0109755
817.99	0.1326	0.000880627	0.115812	0.121701	0.124924	0.124024	0.125595	0.11536	0.112857	0.107373	0.11134	0.109784	0.121575	0.0974724	0.0916988	0.0794544	0.0769577	0.0983326	0.0841962	0.0507797	0.0531901	0.0112623
816.992	0.135	0.000264169	0.114427	0.12081	0.122734	0.124429	0.123904	0.11411	0.113688	0.107524	0.111987	0.108267	0.120812	0.0985705	0.0916963	0.0795483	0.0759627	0.0967679	0.0840504	0.0499872	0.0515381	0.0104102
815.994	0.1335	0.000281161	0.115992	0.122436	0.125236	0.126111	0.124484	0.1161	0.115875	0.109535	0.114456	0.110575	0.123622	0.100399	0.0924468	0.0817423	0.0766562	0.0978475	0.0850516	0.0499248	0.0514997	0.0117635
814.995	0.1353	-5.2e-05	0.117108	0.12293	0.12574	0.126732	0.126614	0.116615	0.11575	0.109586	0.114713	0.11175	0.124186	0.100759	0.0933279	0.0822501	0.0779372	0.0986556	0.0863001	0.0503953	0.0534916	0.0110306
813.995	0.1371	0.00144936	0.118799	0.124362	0.127233	0.126882	0.126745	0.116682	0.116137	0.111272	0.116294	0.111351	0.12534	0.101357	0.0941536	0.0821979	0.0788303	0.100457	0.0862122	0.0506292	0.0529732	0.0118564
812.995	0.1371	0.00110889	0.118956	0.124826	0.128505	0.128598	0.127453	0.119591	0.116956	0.112454	0.117179	0.11306	0.125837	0.103539	0.0961116	0.0837125	0.0792481	0.100124	0.084509	0.0520129	0.0527623	0.0107337
811.995	0.1381	0.00159863	0.120241	0.126256	0.12999	0.129636	0.12866	0.120788	0.118847	0.113623	0.117605	0.115178	0.126583	0.105269	0.096722	0.0844559	0.0808001	0.101325	0.0872561	0.0525455	0.0544473	0.0113664
810.995	0.1381	0.00117881	0.120985	0.125471	0.13004	0.130098	0.129985	0.122033	0.120109	0.114021	0.118121	0.114496	0.127319	0.104594	0.0968805	0.0846609	0.0808482	0.102156	0.0880766	0.054103	0.0532974	0.0103982
809.994	0.1406	0.000593375	0.1228	0.12727	0.130998	0.131345	0.13065	0.122553	0.120664	0.114955	0.118326	0.116572	0.129702	0.106558	0.0977922	0.0856957	0.0822395	0.102648	0.0893786	0.0526845	0.0536598	0.0116855
808.992	0.1416	0.00117056	0.123426	0.128896	0.132559	0.132522	0.131828	0.123859	0.121662	0.116117	0.120999	0.116865	0.131573	0.10703	0.0991111	0.0864382	0.0837694	0.102539	0.0896112	0.054006	0.0561805	0.0109549
807.99	0.1406	0.000368332	0.124525	0.128105	0.132133	0.132695	0.132399	0.125278	0.122588	0.116454	0.12061	0.117435	0.129801	0.107134	0.0997414	0.0867725	0.0835684	0.104135	0.0897128	0.0533455	0.0536374	0.0106933
806.988	0.144	0.000924725	0.124241	0.129994	0.133449	0.133231	0.132187	0.124701	0.122696	0.116869	0.121836	0.117457	0.132427	0.108476	0.0999208	0.087063	0.0839122	0.104593	0.0897323	0.0532624	0.0548639	0.00965096
805.985	0.143	0.000416964	0.125461	0.129894	0.135347	0.134309	0.133413	0.126032	0.123501	0.117094	0.122355	0.119376	0.133638	0.108854	0.101408	0.0879013	0.0870722	0.105626	0.0903846	0.0545234	0.0552287	0.0106791
805.017	0.1429	-0.000117403	0.126662	0.131145	0.13489	0.136111	0.1351	0.126806	0.125205	0.120064	0.123806	0.120524	0.136041	0.111649	0.102176	0.0885521	0.086104	0.105905	0.0909063	0.0540509	0.056482	0.0114383
804.013	0.1474	0.00031955	0.126629	0.13113	0.136363	0.13606	0.134613	0.127702	0.124534	0.1198	0.124617	0.120299	0.136117	0.110616	0.102314	0.0899135	0.0870627	0.107708	0.0926263	0.0547499	0.0560147	0.0104001
803.009	0.1477	0.000884725	0.127474	0.132111	0.138215	0.136348	0.136206	0.128851	0.126513	0.121439	0.125438	0.122512	0.135483	0.112879	0.104411	0.0895565	0.0871733	0.106901	0.0913428	0.054624	0.0557375	0.00885343
802.005	0.1487	0.000662565	0.129967	0.132826	0.139467	0.138441	0.138038	0.130312	0.128565	0.122316	0.126506	0.123304	0.13792	0.113586	0.105035	0.0906479	0.0885677	0.107991	0.0942854	0.056046	0.0556452	0.00959168
801	0.1475	0.000817212	0.130728	0.134144	0.140535	0.140832	0.137845	0.131628	0.12994	0.123295	0.127373	0.124036	0.140737	0.11489	0.105489	0.0931766	0.0894179	0.11013	0.0958367	0.057733	0.0560977	0.0102875
799.995	0.1495	0.000389318	0.131688	0.135689	0.140941	0.139658	0.138217	0.132179	0.130568	0.124544	0.127491	0.125221	0.141512	0.116963	0.106604	0.0927449	0.0901908	0.110175	0.0947938	0.0567879	0.0571729	0.0102393
798.99	0.151	0.000440025	0.131801	0.1359	0.142359	0.14283	0.140981	0.133679	0.130928	0.124283	0.129541	0.126638	0.141726	0.116861	0.108212	0.0937956	0.0916206	0.110397	0.097039	0.0585067	0.0573591	0.00922062
797.984	0.1521	-4.73e-05	0.132833	0.135725	0.143223	0.143222	0.140243	0.133717	0.131009	0.12569	0.130148	0.127675	0.142445	0.118471	0.107851	0.093742	0.0923407	0.11293	0.0962353	0.0582505	0.0576439	0.0097677
797.012	0.1536	0.000220527	0.132289	0.135728	0.1422	0.143316	0.142017	0.134757	0.13259	0.126333	0.13068	0.127462	0.143984	0.11824	0.109743	0.0949021	0.0929082	0.112076	0.096669	0.0577226	0.0566649	0.0100844
796.005	0.156	0.000963897	0.134032	0.138566	0.145289	0.14328	0.141301	0.136119	0.13339	0.128879	0.132972	0.128816	0.146409	0.119007	0.109921	0.0966378	0.0937623	0.114375	0.0981901	0.0590504	0.0580827	0.0100617
794.998	0.1524	0.00023112	0.136665	0.137186	0.144576	0.144581	0.143225	0.137595	0.133881	0.128937	0.134042	0.13177	0.14705	0.121731	0.111671	0.0961046	0.0947279	0.115136	0.0984025	0.0592123	0.05814	0.0103305
793.991	0.156	0.000986028	0.136263	0.139208	0.145531	0.145993	0.143802	0.138618	0.135928	0.130587	0.136132	0.132729	0.148666	0.121293	0.112222	0.0989521	0.0965185	0.116133	0.0989224	0.059259	0.0594134	0.0107966
792.983	0.1582	0.0018926	0.139036	0.141389	0.149145	0.146814	0.145739	0.140495	0.136691	0.130855	0.136231	0.133578	0.148733	0.123327	0.112938	0.0988507	0.0974071	0.117304	0.101239	0.0619452	0.0599318	0.0106331
792.009	0.1599	0.000442124	0.139221	0.141091	0.148457	0.147676	0.144828	0.141053	0.137494	0.131197	0.137924	0.13433	0.151233	0.123263	0.11365	0.0997517	0.0977516	0.116587	0.0995124	0.0600495	0.0602792	0.00939557
791.001	0.1596	0.00122429	0.139607	0.143372	0.150131	0.147829	0.14714	0.142882	0.138566	0.132811	0.138241	0.134989	0.152432	0.125556	0.115373	0.102749	0.100148	0.118838	0.100385	0.0612546	0.0608818	0.00984401
789.991	0.1598	0.0011947	0.14198	0.143393	0.150269	0.148686	0.146998	0.141862	0.139091	0.132421	0.139338	0.135714	0.152926	0.125041	0.116069	0.102011	0.098703	0.118802	0.101968	0.0613364	0.0600114	0.00816288
789.017	0.1596	0.000737262	0.141036	0.144732	0.151115	0.148681	0.147635	0.143852	0.140459	0.13411	0.139199	0.136873	0.154144	0.126177	0.116247	0.102056	0.0998481	0.120238	0.101346	0.062036	0.0594191	0.00962172
788.007	0.1598	-0.000181681	0.143024	0.144204	0.151692	0.150032	0.147888	0.145097	0.142138	0.135415	0.140509	0.138032	0.154033	0.126677	0.117827	0.103214	0.100518	0.120626	0.10117	0.0626878	0.0598431	0.00967465
786.997	0.1615	0.000490972	0.143644	0.145642	0.15172	0.150513	0.14746	0.145542	0.142198	0.135535	0.140616	0.137517	0.156156	0.128099	0.118499	0.102961	0.100351	0.120508	0.102951	0.063368	0.0602874	0.00880104
785.986	0.1627	0.000831917	0.143742	0.147006	0.153091	0.15137	0.149659	0.147091	0.142761	0.137589	0.140991	0.139218	0.155976	0.12811	0.119745	0.105058	0.102386	0.122285	0.102777	0.0635853	0.0616909	0.00895566
785.01	0.1651	0.00140833	0.144037	0.147736	0.154318	0.152784	0.151713	0.149308	0.143448	0.138803	0.142891	0.140461	0.157387	0.129629	0.119213	0.105768	0.104161	0.12288	0.10453	0.063945	0.0603007	0.00964644
783.998	0.1644	0.000278855	0.146081	0.147706	0.154288	0.152646	0.15085	0.150081	0.143678	0.138758	0.144132	0.141187	0.156458	0.130606	0.120765	0.106734	0.103181	0.123984	0.105193	0.0648232	0.0610941	0.00781118
782.986	0.1652	-0.000145662	0.145743	0.147789	0.156061	0.153162	0.151978	0.149096	0.144408	0.1391	0.143508	0.14232	0.157517	0.131319	0.121099	0.106065	0.105685	0.125184	0.104905	0.0646663	0.0609947	0.00874439
782.009	0.1672	0.000887086	0.148319	0.15018	0.157363	0.154685	0.15233	0.152288	0.146278	0.14106	0.145231	0.142058	0.159382	0.131903	0.123574	0.108153	0.107114	0.125006	0.106088	0.0653334	0.061784	0.00878047
780.996	0.1719	0.000411419	0.147997	0.15024	0.15809	0.154392	0.153297	0.152374	0.147467	0.140511	0.146305	0.144373	0.159502	0.133912	0.123578	0.110226	0.106131	0.125839	0.104383	0.0662293	0.061678	0.00896567
779.983	0.167	0.000219361	0.149867	0.152001	0.158647	0.157064	0.154478	0.154042	0.147431	0.142764	0.14608	0.146017	0.161486	0.13482	0.124797	0.110411	0.107964	0.12609	0.107659	0.066573	0.0627154	0.0093993
779.005	0.1694	0.00122909	0.151333	0.152159	0.160105	0.156713	0.154499	0.154383	0.149228	0.14274	0.149115	0.147148	0.162373	0.135557	0.126201	0.111905	0.10936	0.127595	0.108279	0.0671971	0.062805	0.00910718
777.991	0.1699	0.000625778	0.151486	0.152744	0.160171	0.15631	0.153547	0.155886	0.149566	0.143912	0.148485	0.14685	0.162298	0.137273	0.126043	0.110847	0.110536	0.127723	0.107422	0.066382	0.0616091	0.00912605
777.012	0.1712	0.00158057	0.152669	0.1544	0.161803	0.157851	0.157304	0.156811	0.150394	0.14469	0.149429	0.148432	0.163945	0.138031	0.127904	0.113826	0.110983	0.128425	0.110205	0.0680764	0.06427	0.00949309
775.997	0.1716	2.552431397E-005	0.151887	0.154363	0.162664	0.158373	0.155657	0.157583	0.150435	0.145336	0.150097	0.148133	0.164878	0.1375	0.128327	0.114034	0.111119	0.130006	0.10944	0.0684378	0.0638137	0.00877812
775.017	0.1732	0.000858735	0.152972	0.155434	0.162569	0.158585	0.157053	0.158286	0.151669	0.148621	0.151343	0.150725	0.166197	0.139253	0.130585	0.114724	0.112597	0.131219	0.110999	0.0693587	0.064002	0.00941467
774.002	0.1751	0.00111907	0.154203	0.157447	0.163696	0.16062	0.158294	0.158655	0.153273	0.147429	0.153373	0.150474	0.166116	0.139564	0.129774	0.115108	0.111816	0.130895	0.111329	0.0687734	0.0634767	0.009102
772.986	0.1746	0.00105832	0.154547	0.157376	0.164674	0.161674	0.159315	0.159638	0.152694	0.14738	0.153009	0.150601	0.167552	0.141542	0.131398	0.115424	0.113211	0.132941	0.111513	0.0684478	0.0643948	0.00866988
772.005	0.1802	0.00180089	0.156179	0.156471	0.164116	0.16076	0.158862	0.159575	0.153656	0.149537	0.152924	0.151838	0.167988	0.141206	0.131615	0.117225	0.11431	0.131723	0.113274	0.069475	0.064241	0.00891613
770.988	0.1741	0.00022133	0.155754	0.158502	0.166844	0.162238	0.16072	0.16159	0.154536	0.149996	0.154244	0.152108	0.169933	0.143925	0.132875	0.116736	0.115417	0.133842	0.111786	0.0700081	0.0653351	0.00863619
770.006	0.1751	-0.00102429	0.156719	0.158482	0.167127	0.161354	0.159706	0.161358	0.15388	0.150986	0.154119	0.154749	0.169296	0.142187	0.133006	0.116854	0.114706	0.133695	0.112483	0.0706295	0.0639271	0.00920777
768.989	0.1794	0.000423701	0.158461	0.159588	0.167591	0.164076	0.161265	0.163212	0.155696	0.151602	0.156021	0.155211	0.170477	0.144876	0.134783	0.119186	0.117455	0.134524	0.113159	0.0715255	0.0650527	0.00919437
768.006	0.1806	0.000671328	0.158964	0.160788	0.167968	0.163988	0.162302	0.164619	0.155604	0.152092	0.157273	0.154896	0.171628	0.145276	0.135991	0.120411	0.117863	0.135497	0.114105	0.0713764	0.0643022	0.00854895
766.988	0.1798	0.000546149	0.159277	0.162329	0.170183	0.164838	0.162362	0.16481	0.156441	0.15459	0.157224	0.15686	0.172757	0.145452	0.13667	0.120886	0.119177	0.134931	0.115412	0.0721027	0.065711	0.00873831
766.005	0.1791	-0.000290654	0.160228	0.160012	0.168685	0.164295	0.161556	0.164455	0.156608	0.152721	0.157532	0.156789	0.172111	0.14638	0.135465	0.120296	0.11751	0.136431	0.114649	0.0706476	0.0651881	0.00740749
764.986	0.1834	0.000979049	0.161102	0.162143	0.171509	0.165687	0.163637	0.166217	0.157138	0.155959	0.157566	0.158385	0.174327	0.148108	0.137984	0.122539	0.119801	0.137563	0.115872	0.0727817	0.0668146	0.00893219
764.002	0.1806	5.868745575E-005	0.16201	0.163187	0.172395	0.166077	0.164069	0.166806	0.158182	0.15543	0.159781	0.158711	0.175685	0.148889	0.139172	0.122498	0.120837	0.138319	0.11633	0.0722573	0.0676081	0.00850175
762.983	0.1832	0.000747323	0.163474	0.164096	0.171811	0.167227	0.164451	0.167258	0.159505	0.156127	0.160391	0.16108	0.176314	0.149591	0.140032	0.124205	0.122015	0.137759	0.116714	0.0738628	0.0675875	0.00917763
761.998	0.1827	0.000302531	0.16306	0.165978	0.173311	0.167288	0.16525	0.167785	0.159763	0.157795	0.161561	0.161395	0.177388	0.150679	0.141659	0.124982	0.121949	0.138309	0.117921	0.0741558	0.0669586	0.00859317
761.013	0.1834	0.00113409	0.164393	0.165336	0.173161	0.167564	0.166196	0.169346	0.16016	0.157972	0.161743	0.162794	0.17764	0.150272	0.141715	0.124754	0.122923	0.139145	0.118826	0.073256	0.0681694	0.00937936
759.992	0.1852	-0.000367529	0.164311	0.165896	0.172634	0.167675	0.166326	0.169315	0.16048	0.15804	0.161298	0.161069	0.17718	0.152377	0.141488	0.125174	0.122758	0.138857	0.118811	0.0744895	0.0656038	0.00854702
759.006	0.1847	4.548402649E-005	0.164148	0.166079	0.174185	0.168734	0.166409	0.169042	0.161108	0.158337	0.163177	0.16115	0.178049	0.151139	0.14214	0.126509	0.123087	0.140111	0.119442	0.0747538	0.0669559	0.00747994
757.984	0.1896	0.00097866	0.166428	0.167944	0.175462	0.169525	0.16833	0.171483	0.162551	0.161343	0.164385	0.16438	0.179573	0.154674	0.144331	0.127767	0.12603	0.143201	0.120171	0.0754646	0.068518	0.00962034
756.998	0.1873	0.00102082	0.166972	0.168536	0.175809	0.170465	0.168998	0.171825	0.163592	0.161405	0.165099	0.164845	0.180673	0.154843	0.144585	0.128555	0.125146	0.141845	0.121026	0.0755672	0.0677607	0.00985974
756.011	0.1868	0.000209805	0.165945	0.168756	0.17574	0.170362	0.168293	0.17183	0.162225	0.160388	0.165768	0.164698	0.179972	0.154557	0.144516	0.128622	0.126044	0.14157	0.120891	0.0757572	0.0682785	0.00894712
754.988	0.188	-4.31e-05	0.167531	0.169313	0.176404	0.171083	0.169833	0.173923	0.164608	0.161805	0.165452	0.166093	0.180989	0.155598	0.146052	0.12982	0.127725	0.142984	0.122455	0.0763075	0.0688899	0.00985897
754.001	0.1894	0.00095199	0.169408	0.169327	0.17737	0.172251	0.170433	0.173947	0.163926	0.16299	0.167468	0.166873	0.180926	0.156766	0.146722	0.130306	0.127693	0.142578	0.121873	0.0763562	0.0697216	0.00910591
753.013	0.1895	0.000606828	0.168833	0.17026	0.178879	0.172439	0.170869	0.175188	0.164908	0.163057	0.16721	0.168332	0.182744	0.15788	0.147795	0.132443	0.128633	0.144489	0.122788	0.0776463	0.0690513	0.00992851
751.989	0.1904	-0.000355217	0.167851	0.170575	0.1774	0.171359	0.170082	0.174336	0.163766	0.163024	0.167562	0.166733	0.182663	0.156805	0.147752	0.130713	0.128582	0.144214	0.121787	0.0764291	0.0685218	0.00867147
751	0.1902	0.00148843	0.169656	0.171446	0.178587	0.173099	0.171921	0.175938	0.16535	0.164552	0.168336	0.168778	0.183288	0.158822	0.148709	0.133035	0.129622	0.144543	0.123445	0.0773068	0.0688584	0.0100506
750.011	0.1932	0.000958527	0.170487	0.172335	0.179188	0.173712	0.172712	0.176174	0.166679	0.165614	0.169048	0.169481	0.183867	0.160104	0.14971	0.133913	0.131097	0.144776	0.123902	0.0791146	0.0698854	0.010205
748.986	0.194	0.000814048	0.171373	0.172436	0.180205	0.174156	0.172162	0.176029	0.166679	0.165622	0.169319	0.169253	0.184116	0.159445	0.150047	0.134515	0.131178	0.145128	0.123781	0.0781088	0.0701175	0.00902257
747.996	0.1933	0.000419322	0.17147	0.172476	0.180476	0.174412	0.173405	0.177254	0.166129	0.166709	0.170176	0.169448	0.185088	0.161154	0.151094	0.136253	0.131493	0.14655	0.125086	0.0804353	0.0710362	0.00987073
747.006	0.1926	0.000457206	0.170759	0.173523	0.180681	0.174022	0.173673	0.176314	0.167064	0.166627	0.17074	0.170134	0.185815	0.160418	0.150885	0.135909	0.131733	0.147073	0.124493	0.0788834	0.0705283	0.00955312
746.015	0.1931	0.000710763	0.17186	0.17249	0.181612	0.174447	0.174402	0.179296	0.168782	0.167612	0.171928	0.171707	0.186206	0.161698	0.152315	0.137703	0.132752	0.146841	0.125484	0.0793455	0.0709743	0.010133
744.989	0.1927	0.00111022	0.17368	0.174956	0.181997	0.176094	0.175644	0.178928	0.168969	0.168708	0.171991	0.172958	0.186532	0.162746	0.152953	0.138702	0.133475	0.147522	0.126608	0.0792666	0.0711767	0.0109909
743.998	0.1944	0.000753002	0.173373	0.174276	0.183087	0.175916	0.175026	0.178922	0.169382	0.169101	0.173744	0.172823	0.187211	0.163056	0.15409	0.139514	0.134219	0.147259	0.12697	0.0799587	0.071817	0.0106913
743.006	0.1962	0.000678198	0.173851	0.176309	0.183581	0.176524	0.176839	0.17921	0.170625	0.169756	0.174636	0.173506	0.18773	0.164512	0.155093	0.140305	0.134631	0.148526	0.127787	0.0802952	0.072	0.0111014
742.014	0.1946	0.000874869	0.173804	0.174832	0.183347	0.176946	0.175892	0.180445	0.170853	0.169771	0.174126	0.174439	0.187672	0.164709	0.154721	0.14066	0.135153	0.150332	0.128242	0.0808489	0.0719088	0.010983
740.986	0.1959	0.0013708	0.175229	0.176592	0.183203	0.177505	0.176814	0.180704	0.170982	0.170682	0.174637	0.174986	0.189671	0.165924	0.156033	0.1412	0.135683	0.149272	0.127957	0.0811014	0.0724609	0.0110474
739.994	0.196	-4.13e-05	0.174422	0.176156	0.183977	0.177454	0.176734	0.180563	0.170847	0.170976	0.174479	0.174896	0.188898	0.165204	0.15624	0.141737	0.135592	0.149355	0.128408	0.080862	0.0715798	0.0110301
739.001	0.1958	0.000658624	0.174811	0.177679	0.18441	0.177227	0.177165	0.180906	0.171655	0.170938	0.175668	0.175466	0.18966	0.165815	0.157045	0.142509	0.136469	0.150074	0.128971	0.0812247	0.0720281	0.0108905
738.007	0.1981	0.000422405	0.174875	0.176791	0.185044	0.178482	0.178531	0.181315	0.171737	0.171411	0.175766	0.176581	0.19033	0.166718	0.158242	0.142807	0.137018	0.15139	0.12895	0.0818875	0.0726581	0.011232
737.013	0.1971	0.000683591	0.17531	0.177381	0.18472	0.178681	0.177678	0.180935	0.171915	0.171624	0.176662	0.176709	0.190738	0.167353	0.158375	0.14276	0.137563	0.150978	0.130196	0.0818508	0.0721608	0.010813
735.984	0.1971	0.00113526	0.175916	0.178675	0.185386	0.178529	0.1787	0.181357	0.172776	0.172314	0.176815	0.177653	0.191331	0.167794	0.159269	0.144024	0.13852	0.150555	0.129216	0.0820274	0.0726234	0.0113913
734.989	0.1983	0.000947813	0.176803	0.178239	0.185972	0.178165	0.178736	0.182152	0.173126	0.172795	0.177306	0.177366	0.191029	0.168395	0.16004	0.144008	0.138493	0.150709	0.130234	0.0823465	0.0728683	0.0114365
733.995	0.1982	0.000683694	0.176682	0.178767	0.186068	0.178836	0.179431	0.182399	0.172892	0.174088	0.178178	0.1784	0.192075	0.168633	0.160583	0.145388	0.139683	0.152766	0.131287	0.0831039	0.0734919	0.0111926
732.999	0.1978	0.00094719	0.177448	0.179325	0.186895	0.179616	0.178994	0.183223	0.174202	0.173841	0.178157	0.179244	0.19327	0.16962	0.16158	0.146365	0.139702	0.152658	0.131071	0.0837322	0.0737359	0.0115373
732.004	0.1994	-7.04e-05	0.176716	0.178935	0.186346	0.179352	0.178865	0.182333	0.173162	0.172735	0.178536	0.178817	0.191757	0.16943	0.161157	0.14533	0.139496	0.152056	0.130819	0.0822722	0.0725149	0.0106123
731.008	0.1992	0.000610483	0.177283	0.179593	0.186582	0.179184	0.17987	0.182744	0.174563	0.174159	0.179102	0.180256	0.193434	0.170741	0.162322	0.147146	0.1412	0.152897	0.131326	0.0838652	0.0746154	0.011503
730.012	0.2002	0.000453034	0.178202	0.180096	0.18673	0.179579	0.180127	0.182701	0.174587	0.174641	0.179785	0.180199	0.193766	0.170699	0.163175	0.147047	0.141291	0.153233	0.131974	0.0837823	0.0737616	0.0118415
729.015	0.2009	0.000277327	0.178587	0.180129	0.187536	0.180437	0.180086	0.183078	0.176001	0.175072	0.179996	0.180466	0.194485	0.171033	0.1641	0.147777	0.141714	0.153703	0.1324	0.0838469	0.0739015	0.0114788
727.983	0.2001	0.000725127	0.179209	0.180585	0.187986	0.180404	0.180892	0.183462	0.175685	0.175047	0.181101	0.181261	0.19421	0.17219	0.165116	0.148795	0.142469	0.154305	0.132321	0.084774	0.0742325	0.0118312
726.986	0.2001	0.000278208	0.178798	0.181021	0.187554	0.180623	0.181029	0.182845	0.175989	0.176034	0.180322	0.180828	0.194836	0.172129	0.165248	0.148585	0.141579	0.153584	0.133208	0.0836843	0.0738938	0.0115465
725.988	0.2015	0.000429842	0.178719	0.181309	0.188723	0.180802	0.181403	0.183352	0.176395	0.175349	0.181427	0.181776	0.195752	0.172911	0.166083	0.149083	0.142961	0.154521	0.133686	0.0843256	0.0743573	0.0114145
724.99	0.2001	0.000263755	0.179763	0.181323	0.188688	0.181258	0.181443	0.184103	0.176346	0.176542	0.18133	0.183017	0.195949	0.173938	0.167312	0.149851	0.143718	0.155438	0.134368	0.0852232	0.0752192	0.0122998
723.992	0.2017	0.000834588	0.179673	0.181695	0.18935	0.181298	0.181729	0.183838	0.176552	0.176799	0.181375	0.182651	0.196454	0.174301	0.167591	0.15052	0.144073	0.155144	0.133889	0.0854515	0.0750998	0.0122223
722.993	0.1999	0.000455262	0.179715	0.181553	0.1887	0.181562	0.182116	0.183915	0.176439	0.176405	0.181968	0.182733	0.196122	0.173981	0.168182	0.150604	0.143933	0.15578	0.134361	0.0855787	0.0748186	0.0120934
721.994	0.2005	0.000640969	0.17956	0.181502	0.188788	0.181699	0.182645	0.184116	0.17669	0.176579	0.182154	0.182859	0.197143	0.174303	0.168466	0.151394	0.144685	0.156047	0.135433	0.0852282	0.0749021	0.0122583
720.995	0.2015	0.000911391	0.179659	0.182312	0.189671	0.182658	0.182608	0.184045	0.17751	0.177573	0.182428	0.183467	0.198035	0.175997	0.169204	0.151583	0.145394	0.1564	0.134919	0.0863546	0.0760774	0.0120542
719.996	0.2017	0.0013942	0.180315	0.183791	0.186286	0.182058	0.182265	0.182449	0.176893	0.177388	0.18353	0.183372	0.194387	0.175728	0.170444	0.151844	0.145011	0.154683	0.130786	0.0851025	0.073078	0.0106405
718.995	0.2012	0.000957775	0.180129	0.182604	0.189509	0.18269	0.183197	0.184781	0.178344	0.178178	0.183799	0.184928	0.198615	0.17675	0.170949	0.152658	0.146189	0.157514	0.136925	0.086487	0.0756906	0.0126388
717.995	0.2017	0.000684265	0.180615	0.182875	0.188893	0.18289	0.182888	0.184823	0.177574	0.178162	0.183329	0.184387	0.199472	0.176128	0.170688	0.152935	0.146472	0.157451	0.136824	0.0864256	0.0759738	0.0124618
716.995	0.1998	0.000282508	0.179983	0.18296	0.189575	0.182523	0.183053	0.184158	0.177875	0.178254	0.183864	0.184888	0.199211	0.176521	0.171273	0.153116	0.146449	0.158259	0.136643	0.0866061	0.0760994	0.0122007
715.994	0.2043	0.000316597	0.181235	0.183578	0.189595	0.183396	0.183693	0.185032	0.178787	0.179034	0.184667	0.185877	0.199953	0.177565	0.172429	0.153858	0.147401	0.159617	0.137608	0.0872176	0.0769212	0.0129811
714.992	0.2022	0.000657328	0.181566	0.183469	0.190822	0.183376	0.183822	0.185417	0.179001	0.179583	0.184846	0.185702	0.200255	0.177851	0.172507	0.154903	0.147729	0.160409	0.137803	0.087578	0.0771599	0.0127823
713.991	0.2037	0.000953909	0.181577	0.184221	0.19073	0.183878	0.183954	0.185043	0.179387	0.179895	0.185447	0.186472	0.201333	0.178814	0.173682	0.155123	0.148965	0.159947	0.138675	0.0884695	0.0770716	0.01297
712.989	0.2052	0.000142241	0.180737	0.183302	0.189991	0.183331	0.183522	0.184917	0.179314	0.17974	0.185114	0.186382	0.200695	0.178135	0.173088	0.155024	0.148304	0.15972	0.137244	0.0875981	0.076265	0.0126224
711.986	0.203	6.531520921E-005	0.18102	0.183698	0.190375	0.183477	0.184662	0.184711	0.179687	0.179602	0.186313	0.186638	0.201413	0.179113	0.174895	0.155968	0.149268	0.159531	0.137686	0.0881241	0.0765858	0.0133694
710.984	0.2052	0.00021312	0.181885	0.184165	0.190402	0.184241	0.184575	0.185964	0.179079	0.180707	0.186074	0.186506	0.201436	0.179896	0.175114	0.155909	0.148821	0.159845	0.139076	0.0880701	0.0767514	0.0131124
710.016	0.2038	0.000662202	0.181868	0.184018	0.190583	0.184035	0.18507	0.185362	0.179848	0.18076	0.186037	0.186988	0.201309	0.179607	0.174997	0.156434	0.149914	0.160574	0.138366	0.088211	0.077097	0.0130166
709.013	0.204	0.000257797	0.1815	0.184096	0.191168	0.183985	0.184279	0.185949	0.179988	0.180588	0.186927	0.187389	0.202107	0.180885	0.175491	0.156387	0.150686	0.161304	0.1391	0.0891857	0.0773065	0.0133934
708.009	0.2025	-0.000124701	0.181246	0.183578	0.190523	0.184466	0.184405	0.184751	0.179329	0.181006	0.186454	0.187154	0.20231	0.17988	0.175651	0.157134	0.14998	0.160621	0.138592	0.0886577	0.0764713	0.0126595
707.005	0.2027	0.000558305	0.18154	0.184498	0.190536	0.183918	0.185135	0.185192	0.18039	0.181213	0.187117	0.188259	0.2026	0.181066	0.17654	0.157775	0.150839	0.161426	0.13929	0.0891264	0.0771397	0.0128446
706.001	0.2067	0.000494652	0.182019	0.184183	0.190939	0.184744	0.186338	0.185818	0.179749	0.181816	0.187505	0.188204	0.203497	0.181969	0.176403	0.157742	0.150972	0.162154	0.139162	0.0895175	0.0772255	0.0127989
704.996	0.2044	0.000481591	0.181819	0.184908	0.190986	0.184402	0.185548	0.186124	0.181006	0.182221	0.18796	0.188406	0.204127	0.181258	0.177237	0.158454	0.151856	0.162627	0.140048	0.0900376	0.0777722	0.013442
703.991	0.2047	0.000777041	0.182691	0.185549	0.191078	0.18517	0.186117	0.186208	0.18069	0.182335	0.187744	0.189227	0.203816	0.182516	0.178363	0.159404	0.152471	0.163253	0.140018	0.0900086	0.0775046	0.0134673
702.986	0.204	0.00049574	0.18163	0.184591	0.190884	0.184585	0.185964	0.18584	0.180345	0.181786	0.188347	0.188572	0.203526	0.182348	0.178342	0.159019	0.152538	0.162947	0.139958	0.0898353	0.0771525	0.0127064
702.016	0.2054	0.000452645	0.182147	0.184682	0.190633	0.184236	0.184991	0.185333	0.180193	0.181836	0.188358	0.189046	0.204547	0.181697	0.178722	0.159102	0.152882	0.162644	0.139635	0.0896287	0.0768204	0.0127052
701.01	0.2035	0.000800303	0.182798	0.184657	0.191158	0.185706	0.186125	0.186081	0.180933	0.18222	0.188929	0.189538	0.205469	0.183538	0.179168	0.159195	0.153313	0.164184	0.140657	0.0902919	0.0777959	0.013138
700.004	0.2026	0.000357451	0.182202	0.18487	0.191948	0.185427	0.186256	0.185903	0.180802	0.182276	0.188538	0.18936	0.205057	0.183499	0.178914	0.159951	0.153211	0.163669	0.140864	0.0902669	0.0786861	0.0132367
698.997	0.2072	-0.000124752	0.183376	0.186112	0.192968	0.186399	0.186826	0.187205	0.181743	0.183815	0.190152	0.190396	0.206204	0.184452	0.180662	0.161073	0.154842	0.165532	0.142953	0.0922692	0.0797733	0.0143645
697.99	0.2066	-0.000541921	0.182873	0.185743	0.192657	0.186955	0.187409	0.18757	0.182379	0.183551	0.190251	0.191254	0.205732	0.184626	0.181087	0.162072	0.154473	0.165816	0.142269	0.0918635	0.0788955	0.0133505
696.983	0.2054	-5.68e-05	0.183315	0.185477	0.193328	0.186768	0.187467	0.187961	0.182586	0.183479	0.191326	0.191918	0.206317	0.185824	0.181953	0.162509	0.155709	0.165219	0.142257	0.0923768	0.0784769	0.0133761
696.012	0.2065	0.00014048	0.18394	0.185975	0.192941	0.187037	0.188055	0.187627	0.182807	0.184731	0.19126	0.19146	0.206859	0.186131	0.182867	0.16246	0.155409	0.166817	0.14426	0.0922041	0.0786579	0.0142932
695.004	0.2067	0.000780386	0.184405	0.187788	0.193547	0.188562	0.189203	0.188192	0.184014	0.185495	0.192435	0.191537	0.208337	0.186934	0.182666	0.163901	0.157027	0.167538	0.144324	0.0918296	0.0802127	0.0143228
693.995	0.2057	0.00107783	0.184854	0.187241	0.193827	0.188469	0.189667	0.189158	0.184822	0.185685	0.192321	0.193623	0.209634	0.187721	0.183707	0.16457	0.15824	0.168248	0.144709	0.0938827	0.0805969	0.014592
692.987	0.2081	5.669397069E-005	0.184125	0.187057	0.192772	0.187972	0.188239	0.188779	0.183995	0.185282	0.192439	0.192851	0.208774	0.187374	0.184436	0.163553	0.157637	0.167502	0.145284	0.0928724	0.0799022	0.013682
692.014	0.2087	0.000243863	0.184244	0.187553	0.194314	0.188017	0.189051	0.189192	0.183256	0.186202	0.192166	0.193859	0.210646	0.188022	0.185041	0.165404	0.158647	0.169168	0.14531	0.0938597	0.0794383	0.0151391
691.005	0.2094	0.000473635	0.185903	0.188253	0.194676	0.189511	0.190948	0.190624	0.184624	0.187638	0.193288	0.194196	0.210502	0.188735	0.185624	0.166065	0.159696	0.169181	0.146456	0.0941358	0.0811784	0.0144742
689.995	0.2087	5.309536573E-005	0.185163	0.187942	0.195287	0.188592	0.188936	0.189729	0.184931	0.187123	0.193847	0.194387	0.211143	0.188821	0.186059	0.16554	0.159697	0.168621	0.146572	0.0941873	0.079977	0.0142203
688.985	0.2061	0.000278726	0.186357	0.188352	0.195667	0.189778	0.191448	0.189619	0.186069	0.187657	0.194835	0.195894	0.212195	0.190747	0.187265	0.16653	0.16062	0.170908	0.145992	0.0945239	0.0801142	0.0151342
688.011	0.2094	0.000581659	0.186759	0.188847	0.196245	0.190315	0.191306	0.191119	0.18587	0.188619	0.195354	0.195753	0.212662	0.190282	0.188193	0.167661	0.161217	0.171578	0.146666	0.0954485	0.0814246	0.0147971
687	0.2099	0.000364368	0.186075	0.189777	0.19643	0.190236	0.191312	0.190802	0.186022	0.188306	0.194164	0.196368	0.211881	0.190927	0.188442	0.166889	0.1613	0.16982	0.147835	0.0952974	0.0799119	0.0143118
685.99	0.21	0.000597678	0.18804	0.191379	0.196828	0.191276	0.193537	0.191804	0.187073	0.190576	0.196454	0.198401	0.214518	0.192009	0.188691	0.168805	0.162437	0.172157	0.14887	0.0960712	0.0803043	0.0144613
685.015	0.2122	0.000236481	0.187003	0.190483	0.196842	0.191453	0.192843	0.191902	0.187076	0.189851	0.196384	0.198352	0.212115	0.192016	0.189429	0.168354	0.162345	0.171396	0.148583	0.0960142	0.0807947	0.0145027
684.003	0.2122	0.000159409	0.187904	0.190293	0.198225	0.191301	0.194554	0.192563	0.188215	0.190566	0.197861	0.197381	0.213641	0.193314	0.191335	0.169668	0.164701	0.172659	0.15049	0.0971836	0.0810056	0.0153632
682.991	0.2128	0.000224023	0.188976	0.190922	0.198867	0.192916	0.195066	0.193525	0.188818	0.192735	0.197866	0.198727	0.215564	0.193966	0.191246	0.169773	0.163819	0.172866	0.149374	0.0969258	0.082198	0.0146764
682.015	0.2138	0.000421421	0.189405	0.192022	0.199423	0.193917	0.195898	0.19418	0.189565	0.192833	0.198894	0.199771	0.216179	0.195297	0.191842	0.171503	0.165805	0.174277	0.150569	0.097652	0.0821667	0.0164025
681.003	0.213	2.179653166E-005	0.190762	0.193778	0.200461	0.194949	0.196882	0.195694	0.191193	0.19298	0.200248	0.20119	0.218019	0.19591	0.193453	0.172283	0.166055	0.17609	0.15236	0.0985556	0.0834074	0.0163853
679.99	0.2151	-0.000221476	0.190624	0.194646	0.200423	0.194758	0.196963	0.195195	0.190894	0.193866	0.200895	0.200628	0.218335	0.196111	0.193955	0.173475	0.166097	0.175341	0.152168	0.0985578	0.0823641	0.0158927
679.013	0.2171	-6.12e-05	0.191974	0.194887	0.202992	0.196288	0.199068	0.197726	0.191733	0.195477	0.202597	0.202774	0.219832	0.199175	0.195759	0.174518	0.167617	0.176847	0.152656	0.0994143	0.0833836	0.0166371
678	0.2167	0.000265749	0.192466	0.194972	0.20209	0.19681	0.199913	0.196667	0.192908	0.195678	0.202027	0.203082	0.220939	0.198256	0.195672	0.174599	0.168737	0.176928	0.153501	0.0992516	0.0836591	0.0162558
676.986	0.2175	0.000113758	0.193042	0.196186	0.204347	0.197771	0.200711	0.198685	0.193664	0.196151	0.20301	0.204646	0.220961	0.199533	0.197296	0.175718	0.170124	0.178346	0.154299	0.100446	0.0837387	0.0165051
676.008	0.2175	0.000122121	0.194135	0.197835	0.204328	0.198885	0.200711	0.200074	0.195158	0.19771	0.203674	0.205442	0.222119	0.200763	0.197566	0.176919	0.171107	0.17884	0.155593	0.100439	0.0837236	0.0168568
674.994	0.2176	-1.56e-05	0.194265	0.198607	0.205075	0.199142	0.202811	0.200466	0.195654	0.198529	0.205977	0.206342	0.224018	0.202027	0.198861	0.177546	0.171357	0.179667	0.156604	0.101998	0.0848187	0.0169738
674.015	0.2194	0.000313644	0.196977	0.198888	0.206231	0.201057	0.203298	0.201898	0.197581	0.199625	0.206288	0.207421	0.224411	0.202802	0.201235	0.179052	0.173848	0.179882	0.157436	0.10206	0.0846179	0.0166616
673	0.2208	0.000202993	0.197337	0.201068	0.207317	0.201645	0.204749	0.202321	0.198278	0.200624	0.208129	0.208069	0.225128	0.203923	0.20096	0.179954	0.173661	0.181396	0.157984	0.102394	0.0860594	0.0173458
671.985	0.2227	-0.000270165	0.197889	0.200917	0.208599	0.202924	0.205622	0.203355	0.198591	0.201573	0.208876	0.209139	0.226069	0.204607	0.203269	0.179807	0.174194	0.182298	0.157833	0.103024	0.0851161	0.0166205
671.006	0.224	0.000239252	0.200258	0.2031	0.209143	0.203796	0.207444	0.205339	0.200372	0.203868	0.209669	0.211204	0.227568	0.207017	0.204552	0.182244	0.176355	0.18397	0.161629	0.103613	0.0866134	0.0174901
669.99	0.2246	0.00019468	0.20163	0.203285	0.211562	0.205829	0.208086	0.20589	0.20075	0.204308	0.211154	0.212315	0.229588	0.207358	0.206187	0.183227	0.177303	0.18564	0.161308	0.10467	0.0869377	0.0172977
669.01	0.2264	0.000512663	0.202765	0.205056	0.213197	0.207268	0.210017	0.208448	0.203435	0.206089	0.213035	0.214189	0.23035	0.209713	0.207586	0.185401	0.17894	0.186981	0.162268	0.106136	0.0878702	0.0173057
667.993	0.2272	0.000447696	0.204281	0.20753	0.214429	0.208833	0.212297	0.210036	0.205362	0.208295	0.214341	0.216404	0.232693	0.21155	0.208302	0.186164	0.181114	0.187046	0.163592	0.106174	0.0887491	0.0174812
667.013	0.2302	0.000802637	0.205858	0.208766	0.215839	0.211065	0.212816	0.210088	0.207129	0.209226	0.216243	0.217097	0.233846	0.212942	0.211108	0.18736	0.181644	0.188281	0.163982	0.107806	0.0886767	0.0176614
665.996	0.2315	0.000539799	0.207005	0.210476	0.216652	0.212092	0.214538	0.212607	0.207341	0.211142	0.217453	0.21904	0.235969	0.215204	0.211462	0.188667	0.183041	0.189243	0.165474	0.108327	0.0886756	0.0171197
665.015	0.2326	0.000862107	0.207667	0.21202	0.218784	0.213046	0.216846	0.213627	0.208738	0.21175	0.219199	0.220408	0.237081	0.215652	0.212327	0.189336	0.184144	0.190064	0.168045	0.109192	0.0896417	0.0170878
663.997	0.234	0.000395796	0.210742	0.212531	0.221418	0.215658	0.218798	0.215347	0.210818	0.214303	0.220921	0.222293	0.238986	0.218192	0.215327	0.191129	0.185467	0.192059	0.167451	0.110175	0.0894715	0.0170807
663.015	0.2368	0.000263418	0.210808	0.213576	0.222276	0.216657	0.220042	0.216963	0.212523	0.214508	0.221954	0.223335	0.239557	0.218847	0.216071	0.192275	0.186702	0.191814	0.167294	0.110048	0.0894458	0.0166494
661.997	0.2375	0.000953987	0.213336	0.216564	0.224996	0.218692	0.221943	0.219476	0.214491	0.217389	0.224718	0.226645	0.242048	0.221277	0.218646	0.194651	0.188887	0.194308	0.169445	0.111676	0.0905377	0.0174663
661.014	0.2391	0.000689735	0.215056	0.218523	0.226401	0.220895	0.224248	0.220717	0.216791	0.218884	0.226408	0.227789	0.243605	0.222923	0.220102	0.195753	0.190968	0.195641	0.17124	0.112725	0.0912042	0.0171018
659.995	0.242	0.000191728	0.216923	0.219997	0.22861	0.222788	0.22545	0.222317	0.219072	0.221064	0.228076	0.230125	0.246123	0.223853	0.221838	0.197849	0.192234	0.197726	0.173359	0.114547	0.0928552	0.0171482
659.012	0.2431	2.472180313E-005	0.2194	0.222027	0.229815	0.22449	0.228266	0.224754	0.221254	0.222971	0.229855	0.231926	0.24768	0.226406	0.224249	0.198937	0.193895	0.199368	0.174106	0.114216	0.0932351	0.0173175
657.993	0.2442	0.000920263	0.221563	0.223996	0.232485	0.226869	0.229537	0.227081	0.222441	0.225525	0.231809	0.233419	0.249996	0.227873	0.226043	0.200904	0.195411	0.199307	0.174932	0.1158	0.0929672	0.0173341
657.009	0.2483	0.00103802	0.223627	0.226796	0.235551	0.228112	0.232774	0.228768	0.224365	0.226412	0.234008	0.235832	0.252085	0.23024	0.227343	0.203491	0.197171	0.201504	0.17643	0.117081	0.093554	0.0170356
655.989	0.2501	0.000377141	0.225605	0.228477	0.236948	0.231059	0.23431	0.230201	0.22669	0.229528	0.235478	0.237656	0.253511	0.231923	0.230054	0.203157	0.198799	0.202474	0.177876	0.118225	0.0946019	0.0175763
655.005	0.2503	0.000617716	0.22747	0.230188	0.239166	0.232646	0.236699	0.233276	0.229185	0.231586	0.238842	0.239969	0.255734	0.234009	0.231532	0.20552	0.200962	0.204711	0.179324	0.118728	0.0953551	0.017213
653.984	0.2529	-0.000214231	0.2297	0.231835	0.241718	0.235901	0.239228	0.235121	0.23033	0.233509	0.239633	0.241747	0.256377	0.236092	0.233783	0.207514	0.202011	0.205531	0.180518	0.12001	0.0952051	0.0165721
653	0.2579	8.509551117E-005	0.231453	0.234412	0.244	0.238254	0.241095	0.237965	0.232962	0.235775	0.241749	0.24432	0.259414	0.238198	0.235278	0.209369	0.20487	0.207028	0.182638	0.120409	0.096917	0.0166946
652.015	0.2579	0.000618805	0.234653	0.236496	0.247396	0.239872	0.243832	0.240278	0.235894	0.237423	0.245543	0.246586	0.261607	0.240577	0.238035	0.211606	0.207395	0.209536	0.184031	0.122433	0.097809	0.0174899
650.993	0.2597	0.000463192	0.235624	0.2395	0.249419	0.243212	0.246284	0.242881	0.237938	0.240557	0.247249	0.249031	0.264206	0.242387	0.239629	0.213014	0.208655	0.211143	0.185273	0.123775	0.0977998	0.0169903
650.007	0.2639	0.000371519	0.238504	0.241351	0.251399	0.244622	0.248276	0.245277	0.239999	0.242057	0.24937	0.250923	0.266137	0.243899	0.241087	0.214066	0.21015	0.210718	0.186602	0.125123	0.0982971	0.0165825
648.985	0.2666	0.00102409	0.241952	0.245418	0.25483	0.248016	0.251917	0.247696	0.24372	0.245919	0.252526	0.253757	0.268887	0.24823	0.244027	0.21727	0.213207	0.21489	0.189008	0.12697	0.0990882	0.0176411
647.999	0.2692	0.000699666	0.244181	0.246998	0.257692	0.251268	0.254189	0.250686	0.245926	0.24836	0.25499	0.256519	0.271935	0.250307	0.246161	0.219289	0.214373	0.216942	0.190312	0.127497	0.100316	0.0178231
647.013	0.2715	0.000370353	0.246845	0.248957	0.259988	0.252917	0.257756	0.253202	0.247993	0.249277	0.257831	0.258594	0.273846	0.252445	0.248163	0.221067	0.216664	0.217575	0.191508	0.128631	0.101081	0.017213
645.989	0.2746	7.385894423E-005	0.24961	0.251993	0.263195	0.255721	0.259183	0.25529	0.251683	0.25215	0.259457	0.261017	0.276425	0.254621	0.250456	0.223007	0.2187	0.219682	0.194088	0.130644	0.101918	0.0175951
645.002	0.279	0.000756866	0.252894	0.254361	0.26582	0.259748	0.262348	0.258532	0.254289	0.255904	0.263674	0.263419	0.278605	0.257095	0.252846	0.22613	0.221196	0.221763	0.195272	0.131595	0.102223	0.0174285
644.015	0.2824	0.000715326	0.255925	0.25851	0.269351	0.262522	0.266384	0.262157	0.256862	0.258742	0.265097	0.267473	0.281822	0.260731	0.255989	0.228127	0.224343	0.224254	0.196969	0.134006	0.103963	0.0183167
642.991	0.2857	0.000555713	0.259274	0.261316	0.272646	0.265184	0.268343	0.264601	0.260197	0.262981	0.268621	0.270057	0.284724	0.262061	0.258074	0.230831	0.22596	0.226344	0.199441	0.134336	0.104794	0.0177975
642.003	0.2884	-0.000108914	0.26129	0.263722	0.274202	0.26839	0.271229	0.26725	0.263093	0.264234	0.271145	0.271918	0.287106	0.265286	0.260842	0.232608	0.227591	0.228121	0.201082	0.135436	0.10518	0.0174955
641.015	0.2942	0.000274271	0.265647	0.267474	0.278635	0.27119	0.275058	0.270653	0.267061	0.268148	0.273494	0.275712	0.290443	0.268434	0.264423	0.235918	0.230897	0.230827	0.203296	0.137258	0.105997	0.0175259
639.99	0.2955	0.000113499	0.268084	0.270656	0.282256	0.274842	0.279048	0.274184	0.270471	0.272162	0.278266	0.279058	0.292869	0.270826	0.265823	0.238285	0.234092	0.23262	0.205182	0.139357	0.10674	0.0181546
639.001	0.3009	0.000454537	0.271986	0.274274	0.285601	0.278376	0.28203	0.277259	0.272527	0.274331	0.281157	0.282086	0.296506	0.273765	0.268644	0.240337	0.236861	0.23517	0.208302	0.140138	0.107548	0.0174217
638.012	0.303	0.000356518	0.275334	0.276733	0.28852	0.282209	0.284236	0.280381	0.276236	0.277359	0.283523	0.285181	0.299314	0.276482	0.271702	0.242927	0.239202	0.237246	0.209893	0.142246	0.109595	0.0180809
636.986	0.3062	0.000555946	0.278393	0.28019	0.293024	0.285529	0.289267	0.284432	0.280148	0.281284	0.287999	0.288783	0.302743	0.27972	0.275414	0.245996	0.241946	0.240264	0.211161	0.144421	0.110127	0.0187718
635.997	0.3099	0.00038525	0.281426	0.283016	0.295857	0.288551	0.291865	0.288249	0.282975	0.28453	0.291214	0.291973	0.304044	0.282349	0.277691	0.248483	0.244367	0.241518	0.212492	0.145106	0.110761	0.0181496
635.007	0.3115	0.000278156	0.285937	0.28837	0.300478	0.291649	0.295295	0.291234	0.28733	0.288686	0.293975	0.29542	0.308841	0.285605	0.279179	0.251631	0.246842	0.245419	0.216104	0.148374	0.113116	0.0186768
634.017	0.3168	8.550976781E-005	0.288601	0.290465	0.302749	0.295864	0.298835	0.295226	0.289385	0.290549	0.297305	0.297347	0.311826	0.28945	0.282856	0.254046	0.249397	0.246876	0.216416	0.148792	0.11257	0.0186274
632.99	0.3196	0.000655383	0.292524	0.294233	0.305949	0.299141	0.302534	0.297836	0.293276	0.294204	0.300875	0.302381	0.315066	0.291248	0.2854	0.255862	0.252643	0.249386	0.219374	0.150687	0.113203	0.018696
631.999	0.3209	0.000725076	0.295796	0.297632	0.310712	0.302592	0.306448	0.301909	0.296983	0.297194	0.303156	0.304506	0.317997	0.295422	0.287969	0.259183	0.254764	0.251319	0.22112	0.152546	0.114453	0.0190155
631.008	0.324	0.000135974	0.298992	0.30064	0.313597	0.306161	0.309727	0.304389	0.299498	0.300585	0.307118	0.307818	0.320118	0.297763	0.291551	0.26097	0.257553	0.253699	0.223521	0.15361	0.116243	0.0183586
630.017	0.328	0.000747894	0.302709	0.304689	0.317214	0.310144	0.313403	0.308148	0.30364	0.304481	0.310188	0.311744	0.323529	0.30145	0.294291	0.264238	0.260252	0.256854	0.225634	0.15563	0.117644	0.0188699
628.989	0.3315	0.000604029	0.305432	0.307861	0.319708	0.312351	0.31666	0.311672	0.306327	0.306581	0.313467	0.314477	0.326871	0.303023	0.29643	0.266841	0.26221	0.257821	0.22726	0.157101	0.117417	0.0184462
627.997	0.3356	0.000267329	0.30921	0.310571	0.32338	0.316791	0.319694	0.314961	0.310143	0.310205	0.316558	0.317532	0.329732	0.306308	0.298828	0.26918	0.265726	0.260578	0.22951	0.158319	0.118875	0.0191346
627.005	0.3391	0.0005617	0.313529	0.314844	0.327787	0.320959	0.324396	0.318428	0.314037	0.314486	0.320396	0.321504	0.333389	0.309282	0.302604	0.272426	0.268754	0.263285	0.231859	0.161021	0.120417	0.0196662
626.013	0.3438	0.000556361	0.317608	0.318759	0.331782	0.324316	0.326952	0.322565	0.317713	0.318047	0.323679	0.324769	0.335534	0.31285	0.305542	0.275588	0.271095	0.265921	0.234677	0.162627	0.121415	0.0197986
624.983	0.3473	0.000710944	0.320176	0.321604	0.334441	0.327284	0.329809	0.324855	0.320615	0.320786	0.3262	0.327305	0.339537	0.315487	0.307418	0.277711	0.273337	0.266768	0.236135	0.163689	0.122401	0.0195173
623.99	0.3511	0.000504733	0.324293	0.3244	0.338405	0.329798	0.333993	0.328974	0.323798	0.323646	0.330146	0.33056	0.341984	0.317983	0.311057	0.280423	0.276019	0.270182	0.237595	0.165678	0.12281	0.0192301
622.997	0.3552	0.000154877	0.326362	0.327217	0.341129	0.333362	0.336087	0.332037	0.326126	0.327826	0.331589	0.333251	0.344147	0.320606	0.312915	0.281958	0.277515	0.271787	0.239387	0.166426	0.124182	0.0194671
622.004	0.3602	0.000334653	0.329824	0.331108	0.344325	0.336433	0.339584	0.334752	0.329503	0.330773	0.336122	0.336481	0.347868	0.323813	0.315939	0.285315	0.280746	0.274121	0.240608	0.168097	0.123837	0.0194712
621.01	0.3645	0.000409398	0.33347	0.334916	0.348251	0.340712	0.343879	0.338249	0.333094	0.333536	0.339479	0.340396	0.350801	0.32731	0.318039	0.287486	0.283545	0.276932	0.242947	0.170368	0.125604	0.0194228
620.016	0.3675	0.000499265	0.337357	0.337986	0.351866	0.344418	0.34769	0.341253	0.337244	0.338358	0.343668	0.3434	0.354493	0.330453	0.322011	0.290318	0.285986	0.279856	0.247382	0.172346	0.127024	0.0197216
618.985	0.3716	8.878977496E-006	0.340956	0.341744	0.355133	0.347888	0.35004	0.345429	0.339625	0.340392	0.345445	0.346951	0.357053	0.332429	0.324435	0.292974	0.289038	0.281555	0.247945	0.17367	0.127504	0.0195026
617.99	0.3747	0.000939356	0.344441	0.344991	0.358364	0.351076	0.353819	0.349004	0.343615	0.343954	0.34885	0.349762	0.360287	0.335832	0.327593	0.295514	0.291306	0.284561	0.249792	0.175272	0.129185	0.0201706
616.995	0.379	0.000711359	0.347542	0.348494	0.362394	0.354885	0.357261	0.352726	0.346558	0.34798	0.352156	0.353372	0.363738	0.339395	0.330587	0.299385	0.293534	0.286462	0.251919	0.176801	0.129846	0.0202184
616	0.3846	0.000336596	0.350751	0.35134	0.364982	0.357542	0.360287	0.354994	0.349659	0.349785	0.355388	0.355937	0.364724	0.34107	0.332374	0.301119	0.296846	0.287899	0.253251	0.17782	0.129603	0.0193585
615.005	0.3862	0.00026062	0.353673	0.355051	0.368358	0.36152	0.363266	0.359142	0.353044	0.353966	0.358424	0.35826	0.368592	0.344526	0.335309	0.303201	0.298085	0.291136	0.255715	0.179579	0.131395	0.0201691
614.009	0.3892	0.00037227	0.357252	0.357768	0.371564	0.364436	0.36622	0.361485	0.356377	0.355207	0.360895	0.36227	0.371816	0.346551	0.337913	0.306253	0.300383	0.292706	0.257384	0.181112	0.131775	0.0200088
613.013	0.393	0.000600789	0.359851	0.360593	0.373066	0.366649	0.368876	0.363947	0.358088	0.359232	0.364037	0.363871	0.373883	0.34914	0.339232	0.307538	0.30296	0.294334	0.258487	0.182131	0.134332	0.0198241
612.017	0.3968	0.000778675	0.363098	0.364378	0.377667	0.370549	0.372031	0.367656	0.361725	0.362437	0.367252	0.367117	0.376177	0.352304	0.342624	0.310421	0.305501	0.296142	0.260624	0.183765	0.133283	0.020124
610.984	0.3973	0.000608358	0.36567	0.366695	0.380472	0.373641	0.374452	0.370179	0.364301	0.364305	0.36928	0.370332	0.37876	0.354512	0.344982	0.311972	0.307268	0.299472	0.262967	0.185206	0.135058	0.0203423
609.987	0.4028	0.000248033	0.368463	0.369932	0.383558	0.37627	0.376646	0.373282	0.367372	0.368129	0.372344	0.372736	0.382522	0.355833	0.346943	0.314889	0.310111	0.301188	0.264244	0.187192	0.136776	0.0207561
608.99	0.4041	-4.78e-05	0.371335	0.371465	0.385548	0.378087	0.378842	0.374966	0.368638	0.369376	0.374726	0.374268	0.383219	0.358208	0.349256	0.316208	0.311544	0.30151	0.265363	0.187434	0.136849	0.0199895
607.993	0.4053	0.000679313	0.373424	0.374407	0.387948	0.381742	0.381686	0.377797	0.37199	0.372556	0.376965	0.376212	0.386268	0.359798	0.3508	0.318001	0.312957	0.302723	0.266842	0.188831	0.1365	0.0202193
606.995	0.4086	0.000687195	0.37657	0.376122	0.390796	0.383268	0.384454	0.380347	0.373567	0.373714	0.378374	0.379264	0.387651	0.362135	0.352702	0.31978	0.315032	0.30588	0.267094	0.189571	0.136704	0.0196865
605.998	0.4109	0.000408828	0.378442	0.378936	0.393115	0.385814	0.386564	0.382934	0.376683	0.376417	0.381089	0.381276	0.390226	0.364626	0.354545	0.32135	0.317257	0.306959	0.27013	0.190928	0.138991	0.0202675
605	0.414	-0.000127961	0.380429	0.381167	0.395346	0.387484	0.387832	0.384459	0.378597	0.379134	0.383577	0.382769	0.392768	0.366492	0.356085	0.323877	0.318231	0.308139	0.27107	0.19238	0.138902	0.0203686
604.001	0.4159	0.000271784	0.382689	0.382969	0.398	0.389816	0.390735	0.3872	0.380198	0.380736	0.385444	0.385064	0.395071	0.368229	0.358018	0.324753	0.320112	0.310297	0.272477	0.193761	0.140468	0.0209738
603.003	0.4183	0.000421706	0.385458	0.384916	0.398393	0.391703	0.391883	0.3883	0.381894	0.38261	0.387701	0.386996	0.39566	0.369365	0.358905	0.326386	0.32127	0.310658	0.272703	0.193918	0.139949	0.0205219
602.004	0.4207	-3.96e-05	0.386205	0.387189	0.400353	0.393206	0.393055	0.39063	0.383105	0.383465	0.388176	0.388627	0.39688	0.37125	0.360503	0.327151	0.321924	0.311819	0.273722	0.194134	0.140504	0.0198231
601.005	0.4231	0.000315613	0.388297	0.388716	0.402099	0.394883	0.395804	0.392022	0.385415	0.385143	0.389868	0.389544	0.398119	0.37244	0.361834	0.329026	0.32446	0.312886	0.274687	0.195873	0.140904	0.0202925
600.005	0.4254	0.000594023	0.389965	0.390101	0.402953	0.396576	0.396988	0.393316	0.387269	0.387204	0.391365	0.391195	0.399237	0.374136	0.362643	0.330348	0.324536	0.3141	0.276084	0.195729	0.141254	0.020151
599.006	0.4265	0.000920859	0.391713	0.390939	0.404746	0.397893	0.398167	0.394569	0.387331	0.387746	0.392902	0.392184	0.399807	0.375007	0.363766	0.33104	0.326332	0.314337	0.276354	0.196406	0.140997	0.0202208
598.006	0.4284	0.000337555	0.391842	0.392215	0.40612	0.398739	0.399042	0.395593	0.389218	0.388293	0.393502	0.393272	0.401733	0.375474	0.364896	0.331942	0.326725	0.315923	0.277974	0.197464	0.142589	0.0202771
597.006	0.4284	-5.85e-06	0.392948	0.393881	0.407002	0.400942	0.399905	0.396896	0.390306	0.390197	0.395324	0.394803	0.403314	0.37625	0.366025	0.333188	0.327596	0.317089	0.278584	0.198399	0.143894	0.0208767
596.005	0.432	0.000287662	0.39404	0.394434	0.407706	0.401103	0.400676	0.397122	0.39094	0.391268	0.395706	0.395403	0.403024	0.376927	0.366684	0.333564	0.328575	0.316596	0.278136	0.198551	0.142559	0.0199216
595.005	0.4312	0.000412637	0.395154	0.395521	0.408637	0.402251	0.401082	0.398157	0.392055	0.392412	0.3961	0.3961	0.403909	0.377977	0.367042	0.333813	0.329164	0.317424	0.279379	0.199149	0.143106	0.0200483
594.004	0.4318	0.00040844	0.396579	0.395469	0.409603	0.403071	0.402265	0.399134	0.392558	0.39297	0.396955	0.396526	0.404515	0.378059	0.368066	0.334506	0.329537	0.318771	0.279603	0.199682	0.143733	0.0202682
593.003	0.4332	0.000960317	0.396776	0.397327	0.409974	0.40347	0.403048	0.400298	0.392752	0.394037	0.397357	0.396816	0.40473	0.378927	0.368253	0.335277	0.329691	0.319166	0.280468	0.199601	0.144632	0.0201561
592.001	0.4331	0.000655928	0.397026	0.396308	0.409749	0.403596	0.402534	0.400163	0.393091	0.392846	0.397905	0.397256	0.405097	0.378686	0.368768	0.335187	0.330479	0.319698	0.27975	0.199733	0.14348	0.019517
590.999	0.433	0.000580155	0.396999	0.396485	0.409937	0.403575	0.402858	0.399943	0.393149	0.393336	0.397866	0.396663	0.404792	0.378821	0.368575	0.334923	0.329894	0.319365	0.279475	0.199532	0.143786	0.0196934
589.997	0.4332	0.000363125	0.39616	0.396571	0.409478	0.403417	0.403449	0.399526	0.393315	0.392806	0.397103	0.396469	0.405251	0.377976	0.36793	0.335353	0.329573	0.319176	0.280181	0.199925	0.143747	0.0195072
588.995	0.4331	9.260397928E-005	0.396578	0.396876	0.409859	0.403113	0.402768	0.399733	0.392781	0.392681	0.39688	0.396698	0.40531	0.378215	0.368019	0.334643	0.329622	0.319137	0.279777	0.199898	0.143653	0.0191506
587.993	0.4335	0.000642058	0.397022	0.396241	0.408363	0.40364	0.402409	0.398687	0.39292	0.392939	0.396626	0.395598	0.403905	0.378278	0.367082	0.334836	0.329234	0.318571	0.279463	0.199153	0.143946	0.0191775
586.99	0.4328	0.000354109	0.395809	0.395835	0.408108	0.402383	0.401402	0.398989	0.392125	0.391712	0.39626	0.395656	0.404061	0.377708	0.366959	0.334141	0.328981	0.319023	0.278926	0.199355	0.144039	0.0193643
585.987	0.4328	0.000359783	0.394562	0.394596	0.407534	0.401147	0.400761	0.397664	0.391678	0.391108	0.394909	0.395502	0.402656	0.376802	0.366493	0.333693	0.328037	0.317748	0.278874	0.198698	0.143557	0.0192262
584.984	0.432	0.000533268	0.393184	0.394644	0.406043	0.400445	0.399891	0.397337	0.390427	0.390789	0.395457	0.393562	0.401947	0.376244	0.365596	0.333087	0.326977	0.316722	0.278038	0.198438	0.143366	0.0190225
584.017	0.4314	0.000585236	0.392687	0.392958	0.405658	0.400092	0.398823	0.396472	0.388631	0.389432	0.39319	0.392861	0.401025	0.37567	0.365176	0.331389	0.326429	0.31631	0.27684	0.198323	0.143393	0.0191659
583.013	0.4297	0.000410616	0.391834	0.392847	0.403165	0.398623	0.396887	0.394984	0.387913	0.388614	0.391563	0.3911	0.399831	0.373744	0.362791	0.329754	0.325344	0.315187	0.276973	0.196425	0.142275	0.0187035
582.009	0.4282	0.000122328	0.390433	0.39035	0.402168	0.396718	0.395205	0.39285	0.385271	0.385901	0.389882	0.389746	0.397372	0.371867	0.362172	0.329117	0.324382	0.313687	0.275333	0.196427	0.142073	0.0185561
581.005	0.4279	0.000694817	0.388758	0.388609	0.400785	0.395434	0.394887	0.391661	0.384346	0.385138	0.389079	0.388799	0.396891	0.37173	0.360488	0.328087	0.323442	0.31322	0.274648	0.19533	0.141549	0.0186877
580	0.4248	0.000601903	0.387079	0.387327	0.398549	0.39331	0.392461	0.390279	0.383377	0.383355	0.387615	0.386965	0.394246	0.369929	0.360004	0.32657	0.321368	0.311661	0.274041	0.195092	0.14114	0.0186582
578.996	0.4247	0.00061782	0.384997	0.385006	0.396145	0.391172	0.390538	0.387965	0.380833	0.380597	0.384475	0.38466	0.392745	0.367869	0.357783	0.324805	0.319723	0.310508	0.272093	0.194197	0.140576	0.0185373
577.991	0.4209	0.000355586	0.382989	0.382588	0.39384	0.389263	0.388474	0.385504	0.378897	0.378512	0.382741	0.382322	0.391395	0.365694	0.35576	0.323057	0.317938	0.308793	0.271037	0.19323	0.139676	0.0183255
576.985	0.4187	0.000606025	0.381024	0.380872	0.392398	0.38735	0.386012	0.383579	0.376389	0.376824	0.380915	0.380878	0.389462	0.364078	0.354213	0.321917	0.316583	0.308004	0.270007	0.19213	0.139321	0.0182825
576.017	0.4169	2.249548925E-005	0.379034	0.378571	0.390374	0.385038	0.383953	0.381388	0.374615	0.374743	0.378791	0.37839	0.388374	0.362027	0.352128	0.320021	0.314811	0.306322	0.269004	0.19101	0.13985	0.0186792
575.011	0.4153	0.00020478	0.376583	0.376569	0.387275	0.383028	0.382175	0.378996	0.372748	0.372587	0.376461	0.376531	0.385981	0.359607	0.349761	0.318239	0.312582	0.304557	0.268299	0.189988	0.139195	0.0186284
574.005	0.411	0.000493486	0.374287	0.373868	0.385168	0.380295	0.379572	0.376038	0.369826	0.370024	0.374135	0.374036	0.382852	0.357686	0.347992	0.315777	0.311161	0.302911	0.266383	0.18905	0.138409	0.0189363
572.999	0.4092	0.000437616	0.371829	0.371794	0.382705	0.377449	0.37668	0.374075	0.367249	0.367594	0.371277	0.371574	0.380871	0.355234	0.345684	0.313969	0.309016	0.301368	0.266062	0.187856	0.138299	0.0184334
571.992	0.406	-7.88e-05	0.36907	0.369064	0.380517	0.374857	0.373817	0.370994	0.364556	0.363972	0.369418	0.368367	0.378439	0.352542	0.343444	0.312205	0.306977	0.299617	0.263562	0.186673	0.137247	0.0183525
570.985	0.4014	0.000393127	0.366274	0.365715	0.376626	0.371473	0.370621	0.367775	0.361633	0.361676	0.365779	0.365732	0.375346	0.349836	0.341081	0.309943	0.304663	0.297312	0.261093	0.185076	0.135955	0.0185137
570.016	0.3978	0.000183234	0.363243	0.362838	0.372807	0.369176	0.367901	0.365254	0.358226	0.358581	0.362974	0.36291	0.372361	0.34788	0.337401	0.306879	0.302311	0.295465	0.259717	0.183517	0.136108	0.0180343
569.008	0.3953	-0.000330335	0.359525	0.358535	0.369161	0.36509	0.363925	0.361282	0.354919	0.354827	0.360068	0.358954	0.369373	0.343762	0.334772	0.304508	0.299097	0.292349	0.2575	0.181629	0.134065	0.0174688
568.001	0.392	0.00114032	0.356183	0.356652	0.367121	0.361917	0.360788	0.358119	0.35244	0.352067	0.356743	0.356389	0.366094	0.341603	0.332231	0.301622	0.297049	0.290347	0.255644	0.181083	0.133397	0.0175917
566.993	0.3883	-0.000312487	0.352352	0.352596	0.363116	0.357957	0.357431	0.354391	0.34752	0.347885	0.35274	0.352979	0.362951	0.337996	0.328831	0.298291	0.294115	0.288738	0.253683	0.178708	0.13292	0.0175946
565.985	0.3845	-0.000389616	0.34893	0.349179	0.359966	0.354626	0.353765	0.351267	0.345122	0.344892	0.350426	0.349735	0.360377	0.334524	0.325715	0.296519	0.291262	0.286242	0.251709	0.177312	0.131578	0.0177236
565.014	0.3808	-0.00024978	0.345793	0.345836	0.355866	0.35164	0.350927	0.347871	0.341232	0.341028	0.346346	0.34689	0.356614	0.331883	0.323436	0.293432	0.28916	0.28297	0.249505	0.175826	0.131001	0.0177846
564.005	0.3772	0.000215476	0.341249	0.341373	0.352219	0.347051	0.345906	0.343728	0.337171	0.337379	0.341762	0.342389	0.3535	0.328248	0.319329	0.289553	0.285231	0.280045	0.246533	0.173555	0.129055	0.0173109
562.997	0.374	0.000456299	0.337165	0.337965	0.34749	0.342953	0.342278	0.339454	0.332802	0.33301	0.337957	0.338179	0.348924	0.324881	0.31596	0.286848	0.281956	0.276973	0.24485	0.1717	0.128745	0.0174042
561.988	0.3697	8.201449236E-005	0.333134	0.333179	0.343604	0.339023	0.337313	0.335927	0.329307	0.329025	0.333061	0.334102	0.34582	0.321071	0.312501	0.283092	0.278809	0.274987	0.242231	0.169851	0.126925	0.01757
561.016	0.3654	0.000204029	0.329677	0.329461	0.339839	0.335095	0.334387	0.331536	0.324687	0.32588	0.330583	0.331067	0.341722	0.317393	0.308074	0.280863	0.275708	0.272249	0.239858	0.167864	0.126778	0.0175246
560.006	0.3607	-0.000237361	0.324453	0.325057	0.335101	0.330118	0.32984	0.326909	0.320984	0.320177	0.326081	0.326244	0.337855	0.313572	0.305058	0.276663	0.272004	0.268708	0.236963	0.1655	0.12519	0.0174504
558.996	0.3568	0.000176267	0.319579	0.320106	0.32991	0.325501	0.324674	0.321969	0.31657	0.316177	0.321216	0.321502	0.333895	0.309746	0.30145	0.273044	0.268932	0.265083	0.234767	0.163485	0.123403	0.0170173
557.986	0.3514	0.000213586	0.31537	0.315623	0.326185	0.320492	0.320221	0.317683	0.311677	0.311906	0.316676	0.317814	0.329453	0.305519	0.297148	0.269525	0.265234	0.262661	0.231817	0.161266	0.12206	0.0172736
557.014	0.3475	0.00013613	0.311043	0.311552	0.321319	0.316046	0.316179	0.313447	0.307356	0.307401	0.31245	0.313413	0.325474	0.301286	0.293512	0.265384	0.261667	0.259067	0.228527	0.159151	0.121008	0.0167995
556.003	0.3416	0.000335612	0.307246	0.30724	0.317984	0.312571	0.311477	0.308984	0.303444	0.303575	0.308117	0.309037	0.321453	0.297737	0.289684	0.262217	0.258569	0.256719	0.226416	0.157441	0.119491	0.0172065
554.992	0.3369	0.000520568	0.302195	0.302329	0.31223	0.307292	0.306562	0.304381	0.298402	0.298901	0.303563	0.304456	0.317016	0.293862	0.285369	0.258882	0.25465	0.253324	0.22327	0.15508	0.118402	0.0172427
553.981	0.3306	-2.87e-05	0.297187	0.297959	0.307468	0.30306	0.301973	0.299374	0.293564	0.294053	0.298669	0.300098	0.313094	0.289266	0.28185	0.25501	0.250999	0.249967	0.22095	0.152854	0.117358	0.0170593
553.008	0.3259	5.850622983E-005	0.29329	0.294031	0.304377	0.298693	0.298399	0.295422	0.289527	0.290577	0.295682	0.296234	0.309973	0.286024	0.278316	0.252217	0.248272	0.24762	0.218705	0.151858	0.116444	0.0176232
551.996	0.321	0.000313696	0.288956	0.288974	0.298716	0.293984	0.293501	0.291063	0.285108	0.285325	0.290779	0.292075	0.305304	0.281503	0.274221	0.248279	0.244616	0.243785	0.215974	0.149223	0.114464	0.0174517
550.984	0.3166	0.000243733	0.283577	0.284303	0.293906	0.289226	0.288342	0.285685	0.280435	0.280572	0.286308	0.286929	0.300267	0.277208	0.269704	0.244258	0.240436	0.240387	0.212142	0.146691	0.113209	0.0167907
550.01	0.3096	0.000528939	0.278999	0.279754	0.289254	0.284849	0.283928	0.28171	0.27609	0.276405	0.281778	0.282506	0.296374	0.274033	0.265895	0.240638	0.236769	0.237018	0.210325	0.144343	0.113005	0.0170133
548.998	0.3049	0.000563748	0.274042	0.274491	0.283941	0.27989	0.279081	0.276498	0.27073	0.271385	0.276447	0.278506	0.291823	0.269589	0.261694	0.236715	0.232795	0.233477	0.206707	0.141586	0.110067	0.0164584
547.985	0.2989	0.000349109	0.269505	0.270525	0.280471	0.274959	0.274604	0.272058	0.266597	0.266894	0.272354	0.27404	0.288592	0.265447	0.25817	0.233496	0.22975	0.232771	0.204567	0.140279	0.110385	0.0177065
547.01	0.2943	-3.75e-05	0.265673	0.266278	0.276384	0.271096	0.270417	0.268147	0.262314	0.263363	0.268618	0.270143	0.284641	0.261593	0.254685	0.230071	0.226706	0.228948	0.202921	0.138469	0.109221	0.0172944
545.997	0.29	-5.69e-05	0.261138	0.261427	0.271631	0.266182	0.265993	0.263476	0.257994	0.258703	0.264248	0.265319	0.280303	0.257106	0.250449	0.226425	0.22289	0.224908	0.200061	0.135952	0.107982	0.0169938
544.984	0.2851	0.000777974	0.255681	0.256128	0.265665	0.260924	0.260954	0.258238	0.252422	0.253313	0.259004	0.260831	0.275035	0.252878	0.246211	0.222282	0.218688	0.221919	0.196361	0.133602	0.106602	0.0167874
544.008	0.2798	0.00018269	0.251166	0.251914	0.261203	0.256498	0.256043	0.253801	0.248162	0.2492	0.254377	0.256256	0.271603	0.248837	0.242345	0.218513	0.215339	0.218769	0.194805	0.131522	0.10533	0.0173469
542.995	0.2745	0.000650017	0.24606	0.246944	0.25665	0.251528	0.251273	0.248775	0.243184	0.244315	0.249706	0.251601	0.266774	0.244833	0.237826	0.214854	0.211606	0.215302	0.190705	0.128879	0.10344	0.016702
542.019	0.2705	-0.000141314	0.242414	0.243248	0.253145	0.247781	0.247523	0.245356	0.239269	0.240563	0.246183	0.247802	0.264163	0.241195	0.234832	0.211828	0.208572	0.214134	0.190562	0.127869	0.104783	0.0174548
541.005	0.2669	-0.00102734	0.238293	0.239219	0.248761	0.243456	0.243039	0.241108	0.235382	0.236925	0.242504	0.243769	0.260339	0.237046	0.231449	0.208546	0.205045	0.209762	0.187507	0.125989	0.10247	0.0172404
539.99	0.2636	-0.000327024	0.232661	0.233609	0.242902	0.237676	0.237306	0.235536	0.229995	0.230748	0.236952	0.238559	0.254594	0.23245	0.226379	0.204126	0.200996	0.205702	0.182839	0.123023	0.100339	0.0168274
539.013	0.2593	0.000164355	0.227205	0.227899	0.237607	0.232607	0.232525	0.229981	0.224683	0.226219	0.231943	0.2336	0.249897	0.227886	0.221768	0.19986	0.196712	0.201893	0.179311	0.120448	0.0981365	0.0165875
537.998	0.2541	0.000420333	0.221785	0.222834	0.232434	0.227311	0.227082	0.225147	0.219362	0.22049	0.226486	0.22832	0.245022	0.223075	0.217001	0.195404	0.192575	0.199365	0.176984	0.117811	0.0978383	0.0165522
536.983	0.2486	-0.00038434	0.21801	0.219309	0.228878	0.223327	0.223283	0.221104	0.215559	0.216963	0.22308	0.224683	0.242309	0.219599	0.213684	0.192679	0.189616	0.196683	0.175651	0.116358	0.0972136	0.0173379
536.006	0.244	0.000100087	0.213257	0.213996	0.223365	0.218311	0.218324	0.216199	0.210975	0.212291	0.218348	0.219642	0.236809	0.215224	0.2096	0.188479	0.185661	0.192308	0.17148	0.113871	0.0951542	0.0165791
534.99	0.2395	0.000882443	0.207631	0.208735	0.218375	0.213221	0.213256	0.210882	0.205505	0.20687	0.213016	0.215098	0.231937	0.210938	0.204932	0.184392	0.181668	0.189846	0.168458	0.11107	0.0939577	0.0166295
534.012	0.234	-0.000484625	0.203651	0.205073	0.214789	0.209142	0.209029	0.207254	0.201718	0.20333	0.209355	0.210925	0.229489	0.207054	0.201356	0.181203	0.178498	0.187569	0.167729	0.109797	0.0940077	0.0175036
532.996	0.2292	-0.00045101	0.199182	0.200387	0.209732	0.204348	0.204278	0.202318	0.197217	0.198762	0.205117	0.206319	0.22478	0.202671	0.197229	0.177539	0.174782	0.182697	0.164024	0.107724	0.0917489	0.017167
532.018	0.2249	0.000400304	0.194276	0.195553	0.204791	0.199732	0.199908	0.197794	0.192644	0.193868	0.200286	0.202105	0.219528	0.198815	0.193024	0.17352	0.171278	0.17963	0.160397	0.105089	0.0900078	0.0166249
531.001	0.2186	0.000745845	0.189142	0.190625	0.199476	0.194914	0.194619	0.1926	0.187443	0.18901	0.195101	0.197125	0.215139	0.194245	0.188494	0.169535	0.167107	0.17635	0.15729	0.102559	0.088965	0.0164475
529.985	0.2132	0.000548119	0.184486	0.186263	0.195329	0.190342	0.190357	0.188376	0.18292	0.184563	0.19044	0.192761	0.211564	0.190368	0.184343	0.165856	0.16358	0.174515	0.156136	0.100464	0.0883436	0.0168495
529.006	0.2085	-0.00114353	0.181888	0.18386	0.192726	0.187007	0.187224	0.18556	0.180394	0.182035	0.188586	0.189814	0.2094	0.187412	0.182172	0.163929	0.161446	0.172444	0.155333	0.100256	0.0887027	0.0179202
527.989	0.2044	-0.000381443	0.177012	0.178843	0.187665	0.182323	0.182303	0.180517	0.175675	0.177445	0.184063	0.185371	0.203902	0.183105	0.177998	0.159981	0.157542	0.167315	0.15019	0.0973599	0.0853133	0.0168803
527.009	0.2	-1.75e-05	0.172691	0.174462	0.18308	0.177972	0.17824	0.17624	0.171209	0.173121	0.179634	0.181131	0.199936	0.179269	0.173698	0.156262	0.154199	0.164215	0.148441	0.0951356	0.0854957	0.0166971
525.991	0.1946	-0.000731232	0.168765	0.170712	0.179311	0.174009	0.174184	0.172204	0.167588	0.169166	0.175915	0.177175	0.196883	0.175616	0.170181	0.153229	0.151102	0.162245	0.145895	0.0935481	0.0842298	0.0168402
525.011	0.1901	-0.000249883	0.165043	0.167102	0.175738	0.170301	0.170453	0.168719	0.164	0.16576	0.172578	0.174024	0.192734	0.172265	0.1672	0.150248	0.148205	0.158977	0.142998	0.0917756	0.0822024	0.0169254
523.993	0.1854	8.257702575E-006	0.160529	0.162586	0.170765	0.166236	0.16588	0.164309	0.159437	0.161561	0.168182	0.169802	0.189407	0.168431	0.16294	0.146752	0.144576	0.155747	0.140199	0.089624	0.0806884	0.0167344
523.013	0.1811	-3.93e-05	0.156771	0.158835	0.167325	0.162184	0.162521	0.1605	0.156102	0.157872	0.164735	0.166279	0.185526	0.16529	0.159898	0.143735	0.141851	0.153929	0.137855	0.0877192	0.0793032	0.0168539
521.994	0.1768	0.000522875	0.153039	0.1553	0.163519	0.158521	0.158956	0.156841	0.152127	0.154048	0.160763	0.162626	0.181686	0.161753	0.156316	0.140502	0.138794	0.150668	0.135799	0.0861706	0.0791536	0.0169778
521.014	0.1734	-2.59e-05	0.148638	0.151191	0.159116	0.15486	0.154556	0.152713	0.148359	0.149818	0.156699	0.158409	0.177554	0.157965	0.152656	0.136916	0.13529	0.14812	0.133274	0.0839303	0.0775936	0.0163284
519.995	0.1691	0.000375042	0.145272	0.14736	0.155861	0.151001	0.151197	0.149707	0.144726	0.146517	0.153315	0.155002	0.174497	0.155091	0.149133	0.134187	0.132547	0.145436	0.131956	0.0821961	0.0764315	0.0167653
519.013	0.1659	-0.00047842	0.142244	0.144409	0.152957	0.147891	0.147864	0.146246	0.141661	0.143489	0.150262	0.151856	0.172332	0.15197	0.146513	0.131399	0.130058	0.143519	0.129744	0.081095	0.0766065	0.0168724
517.994	0.1634	-0.000542024	0.139165	0.141566	0.149775	0.144582	0.144779	0.142879	0.138549	0.140366	0.147527	0.148629	0.169062	0.148527	0.144042	0.128986	0.127353	0.141039	0.127762	0.0795971	0.0753805	0.0169999
517.012	0.1604	-0.000362149	0.13536	0.137933	0.146278	0.141299	0.141457	0.13996	0.135206	0.137004	0.144235	0.145801	0.165832	0.14589	0.14108	0.126005	0.124805	0.138599	0.125349	0.0778747	0.0732315	0.0169514
515.992	0.1564	1.426340259E-005	0.131618	0.134199	0.141913	0.137709	0.137689	0.13614	0.131586	0.133303	0.140506	0.141847	0.16169	0.142358	0.137011	0.1228	0.121667	0.135487	0.122946	0.0758724	0.072703	0.0164289
515.01	0.1529	0.000111531	0.128671	0.131196	0.139718	0.134554	0.134995	0.133355	0.128575	0.130615	0.137532	0.139221	0.159057	0.139628	0.134358	0.120653	0.119399	0.133512	0.121113	0.0747008	0.0716284	0.0167233
513.99	0.1496	0.000371571	0.125297	0.128112	0.136165	0.131273	0.131676	0.129794	0.125381	0.127449	0.134563	0.135648	0.156114	0.136287	0.131552	0.117798	0.116525	0.131768	0.119541	0.0730494	0.0714378	0.0169328
513.007	0.1457	-0.0001852	0.122256	0.124684	0.133193	0.128011	0.128254	0.126618	0.122227	0.124224	0.131123	0.132577	0.153349	0.133553	0.128452	0.115077	0.114101	0.129792	0.117951	0.0716441	0.0709044	0.0166488
511.987	0.1433	-0.000255937	0.119408	0.121884	0.130243	0.125153	0.125333	0.123919	0.119454	0.121585	0.128407	0.129767	0.150371	0.130737	0.125596	0.11257	0.111797	0.127238	0.116023	0.0702214	0.0699632	0.0168868
511.004	0.1399	-7.13e-05	0.116487	0.118831	0.127284	0.122087	0.122412	0.120987	0.116574	0.118498	0.12536	0.126986	0.147515	0.127867	0.123073	0.110526	0.109081	0.12539	0.114574	0.0688119	0.0691228	0.0169758
509.983	0.1362	-4.76e-05	0.113632	0.115879	0.124289	0.119152	0.119468	0.117936	0.11353	0.115464	0.122231	0.123858	0.144654	0.125272	0.12021	0.107759	0.106497	0.123767	0.112637	0.0672717	0.06854	0.017336
508.999	0.1329	-0.000475162	0.110366	0.112577	0.120882	0.115779	0.116179	0.114424	0.11036	0.112233	0.119289	0.120548	0.141709	0.122117	0.11707	0.104814	0.10377	0.120799	0.110613	0.0656902	0.0676039	0.0165679
508.015	0.13	-0.0006309	0.107385	0.109851	0.118759	0.113406	0.113649	0.111885	0.107711	0.109584	0.116532	0.117875	0.138862	0.119414	0.114683	0.102418	0.101676	0.118184	0.108925	0.0639746	0.0662969	0.0165395
506.994	0.127	-0.000255626	0.104791	0.107105	0.115522	0.110492	0.110627	0.109544	0.104937	0.107019	0.113731	0.115219	0.13584	0.116715	0.112073	0.100288	0.0991658	0.11653	0.10782	0.0629142	0.0660996	0.0164509
506.009	0.1237	-5.52e-05	0.102201	0.105042	0.113171	0.108251	0.108419	0.10719	0.102875	0.104656	0.111835	0.113129	0.133849	0.114682	0.110062	0.0983029	0.0972153	0.114372	0.105578	0.0620939	0.0648998	0.0167506
504.987	0.1219	-0.000192756	0.0999119	0.10264	0.11107	0.106136	0.105911	0.104627	0.100285	0.102022	0.109277	0.110363	0.131299	0.112093	0.107685	0.095718	0.0950993	0.112946	0.104189	0.06072	0.0650432	0.0168591
504.003	0.1183	4.755512782E-005	0.0974454	0.0998055	0.108044	0.103275	0.103165	0.10198	0.0977334	0.0996673	0.106677	0.10769	0.128025	0.109568	0.10511	0.0934736	0.0927519	0.11057	0.101546	0.0592209	0.0633323	0.0166838
503.018	0.1167	-4.45e-05	0.0949131	0.097734	0.10577	0.100637	0.101149	0.0997019	0.0951884	0.0972039	0.105037	0.105632	0.126307	0.107083	0.102999	0.0917878	0.0908044	0.108576	0.100572	0.0581972	0.0629494	0.0167174
501.995	0.1137	0.000214674	0.092918	0.0955011	0.103431	0.0989617	0.0988619	0.0975536	0.0932586	0.0953254	0.102197	0.103297	0.12362	0.105095	0.100629	0.0896655	0.0888124	0.107098	0.0982108	0.0569355	0.0617044	0.0169958
501.01	0.1103	0.000221692	0.0911356	0.0934725	0.101205	0.0970892	0.096862	0.0956426	0.0910611	0.0930943	0.100438	0.101189	0.121304	0.103285	0.0986947	0.087699	0.087001	0.105353	0.0975381	0.0559704	0.0614543	0.0169383
499.987	0.1083	0.000155136	0.0888434	0.0913843	0.0999925	0.094941	0.0950654	0.0935169	0.0892241	0.091122	0.0982768	0.0991926	0.119645	0.101187	0.0965688	0.0859128	0.0852921	0.104187	0.096533	0.0550227	0.0610218	0.016969
499.001	0.1058	0.000244096	0.0871881	0.0893661	0.0978295	0.0930985	0.0931135	0.0915686	0.0872845	0.0893368	0.0965042	0.0973983	0.117579	0.0989301	0.0946564	0.0840488	0.0834186	0.102483	0.0946851	0.0537352	0.0602656	0.0171954
498.015	0.1047	0.000158244	0.0854857	0.0877694	0.0964025	0.0914521	0.0914751	0.089913	0.0854605	0.0875789	0.0945616	0.0956635	0.115823	0.0974865	0.0927583	0.0823066	0.0819028	0.101007	0.0942799	0.0532911	0.0597308	0.0169675
496.991	0.1028	-0.000268251	0.0841596	0.0863922	0.0949793	0.089885	0.0900725	0.0886163	0.0841063	0.086176	0.0934107	0.0939099	0.114455	0.0956291	0.0916454	0.0812093	0.0808883	0.100286	0.0931412	0.0526143	0.0599423	0.0175231
496.005	0.1012	-3.79e-05	0.0823961	0.0846955	0.0925888	0.0883843	0.088266	0.0866824	0.0824999	0.0844549	0.0917282	0.0920493	0.112177	0.0941328	0.0897433	0.0794905	0.0788064	0.0982005	0.0914113	0.0513777	0.0588079	0.0175025
495.019	0.0998	0.000362607	0.0805119	0.0829174	0.0910273	0.0868387	0.086556	0.0850653	0.0807764	0.0825295	0.0896818	0.0905288	0.109779	0.0921417	0.0876897	0.0777829	0.0772361	0.0967	0.0896912	0.0502555	0.0578222	0.016868
493.994	0.0985	0.00067252	0.0790021	0.081306	0.0892303	0.0850957	0.0848358	0.0832739	0.0790019	0.0811267	0.0879467	0.0886737	0.108221	0.0904521	0.0859308	0.0758555	0.0754112	0.0948623	0.0884969	0.0491932	0.0573216	0.0168751
493.007	0.0971	0.00110718	0.0775044	0.0799072	0.088013	0.0837663	0.0836829	0.082129	0.0775364	0.0793375	0.0861399	0.0874288	0.106947	0.0890174	0.0839353	0.0744405	0.0741321	0.0954303	0.0878325	0.048392	0.0573579	0.0171715
491.982	0.0952	-0.000669826	0.0770314	0.0798465	0.0881502	0.0826695	0.0830049	0.0814757	0.0770205	0.0791894	0.0858628	0.0862937	0.107186	0.0878344	0.0835395	0.0740255	0.0733898	0.095104	0.0889158	0.0484816	0.0587642	0.0180084
490.995	0.0942	-0.000192394	0.0760806	0.078499	0.0867585	0.0816708	0.0817103	0.080296	0.0762768	0.0782063	0.0848787	0.0850881	0.105269	0.0862496	0.0826163	0.0728299	0.0722981	0.0926744	0.0869971	0.0478935	0.057211	0.017501
490.008	0.0931	0.000726424	0.074596	0.0769755	0.0852419	0.080429	0.0802265	0.0788002	0.0744556	0.076038	0.0831021	0.0835494	0.102703	0.0847253	0.0804308	0.0709184	0.0707636	0.0913146	0.0850518	0.0464481	0.0560084	0.0171137
488.982	0.0917	0.000966751	0.0732737	0.075891	0.0843217	0.0791945	0.0794067	0.0776915	0.0731784	0.0749776	0.0815593	0.0824254	0.102095	0.0835366	0.0788277	0.069741	0.0693468	0.0908758	0.0848107	0.0458768	0.05626	0.0174205
487.994	0.0908	2.881203909E-005	0.0728677	0.0756369	0.0841285	0.0787428	0.0787818	0.0772743	0.0728814	0.0746371	0.0812298	0.0814658	0.101719	0.0825094	0.078258	0.0690358	0.0686752	0.0910206	0.0855862	0.045881	0.0580631	0.0182203
487.006	0.0893	-3.28e-05	0.0725938	0.0751415	0.0834362	0.0781157	0.0782908	0.0767361	0.0724407	0.07418	0.0807746	0.0807304	0.100716	0.0815961	0.0777113	0.0684723	0.0679232	0.0903099	0.0849715	0.0456283	0.0571998	0.0182303
486.018	0.0884	0.000921689	0.0712449	0.0737256	0.0815332	0.0768905	0.0767888	0.0752062	0.0707306	0.0725168	0.0790845	0.0793045	0.0983924	0.0799063	0.0756371	0.0665952	0.0662338	0.0878891	0.082096	0.0443845	0.0554415	0.0173627
484.992	0.0876	0.00128273	0.0700831	0.0727868	0.0811742	0.076145	0.0761824	0.0745639	0.0696131	0.0711523	0.077546	0.0782764	0.0975474	0.078859	0.0738181	0.0651467	0.064941	0.0886019	0.0821355	0.0434018	0.0559787	0.0178431
484.003	0.0867	-0.00051436	0.0707523	0.0735834	0.082325	0.0761696	0.0763069	0.0747895	0.0702536	0.0720187	0.0784419	0.0781856	0.0987228	0.0781554	0.0745273	0.06544	0.0650261	0.0888385	0.0837509	0.0444715	0.0582363	0.0190364
483.014	0.0859	5.482994311E-005	0.0704779	0.0730863	0.0812475	0.0756876	0.0756148	0.0741097	0.0698062	0.0713966	0.0780198	0.0773246	0.0965548	0.0772337	0.0738415	0.0646558	0.0640318	0.0866859	0.0814648	0.0436926	0.0550056	0.0181264
481.987	0.0851	0.000432433	0.0697779	0.0720686	0.080742	0.0750903	0.0751379	0.0735127	0.0689797	0.0705548	0.076874	0.0762058	0.0953366	0.0764069	0.0721322	0.0634265	0.0627985	0.0852133	0.0802129	0.04275	0.055165	0.0180829
480.998	0.0846	0.00119291	0.0696748	0.0722765	0.0801752	0.0748969	0.0748622	0.0730597	0.068655	0.070111	0.0764769	0.0761897	0.0943438	0.0755659	0.0713157	0.0625789	0.062091	0.0844932	0.0794436	0.0421204	0.0555002	0.0181659
480.009	0.0843	0.00173154	0.0694315	0.0720828	0.0799179	0.0748988	0.0747632	0.0731824	0.0682593	0.0697519	0.0758679	0.0756073	0.0935204	0.07476	0.0704889	0.0615591	0.0613912	0.0837491	0.0785526	0.0416798	0.0550171	0.0183696
479.019	0.0833	0.00203476	0.0694601	0.0723023	0.0802164	0.0748665	0.0747556	0.0729026	0.0681747	0.0698141	0.0757062	0.0753917	0.0934674	0.0742094	0.0695315	0.0609899	0.0605465	0.083231	0.0786345	0.0414684	0.0543257	0.0185465
477.991	0.0832	0.00216472	0.0698658	0.0722811	0.0803234	0.0752059	0.074785	0.073123	0.0682671	0.0697478	0.0756006	0.0747381	0.0929545	0.0736301	0.0691684	0.0601045	0.0600882	0.0826187	0.0776015	0.0409783	0.0542014	0.0184275
477.001	0.0833	0.00253135	0.0704138	0.072797	0.0810632	0.0755951	0.0752384	0.0734403	0.0684158	0.0698286	0.0756273	0.0750649	0.0926938	0.0732395	0.0686616	0.059763	0.0595214	0.0823394	0.0781804	0.0407905	0.05345	0.0185229
476.011	0.0822	0.00321375	0.0709449	0.0732356	0.08127	0.0761886	0.0757419	0.0738884	0.0689651	0.0701582	0.0759572	0.0752323	0.0923625	0.0729891	0.0684353	0.0596896	0.0590606	0.0823395	0.0770911	0.0404761	0.0542639	0.0184641
474.982	0.0821	0.00395505	0.0718539	0.0740507	0.0822683	0.0769066	0.0763486	0.0744855	0.0692255	0.0704413	0.0763176	0.0752594	0.0921775	0.0729432	0.0678571	0.0589581	0.0588302	0.0819593	0.0769003	0.0404378	0.0534568	0.0187561
473.992	0.0819	0.00467955	0.072794	0.0748386	0.0830382	0.0777006	0.0770277	0.0751556	0.0703936	0.0712226	0.0766308	0.0756844	0.0922129	0.0727143	0.0679047	0.0587085	0.0584062	0.0809622	0.0770224	0.0402069	0.0538198	0.0189003
473.001	0.0819	0.00542651	0.0736218	0.0759954	0.0841484	0.0784681	0.0779878	0.0761965	0.0709846	0.0717617	0.0772161	0.0759714	0.0928107	0.0725798	0.0673986	0.0583454	0.0581966	0.0810394	0.0764832	0.0399939	0.0536057	0.0188187
472.01	0.0822	0.00606008	0.0750865	0.0773647	0.0861754	0.0800531	0.0794434	0.0775095	0.0720374	0.0728078	0.0780545	0.0766788	0.0929153	0.0726754	0.0674	0.0585024	0.058181	0.0808476	0.0763516	0.039744	0.0534922	0.0190492
471.019	0.0823	0.00710916	0.0766284	0.0790929	0.0871208	0.0814134	0.0808713	0.0789171	0.0732234	0.0742745	0.0790931	0.0775223	0.0936905	0.0729749	0.0676735	0.0582911	0.0578391	0.0807825	0.0769516	0.0395343	0.0542921	0.0190169
469.989	0.0819	0.00835772	0.0787133	0.0810448	0.0889187	0.0835457	0.0824668	0.0803803	0.0747821	0.0753809	0.0802768	0.0787702	0.0941145	0.0734392	0.0677178	0.0584891	0.0579059	0.0812101	0.0760515	0.0395007	0.0530361	0.0190055
468.998	0.0819	0.00968643	0.0806608	0.0831494	0.0912397	0.0854717	0.0844313	0.0823823	0.0765812	0.0769316	0.0816318	0.0796663	0.0949968	0.0736702	0.0678803	0.0582786	0.0577104	0.0811285	0.0761048	0.0393529	0.0532884	0.0192189
468.006	0.0824	0.0111056	0.0830959	0.0855464	0.0937558	0.0878951	0.0869415	0.0845513	0.0785993	0.079076	0.083395	0.0813234	0.096167	0.0748109	0.0685961	0.0587493	0.0581636	0.0811508	0.0764479	0.0394188	0.0535639	0.0192072
467.014	0.0822	0.01283	0.0859535	0.0882878	0.096346	0.0905678	0.0895469	0.0869631	0.0807584	0.0813574	0.0852913	0.0829625	0.097579	0.0754868	0.0690807	0.059251	0.0586591	0.0814481	0.0767675	0.0395937	0.0533602	0.0194298
465.984	0.0825	0.0149665	0.088965	0.0915237	0.0997452	0.093613	0.0922818	0.0895476	0.0835011	0.0834734	0.0877264	0.0849457	0.0983594	0.0763212	0.0696804	0.0595004	0.0587231	0.0806624	0.0766475	0.0393478	0.053957	0.0191094
464.991	0.083	0.0170434	0.093052	0.0952865	0.103322	0.0976379	0.0960905	0.0933405	0.0866311	0.0866058	0.0903114	0.0876401	0.100312	0.0779494	0.0709206	0.0604731	0.0594224	0.0817873	0.0770076	0.0395339	0.0533011	0.0195587
463.999	0.0836	0.0199233	0.0977199	0.0998899	0.107267	0.101567	0.0999962	0.0972634	0.0903561	0.0902743	0.0938236	0.0904923	0.102652	0.0797174	0.0722063	0.0612584	0.0605038	0.0819397	0.0770699	0.0398865	0.0529892	0.0198974
463.006	0.0834	0.0230624	0.102423	0.104336	0.112041	0.10627	0.10476	0.101274	0.0942506	0.094049	0.0971155	0.093608	0.10513	0.0814507	0.0733358	0.0623318	0.0611044	0.0821504	0.0769449	0.0397571	0.0535828	0.0198585
462.013	0.0835	0.0263231	0.107305	0.109401	0.117051	0.111113	0.109543	0.105848	0.0983591	0.0981703	0.100736	0.0970833	0.108003	0.0833951	0.0747445	0.0632089	0.0618051	0.0829844	0.0771164	0.0395743	0.0538355	0.0195477
460.982	0.0843	0.030098	0.113307	0.115377	0.123322	0.117153	0.115104	0.111508	0.104066	0.102926	0.105315	0.101189	0.111992	0.0857584	0.0765091	0.064268	0.063186	0.0851123	0.078328	0.0401626	0.0536066	0.0201534
459.989	0.0847	0.0331177	0.120401	0.122731	0.130498	0.123617	0.121678	0.117758	0.109549	0.108771	0.110566	0.105645	0.115755	0.0885559	0.0791915	0.0664667	0.065007	0.0858848	0.0805045	0.0412131	0.0552254	0.0209215
458.995	0.0853	0.0378095	0.127831	0.129492	0.137733	0.130428	0.128475	0.124234	0.115819	0.114849	0.116317	0.110548	0.119302	0.0914946	0.0816685	0.0681481	0.0663786	0.0868004	0.0795613	0.0412711	0.05517	0.0203914
458.001	0.0857	0.0433612	0.136168	0.137796	0.145964	0.138859	0.135907	0.131896	0.122976	0.121729	0.122591	0.116389	0.123616	0.0950266	0.0843281	0.0699406	0.0680932	0.0866566	0.080352	0.0415407	0.0545789	0.0204665
457.008	0.0865	0.0489434	0.144838	0.146124	0.154111	0.1473	0.144302	0.139879	0.130813	0.128659	0.128909	0.122628	0.128511	0.0990724	0.0869489	0.0719865	0.0699462	0.0879462	0.0810901	0.0417729	0.054801	0.0203658
456.014	0.087	0.0551402	0.154892	0.156443	0.164111	0.157344	0.15403	0.149008	0.139041	0.137046	0.136881	0.129544	0.133937	0.103216	0.0901552	0.0742186	0.0717927	0.0892572	0.0818152	0.0418831	0.0551502	0.0206291
454.981	0.0874	0.0633507	0.167291	0.168858	0.176324	0.169074	0.165489	0.160109	0.149605	0.146958	0.146216	0.137984	0.141217	0.109035	0.0945789	0.0780161	0.0748828	0.0922489	0.0834781	0.0428345	0.0545798	0.0215182
453.987	0.0877	0.0723726	0.181064	0.18257	0.189661	0.182125	0.178474	0.172697	0.161833	0.15814	0.156324	0.147879	0.148138	0.114768	0.0990688	0.0809606	0.0777559	0.0934524	0.0848247	0.0430876	0.055261	0.0210889
452.992	0.0885	0.0806921	0.19454	0.196147	0.204024	0.195807	0.191384	0.185631	0.173388	0.169352	0.167044	0.156879	0.156651	0.120944	0.10403	0.0846223	0.0808185	0.0956867	0.0859475	0.0441456	0.0560696	0.0212073
451.997	0.0893	0.0896081	0.208775	0.20969	0.217308	0.209339	0.204975	0.198486	0.185619	0.1808	0.177914	0.167122	0.164867	0.127131	0.109029	0.0881637	0.0842059	0.0976508	0.0867551	0.0447112	0.0559543	0.0212111
451.002	0.09	0.10042	0.22513	0.226038	0.233442	0.225062	0.219846	0.213023	0.199532	0.194622	0.190346	0.178398	0.172953	0.134313	0.114371	0.0926065	0.0876945	0.0994674	0.0877078	0.0450813	0.0557593	0.0215153
450.007	0.0901	0.111371	0.24194	0.243447	0.251007	0.241547	0.236344	0.228708	0.214319	0.208444	0.203086	0.190154	0.184083	0.141946	0.1204	0.0965904	0.0920309	0.102258	0.0893834	0.046027	0.0558168	0.0217079
449.012	0.0908	0.124718	0.262769	0.263457	0.270948	0.262225	0.255429	0.247498	0.232056	0.225433	0.21889	0.204731	0.195725	0.151558	0.127683	0.102634	0.0966679	0.105848	0.0917573	0.0468791	0.0563268	0.0219223
448.016	0.0914	0.137105	0.2823	0.282777	0.29051	0.280933	0.273815	0.265598	0.249093	0.241489	0.233785	0.218332	0.207391	0.160268	0.134538	0.107612	0.101415	0.108955	0.0944919	0.0481356	0.0578744	0.0222145
446.982	0.0921	0.149519	0.302349	0.302656	0.310256	0.29991	0.293496	0.283712	0.265991	0.258016	0.249356	0.232227	0.218592	0.168872	0.141933	0.113011	0.106167	0.112591	0.0964719	0.0493158	0.0591405	0.0228516
445.986	0.0926	0.163662	0.323315	0.323586	0.331241	0.320738	0.313294	0.302908	0.284148	0.275497	0.265528	0.246992	0.230146	0.178611	0.149532	0.11849	0.111	0.115623	0.0984378	0.0505358	0.0587353	0.0228542
444.99	0.0933	0.177761	0.344523	0.344882	0.352074	0.341683	0.33402	0.32264	0.302622	0.29303	0.282584	0.262072	0.242037	0.188344	0.157223	0.123945	0.115941	0.119307	0.0998788	0.0511994	0.0585953	0.0229004
443.994	0.094	0.194294	0.369107	0.369433	0.37648	0.365722	0.356842	0.345268	0.323977	0.31375	0.301059	0.279616	0.257144	0.199685	0.165807	0.130539	0.121898	0.122389	0.10188	0.0520781	0.0592252	0.0231758
442.998	0.0943	0.210541	0.394341	0.393887	0.401131	0.390042	0.380487	0.367657	0.345963	0.334785	0.320847	0.29741	0.271414	0.211033	0.17492	0.137324	0.127822	0.125903	0.103939	0.0534221	0.059469	0.0230463
442.001	0.095	0.225115	0.416232	0.415773	0.422735	0.411255	0.401258	0.387987	0.364517	0.352428	0.337468	0.313239	0.284163	0.221351	0.182662	0.143317	0.132841	0.129587	0.106009	0.0542466	0.060486	0.0235021
441.004	0.0957	0.240282	0.43928	0.438377	0.446996	0.434377	0.42304	0.409613	0.38479	0.372709	0.356572	0.329268	0.298195	0.231763	0.191475	0.149968	0.138651	0.133652	0.10964	0.0557606	0.0614778	0.0237278
440.007	0.0958	0.255328	0.46206	0.462328	0.468742	0.458429	0.444975	0.431093	0.404449	0.391838	0.373676	0.345329	0.311489	0.242242	0.199743	0.156086	0.144065	0.138396	0.111868	0.0569214	0.0613235	0.023878
439.01	0.0974	0.271998	0.487548	0.486006	0.494195	0.481766	0.469463	0.454056	0.427026	0.41258	0.393487	0.363532	0.326456	0.254169	0.20912	0.162644	0.150092	0.14078	0.113249	0.058122	0.0614147	0.0237896
438.013	0.0981	0.289363	0.513382	0.511459	0.518439	0.50615	0.492904	0.477279	0.448961	0.433674	0.413258	0.381135	0.341347	0.266213	0.218339	0.169377	0.156253	0.144495	0.115782	0.0591539	0.0622224	0.0239946
437.015	0.0984	0.303322	0.535356	0.53334	0.540318	0.527759	0.513418	0.497347	0.467506	0.451552	0.429628	0.39675	0.353037	0.275781	0.226244	0.175246	0.161028	0.14761	0.117516	0.0600485	0.0619385	0.0241548
436.018	0.0993	0.319914	0.558212	0.557255	0.564252	0.551679	0.536759	0.519561	0.487952	0.471549	0.448347	0.414116	0.366896	0.286772	0.234782	0.181951	0.166987	0.151475	0.119563	0.0610738	0.062846	0.0244326
434.981	0.1001	0.335529	0.581695	0.579984	0.587365	0.574214	0.559008	0.540615	0.507846	0.490902	0.466944	0.430612	0.380774	0.297676	0.243136	0.188369	0.173006	0.155591	0.121822	0.0625216	0.063894	0.0248893
433.983	0.1003	0.34998	0.603793	0.601544	0.609154	0.596301	0.580213	0.561798	0.527169	0.509661	0.484667	0.446107	0.394166	0.307998	0.251227	0.194168	0.177867	0.158922	0.124446	0.0635909	0.0642009	0.0249146
432.985	0.1019	0.364818	0.62436	0.623941	0.631281	0.617298	0.599872	0.581024	0.545897	0.527211	0.501113	0.461121	0.406958	0.317637	0.259437	0.200115	0.183496	0.162638	0.127413	0.0647851	0.0650181	0.0253746
431.987	0.1021	0.377131	0.644245	0.641145	0.649654	0.635698	0.618616	0.599586	0.562359	0.542958	0.515999	0.474606	0.418591	0.326312	0.266502	0.205198	0.18806	0.165467	0.128495	0.0654681	0.0646256	0.0251703
430.988	0.1034	0.39052	0.663373	0.660679	0.669011	0.654295	0.636811	0.616231	0.579317	0.559227	0.530881	0.48853	0.430082	0.335863	0.27332	0.210487	0.1928	0.168458	0.129837	0.0662053	0.0658767	0.025633
429.989	0.1041	0.401872	0.680272	0.677309	0.686229	0.671687	0.653398	0.632168	0.593446	0.57441	0.544192	0.500947	0.439641	0.343579	0.279823	0.215063	0.196867	0.171492	0.131711	0.0673522	0.0658497	0.0259932
428.991	0.1041	0.412929	0.69737	0.693285	0.701214	0.688058	0.669103	0.647518	0.607929	0.587365	0.556614	0.51249	0.448953	0.351123	0.285523	0.219376	0.200496	0.173529	0.132773	0.067708	0.0661465	0.026012
427.991	0.105	0.422012	0.711593	0.707664	0.716404	0.702071	0.682865	0.660403	0.61996	0.599703	0.5682	0.522467	0.457764	0.357536	0.290679	0.223232	0.203787	0.175502	0.134521	0.0686105	0.0665353	0.0263522
426.992	0.106	0.429547	0.722798	0.719049	0.7277	0.713188	0.694369	0.671302	0.629832	0.608955	0.576238	0.530518	0.46442	0.362931	0.29493	0.226071	0.206719	0.178375	0.135822	0.0691534	0.0672022	0.0268054
425.993	0.1067	0.436304	0.732152	0.729422	0.737553	0.723139	0.702976	0.680527	0.639138	0.618212	0.58479	0.537295	0.470115	0.36755	0.298405	0.22897	0.209106	0.180818	0.137278	0.0698181	0.067892	0.0271104
424.993	0.1075	0.441477	0.740406	0.737108	0.745979	0.730474	0.711085	0.687856	0.645703	0.624235	0.590752	0.543372	0.475054	0.371126	0.3014	0.231464	0.211415	0.181512	0.13805	0.0704528	0.0684644	0.0277511
423.993	0.1081	0.445372	0.746776	0.742342	0.752367	0.736862	0.716979	0.693499	0.651219	0.629287	0.595937	0.547598	0.478924	0.373887	0.303806	0.232892	0.212742	0.18228	0.139699	0.0709746	0.06842	0.0279243
422.993	0.1086	0.448488	0.751322	0.747857	0.757379	0.741602	0.721038	0.697881	0.655106	0.633611	0.599367	0.550705	0.481203	0.376251	0.305047	0.234137	0.213708	0.182629	0.139256	0.0711804	0.0683556	0.0278877
421.993	0.1091	0.449624	0.755252	0.750734	0.76033	0.744508	0.72456	0.700848	0.657681	0.635563	0.601647	0.552594	0.482924	0.377258	0.306033	0.234772	0.214254	0.183401	0.139663	0.0713688	0.0687088	0.0284528
420.993	0.1099	0.450536	0.755862	0.751827	0.761778	0.746228	0.725516	0.701766	0.658765	0.637481	0.603097	0.553438	0.483999	0.377704	0.306906	0.235391	0.21471	0.183805	0.140077	0.0716582	0.0687831	0.029186
419.992	0.111	0.450602	0.756814	0.753433	0.762927	0.746606	0.726125	0.701825	0.658994	0.637539	0.603167	0.554032	0.483625	0.377644	0.30674	0.235357	0.214949	0.183568	0.139524	0.0721174	0.0690852	0.0290143
418.992	0.1111	0.449534	0.756236	0.751973	0.761541	0.745691	0.726075	0.701986	0.658605	0.636805	0.602229	0.553175	0.483332	0.377237	0.306261	0.235204	0.214671	0.183867	0.140372	0.0718966	0.0690102	0.0293835
417.991	0.1121	0.44879	0.756043	0.752112	0.761713	0.744876	0.724421	0.700805	0.6583	0.636191	0.602847	0.552602	0.48236	0.376868	0.305766	0.234803	0.21441	0.182996	0.140238	0.0720621	0.0698853	0.0297657
416.99	0.1129	0.447319	0.754225	0.74969	0.759782	0.743695	0.722651	0.699781	0.656193	0.634607	0.600475	0.551556	0.481511	0.376087	0.305257	0.233999	0.213874	0.183212	0.139038	0.0719471	0.0692739	0.0299974
415.989	0.1137	0.445963	0.752464	0.747879	0.758643	0.741532	0.720391	0.697453	0.654384	0.632893	0.598692	0.549587	0.479639	0.374878	0.303926	0.233787	0.213068	0.182126	0.139665	0.0718413	0.0694391	0.0302603
414.987	0.1142	0.443188	0.751114	0.745877	0.755584	0.739823	0.718427	0.695796	0.652508	0.630984	0.596399	0.548047	0.47817	0.373948	0.303198	0.232814	0.212527	0.18218	0.139089	0.0719819	0.0702786	0.0306495
413.986	0.1153	0.44151	0.747871	0.742933	0.752198	0.736909	0.716109	0.693223	0.6502	0.628502	0.595155	0.546117	0.476976	0.372449	0.301933	0.231909	0.212023	0.181469	0.13886	0.0721472	0.0695912	0.0307944
412.984	0.1159	0.439276	0.745167	0.740997	0.75046	0.734548	0.714067	0.690276	0.647441	0.625998	0.592838	0.544399	0.4751	0.371005	0.301365	0.23109	0.211287	0.181276	0.138933	0.0719388	0.0693693	0.0312995
411.982	0.1169	0.436752	0.74364	0.739344	0.747319	0.732523	0.711626	0.689023	0.645878	0.623737	0.589623	0.542908	0.473252	0.369755	0.299889	0.230117	0.210789	0.180945	0.138355	0.0719362	0.0704619	0.0314637
411.019	0.1182	0.434585	0.740558	0.737146	0.745456	0.728985	0.709149	0.684978	0.643465	0.622735	0.588685	0.540488	0.472684	0.368597	0.29894	0.229546	0.209748	0.181394	0.139561	0.0723673	0.0713334	0.0324122
410.017	0.1186	0.431984	0.73804	0.733634	0.742944	0.726821	0.705707	0.683643	0.640874	0.619945	0.585903	0.538525	0.47002	0.366917	0.297776	0.229137	0.209706	0.180533	0.139232	0.0727859	0.0714695	0.0327383
409.014	0.1199	0.430004	0.736475	0.730473	0.740167	0.723346	0.703475	0.680852	0.638373	0.617357	0.584135	0.536426	0.46835	0.365496	0.296976	0.228271	0.208593	0.179906	0.138932	0.0724714	0.0709809	0.0330182
408.012	0.121	0.427822	0.734802	0.729558	0.738824	0.722512	0.701234	0.677799	0.63603	0.614912	0.581757	0.534622	0.466745	0.364544	0.295609	0.22802	0.208132	0.179515	0.139116	0.0726111	0.0718257	0.0337
407.009	0.1213	0.425601	0.731967	0.726813	0.735042	0.719459	0.699556	0.676384	0.633624	0.613003	0.579725	0.533565	0.465409	0.363052	0.295151	0.227166	0.207932	0.17989	0.139497	0.0730063	0.0718797	0.0346878
406.007	0.1234	0.422419	0.728053	0.72481	0.732505	0.715669	0.695968	0.672639	0.632249	0.610052	0.576822	0.530667	0.463727	0.361985	0.293292	0.226444	0.206917	0.180201	0.139082	0.0729509	0.0723752	0.0352256
405.004	0.1244	0.419305	0.725281	0.720852	0.730037	0.712536	0.693334	0.670825	0.628744	0.607479	0.574699	0.528399	0.461895	0.360131	0.292066	0.22528	0.206325	0.180032	0.140062	0.0732824	0.073665	0.0360853
404	0.1249	0.416299	0.722381	0.717784	0.726268	0.709049	0.688472	0.66653	0.62544	0.604953	0.572092	0.525226	0.459857	0.358324	0.291242	0.224738	0.205706	0.179434	0.140517	0.073888	0.0751463	0.0371325
402.997	0.1265	0.413283	0.717988	0.714591	0.72227	0.70527	0.686507	0.662777	0.622474	0.600898	0.568835	0.522857	0.457376	0.356827	0.289492	0.223996	0.204882	0.179081	0.140331	0.0740299	0.0747999	0.0381452
401.994	0.1276	0.408953	0.713941	0.709771	0.717182	0.701123	0.680971	0.658845	0.619127	0.5981	0.565407	0.51935	0.454382	0.354314	0.287781	0.222623	0.20382	0.178306	0.140188	0.0741203	0.0744187	0.0390489
400.99	0.1291	0.404581	0.708913	0.704291	0.71192	0.696151	0.675458	0.653836	0.61375	0.592346	0.560668	0.515656	0.450779	0.351671	0.285476	0.221206	0.202636	0.17751	0.139752	0.0742359	0.074207	0.0407503
399.986	0.1304	0.399387	0.702448	0.698893	0.706422	0.690694	0.669633	0.647651	0.608275	0.587138	0.555063	0.511699	0.446985	0.349089	0.283398	0.21958	0.201627	0.177493	0.139811	0.0745417	0.0754482	0.0433705
398.982	0.131	0.393473	0.695839	0.691444	0.698374	0.68282	0.663152	0.640207	0.6022	0.581123	0.550076	0.50617	0.443086	0.345711	0.28101	0.218062	0.199938	0.17648	0.140093	0.074993	0.0757991	0.0452867
398.017	0.1327	0.388211	0.689593	0.685037	0.692731	0.674953	0.656036	0.634274	0.596024	0.575611	0.543925	0.50148	0.439466	0.342518	0.278577	0.216264	0.198826	0.176205	0.139427	0.074997	0.0766293	0.0475823
397.012	0.1335	0.382158	0.682058	0.676895	0.683303	0.667745	0.647975	0.627226	0.589176	0.567915	0.537253	0.495297	0.434152	0.33887	0.275824	0.214229	0.197315	0.174539	0.139196	0.07528	0.076718	0.0492998
396.008	0.1347	0.375243	0.67244	0.668008	0.67463	0.658167	0.639513	0.618187	0.580579	0.560366	0.530308	0.489455	0.428901	0.334709	0.272055	0.211795	0.194808	0.17368	0.138957	0.0755932	0.0778123	0.0509984
395.003	0.1365	0.366168	0.661038	0.657938	0.665259	0.648916	0.630018	0.608307	0.571763	0.55193	0.522191	0.481981	0.423648	0.330123	0.268885	0.209799	0.193191	0.17434	0.140645	0.0765686	0.0802528	0.0528352
393.998	0.1376	0.357931	0.65153	0.647918	0.654201	0.637664	0.618928	0.59796	0.562573	0.543051	0.51382	0.473409	0.41613	0.324845	0.265384	0.20733	0.190877	0.171856	0.139218	0.0766197	0.0795997	0.0524866
392.993	0.1388	0.349842	0.640679	0.636419	0.642795	0.626949	0.608728	0.588561	0.552897	0.533753	0.504965	0.466535	0.410095	0.320298	0.26101	0.204296	0.188542	0.17091	0.138449	0.0764845	0.0806096	0.0524547
391.988	0.1403	0.340626	0.6305	0.626492	0.633624	0.616897	0.59965	0.57901	0.543628	0.524883	0.497512	0.458074	0.405192	0.315301	0.258118	0.202429	0.187024	0.172217	0.141644	0.0776196	0.0838963	0.0530937
390.983	0.1423	0.332978	0.619084	0.616311	0.623123	0.605642	0.58887	0.569309	0.535322	0.51618	0.489	0.451198	0.398264	0.310767	0.254373	0.19987	0.18477	0.16912	0.139424	0.0783607	0.082385	0.0524676
390.016	0.1438	0.323136	0.608208	0.604175	0.610001	0.594877	0.57713	0.557841	0.524004	0.504792	0.478704	0.442546	0.390932	0.304927	0.249876	0.196762	0.182139	0.168369	0.138489	0.0784165	0.0828785	0.0526809
389.011	0.146	0.313488	0.595775	0.592316	0.597247	0.581883	0.565112	0.545748	0.513832	0.495653	0.469059	0.433558	0.383382	0.299457	0.246064	0.193803	0.179932	0.16679	0.138974	0.0786216	0.0843477	0.0534057
388.005	0.1478	0.305381	0.58467	0.58126	0.587565	0.571718	0.55448	0.536288	0.504116	0.48622	0.460812	0.425954	0.377518	0.294445	0.242521	0.191811	0.177924	0.166462	0.139166	0.0796502	0.0856347	0.05477
386.999	0.1504	0.296091	0.574618	0.570847	0.57626	0.561097	0.544501	0.52571	0.494698	0.477672	0.45305	0.418421	0.371049	0.290373	0.239148	0.189543	0.176816	0.165657	0.139103	0.0807053	0.0867224	0.0558004
385.993	0.1522	0.288756	0.563385	0.560433	0.565482	0.550198	0.534111	0.516158	0.485246	0.468318	0.444617	0.410794	0.365265	0.285496	0.235368	0.186966	0.174605	0.163704	0.139135	0.08072	0.0867986	0.0568722
384.987	0.1545	0.279045	0.552244	0.548167	0.55406	0.538656	0.523367	0.505223	0.474726	0.45837	0.435809	0.402987	0.358195	0.280926	0.231794	0.184966	0.172666	0.163658	0.138297	0.0819217	0.0881891	0.0585002
384.019	0.1564	0.270415	0.542004	0.538652	0.54465	0.529074	0.513037	0.49635	0.466703	0.451	0.42825	0.395858	0.352833	0.276358	0.228538	0.182838	0.171024	0.163934	0.14056	0.0828815	0.0900969	0.0599281
383.013	0.1584	0.263902	0.532755	0.529575	0.53575	0.520173	0.505103	0.488075	0.459224	0.443443	0.421936	0.389527	0.347784	0.273052	0.226385	0.181791	0.170393	0.162676	0.140133	0.0841053	0.0906496	0.0611083
382.006	0.1608	0.25581	0.523814	0.519843	0.525958	0.51156	0.496321	0.479247	0.450676	0.435724	0.413774	0.383907	0.341844	0.26934	0.223753	0.179793	0.168491	0.162326	0.139808	0.0846649	0.0910526	0.061801
380.999	0.1637	0.248831	0.515482	0.512049	0.517973	0.502032	0.487504	0.471274	0.443166	0.429292	0.407982	0.377595	0.338188	0.266243	0.221698	0.178644	0.168116	0.16274	0.141389	0.0863256	0.0935775	0.0632436
379.992	0.1663	0.24145	0.506797	0.503202	0.508745	0.494002	0.479263	0.46357	0.435832	0.421325	0.401215	0.372256	0.333387	0.262749	0.219283	0.177554	0.167553	0.162829	0.141978	0.0883856	0.0966473	0.0646143
378.985	0.1679	0.234147	0.497362	0.494947	0.49915	0.48509	0.471054	0.455521	0.428497	0.414043	0.393809	0.366314	0.329103	0.259584	0.216563	0.176424	0.166435	0.16386	0.143571	0.0893057	0.097502	0.0664997
378.017	0.1705	0.227444	0.490829	0.488531	0.493724	0.478226	0.465278	0.449552	0.42287	0.409394	0.38957	0.362122	0.32712	0.257366	0.215404	0.176317	0.166775	0.166158	0.146543	0.0913671	0.101962	0.068924
377.009	0.1724	0.221052	0.484664	0.481413	0.487937	0.472101	0.459039	0.443897	0.417587	0.40436	0.38493	0.357432	0.324352	0.255097	0.215151	0.176129	0.167275	0.167489	0.149864	0.0939031	0.10411	0.0705174
376.002	0.1749	0.215617	0.478099	0.475383	0.481134	0.46572	0.452673	0.437615	0.412134	0.39988	0.381133	0.353519	0.32119	0.253397	0.213664	0.175922	0.16746	0.16715	0.149267	0.0956603	0.105713	0.0725724
374.994	0.1771	0.209232	0.47142	0.468214	0.473886	0.459397	0.445489	0.43199	0.406536	0.393465	0.376092	0.349749	0.316945	0.25137	0.21346	0.175874	0.167597	0.167866	0.151061	0.0984795	0.108458	0.0754329
373.986	0.1795	0.20296	0.46442	0.461691	0.467511	0.452426	0.439912	0.426026	0.400976	0.38923	0.370951	0.345987	0.314455	0.249796	0.212614	0.17642	0.168743	0.169769	0.153268	0.100677	0.110405	0.0779365
373.017	0.1819	0.197488	0.458564	0.456547	0.461855	0.447549	0.435067	0.420962	0.396639	0.385004	0.367584	0.342404	0.312073	0.248589	0.211737	0.176942	0.169061	0.170972	0.154841	0.103239	0.112562	0.0802937
372.008	0.1847	0.192249	0.454129	0.452525	0.458768	0.445127	0.433559	0.417949	0.396743	0.382969	0.365173	0.342165	0.311183	0.249131	0.21292	0.178975	0.17102	0.171302	0.157985	0.108417	0.115302	0.0843859
371	0.1878	0.190902	0.444367	0.447308	0.449723	0.439795	0.42415	0.411921	0.385178	0.381406	0.365353	0.340214	0.306022	0.248486	0.213312	0.179622	0.171587	0.169361	0.154694	0.108301	0.111892	0.0823381
369.992	0.1903	0.183521	0.445887	0.441698	0.443749	0.436625	0.421528	0.405346	0.383211	0.376644	0.359583	0.338646	0.304892	0.24729	0.213425	0.179231	0.172649	0.168683	0.157845	0.110709	0.115497	0.0873455
368.983	0.1919	0.179854	0.440311	0.434739	0.442588	0.430274	0.414198	0.407193	0.382884	0.36983	0.357975	0.335413	0.301328	0.247627	0.21646	0.181593	0.176541	0.173471	0.164153	0.115891	0.117635	0.0912267
368.013	0.1953	0.173578	0.434379	0.430929	0.437452	0.424195	0.405601	0.401281	0.378314	0.369334	0.353119	0.333673	0.299633	0.251042	0.215621	0.184115	0.17862	0.17729	0.165343	0.117869	0.124779	0.0949642
367.004	0.1987	0.168536	0.42732	0.426308	0.431999	0.414262	0.404281	0.393137	0.374899	0.365306	0.352226	0.328529	0.300434	0.247612	0.212502	0.183793	0.180164	0.177639	0.166689	0.122453	0.125905	0.0984544
365.995	0.2019	0.164962	0.423211	0.420828	0.424763	0.414871	0.401653	0.394869	0.369769	0.364214	0.347415	0.332955	0.296602	0.247149	0.217753	0.186861	0.180462	0.181901	0.170841	0.126858	0.130823	0.102428
364.986	0.205	0.157828	0.41835	0.414921	0.418632	0.408909	0.395723	0.386739	0.366405	0.359997	0.344881	0.325229	0.297476	0.248168	0.216658	0.187688	0.18199	0.183855	0.175267	0.128947	0.134086	0.106922
364.015	0.2084	0.155795	0.415351	0.412206	0.418102	0.407307	0.394763	0.3842	0.365109	0.35514	0.344895	0.325136	0.299446	0.246967	0.217983	0.190117	0.187417	0.188795	0.177088	0.136016	0.140607	0.110406
363.006	0.2127	0.152299	0.412791	0.409455	0.414425	0.406745	0.392789	0.382368	0.363231	0.355607	0.343308	0.327786	0.300272	0.252993	0.223161	0.195294	0.191268	0.193712	0.186559	0.139308	0.147577	0.117803
361.996	0.2146	0.146624	0.408221	0.409185	0.413151	0.401705	0.390935	0.382165	0.361724	0.35642	0.343875	0.324243	0.302018	0.250979	0.226314	0.198384	0.194405	0.199689	0.192489	0.146313	0.151833	0.122281
360.986	0.2177	0.143365	0.408664	0.404229	0.412346	0.401939	0.392785	0.380942	0.361778	0.35668	0.344423	0.327002	0.301662	0.254753	0.229259	0.202039	0.200111	0.204266	0.195853	0.152516	0.156396	0.12729
360.015	0.2214	0.140795	0.404722	0.401685	0.407924	0.401948	0.388694	0.380438	0.360155	0.35669	0.344062	0.328235	0.302498	0.25584	0.232	0.206576	0.203747	0.207836	0.203348	0.15683	0.161561	0.131891
359.005	0.2249	0.138343	0.404042	0.402628	0.40701	0.397066	0.386613	0.376729	0.362772	0.356035	0.34374	0.328239	0.304305	0.260447	0.236461	0.210139	0.209211	0.21323	0.208121	0.161898	0.167042	0.138129
357.995	0.2283	0.135097	0.405176	0.400431	0.408135	0.401507	0.391683	0.379267	0.36163	0.356373	0.344661	0.331185	0.310095	0.263837	0.239874	0.214913	0.212868	0.220433	0.213576	0.166475	0.174372	0.144745
356.984	0.2314	0.132842	0.402923	0.401926	0.40838	0.398856	0.389182	0.378483	0.365936	0.358515	0.352382	0.331791	0.311293	0.267029	0.245904	0.219373	0.218818	0.223924	0.217617	0.17358	0.180628	0.150491
356.013	0.235	0.132074	0.404324	0.401687	0.408532	0.400443	0.390746	0.38013	0.36637	0.360271	0.352113	0.335722	0.314956	0.273108	0.247745	0.225374	0.223008	0.231924	0.223982	0.178024	0.184659	0.156795
355.002	0.2384	0.131789	0.40568	0.406134	0.413884	0.40562	0.397051	0.388218	0.371803	0.368746	0.355882	0.33811	0.319548	0.278329	0.255179	0.235064	0.231012	0.237723	0.234456	0.189534	0.191173	0.166803
353.991	0.2409	0.128726	0.408206	0.404061	0.416461	0.407272	0.402439	0.390285	0.372939	0.370869	0.359368	0.345158	0.323469	0.281512	0.26027	0.236469	0.238349	0.242472	0.240413	0.194444	0.197625	0.167486
353.019	0.2441	0.129846	0.413081	0.410147	0.421018	0.415245	0.402302	0.39406	0.377296	0.378725	0.369381	0.351823	0.332283	0.290835	0.269609	0.241679	0.245336	0.250195	0.244834	0.199907	0.202692	0.17693
352.008	0.2471	0.134432	0.417156	0.415387	0.428589	0.417641	0.407235	0.398536	0.385203	0.379495	0.374007	0.358381	0.341238	0.297052	0.274039	0.251664	0.253822	0.257428	0.254288	0.208021	0.209692	0.183517
350.997	0.2507	0.136859	0.426155	0.424731	0.435626	0.425663	0.419349	0.409312	0.394216	0.389106	0.383999	0.367522	0.345171	0.305947	0.287581	0.262273	0.261239	0.267159	0.26264	0.218824	0.220997	0.190249
349.985	0.2535	0.137773	0.435279	0.433053	0.44355	0.436952	0.427495	0.420531	0.400848	0.398443	0.390308	0.376821	0.355408	0.317308	0.293778	0.267743	0.269395	0.276767	0.270952	0.223984	0.228821	0.197789
349.012	0.2562	0.143583	0.444094	0.443944	0.452935	0.446185	0.436919	0.433057	0.419561	0.414611	0.406582	0.387451	0.366629	0.327099	0.304001	0.281574	0.280558	0.284008	0.282284	0.235927	0.239351	0.209944
348.001	0.2585	0.152313	0.45835	0.46038	0.46664	0.461234	0.448474	0.447402	0.428122	0.425142	0.416765	0.401054	0.38279	0.337723	0.31629	0.289944	0.292638	0.297252	0.288506	0.244048	0.244018	0.218419
346.989	0.2621	0.157207	0.474579	0.469691	0.479385	0.470593	0.463483	0.458252	0.441974	0.441843	0.43006	0.418598	0.392926	0.347991	0.325112	0.303335	0.301753	0.306087	0.299936	0.251279	0.248746	0.225023
346.016	0.2659	0.164913	0.490828	0.489042	0.501949	0.49136	0.483214	0.474494	0.456631	0.45415	0.449041	0.431194	0.408624	0.357179	0.338117	0.315268	0.314702	0.318021	0.310088	0.261728	0.261822	0.236983
345.004	0.2684	0.174578	0.502479	0.50155	0.513821	0.508426	0.503726	0.493704	0.477188	0.473982	0.466267	0.446643	0.422619	0.373672	0.351967	0.325417	0.325943	0.330014	0.319708	0.272251	0.271588	0.244392
343.992	0.2717	0.187314	0.527437	0.530239	0.539729	0.531525	0.521917	0.518032	0.498022	0.494562	0.484316	0.468866	0.440879	0.390171	0.367732	0.337213	0.342855	0.345668	0.333685	0.27935	0.273842	0.254438
343.018	0.2754	0.199301	0.551705	0.544689	0.557208	0.561311	0.550134	0.543263	0.520552	0.517757	0.508919	0.488487	0.456552	0.410952	0.383265	0.354681	0.352138	0.348649	0.340592	0.290028	0.28856	0.263241
342.006	0.2783	0.213557	0.572732	0.570904	0.584776	0.579895	0.568285	0.562794	0.540999	0.541305	0.52559	0.502196	0.477427	0.424578	0.399457	0.367883	0.366191	0.365334	0.350974	0.302429	0.293424	0.273184
340.993	0.2825	0.227308	0.595189	0.593281	0.61327	0.596967	0.589511	0.589903	0.568986	0.567968	0.548537	0.530789	0.499303	0.443659	0.415167	0.380204	0.377815	0.374689	0.359014	0.308418	0.302313	0.281036
340.019	0.2866	0.241218	0.624872	0.62586	0.637341	0.627764	0.620999	0.610687	0.591548	0.590253	0.571649	0.547216	0.516018	0.461914	0.428787	0.394082	0.393625	0.385815	0.373715	0.316475	0.312392	0.285684
339.006	0.2905	0.259217	0.643033	0.651511	0.663547	0.656769	0.645385	0.640695	0.620519	0.622909	0.604982	0.570593	0.542164	0.482076	0.448197	0.41235	0.409131	0.401707	0.387035	0.327376	0.324325	0.303758
337.993	0.2936	0.275692	0.681423	0.673302	0.691563	0.692023	0.681557	0.672947	0.636379	0.63881	0.625954	0.602391	0.563655	0.497437	0.468928	0.426998	0.426176	0.420602	0.394953	0.338915	0.331033	0.311647
337.019	0.297	0.294755	0.697065	0.705168	0.726519	0.709934	0.703616	0.691952	0.673448	0.668993	0.648544	0.619778	0.574636	0.513186	0.488764	0.441639	0.439322	0.425926	0.412756	0.351658	0.337159	0.318419
336.006	0.2994	0.309225	0.731131	0.723561	0.740953	0.745742	0.734923	0.726032	0.691352	0.689306	0.678081	0.641426	0.602045	0.539675	0.498657	0.454765	0.453251	0.437918	0.415088	0.361551	0.346327	0.327419
334.992	0.303	0.321341	0.757996	0.756247	0.766591	0.768982	0.752822	0.744126	0.718718	0.720702	0.694459	0.667532	0.625296	0.549121	0.510759	0.468826	0.461159	0.446706	0.425159	0.365996	0.353523	0.335524
334.018	0.3057	0.340607	0.778503	0.787168	0.800291	0.792148	0.790653	0.771666	0.740028	0.735373	0.728642	0.685153	0.645259	0.568373	0.532247	0.48587	0.479653	0.463493	0.441817	0.375976	0.359209	0.343323
333.004	0.3084	0.353549	0.805452	0.793771	0.821627	0.804397	0.809911	0.800179	0.766147	0.765416	0.745907	0.717414	0.661755	0.586553	0.547248	0.494248	0.493347	0.469551	0.44713	0.385162	0.370687	0.352889
331.99	0.3101	0.372474	0.837685	0.830328	0.837769	0.844806	0.830004	0.820715	0.794332	0.795674	0.771649	0.727076	0.681804	0.607252	0.56407	0.512779	0.508883	0.488954	0.460859	0.395623	0.376213	0.359868
331.015	0.3128	0.386222	0.85078	0.858692	0.87619	0.885486	0.854941	0.861167	0.823185	0.80877	0.789016	0.756377	0.708481	0.629204	0.576762	0.529202	0.520936	0.495595	0.463652	0.400434	0.383364	0.368535
330.001	0.3144	0.404276	0.881852	0.874481	0.898886	0.895118	0.879492	0.873876	0.834639	0.835278	0.819204	0.773192	0.71965	0.644632	0.591756	0.53834	0.533124	0.50688	0.474656	0.409823	0.392274	0.377668
328.987	0.3159	0.424168	0.898412	0.908837	0.929596	0.929037	0.913763	0.902861	0.867985	0.865333	0.849187	0.804363	0.75052	0.656569	0.608315	0.552568	0.545715	0.514806	0.486694	0.415329	0.39749	0.388424
328.011	0.317	0.437602	0.934621	0.940267	0.965463	0.956419	0.945274	0.933951	0.894927	0.892142	0.87005	0.814983	0.766126	0.676405	0.624937	0.561308	0.565187	0.527522	0.495786	0.42222	0.403816	0.39658
326.997	0.3178	0.459163	0.955906	0.961263	0.977589	0.9627	0.966306	0.96069	0.911876	0.920267	0.890256	0.8426	0.782934	0.687997	0.63989	0.580333	0.569802	0.538087	0.498089	0.428475	0.41148	0.401702
325.982	0.3189	0.47011	0.976602	0.980172	0.997253	0.994565	0.983399	0.985173	0.929776	0.944461	0.905357	0.862792	0.806205	0.705274	0.652549	0.588695	0.580962	0.545705	0.510436	0.440712	0.413867	0.405308
325.006	0.3191	0.484064	0.997531	0.985751	1.02563	1.02306	1.0054	0.984949	0.948571	0.949651	0.931622	0.875543	0.814385	0.722851	0.658854	0.598283	0.591119	0.553158	0.510326	0.442791	0.422028	0.412267
323.991	0.3201	0.49437	1.01226	1.0101	1.05475	1.04332	1.02364	1.01229	0.966717	0.96831	0.936971	0.88706	0.829285	0.723106	0.67698	0.610445	0.597446	0.563671	0.525773	0.446645	0.428116	0.417999
323.015	0.3199	0.505444	1.0213	1.01829	1.03667	1.04753	1.04375	1.02519	0.982836	0.987283	0.962506	0.905741	0.837582	0.741869	0.686044	0.615819	0.605652	0.568235	0.525928	0.449515	0.430296	0.422883
322	0.3196	0.507547	1.02943	1.04228	1.05533	1.05422	1.04509	1.03559	0.998653	0.995634	0.968014	0.916876	0.845613	0.74971	0.696461	0.629544	0.613618	0.571513	0.532087	0.45829	0.434824	0.429713
320.985	0.3199	0.514295	1.03585	1.03355	1.0659	1.07013	1.05029	1.03584	0.98325	1.00112	0.979433	0.926951	0.859491	0.757823	0.703717	0.634477	0.626631	0.579921	0.53678	0.462895	0.439625	0.438727
320.008	0.32	0.51582	1.04299	1.03784	1.05884	1.07925	1.06501	1.0418	1.0002	0.998036	0.966054	0.919902	0.85879	0.75943	0.703665	0.633534	0.62503	0.58277	0.538185	0.471907	0.444367	0.440204
318.993	0.3192	0.51192	1.04252	1.04807	1.07501	1.07585	1.0482	1.04756	0.992437	0.99665	0.979017	0.931694	0.86106	0.761099	0.706595	0.63575	0.624757	0.589707	0.550667	0.472353	0.447106	0.444737
318.016	0.3187	0.512582	1.05195	1.04841	1.06842	1.05531	1.06154	1.04819	0.999444	1.00533	0.973304	0.928577	0.863902	0.765413	0.713492	0.637231	0.636085	0.594322	0.551681	0.473979	0.454286	0.44531
317	0.3182	0.516063	1.03994	1.0376	1.05589	1.06741	1.05511	1.03408	1.01508	0.991788	0.972605	0.925141	0.863674	0.768367	0.710864	0.642229	0.635387	0.592642	0.55659	0.47492	0.453133	0.451837
315.984	0.3185	0.521578	1.04834	1.05195	1.08689	1.07888	1.04797	1.05091	1.01482	1.00442	0.985602	0.940704	0.878374	0.769687	0.722105	0.646656	0.646398	0.599997	0.556905	0.479424	0.456993	0.451904
315.007	0.3183	0.521304	1.05883	1.0506	1.08535	1.08122	1.05895	1.06368	1.01734	1.02236	0.997345	0.942473	0.875212	0.77872	0.726283	0.65679	0.645218	0.604949	0.563341	0.484703	0.461903	0.458509
313.991	0.3187	0.535523	1.0651	1.07326	1.11112	1.09002	1.08356	1.07347	1.02664	1.0364	1.00395	0.966911	0.904768	0.793916	0.730405	0.666489	0.655958	0.614308	0.571648	0.491233	0.463556	0.46351
313.014	0.3207	0.550963	1.10755	1.09387	1.13217	1.12171	1.11144	1.10015	1.04717	1.04738	1.02402	0.966389	0.908711	0.810459	0.744766	0.677328	0.668374	0.618802	0.572358	0.492153	0.471516	0.471207
311.997	0.3237	0.567233	1.13767	1.12915	1.15476	1.14694	1.13317	1.11758	1.08954	1.07066	1.04841	1.00783	0.935935	0.821766	0.764296	0.687157	0.676484	0.631537	0.58616	0.501719	0.479088	0.474279
310.981	0.3284	0.590774	1.15131	1.16015	1.17539	1.17933	1.16304	1.15233	1.10678	1.11096	1.08905	1.03082	0.957909	0.844125	0.784514	0.708887	0.697774	0.641793	0.596501	0.510869	0.488938	0.478664
310.003	0.3354	0.614749	1.19293	1.18899	1.2256	1.22448	1.19964	1.20914	1.15471	1.1522	1.11734	1.05405	0.9832	0.873155	0.809539	0.727913	0.715057	0.657799	0.608368	0.524145	0.499518	0.490866
308.986	0.345	0.642623	1.24561	1.23853	1.28232	1.26691	1.2585	1.24245	1.19092	1.20072	1.16833	1.0931	1.0254	0.906833	0.834227	0.751969	0.743893	0.68266	0.635267	0.544699	0.514104	0.508729
308.009	0.3615	0.664615	1.30992	1.28787	1.31051	1.3342	1.31761	1.29263	1.24165	1.2315	1.22225	1.1402	1.0667	0.94244	0.867966	0.785862	0.770427	0.707494	0.659036	0.569541	0.540626	0.528277
306.991	0.3878	0.691135	1.34871	1.3571	1.37787	1.37787	1.37732	1.36533	1.29794	1.2959	1.27289	1.19325	1.12302	0.989206	0.92243	0.821861	0.81452	0.746539	0.694955	0.600728	0.569348	0.5561
306.013	0.4214	0.710219	1.38998	1.3777	1.46349	1.45643	1.43328	1.41769	1.32522	1.36269	1.31592	1.24132	1.17066	1.03374	0.960192	0.865451	0.85846	0.789194	0.727157	0.63677	0.599067	0.589361
304.996	0.4637	0.727283	1.46195	1.45762	1.47391	1.53403	1.53413	1.48652	1.39678	1.43394	1.41458	1.30501	1.24338	1.09644	1.02128	0.922676	0.911555	0.838876	0.789974	0.69487	0.6541	0.644431
304.018	0.513	0.739276	1.51214	1.5085	1.59769	1.58532	1.56978	1.52382	1.47774	1.49869	1.47932	1.36632	1.29959	1.17063	1.10532	1.0015	0.997973	0.926874	0.857468	0.765716	0.728878	0.715446
303	0.5735	0.742438	1.6126	1.58646	1.67866	1.63964	1.65461	1.61439	1.54984	1.57698	1.5602	1.43844	1.36645	1.27226	1.20826	1.08543	1.09252	1.01011	0.96051	0.859912	0.813288	0.806802
301.983	0.6592	0.73911	1.66007	1.68495	1.71719	1.7667	1.6754	1.65729	1.63891	1.66584	1.6323	1.51585	1.48737	1.32763	1.29225	1.18328	1.18179	1.10501	1.06176	0.979086	0.919252	0.902217
301.004	0.757	0.731121	1.70488	1.77529	1.79659	1.79047	1.78466	1.8087	1.68069	1.73261	1.7286	1.60658	1.54422	1.42821	1.38929	1.26606	1.29743	1.20574	1.16003	1.07861	1.01585	1.02053
299.986	0.868	0.72493	1.77723	1.76871	1.8957	1.90875	1.9128	1.86459	1.78298	1.85582	1.80137	1.67014	1.67339	1.52669	1.50799	1.36925	1.42794	1.3217	1.27389	1.2139	1.14825	1.15145

## Sheet: f) raw_data_M298C6a-1
Wavelength (nm)	Protein	Dye	0	1	2	3	4	5	6	7	8	9	10	11	12	13	14	15	16	17	18
900.009	0.0834	-0.000267734	0.0682577	0.0860348	0.0714517	0.108767	0.0776784	0.0892141	0.077804	0.0644571	0.0875023	0.0521624	0.0548094	0.0557551	0.0667459	0.0530283	0.0585688	0.0501361	0.0593874	0.0528348	0.0201643
899.014	0.0783	0.000646543	0.0692397	0.0869204	0.0711699	0.110071	0.0781609	0.0903159	0.0781858	0.0666576	0.0880345	0.0531644	0.0560165	0.0557284	0.06894	0.0539859	0.0596533	0.0504454	0.0604975	0.0527567	0.0215292
897.985	0.0787	0.000997029	0.0691391	0.0879431	0.071585	0.111066	0.0787715	0.091036	0.0780506	0.0668062	0.0892191	0.0543707	0.0561929	0.0571266	0.0694996	0.0542443	0.0600049	0.0513457	0.0609736	0.0537363	0.0211038
896.99	0.0834	0.000945089	0.0692759	0.0881916	0.0722979	0.110827	0.0798475	0.0903517	0.0780729	0.0671629	0.088433	0.0539527	0.0561618	0.0558467	0.0681244	0.0550506	0.0596066	0.0516114	0.0598868	0.053417	0.0207108
895.993	0.0837	0.000902597	0.0696639	0.0885509	0.0715828	0.110733	0.0795275	0.0905391	0.0782313	0.0676482	0.0885075	0.0530779	0.0551565	0.0564247	0.0686938	0.054417	0.0596585	0.0508629	0.0616855	0.05387	0.0202286
894.996	0.0825	-0.00117327	0.0695461	0.0887529	0.0734014	0.11141	0.0794402	0.0918521	0.0781249	0.0653105	0.0904875	0.0536349	0.0563796	0.0569413	0.0688226	0.0539463	0.0616878	0.0513252	0.0606967	0.0536228	0.0212671
893.999	0.0811	0.00201159	0.0719428	0.0901705	0.0730573	0.113325	0.0802473	0.0928137	0.0797671	0.0673648	0.090852	0.0551021	0.0558669	0.0578605	0.0691863	0.0551882	0.0614139	0.0517935	0.0612492	0.0540881	0.0222447
893.001	0.0822	0.00047519	0.0706433	0.0897513	0.0735674	0.111184	0.078713	0.0923781	0.0787548	0.0663399	0.0894727	0.0538317	0.0558321	0.0569618	0.0688683	0.0540999	0.0618545	0.0521905	0.0602478	0.0528873	0.0206246
892.003	0.084	0.000304111	0.070796	0.0881832	0.0723731	0.111352	0.07985	0.0919159	0.0796442	0.065628	0.0889715	0.0548055	0.056852	0.0563237	0.069026	0.0535546	0.0612211	0.0517081	0.0600169	0.0531568	0.0210999
891.004	0.084	0.000285461	0.0705493	0.0890569	0.072516	0.110759	0.0795052	0.0927008	0.0803415	0.0657118	0.0896249	0.0533043	0.0556492	0.0566391	0.0680804	0.0535458	0.0606884	0.0509796	0.0605417	0.0538187	0.0210661
890.005	0.0804	0.00117209	0.0744181	0.0915486	0.074618	0.112946	0.0805253	0.0931211	0.0813768	0.0686239	0.0901122	0.0546424	0.0560443	0.0579947	0.0686386	0.0539815	0.0622878	0.0517762	0.061716	0.0539241	0.0217648
889.005	0.0773	0.00126759	0.0731064	0.091332	0.075291	0.113173	0.0805872	0.0928102	0.0801666	0.0671449	0.0888904	0.054217	0.0553007	0.0573657	0.0697423	0.0545753	0.0616887	0.0510702	0.0605604	0.0530006	0.0214022
888.004	0.0862	0.000683435	0.0731727	0.0916406	0.0744781	0.114356	0.0801676	0.092564	0.0807035	0.0683261	0.089128	0.0546685	0.0556907	0.0569135	0.0691778	0.0537031	0.0624442	0.0514819	0.0607022	0.0528169	0.0219148
887.004	0.0853	0.00127777	0.0734823	0.0919551	0.0754325	0.113022	0.081219	0.0931232	0.0799616	0.0682549	0.0897931	0.0553518	0.0567877	0.0574446	0.069088	0.0547234	0.0622084	0.0517018	0.0612564	0.0542121	0.0223702
886.002	0.0846	0.000219284	0.0742441	0.0914446	0.0760074	0.113103	0.0806053	0.0926652	0.0794789	0.0682585	0.0883088	0.0556151	0.0567255	0.0571869	0.0678596	0.0538133	0.061824	0.0519301	0.0600047	0.0530974	0.0211088
885.001	0.0831	0.0004535	0.073972	0.0922998	0.0750525	0.111604	0.0796108	0.0922284	0.0799508	0.0673619	0.0883086	0.0549619	0.055747	0.0567608	0.0681151	0.054191	0.0604552	0.0511278	0.0607441	0.0527257	0.0200019
883.998	0.0852	0.00104729	0.0745077	0.0922584	0.0757267	0.114094	0.0804253	0.092635	0.0799825	0.0679768	0.0880695	0.0556635	0.0554612	0.0565046	0.0687515	0.0549913	0.0608806	0.0513495	0.0610643	0.0540152	0.0211176
882.996	0.0857	0.000856894	0.0748916	0.0928948	0.0754842	0.113061	0.0800253	0.0922562	0.0797315	0.0685312	0.0872928	0.055568	0.055708	0.0568273	0.0680112	0.0550701	0.0609256	0.0506343	0.0602564	0.0533697	0.0210419
881.993	0.0865	-0.000561466	0.0752968	0.0925751	0.0765343	0.113399	0.0804583	0.0925625	0.0798578	0.0669504	0.0888503	0.0555636	0.0562246	0.0562561	0.0689396	0.0538151	0.0613649	0.0515708	0.060205	0.0524395	0.021014
880.989	0.0866	-0.000382374	0.0757126	0.094481	0.0777395	0.114346	0.0814952	0.0941311	0.0805115	0.067946	0.0899886	0.0564127	0.056649	0.0569586	0.0696468	0.0541069	0.0625716	0.0518079	0.0603437	0.0536989	0.0215732
879.985	0.088	0.000245132	0.0760938	0.0927424	0.0773758	0.114017	0.081171	0.0930993	0.0805358	0.0677446	0.0893505	0.0561698	0.0568704	0.05644	0.069617	0.054012	0.0617528	0.051787	0.0604402	0.0530513	0.0210583
879.014	0.0871	0.000801963	0.0778978	0.094892	0.0783523	0.114706	0.0827555	0.0941492	0.0807475	0.0687274	0.0896167	0.0565706	0.0571077	0.0567828	0.0702419	0.0552743	0.0627392	0.0527869	0.0618336	0.0545448	0.0222059
878.009	0.0827	0.000515074	0.0765474	0.0940427	0.0760878	0.113473	0.0809686	0.0923606	0.0798985	0.0681522	0.0888889	0.0566601	0.0570638	0.0574803	0.0695504	0.055017	0.0619369	0.0510661	0.0593355	0.0528361	0.0215563
877.003	0.0905	0.000180022	0.0776917	0.0941432	0.0778083	0.113768	0.0835943	0.0931805	0.0811136	0.0678138	0.0896163	0.0568351	0.0562133	0.0565035	0.069348	0.0551847	0.0629645	0.051906	0.0602757	0.0526389	0.0209398
875.997	0.091	0.000387997	0.0781428	0.0945732	0.0784995	0.113494	0.0820088	0.0931863	0.0822465	0.0685297	0.0896342	0.0569476	0.0571727	0.0572267	0.0689282	0.054244	0.0615446	0.0525747	0.0601101	0.0526616	0.0222473
874.991	0.091	0.0019387	0.078276	0.0944192	0.0782383	0.114448	0.0819859	0.0961952	0.0826074	0.0691881	0.0896865	0.0580608	0.0578508	0.0575129	0.0696983	0.0536056	0.0625706	0.0521903	0.0606184	0.0518038	0.0222699
873.984	0.0938	4.732212983E-005	0.0792211	0.0954459	0.0778701	0.114821	0.0821032	0.0936283	0.0813621	0.0687599	0.0886811	0.0565994	0.057525	0.0566102	0.070032	0.0553535	0.0620321	0.0523927	0.0616021	0.0519493	0.0226582
873.01	0.0891	0.000920963	0.0792307	0.0976918	0.0794915	0.114216	0.0831405	0.0951571	0.0826615	0.0700577	0.089547	0.058186	0.0576129	0.0574356	0.0701896	0.0548925	0.0632347	0.0526673	0.061027	0.0529123	0.022374
872.002	0.0915	0.000182275	0.0792177	0.0963596	0.078633	0.113509	0.0823637	0.0918673	0.0806609	0.0680989	0.0879992	0.0574368	0.0565432	0.0580291	0.0683488	0.0533888	0.0612371	0.0518715	0.0586988	0.0515966	0.0211153
870.994	0.0872	0.00157847	0.0819486	0.0979939	0.082081	0.115926	0.0851611	0.095512	0.0846466	0.0712521	0.0909466	0.0591942	0.0587917	0.0586629	0.0707472	0.0564274	0.0636265	0.052629	0.0611832	0.0531356	0.0224807
869.985	0.0916	0.000456039	0.0800026	0.0970663	0.0792517	0.115684	0.0837198	0.0938479	0.0831068	0.0694719	0.0889799	0.0570503	0.0559955	0.058037	0.0697763	0.0544497	0.0625079	0.0527497	0.0603965	0.0523295	0.0216367
869.009	0.0899	0.000749605	0.0816454	0.0984726	0.0803114	0.115124	0.0839999	0.0946382	0.0827489	0.0692954	0.089557	0.0574372	0.0582378	0.0574956	0.0714082	0.0566007	0.0623906	0.0526005	0.0600495	0.0522701	0.0227117
867.999	0.0929	-8.58e-05	0.0808167	0.0975606	0.080983	0.115647	0.0844379	0.0952913	0.0838011	0.0705195	0.0895359	0.0567273	0.0588187	0.0575004	0.0698931	0.0562858	0.062904	0.0513956	0.0596401	0.052729	0.0211811
866.989	0.0969	0.00135546	0.0810559	0.0989013	0.0802424	0.115636	0.0831508	0.0930512	0.0829688	0.0695379	0.089891	0.0587886	0.0582297	0.0566214	0.0698584	0.0550412	0.0622316	0.051585	0.0602556	0.0528764	0.0222011
866.012	0.0951	-0.000725857	0.0812627	0.0977815	0.0792729	0.114458	0.0822394	0.092676	0.0828653	0.0692409	0.089328	0.0570929	0.0584538	0.0569654	0.0688047	0.0528939	0.0613718	0.0507114	0.0585802	0.050492	0.0212983
865.001	0.0909	0.000188154	0.0810713	0.101017	0.0805686	0.116751	0.0836808	0.0947134	0.0824406	0.0717727	0.0891157	0.0583449	0.0581744	0.0590904	0.0697457	0.0553309	0.0629901	0.0521493	0.0596674	0.0512675	0.0216656
863.99	0.0921	0.000958683	0.0831221	0.0997572	0.0822714	0.114859	0.0846366	0.094451	0.0843658	0.0695141	0.0897478	0.0578813	0.0578139	0.057676	0.0703816	0.0545018	0.0644553	0.0512617	0.0601026	0.0526168	0.0226865
863.011	0.0977	0.00112937	0.0841228	0.100716	0.0826955	0.115154	0.0842409	0.0942612	0.0843286	0.0720197	0.0899821	0.0577107	0.0590927	0.0591015	0.0705252	0.0550595	0.0648876	0.0520437	0.0606762	0.0509928	0.0218046
861.999	0.0927	0.00199552	0.0852771	0.100967	0.0826636	0.116764	0.0866499	0.0956826	0.0832252	0.0706777	0.0895909	0.0597936	0.0586901	0.0588238	0.0701254	0.0556452	0.0660783	0.0516798	0.060689	0.0521341	0.0216717
860.986	0.0967	0.000824681	0.0830993	0.10201	0.0830674	0.1164	0.0851861	0.0947911	0.0845932	0.0714469	0.0914517	0.0575993	0.0568225	0.0581761	0.068114	0.0549537	0.0627766	0.0504086	0.0593271	0.0505037	0.0215549
860.006	0.1024	0.00163906	0.0852804	0.103453	0.0831659	0.118647	0.0846606	0.0974089	0.0867087	0.0688723	0.0899387	0.0592577	0.0586056	0.0583874	0.070227	0.0585516	0.066752	0.0522439	0.0601607	0.0510114	0.0226555
858.992	0.0957	0.000830802	0.0851046	0.101169	0.0820632	0.116742	0.0866203	0.0955548	0.0834491	0.0696675	0.0894261	0.058925	0.0574288	0.0578745	0.0716239	0.0549569	0.0630054	0.0511316	0.0604663	0.050226	0.0222112
858.011	0.0963	0.00199245	0.0858361	0.103508	0.0847255	0.116882	0.0855866	0.0971983	0.0873997	0.0703255	0.0908877	0.0612076	0.0602207	0.0580022	0.0695465	0.0559904	0.0651392	0.0530029	0.0598416	0.0516748	0.0221816
856.997	0.0958	0.00105489	0.0862893	0.102672	0.0832899	0.117524	0.0839783	0.0928275	0.0837276	0.0687898	0.0890994	0.0594381	0.0583309	0.0573794	0.0701477	0.0553443	0.0643945	0.0508315	0.0591732	0.0488623	0.0214925
856.015	0.0986	0.000534045	0.0849669	0.103185	0.084792	0.115256	0.0855045	0.0946739	0.0853664	0.0698214	0.0889445	0.0581206	0.0572511	0.0580226	0.0700964	0.0538149	0.0648942	0.0505828	0.0610035	0.049514	0.0206498
854.999	0.0931	0.000970331	0.0868371	0.105204	0.0850177	0.117234	0.0874578	0.0964332	0.0869821	0.0728323	0.0889892	0.061067	0.0592071	0.0606962	0.0732794	0.0563316	0.0677645	0.04964	0.0605295	0.0521683	0.0208894
853.983	0.0981	0.000791096	0.089372	0.103613	0.0844865	0.117297	0.0873205	0.0972477	0.0867012	0.0698368	0.0897714	0.0596004	0.058536	0.0579751	0.0698298	0.0558923	0.0663467	0.0532173	0.0586406	0.0507132	0.021254
853	0.0987	0.000968931	0.087681	0.107143	0.0868209	0.117937	0.0864092	0.0981614	0.0863093	0.0714088	0.0906838	0.0598456	0.0590527	0.0599215	0.0725448	0.0543389	0.067057	0.0517988	0.0610731	0.0494793	0.0227723
851.983	0.101	0.00091951	0.0888787	0.103156	0.085086	0.118055	0.0871538	0.095863	0.0854843	0.0705433	0.088618	0.0601825	0.0579162	0.0575983	0.0703866	0.0557629	0.0655469	0.0502391	0.0614179	0.0499359	0.0215745
851	0.0988	0.00126702	0.0890119	0.107297	0.086068	0.118685	0.0881509	0.0970408	0.0884467	0.0731489	0.0896745	0.0610888	0.0599858	0.058069	0.0708708	0.0557857	0.0662121	0.0524888	0.0606008	0.051557	0.0227072
850.016	0.1039	0.000919614	0.0889956	0.105357	0.0875024	0.119384	0.0873724	0.0985437	0.0880142	0.0708437	0.0895979	0.0610531	0.0598155	0.0596995	0.0711011	0.0565075	0.0669202	0.0515882	0.0617384	0.0500398	0.0220995
848.997	0.0983	0.001714	0.0899963	0.105956	0.0864698	0.118821	0.0871348	0.0977136	0.087806	0.0709065	0.0891615	0.06125	0.0603247	0.0584924	0.0714061	0.0567029	0.0671185	0.0533026	0.0594573	0.0494075	0.0223885
848.012	0.0973	-2.8e-05	0.0889904	0.106781	0.0873537	0.120768	0.0889793	0.0972513	0.0878392	0.0729078	0.0890909	0.0599413	0.0592997	0.0593315	0.0699238	0.0558668	0.0664745	0.0514613	0.0613097	0.0484061	0.0224692
846.993	0.1026	0.000259688	0.0904697	0.104455	0.0864669	0.118484	0.0866115	0.0974496	0.0876755	0.0696818	0.0882614	0.0605534	0.0591024	0.0585848	0.0688942	0.0557616	0.0665411	0.0501261	0.0607366	0.0482996	0.0203022
846.007	0.1064	-0.000684351	0.0917497	0.108441	0.0881285	0.119707	0.0886564	0.0986353	0.0889414	0.0712765	0.0896982	0.0603784	0.0598607	0.0587445	0.0699411	0.0557168	0.0669855	0.0520423	0.0610035	0.0502394	0.0222205
844.987	0.1068	0.000652143	0.0929926	0.109132	0.0895824	0.120934	0.0898742	0.0981068	0.092189	0.0737383	0.0904793	0.0613292	0.0612822	0.0608051	0.0707063	0.0568991	0.0682746	0.0523773	0.0622866	0.0499905	0.021061
844	0.1005	9.441639122E-005	0.0938454	0.107772	0.0902114	0.120925	0.0904711	0.0986519	0.0892631	0.0723977	0.089921	0.0618609	0.0601967	0.0593866	0.0703255	0.0563717	0.0680384	0.053188	0.0621024	0.0505602	0.021528
843.013	0.1036	0.00182446	0.0939912	0.109982	0.0901482	0.120126	0.0906468	0.0996045	0.0892941	0.0719796	0.0893279	0.0617239	0.060852	0.0602362	0.0704451	0.0574911	0.0674577	0.0525263	0.0625863	0.0499071	0.0219447
841.991	0.1043	-0.000115695	0.0927311	0.108368	0.0891813	0.121423	0.0887655	0.0978575	0.0887456	0.0713724	0.0890025	0.0603139	0.0583603	0.0592917	0.0689692	0.0553097	0.0662479	0.0520806	0.0613087	0.0489808	0.0203394
841.003	0.1062	-0.000331007	0.0942509	0.110113	0.0902424	0.121342	0.0890837	0.0994621	0.0901532	0.0715329	0.0900159	0.0603366	0.0596613	0.0595998	0.0691888	0.0560684	0.0663245	0.0519723	0.0612915	0.0499363	0.0216659
840.015	0.1049	-0.000132775	0.0945234	0.111266	0.0912543	0.12187	0.0893476	0.0998092	0.0916906	0.0718938	0.0911082	0.0629671	0.0610162	0.0618178	0.0699689	0.0576818	0.0675823	0.051309	0.061895	0.0496944	0.0208266
838.992	0.106	0.00284122	0.0978347	0.111872	0.0919678	0.123598	0.0906748	0.100556	0.0926059	0.0741403	0.0918955	0.062501	0.0614424	0.0610936	0.0722026	0.0584969	0.0674258	0.0541327	0.0634643	0.0495663	0.0217203
838.002	0.1086	0.0016956	0.0957305	0.112176	0.0906752	0.122371	0.0889892	0.100731	0.0917941	0.0739412	0.0898857	0.0618255	0.0610401	0.0600851	0.0701967	0.0567381	0.0677679	0.051822	0.0622448	0.0495841	0.021418
837.013	0.1076	0.000856401	0.097378	0.112884	0.0917189	0.122015	0.0907127	0.0995894	0.09102	0.0740932	0.0900399	0.0623634	0.0604519	0.0589274	0.0697945	0.0572428	0.0679243	0.0519293	0.0619062	0.0499162	0.021398
835.988	0.1066	0.00152113	0.0974985	0.114064	0.0916388	0.12227	0.0908507	0.0991801	0.0921517	0.0736871	0.0898178	0.0617902	0.059528	0.0596829	0.0698886	0.0565705	0.0672617	0.0513513	0.0618005	0.0500635	0.0213263
834.998	0.1068	0.000918291	0.0986631	0.115683	0.0935904	0.125378	0.091415	0.101435	0.093343	0.0750666	0.0912549	0.0624344	0.0617169	0.0609169	0.0707619	0.0584954	0.0683855	0.0530321	0.0641127	0.0499019	0.0219167
834.007	0.1079	-0.000964733	0.0990825	0.113692	0.0941829	0.12455	0.0919712	0.101813	0.0937283	0.0740105	0.0921799	0.0619567	0.0623628	0.0609935	0.0711058	0.0576641	0.0687793	0.0530633	0.0640229	0.0493793	0.0220446
833.015	0.1065	0.000417016	0.099422	0.115006	0.0938031	0.1242	0.0932827	0.102514	0.0934705	0.0744187	0.091978	0.0635257	0.0625939	0.0608291	0.0706334	0.058397	0.0691635	0.0530938	0.0638441	0.0488672	0.0223655
831.989	0.1079	0.000626167	0.100692	0.114827	0.0951297	0.125841	0.0916369	0.101431	0.0930893	0.074589	0.091272	0.0632296	0.0615068	0.061065	0.0699173	0.0581818	0.0682387	0.053737	0.0639372	0.0490278	0.0219893
830.997	0.1128	-0.000360907	0.100604	0.115722	0.094894	0.125992	0.0930936	0.102317	0.0945386	0.0751939	0.0912855	0.0630241	0.0614235	0.0607592	0.0710418	0.0572291	0.0689197	0.0536245	0.0633796	0.0485508	0.0219653
830.004	0.1104	0.00017158	0.101089	0.117385	0.0957498	0.128387	0.0931822	0.102756	0.0949979	0.0752511	0.0918614	0.06353	0.06121	0.0609949	0.0705932	0.0583799	0.0691658	0.053017	0.0643656	0.048004	0.0217949
829.011	0.1117	0.00195095	0.102248	0.119791	0.0966628	0.128653	0.094182	0.103252	0.0953563	0.0764775	0.0920048	0.064293	0.062643	0.0608419	0.0701771	0.0590154	0.0699285	0.0532977	0.0648053	0.0493521	0.0219836
827.983	0.1118	3.183985882E-006	0.102968	0.118907	0.0967613	0.128959	0.094499	0.102901	0.0954872	0.0762832	0.0925424	0.0636657	0.0635185	0.0609723	0.0715688	0.0594214	0.0705613	0.0534422	0.0646229	0.0493265	0.0219417
826.989	0.1105	0.00030709	0.104835	0.119006	0.0976459	0.127729	0.0942984	0.103422	0.0952889	0.0767009	0.0932629	0.0644828	0.063075	0.0605349	0.0711032	0.0589153	0.0693956	0.0539511	0.0653932	0.0483233	0.0215974
825.995	0.1138	0.000952431	0.103664	0.120564	0.098071	0.129267	0.0953589	0.103472	0.0959267	0.0765641	0.0935664	0.0640908	0.0632446	0.0613206	0.0714592	0.0595944	0.0712093	0.054697	0.0647964	0.0493993	0.0220472
825	0.1153	0.00162575	0.106023	0.120185	0.0982872	0.130235	0.0952753	0.104238	0.0968441	0.0771155	0.0931729	0.0648849	0.0633466	0.0613565	0.0716975	0.0595716	0.0708872	0.0539349	0.0653727	0.0490989	0.0220997
824.005	0.1146	0.0012435	0.105443	0.121186	0.0981796	0.129578	0.0950871	0.103122	0.0969521	0.0768974	0.0928441	0.0643675	0.0623582	0.0602786	0.0703493	0.0590517	0.0695192	0.0530722	0.0643201	0.0488702	0.0217961
823.009	0.1152	-0.000374564	0.106791	0.122571	0.100356	0.130873	0.0964156	0.105527	0.0973399	0.0775096	0.0955808	0.0649364	0.0644426	0.0619386	0.0727538	0.0606637	0.0717011	0.0546571	0.0660596	0.0490824	0.0221251
822.013	0.1158	-0.000346837	0.107098	0.122286	0.100923	0.130787	0.0965973	0.1052	0.0979023	0.0768912	0.0954328	0.0655488	0.0643266	0.0618571	0.0735292	0.0597195	0.0716031	0.0552976	0.0667729	0.048505	0.0219201
821.017	0.1159	0.000590005	0.10832	0.123457	0.101396	0.131676	0.0972372	0.105795	0.0991335	0.0777956	0.0951047	0.0655597	0.0640488	0.0625261	0.0720769	0.0608404	0.072742	0.0552789	0.0665113	0.0488877	0.0227974
819.985	0.1186	0.00068512	0.108658	0.123626	0.102821	0.132532	0.0988165	0.106293	0.0995666	0.0787732	0.0943669	0.0669984	0.0648553	0.0623949	0.0726505	0.0608196	0.0728831	0.0548872	0.0673055	0.0480354	0.0225008
818.988	0.1193	0.000951419	0.110371	0.124898	0.103865	0.133065	0.10042	0.107219	0.100075	0.0798232	0.0972102	0.0671888	0.0659972	0.0629904	0.073381	0.0607813	0.072027	0.0553852	0.0669826	0.048533	0.0223714
817.99	0.1167	0.000880627	0.11084	0.126511	0.102968	0.13405	0.0983648	0.107572	0.101254	0.0800406	0.0953297	0.0677218	0.0663852	0.063888	0.0737394	0.0614692	0.0731557	0.0564689	0.0670617	0.049052	0.0227418
816.992	0.1217	0.000264169	0.111061	0.124774	0.103046	0.132156	0.0984357	0.106002	0.0985805	0.0777667	0.0940889	0.0665493	0.0652519	0.0620491	0.0717359	0.0603065	0.0710468	0.0551423	0.0664237	0.0484671	0.0232344
815.994	0.1198	0.000281161	0.111408	0.126725	0.104099	0.134046	0.100646	0.107303	0.0999113	0.0800602	0.0960762	0.0672564	0.0671296	0.0638365	0.0731878	0.0595046	0.0732661	0.0561185	0.067428	0.0484396	0.0219912
814.995	0.1242	-5.2e-05	0.111878	0.128168	0.104888	0.134757	0.100634	0.108242	0.100537	0.0796233	0.0956249	0.0679813	0.0650197	0.0648003	0.0728631	0.0613619	0.0713973	0.0555982	0.0677395	0.0480963	0.0230324
813.995	0.125	0.00144936	0.113772	0.128606	0.105556	0.135848	0.100325	0.10745	0.100745	0.0807196	0.0963042	0.0677621	0.0653038	0.0626253	0.0727439	0.0613345	0.0721573	0.0557598	0.0670345	0.0496494	0.0218175
812.995	0.1242	0.00110889	0.11439	0.128601	0.106924	0.136094	0.101818	0.109049	0.102379	0.0802027	0.0963622	0.0683775	0.0660787	0.0634833	0.0728001	0.0611933	0.0727971	0.0556696	0.0665396	0.04799	0.0219876
811.995	0.1258	0.00159863	0.114525	0.129646	0.108357	0.136215	0.101705	0.109588	0.101198	0.081278	0.0967527	0.0684799	0.0675305	0.0635962	0.0741746	0.0616908	0.0729891	0.0562876	0.06762	0.0491178	0.022258
810.995	0.125	0.00117881	0.115208	0.130886	0.107829	0.137076	0.102437	0.111478	0.102899	0.0808173	0.0974233	0.0691156	0.067032	0.0640904	0.0740962	0.0617292	0.0733314	0.0561104	0.065969	0.0485852	0.0238776
809.994	0.1249	0.000593375	0.116037	0.132267	0.107814	0.136638	0.101789	0.111625	0.103052	0.0835786	0.0974182	0.0685675	0.0661429	0.0640383	0.0748644	0.061809	0.0731795	0.0552652	0.0665439	0.0481736	0.0227806
808.992	0.1285	0.00117056	0.118423	0.133464	0.110858	0.138316	0.103468	0.111697	0.102595	0.0830854	0.0969952	0.0681765	0.0670543	0.0646442	0.0745077	0.0620031	0.0741808	0.0566306	0.0682358	0.0491318	0.0235392
807.99	0.1246	0.000368332	0.117475	0.13335	0.108537	0.137559	0.102846	0.111433	0.101388	0.0828907	0.0969641	0.0682841	0.0676455	0.064404	0.0732619	0.0619802	0.0727577	0.0560467	0.0671815	0.0485381	0.0222122
806.988	0.1285	0.000924725	0.118625	0.132638	0.108522	0.137382	0.103815	0.112095	0.101745	0.0825149	0.0969073	0.0688081	0.0665702	0.0643911	0.0747626	0.0623586	0.0729775	0.0553455	0.067393	0.0475388	0.0220675
805.985	0.1272	0.000416964	0.119163	0.133958	0.11108	0.138262	0.104533	0.112241	0.103712	0.0837281	0.0985871	0.0699319	0.0677501	0.0651609	0.0745146	0.062385	0.0735964	0.0567845	0.0674355	0.0489026	0.0219829
805.017	0.1251	-0.000117403	0.120391	0.134772	0.111532	0.139507	0.105796	0.114036	0.103177	0.0846734	0.0981825	0.0698418	0.0683745	0.0655005	0.0748548	0.0622735	0.0733245	0.0568546	0.06769	0.0489975	0.0226888
804.013	0.1302	0.00031955	0.120447	0.13467	0.110339	0.139132	0.104777	0.112554	0.103614	0.0833949	0.0985988	0.0691389	0.0675331	0.0656194	0.0740594	0.0619145	0.0734284	0.0559435	0.0674011	0.0481914	0.0217188
803.009	0.1309	0.000884725	0.121282	0.135239	0.111638	0.141163	0.105079	0.113599	0.104483	0.0842724	0.0977612	0.0698258	0.0689947	0.0654925	0.0734507	0.0623918	0.0728621	0.0560537	0.0686971	0.0478462	0.021858
802.005	0.1327	0.000662565	0.122287	0.137233	0.112773	0.140796	0.10631	0.115049	0.104665	0.0851886	0.0983489	0.0692644	0.0694167	0.0656669	0.0757793	0.0628557	0.074141	0.0576467	0.0676248	0.0490218	0.0221551
801	0.133	0.000817212	0.124881	0.139805	0.114641	0.142432	0.108655	0.114454	0.106018	0.0863655	0.100796	0.0715025	0.0707773	0.066173	0.0751251	0.0644636	0.0745428	0.0583612	0.0695919	0.0489846	0.0229237
799.995	0.1329	0.000389318	0.124052	0.139287	0.115196	0.142157	0.107931	0.115731	0.105612	0.0866093	0.0999553	0.0709851	0.0702034	0.0657878	0.0747426	0.0640759	0.0747982	0.0571307	0.0681557	0.0486247	0.0220529
798.99	0.1359	0.000440025	0.125648	0.14015	0.116156	0.142436	0.108888	0.117083	0.107316	0.0867121	0.0992491	0.0703164	0.0695378	0.0669383	0.0755949	0.0639856	0.0740356	0.0575711	0.0688003	0.0483527	0.022284
797.984	0.1337	-4.73e-05	0.12599	0.140007	0.114885	0.143015	0.108574	0.116288	0.107308	0.0868749	0.101783	0.0720083	0.0707632	0.0665708	0.0745773	0.0642111	0.0737646	0.0586337	0.0684077	0.0480186	0.0218297
797.012	0.1395	0.000220527	0.127669	0.13935	0.11724	0.14294	0.110028	0.116456	0.106145	0.0872699	0.101122	0.0712332	0.0702607	0.0671758	0.0757632	0.0645126	0.0735107	0.0573131	0.0679063	0.0478697	0.0224125
796.005	0.1379	0.000963897	0.127717	0.143024	0.118824	0.144566	0.109339	0.117989	0.109363	0.0877501	0.0999641	0.0725254	0.0709624	0.0673507	0.0764877	0.0645649	0.0738506	0.0578361	0.0682589	0.0479686	0.0229229
794.998	0.1324	0.00023112	0.129083	0.143474	0.118692	0.145089	0.109869	0.11832	0.108051	0.0886113	0.100177	0.0730513	0.0705147	0.0677836	0.0765006	0.0644874	0.0745341	0.0589231	0.0691005	0.0486253	0.0223895
793.991	0.1382	0.000986028	0.130793	0.144489	0.120697	0.14753	0.111302	0.119107	0.109673	0.0879418	0.101458	0.0736429	0.0708984	0.06759	0.0770551	0.0652222	0.0749082	0.0581981	0.0706185	0.0485942	0.0233625
792.983	0.1421	0.0018926	0.131815	0.14537	0.120779	0.146403	0.112051	0.120234	0.108651	0.0900422	0.103695	0.0734913	0.0726984	0.0684128	0.0770142	0.0660966	0.0751057	0.059729	0.0699284	0.0487281	0.0233294
792.009	0.1411	0.000442124	0.131465	0.144619	0.121623	0.146083	0.112744	0.119695	0.109977	0.089705	0.101863	0.0740611	0.0725786	0.0682524	0.077651	0.0649851	0.074307	0.0581671	0.0683549	0.0482776	0.0220986
791.001	0.1399	0.00122429	0.13476	0.146389	0.123564	0.148536	0.113729	0.119415	0.110297	0.091031	0.102294	0.074711	0.0732543	0.0691904	0.0777788	0.0657957	0.0750135	0.060037	0.0700324	0.0491057	0.0243772
789.991	0.1458	0.0011947	0.133852	0.147826	0.124352	0.148545	0.113649	0.120901	0.109786	0.0902838	0.102164	0.0749387	0.0715961	0.068349	0.0780493	0.0654562	0.0752262	0.0587936	0.0695115	0.0480143	0.0234673
789.017	0.1432	0.000737262	0.134911	0.147961	0.12525	0.14942	0.114563	0.121603	0.111163	0.0911136	0.102453	0.0746191	0.0719879	0.0689029	0.0773433	0.0657417	0.0742976	0.0603155	0.0703765	0.0483124	0.0224607
788.007	0.141	-0.000181681	0.134797	0.148438	0.124966	0.149819	0.114213	0.121338	0.110989	0.0916578	0.102235	0.075784	0.0718555	0.0694607	0.0782256	0.0644606	0.0754483	0.0601821	0.0698334	0.0474901	0.0222941
786.997	0.1448	0.000490972	0.136659	0.149285	0.126322	0.149618	0.115017	0.121753	0.111148	0.0906192	0.103221	0.0755809	0.0731175	0.0684208	0.0783633	0.0649237	0.0747075	0.0596942	0.0696035	0.0486194	0.0228253
785.986	0.1502	0.000831917	0.137674	0.149365	0.127183	0.150283	0.114916	0.122646	0.112895	0.0922567	0.10449	0.0751752	0.0732578	0.0701655	0.0776453	0.0649095	0.0763721	0.0605742	0.0690577	0.0476097	0.0240366
785.01	0.1477	0.00140833	0.138713	0.151195	0.128991	0.151603	0.11669	0.123166	0.113624	0.0932335	0.104559	0.0771843	0.0732095	0.0705555	0.0798673	0.0657567	0.0770519	0.0606541	0.0690877	0.0478501	0.0223742
783.998	0.1459	0.000278855	0.138555	0.152224	0.128657	0.152445	0.116452	0.122958	0.11418	0.092745	0.104217	0.0760888	0.0743978	0.0708773	0.078882	0.0656163	0.0765695	0.0601049	0.0700937	0.0473671	0.0232656
782.986	0.1477	-0.000145662	0.139568	0.15377	0.129102	0.152878	0.117035	0.124423	0.112238	0.0932655	0.104417	0.0776615	0.0732024	0.0699735	0.0786614	0.0650039	0.0747801	0.0600269	0.0687577	0.0478609	0.0216698
782.009	0.1508	0.000887086	0.141865	0.155158	0.131259	0.15409	0.118222	0.124977	0.114509	0.0939525	0.104816	0.0767947	0.0745964	0.0705974	0.0795287	0.0663184	0.0773483	0.0602108	0.0702108	0.047261	0.0231274
780.996	0.1555	0.000411419	0.142012	0.157264	0.131703	0.154847	0.117984	0.126143	0.113249	0.094782	0.10514	0.0776317	0.0756489	0.070837	0.0797074	0.0651594	0.0756655	0.0603119	0.0696204	0.0484306	0.0230457
779.983	0.1513	0.000219361	0.144193	0.156719	0.132773	0.156145	0.119213	0.127998	0.116424	0.0958524	0.104611	0.078799	0.0745313	0.0721189	0.0814097	0.066368	0.0772102	0.0614266	0.0702776	0.0473791	0.0235213
779.005	0.1517	0.00122909	0.144819	0.155729	0.134593	0.156203	0.120059	0.127806	0.115369	0.096557	0.105318	0.0790344	0.0763647	0.0717546	0.0810837	0.0665647	0.077302	0.0613294	0.0700925	0.0482464	0.0237962
777.991	0.1537	0.000625778	0.145362	0.158977	0.134409	0.157481	0.11982	0.127949	0.115782	0.0956376	0.105518	0.080148	0.0757434	0.0705848	0.0804659	0.0659548	0.0761173	0.0603384	0.0707143	0.0467573	0.022944
777.012	0.1543	0.00158057	0.146938	0.159811	0.136543	0.159573	0.12118	0.129437	0.117316	0.0975871	0.107371	0.0802894	0.0767374	0.0732044	0.0806199	0.0678346	0.0776623	0.0624112	0.0704415	0.0463927	0.0234472
775.997	0.156	2.552431397E-005	0.1463	0.160173	0.134991	0.159284	0.121116	0.129125	0.116467	0.0972758	0.107284	0.0795625	0.0767866	0.0726736	0.0807966	0.0661244	0.0780716	0.0609213	0.0702217	0.0465193	0.0236963
775.017	0.1585	0.000858735	0.147798	0.161728	0.138952	0.160381	0.122971	0.128871	0.117123	0.100142	0.106995	0.0817659	0.0765468	0.0734201	0.0810091	0.0687231	0.0776854	0.0615693	0.0702801	0.0474819	0.0225885
774.002	0.1571	0.00111907	0.150514	0.162464	0.138194	0.162355	0.122876	0.129244	0.117792	0.0989695	0.106976	0.0800907	0.0769329	0.07247	0.0808332	0.0670666	0.077566	0.0615791	0.0698664	0.0469299	0.0234396
772.986	0.1576	0.00105832	0.149588	0.16342	0.140074	0.16208	0.121936	0.130332	0.118261	0.0991312	0.107541	0.0803493	0.0772157	0.0736706	0.0799793	0.067342	0.0784651	0.0615064	0.0705188	0.0469867	0.0229842
772.005	0.162	0.00180089	0.151612	0.164121	0.140242	0.16222	0.124378	0.131066	0.117652	0.100205	0.108617	0.0829695	0.0778789	0.0747883	0.0816313	0.0675015	0.078088	0.0618093	0.0708341	0.0475016	0.0228557
770.988	0.1606	0.00022133	0.1529	0.164258	0.140259	0.162929	0.123677	0.132158	0.11849	0.100593	0.108994	0.0809419	0.0782848	0.0742738	0.08144	0.0688492	0.0783057	0.0618166	0.0706714	0.0473057	0.0227118
770.006	0.1602	-0.00102429	0.152551	0.164846	0.140961	0.164956	0.124051	0.131071	0.117887	0.100114	0.107706	0.0812451	0.0765991	0.0737006	0.0811378	0.0678475	0.0779323	0.0607821	0.0705011	0.0456772	0.0229293
768.989	0.1608	0.000423701	0.154115	0.167085	0.143054	0.165608	0.126446	0.13324	0.119905	0.100938	0.10993	0.0827841	0.0784488	0.0746023	0.0825784	0.067946	0.0782744	0.0621196	0.0704734	0.0478038	0.0228506
768.006	0.1654	0.000671328	0.154973	0.16799	0.144505	0.166091	0.126611	0.133838	0.121071	0.101799	0.109183	0.0821396	0.0781517	0.0746115	0.0815118	0.0686299	0.079152	0.0613811	0.0702998	0.0470627	0.0232149
766.988	0.1654	0.000546149	0.156559	0.170168	0.144746	0.167439	0.126736	0.134494	0.119779	0.103148	0.109571	0.0839632	0.0793188	0.0760311	0.0823262	0.0693075	0.079203	0.062918	0.0712239	0.0474435	0.0230611
766.005	0.1654	-0.000290654	0.156714	0.16861	0.145084	0.167381	0.126652	0.13429	0.119427	0.102501	0.109973	0.0821331	0.0777855	0.0753432	0.0818383	0.0683314	0.0779564	0.0615924	0.069688	0.0457401	0.0226859
764.986	0.1658	0.000979049	0.158171	0.170962	0.146654	0.169832	0.128039	0.13482	0.121406	0.103927	0.110688	0.084766	0.0791709	0.0767606	0.0834852	0.0695134	0.0802311	0.0620927	0.0701919	0.046991	0.0227536
764.002	0.1658	5.868745575E-005	0.159555	0.170784	0.148515	0.170078	0.129293	0.136367	0.121506	0.103985	0.111642	0.0840723	0.0802164	0.075455	0.0845065	0.0687363	0.0795074	0.0630099	0.0699785	0.0470325	0.0226457
762.983	0.1672	0.000747323	0.16003	0.172164	0.14873	0.171066	0.12942	0.137633	0.121524	0.105423	0.11274	0.085142	0.0812027	0.0771414	0.0835579	0.0696766	0.0796745	0.0621889	0.0708573	0.0469743	0.022675
761.998	0.1704	0.000302531	0.161305	0.17285	0.148683	0.171924	0.130386	0.136716	0.122833	0.105786	0.11338	0.0851764	0.0805541	0.078379	0.0842885	0.0701576	0.0792846	0.0629746	0.0712108	0.047249	0.0226881
761.013	0.1718	0.00113409	0.163356	0.174258	0.150812	0.17288	0.129795	0.136944	0.123537	0.106143	0.113782	0.0855976	0.0807505	0.0773689	0.0844244	0.0689371	0.0807621	0.0626476	0.0706324	0.0471484	0.0233913
759.992	0.172	-0.000367529	0.163137	0.174597	0.150421	0.17362	0.129905	0.137608	0.122952	0.105737	0.113476	0.0861242	0.080474	0.0776484	0.0841307	0.0698673	0.0804179	0.0625311	0.0701329	0.0454893	0.0224802
759.006	0.1719	4.548402649E-005	0.163299	0.174914	0.152847	0.172954	0.130556	0.138063	0.123596	0.106555	0.113333	0.086305	0.0812553	0.0772234	0.0841143	0.0688047	0.0797073	0.0621106	0.0703299	0.0453061	0.0224904
757.984	0.1735	0.00097866	0.165644	0.177487	0.153655	0.174985	0.132713	0.140875	0.126546	0.108886	0.115457	0.0873859	0.0831205	0.0793477	0.0861869	0.0709029	0.0817207	0.063565	0.0710691	0.0480099	0.0235574
756.998	0.1729	0.00102082	0.166648	0.177125	0.154687	0.176989	0.133044	0.140281	0.125233	0.108625	0.115933	0.0876678	0.082726	0.0798606	0.0853476	0.0720745	0.0806451	0.0635707	0.0709538	0.0466868	0.0232601
756.011	0.1757	0.000209805	0.166788	0.178611	0.155194	0.175885	0.133494	0.139029	0.124953	0.108287	0.114873	0.0860532	0.0818937	0.0783445	0.0843055	0.0699729	0.0804716	0.0631215	0.0697232	0.0460903	0.0229714
754.988	0.1746	-4.31e-05	0.168192	0.178462	0.156792	0.177454	0.134506	0.140889	0.126427	0.108732	0.115688	0.0866315	0.0825608	0.0798169	0.085581	0.0705154	0.0811364	0.062866	0.0705246	0.0462547	0.023376
754.001	0.175	0.00095199	0.17013	0.17946	0.157223	0.179735	0.13462	0.142235	0.127312	0.110284	0.116686	0.0878511	0.0827629	0.0799211	0.085354	0.0712221	0.081352	0.0629789	0.0708081	0.045668	0.0233846
753.013	0.1776	0.000606828	0.170478	0.181202	0.158783	0.179076	0.135668	0.141402	0.127928	0.111727	0.117403	0.0882073	0.0841564	0.0805406	0.086269	0.0727418	0.0826168	0.0640428	0.0710847	0.0466205	0.0241642
751.989	0.1769	-0.000355217	0.170283	0.180535	0.158042	0.17885	0.134665	0.140065	0.126765	0.109636	0.116564	0.087507	0.0823663	0.0801544	0.0855189	0.0706412	0.0807061	0.0631787	0.0705581	0.0456831	0.0225095
751	0.1769	0.00148843	0.172266	0.181499	0.160151	0.180879	0.136565	0.142508	0.127907	0.110538	0.118479	0.0884353	0.0838419	0.0811582	0.086179	0.0710927	0.0823043	0.0639401	0.0710508	0.0456641	0.0237339
750.011	0.1817	0.000958527	0.1735	0.183304	0.161112	0.181989	0.136323	0.142079	0.128666	0.112936	0.118778	0.0897524	0.0839405	0.082235	0.0876061	0.0721176	0.0826154	0.0644226	0.0698212	0.0460937	0.0233855
748.986	0.1823	0.000814048	0.173805	0.182428	0.160972	0.183299	0.137348	0.143111	0.128605	0.111854	0.119107	0.0883384	0.0837098	0.081143	0.0868153	0.0713904	0.0821712	0.0633134	0.0707648	0.0459965	0.0224735
747.996	0.1852	0.000419322	0.174675	0.185004	0.161839	0.183968	0.137675	0.143444	0.130027	0.113594	0.11977	0.0891275	0.0844021	0.0825773	0.0876203	0.0715891	0.0830235	0.0639865	0.0712389	0.046419	0.023573
747.006	0.1836	0.000457206	0.176151	0.184436	0.162465	0.183658	0.138024	0.143908	0.130276	0.113338	0.120004	0.0897147	0.0849134	0.0813563	0.0872238	0.0724157	0.0826836	0.0636812	0.0701629	0.0462816	0.0228498
746.015	0.1864	0.000710763	0.17637	0.186111	0.162688	0.186019	0.138829	0.143944	0.130422	0.113479	0.120395	0.0899412	0.0849057	0.0826325	0.0875207	0.0722971	0.0830534	0.0642865	0.0705521	0.045888	0.0228863
744.989	0.1845	0.00111022	0.177807	0.187271	0.164613	0.187454	0.140117	0.144464	0.131473	0.114644	0.121063	0.0914438	0.0854527	0.0828497	0.0884737	0.0727763	0.0838018	0.0652657	0.0706666	0.0464334	0.0239333
743.998	0.1867	0.000753002	0.178628	0.188912	0.165305	0.187082	0.140774	0.145855	0.132543	0.114525	0.121344	0.0905985	0.0857854	0.0833093	0.0881225	0.0732824	0.0844927	0.0652427	0.0711275	0.0461894	0.0235756
743.006	0.1898	0.000678198	0.180151	0.189202	0.166342	0.188275	0.141845	0.144799	0.132829	0.115969	0.122211	0.090956	0.0858073	0.0843886	0.0890198	0.0733408	0.0848062	0.065287	0.0716196	0.0471193	0.0238779
742.014	0.1859	0.000874869	0.180589	0.190148	0.166706	0.189184	0.14109	0.145385	0.132094	0.116296	0.122439	0.0914983	0.0859169	0.0845263	0.0879435	0.0741515	0.0852098	0.065037	0.070749	0.0465326	0.0236866
740.986	0.1883	0.0013708	0.181589	0.191135	0.167696	0.189645	0.142584	0.145556	0.132788	0.116837	0.12371	0.091946	0.0864127	0.0843082	0.0894645	0.0741319	0.0848656	0.0651468	0.0713115	0.0468033	0.0240678
739.994	0.1896	-4.13e-05	0.181507	0.191358	0.168191	0.189679	0.141682	0.1457	0.133447	0.11575	0.123126	0.0909833	0.0855108	0.084358	0.0888876	0.0730437	0.0849913	0.0645912	0.0699868	0.0461183	0.0235029
739.001	0.1889	0.000658624	0.182684	0.192382	0.16908	0.190881	0.143001	0.14668	0.13357	0.116339	0.123354	0.0926602	0.0861082	0.0847656	0.0897026	0.0735794	0.0853124	0.0652877	0.070749	0.0466925	0.0234599
738.007	0.1937	0.000422405	0.18391	0.192662	0.169892	0.19145	0.143322	0.147342	0.133773	0.117571	0.124208	0.0921508	0.0862413	0.0855589	0.089605	0.0744106	0.0853096	0.0648176	0.0706107	0.0460073	0.0240084
737.013	0.1919	0.000683591	0.184	0.192088	0.169985	0.193359	0.143539	0.14682	0.134109	0.117066	0.124325	0.0922552	0.0871758	0.0845883	0.0887107	0.0735175	0.0850011	0.0654202	0.0698736	0.0455998	0.0229155
735.984	0.1931	0.00113526	0.185264	0.194316	0.17131	0.193538	0.143712	0.147732	0.135156	0.118045	0.12514	0.0919086	0.0875057	0.0855178	0.089275	0.0733984	0.0857284	0.065435	0.0701222	0.046048	0.0240529
734.989	0.1924	0.000947813	0.185201	0.194782	0.171339	0.193946	0.144394	0.148286	0.135361	0.118876	0.124473	0.0929969	0.0871789	0.0861729	0.0894728	0.0744223	0.0859732	0.0655376	0.0705051	0.0456714	0.0233745
733.995	0.1931	0.000683694	0.186667	0.195742	0.172842	0.194814	0.145587	0.148689	0.135903	0.118677	0.124945	0.0931615	0.0878549	0.086838	0.0898821	0.0749378	0.08661	0.0654552	0.0703354	0.0461017	0.024277
732.999	0.1961	0.00094719	0.187394	0.196241	0.17342	0.195897	0.146052	0.149436	0.136047	0.119476	0.125778	0.0931708	0.08787	0.0870798	0.089829	0.0753045	0.0874485	0.0655055	0.070397	0.0463396	0.0242085
732.004	0.1969	-7.04e-05	0.187024	0.195703	0.173078	0.195576	0.144782	0.148204	0.135958	0.119229	0.12551	0.092543	0.0871177	0.0856924	0.0893972	0.0740238	0.0862937	0.0649037	0.069069	0.0451623	0.023546
731.008	0.1982	0.000610483	0.189472	0.197511	0.174672	0.196585	0.146113	0.149205	0.136618	0.119889	0.126152	0.093941	0.0883456	0.0868316	0.0898767	0.0750137	0.0876797	0.0656087	0.0696824	0.0455587	0.0238505
730.012	0.1972	0.000453034	0.189603	0.19806	0.175306	0.197688	0.146513	0.149624	0.137434	0.120035	0.126212	0.0935927	0.0875063	0.087494	0.0902802	0.0753996	0.087423	0.0656737	0.0695296	0.0455676	0.0235501
729.015	0.1992	0.000277327	0.189556	0.199276	0.176222	0.197734	0.147169	0.149744	0.13815	0.120273	0.126159	0.0936741	0.0883568	0.0873483	0.0909492	0.0751303	0.0875555	0.0654448	0.0697968	0.0456736	0.0236361
727.983	0.1992	0.000725127	0.190635	0.200727	0.176395	0.198626	0.14755	0.151126	0.138804	0.121261	0.126976	0.0937367	0.0888161	0.0877439	0.0902917	0.0759515	0.0887974	0.065694	0.0695244	0.0452209	0.0239763
726.986	0.1997	0.000278208	0.190627	0.199572	0.176609	0.198853	0.147441	0.150422	0.137948	0.120631	0.126877	0.0938627	0.0876521	0.087691	0.0902691	0.0756751	0.088029	0.0652257	0.0688014	0.0445343	0.0233613
725.988	0.1994	0.000429842	0.192155	0.200382	0.177822	0.199739	0.148169	0.151774	0.139373	0.120978	0.127198	0.0942885	0.0887321	0.0878031	0.0899709	0.0751612	0.088848	0.0649016	0.0689577	0.0453769	0.0234455
724.99	0.2026	0.000263755	0.193049	0.201653	0.177855	0.200515	0.148228	0.151754	0.139377	0.121596	0.127604	0.0951719	0.0890947	0.0878759	0.0910845	0.0761948	0.0893223	0.0649999	0.0692656	0.0452546	0.0239935
723.992	0.2019	0.000834588	0.193485	0.202063	0.178839	0.200763	0.148397	0.151906	0.140426	0.121472	0.127489	0.0950292	0.0890502	0.0883908	0.0910749	0.076105	0.0895162	0.0654004	0.0688567	0.0459525	0.0242553
722.993	0.2023	0.000455262	0.194047	0.202951	0.179153	0.200715	0.149024	0.152176	0.139648	0.121864	0.127261	0.0949004	0.0888864	0.0891529	0.0910043	0.0759423	0.0897007	0.0654627	0.0690375	0.0451912	0.023489
721.994	0.2045	0.000640969	0.194371	0.203234	0.180198	0.201704	0.149688	0.152791	0.141	0.122328	0.127814	0.0960183	0.0893437	0.0882457	0.0917777	0.0771556	0.0897367	0.0655068	0.068979	0.0452155	0.0238588
720.995	0.2037	0.000911391	0.195637	0.20375	0.180497	0.203279	0.149633	0.153254	0.141334	0.122404	0.127994	0.0956661	0.0894582	0.0895456	0.0919957	0.0766514	0.0902491	0.0648297	0.0690949	0.0456186	0.0239103
719.996	0.2014	0.0013942	0.196651	0.203345	0.180577	0.200346	0.149448	0.152104	0.141638	0.121429	0.126418	0.0952434	0.0882775	0.0890064	0.0906987	0.073481	0.0909063	0.0639448	0.0670424	0.0426734	0.0248866
718.995	0.204	0.000957775	0.197266	0.205878	0.181874	0.20404	0.151017	0.154106	0.142772	0.123334	0.127962	0.0971286	0.0899566	0.0896977	0.0920915	0.0774147	0.0910052	0.0654151	0.0687754	0.0456271	0.0245256
717.995	0.2044	0.000684265	0.197372	0.206276	0.181859	0.204215	0.151081	0.153977	0.142681	0.123386	0.128087	0.096483	0.0895395	0.0894522	0.0921346	0.0771677	0.0910853	0.0651389	0.0683116	0.0456432	0.0244207
716.995	0.204	0.000282508	0.197733	0.206891	0.182902	0.204721	0.151705	0.154436	0.143212	0.123542	0.127928	0.0965873	0.0898843	0.089661	0.0919194	0.07689	0.0905853	0.0651559	0.0686093	0.0455649	0.0241646
715.994	0.2082	0.000316597	0.198983	0.207448	0.18401	0.2063	0.151975	0.15533	0.144493	0.124069	0.128524	0.0977519	0.0908486	0.0900562	0.0925395	0.0779318	0.092101	0.0650548	0.0685738	0.0456536	0.0248958
714.992	0.2052	0.000657328	0.19987	0.208212	0.18443	0.206477	0.152738	0.155318	0.144862	0.123961	0.12885	0.0978707	0.0907384	0.0904605	0.0922172	0.0777669	0.0919154	0.0650965	0.0689369	0.0457932	0.024682
713.991	0.2073	0.000953909	0.200463	0.209154	0.185019	0.207199	0.153426	0.156173	0.145653	0.124418	0.128674	0.098043	0.0910705	0.0907419	0.0928027	0.0779707	0.092609	0.0655372	0.0687563	0.0458968	0.0245668
712.989	0.2089	0.000142241	0.200386	0.208684	0.184584	0.20725	0.153454	0.155851	0.145596	0.124736	0.128176	0.0976668	0.0904672	0.0905725	0.0926764	0.0771363	0.0922835	0.0650748	0.0684304	0.0446278	0.0243705
711.986	0.2079	6.531520921E-005	0.20112	0.209813	0.186772	0.20795	0.153885	0.157179	0.146096	0.12463	0.128791	0.0977034	0.0916542	0.0910752	0.0929913	0.0773868	0.0921099	0.0648643	0.0683192	0.0452277	0.0246058
710.984	0.2097	0.00021312	0.202188	0.210438	0.186744	0.208032	0.153147	0.156923	0.14643	0.125358	0.128187	0.0981763	0.0912433	0.0909499	0.0934003	0.0779879	0.0928068	0.0650734	0.0682766	0.0455678	0.0244669
710.016	0.2094	0.000662202	0.202499	0.210356	0.18692	0.207881	0.154267	0.157492	0.147084	0.125321	0.128287	0.0981462	0.0913686	0.09072	0.0932657	0.078186	0.092888	0.0654251	0.0676842	0.0451961	0.0244202
709.013	0.211	0.000257797	0.203092	0.211507	0.187408	0.209155	0.154559	0.157596	0.147972	0.126177	0.128611	0.0988237	0.0918803	0.0912786	0.0938355	0.078451	0.0939542	0.0654044	0.0684251	0.0454946	0.0247321
708.009	0.2124	-0.000124701	0.203382	0.211966	0.187296	0.210162	0.154212	0.157465	0.147529	0.125872	0.128307	0.0980519	0.0916483	0.091613	0.0932918	0.0780455	0.0935092	0.0648633	0.0674511	0.0449151	0.0242101
707.005	0.211	0.000558305	0.204384	0.213849	0.188199	0.209497	0.155194	0.158791	0.148736	0.126128	0.129005	0.0978662	0.0916807	0.0919932	0.093275	0.0781973	0.0936126	0.0652024	0.0680592	0.0455741	0.0247607
706.001	0.2129	0.000494652	0.204895	0.213628	0.188915	0.209764	0.155616	0.158948	0.148509	0.126676	0.128515	0.0987687	0.0923276	0.0921195	0.093693	0.0778281	0.0937823	0.0648891	0.0675418	0.0450292	0.0242212
704.996	0.2139	0.000481591	0.205898	0.214013	0.189713	0.210826	0.156025	0.159398	0.150128	0.126967	0.1292	0.09852	0.0924755	0.0920495	0.0945679	0.0786509	0.0939271	0.0657594	0.0681852	0.0451309	0.0246264
703.991	0.2135	0.000777041	0.206496	0.215081	0.190046	0.211771	0.156587	0.159352	0.150355	0.128255	0.128919	0.0990635	0.0926299	0.092479	0.0936339	0.0786549	0.0948329	0.06551	0.0681014	0.0451267	0.0247492
702.986	0.2158	0.00049574	0.207285	0.215351	0.189886	0.211024	0.156781	0.159804	0.14931	0.127304	0.128929	0.0992328	0.0929166	0.0921765	0.0942283	0.0785065	0.0937912	0.0651745	0.0674899	0.0448922	0.0242495
702.016	0.2179	0.000452645	0.207082	0.215123	0.189695	0.210934	0.156341	0.159643	0.149688	0.126706	0.128018	0.0980707	0.0922528	0.0913701	0.0933921	0.0779338	0.0936267	0.0647975	0.0667779	0.0445579	0.0242292
701.01	0.2152	0.000800303	0.208652	0.215924	0.191953	0.212209	0.157709	0.160205	0.150975	0.128468	0.128468	0.0996502	0.0924477	0.0924448	0.0939879	0.0784283	0.0939592	0.0652623	0.0676983	0.0447937	0.0241497
700.004	0.2143	0.000357451	0.208774	0.216777	0.191434	0.212832	0.157617	0.160588	0.150748	0.127901	0.128765	0.0992148	0.0929156	0.092508	0.0938949	0.0787274	0.0942099	0.0652968	0.067319	0.045145	0.0238518
698.997	0.2184	-0.000124752	0.209551	0.218369	0.193026	0.214575	0.158925	0.162251	0.151564	0.129009	0.12994	0.10011	0.0941177	0.0933091	0.0949974	0.079823	0.0955978	0.0659228	0.0683007	0.0454342	0.0249158
697.99	0.2185	-0.000541921	0.211001	0.218393	0.19342	0.214311	0.159412	0.162207	0.151299	0.128463	0.129552	0.100184	0.0937793	0.0931466	0.0948378	0.0788033	0.0953758	0.0657703	0.0684421	0.0449411	0.0245484
696.983	0.2173	-5.68e-05	0.210598	0.219659	0.19384	0.214165	0.160381	0.162623	0.15277	0.129696	0.130195	0.0999025	0.0944802	0.09267	0.0951297	0.0793068	0.0952712	0.0659339	0.067913	0.0456091	0.0250363
696.012	0.2183	0.00014048	0.212477	0.219792	0.19475	0.21601	0.159902	0.162273	0.15227	0.130156	0.129607	0.0998243	0.0945094	0.0933204	0.0957251	0.0794577	0.0959364	0.0652384	0.0670862	0.0459106	0.0249839
695.004	0.2176	0.000780386	0.213323	0.220968	0.195704	0.218169	0.161846	0.163647	0.153788	0.13116	0.131189	0.100698	0.095664	0.0943771	0.0963469	0.0801118	0.0965352	0.0666669	0.0683172	0.0448485	0.0259265
693.995	0.2209	0.00107783	0.214413	0.222831	0.196217	0.218347	0.161911	0.164016	0.15471	0.13111	0.13082	0.100816	0.095704	0.0947654	0.0966822	0.0801719	0.0964877	0.0668657	0.068618	0.0455501	0.025654
692.987	0.2207	5.669397069E-005	0.214088	0.221077	0.196623	0.218258	0.162264	0.163776	0.152787	0.130149	0.130915	0.100692	0.0944626	0.0934438	0.0957246	0.0801185	0.095819	0.06564	0.0677155	0.0450729	0.0245778
692.014	0.2244	0.000243863	0.216431	0.22321	0.198104	0.217794	0.162422	0.164395	0.155345	0.130683	0.130693	0.100554	0.0953747	0.0931738	0.0956833	0.080728	0.0958214	0.0662373	0.0676214	0.0451356	0.0247891
691.005	0.2234	0.000473635	0.216103	0.224516	0.197837	0.219659	0.162565	0.165634	0.155433	0.132018	0.131653	0.10102	0.0955934	0.0935404	0.0959093	0.0806054	0.0966731	0.0664633	0.0680121	0.04616	0.0254194
689.995	0.2256	5.309536573E-005	0.216477	0.224572	0.198185	0.218772	0.162968	0.164508	0.155692	0.131151	0.13136	0.101081	0.095937	0.0939573	0.0958014	0.0804441	0.0961926	0.0666589	0.067721	0.044257	0.0251223
688.985	0.2231	0.000278726	0.218028	0.226329	0.199308	0.220116	0.163868	0.165713	0.155624	0.132492	0.131106	0.101805	0.0962321	0.0945381	0.0947361	0.0801838	0.0971809	0.0667542	0.0674552	0.045153	0.0251395
688.011	0.228	0.000581659	0.21958	0.226604	0.200855	0.221404	0.165121	0.165791	0.156346	0.132747	0.131551	0.101689	0.0963191	0.0948469	0.0956908	0.0813647	0.0967731	0.0670194	0.0679738	0.0454299	0.0250367
687	0.228	0.000364368	0.219518	0.227567	0.200051	0.221972	0.165216	0.165583	0.156675	0.132052	0.131836	0.101379	0.0957179	0.0949082	0.0952746	0.0802646	0.0959124	0.0656211	0.0674574	0.0440427	0.0250717
685.99	0.2287	0.000597678	0.221348	0.229393	0.201309	0.223245	0.166192	0.166943	0.158854	0.133505	0.132493	0.102172	0.0964509	0.0947489	0.0963213	0.0819749	0.097387	0.0674576	0.0678977	0.0452925	0.0263942
685.015	0.2301	0.000236481	0.221647	0.228402	0.201725	0.221605	0.165481	0.166235	0.158071	0.132367	0.132183	0.101991	0.0961996	0.09457	0.0957136	0.0804693	0.0955513	0.0660777	0.0668722	0.0442498	0.0248854
684.003	0.2304	0.000159409	0.223394	0.230676	0.202142	0.223445	0.1664	0.167352	0.159015	0.133797	0.132774	0.101953	0.0963802	0.0945785	0.0960422	0.0804615	0.0965792	0.0665669	0.0675324	0.0444041	0.0249318
682.991	0.2314	0.000224023	0.223579	0.230634	0.203583	0.224385	0.166364	0.167677	0.159195	0.134561	0.131909	0.101876	0.0967327	0.0949741	0.0958823	0.0809085	0.0970707	0.0668174	0.0674007	0.0445701	0.0249973
682.015	0.2337	0.000421421	0.225448	0.232853	0.204873	0.225928	0.167387	0.168775	0.160696	0.134661	0.132935	0.103612	0.0976577	0.0950909	0.096192	0.081996	0.0969032	0.0675588	0.0673877	0.0448262	0.025201
681.003	0.2345	2.179653166E-005	0.22645	0.234233	0.20508	0.22749	0.169259	0.17017	0.161041	0.135809	0.133743	0.104277	0.097363	0.096497	0.0971906	0.0822552	0.0974255	0.0681021	0.0679386	0.045595	0.0254122
679.99	0.2337	-0.000221476	0.22697	0.234904	0.206378	0.226628	0.168335	0.17016	0.161276	0.135354	0.133775	0.103831	0.0982121	0.095875	0.0968292	0.0820978	0.0970791	0.0673207	0.0676259	0.0450703	0.0251457
679.013	0.2361	-6.12e-05	0.229117	0.236769	0.207252	0.228887	0.169398	0.171114	0.163329	0.136535	0.134645	0.104116	0.0992761	0.0970503	0.0972156	0.0826092	0.0973851	0.0685822	0.0678644	0.0459894	0.0257223
678	0.2368	0.000265749	0.229664	0.23704	0.208197	0.228677	0.169976	0.171128	0.161387	0.136508	0.134519	0.104351	0.0985256	0.0960964	0.0961914	0.0822071	0.0973055	0.0676824	0.0669546	0.0453291	0.0251152
676.986	0.2374	0.000113758	0.231165	0.238768	0.208352	0.229943	0.170568	0.172066	0.163537	0.136746	0.134958	0.105129	0.0990442	0.0969124	0.0971115	0.0826648	0.0972293	0.0680727	0.0678278	0.0459093	0.0248843
676.008	0.2379	0.000122121	0.232305	0.239096	0.210622	0.231325	0.171504	0.173225	0.163631	0.137294	0.1353	0.105033	0.0990782	0.0973326	0.0966632	0.0816491	0.0976507	0.0679213	0.0669968	0.0446591	0.0255838
674.994	0.2379	-1.56e-05	0.233762	0.239133	0.210106	0.231584	0.172264	0.173143	0.165209	0.137866	0.135685	0.105508	0.0992063	0.0973638	0.0967558	0.0821354	0.0969995	0.0688116	0.0675525	0.0455154	0.0253153
674.015	0.2414	0.000313644	0.234919	0.240751	0.211767	0.231818	0.172414	0.173935	0.1657	0.139505	0.135622	0.106128	0.0997842	0.0980125	0.0973719	0.0829414	0.0981625	0.0684239	0.0671095	0.0456428	0.0253482
673	0.2433	0.000202993	0.235884	0.243196	0.213383	0.233463	0.173802	0.174737	0.166558	0.139732	0.1361	0.106029	0.0997482	0.097959	0.0976713	0.0832803	0.0987233	0.0687188	0.0670238	0.0453342	0.0252976
671.985	0.2447	-0.000270165	0.237015	0.244591	0.21376	0.234953	0.173769	0.175198	0.166602	0.140573	0.136418	0.105932	0.0997503	0.0984174	0.0976452	0.0827648	0.0982318	0.0687775	0.0659906	0.0450608	0.0257509
671.006	0.2451	0.000239252	0.239031	0.246831	0.216028	0.236522	0.175944	0.176242	0.167068	0.141444	0.138088	0.107998	0.101514	0.0990807	0.0986406	0.0835939	0.0987751	0.0688182	0.0673512	0.0459518	0.0260396
669.99	0.2449	0.00019468	0.240731	0.2477	0.217095	0.238078	0.177021	0.177433	0.168674	0.141345	0.13751	0.107081	0.101929	0.0993267	0.0991232	0.0841533	0.0987461	0.0693037	0.0677013	0.0468413	0.0264578
669.01	0.2483	0.000512663	0.242273	0.249285	0.217385	0.23847	0.177927	0.178504	0.168869	0.14194	0.138375	0.108581	0.101825	0.0993175	0.0985198	0.0843914	0.0987147	0.0694535	0.067325	0.0459128	0.0258015
667.993	0.2493	0.000447696	0.244974	0.250427	0.218889	0.240961	0.179489	0.17981	0.170133	0.142729	0.138153	0.10867	0.102811	0.100891	0.0998342	0.0849318	0.0991465	0.070393	0.0681952	0.0462215	0.0260719
667.013	0.253	0.000802637	0.245553	0.252075	0.220964	0.240877	0.179775	0.180095	0.171811	0.143603	0.13914	0.108646	0.103351	0.100495	0.0994235	0.0842448	0.0997897	0.0703827	0.06769	0.0466295	0.0264304
665.996	0.2509	0.000539799	0.24721	0.252672	0.223086	0.243119	0.180563	0.18127	0.172132	0.144014	0.138531	0.109274	0.10294	0.100448	0.100129	0.084885	0.0996036	0.0703541	0.0676942	0.0458908	0.0264686
665.015	0.2554	0.000862107	0.248917	0.253922	0.22349	0.243334	0.182043	0.181718	0.172973	0.145081	0.139499	0.109624	0.103094	0.101178	0.0997317	0.0851964	0.0998336	0.0701498	0.0676877	0.0464942	0.0261904
663.997	0.2539	0.000395796	0.252037	0.256751	0.225563	0.246177	0.182845	0.182788	0.173812	0.145698	0.138767	0.110341	0.103258	0.10146	0.0996192	0.0849845	0.100158	0.0696719	0.0679227	0.0465701	0.0261972
663.015	0.2572	0.000263418	0.251927	0.258066	0.226853	0.245286	0.182979	0.183088	0.173988	0.145587	0.139579	0.110244	0.103609	0.100403	0.098966	0.0847603	0.0993744	0.0691847	0.0670246	0.0456521	0.0259217
661.997	0.2581	0.000953987	0.254571	0.260712	0.228592	0.248361	0.185029	0.184282	0.17541	0.146956	0.140362	0.111595	0.104293	0.10191	0.100017	0.0856219	0.100445	0.069558	0.068289	0.0468051	0.0265716
661.014	0.2619	0.000689735	0.256575	0.261632	0.229957	0.249898	0.186141	0.185483	0.176852	0.147278	0.140475	0.111677	0.10444	0.101949	0.100436	0.0861948	0.100254	0.0698948	0.0679906	0.046556	0.0270365
659.995	0.2623	0.000191728	0.25768	0.264044	0.232008	0.251881	0.18731	0.186513	0.176727	0.147857	0.141866	0.112529	0.105657	0.102735	0.100706	0.0871917	0.101127	0.0709958	0.0680487	0.0473947	0.026839
659.012	0.2638	2.472180313E-005	0.258985	0.265396	0.23339	0.253146	0.188779	0.188439	0.177757	0.148927	0.142106	0.11292	0.1064	0.102584	0.100443	0.0868122	0.101213	0.0703664	0.0685567	0.046522	0.0267405
657.993	0.2645	0.000920263	0.261315	0.266852	0.23564	0.253688	0.189987	0.189181	0.179065	0.149807	0.142921	0.113515	0.106018	0.103084	0.100455	0.0869621	0.101095	0.0711574	0.068064	0.0463265	0.0265383
657.009	0.268	0.00103802	0.263817	0.269523	0.237064	0.255069	0.190533	0.190279	0.180743	0.15042	0.143793	0.114169	0.106821	0.103077	0.100707	0.0871403	0.10128	0.0707275	0.0677186	0.046453	0.0268588
655.989	0.2694	0.000377141	0.266265	0.270347	0.237799	0.256572	0.191996	0.190905	0.181111	0.150626	0.143395	0.11435	0.107047	0.103915	0.101353	0.0871502	0.10176	0.0701503	0.0682626	0.0469384	0.0272602
655.005	0.2699	0.000617716	0.267864	0.272828	0.239984	0.257847	0.193636	0.192565	0.181674	0.151406	0.143664	0.114957	0.107459	0.103747	0.101868	0.0877707	0.101884	0.0709493	0.0689687	0.0471129	0.026521
653.984	0.2714	-0.000214231	0.269227	0.275102	0.241968	0.25839	0.19353	0.192863	0.182026	0.152296	0.144691	0.115016	0.107419	0.104126	0.100833	0.0879264	0.100986	0.0706468	0.067828	0.0465575	0.0263584
653	0.2761	8.509551117E-005	0.272572	0.275995	0.244318	0.260518	0.195468	0.194521	0.183411	0.153271	0.144463	0.116321	0.108056	0.104911	0.102018	0.0884899	0.102159	0.0709476	0.0687766	0.0473918	0.0266722
652.015	0.2739	0.000618805	0.273583	0.278738	0.24633	0.26241	0.197901	0.196297	0.185025	0.15356	0.146049	0.117321	0.108601	0.105195	0.10215	0.0892559	0.103114	0.0713475	0.0696063	0.047618	0.0272869
650.993	0.2789	0.000463192	0.27606	0.280853	0.248177	0.264375	0.198756	0.197307	0.185638	0.154355	0.146072	0.117823	0.109404	0.105744	0.102909	0.0891819	0.103199	0.0710856	0.0689398	0.0482869	0.027278
650.007	0.2805	0.000371519	0.277427	0.282363	0.250182	0.265032	0.19843	0.197754	0.186168	0.154433	0.145887	0.117934	0.109472	0.105943	0.102347	0.0891584	0.102252	0.0706	0.0686226	0.0470614	0.0266672
648.985	0.2853	0.00102409	0.280943	0.28482	0.251776	0.26732	0.20157	0.199604	0.188618	0.155943	0.146486	0.120043	0.110606	0.107279	0.103677	0.0903211	0.104149	0.0718596	0.0695037	0.0481984	0.0277133
647.999	0.2866	0.000699666	0.282859	0.28737	0.254114	0.269059	0.203544	0.20099	0.188966	0.157241	0.148006	0.120028	0.110912	0.106843	0.103938	0.0899764	0.103906	0.0725259	0.0694686	0.0480872	0.0283112
647.013	0.2885	0.000370353	0.284909	0.289161	0.255897	0.269718	0.204375	0.201643	0.189714	0.157312	0.146929	0.120205	0.110998	0.106761	0.103704	0.0898629	0.103793	0.0721943	0.0692243	0.0480951	0.0272485
645.989	0.2912	7.385894423E-005	0.286745	0.292076	0.257407	0.272097	0.204951	0.203555	0.190972	0.157762	0.147896	0.120239	0.110765	0.107079	0.10392	0.0907308	0.10334	0.0718773	0.0688142	0.0474555	0.0271501
645.002	0.293	0.000756866	0.290068	0.294197	0.259857	0.274076	0.206788	0.204927	0.191479	0.158859	0.14936	0.12063	0.111267	0.107344	0.10453	0.0910213	0.104038	0.0718653	0.0695775	0.048135	0.0280415
644.015	0.2969	0.000715326	0.292726	0.296684	0.262519	0.276449	0.208995	0.206858	0.192513	0.16004	0.149227	0.121627	0.112752	0.108512	0.104765	0.090848	0.104425	0.0726066	0.0696483	0.0481695	0.0278234
642.991	0.2995	0.000555713	0.295295	0.299036	0.263894	0.277375	0.209936	0.206862	0.193183	0.160859	0.149761	0.122579	0.112799	0.108237	0.104899	0.0916131	0.103967	0.0725969	0.069685	0.0480785	0.0277888
642.003	0.3007	-0.000108914	0.297217	0.301416	0.266138	0.278938	0.211376	0.208336	0.194078	0.161003	0.150029	0.122644	0.112515	0.108616	0.105055	0.0917411	0.104842	0.072359	0.0698974	0.0480415	0.027746
641.015	0.3049	0.000274271	0.300496	0.303723	0.268557	0.282024	0.213284	0.209871	0.195012	0.161758	0.150326	0.123688	0.112792	0.109225	0.105388	0.0914283	0.104803	0.0729992	0.0705469	0.0481251	0.027582
639.99	0.3068	0.000113499	0.304159	0.30669	0.271721	0.284002	0.215698	0.211666	0.196487	0.162593	0.152014	0.124859	0.114737	0.109701	0.105809	0.092158	0.105035	0.0733438	0.0697228	0.0484772	0.0282182
639.001	0.3084	0.000454537	0.305978	0.309388	0.273027	0.284456	0.216671	0.213021	0.197294	0.163999	0.152029	0.124554	0.114151	0.109593	0.106216	0.0928064	0.105469	0.0725491	0.0697926	0.047726	0.0273966
638.012	0.3129	0.000356518	0.309122	0.311462	0.275501	0.286395	0.218442	0.213613	0.197982	0.164921	0.152556	0.125874	0.11472	0.110578	0.106462	0.0928747	0.105131	0.0738807	0.0699967	0.0482708	0.027876
636.986	0.3141	0.000555946	0.311815	0.314384	0.278514	0.288922	0.220655	0.216189	0.200508	0.16674	0.154541	0.126677	0.116013	0.110496	0.106998	0.0941066	0.106543	0.0742487	0.0707445	0.0486965	0.0283049
635.997	0.3172	0.00038525	0.314496	0.31629	0.280781	0.291009	0.22181	0.216947	0.201228	0.167584	0.153869	0.127398	0.115816	0.111312	0.106381	0.0935991	0.105873	0.0734845	0.0706217	0.048744	0.0278513
635.007	0.319	0.000278156	0.317798	0.320948	0.283677	0.292853	0.224289	0.218966	0.202282	0.168524	0.154914	0.128356	0.116343	0.111874	0.107859	0.0955161	0.106901	0.0745586	0.0711423	0.0493611	0.0285102
634.017	0.3236	8.550976781E-005	0.320307	0.321659	0.28585	0.294405	0.224819	0.220205	0.202243	0.1686	0.155085	0.128964	0.117185	0.111941	0.107788	0.0941871	0.106535	0.0743849	0.0704226	0.0485089	0.0284272
632.99	0.3225	0.000655383	0.323386	0.324785	0.288265	0.296511	0.22704	0.221289	0.204368	0.169643	0.155563	0.129572	0.117308	0.111808	0.108181	0.0946996	0.107255	0.0745314	0.0703479	0.0493849	0.0282688
631.999	0.326	0.000725076	0.326678	0.327462	0.291052	0.298583	0.228645	0.223465	0.206071	0.171022	0.156192	0.13028	0.118255	0.112731	0.108718	0.0949242	0.106847	0.0748977	0.0711237	0.0491694	0.0284273
631.008	0.3272	0.000135974	0.329043	0.330161	0.293068	0.302223	0.230263	0.22417	0.205806	0.171394	0.15658	0.130941	0.118122	0.113059	0.10841	0.0951732	0.107141	0.0750119	0.0703907	0.0489209	0.0279632
630.017	0.3301	0.000747894	0.332442	0.332782	0.296362	0.304077	0.232117	0.225953	0.207799	0.173137	0.157743	0.132235	0.119068	0.113471	0.109335	0.0958121	0.107859	0.0755184	0.0713826	0.049402	0.0287577
628.989	0.3338	0.000604029	0.334742	0.335915	0.298229	0.305799	0.233555	0.226697	0.208209	0.173689	0.15689	0.132174	0.119176	0.114063	0.108686	0.095392	0.107323	0.0753918	0.0711714	0.049012	0.0284814
627.997	0.3356	0.000267329	0.338352	0.337724	0.299891	0.307131	0.235088	0.227527	0.209497	0.175017	0.158009	0.13275	0.119578	0.114027	0.109523	0.0963712	0.10798	0.0756706	0.0716016	0.0492475	0.0285935
627.005	0.3385	0.0005617	0.341047	0.341308	0.303852	0.310743	0.236712	0.22987	0.210969	0.175713	0.159199	0.134627	0.121152	0.114846	0.110353	0.0973428	0.109017	0.0767009	0.0719878	0.0503111	0.0297108
626.013	0.342	0.000556361	0.343914	0.343212	0.305849	0.311874	0.238661	0.231247	0.212315	0.177028	0.159935	0.134919	0.121533	0.114911	0.110995	0.0972129	0.108576	0.0767686	0.07199	0.0501663	0.0293004
624.983	0.344	0.000710944	0.347675	0.346777	0.308418	0.313537	0.241298	0.232292	0.213143	0.176806	0.159927	0.135488	0.12139	0.115283	0.110611	0.0968996	0.108615	0.0768499	0.0721743	0.0505608	0.0296024
623.99	0.3495	0.000504733	0.349544	0.349186	0.310551	0.315701	0.242812	0.234055	0.214026	0.178538	0.160657	0.136264	0.122285	0.116118	0.111082	0.0973288	0.108787	0.0773299	0.0715984	0.0499889	0.02944
622.997	0.3522	0.000154877	0.352896	0.351436	0.312636	0.317105	0.243602	0.234752	0.214347	0.178967	0.160893	0.13697	0.12167	0.115837	0.111151	0.0978975	0.109059	0.0769173	0.0713978	0.0498325	0.0289685
622.004	0.3546	0.000334653	0.355708	0.353686	0.314957	0.318731	0.245458	0.236432	0.215517	0.179184	0.161577	0.137112	0.122928	0.11541	0.111986	0.0980363	0.108851	0.0771193	0.0718128	0.050023	0.0293757
621.01	0.3592	0.000409398	0.359387	0.357301	0.317968	0.321275	0.247044	0.237411	0.216757	0.18056	0.161457	0.137996	0.123304	0.116632	0.112483	0.0979984	0.110048	0.0774974	0.0718676	0.0500841	0.02894
620.016	0.3616	0.000499265	0.36289	0.360897	0.320886	0.323752	0.249393	0.238746	0.218151	0.181498	0.162592	0.139178	0.124002	0.117597	0.113072	0.0991314	0.109751	0.0780889	0.0721984	0.0504868	0.0299476
618.985	0.3655	8.878977496E-006	0.36535	0.363005	0.322715	0.325078	0.250099	0.240007	0.218394	0.183141	0.163424	0.139062	0.124258	0.117302	0.112492	0.0987848	0.110008	0.077596	0.0721832	0.0501626	0.0295
617.99	0.3667	0.000939356	0.369487	0.366354	0.325064	0.329072	0.2533	0.242004	0.220061	0.183339	0.164025	0.14029	0.125317	0.118012	0.113033	0.0996171	0.110617	0.0784915	0.0721613	0.0507099	0.0297363
616.995	0.3706	0.000711359	0.371834	0.368949	0.328433	0.330601	0.254467	0.2431	0.221477	0.185077	0.164985	0.140726	0.125565	0.118556	0.113928	0.100049	0.110643	0.0784222	0.0724634	0.0511765	0.0298834
616	0.3758	0.000336596	0.374339	0.372193	0.331505	0.331998	0.255809	0.243853	0.221888	0.185044	0.165159	0.141359	0.125274	0.118383	0.114014	0.099604	0.110366	0.07847	0.0719144	0.0506406	0.0295444
615.005	0.3743	0.00026062	0.378379	0.37499	0.333547	0.3342	0.257657	0.244702	0.223519	0.18583	0.165572	0.141857	0.126179	0.118524	0.113873	0.100946	0.110345	0.0788537	0.0721969	0.0508275	0.0297923
614.009	0.3789	0.00037227	0.38088	0.377275	0.334667	0.336095	0.259475	0.247055	0.223427	0.186693	0.166501	0.141878	0.126732	0.119328	0.114442	0.100438	0.111039	0.0783183	0.0721937	0.0502447	0.0298299
613.013	0.3836	0.000600789	0.384262	0.379602	0.338346	0.337478	0.261006	0.247237	0.224308	0.187456	0.166563	0.142601	0.126938	0.119654	0.114422	0.100715	0.11077	0.0785804	0.0719437	0.0506758	0.0293332
612.017	0.3827	0.000778675	0.387188	0.384069	0.341042	0.339158	0.26225	0.249322	0.225529	0.188497	0.167078	0.143246	0.127299	0.120138	0.114492	0.100813	0.111093	0.0787966	0.0721403	0.0507905	0.0300557
610.984	0.3865	0.000608358	0.38973	0.38647	0.343406	0.341224	0.26397	0.250433	0.226068	0.189308	0.167285	0.144464	0.127784	0.119704	0.115154	0.101522	0.111571	0.080054	0.0719533	0.051055	0.0297359
609.987	0.3913	0.000248033	0.393513	0.388656	0.346111	0.345134	0.266128	0.252481	0.227639	0.189885	0.169203	0.144997	0.128626	0.120478	0.116432	0.102651	0.111848	0.0802624	0.0724956	0.0514906	0.030535
608.99	0.3922	-4.78e-05	0.395542	0.389838	0.347919	0.345342	0.266874	0.253202	0.227674	0.19018	0.168216	0.145189	0.128045	0.120336	0.115191	0.102225	0.112008	0.0800096	0.0719327	0.0507264	0.0299191
607.993	0.394	0.000679313	0.398898	0.392678	0.350043	0.347081	0.268362	0.254192	0.228944	0.190709	0.169208	0.145164	0.127998	0.120375	0.115429	0.101983	0.111464	0.080363	0.0717863	0.0506443	0.0298908
606.995	0.3968	0.000687195	0.401141	0.395299	0.352008	0.348593	0.269538	0.254698	0.229967	0.191604	0.168614	0.145455	0.128863	0.120517	0.114904	0.101565	0.111697	0.0797908	0.0719292	0.0507962	0.0297621
605.998	0.3989	0.000408828	0.403645	0.398284	0.354467	0.351965	0.271507	0.256226	0.230927	0.19253	0.169528	0.146358	0.12927	0.121466	0.115958	0.102786	0.111767	0.0805235	0.0722056	0.0516	0.0304177
605	0.4012	-0.000127961	0.406346	0.40077	0.356743	0.352729	0.272315	0.257167	0.231333	0.192812	0.170588	0.147019	0.13004	0.121383	0.116748	0.103372	0.112783	0.0806975	0.0725308	0.0516945	0.0305747
604.001	0.4036	0.000271784	0.408474	0.402502	0.358404	0.354974	0.273636	0.258965	0.232168	0.193969	0.171652	0.147484	0.130461	0.122222	0.117127	0.103726	0.11285	0.0816351	0.0727956	0.0517748	0.0312479
603.003	0.4055	0.000421706	0.410785	0.404682	0.35998	0.355824	0.274695	0.259437	0.231621	0.19392	0.17156	0.147239	0.129963	0.121378	0.116885	0.103859	0.112263	0.0810653	0.072291	0.0512287	0.0307321
602.004	0.4108	-3.96e-05	0.41326	0.406014	0.361451	0.356489	0.275654	0.260435	0.232563	0.193495	0.170895	0.147683	0.129327	0.121709	0.116378	0.102731	0.112089	0.0806824	0.072243	0.0507979	0.0300843
601.005	0.4121	0.000315613	0.415678	0.408207	0.363828	0.358742	0.277122	0.261829	0.232701	0.194359	0.171474	0.14834	0.130229	0.122075	0.116383	0.103575	0.112771	0.0813278	0.072163	0.0516881	0.0308425
600.005	0.4157	0.000594023	0.417954	0.410492	0.365491	0.359468	0.277807	0.262112	0.234231	0.195627	0.171677	0.148329	0.130398	0.122657	0.117014	0.103784	0.112231	0.0811195	0.0721373	0.0516637	0.0300997
599.006	0.4172	0.000920859	0.419346	0.411864	0.366236	0.360741	0.27881	0.262752	0.234257	0.19564	0.171588	0.148325	0.129677	0.122299	0.116311	0.103547	0.112373	0.0809494	0.0716653	0.0514025	0.0306297
598.006	0.418	0.000337555	0.421964	0.414072	0.367697	0.361951	0.279774	0.263252	0.234868	0.19574	0.171587	0.148394	0.130625	0.122735	0.116349	0.104569	0.11195	0.0813718	0.0722152	0.0517007	0.031153
597.006	0.4208	-5.85e-06	0.423531	0.415526	0.369496	0.364121	0.280507	0.264882	0.23491	0.19644	0.173296	0.149437	0.130953	0.122911	0.117327	0.104809	0.112875	0.0821839	0.0726187	0.0518554	0.0309554
596.005	0.4242	0.000287662	0.425452	0.416204	0.370968	0.364898	0.282089	0.265539	0.235308	0.196369	0.172249	0.149448	0.130221	0.1231	0.117459	0.104513	0.111925	0.081523	0.0724531	0.0515261	0.0310576
595.005	0.4254	0.000412637	0.4265	0.419405	0.372656	0.365454	0.282252	0.266415	0.235971	0.196414	0.173479	0.149563	0.130457	0.123575	0.116966	0.104564	0.11188	0.0816716	0.0724613	0.0522022	0.0307923
594.004	0.4261	0.00040844	0.428868	0.420636	0.373894	0.367318	0.283278	0.266548	0.236341	0.196437	0.173956	0.149619	0.130935	0.123367	0.117332	0.105014	0.111977	0.0822754	0.0722505	0.0518672	0.0314972
593.003	0.4274	0.000960317	0.430628	0.420879	0.37544	0.368577	0.283915	0.267464	0.236545	0.197276	0.173485	0.14998	0.130679	0.123469	0.117739	0.105159	0.112228	0.0827981	0.0725035	0.0521707	0.0314336
592.001	0.4287	0.000655928	0.431365	0.423355	0.375619	0.368536	0.284342	0.267668	0.237075	0.197539	0.173231	0.149724	0.130636	0.123159	0.116651	0.104771	0.111484	0.0821237	0.0721018	0.0518944	0.0311344
590.999	0.4309	0.000580155	0.432381	0.423694	0.376225	0.370198	0.284951	0.267985	0.235912	0.197057	0.172935	0.149575	0.130696	0.123592	0.116786	0.105499	0.111947	0.0821392	0.0717176	0.051631	0.0309937
589.997	0.4316	0.000363125	0.433729	0.424773	0.377842	0.369264	0.285198	0.267868	0.236108	0.196688	0.172986	0.149653	0.130288	0.12323	0.116448	0.104532	0.111615	0.0818384	0.0717038	0.0514009	0.0314283
588.995	0.433	9.260397928E-005	0.434187	0.424453	0.378508	0.369584	0.284414	0.267959	0.236431	0.19698	0.17265	0.149234	0.13012	0.123149	0.116615	0.104578	0.111257	0.0823117	0.0715374	0.0518506	0.0317369
587.993	0.4337	0.000642058	0.435235	0.425238	0.378765	0.370177	0.285039	0.267935	0.236297	0.196226	0.172963	0.149792	0.130455	0.122863	0.116414	0.105071	0.11086	0.0823064	0.0719537	0.0517146	0.0314652
586.99	0.4338	0.000354109	0.436099	0.425727	0.379626	0.370591	0.285453	0.268773	0.236651	0.196635	0.172956	0.149198	0.129841	0.123025	0.116411	0.104709	0.111164	0.0820889	0.0721029	0.0517665	0.0316026
585.987	0.434	0.000359783	0.436893	0.426752	0.379382	0.371989	0.285699	0.268703	0.236343	0.196341	0.172363	0.148961	0.129896	0.122729	0.116233	0.104186	0.110392	0.0822037	0.0718328	0.0509315	0.0315572
584.984	0.4354	0.000533268	0.436428	0.426553	0.379321	0.370684	0.2852	0.268568	0.235676	0.196177	0.17195	0.148758	0.129634	0.122674	0.116087	0.104516	0.1101	0.0822571	0.0724271	0.0519529	0.0316725
584.017	0.4376	0.000585236	0.436598	0.426272	0.379504	0.371665	0.285236	0.268785	0.23506	0.196016	0.171411	0.149018	0.129656	0.121868	0.115747	0.104417	0.110293	0.0820041	0.0723244	0.0515429	0.0317538
583.013	0.4338	0.000410616	0.43704	0.425989	0.379055	0.369906	0.285067	0.267604	0.234727	0.195218	0.171504	0.148104	0.129022	0.121935	0.115241	0.104353	0.109438	0.0815269	0.0716524	0.0515224	0.0310979
582.009	0.4361	0.000122328	0.436878	0.425747	0.379391	0.370175	0.284365	0.267739	0.233654	0.194718	0.170051	0.147483	0.128267	0.12153	0.114915	0.103645	0.108961	0.0812396	0.071438	0.0515358	0.0308642
581.005	0.4377	0.000694817	0.436501	0.426123	0.379518	0.370661	0.284182	0.267065	0.233786	0.194199	0.170391	0.147458	0.128913	0.121684	0.115435	0.103925	0.109466	0.081777	0.0716399	0.0509659	0.0316055
580	0.4353	0.000601903	0.436291	0.426161	0.378458	0.369455	0.283479	0.266451	0.232715	0.193996	0.170297	0.147037	0.1285	0.121565	0.115023	0.103686	0.108899	0.081436	0.0716228	0.0517995	0.031571
578.996	0.4347	0.00061782	0.435747	0.424546	0.377427	0.369013	0.282377	0.265856	0.232019	0.193597	0.169067	0.146419	0.127599	0.12075	0.113777	0.102688	0.108371	0.0805615	0.0708414	0.0508954	0.0312866
577.991	0.4354	0.000355586	0.433867	0.423987	0.377021	0.367234	0.281491	0.264746	0.230866	0.192558	0.167997	0.145836	0.127263	0.12014	0.113834	0.103671	0.108046	0.0804026	0.070536	0.0507353	0.0310047
576.985	0.4346	0.000606025	0.433714	0.423419	0.376219	0.366909	0.280764	0.264485	0.230097	0.191894	0.168143	0.145638	0.126927	0.120401	0.113877	0.103071	0.107991	0.0807329	0.0705716	0.0509275	0.0313566
576.017	0.4342	2.249548925E-005	0.43289	0.422299	0.37533	0.366879	0.280294	0.264008	0.229899	0.191527	0.167889	0.145243	0.127252	0.120417	0.113505	0.103199	0.107677	0.0808699	0.0708286	0.0516249	0.0316385
575.011	0.4337	0.00020478	0.431725	0.421233	0.374759	0.365653	0.27933	0.263088	0.228848	0.190681	0.167465	0.144927	0.126479	0.119651	0.113223	0.103051	0.107334	0.0805495	0.0707045	0.0510796	0.0316739
574.005	0.4315	0.000493486	0.430711	0.420218	0.37296	0.364242	0.278288	0.262115	0.228109	0.190082	0.166484	0.144286	0.126228	0.119496	0.112674	0.102439	0.107298	0.0805711	0.0704491	0.0512513	0.0314005
572.999	0.4293	0.000437616	0.42899	0.418669	0.372193	0.362942	0.276905	0.260895	0.226844	0.189019	0.165996	0.144057	0.125254	0.119415	0.112457	0.10253	0.106906	0.0805428	0.0705354	0.0512619	0.0317112
571.992	0.4308	-7.88e-05	0.427776	0.417654	0.371016	0.361716	0.275698	0.260319	0.225933	0.188456	0.165838	0.143416	0.125413	0.118568	0.112555	0.102521	0.106235	0.0799799	0.0705415	0.0508148	0.0314406
570.985	0.427	0.000393127	0.426503	0.414948	0.368911	0.359826	0.274079	0.258749	0.224706	0.18695	0.164702	0.142556	0.124638	0.118239	0.111762	0.101554	0.105681	0.0796498	0.0698812	0.0505314	0.0313371
570.016	0.425	0.000183234	0.424057	0.414249	0.367528	0.357958	0.2733	0.258069	0.223408	0.186495	0.163538	0.141872	0.123966	0.11798	0.111218	0.101278	0.10519	0.0795386	0.0698743	0.0510597	0.0314332
569.008	0.4236	-0.000330335	0.422367	0.411572	0.365186	0.356067	0.27087	0.256079	0.221111	0.184675	0.163187	0.140798	0.122492	0.116671	0.110276	0.10023	0.104181	0.0786845	0.0691438	0.0497082	0.0306438
568.001	0.422	0.00114032	0.420625	0.410243	0.363512	0.354738	0.26976	0.255345	0.221386	0.184537	0.162309	0.14001	0.122246	0.117004	0.109706	0.100105	0.104274	0.0785314	0.0689615	0.0502494	0.0315677
566.993	0.4193	-0.000312487	0.416957	0.407665	0.36103	0.353621	0.267602	0.253335	0.219564	0.182542	0.161592	0.139367	0.121821	0.116464	0.109233	0.100197	0.103621	0.078825	0.0691172	0.0497588	0.0310386
565.985	0.4154	-0.000389616	0.414968	0.405796	0.360048	0.351589	0.266235	0.252131	0.218046	0.181811	0.161187	0.138429	0.120958	0.11539	0.108794	0.099919	0.10321	0.0782613	0.068937	0.049847	0.0312694
565.014	0.4145	-0.00024978	0.412603	0.403035	0.35757	0.34884	0.264284	0.250912	0.216689	0.180502	0.159935	0.138069	0.120776	0.115226	0.108445	0.0992618	0.103651	0.0780128	0.0692105	0.0500867	0.031468
564.005	0.4128	0.000215476	0.40988	0.399501	0.355005	0.345896	0.262354	0.248584	0.214356	0.179219	0.159	0.136715	0.119699	0.114216	0.107764	0.0987995	0.102544	0.0775314	0.0686181	0.0497199	0.031702
562.997	0.411	0.000456299	0.406635	0.397448	0.352164	0.343144	0.2605	0.246408	0.213087	0.178557	0.158456	0.136057	0.119144	0.11417	0.106853	0.0980764	0.101898	0.0772711	0.0683352	0.0498331	0.0314236
561.988	0.4093	8.201449236E-005	0.402911	0.393791	0.348989	0.341297	0.257838	0.245048	0.210958	0.177216	0.157013	0.135314	0.118518	0.113362	0.106604	0.0982887	0.101366	0.0771592	0.0683388	0.0500114	0.031251
561.016	0.404	0.000204029	0.400723	0.391079	0.346941	0.338789	0.255872	0.243791	0.209814	0.174998	0.156283	0.134502	0.11786	0.113121	0.106367	0.0977094	0.100959	0.0769746	0.0678641	0.0493097	0.0315174
560.006	0.401	-0.000237361	0.396929	0.387909	0.344337	0.336403	0.253786	0.241147	0.208178	0.173977	0.155062	0.132851	0.116724	0.112432	0.105495	0.0968795	0.100256	0.0763005	0.0675284	0.0495384	0.0310414
558.996	0.3981	0.000176267	0.392927	0.38377	0.340056	0.333568	0.250875	0.239148	0.206425	0.172095	0.153821	0.132455	0.115229	0.111937	0.104176	0.0962632	0.0994996	0.0761782	0.0671402	0.049144	0.0307264
557.986	0.3959	0.000213586	0.389197	0.380847	0.336753	0.330071	0.24797	0.236861	0.204145	0.171208	0.152245	0.130962	0.11473	0.110462	0.103563	0.0956283	0.0991129	0.0752122	0.0673014	0.0490182	0.0311135
557.014	0.393	0.00013613	0.385262	0.376734	0.333765	0.326515	0.246146	0.234393	0.202549	0.169747	0.150878	0.130021	0.114068	0.110081	0.102988	0.0956515	0.0987115	0.0748138	0.0664467	0.0491	0.0308904
556.003	0.3872	0.000335612	0.38201	0.373478	0.330949	0.323971	0.243282	0.232562	0.20043	0.168449	0.150318	0.129679	0.113239	0.109589	0.103064	0.0948847	0.0980877	0.0750298	0.066924	0.0489292	0.0311633
554.992	0.3835	0.000520568	0.377682	0.370573	0.327632	0.320371	0.240369	0.230149	0.198429	0.166905	0.148926	0.127838	0.112146	0.109047	0.10203	0.0945163	0.0976396	0.0742738	0.0664144	0.0488296	0.031159
553.981	0.3792	-2.87e-05	0.373561	0.365724	0.323806	0.317641	0.238158	0.227925	0.196701	0.165035	0.1473	0.12719	0.110929	0.108135	0.101323	0.0941474	0.0970268	0.074398	0.0660662	0.0491517	0.0308879
553.008	0.3754	5.850622983E-005	0.370412	0.363065	0.321044	0.314839	0.236025	0.226541	0.194787	0.164323	0.147418	0.126163	0.110974	0.107796	0.101274	0.0937155	0.0971076	0.073959	0.0663186	0.0488834	0.0313766
551.996	0.3728	0.000313696	0.365624	0.358521	0.31791	0.311916	0.233221	0.224072	0.192899	0.162785	0.145943	0.12532	0.109745	0.107235	0.100067	0.0931332	0.0965135	0.0735741	0.0662057	0.0485884	0.0310604
550.984	0.3693	0.000243733	0.361767	0.354133	0.313471	0.308335	0.230478	0.221495	0.190212	0.161091	0.144194	0.123915	0.109158	0.105956	0.0992539	0.0919594	0.0956531	0.0730538	0.0655071	0.0480208	0.0307805
550.01	0.3631	0.000528939	0.357572	0.350188	0.309949	0.305263	0.227742	0.219186	0.188546	0.159987	0.143073	0.122723	0.107959	0.105682	0.0987942	0.0919873	0.0955148	0.0725329	0.0649685	0.0483492	0.0308124
548.998	0.358	0.000563748	0.352163	0.34584	0.30603	0.300935	0.224828	0.216486	0.185915	0.157548	0.141247	0.121395	0.106469	0.10475	0.0977513	0.0908012	0.0943433	0.0717049	0.0642502	0.0472926	0.0303464
547.985	0.353	0.000349109	0.3485	0.342569	0.302841	0.298409	0.222449	0.214531	0.184371	0.156761	0.140442	0.120822	0.106538	0.104584	0.0974464	0.091115	0.0944381	0.0721203	0.0646607	0.0485857	0.0312096
547.01	0.3496	-3.75e-05	0.344597	0.338636	0.299638	0.295995	0.219856	0.212751	0.182537	0.155159	0.140003	0.120115	0.105984	0.103823	0.0969723	0.090908	0.093943	0.0718559	0.0647653	0.0481604	0.0310955
545.997	0.345	-5.69e-05	0.340085	0.334086	0.295868	0.292044	0.216913	0.209935	0.180396	0.153315	0.138199	0.118669	0.104618	0.10295	0.0964945	0.0898813	0.0933918	0.0717363	0.0644324	0.0481793	0.0310366
544.984	0.3417	0.000777974	0.335164	0.329008	0.291003	0.28744	0.213632	0.207289	0.177891	0.152106	0.136299	0.117052	0.103577	0.102071	0.095283	0.0891207	0.0927261	0.0708475	0.0635267	0.0475941	0.0309528
544.008	0.337	0.00018269	0.330294	0.325737	0.287332	0.28509	0.211069	0.205049	0.175935	0.150573	0.135139	0.116227	0.103049	0.101593	0.0948289	0.0887277	0.0923065	0.0705139	0.0634309	0.0475989	0.030643
542.995	0.3322	0.000650017	0.325422	0.320391	0.283135	0.281034	0.207937	0.202039	0.173557	0.148856	0.13356	0.115205	0.101815	0.100703	0.0939563	0.0879174	0.0916949	0.0698643	0.0628264	0.0476011	0.030732
542.019	0.3282	-0.000141314	0.321722	0.317452	0.280035	0.279391	0.205718	0.200922	0.172221	0.147906	0.133333	0.114459	0.101505	0.100633	0.0937444	0.0893574	0.0915545	0.0704332	0.0632928	0.0483428	0.0313869
541.005	0.3245	-0.00102734	0.317924	0.312863	0.276831	0.276174	0.202886	0.198911	0.170493	0.145655	0.133125	0.113456	0.100872	0.0996832	0.093498	0.0886932	0.0909115	0.0703173	0.0639501	0.048163	0.0313212
539.99	0.3214	-0.000327024	0.312039	0.306969	0.271354	0.270955	0.199182	0.195551	0.168074	0.143906	0.130893	0.111878	0.0992153	0.0985755	0.092422	0.0871143	0.090355	0.0696461	0.0632853	0.0473479	0.0311017
539.013	0.3184	0.000164355	0.306398	0.302151	0.266833	0.266786	0.196044	0.192592	0.164897	0.142565	0.128604	0.110645	0.0980637	0.0977424	0.0914966	0.0862315	0.0896693	0.0691478	0.0626051	0.0470269	0.0304891
537.998	0.3129	0.000420333	0.300392	0.296887	0.261733	0.262692	0.192754	0.189715	0.16253	0.140967	0.12724	0.109105	0.0969554	0.0972813	0.090357	0.0860644	0.0890321	0.0684282	0.0618598	0.0469861	0.0305471
536.983	0.3087	-0.00038434	0.296796	0.293512	0.258798	0.260942	0.190351	0.188146	0.161192	0.139018	0.127287	0.108801	0.0968816	0.096892	0.09065	0.0861695	0.0893109	0.0689076	0.0625777	0.0475375	0.0312365
536.006	0.3044	0.000100087	0.291469	0.287807	0.253896	0.255691	0.187162	0.185255	0.158659	0.137394	0.125507	0.107207	0.0955266	0.0960089	0.0895412	0.085029	0.0884492	0.0681997	0.0621794	0.0468255	0.0309475
534.99	0.3004	0.000882443	0.285661	0.283041	0.249157	0.251558	0.183515	0.182335	0.156007	0.135866	0.123354	0.105808	0.0944883	0.0957368	0.0888379	0.084188	0.0879308	0.0674013	0.0613106	0.0466316	0.0307669
534.012	0.2955	-0.000484625	0.281502	0.27928	0.24579	0.249827	0.181115	0.180633	0.154611	0.134311	0.123291	0.105402	0.0941959	0.0951141	0.0887201	0.0850191	0.0879798	0.068041	0.0620049	0.0478393	0.0314655
532.996	0.2905	-0.00045101	0.276641	0.273843	0.241223	0.24524	0.177909	0.178312	0.15239	0.132321	0.122095	0.104027	0.0931709	0.0939762	0.0879176	0.0840501	0.0871131	0.0676361	0.0623035	0.0469846	0.0313664
532.018	0.2853	0.000400304	0.27128	0.268894	0.23659	0.241031	0.174978	0.1752	0.15029	0.130722	0.12005	0.102978	0.0918334	0.0933463	0.0870514	0.0825212	0.0868657	0.066868	0.0613717	0.0467026	0.0309606
531.001	0.2799	0.000745845	0.265714	0.26376	0.232036	0.236833	0.17138	0.172088	0.147679	0.129171	0.118431	0.101497	0.0904981	0.092417	0.0859324	0.0816701	0.0861267	0.0660945	0.0605729	0.046331	0.0307638
529.985	0.2747	0.000548119	0.260143	0.259768	0.227415	0.233847	0.168533	0.169868	0.145495	0.128064	0.116884	0.100608	0.0899362	0.0921827	0.0852801	0.0817803	0.0859614	0.0659231	0.0603581	0.0467786	0.0308433
529.006	0.2699	-0.00114353	0.257687	0.25697	0.225559	0.232914	0.166753	0.168969	0.145125	0.126484	0.118015	0.100327	0.0902979	0.0915971	0.0859043	0.0828865	0.0860263	0.0667625	0.0621487	0.0472788	0.031878
527.989	0.2649	-0.000381443	0.252386	0.250523	0.22074	0.22765	0.16328	0.16599	0.142494	0.124381	0.116057	0.0985532	0.0888575	0.0904836	0.0849091	0.0811799	0.085029	0.0659049	0.0613725	0.0460726	0.0313124
527.009	0.2615	-1.75e-05	0.246949	0.246224	0.21625	0.223928	0.160308	0.163393	0.140327	0.123125	0.114312	0.0976348	0.0878482	0.0898948	0.0840509	0.080881	0.0846403	0.0654693	0.0605767	0.0460225	0.0312625
525.991	0.2549	-0.000731232	0.243026	0.241665	0.212628	0.220949	0.157925	0.161273	0.138617	0.121557	0.113984	0.0967939	0.0870843	0.0893188	0.0837552	0.0806611	0.0842251	0.0653441	0.0611967	0.0462748	0.0316449
525.011	0.2508	-0.000249883	0.238492	0.237354	0.209185	0.217436	0.155374	0.159318	0.136873	0.120527	0.112811	0.0959391	0.0864931	0.0886411	0.0831586	0.0804535	0.0843358	0.0653035	0.0609544	0.0459368	0.0314698
523.993	0.2454	8.257702575E-006	0.233751	0.232894	0.205154	0.213863	0.152493	0.156515	0.134461	0.118671	0.111419	0.0948102	0.0853644	0.0882115	0.0823591	0.0794261	0.0835131	0.0648314	0.0606162	0.0459189	0.0312706
523.013	0.2422	-3.93e-05	0.229747	0.228947	0.201488	0.210115	0.14972	0.154605	0.132708	0.117781	0.11024	0.0938722	0.0848031	0.0873172	0.0819568	0.0792426	0.0832584	0.0642325	0.0603866	0.0459914	0.0315074
521.994	0.2383	0.000522875	0.224804	0.225024	0.197616	0.206987	0.147298	0.152417	0.131535	0.116385	0.109064	0.0934391	0.0839927	0.0869463	0.0812347	0.0788571	0.0831484	0.0640621	0.0603306	0.0461518	0.0314841
521.014	0.2343	-2.59e-05	0.220178	0.220853	0.193355	0.203637	0.144566	0.14998	0.129222	0.11487	0.10786	0.0920806	0.0826073	0.0857211	0.0805826	0.0775491	0.0821512	0.0635153	0.0598493	0.0455435	0.0312494
519.995	0.2291	0.000375042	0.216213	0.217161	0.189862	0.200964	0.141861	0.148198	0.127443	0.114132	0.106534	0.0915455	0.0822851	0.0858242	0.0804468	0.0774956	0.0818016	0.0633371	0.0596033	0.045877	0.031333
519.013	0.2257	-0.00047842	0.212546	0.213427	0.186752	0.198412	0.139908	0.146373	0.126244	0.11259	0.106477	0.0905562	0.0820836	0.0852978	0.0799329	0.0776735	0.082288	0.0634229	0.0599991	0.0459903	0.0314764
517.994	0.2232	-0.000542024	0.209253	0.209297	0.183803	0.195565	0.13785	0.144813	0.124854	0.111146	0.105759	0.0896748	0.081525	0.0843994	0.0800434	0.0769457	0.0815682	0.0633846	0.0603176	0.0458498	0.0315613
517.012	0.2201	-0.000362149	0.205117	0.205918	0.180861	0.192499	0.135456	0.143005	0.123483	0.110257	0.104872	0.0888277	0.08046	0.0838158	0.079463	0.0768235	0.0810381	0.0632442	0.0600527	0.0457201	0.0316576
515.992	0.2169	1.426340259E-005	0.200891	0.201896	0.176815	0.189138	0.133023	0.140368	0.121437	0.10902	0.103597	0.0878819	0.079765	0.0831753	0.0788567	0.0765988	0.0808198	0.0626407	0.0596179	0.0452491	0.0314829
515.01	0.2124	0.000111531	0.197141	0.19862	0.174099	0.186808	0.130971	0.138718	0.120336	0.108078	0.10284	0.0875545	0.079551	0.083085	0.0784792	0.0756278	0.0805498	0.0627008	0.0597037	0.04518	0.0317852
513.99	0.2091	0.000371571	0.193494	0.195415	0.170802	0.184057	0.128587	0.137035	0.118634	0.107006	0.101971	0.086665	0.0784398	0.0825036	0.0778916	0.0754522	0.0804091	0.0623575	0.0595613	0.0451786	0.0313916
513.007	0.2054	-0.0001852	0.189685	0.191898	0.168124	0.181073	0.126528	0.135	0.117358	0.105458	0.100839	0.0862773	0.0787032	0.0817205	0.0772466	0.0754046	0.0798335	0.0622965	0.0594904	0.0453369	0.0314475
511.987	0.2021	-0.000255937	0.186379	0.188593	0.164976	0.178976	0.124639	0.133519	0.116557	0.104703	0.10068	0.0855925	0.0778924	0.0815277	0.0772007	0.0751875	0.0798995	0.0627934	0.0595884	0.0454921	0.0316647
511.004	0.1992	-7.13e-05	0.182964	0.185685	0.162252	0.176938	0.122584	0.131948	0.115156	0.104086	0.0999876	0.0851017	0.0776319	0.0813361	0.0770968	0.0749792	0.0796345	0.0620958	0.0597216	0.0454092	0.0321383
509.983	0.1956	-4.76e-05	0.179608	0.182136	0.15965	0.174107	0.12052	0.130284	0.113924	0.102846	0.0994083	0.0843952	0.0769075	0.0809211	0.0767936	0.0745187	0.0794275	0.0621117	0.0596898	0.0453615	0.0322582
508.999	0.1918	-0.000475162	0.175598	0.179321	0.156072	0.171208	0.118567	0.128774	0.112411	0.101579	0.0982437	0.0832802	0.075952	0.0798202	0.0758045	0.0747436	0.0789217	0.0620841	0.0595186	0.0450046	0.0317023
508.015	0.189	-0.0006309	0.172682	0.176021	0.153506	0.167857	0.116521	0.127266	0.110935	0.100789	0.0977104	0.0826238	0.0758029	0.0795951	0.0758497	0.0740382	0.0780554	0.0615855	0.0596467	0.045119	0.0321965
506.994	0.1854	-0.000255626	0.16951	0.17336	0.150925	0.165947	0.114567	0.125958	0.109917	0.0999389	0.0967062	0.0820126	0.0755994	0.0791534	0.0754198	0.073728	0.0782019	0.0615353	0.0594412	0.0446925	0.0322126
506.009	0.1831	-5.52e-05	0.167069	0.170489	0.148584	0.164256	0.113479	0.1244	0.108916	0.099209	0.0960984	0.0817728	0.074955	0.0791862	0.0751435	0.0735477	0.0780641	0.0616439	0.0595408	0.0448985	0.0322822
504.987	0.1804	-0.000192756	0.164062	0.168063	0.146332	0.162036	0.111872	0.123678	0.107842	0.0984903	0.0957399	0.0813724	0.0747746	0.0789805	0.0746533	0.0739403	0.0777399	0.0618681	0.0594621	0.0449957	0.0324462
504.003	0.1773	4.755512782E-005	0.161707	0.165207	0.144229	0.159662	0.110282	0.122197	0.106764	0.0975813	0.0950415	0.0808036	0.0740073	0.0786388	0.0745655	0.0732822	0.0777947	0.0613889	0.0597803	0.0450622	0.0325404
503.018	0.1748	-4.45e-05	0.159404	0.162938	0.142149	0.15734	0.10847	0.120486	0.106101	0.096804	0.0944189	0.080222	0.0737621	0.0782402	0.0740552	0.0727248	0.0776336	0.0614762	0.0596081	0.0446916	0.0326274
501.995	0.1726	0.000214674	0.156915	0.160855	0.140217	0.15551	0.107399	0.119783	0.104862	0.0963473	0.0935735	0.0801359	0.0733747	0.0780393	0.0741928	0.0728357	0.0774475	0.0616405	0.0595118	0.0447577	0.0327133
501.01	0.17	0.000221692	0.155113	0.159298	0.138635	0.153944	0.106445	0.118986	0.104092	0.095601	0.0935842	0.0798417	0.0730446	0.0770982	0.0736831	0.0725119	0.0772059	0.0612559	0.059575	0.0447244	0.0323912
499.987	0.1674	0.000155136	0.152897	0.157755	0.136707	0.152327	0.105513	0.117973	0.103279	0.095277	0.0926713	0.0792506	0.073047	0.0770234	0.0736187	0.0720311	0.0768911	0.0614898	0.059816	0.0450691	0.0323805
499.001	0.1659	0.000244096	0.15105	0.155792	0.135381	0.151119	0.10432	0.116926	0.102602	0.0947222	0.0925698	0.0791259	0.0725771	0.0769977	0.0737387	0.0726649	0.0768939	0.0613777	0.0599511	0.0449675	0.0326475
498.015	0.1646	0.000158244	0.149338	0.154098	0.133714	0.149482	0.103354	0.116308	0.102212	0.0938557	0.0917671	0.0788243	0.0726957	0.076665	0.0732248	0.0719801	0.0771792	0.0611804	0.0597777	0.04541	0.0329796
496.991	0.1631	-0.000268251	0.148595	0.15298	0.133297	0.149413	0.102729	0.115734	0.102331	0.0936707	0.0925199	0.0790657	0.0728527	0.0767913	0.0737896	0.0728988	0.077063	0.0617057	0.0603227	0.0451094	0.0334405
496.005	0.1614	-3.79e-05	0.146934	0.151565	0.13194	0.147336	0.101908	0.114965	0.100903	0.0931906	0.0918781	0.0784864	0.0723732	0.0763754	0.0733293	0.0723683	0.0764863	0.0613336	0.0601089	0.0452017	0.0331551
495.019	0.1611	0.000362607	0.145704	0.150422	0.130502	0.14596	0.101035	0.114259	0.100776	0.0926433	0.0908726	0.0781389	0.0717129	0.0761299	0.0730462	0.071652	0.0761994	0.0611522	0.0598332	0.0449686	0.03308
493.994	0.1598	0.00067252	0.143804	0.149356	0.128976	0.14526	0.100297	0.113568	0.100179	0.0922769	0.0902078	0.0783377	0.0715275	0.0756945	0.072484	0.0711635	0.0760925	0.0609623	0.0594963	0.0448798	0.0329624
493.007	0.1594	0.00110718	0.142967	0.149067	0.12846	0.144788	0.100079	0.113351	0.100186	0.0928066	0.0901224	0.078411	0.071872	0.0760816	0.0728438	0.0712153	0.0762082	0.0610693	0.059376	0.0450365	0.0330659
491.982	0.1577	-0.000669826	0.143398	0.149533	0.129112	0.14577	0.100063	0.11375	0.100574	0.0928151	0.0915717	0.0787008	0.0724166	0.0763811	0.0732182	0.0730536	0.0765679	0.0617169	0.0609534	0.0459377	0.0341565
490.995	0.1576	-0.000192394	0.142961	0.147925	0.128676	0.144563	0.0996592	0.112963	0.100154	0.0920788	0.0913055	0.078271	0.0722781	0.0759601	0.0733525	0.0723754	0.076214	0.0618971	0.0614059	0.0455433	0.0342462
490.008	0.1575	0.000726424	0.141715	0.14745	0.127495	0.143435	0.099309	0.112562	0.099241	0.0918361	0.0903505	0.0783373	0.0715907	0.075747	0.0727567	0.0715842	0.0761429	0.0614974	0.0600534	0.0452009	0.0337833
488.982	0.1569	0.000966751	0.141138	0.147839	0.127175	0.1432	0.0992567	0.112701	0.0991165	0.0919748	0.0899127	0.0783604	0.0719331	0.0757743	0.0726175	0.0715558	0.0759746	0.0614391	0.0604083	0.0455254	0.0336227
487.994	0.1567	2.881203909E-005	0.141759	0.148312	0.12799	0.145031	0.0993741	0.113078	0.0997802	0.0921935	0.0910844	0.0785469	0.0725579	0.0762986	0.0731721	0.0728977	0.0764468	0.061902	0.0612782	0.0462986	0.0343757
487.006	0.1562	-3.28e-05	0.142259	0.148147	0.12864	0.14483	0.0996954	0.112967	0.100147	0.0922453	0.0917283	0.0787409	0.0725994	0.0764543	0.0736255	0.0738446	0.0766668	0.062322	0.0620139	0.046304	0.0348263
486.018	0.156	0.000921689	0.141527	0.147987	0.127594	0.143387	0.099339	0.112285	0.0991938	0.0918545	0.0904842	0.0783287	0.0721712	0.0757954	0.0729128	0.0723131	0.0759533	0.0617832	0.0611252	0.0457727	0.0342704
484.992	0.1569	0.00128273	0.141591	0.148911	0.127468	0.143968	0.0997151	0.112796	0.0994011	0.0921975	0.090172	0.0789597	0.072492	0.0762737	0.0726697	0.0725007	0.0762825	0.061881	0.0607192	0.0461205	0.0342327
484.003	0.1567	-0.00051436	0.143762	0.150178	0.130101	0.146863	0.100709	0.113838	0.10104	0.0925988	0.0927489	0.0794894	0.0733362	0.0770323	0.0741234	0.0746806	0.0771635	0.0629448	0.0630035	0.0473212	0.0354223
483.014	0.1577	5.482994311E-005	0.144505	0.149684	0.130806	0.145634	0.100909	0.113902	0.101476	0.0924571	0.0928666	0.0792712	0.073395	0.0764289	0.0745498	0.0736772	0.0771419	0.062979	0.0632202	0.0468173	0.0354079
481.987	0.158	0.000432433	0.145136	0.151185	0.131032	0.145464	0.101401	0.114047	0.100926	0.0926914	0.0926961	0.0795319	0.0730054	0.0765863	0.0741856	0.0738662	0.0767476	0.0626399	0.0627145	0.0465784	0.0353341
480.998	0.159	0.00119291	0.146583	0.152309	0.131913	0.146259	0.102476	0.114784	0.10175	0.0927595	0.0925776	0.0801697	0.0732667	0.0768831	0.0743618	0.0735855	0.0768771	0.0627446	0.0628091	0.046905	0.0355166
480.009	0.161	0.00173154	0.147976	0.154017	0.133245	0.148049	0.103422	0.115621	0.102414	0.0935902	0.0929975	0.0805111	0.073752	0.0769204	0.074406	0.073643	0.0771241	0.06307	0.0629376	0.0470024	0.0354334
479.019	0.1615	0.00203476	0.149235	0.154887	0.134561	0.148615	0.104267	0.116057	0.102917	0.0939981	0.0934375	0.0809161	0.0738536	0.0771822	0.0747346	0.0744877	0.0771461	0.0635538	0.0630491	0.0470897	0.0355345
477.991	0.1638	0.00216472	0.15143	0.156748	0.136279	0.149597	0.105663	0.117181	0.103644	0.0945532	0.0938682	0.0812458	0.0741586	0.0773688	0.0748118	0.0739337	0.0775099	0.0633179	0.0632918	0.047057	0.0355207
477.001	0.1654	0.00253135	0.153369	0.159275	0.138119	0.151102	0.106826	0.118065	0.105012	0.0955896	0.0944023	0.0817528	0.0750537	0.0779375	0.0755274	0.0745815	0.0776997	0.0639449	0.0638552	0.047298	0.0358351
476.011	0.1667	0.00321375	0.155974	0.16146	0.139873	0.153204	0.108715	0.119352	0.105744	0.0960605	0.0952557	0.0824955	0.0754801	0.0782657	0.0758312	0.0751516	0.0782708	0.0643484	0.0640831	0.0475251	0.0360527
474.982	0.1694	0.00395505	0.158729	0.163939	0.142309	0.154649	0.109883	0.120303	0.106581	0.0969332	0.0957022	0.0834345	0.0761069	0.0789071	0.0763375	0.0752349	0.0786519	0.0641988	0.0640525	0.0481279	0.036139
473.992	0.1715	0.00467955	0.161299	0.167017	0.144344	0.157178	0.112102	0.121903	0.108355	0.0975323	0.09677	0.0840647	0.0766539	0.0796381	0.0765724	0.0756257	0.0790803	0.0648508	0.0644932	0.0481363	0.036301
473.001	0.1726	0.00542651	0.164259	0.170047	0.147279	0.159084	0.113858	0.123544	0.109143	0.099009	0.0974324	0.0850022	0.0773126	0.0799883	0.077109	0.0764519	0.0789696	0.0650664	0.065119	0.0481291	0.0363573
472.01	0.1755	0.00606008	0.167373	0.173067	0.149897	0.1618	0.115941	0.124968	0.111241	0.10042	0.098706	0.0855844	0.0780757	0.0813041	0.0777313	0.0768763	0.0795844	0.0652983	0.0649924	0.0485089	0.0364376
471.019	0.1778	0.00710916	0.171363	0.176094	0.15276	0.164445	0.118374	0.127047	0.112347	0.101468	0.0996161	0.0868551	0.0787893	0.081735	0.0785201	0.0773989	0.0797831	0.0660513	0.0655922	0.0488894	0.036891
469.989	0.1807	0.00835772	0.175453	0.179844	0.156323	0.167287	0.120966	0.128872	0.114321	0.102884	0.100753	0.087785	0.0796539	0.0822913	0.079248	0.0777916	0.0801915	0.0658968	0.0653988	0.0488627	0.0368108
468.998	0.183	0.00968643	0.179224	0.183382	0.159697	0.170261	0.12389	0.131142	0.115964	0.104496	0.102016	0.0888635	0.0806206	0.0830333	0.0797266	0.078614	0.0808307	0.0663569	0.065706	0.0490781	0.0369837
468.006	0.1859	0.0111056	0.183937	0.188502	0.163787	0.173588	0.126804	0.133755	0.118312	0.106428	0.103584	0.0905157	0.0817793	0.0843786	0.0807484	0.0792715	0.0814551	0.066854	0.0660937	0.0493393	0.0371217
467.014	0.1874	0.01283	0.188239	0.192333	0.167592	0.177073	0.13002	0.136286	0.120658	0.1079	0.105065	0.0916401	0.0829135	0.0852917	0.0817947	0.0802994	0.0821942	0.0674019	0.0666127	0.0494849	0.0373698
465.984	0.1902	0.0149665	0.192967	0.197215	0.171616	0.180385	0.133503	0.138748	0.123119	0.109496	0.106734	0.0932909	0.0839787	0.086307	0.0824873	0.0803606	0.0827976	0.0675201	0.0667962	0.0494319	0.0374643
464.991	0.1933	0.0170434	0.199143	0.203319	0.177172	0.185199	0.137639	0.141943	0.126432	0.112558	0.109109	0.0953057	0.0855979	0.0877424	0.0836399	0.0817079	0.0834267	0.0684696	0.0674923	0.0500343	0.037891
463.999	0.1979	0.0199233	0.204943	0.208811	0.182421	0.189761	0.142027	0.145616	0.129598	0.115121	0.111422	0.0973459	0.0875057	0.0895342	0.0852653	0.0830613	0.0846246	0.0691293	0.0679462	0.0500487	0.0381311
463.006	0.2007	0.0230624	0.211771	0.214853	0.188166	0.195707	0.146582	0.150043	0.133211	0.118249	0.113611	0.0996794	0.0895268	0.0910089	0.0864468	0.0838949	0.085185	0.0696775	0.0679937	0.0503893	0.0381505
462.013	0.2057	0.0263231	0.218023	0.221236	0.193753	0.200196	0.151189	0.153849	0.136082	0.120977	0.115919	0.101823	0.0911203	0.0925774	0.0877498	0.0848217	0.0865167	0.0703735	0.068101	0.0506497	0.0380626
460.982	0.209	0.030098	0.225644	0.229265	0.200354	0.207317	0.157151	0.15927	0.14054	0.125026	0.119178	0.104598	0.0935977	0.0946694	0.0891879	0.0868827	0.087415	0.0711336	0.0687561	0.0510332	0.0385261
459.989	0.2125	0.0331177	0.234087	0.237535	0.207859	0.215485	0.163027	0.163951	0.145878	0.129109	0.123496	0.107469	0.0961857	0.0972388	0.0916388	0.088814	0.0894441	0.0722209	0.0704479	0.0521934	0.039196
458.995	0.2169	0.0378095	0.242467	0.244858	0.215059	0.220705	0.169275	0.169024	0.150451	0.133092	0.126913	0.110809	0.0988516	0.0992215	0.0937925	0.0908765	0.0904741	0.0728771	0.0710141	0.0518278	0.0392747
458.001	0.2209	0.0433612	0.25159	0.253425	0.223418	0.22812	0.17617	0.175273	0.155905	0.13755	0.130498	0.113993	0.10208	0.102096	0.0955438	0.0919741	0.0918606	0.074089	0.0711497	0.0519078	0.0396458
457.008	0.2259	0.0489434	0.261394	0.262868	0.231647	0.236518	0.183358	0.181561	0.161436	0.142179	0.134443	0.117863	0.105126	0.104474	0.0976733	0.0937616	0.0934676	0.0746035	0.071207	0.0520837	0.0395971
456.014	0.2302	0.0551402	0.271735	0.273282	0.241174	0.246021	0.191556	0.189013	0.167958	0.14768	0.139132	0.122038	0.108412	0.107593	0.100415	0.0960307	0.0953224	0.0758537	0.0719651	0.0525878	0.0394529
454.981	0.2346	0.0633507	0.283633	0.285559	0.252053	0.25575	0.201514	0.197977	0.175397	0.154803	0.144993	0.127116	0.113189	0.111568	0.103821	0.0991148	0.0976397	0.07724	0.072841	0.0533306	0.0400692
453.987	0.2387	0.0723726	0.297058	0.298181	0.264971	0.266644	0.212261	0.20717	0.183654	0.162486	0.151307	0.132614	0.117653	0.115677	0.107307	0.101788	0.100038	0.0786639	0.0733963	0.0533388	0.0400054
452.992	0.2431	0.0806921	0.310971	0.311423	0.276723	0.278287	0.22246	0.216411	0.192589	0.169247	0.157858	0.138009	0.12255	0.119846	0.111338	0.105662	0.102435	0.0800975	0.0745728	0.0540218	0.0404743
451.997	0.2473	0.0896081	0.323484	0.323971	0.288734	0.289471	0.233245	0.225481	0.200724	0.177007	0.164219	0.143828	0.127409	0.124062	0.114278	0.107767	0.104612	0.0814049	0.0753439	0.0543084	0.040607
451.002	0.2515	0.10042	0.338156	0.338721	0.302578	0.301373	0.245498	0.236458	0.210324	0.185095	0.171152	0.150234	0.132778	0.129165	0.118164	0.111079	0.107772	0.0831355	0.0762095	0.0543288	0.0405359
450.007	0.2555	0.111371	0.353438	0.35283	0.316176	0.314442	0.257768	0.247596	0.220675	0.19469	0.178876	0.157171	0.139058	0.13411	0.122528	0.114484	0.110546	0.0846869	0.0768803	0.0548393	0.0408523
449.012	0.2597	0.124718	0.371394	0.370526	0.332877	0.331611	0.272358	0.261298	0.23289	0.204667	0.188339	0.165282	0.145677	0.13992	0.127822	0.119545	0.114518	0.0871831	0.0779745	0.0558962	0.0412343
448.016	0.2627	0.137105	0.388234	0.38737	0.348897	0.345933	0.286353	0.273609	0.244732	0.215157	0.196979	0.1728	0.152553	0.145843	0.133028	0.123099	0.117985	0.089051	0.079488	0.0565519	0.0415495
446.982	0.2665	0.149519	0.405396	0.403936	0.364659	0.361373	0.300363	0.286618	0.256331	0.225663	0.206119	0.180824	0.160163	0.151902	0.13833	0.128224	0.122107	0.091237	0.0808505	0.0571539	0.0423395
445.986	0.2696	0.163662	0.422868	0.421043	0.381109	0.375578	0.315342	0.300032	0.26877	0.236004	0.215209	0.189083	0.166704	0.1582	0.143779	0.131976	0.125204	0.0934503	0.0819708	0.0576457	0.0427425
444.99	0.2742	0.177761	0.440442	0.437618	0.397643	0.391945	0.330514	0.312752	0.281129	0.247153	0.224473	0.197579	0.174107	0.163817	0.148698	0.136622	0.128753	0.0951113	0.0827574	0.0580361	0.0426263
443.994	0.2782	0.194294	0.461038	0.458082	0.416901	0.409042	0.347562	0.328996	0.294945	0.260639	0.235416	0.207517	0.18195	0.171404	0.154922	0.141271	0.133094	0.097911	0.0835721	0.0579491	0.0430453
442.998	0.2813	0.210541	0.48144	0.478637	0.434859	0.427433	0.364345	0.344773	0.309277	0.272564	0.247005	0.217206	0.190341	0.178646	0.161341	0.146497	0.137189	0.100024	0.0849932	0.0588509	0.0433078
442.001	0.2852	0.225115	0.499097	0.495492	0.451861	0.443073	0.379843	0.358644	0.321835	0.283791	0.256552	0.225957	0.197747	0.185206	0.166766	0.150989	0.141051	0.102363	0.0859854	0.0592387	0.0434078
441.004	0.2882	0.240282	0.517969	0.514092	0.469517	0.459294	0.395826	0.372889	0.335529	0.295699	0.266833	0.235054	0.206265	0.192085	0.172881	0.15648	0.145173	0.104605	0.0877621	0.0602499	0.0439327
440.007	0.2917	0.255328	0.535457	0.531443	0.486438	0.475833	0.411358	0.387556	0.348375	0.307485	0.276802	0.244112	0.213749	0.198806	0.178558	0.160768	0.149276	0.107165	0.0889168	0.0605062	0.0444413
439.01	0.2964	0.271998	0.555179	0.550162	0.504322	0.492928	0.42866	0.403451	0.36235	0.320261	0.287764	0.254064	0.222835	0.205834	0.18482	0.166636	0.153588	0.1094	0.0900597	0.0613265	0.0441648
438.013	0.2998	0.289363	0.57505	0.570568	0.522816	0.51029	0.446068	0.418538	0.377515	0.333416	0.299419	0.263867	0.230955	0.213495	0.191231	0.171148	0.158245	0.11206	0.0913665	0.0617123	0.0447781
437.015	0.3039	0.303322	0.59181	0.586841	0.53872	0.525658	0.460805	0.432187	0.389386	0.344378	0.308538	0.272374	0.238353	0.220261	0.196426	0.175297	0.161577	0.114173	0.0923096	0.0622092	0.0448472
436.018	0.3073	0.319914	0.610212	0.604091	0.556213	0.541963	0.476492	0.447201	0.403061	0.356368	0.319557	0.281774	0.246286	0.226995	0.20279	0.180534	0.165554	0.116585	0.0937666	0.0625928	0.0452206
434.981	0.3095	0.335529	0.62753	0.622047	0.573025	0.558232	0.492317	0.461694	0.416219	0.368045	0.329493	0.290959	0.25456	0.233781	0.208759	0.185951	0.169981	0.119053	0.094818	0.0636972	0.0457131
433.983	0.3132	0.34998	0.645257	0.638912	0.589514	0.573459	0.507526	0.475705	0.429193	0.379854	0.33953	0.299532	0.262082	0.240828	0.214432	0.19137	0.173639	0.121507	0.0959627	0.0641869	0.0456947
432.985	0.3163	0.364818	0.661866	0.654561	0.604716	0.587875	0.522037	0.488121	0.441376	0.390687	0.349201	0.3085	0.269645	0.246717	0.2203	0.195622	0.177994	0.123687	0.0976077	0.065064	0.0464224
431.987	0.3184	0.377131	0.675077	0.668653	0.617126	0.601277	0.534769	0.499995	0.45197	0.40056	0.357221	0.315663	0.276159	0.252909	0.225321	0.199026	0.181291	0.125668	0.0982679	0.0653233	0.046487
430.988	0.321	0.39052	0.690418	0.683108	0.631032	0.613856	0.547153	0.512332	0.463437	0.410437	0.366487	0.323676	0.282609	0.258266	0.230195	0.203447	0.184424	0.127998	0.0995363	0.065781	0.04677
429.989	0.3229	0.401872	0.702231	0.695011	0.642865	0.625147	0.558729	0.522666	0.473197	0.419189	0.373949	0.33056	0.289284	0.263663	0.234883	0.207032	0.187952	0.129916	0.100781	0.0663116	0.0472747
428.991	0.3244	0.412929	0.714534	0.706695	0.654058	0.636229	0.569937	0.533065	0.482128	0.427699	0.381223	0.336742	0.294462	0.268819	0.239161	0.210853	0.190816	0.131589	0.101887	0.0667226	0.0472835
427.991	0.3256	0.422012	0.725161	0.71748	0.664223	0.645277	0.578846	0.541879	0.490391	0.434937	0.38817	0.343279	0.300284	0.273235	0.243221	0.214142	0.193572	0.133295	0.102534	0.0674631	0.0476109
426.992	0.3273	0.429547	0.732915	0.725587	0.671832	0.653124	0.586256	0.548903	0.497404	0.44086	0.393566	0.347662	0.304669	0.27729	0.24651	0.21686	0.195975	0.134978	0.103615	0.0685321	0.04805
425.993	0.3277	0.436304	0.740172	0.732315	0.67877	0.659577	0.593188	0.554827	0.503191	0.446206	0.398522	0.352418	0.308216	0.280437	0.249258	0.219419	0.198339	0.136335	0.104889	0.0687772	0.0484597
424.993	0.3283	0.441477	0.745248	0.737548	0.6834	0.665637	0.598164	0.560473	0.507835	0.450741	0.401867	0.355537	0.311247	0.283474	0.251826	0.222113	0.200572	0.137719	0.105603	0.0694079	0.0491207
423.993	0.329	0.445372	0.749016	0.741708	0.687172	0.667894	0.602271	0.563397	0.511211	0.453729	0.405349	0.358342	0.313934	0.285754	0.253755	0.223528	0.202308	0.139101	0.107068	0.0703712	0.0496179
422.993	0.329	0.448488	0.751694	0.744829	0.690204	0.671248	0.60506	0.566716	0.514094	0.456048	0.407233	0.360771	0.31571	0.287279	0.255376	0.225276	0.203005	0.140024	0.107229	0.0705426	0.0496306
421.993	0.3287	0.449624	0.753317	0.745444	0.691397	0.672832	0.60714	0.568685	0.515947	0.458229	0.408896	0.362068	0.317248	0.288672	0.256851	0.226658	0.2043	0.140935	0.10789	0.0712881	0.0501003
420.993	0.3286	0.450536	0.753473	0.745765	0.691626	0.672937	0.607827	0.568819	0.51719	0.458762	0.41009	0.363334	0.318211	0.28946	0.25765	0.227486	0.205387	0.141754	0.10909	0.071902	0.051004
419.992	0.3287	0.450602	0.751218	0.744472	0.690521	0.672629	0.607514	0.568864	0.517826	0.45937	0.411037	0.363571	0.318915	0.289988	0.258473	0.227904	0.205963	0.142443	0.109551	0.0726833	0.0512898
418.992	0.3268	0.449534	0.750227	0.742411	0.688878	0.670914	0.606767	0.568185	0.517319	0.459587	0.410348	0.363701	0.319366	0.290684	0.258849	0.228756	0.206685	0.142892	0.109987	0.0728588	0.0514925
417.991	0.3267	0.44879	0.747091	0.740708	0.688074	0.670386	0.605147	0.568124	0.516767	0.459023	0.4111	0.363999	0.319574	0.290762	0.259093	0.228723	0.20686	0.143667	0.110734	0.0738205	0.0521016
416.99	0.325	0.447319	0.743484	0.737525	0.68488	0.668143	0.603626	0.566417	0.516306	0.458181	0.40977	0.363332	0.319004	0.290512	0.258788	0.228957	0.207102	0.143956	0.110926	0.0737155	0.052175
415.989	0.324	0.445963	0.740229	0.734506	0.682456	0.664466	0.601383	0.56488	0.5143	0.456889	0.409854	0.363575	0.318919	0.290226	0.259225	0.228779	0.207113	0.144367	0.111655	0.0744505	0.0526087
414.987	0.3223	0.443188	0.73585	0.731241	0.679068	0.662744	0.598776	0.563287	0.513396	0.456685	0.408856	0.36253	0.319009	0.290266	0.259172	0.229504	0.207631	0.144969	0.112076	0.0750773	0.053038
413.986	0.3195	0.44151	0.731453	0.726165	0.675806	0.659462	0.596942	0.561019	0.511722	0.455319	0.40817	0.362107	0.318229	0.289947	0.259187	0.229551	0.208316	0.145451	0.11295	0.0761054	0.0535017
412.984	0.317	0.439276	0.727852	0.723153	0.672093	0.656989	0.594524	0.559072	0.509763	0.453481	0.407397	0.361887	0.317756	0.28953	0.258851	0.229325	0.208352	0.145595	0.113181	0.0764826	0.0540374
411.982	0.3145	0.436752	0.723433	0.718852	0.668631	0.652749	0.591833	0.557387	0.508821	0.452146	0.406261	0.361204	0.31704	0.289075	0.25865	0.229676	0.208555	0.146282	0.113668	0.0764724	0.0541896
411.019	0.3122	0.434585	0.718717	0.71422	0.665064	0.650014	0.588695	0.554863	0.506362	0.451283	0.406346	0.360675	0.316864	0.289404	0.258994	0.229985	0.208983	0.146781	0.114428	0.0776465	0.0549258
410.017	0.3095	0.431984	0.712829	0.709508	0.660812	0.645741	0.585577	0.552364	0.505689	0.449661	0.404739	0.359965	0.316325	0.289206	0.258778	0.230045	0.209334	0.147483	0.115397	0.0783252	0.0556878
409.014	0.3072	0.430004	0.707491	0.704877	0.655714	0.64195	0.582911	0.549773	0.503178	0.448649	0.403651	0.359344	0.31578	0.288714	0.258605	0.229792	0.209491	0.148067	0.115762	0.0788965	0.0558404
408.012	0.3022	0.427822	0.703638	0.699677	0.651866	0.639167	0.579476	0.54759	0.501556	0.446971	0.402813	0.358366	0.315475	0.288462	0.258583	0.230129	0.209687	0.148547	0.116294	0.0794093	0.0564263
407.009	0.2989	0.425601	0.697421	0.694812	0.648565	0.635574	0.577098	0.545957	0.500117	0.445958	0.401816	0.358547	0.315443	0.288598	0.258503	0.230768	0.210095	0.149143	0.116888	0.0804608	0.0567935
406.007	0.2966	0.422419	0.69279	0.690498	0.643018	0.631766	0.573786	0.542643	0.497793	0.444356	0.400729	0.357179	0.314666	0.287734	0.258482	0.230571	0.210096	0.14993	0.117554	0.0808514	0.0572813
405.004	0.2937	0.419305	0.686523	0.685312	0.638322	0.627769	0.569866	0.540192	0.495639	0.442843	0.399438	0.356266	0.314489	0.287865	0.258173	0.230726	0.210715	0.150254	0.118389	0.08169	0.0579946
404	0.2906	0.416299	0.680652	0.678775	0.633401	0.623257	0.566023	0.536937	0.493321	0.441094	0.398562	0.355425	0.31366	0.287101	0.258091	0.231434	0.210954	0.15146	0.119791	0.0827857	0.0589644
402.997	0.2871	0.413283	0.673994	0.672221	0.627787	0.618828	0.562176	0.533809	0.490779	0.438661	0.39671	0.354559	0.312631	0.286186	0.257794	0.231326	0.211041	0.151717	0.11996	0.083361	0.0591779
401.994	0.2851	0.408953	0.666991	0.664994	0.621503	0.613643	0.557445	0.530003	0.488188	0.436358	0.394363	0.35333	0.311239	0.285662	0.257296	0.230415	0.211288	0.152141	0.120598	0.0839278	0.0595256
400.99	0.2821	0.404581	0.658883	0.658137	0.61492	0.607663	0.55296	0.52579	0.484444	0.433847	0.392909	0.351001	0.310253	0.284944	0.256441	0.230585	0.21161	0.152423	0.121252	0.084864	0.060234
399.986	0.2789	0.399387	0.650019	0.650412	0.608482	0.600895	0.546626	0.521132	0.480244	0.430683	0.390371	0.349164	0.309334	0.284301	0.256039	0.23038	0.211864	0.153418	0.122235	0.0857095	0.060906
398.982	0.2755	0.393473	0.640134	0.641704	0.600239	0.594605	0.540573	0.51585	0.475648	0.426671	0.387888	0.347355	0.307499	0.282578	0.255048	0.230141	0.211853	0.153647	0.123284	0.0866833	0.0618267
398.017	0.273	0.388211	0.632067	0.633643	0.592753	0.587719	0.535118	0.511093	0.472499	0.423555	0.384755	0.345109	0.305847	0.28088	0.254082	0.229083	0.211068	0.153836	0.123786	0.08743	0.0623172
397.012	0.2706	0.382158	0.621807	0.624201	0.584062	0.579929	0.528547	0.505326	0.467123	0.419544	0.381106	0.342163	0.303736	0.279451	0.252647	0.228708	0.210965	0.154238	0.124238	0.0880402	0.063115
396.008	0.2678	0.375243	0.611447	0.614619	0.575482	0.571696	0.521236	0.499193	0.461403	0.414863	0.378313	0.339494	0.301687	0.278276	0.251407	0.228296	0.21029	0.154768	0.124905	0.0893083	0.06387
395.003	0.2651	0.366168	0.601518	0.605336	0.565866	0.564191	0.513111	0.492057	0.456348	0.41043	0.374311	0.336957	0.299571	0.276385	0.250402	0.227967	0.210561	0.155638	0.126462	0.0909822	0.0650709
393.998	0.2623	0.357931	0.590326	0.593122	0.555626	0.554924	0.505724	0.48451	0.449589	0.404992	0.370203	0.332741	0.29644	0.274064	0.248654	0.226763	0.209613	0.155878	0.127291	0.0917945	0.0658191
392.993	0.2599	0.349842	0.578649	0.582741	0.546444	0.546236	0.497152	0.478624	0.443439	0.400145	0.365627	0.329507	0.293653	0.271706	0.246813	0.225619	0.208853	0.155711	0.127381	0.0923282	0.0661589
391.988	0.2565	0.340626	0.568729	0.573475	0.537208	0.538795	0.489742	0.471317	0.438307	0.395554	0.362383	0.32622	0.291139	0.269977	0.246015	0.225794	0.209376	0.157105	0.12946	0.0942857	0.0681072
390.983	0.2541	0.332978	0.558181	0.562937	0.528264	0.530055	0.482052	0.46402	0.432304	0.390468	0.358249	0.322734	0.288613	0.267693	0.244758	0.224408	0.208645	0.157266	0.130325	0.0950435	0.0692911
390.016	0.2517	0.323136	0.545883	0.550923	0.517305	0.519504	0.472834	0.456805	0.425158	0.384531	0.352661	0.318718	0.285614	0.265494	0.242094	0.222821	0.207773	0.157794	0.130385	0.0965371	0.0698614
389.011	0.2495	0.313488	0.53381	0.540078	0.506687	0.509802	0.463583	0.449357	0.418476	0.379049	0.348038	0.315076	0.282324	0.263495	0.240716	0.221884	0.207441	0.158	0.131502	0.09756	0.0705044
388.005	0.2475	0.305381	0.523844	0.530591	0.497334	0.502813	0.456503	0.442213	0.412923	0.3742	0.344448	0.312135	0.280134	0.261447	0.239254	0.221545	0.206971	0.158932	0.132586	0.0987932	0.0718818
386.999	0.2459	0.296091	0.513751	0.520337	0.488333	0.494464	0.449312	0.435601	0.406813	0.369216	0.340372	0.308804	0.277638	0.259819	0.237862	0.220583	0.206862	0.159597	0.134104	0.099846	0.0733131
385.993	0.2447	0.288756	0.503625	0.51063	0.479442	0.48494	0.441753	0.429142	0.401099	0.363941	0.336645	0.305992	0.275007	0.257888	0.23643	0.21975	0.206771	0.159933	0.135063	0.101221	0.0741864
384.987	0.2429	0.279045	0.493477	0.500937	0.470163	0.476903	0.433032	0.422451	0.39484	0.358946	0.33253	0.302586	0.272624	0.255624	0.235296	0.219006	0.206527	0.161001	0.135987	0.102831	0.0753822
384.019	0.2418	0.270415	0.483699	0.49177	0.461852	0.469134	0.426514	0.415805	0.389676	0.354551	0.328753	0.300256	0.2703	0.254286	0.234235	0.219718	0.206895	0.161722	0.137845	0.104344	0.076599
383.013	0.2396	0.263902	0.47542	0.483327	0.454463	0.462295	0.420632	0.410969	0.385473	0.351155	0.325802	0.29746	0.268426	0.252978	0.233549	0.218569	0.20714	0.163202	0.139355	0.105802	0.0785653
382.006	0.2382	0.25581	0.466982	0.474692	0.446207	0.45439	0.413705	0.405811	0.380315	0.347386	0.321927	0.294981	0.266166	0.25227	0.232827	0.218256	0.207301	0.164232	0.140248	0.10716	0.0793433
380.999	0.2385	0.248831	0.459439	0.46771	0.439725	0.448338	0.409014	0.400877	0.376373	0.344305	0.31973	0.293078	0.265822	0.251112	0.232419	0.219596	0.207802	0.165885	0.142431	0.109161	0.0810263
379.992	0.2384	0.24145	0.451123	0.460074	0.432915	0.442006	0.40291	0.396665	0.372416	0.340886	0.317138	0.291262	0.264679	0.250214	0.232262	0.218989	0.208778	0.167034	0.143952	0.111097	0.0827911
378.985	0.238	0.234147	0.442841	0.452662	0.425811	0.435588	0.396789	0.391219	0.367405	0.337577	0.31472	0.289538	0.262753	0.249937	0.231788	0.21949	0.209686	0.168837	0.1454	0.113291	0.0839096
378.017	0.2378	0.227444	0.437204	0.447852	0.42021	0.432593	0.392833	0.387583	0.364661	0.335707	0.313702	0.288493	0.263118	0.250294	0.232684	0.221711	0.210847	0.170689	0.14801	0.115911	0.0861046
377.009	0.2379	0.221052	0.431862	0.442633	0.415365	0.428095	0.38927	0.383673	0.362449	0.33311	0.312831	0.287427	0.262428	0.250336	0.233367	0.222767	0.212531	0.17271	0.151106	0.118124	0.0883624
376.002	0.2386	0.215617	0.426594	0.436519	0.410701	0.422601	0.385729	0.380886	0.35969	0.331327	0.311024	0.286754	0.261961	0.250226	0.233895	0.223618	0.214003	0.174768	0.153236	0.119948	0.0906434
374.994	0.2393	0.209232	0.419804	0.430449	0.40491	0.418315	0.381414	0.377684	0.357042	0.32992	0.309322	0.285975	0.26175	0.250185	0.233836	0.224674	0.215566	0.177313	0.155425	0.12235	0.0924882
373.986	0.2403	0.20296	0.413809	0.424781	0.400317	0.413816	0.377699	0.373628	0.354284	0.327361	0.308205	0.285573	0.261815	0.250788	0.23547	0.22537	0.217571	0.179911	0.158038	0.125475	0.0947761
373.017	0.2399	0.197488	0.408848	0.420963	0.396157	0.408953	0.374502	0.371909	0.352468	0.326166	0.307549	0.285222	0.262081	0.252146	0.236172	0.226799	0.219404	0.181817	0.160103	0.127122	0.0972779
372.008	0.2419	0.192249	0.405797	0.41703	0.394582	0.405366	0.372889	0.369368	0.353887	0.325524	0.307344	0.285947	0.263304	0.254235	0.241123	0.228786	0.221769	0.18767	0.165224	0.130652	0.101409
371	0.2432	0.190902	0.401987	0.405099	0.390264	0.402131	0.370787	0.371849	0.350047	0.322013	0.30758	0.285801	0.26308	0.252473	0.238092	0.228217	0.226585	0.187294	0.16592	0.132539	0.102343
369.992	0.2458	0.183521	0.397209	0.405662	0.387063	0.398044	0.367037	0.366192	0.348007	0.322386	0.303496	0.287911	0.263841	0.254791	0.241917	0.228503	0.22626	0.18835	0.167093	0.133717	0.10537
368.983	0.2459	0.179854	0.388745	0.400729	0.385	0.392597	0.365018	0.364075	0.348129	0.320655	0.30532	0.283682	0.269172	0.258779	0.241895	0.229732	0.230541	0.196037	0.171403	0.139627	0.109836
368.013	0.2489	0.173578	0.38692	0.402794	0.377701	0.391028	0.359276	0.367191	0.350784	0.319315	0.304533	0.285373	0.267267	0.25696	0.244199	0.235419	0.233377	0.199009	0.175449	0.142288	0.112911
367.004	0.249	0.168536	0.383784	0.397785	0.377428	0.388937	0.357147	0.356619	0.346427	0.320482	0.303184	0.287179	0.264888	0.257507	0.245917	0.232832	0.233459	0.200829	0.177143	0.14409	0.11256
365.995	0.2528	0.164962	0.380119	0.394755	0.37375	0.388303	0.360252	0.359994	0.344105	0.322614	0.303491	0.29087	0.265027	0.25814	0.249137	0.237825	0.237095	0.20529	0.183355	0.146524	0.115778
364.986	0.2543	0.157828	0.374222	0.38802	0.369589	0.382817	0.357527	0.356339	0.344229	0.319515	0.304309	0.291039	0.266927	0.2629	0.25193	0.240779	0.238642	0.206808	0.184653	0.149015	0.118799
364.015	0.2562	0.155795	0.374227	0.385434	0.369552	0.382521	0.353754	0.358066	0.34466	0.320046	0.305019	0.288204	0.267747	0.265095	0.253617	0.244872	0.24502	0.213251	0.18967	0.153567	0.12451
363.006	0.2602	0.152299	0.37577	0.384898	0.369747	0.383448	0.356449	0.359135	0.345289	0.32517	0.308098	0.296029	0.27515	0.270238	0.258232	0.252707	0.251363	0.21854	0.196251	0.161764	0.128648
361.996	0.2623	0.146624	0.372856	0.387049	0.368841	0.382722	0.355457	0.361585	0.346483	0.323741	0.310281	0.297962	0.276281	0.271318	0.261864	0.256298	0.252476	0.222601	0.201331	0.166389	0.134003
360.986	0.2653	0.143365	0.372615	0.383639	0.367352	0.38196	0.354331	0.359453	0.348763	0.326916	0.311568	0.298086	0.280965	0.276533	0.264165	0.259129	0.257584	0.225784	0.20601	0.169031	0.138164
360.015	0.2682	0.140795	0.372033	0.383572	0.369729	0.383575	0.359242	0.359095	0.348092	0.329365	0.314886	0.302027	0.28238	0.278337	0.269776	0.264	0.26236	0.230942	0.212742	0.172829	0.140582
359.005	0.2718	0.138343	0.37373	0.38424	0.366378	0.381429	0.356072	0.363058	0.34995	0.329768	0.317106	0.30555	0.287437	0.28424	0.272822	0.267896	0.267158	0.236893	0.216051	0.181038	0.145489
357.995	0.2748	0.135097	0.373284	0.385207	0.368372	0.385106	0.357455	0.36423	0.354019	0.33322	0.319928	0.309622	0.28933	0.287209	0.280425	0.27459	0.275617	0.243499	0.220667	0.184205	0.150791
356.984	0.2781	0.132842	0.376393	0.386383	0.368348	0.387133	0.358736	0.36693	0.356191	0.335765	0.32491	0.313571	0.291993	0.291825	0.284057	0.277292	0.278409	0.248635	0.228857	0.190096	0.154911
356.013	0.2814	0.132074	0.375167	0.387463	0.369138	0.388159	0.36093	0.368026	0.360304	0.342558	0.325868	0.318257	0.299562	0.298232	0.287019	0.283027	0.283261	0.254501	0.231833	0.194649	0.159726
355.002	0.2854	0.131789	0.378011	0.39116	0.376426	0.391104	0.368989	0.373971	0.360613	0.342825	0.335689	0.322369	0.303285	0.302589	0.294655	0.289534	0.289806	0.260837	0.239496	0.20306	0.164417
353.991	0.2873	0.128726	0.37988	0.395222	0.378796	0.39262	0.37023	0.375628	0.367082	0.34918	0.333726	0.324931	0.308696	0.307324	0.296459	0.294403	0.294768	0.267305	0.24348	0.204936	0.167949
353.019	0.2916	0.129846	0.382067	0.395832	0.38133	0.399093	0.375582	0.383811	0.373687	0.354135	0.342889	0.333839	0.316735	0.315815	0.304601	0.298282	0.301642	0.275402	0.252295	0.210186	0.173426
352.008	0.2959	0.134432	0.390256	0.399578	0.385208	0.402831	0.381538	0.382888	0.377282	0.361994	0.350588	0.340183	0.324635	0.320105	0.310629	0.309947	0.31293	0.282129	0.258028	0.216822	0.180626
350.997	0.2985	0.136859	0.399702	0.412987	0.39743	0.410889	0.38968	0.39763	0.389536	0.371476	0.355726	0.347175	0.329063	0.330935	0.320441	0.315108	0.317123	0.290388	0.265058	0.223217	0.185925
349.985	0.3025	0.137773	0.402603	0.416849	0.404452	0.417538	0.395374	0.403262	0.393533	0.380801	0.363874	0.356703	0.335428	0.339138	0.32551	0.329031	0.32485	0.299835	0.269602	0.231131	0.190853
349.012	0.3047	0.143583	0.415793	0.428326	0.410708	0.427111	0.40894	0.410832	0.407195	0.386907	0.374633	0.364844	0.35206	0.347583	0.336581	0.334343	0.332969	0.306355	0.279207	0.239898	0.200605
348.001	0.3084	0.152313	0.422387	0.439227	0.422235	0.43815	0.419466	0.422761	0.419979	0.400922	0.381873	0.37377	0.357568	0.3574	0.346878	0.343486	0.344342	0.314573	0.287719	0.243125	0.204929
346.989	0.312	0.157207	0.43557	0.444117	0.433124	0.449183	0.431356	0.434814	0.42385	0.411883	0.395783	0.387006	0.366811	0.367577	0.355095	0.352816	0.351312	0.324798	0.293631	0.250687	0.207932
346.016	0.3159	0.164913	0.448838	0.458898	0.444248	0.461517	0.442562	0.446488	0.437244	0.421506	0.406284	0.396354	0.379332	0.374484	0.364792	0.361872	0.364498	0.331272	0.305152	0.259435	0.218422
345.004	0.3198	0.174578	0.459654	0.471215	0.455769	0.474621	0.454764	0.459144	0.45373	0.431428	0.418646	0.409288	0.391551	0.388373	0.379793	0.374679	0.374905	0.340051	0.313443	0.267553	0.224284
343.992	0.3236	0.187314	0.479141	0.493825	0.4776	0.493324	0.475311	0.470999	0.468921	0.451915	0.434121	0.42216	0.402258	0.398546	0.389638	0.384201	0.3841	0.349626	0.320264	0.276579	0.232905
343.018	0.3273	0.199301	0.495182	0.502829	0.494602	0.513318	0.481765	0.491566	0.484387	0.469494	0.446858	0.440025	0.418963	0.414349	0.40151	0.400642	0.394434	0.361533	0.327784	0.28475	0.236665
342.006	0.3312	0.213557	0.508763	0.523075	0.514185	0.532055	0.502337	0.50987	0.500675	0.486411	0.461852	0.453456	0.42849	0.425948	0.416827	0.412235	0.406196	0.37725	0.337568	0.291525	0.248432
340.993	0.3356	0.227308	0.532616	0.539538	0.528504	0.542654	0.521488	0.523449	0.516238	0.497515	0.480105	0.465512	0.441347	0.442176	0.420675	0.419639	0.417806	0.379952	0.346207	0.297148	0.251698
340.019	0.3409	0.241218	0.548472	0.557427	0.547216	0.564552	0.537976	0.545616	0.533803	0.517955	0.492322	0.480086	0.4558	0.453875	0.438199	0.436023	0.431438	0.391032	0.351705	0.303544	0.255994
339.006	0.3451	0.259217	0.572489	0.583167	0.568739	0.583072	0.564391	0.567629	0.561458	0.535851	0.514541	0.501443	0.477398	0.466301	0.453861	0.449855	0.44537	0.40205	0.364046	0.311257	0.268786
337.993	0.3496	0.275692	0.594492	0.604482	0.590031	0.603736	0.580348	0.586076	0.569461	0.555826	0.525444	0.510407	0.487645	0.478569	0.463519	0.461207	0.453791	0.414295	0.37129	0.318888	0.270911
337.019	0.3528	0.294755	0.607508	0.622176	0.610756	0.624597	0.606832	0.59858	0.590095	0.568298	0.54382	0.526042	0.497252	0.497094	0.482247	0.473366	0.465737	0.421893	0.379881	0.328991	0.276545
336.006	0.3571	0.309225	0.635146	0.640951	0.625364	0.640935	0.626493	0.618109	0.608917	0.580603	0.560308	0.550683	0.517448	0.509866	0.495199	0.48784	0.479518	0.428582	0.388034	0.336824	0.282685
334.992	0.3619	0.321341	0.649082	0.6659	0.641938	0.663887	0.650182	0.637076	0.634213	0.608565	0.577873	0.558533	0.529376	0.523184	0.506464	0.497043	0.493338	0.442107	0.394552	0.339868	0.288402
334.018	0.3659	0.340607	0.668697	0.686231	0.672061	0.682347	0.664736	0.660221	0.646917	0.627231	0.599384	0.580702	0.547328	0.535652	0.517477	0.507086	0.499465	0.449406	0.406082	0.350694	0.298986
333.004	0.3688	0.353549	0.687331	0.699028	0.682633	0.70162	0.680186	0.6759	0.666177	0.647689	0.604384	0.595913	0.562011	0.5526	0.528831	0.520093	0.513045	0.464426	0.413662	0.357165	0.299988
331.99	0.372	0.372474	0.707835	0.715265	0.702691	0.717886	0.705647	0.703687	0.686602	0.658488	0.63016	0.61096	0.576524	0.56702	0.549343	0.531079	0.522933	0.47048	0.421235	0.364686	0.309441
331.015	0.3751	0.386222	0.732445	0.740939	0.720718	0.745049	0.718123	0.713492	0.705876	0.680154	0.641517	0.628361	0.588835	0.583223	0.558513	0.540596	0.53633	0.478659	0.428698	0.36881	0.314335
330.001	0.3793	0.404276	0.747236	0.7593	0.738928	0.757626	0.745287	0.732277	0.722748	0.69379	0.657832	0.639102	0.604981	0.590706	0.568798	0.551764	0.548146	0.494709	0.439398	0.379104	0.324645
328.987	0.3824	0.424168	0.777761	0.780719	0.764402	0.777849	0.764844	0.751461	0.74151	0.71601	0.66902	0.655138	0.61954	0.605252	0.584	0.570623	0.559666	0.505262	0.444245	0.385867	0.330005
328.011	0.385	0.437602	0.783984	0.806373	0.780262	0.799361	0.783795	0.773912	0.76024	0.731774	0.688522	0.668715	0.635733	0.618147	0.597614	0.578507	0.571171	0.509929	0.457868	0.390777	0.334929
326.997	0.3877	0.459163	0.813773	0.822395	0.797302	0.814971	0.806282	0.796318	0.77511	0.744261	0.717041	0.692163	0.649743	0.63561	0.613985	0.590702	0.577909	0.520119	0.459858	0.397872	0.341528
325.982	0.3897	0.47011	0.820046	0.833262	0.817173	0.834037	0.804974	0.808787	0.790011	0.76497	0.720858	0.699439	0.657056	0.646427	0.614579	0.604985	0.588563	0.524163	0.466668	0.405035	0.34778
325.006	0.3922	0.484064	0.835513	0.851041	0.83189	0.844574	0.839564	0.825139	0.812511	0.776646	0.740417	0.709984	0.670763	0.654029	0.630912	0.614924	0.601968	0.536209	0.474753	0.411572	0.352204
323.991	0.3944	0.49437	0.861883	0.858241	0.834699	0.850117	0.849654	0.837923	0.81878	0.792533	0.746145	0.72843	0.685507	0.6673	0.639802	0.622332	0.608032	0.542461	0.480054	0.41367	0.359372
323.015	0.3961	0.505444	0.857772	0.874573	0.866674	0.876238	0.85159	0.840744	0.835521	0.805998	0.756853	0.732923	0.692318	0.678569	0.649706	0.635574	0.61313	0.549238	0.485172	0.418569	0.363303
322	0.3979	0.507547	0.873726	0.888962	0.866382	0.884459	0.870728	0.864232	0.84242	0.80921	0.765805	0.746934	0.703688	0.688032	0.65644	0.646336	0.625889	0.564172	0.49485	0.426898	0.367714
320.985	0.4003	0.514295	0.882116	0.891047	0.863635	0.884	0.872384	0.858257	0.851216	0.820943	0.783373	0.755488	0.712552	0.69985	0.663678	0.650978	0.629726	0.56822	0.497187	0.431317	0.376534
320.008	0.4036	0.51582	0.882772	0.896053	0.874591	0.885837	0.884883	0.861361	0.85763	0.821872	0.780032	0.761944	0.711597	0.696274	0.666128	0.65618	0.640241	0.579186	0.504022	0.437065	0.375884
318.993	0.4059	0.51192	0.887851	0.904355	0.887382	0.892566	0.87779	0.86472	0.857493	0.840118	0.797455	0.76216	0.723723	0.700335	0.67207	0.66012	0.643067	0.579158	0.503842	0.441906	0.383911
318.016	0.4077	0.512582	0.887172	0.906601	0.872103	0.895976	0.877123	0.880293	0.875079	0.838531	0.790031	0.770375	0.732231	0.709806	0.680266	0.664999	0.651666	0.581547	0.513202	0.445725	0.385025
317	0.4118	0.516063	0.885578	0.903367	0.890695	0.891453	0.895858	0.873978	0.874344	0.841587	0.794933	0.772363	0.72988	0.717925	0.694031	0.670438	0.659101	0.587096	0.522036	0.448906	0.393671
315.984	0.4156	0.521578	0.900656	0.912946	0.888441	0.912346	0.905471	0.885603	0.88441	0.852736	0.810943	0.779528	0.743649	0.72483	0.703332	0.680562	0.664169	0.594694	0.524668	0.454416	0.39853
315.007	0.419	0.521304	0.907245	0.9172	0.903394	0.914666	0.912236	0.900768	0.891576	0.862801	0.812673	0.80385	0.7532	0.730162	0.705121	0.687034	0.668607	0.600465	0.535093	0.462463	0.404522
313.991	0.423	0.535523	0.921825	0.938759	0.918466	0.929229	0.934491	0.913352	0.915978	0.884073	0.829293	0.81271	0.771865	0.74678	0.719563	0.700062	0.679666	0.612284	0.539362	0.473712	0.412676
313.014	0.4309	0.550963	0.952696	0.950394	0.929732	0.954822	0.940848	0.941945	0.928427	0.894478	0.847296	0.826169	0.780936	0.757661	0.734362	0.709501	0.697312	0.621756	0.54778	0.477241	0.422835
311.997	0.4397	0.567233	0.973444	0.974213	0.962665	0.978659	0.971819	0.957474	0.9575	0.91691	0.873363	0.852493	0.804361	0.780565	0.749832	0.728061	0.708235	0.634266	0.563234	0.489539	0.432058
310.981	0.4528	0.590774	1.01422	1.02435	0.998356	1.01855	1.00785	0.982834	0.990745	0.952672	0.89486	0.875481	0.825298	0.801682	0.769799	0.750231	0.725438	0.654085	0.577674	0.507905	0.448195
310.003	0.4687	0.614749	1.04328	1.05706	1.03934	1.0491	1.04702	1.03161	1.02415	0.981651	0.92814	0.910534	0.847096	0.828238	0.796648	0.782543	0.753655	0.677181	0.600486	0.523609	0.46529
308.986	0.4901	0.642623	1.10265	1.11643	1.10109	1.10158	1.10108	1.08111	1.06792	1.03713	0.976841	0.950145	0.892166	0.870093	0.834423	0.80586	0.791229	0.708369	0.630056	0.553159	0.492311
308.009	0.5228	0.664615	1.17033	1.17672	1.14263	1.15162	1.16608	1.14757	1.14213	1.08654	1.02863	1.00109	0.932786	0.925733	0.880566	0.866525	0.842562	0.753092	0.6729	0.591134	0.530463
306.991	0.5734	0.691135	1.26481	1.2754	1.22764	1.24874	1.24943	1.18763	1.2004	1.16087	1.09102	1.06825	1.00908	0.984951	0.950101	0.925873	0.895723	0.805978	0.728905	0.649502	0.583115
306.013	0.6381	0.710219	1.33306	1.33892	1.28858	1.30578	1.31035	1.27828	1.29899	1.23622	1.17072	1.14887	1.08822	1.05601	1.0105	1.00072	0.965565	0.87879	0.792137	0.708593	0.649832
304.996	0.7179	0.727283	1.44268	1.43437	1.38912	1.40316	1.42859	1.36704	1.38182	1.34911	1.24933	1.25801	1.1583	1.1751	1.11118	1.09568	1.06598	0.983829	0.889584	0.810611	0.742363
304.018	0.7981	0.739276	1.5275	1.55149	1.51557	1.50839	1.57437	1.48382	1.49957	1.47018	1.37934	1.38421	1.30516	1.30016	1.25516	1.22229	1.18441	1.11652	1.02247	0.943878	0.873172
303	0.9189	0.742438	1.73821	1.7236	1.63429	1.65588	1.6902	1.58748	1.67036	1.63361	1.49088	1.55399	1.43493	1.46171	1.37364	1.39342	1.34571	1.28576	1.19941	1.1113	1.04492
301.983	1.0786	0.73911	1.8623	1.83591	1.75087	1.74113	1.88096	1.69981	1.81456	1.78063	1.63162	1.73046	1.58424	1.61099	1.53498	1.51806	1.49674	1.47732	1.37477	1.28383	1.22803
301.004	1.2441	0.731121	1.92989	1.96005	1.8705	1.84741	1.97861	1.87474	1.95131	1.95731	1.76619	1.84388	1.72519	1.84906	1.68788	1.75605	1.64805	1.69046	1.55347	1.46828	1.4402
299.986	1.4483	0.72493	2.16306	2.10353	1.93864	1.87322	2.26497	1.93289	2.10602	2.06872	1.83893	1.99272	1.85542	1.99865	1.85886	1.90286	1.80034	1.81974	1.72939	1.68714	1.61656

## Sheet: f) raw_data_M298C6a-2
Wavelength (nm)	Protein	Dye	0	1	2	3	4	5	6	7	8	9	10	11	12	13	14	15	16	17	18	19
900.004	0.0876026	-0.00122325	0.0847145	0.0806612	0.0792024	0.0757952	0.0679092	0.0553736	0.0549955	0.0462536	0.0463553	0.0433137	0.0439955	0.0385793	0.0425551	0.0356969	0.0395698	0.0408748	0.0338493	0.0299868	0.0332082	0.029493
899.009	0.0886616	-0.000902792	0.0857491	0.0823556	0.0797191	0.0755363	0.0685999	0.0576853	0.0558711	0.0461039	0.0457208	0.0444019	0.0442504	0.0396364	0.0431217	0.0364016	0.038198	0.0408319	0.0337231	0.0299944	0.0340258	0.0299943
898.013	0.0891965	-0.000103894	0.0877004	0.0831131	0.0802257	0.0765911	0.0692979	0.05758	0.0570707	0.047429	0.0469219	0.04548	0.0441557	0.0404448	0.0432064	0.0374431	0.0391617	0.0413087	0.0346538	0.0301686	0.0354019	0.030937
896.984	0.0894515	0.000309059	0.0870807	0.0833591	0.0798701	0.0774529	0.0695354	0.058348	0.056298	0.0464148	0.0465859	0.0444831	0.045333	0.0397736	0.0434882	0.0364373	0.0406741	0.0420567	0.0343159	0.0310702	0.035669	0.0316848
895.987	0.0893368	-0.000226754	0.0873658	0.0833636	0.0800834	0.0766055	0.0683563	0.0580341	0.0563189	0.046891	0.0461907	0.0451597	0.0445429	0.0403032	0.0437085	0.0364703	0.0391062	0.0418596	0.0344215	0.0304885	0.0357205	0.0307751
894.99	0.0898756	-2.31e-05	0.0874031	0.0838265	0.0806638	0.0774063	0.0702124	0.0583207	0.0568984	0.0472975	0.0463613	0.0454685	0.0449725	0.040335	0.0427882	0.0365688	0.03904	0.0411728	0.034998	0.0302394	0.0347928	0.0308041
893.993	0.0893049	-0.000826219	0.0873255	0.0839299	0.0798353	0.0770531	0.069487	0.0572877	0.0559255	0.0470832	0.045777	0.0446777	0.0438718	0.0393556	0.0420864	0.036147	0.0381268	0.0404844	0.0347111	0.0298281	0.0357183	0.0296637
892.995	0.0908189	-0.00147357	0.0877932	0.0851028	0.0814825	0.0781948	0.0692681	0.057957	0.0565542	0.0475342	0.0454904	0.0450188	0.0440227	0.0400752	0.0421957	0.0364534	0.0393099	0.0406602	0.0341306	0.0310215	0.0357933	0.0308266
891.996	0.0904123	0.000633814	0.0892714	0.0858758	0.0819435	0.0791809	0.0716913	0.0603689	0.0584193	0.0487447	0.0480313	0.0463335	0.04514	0.0413469	0.0440737	0.0375312	0.0395312	0.0418924	0.0352171	0.0303069	0.036005	0.0311824
890.997	0.0920384	0.000306572	0.0905897	0.0861099	0.0827235	0.0788197	0.0722065	0.060062	0.0582827	0.0483436	0.04788	0.0463018	0.0448879	0.0412751	0.0441496	0.0372141	0.0399739	0.0427101	0.0351881	0.0315844	0.0358972	0.0312687
889.998	0.0921291	-0.000489228	0.0904056	0.0864425	0.0837408	0.0807825	0.0715806	0.0606195	0.0592789	0.0492142	0.0485195	0.0470158	0.0465209	0.0414936	0.0445935	0.0376319	0.0403583	0.0418548	0.0351502	0.0310249	0.0356776	0.0322831
888.998	0.0925973	-0.000584526	0.0913565	0.086735	0.0832394	0.0807658	0.0725782	0.0601177	0.0580147	0.0488086	0.0478402	0.0466248	0.0456052	0.0417674	0.043604	0.0381933	0.0394625	0.0418966	0.034888	0.0314195	0.037308	0.0308495
887.998	0.0942833	0.00116072	0.092207	0.088746	0.0849167	0.0809103	0.0726225	0.0609676	0.0598922	0.0491716	0.0498214	0.0471655	0.0464802	0.0424912	0.04544	0.0386859	0.0413355	0.0434855	0.0366453	0.0327045	0.0371796	0.0330082
886.997	0.0942183	-0.00063881	0.0905654	0.0875732	0.0833242	0.080563	0.0722835	0.060035	0.0585829	0.0482927	0.0487565	0.0463319	0.0451433	0.0415092	0.0424462	0.0382906	0.0398703	0.0414774	0.0345904	0.0306984	0.0356589	0.0321243
885.995	0.0942663	-0.000199794	0.0918125	0.0885907	0.0844768	0.0804637	0.0724719	0.0602884	0.0593084	0.0478011	0.0484373	0.0463221	0.0455021	0.0418453	0.043191	0.0380202	0.0406029	0.0414036	0.0354545	0.0317811	0.035551	0.0315392
884.994	0.0953647	0.000188724	0.0928195	0.0880628	0.084644	0.0819165	0.072837	0.0608831	0.0591163	0.0489933	0.049219	0.0469809	0.0459201	0.0423922	0.0440986	0.0385873	0.0409514	0.0420925	0.0355952	0.032438	0.0370217	0.0329094
883.991	0.0951191	-0.000216198	0.0923587	0.0884593	0.0854181	0.0816707	0.0724813	0.0614919	0.0599312	0.0490161	0.0485991	0.0464139	0.0458475	0.0423587	0.0442842	0.0383646	0.0405704	0.04172	0.035769	0.0315837	0.0372137	0.0320845
882.988	0.0955607	-0.000343371	0.0929634	0.0887434	0.0853625	0.0816976	0.0727659	0.0612631	0.0597557	0.0490134	0.0490917	0.0471258	0.0463709	0.0423586	0.0437697	0.0382497	0.0408544	0.0417187	0.0354274	0.0320083	0.0369468	0.0323528
881.985	0.096093	0.000407585	0.0932312	0.0896774	0.0856691	0.0824915	0.0744696	0.0614282	0.0598269	0.0497452	0.0492073	0.0468876	0.0458894	0.0423539	0.0433284	0.0383399	0.0405294	0.0411049	0.0353488	0.0314867	0.0363559	0.0319082
881.015	0.0965508	0.000437693	0.0933094	0.0905409	0.0862746	0.0825321	0.0743199	0.0616518	0.0606642	0.0498391	0.0492279	0.0473676	0.0460888	0.042814	0.0431055	0.0382808	0.0400889	0.0406397	0.0350435	0.0314945	0.0365573	0.0320396
880.011	0.0974737	0.000620671	0.0950016	0.091038	0.0873652	0.0833323	0.0753229	0.0627593	0.0603652	0.0501372	0.0506323	0.0478039	0.0467666	0.0429968	0.0442804	0.0382998	0.0410244	0.0421398	0.036104	0.0317939	0.037542	0.0325186
879.006	0.0976933	-0.00047542	0.0954905	0.091674	0.0869543	0.0829883	0.0748665	0.063005	0.060035	0.0507756	0.0490889	0.0470731	0.0464096	0.0442942	0.0438685	0.0389065	0.0402663	0.0406271	0.0361615	0.0316538	0.0367473	0.0322887
878.001	0.100063	0.00182805	0.0968752	0.0935222	0.0889285	0.085316	0.0754024	0.0640806	0.0617039	0.0518621	0.0506758	0.0484033	0.047312	0.0449134	0.044392	0.0400133	0.0414088	0.042422	0.0366801	0.0330296	0.0380768	0.0346068
876.995	0.100241	0.000996743	0.0980351	0.0927305	0.0890804	0.0846886	0.0760247	0.0634661	0.061537	0.0507176	0.0499371	0.0493408	0.0477833	0.0455237	0.0447672	0.039305	0.0411048	0.0425275	0.037055	0.0326924	0.0382617	0.0334317
875.989	0.100297	0.00042098	0.0966312	0.0932509	0.0881227	0.0846884	0.0761945	0.0634346	0.0617035	0.0512145	0.0508074	0.0480467	0.047369	0.044739	0.0449889	0.0388049	0.0417313	0.0419962	0.0359917	0.0316963	0.0380842	0.0332032
875.016	0.101367	0.00245871	0.0986828	0.0941138	0.090407	0.0861552	0.0791628	0.0646703	0.0634919	0.0520939	0.0517499	0.0504053	0.0479753	0.0464867	0.044628	0.0404911	0.0425674	0.0420075	0.037224	0.035014	0.0394356	0.0344205
874.009	0.1028	0.00193202	0.0992335	0.0954317	0.0904662	0.0876119	0.0798405	0.0668752	0.063475	0.0532749	0.0518398	0.0497801	0.0491109	0.0474024	0.0456807	0.0400704	0.0431698	0.04256	0.036588	0.0342797	0.0390227	0.034295
873.001	0.100196	-0.000576357	0.0983615	0.0945011	0.0908461	0.0876142	0.0783363	0.0648954	0.0618072	0.0521454	0.0518564	0.0485603	0.0479504	0.0453884	0.0448565	0.039343	0.0415996	0.0414784	0.0365764	0.0327649	0.0386284	0.0336284
871.993	0.101189	0.0022302	0.0981139	0.0956541	0.0899814	0.0880028	0.077356	0.0667762	0.0619129	0.0530573	0.0511407	0.0492896	0.0482395	0.0468921	0.0451148	0.0404239	0.0403357	0.0412416	0.0384145	0.0334968	0.0385728	0.0334314
870.985	0.102993	0.000982136	0.100782	0.0972553	0.0931512	0.087782	0.0784632	0.0664053	0.063968	0.0525259	0.0538849	0.0513021	0.0496911	0.0476126	0.0456199	0.0413083	0.0428105	0.0418735	0.03824	0.0348907	0.0401142	0.0347925
870.009	0.103595	0.00105266	0.101173	0.0973112	0.0929789	0.0891005	0.0805247	0.0671194	0.0634401	0.0546696	0.0519042	0.0495558	0.0495529	0.0483589	0.0460756	0.0408078	0.043007	0.041483	0.0390574	0.0338085	0.0395459	0.0351915
869	0.102984	6.91E-06	0.10097	0.0968894	0.0918311	0.0871532	0.0787032	0.0657725	0.0633741	0.0536808	0.0530092	0.0493495	0.0481227	0.0473966	0.044533	0.040988	0.0414329	0.0416597	0.036833	0.0328714	0.0386461	0.0340896
867.99	0.104379	0.00117676	0.0996243	0.0979536	0.0926179	0.0881696	0.0787409	0.065052	0.0617981	0.0530114	0.0534908	0.0497472	0.0496759	0.0484957	0.0458298	0.039914	0.0425085	0.0416608	0.0370526	0.0336266	0.0389213	0.0337906
867.014	0.105653	0.00046954	0.10207	0.100906	0.0949453	0.0897378	0.0813441	0.0678873	0.0643869	0.0551489	0.054827	0.0516467	0.0502413	0.0491177	0.0454286	0.041897	0.0431304	0.042355	0.0381223	0.0334364	0.0399193	0.0356699
866.003	0.10627	0.00141854	0.102487	0.0988922	0.0954756	0.0894243	0.080311	0.0676644	0.0637922	0.0545075	0.0543564	0.050861	0.0487582	0.0488201	0.0449786	0.0414878	0.0428717	0.0414699	0.0371863	0.0351219	0.0389108	0.0340366
864.991	0.107634	0.0010167	0.103033	0.0991235	0.0949053	0.0900369	0.0804916	0.0676912	0.0647677	0.0541898	0.0549549	0.0526639	0.0512876	0.0490235	0.0465945	0.0433304	0.0434197	0.0408381	0.0388083	0.0343107	0.0402634	0.0342526
864.013	0.105992	-0.000124959	0.102686	0.0996015	0.0944338	0.0907278	0.0825644	0.0683352	0.064151	0.0538924	0.0542297	0.0503472	0.0485929	0.0476999	0.0463047	0.0419346	0.0414553	0.0411386	0.0385548	0.034208	0.0398284	0.0325764
863.001	0.10787	-0.000236689	0.105553	0.101324	0.0940555	0.0913001	0.0816593	0.0682231	0.0644662	0.0548523	0.0538045	0.0515335	0.0501732	0.0495912	0.0461358	0.0411135	0.0428579	0.0418767	0.0379619	0.0347389	0.0405042	0.0333971
861.989	0.107734	-0.000136449	0.103158	0.101817	0.0947932	0.0903562	0.0813979	0.0681872	0.064841	0.0553069	0.0544087	0.0510543	0.0504159	0.0488803	0.0450804	0.0413327	0.0418096	0.0411646	0.0372074	0.0340092	0.0399177	0.0334126
861.009	0.108715	0.00167104	0.104153	0.102964	0.0956981	0.0913844	0.0837036	0.069905	0.0654075	0.0551039	0.0554509	0.0509328	0.0508509	0.0487598	0.0458337	0.0425244	0.0436067	0.0418528	0.0390932	0.0347016	0.0395931	0.0336916
859.996	0.109062	0.000705473	0.104381	0.102213	0.0975	0.0910646	0.0819733	0.0691495	0.0648037	0.0557658	0.0549895	0.0523347	0.0507939	0.0501026	0.0451948	0.0420544	0.0429846	0.0422852	0.0399933	0.0338215	0.0408356	0.0335045
859.015	0.109951	0.0017384	0.107683	0.105112	0.0973316	0.0937955	0.0830942	0.0708159	0.0675387	0.0563614	0.0565683	0.0523007	0.0519262	0.0500182	0.0476451	0.0437504	0.0443561	0.04235	0.0402911	0.0363471	0.040995	0.0339048
858.001	0.111078	0.00056507	0.108259	0.104917	0.0990157	0.0936754	0.0842247	0.0717184	0.0663467	0.0564768	0.0557277	0.0535559	0.0525171	0.0515348	0.0471964	0.0429805	0.0444841	0.0408979	0.0399102	0.0355463	0.0405244	0.0341394
856.986	0.11095	0.00198717	0.109215	0.103982	0.0991933	0.0944992	0.0854548	0.0700776	0.0669363	0.0565202	0.0552034	0.0534384	0.0517331	0.0514552	0.046874	0.044086	0.0449708	0.0428092	0.0407224	0.0352339	0.0420081	0.0342551
856.004	0.113296	0.00107191	0.108847	0.105595	0.100045	0.0948411	0.0846372	0.0702046	0.0674618	0.0567105	0.0560652	0.0522156	0.0515606	0.0506027	0.0472048	0.0439291	0.0447377	0.0417964	0.0396831	0.0384978	0.0408349	0.0349204
854.988	0.114168	0.00138007	0.10885	0.107029	0.101476	0.0956728	0.0846334	0.0730626	0.0684268	0.0586428	0.0572327	0.0549229	0.0527324	0.0527405	0.0477883	0.0436942	0.0456441	0.042156	0.0403179	0.0367142	0.0417546	0.0350777
854.006	0.11387	0.0023889	0.110094	0.106455	0.10138	0.0957089	0.0880733	0.0732103	0.0678981	0.058106	0.0588763	0.0537341	0.0540527	0.0528048	0.0481672	0.045225	0.0453577	0.0421138	0.0403607	0.0376275	0.0419203	0.0368595
852.989	0.112665	0.000697332	0.110924	0.106336	0.101103	0.0961344	0.0861715	0.0729894	0.068294	0.0577007	0.0579643	0.0540354	0.0521223	0.0539619	0.0475611	0.0450013	0.0449365	0.0425722	0.0396375	0.0377037	0.0418002	0.0348248
852.006	0.113765	-1.88e-05	0.112024	0.10868	0.099583	0.0969536	0.0870961	0.0727234	0.0686878	0.0582628	0.057967	0.0545298	0.0540786	0.052414	0.0492619	0.0443903	0.0448513	0.0427331	0.0416182	0.0376463	0.041715	0.0353125
850.988	0.113941	-1.39e-05	0.111223	0.109306	0.101349	0.0955057	0.0881733	0.0732883	0.0677669	0.0584613	0.0585136	0.0554655	0.0533452	0.0543402	0.0491833	0.0445426	0.0461631	0.0418051	0.0414533	0.0382073	0.0423806	0.0340042
850.004	0.116835	0.00205814	0.112529	0.110828	0.104334	0.0996995	0.0902049	0.0752726	0.0699153	0.0596635	0.0603687	0.0567031	0.055633	0.0558448	0.0491025	0.0461154	0.0467201	0.0440801	0.0416775	0.039525	0.0437645	0.0363141
848.985	0.115517	0.0010825	0.113257	0.109128	0.102843	0.0998585	0.0885811	0.0755441	0.0704946	0.0588561	0.0582259	0.0555609	0.0544284	0.0536818	0.0478504	0.045622	0.0459372	0.0437487	0.0413649	0.0381181	0.042423	0.0349096
848	0.116385	-0.000762345	0.114296	0.108897	0.104824	0.0982093	0.0876573	0.0733479	0.0698489	0.0592633	0.0595398	0.0539263	0.0542313	0.0516446	0.0466387	0.0443313	0.04461	0.0424921	0.0401888	0.0369337	0.0429529	0.034133
847.015	0.117619	0.00161892	0.114146	0.110773	0.103856	0.0995558	0.0891765	0.0756215	0.0703475	0.0601584	0.0599802	0.0570881	0.0558534	0.0541396	0.0484148	0.0460288	0.0456948	0.0441445	0.0413634	0.038386	0.0427403	0.0342218
845.995	0.116933	-0.00112288	0.113105	0.109492	0.104016	0.0979749	0.0883969	0.0745124	0.0708934	0.05899	0.0590667	0.0543395	0.0552032	0.0538359	0.0472532	0.0450911	0.0445984	0.0439458	0.041124	0.0383971	0.042421	0.034822
845.008	0.11812	-0.000118076	0.115508	0.111183	0.105647	0.0997938	0.0895397	0.075168	0.0705377	0.0605591	0.0609292	0.0574382	0.055745	0.0541076	0.0492872	0.0446696	0.045646	0.0434759	0.0414759	0.0387306	0.0424006	0.0350791
843.987	0.118724	0.00136665	0.115909	0.11254	0.106083	0.100663	0.0911478	0.0753497	0.0711571	0.0605675	0.0585023	0.0564652	0.055209	0.0548941	0.0490779	0.0455339	0.0455604	0.0432172	0.0413813	0.0391051	0.0418016	0.0342141
843	0.120434	0.00155838	0.118369	0.113666	0.108801	0.102017	0.091789	0.0760202	0.072496	0.061214	0.0627618	0.0570031	0.0578236	0.0560924	0.0497184	0.0466223	0.0463508	0.0450128	0.0423884	0.0397154	0.0436945	0.0362749
842.013	0.119801	0.000791459	0.117576	0.113045	0.105955	0.103112	0.0916596	0.0767114	0.0711056	0.0612723	0.0611208	0.0561143	0.0555763	0.0552154	0.0487741	0.0449861	0.0456862	0.0439835	0.0425004	0.0388126	0.0430901	0.0342248
840.99	0.120215	-8.26e-05	0.118644	0.114892	0.10768	0.102262	0.0911986	0.0776519	0.0717863	0.0620026	0.0612324	0.0555395	0.0554348	0.0556316	0.0498876	0.0459919	0.045994	0.0435059	0.0426826	0.0409546	0.0418977	0.0348603
840.002	0.122592	-0.00109799	0.118519	0.11345	0.107879	0.102014	0.091598	0.0781107	0.0720796	0.0636007	0.0614059	0.0568599	0.0568518	0.0552579	0.0494106	0.0456256	0.045905	0.0431782	0.0410235	0.0397471	0.0432767	0.0349
839.013	0.122518	0.000168084	0.119641	0.118037	0.10964	0.102805	0.0934354	0.0779961	0.0721772	0.0631157	0.0616734	0.0567363	0.0573658	0.0560501	0.0491594	0.0462791	0.0467991	0.0440549	0.0426876	0.0408606	0.0434645	0.0358444
837.989	0.12302	0.00089108	0.119966	0.117091	0.110675	0.104351	0.0934668	0.0786094	0.0728408	0.0628669	0.0636281	0.0587889	0.0580582	0.0566278	0.0506385	0.0473823	0.0475403	0.0437315	0.0430573	0.0411947	0.0440745	0.0354536
836.999	0.121891	-0.000230014	0.119788	0.116695	0.111169	0.103294	0.0930082	0.07738	0.0725297	0.0623081	0.0609272	0.0573418	0.0570497	0.055517	0.048892	0.0462437	0.0467005	0.0432412	0.0423685	0.0402426	0.0424264	0.0338184
836.009	0.124218	0.000309033	0.120963	0.117711	0.110746	0.105212	0.09379	0.079732	0.0731762	0.0634578	0.0629485	0.0585213	0.05772	0.0572093	0.0504007	0.046994	0.0476983	0.0442559	0.0426519	0.0412136	0.0427508	0.0365245
834.984	0.124509	4.37E-05	0.121551	0.117822	0.111415	0.1055	0.0945649	0.0795542	0.0741396	0.0640406	0.0631542	0.0578622	0.0593594	0.0565232	0.0506687	0.0470222	0.04703	0.0442444	0.0431625	0.0408901	0.0430544	0.0358774
833.993	0.125133	0.000795531	0.123493	0.11907	0.112249	0.106055	0.0949225	0.0806537	0.0739175	0.0642514	0.0636909	0.058425	0.059526	0.0574484	0.0504508	0.0476551	0.047861	0.0450748	0.0433013	0.0409547	0.0432477	0.0362328
833.002	0.125425	-0.00106117	0.123746	0.119088	0.111784	0.106382	0.0952341	0.0798125	0.0736432	0.0635356	0.0629179	0.0581586	0.0595041	0.0565244	0.05046	0.0470104	0.0472895	0.0442851	0.042658	0.0407651	0.0430245	0.0351566
832.01	0.126833	0.000166582	0.123293	0.120753	0.113315	0.108326	0.0961311	0.0819889	0.0747755	0.0651798	0.0644375	0.0612503	0.0596046	0.0582871	0.051635	0.0482054	0.0469341	0.0455195	0.0441385	0.0408115	0.043274	0.036097
830.983	0.12679	-0.000689727	0.12444	0.11969	0.114727	0.107824	0.0968348	0.0814658	0.0743555	0.0653635	0.0638192	0.0581869	0.0594489	0.0577563	0.0506754	0.0485018	0.0474782	0.0444543	0.0422533	0.0416061	0.0433476	0.0352794
829.99	0.128153	-0.000542076	0.125968	0.121972	0.114869	0.1087	0.0976991	0.0821236	0.0766603	0.0672344	0.0658597	0.0611542	0.0612695	0.0576877	0.0520164	0.0488515	0.0488886	0.0470364	0.0449468	0.0432757	0.0445886	0.0372149
828.997	0.128749	-6.27e-05	0.126772	0.122438	0.116366	0.108945	0.0972763	0.0831632	0.0762763	0.0666583	0.0655697	0.060823	0.060524	0.0582366	0.052273	0.0486589	0.0487067	0.0457553	0.044112	0.0433881	0.0446008	0.0365755
828.003	0.12908	0.000273805	0.126463	0.12312	0.116087	0.109614	0.0987285	0.0832775	0.0770201	0.0670392	0.0653729	0.0609661	0.0609167	0.0587496	0.0522458	0.0488304	0.04857	0.0457618	0.0440307	0.0427488	0.0436313	0.0363558
827.009	0.130663	0.000593842	0.127611	0.124132	0.117536	0.111073	0.0988757	0.0833889	0.0775494	0.0668061	0.0661447	0.060779	0.0609719	0.0589749	0.0530052	0.0492829	0.0485816	0.0455175	0.0440369	0.0428535	0.0437826	0.0364327
826.015	0.130627	-0.000514929	0.128861	0.124925	0.116483	0.111054	0.099902	0.0835463	0.0773895	0.0675694	0.0660333	0.0603974	0.0619141	0.0585724	0.0527476	0.0489948	0.0487912	0.0457415	0.0439373	0.0424958	0.0437723	0.0368881
824.985	0.132157	-8.14e-05	0.129736	0.125002	0.118081	0.11166	0.0997626	0.0853245	0.078116	0.0682631	0.0670952	0.0618707	0.0618962	0.0593308	0.0530887	0.0497353	0.049643	0.0469325	0.0446533	0.0439776	0.0437111	0.036971
823.99	0.132482	-0.000275081	0.13017	0.126085	0.118484	0.112078	0.100169	0.0851724	0.0783965	0.068749	0.0669957	0.061736	0.0624755	0.059807	0.0532057	0.0501327	0.0492488	0.0465501	0.0445122	0.0439497	0.0445163	0.0371146
822.994	0.133484	7.30E-05	0.129686	0.126167	0.119163	0.112991	0.10125	0.0854649	0.0788437	0.0692625	0.0665232	0.062186	0.0630309	0.0597646	0.0533127	0.0496684	0.049275	0.0466317	0.0442098	0.0433246	0.0437917	0.0374509
821.998	0.133947	-0.000305347	0.131391	0.127939	0.120221	0.114759	0.102406	0.0865634	0.0794312	0.070086	0.0668541	0.0626992	0.0630503	0.0600668	0.0545904	0.0499222	0.0491309	0.0476652	0.0443874	0.0436512	0.0434054	0.0371046
821.001	0.136009	2.85E-06	0.133498	0.129098	0.120712	0.115794	0.103297	0.0869806	0.0809437	0.0695671	0.0675279	0.0627704	0.0641309	0.0599259	0.0541334	0.0498933	0.0501313	0.0480325	0.0448587	0.0441511	0.0445511	0.037708
820.004	0.137656	0.000766486	0.134303	0.130255	0.123134	0.118297	0.103874	0.0884377	0.0799309	0.0721242	0.0698435	0.0642155	0.0648711	0.0609573	0.0553785	0.0521716	0.0502627	0.0483383	0.0452071	0.0452235	0.0447624	0.0390055
819.007	0.137643	0.000698888	0.136285	0.131897	0.123253	0.116655	0.106516	0.0887965	0.0827919	0.0711063	0.0703209	0.0640033	0.065805	0.061668	0.0561855	0.0524913	0.0518919	0.049201	0.0457486	0.0458269	0.0459605	0.0387971
818.009	0.136418	-0.00207641	0.134998	0.131555	0.123549	0.116672	0.104821	0.0888872	0.0802945	0.0708976	0.0683284	0.0633087	0.0645958	0.0601272	0.0528396	0.0503874	0.0497732	0.0472288	0.0443294	0.044213	0.0441098	0.0378982
817.011	0.139105	-0.000360338	0.136931	0.131754	0.125083	0.119353	0.106288	0.0902237	0.0822346	0.0736565	0.0700407	0.0657788	0.0652882	0.0621145	0.0570802	0.0515422	0.0526481	0.0494381	0.0463208	0.0454063	0.0456184	0.0381631
816.012	0.138533	-0.000587007	0.136671	0.133477	0.12496	0.119807	0.106524	0.0895928	0.0829084	0.0723159	0.0698576	0.0650348	0.0661469	0.0613413	0.0554276	0.0519185	0.0520176	0.0497959	0.0450283	0.0458628	0.045471	0.0384219
815.013	0.140607	-0.00137052	0.139504	0.133229	0.124521	0.118889	0.106964	0.090123	0.0830756	0.0724	0.0703216	0.0650358	0.0651238	0.0614536	0.0559165	0.0529122	0.0504381	0.0488033	0.0451726	0.0460136	0.0445161	0.0382559
814.013	0.141966	0.000290719	0.140093	0.13701	0.127726	0.121169	0.108241	0.0935573	0.0842993	0.0734581	0.072469	0.0659893	0.0667011	0.061859	0.0563773	0.0529369	0.0521881	0.0505328	0.0469989	0.0461876	0.0454923	0.0383994
813.013	0.143393	-0.00116945	0.139435	0.137584	0.128155	0.121861	0.109063	0.0923567	0.0842599	0.0745234	0.0710673	0.0661165	0.0663724	0.0616533	0.0560431	0.0531058	0.0522831	0.0482562	0.0453448	0.0451534	0.0457679	0.0385143
812.013	0.142477	-0.000311659	0.14279	0.137202	0.128125	0.122827	0.109097	0.0929925	0.0852904	0.0748992	0.0721649	0.066761	0.0664216	0.0623743	0.056614	0.0537387	0.052376	0.0502284	0.0457163	0.0467159	0.0454896	0.0392169
811.012	0.145183	0.00127473	0.144502	0.139672	0.132221	0.124552	0.110598	0.0951717	0.0872009	0.0762633	0.0729923	0.0684126	0.0685565	0.0630117	0.0576045	0.0549347	0.0538178	0.0511552	0.0467875	0.047834	0.0468406	0.040054
810.011	0.146784	0.00111331	0.143706	0.140903	0.132406	0.123698	0.111451	0.0961011	0.0881656	0.0769275	0.0755369	0.0687482	0.0703722	0.0643141	0.0591557	0.0558887	0.0547706	0.0522935	0.0486724	0.0483997	0.0473109	0.0402677
809.01	0.147904	0.000558227	0.143631	0.141281	0.132934	0.126886	0.113062	0.0961167	0.0883277	0.0770922	0.0746034	0.0704026	0.0692037	0.0639892	0.0595159	0.0556728	0.0538606	0.0512164	0.0475987	0.0479665	0.0482468	0.0396952
808.008	0.148125	-0.000827097	0.145419	0.142147	0.133501	0.125183	0.111412	0.0952752	0.0878924	0.0766769	0.0742224	0.0677196	0.0698212	0.0625963	0.0583479	0.0546289	0.0530769	0.0511351	0.0465168	0.0467864	0.0464927	0.0401047
807.005	0.148322	0.00036385	0.147547	0.143757	0.134626	0.126876	0.113849	0.0976807	0.0900585	0.0789025	0.0755868	0.07095	0.0700324	0.0634516	0.0594774	0.055958	0.0542283	0.0518764	0.0470618	0.0475654	0.0460886	0.0401213
806.003	0.148296	-0.000169572	0.147196	0.14259	0.134159	0.126413	0.114639	0.0966968	0.0894519	0.0794368	0.0754231	0.0684866	0.0694041	0.0645054	0.0589584	0.0545481	0.0530729	0.0521519	0.045701	0.0465685	0.0461928	0.0396711
804.999	0.15039	0.000415099	0.147633	0.142191	0.136194	0.127518	0.113788	0.0978873	0.0897191	0.0785718	0.0763914	0.0689299	0.0712127	0.0630132	0.0595974	0.0561721	0.0535913	0.0518855	0.0471745	0.0482898	0.0471505	0.039455
803.996	0.151562	0.000246219	0.149494	0.146294	0.136501	0.128127	0.11547	0.0984319	0.0900818	0.0796756	0.0765887	0.0706268	0.0703694	0.0637543	0.0598864	0.0561628	0.054945	0.0519656	0.0483241	0.0484684	0.0470633	0.0393071
802.992	0.152108	-0.000261214	0.149719	0.145077	0.138158	0.129494	0.11638	0.0995531	0.0904564	0.0792596	0.0771149	0.0705189	0.0715073	0.0641865	0.060021	0.0558527	0.0549866	0.0513847	0.0471365	0.049419	0.0469349	0.0398453
801.987	0.153556	0.000218403	0.151896	0.14722	0.138685	0.130928	0.11878	0.101778	0.0917702	0.0816092	0.0784815	0.0727901	0.0732243	0.0651089	0.0620135	0.0581276	0.0546458	0.0539065	0.0493816	0.0490584	0.0478562	0.041465
801.017	0.154913	0.000215528	0.153258	0.148421	0.138652	0.131802	0.119427	0.101247	0.0917456	0.0805352	0.0783397	0.0718842	0.0727561	0.0651703	0.060863	0.0570892	0.0558702	0.0521829	0.048458	0.0492275	0.0483738	0.0400236
800.012	0.153968	-0.000602466	0.152729	0.148268	0.139284	0.132366	0.117842	0.101105	0.0943266	0.0816503	0.0785975	0.0723305	0.0733096	0.063505	0.0601802	0.0567894	0.0551706	0.0531891	0.0475548	0.0492414	0.0463972	0.0400409
799.006	0.155475	0.000298853	0.153841	0.150315	0.14134	0.133585	0.119109	0.101776	0.0938031	0.082336	0.0794032	0.0727207	0.0736757	0.0655226	0.0619947	0.0576191	0.0551025	0.0544903	0.0484369	0.0485356	0.0480551	0.0399118
798	0.158149	0.000603407	0.15667	0.150792	0.14271	0.134135	0.121678	0.103153	0.0952175	0.0827212	0.07926	0.0743302	0.0746276	0.0653857	0.0623783	0.0592109	0.0564193	0.0537395	0.0493478	0.050788	0.0481979	0.040589
796.994	0.157728	-3.05e-06	0.156971	0.150994	0.143896	0.135447	0.121186	0.103186	0.0951745	0.0834629	0.0798887	0.0733198	0.0750014	0.0663536	0.0630103	0.0582349	0.0552387	0.0552834	0.0502579	0.0496217	0.0479055	0.0406459
795.987	0.157635	-0.00124865	0.157762	0.152371	0.144332	0.134219	0.122144	0.103098	0.0951854	0.0825512	0.0796604	0.0739465	0.0739845	0.0648196	0.0624352	0.0580118	0.0561942	0.0539805	0.0484124	0.0494778	0.0464165	0.0407607
795.014	0.160143	-0.000380461	0.157328	0.152767	0.144386	0.135701	0.121919	0.103951	0.095708	0.0835338	0.0812645	0.0750169	0.0751599	0.0661536	0.0617803	0.0586723	0.0547246	0.0550447	0.0491266	0.050321	0.0471671	0.0407569
794.007	0.161767	-0.000255471	0.161209	0.15441	0.146519	0.136875	0.123337	0.105489	0.0968526	0.0855996	0.0811891	0.0749788	0.0765441	0.0671631	0.0629902	0.0593403	0.0564585	0.0549418	0.0493332	0.0498623	0.0479833	0.0411112
792.999	0.163626	0.000452593	0.161434	0.15597	0.148316	0.138717	0.125703	0.106945	0.0982288	0.0853197	0.0825016	0.0763869	0.0771201	0.0690577	0.0644592	0.060253	0.0578996	0.0555104	0.0506597	0.0515911	0.048908	0.0416402
791.99	0.164844	0.000505562	0.162279	0.157748	0.148669	0.139579	0.126309	0.107463	0.0994914	0.087138	0.0839132	0.0774162	0.0771522	0.0682443	0.0643898	0.0607051	0.0576687	0.0569165	0.0502498	0.0516848	0.049051	0.0424248
791.016	0.16481	-0.000165432	0.162056	0.157429	0.14875	0.13941	0.125823	0.108391	0.0989213	0.0862881	0.0832306	0.0773514	0.0778658	0.0679234	0.0645805	0.0608065	0.0573481	0.0563331	0.0499135	0.0513675	0.0483902	0.0415377
790.007	0.166067	-0.000616011	0.163717	0.158828	0.151341	0.14118	0.127499	0.109154	0.0996737	0.088304	0.0837106	0.0773006	0.078344	0.0686581	0.0647669	0.060425	0.0577294	0.0559051	0.0502748	0.0515721	0.0488843	0.0422066
788.997	0.167091	-0.000222562	0.166372	0.15965	0.151281	0.142401	0.128614	0.11013	0.101053	0.0885493	0.0841898	0.0770468	0.0785502	0.0677596	0.0646006	0.0609265	0.0587546	0.0561581	0.0517032	0.0508074	0.0490599	0.0418282
787.987	0.17012	-0.000252574	0.166049	0.159892	0.152628	0.143049	0.128569	0.109324	0.101076	0.0884645	0.0849919	0.0781979	0.0795859	0.0691046	0.065937	0.0612647	0.0582701	0.0561841	0.0519926	0.051884	0.0482733	0.0416368
787.012	0.170276	0.0020474	0.169663	0.163971	0.154151	0.144977	0.131809	0.112403	0.10298	0.0909058	0.0873269	0.0810082	0.0805718	0.0705163	0.0685988	0.0633817	0.060627	0.0586068	0.052693	0.0531746	0.0508539	0.0436437
786.001	0.170686	-0.000481471	0.167802	0.164131	0.154057	0.144528	0.130511	0.111485	0.102028	0.0902774	0.0859034	0.078596	0.0799053	0.0686227	0.0662081	0.0626464	0.0587997	0.0576899	0.052269	0.051184	0.0491607	0.0421792
784.99	0.171264	0.000523082	0.171308	0.165671	0.155754	0.147056	0.132328	0.113648	0.103868	0.0907179	0.0871247	0.0803445	0.0808254	0.0705903	0.0670818	0.062652	0.0601752	0.0569996	0.0536699	0.0527766	0.0495073	0.042361
784.013	0.173114	-0.00085438	0.171691	0.165502	0.155467	0.14619	0.132865	0.113974	0.103837	0.0904203	0.0876979	0.0801411	0.081337	0.0702529	0.0662883	0.0629681	0.0593402	0.0577898	0.0519157	0.0523541	0.0491434	0.0428279
783.001	0.174395	-0.000329352	0.174005	0.167638	0.158222	0.148672	0.133864	0.115004	0.106885	0.0917548	0.0894561	0.0806227	0.0819426	0.0722313	0.0682076	0.0635777	0.0592666	0.0569108	0.0538959	0.0535427	0.0494265	0.0428856
781.989	0.177601	0.000890847	0.175176	0.168914	0.159214	0.150836	0.136572	0.116651	0.107178	0.0948469	0.0897651	0.0829209	0.0833761	0.0728071	0.0696782	0.0651582	0.061107	0.0605497	0.0544007	0.0545807	0.0508875	0.0439188
781.011	0.176845	0.000200093	0.175887	0.169088	0.160235	0.149595	0.135382	0.116734	0.106419	0.0935522	0.0890066	0.0808107	0.0821762	0.072332	0.0677015	0.0648183	0.060132	0.0592579	0.0538958	0.0541353	0.0493861	0.0440369
779.997	0.178988	0.000533138	0.1757	0.170426	0.161293	0.152083	0.137255	0.117998	0.1074	0.0947736	0.0899688	0.0828056	0.0834196	0.072489	0.0699155	0.0648764	0.0607661	0.059399	0.0548418	0.0538284	0.0491585	0.0433203
778.984	0.17807	-0.000663313	0.177775	0.171795	0.161861	0.15198	0.137552	0.11772	0.108325	0.0942962	0.0899185	0.0825167	0.0834037	0.0725344	0.0689118	0.0644351	0.0611939	0.0599437	0.0531766	0.05398	0.0495187	0.0431472
778.005	0.178956	-0.00059497	0.177588	0.171705	0.16332	0.152359	0.138631	0.117537	0.108373	0.0951663	0.0906402	0.0836553	0.0828277	0.072876	0.0699997	0.0641274	0.0605873	0.0594703	0.0533281	0.0536028	0.0500168	0.0433503
776.991	0.181128	0.00043518	0.18045	0.173924	0.16502	0.154103	0.139288	0.120048	0.110309	0.0958588	0.0914512	0.0851449	0.0846911	0.0735735	0.0709827	0.065685	0.0625788	0.0600478	0.0552371	0.0542799	0.0511603	0.0433346
776.011	0.182207	0.000427899	0.181285	0.173994	0.164005	0.15438	0.140073	0.121008	0.1102	0.0974911	0.0921413	0.0848183	0.085845	0.074439	0.0695954	0.0657654	0.0623237	0.0604782	0.0546635	0.0546024	0.0512085	0.0446582
774.996	0.183667	-0.000174799	0.181901	0.17431	0.16549	0.155483	0.140666	0.121016	0.110027	0.0977971	0.0929724	0.0856937	0.0851461	0.0750344	0.0705507	0.0669847	0.0613376	0.0606553	0.0549309	0.0545861	0.0496171	0.0440879
774.015	0.184881	0.000737677	0.182711	0.17626	0.167064	0.156465	0.142405	0.120898	0.111458	0.0981515	0.0934271	0.0862819	0.0869558	0.0759556	0.071623	0.0658561	0.0624071	0.061149	0.0558011	0.0545853	0.0509529	0.0443658
772.999	0.185465	-0.000263543	0.184245	0.177103	0.167459	0.156827	0.142763	0.123455	0.112176	0.0990091	0.0945638	0.0862034	0.0867448	0.0748563	0.0707253	0.066861	0.0614405	0.0609908	0.0553243	0.0548069	0.0503103	0.0445835
771.983	0.185479	-0.000270372	0.184835	0.179595	0.16938	0.159039	0.143839	0.123687	0.113409	0.100439	0.0947352	0.0872222	0.0872601	0.075795	0.0725457	0.067121	0.0640608	0.0614115	0.0558705	0.055522	0.0510757	0.0435442
771.002	0.18707	-0.000115022	0.187835	0.179519	0.16921	0.158923	0.145459	0.125941	0.114703	0.101121	0.096156	0.0869386	0.0879552	0.0767128	0.0721618	0.0670903	0.0633699	0.0613566	0.0551801	0.0552584	0.0508537	0.0438281
769.984	0.189284	0.000123649	0.189091	0.18218	0.17166	0.160907	0.146242	0.125874	0.116435	0.101335	0.0961713	0.0883446	0.0886502	0.0777222	0.0736671	0.0685093	0.0632625	0.0622082	0.0571229	0.0567649	0.0508668	0.0453851
769.002	0.190619	0.000249224	0.190302	0.184278	0.172828	0.161803	0.14816	0.126234	0.116809	0.103307	0.0969196	0.0900188	0.0893287	0.0784653	0.0738926	0.0687191	0.0643133	0.0631312	0.0576387	0.0564204	0.051868	0.0452321
767.984	0.191724	0.000104359	0.191468	0.184138	0.174457	0.162883	0.148179	0.127072	0.11678	0.102899	0.0981242	0.0896117	0.089796	0.0775346	0.0743931	0.069035	0.064683	0.062615	0.0571772	0.0568201	0.0513561	0.0461018
767.001	0.192366	-0.000169624	0.191734	0.185059	0.174351	0.163881	0.148267	0.128098	0.117195	0.103654	0.0974767	0.089792	0.0898982	0.0782436	0.0743033	0.068745	0.063934	0.0630296	0.0569041	0.0561199	0.0511219	0.0462358
765.983	0.192184	-0.00103385	0.192725	0.185863	0.17603	0.165009	0.149603	0.128748	0.117499	0.103644	0.0984974	0.0899192	0.0901094	0.0791181	0.0742734	0.0687753	0.0642578	0.0630735	0.057623	0.0560839	0.0521817	0.0456655
764.999	0.194544	-0.000552262	0.193325	0.187392	0.176974	0.165352	0.149752	0.130295	0.118509	0.105004	0.0989453	0.090864	0.0909063	0.0782601	0.0751068	0.0693369	0.0647922	0.0633796	0.0577405	0.0569842	0.0517167	0.0461394
764.015	0.195768	-0.000403582	0.195094	0.188796	0.177623	0.167074	0.151586	0.130765	0.119632	0.105561	0.0994659	0.0912198	0.0907554	0.0798452	0.0751668	0.0705648	0.065139	0.0630427	0.058062	0.0570446	0.0521688	0.0457729
762.995	0.197106	-0.000988443	0.195921	0.189532	0.17802	0.167412	0.151806	0.130616	0.120182	0.105104	0.099911	0.0909391	0.0912802	0.0800478	0.0754387	0.0705757	0.065319	0.0630905	0.0583627	0.0567888	0.0511876	0.0455285
762.01	0.198927	0.000159409	0.198762	0.191397	0.180643	0.169246	0.154284	0.132955	0.121918	0.107388	0.101276	0.0919766	0.0929365	0.0814442	0.0766576	0.0711493	0.0657673	0.0647164	0.059031	0.0573373	0.0519348	0.0464999
760.99	0.200073	0.000241195	0.200616	0.192094	0.182718	0.169069	0.155549	0.134752	0.122809	0.108096	0.102424	0.0939479	0.093283	0.0817048	0.0771624	0.072409	0.067321	0.0662515	0.0604406	0.0588456	0.0534146	0.0473996
760.004	0.200553	-0.000863267	0.200105	0.193353	0.181846	0.170486	0.154832	0.13359	0.122794	0.107898	0.102349	0.0942004	0.0938328	0.0812864	0.0761286	0.0715782	0.066441	0.065657	0.0599882	0.057486	0.0532852	0.0461973
758.983	0.201799	0.000689321	0.202956	0.194358	0.18399	0.172969	0.156442	0.134767	0.124683	0.109443	0.102742	0.0946919	0.0954151	0.0826068	0.0778005	0.0737688	0.0679114	0.0655622	0.0611712	0.0583335	0.0530055	0.0476396
757.996	0.203861	0.000183829	0.202515	0.1952	0.184491	0.172941	0.156998	0.135558	0.124047	0.109597	0.103641	0.095044	0.0946743	0.083229	0.0779495	0.0726977	0.0679795	0.0659623	0.0613876	0.0589805	0.053088	0.0479938
757.01	0.204599	6.90E-05	0.204629	0.19643	0.185991	0.174047	0.158181	0.137195	0.124962	0.111298	0.104824	0.0954472	0.0951313	0.0821557	0.0785823	0.073998	0.0678152	0.0664189	0.061123	0.0594714	0.0537945	0.0476173
755.987	0.205397	0.000283414	0.205431	0.198599	0.186712	0.173539	0.158968	0.137321	0.126364	0.110837	0.104915	0.0951123	0.0957779	0.0838825	0.0791651	0.0734121	0.0680996	0.0663478	0.0604307	0.0587962	0.0535912	0.0479684
755	0.206479	0.000470266	0.206887	0.198709	0.188002	0.176677	0.160865	0.138106	0.126067	0.111778	0.106443	0.0969671	0.095971	0.0845731	0.0786917	0.0736257	0.0684046	0.0668644	0.0615589	0.0598353	0.0543263	0.0472881
754.012	0.207133	0.000219025	0.207949	0.199551	0.1885	0.17735	0.160801	0.138794	0.127617	0.11233	0.105826	0.0971477	0.0966171	0.0850121	0.0791546	0.0738514	0.0693052	0.067553	0.0615375	0.0591068	0.0540566	0.0479221
752.988	0.208715	-0.000495796	0.206692	0.200839	0.189738	0.177185	0.161019	0.139052	0.127248	0.112544	0.105826	0.0968552	0.0961818	0.0841253	0.0789603	0.073806	0.068307	0.0668431	0.0611323	0.0587987	0.0529689	0.0478933
752	0.208895	0.000104229	0.208389	0.202671	0.191776	0.178346	0.162409	0.141131	0.128722	0.113579	0.107782	0.0985725	0.0975816	0.0862601	0.079964	0.0747516	0.0690373	0.0675368	0.0615322	0.059642	0.0540783	0.04843
751.011	0.210768	0.000845093	0.210965	0.203071	0.192103	0.178973	0.162918	0.141143	0.129926	0.113708	0.107569	0.0985474	0.0976706	0.0860344	0.0805193	0.0752655	0.0691652	0.068146	0.0620351	0.0599201	0.0544167	0.0485316
749.986	0.212984	-1.64e-05	0.21063	0.204298	0.192366	0.180235	0.164541	0.142687	0.130101	0.115269	0.107913	0.0989157	0.0992157	0.0867945	0.0808353	0.0760837	0.06997	0.0683053	0.0631811	0.0600538	0.0546126	0.0486167
748.997	0.211773	-0.000410358	0.211786	0.20601	0.19343	0.180113	0.164703	0.142354	0.130271	0.115032	0.108516	0.0990906	0.0981309	0.0861283	0.0805931	0.0755425	0.0702268	0.0683577	0.0622631	0.0592886	0.0545795	0.0484598
748.007	0.212752	-0.000267941	0.213502	0.206304	0.194306	0.181403	0.166031	0.143007	0.131502	0.115899	0.10872	0.0993088	0.0985299	0.0865511	0.0813885	0.075658	0.0701595	0.0685765	0.0623346	0.0602141	0.0546373	0.0487027
747.016	0.215289	-0.000458819	0.214143	0.20687	0.196062	0.181844	0.16676	0.143485	0.131059	0.115501	0.109193	0.100019	0.0984118	0.0873323	0.081507	0.0762262	0.070477	0.0680158	0.0627008	0.0601657	0.0545863	0.0482743
745.99	0.21662	6.73E-05	0.214831	0.207946	0.196608	0.183203	0.167141	0.145183	0.133327	0.116635	0.10975	0.100008	0.100173	0.0877864	0.0818367	0.077317	0.0707657	0.0687297	0.0635308	0.0602195	0.0547418	0.0492455
744.999	0.217339	-0.000215421	0.216932	0.208635	0.197789	0.183947	0.167652	0.145993	0.132693	0.11702	0.110191	0.101027	0.0994986	0.087488	0.0823623	0.0774417	0.0706517	0.0693159	0.0638358	0.0601071	0.0545035	0.0490477
744.008	0.21707	9.04E-05	0.217781	0.21146	0.198502	0.185341	0.169157	0.147102	0.134129	0.117902	0.111264	0.100798	0.101495	0.0888745	0.0817662	0.0776866	0.0712916	0.0698015	0.0638069	0.0611127	0.0559231	0.0493249
743.016	0.217753	-0.000602053	0.218855	0.210753	0.198551	0.185355	0.168971	0.146196	0.133955	0.117906	0.11096	0.101671	0.0998836	0.0882573	0.0823849	0.0772228	0.0705182	0.0693009	0.0635414	0.0606165	0.0551173	0.0496921
741.989	0.219407	-0.000176817	0.219015	0.211912	0.199228	0.186898	0.170844	0.147846	0.135127	0.118783	0.110855	0.101961	0.100574	0.0888762	0.0825834	0.0771954	0.0712715	0.0699846	0.0639761	0.0605284	0.0549959	0.0496179
740.996	0.220695	-4.03e-05	0.220643	0.213158	0.201688	0.187642	0.171293	0.148808	0.135914	0.119481	0.112606	0.103318	0.102316	0.0893883	0.0836037	0.0783916	0.0725866	0.0704723	0.0640913	0.0609245	0.0560694	0.0499845
740.003	0.221198	-0.000111399	0.221871	0.213257	0.201936	0.188592	0.172283	0.1488	0.136213	0.120261	0.112425	0.103362	0.102199	0.0900673	0.0840996	0.0791851	0.0723562	0.0708795	0.0647067	0.0611849	0.0558986	0.0498939
739.01	0.222132	-8.95e-05	0.223073	0.215167	0.203541	0.188406	0.172525	0.149534	0.136495	0.119655	0.112502	0.103037	0.102275	0.0905185	0.0841639	0.0786791	0.0725826	0.0709776	0.0650266	0.0610854	0.0558522	0.0496764
738.017	0.223517	0.000254145	0.223886	0.216069	0.20442	0.190703	0.173113	0.150397	0.138295	0.121015	0.113117	0.104375	0.103484	0.0910634	0.0843271	0.0790249	0.0734739	0.0714458	0.0655114	0.0621237	0.0568382	0.0501297
736.987	0.224991	0.000652739	0.224806	0.217861	0.205612	0.191641	0.17484	0.151473	0.138778	0.122979	0.114121	0.104973	0.10358	0.0915376	0.0856829	0.0798458	0.0739832	0.072154	0.0661149	0.061597	0.0572818	0.0508402
735.993	0.225577	0.000256839	0.225821	0.218098	0.205781	0.190854	0.17485	0.150924	0.139146	0.122296	0.114413	0.104969	0.103875	0.0911743	0.0850224	0.0804163	0.0732969	0.0713313	0.0658282	0.061706	0.0564374	0.0508235
734.999	0.226418	0.000116166	0.227184	0.218641	0.206848	0.192649	0.176002	0.152084	0.139284	0.123736	0.114309	0.105531	0.103935	0.0922748	0.0858609	0.0801635	0.0741173	0.071954	0.0659397	0.0625339	0.0569208	0.0511984
734.004	0.226894	0.000395744	0.227443	0.219458	0.207543	0.192536	0.176531	0.152725	0.140526	0.123412	0.115096	0.106297	0.10397	0.0920653	0.0857588	0.080712	0.0742286	0.0717202	0.0662957	0.0623522	0.056936	0.0507684
733.008	0.227726	-0.000416564	0.228067	0.220164	0.207786	0.193088	0.176867	0.153883	0.140018	0.123655	0.115518	0.106342	0.104661	0.0927043	0.0861564	0.0808457	0.0744787	0.0723512	0.0664073	0.0622636	0.0570247	0.0516679
732.013	0.228937	5.20E-05	0.228445	0.221712	0.209189	0.194588	0.17805	0.154193	0.141207	0.125113	0.115789	0.107191	0.105472	0.0928418	0.0869269	0.0813747	0.0745755	0.0727051	0.0669791	0.0629395	0.0575375	0.0517585
731.017	0.229531	0.000348202	0.230448	0.221935	0.209919	0.194862	0.178677	0.155197	0.141913	0.125393	0.116053	0.107358	0.1058	0.0936096	0.0868823	0.0811891	0.0751807	0.0729272	0.0669959	0.0625627	0.0571066	0.0509664
729.985	0.230853	-6.21e-06	0.231763	0.223408	0.210292	0.195956	0.179047	0.155701	0.142222	0.125629	0.116772	0.107691	0.105553	0.0937969	0.0876507	0.0817077	0.0752989	0.0734382	0.0671859	0.0629433	0.0575078	0.0517418
728.988	0.231529	0.000517795	0.232029	0.224749	0.212054	0.196954	0.180021	0.156302	0.143376	0.126291	0.117425	0.108229	0.10593	0.094311	0.0873183	0.0819245	0.0759847	0.0735675	0.0674103	0.0630826	0.0581113	0.0516915
727.991	0.23265	3.39E-05	0.233427	0.225054	0.212823	0.197669	0.180568	0.156857	0.14334	0.126807	0.117565	0.10845	0.106352	0.0942865	0.0884212	0.0823501	0.0760084	0.0735936	0.0678788	0.0634154	0.0580197	0.051873
726.994	0.231995	-0.000536337	0.233423	0.225074	0.212243	0.197256	0.180784	0.157036	0.143295	0.126736	0.117036	0.108481	0.10628	0.0943149	0.0878502	0.0824951	0.0762368	0.0733664	0.0676611	0.062924	0.0574024	0.0512067
725.996	0.233989	0.000446141	0.23456	0.226979	0.213749	0.199173	0.181626	0.157959	0.144686	0.128132	0.118347	0.109875	0.1074	0.0955241	0.0889606	0.08306	0.0767297	0.0746136	0.0683444	0.0635917	0.0584627	0.0522467
724.998	0.234268	1.48E-05	0.235639	0.227575	0.214817	0.199295	0.182375	0.158048	0.144254	0.127119	0.118068	0.109372	0.10722	0.0948773	0.0890757	0.0829043	0.0768258	0.0738967	0.0679882	0.063618	0.0585832	0.0524018
724	0.235889	-2.58e-05	0.23686	0.228496	0.215394	0.199852	0.18276	0.158886	0.145657	0.128183	0.118502	0.109946	0.10754	0.0961204	0.0890242	0.0835873	0.0772563	0.0743383	0.0683468	0.0637928	0.0584914	0.0525122
723.001	0.236237	-0.000271304	0.23636	0.229068	0.215788	0.200081	0.183771	0.159626	0.145586	0.128673	0.118836	0.109992	0.107675	0.0962344	0.0890593	0.0836143	0.0776155	0.0743835	0.068302	0.0637929	0.0585441	0.0523891
722.002	0.236526	0.000605092	0.237354	0.229509	0.216777	0.20125	0.184247	0.159967	0.146706	0.129489	0.119386	0.110395	0.108429	0.096519	0.0898719	0.0837395	0.0775149	0.0743953	0.0689246	0.0638916	0.0584836	0.0528001
721.003	0.23871	-0.000211075	0.238637	0.231015	0.217776	0.201797	0.184142	0.160716	0.146959	0.129426	0.119593	0.110787	0.108567	0.0968943	0.090217	0.084372	0.078281	0.0750564	0.0689819	0.0636756	0.0590028	0.0529385
720.003	0.239112	0.000387064	0.239837	0.231293	0.218237	0.20302	0.185265	0.161284	0.147331	0.130525	0.120427	0.11135	0.108382	0.0976466	0.0900522	0.0848096	0.0785322	0.0756897	0.0693216	0.0645414	0.0592368	0.0527419
719.003	0.239754	0.000220501	0.240363	0.232419	0.219143	0.203308	0.186154	0.161732	0.147932	0.130367	0.120392	0.112057	0.10889	0.0974158	0.0904276	0.0849746	0.0785442	0.0755956	0.0695446	0.0641516	0.0589207	0.0530754
718.002	0.240019	0.000238838	0.240588	0.233105	0.219964	0.204131	0.186307	0.162215	0.148504	0.130964	0.121295	0.112307	0.109426	0.0976963	0.0905813	0.0850761	0.0788136	0.0760243	0.0694146	0.0641751	0.0593208	0.0531858
717.002	0.241154	9.50E-05	0.242064	0.233695	0.22062	0.204577	0.187454	0.162811	0.149269	0.131983	0.121512	0.112546	0.110022	0.0983454	0.0915237	0.0857547	0.0793887	0.0767337	0.069957	0.065076	0.0596103	0.0532887
716.001	0.242241	0.000332555	0.242255	0.234557	0.220871	0.204803	0.187864	0.162716	0.149415	0.131848	0.12138	0.113241	0.109589	0.0986483	0.0913716	0.0854331	0.0793615	0.0756481	0.0699719	0.064744	0.0592726	0.0532862
714.999	0.242708	-9.94e-06	0.243308	0.235547	0.221402	0.20598	0.188383	0.164434	0.150131	0.132358	0.122045	0.11293	0.110151	0.098808	0.0912538	0.0855861	0.0794762	0.0763339	0.0701852	0.0649857	0.0596281	0.053857
713.997	0.2437	-8.59e-06	0.244401	0.236727	0.223074	0.206916	0.188553	0.164751	0.150966	0.133025	0.12258	0.113974	0.111088	0.0991613	0.0920332	0.0862133	0.0800665	0.0769248	0.0706704	0.0650122	0.060143	0.053947
712.995	0.244853	0.000276965	0.24548	0.237575	0.223978	0.207432	0.190052	0.165587	0.151274	0.133535	0.122983	0.114243	0.110576	0.0995884	0.0926316	0.0868292	0.0801564	0.0767934	0.0708082	0.0649404	0.0603817	0.0541147
711.993	0.245553	-0.000175782	0.246594	0.238583	0.224014	0.207938	0.190754	0.165182	0.151341	0.133828	0.123104	0.1146	0.111538	0.0997292	0.0924505	0.0868815	0.0809234	0.0764187	0.0711483	0.0648839	0.0600902	0.0537565
710.99	0.245894	8.41E-05	0.246817	0.238901	0.224897	0.208484	0.190509	0.165915	0.152164	0.133947	0.123593	0.114527	0.111445	0.100011	0.0931715	0.0867567	0.0809496	0.0765894	0.0708956	0.0655487	0.0605578	0.0540611
709.987	0.246589	-0.000224477	0.24791	0.240425	0.225915	0.20995	0.192142	0.166303	0.152549	0.134563	0.124151	0.114767	0.111396	0.100462	0.0929684	0.0873646	0.0811369	0.0774747	0.0714352	0.065251	0.0604046	0.05402
708.984	0.24747	-0.00025573	0.247489	0.240408	0.225679	0.20975	0.192043	0.167274	0.152215	0.134033	0.124059	0.115296	0.111614	0.100625	0.0932289	0.0869578	0.081261	0.0765728	0.0716529	0.0652929	0.0602329	0.053598
708.016	0.24793	6.34E-05	0.249035	0.241356	0.226977	0.211072	0.193277	0.1679	0.153405	0.13598	0.124673	0.115863	0.112164	0.101066	0.0939251	0.0881227	0.0815594	0.0775833	0.0717204	0.0656834	0.0611663	0.0544717
707.011	0.248658	1.33E-05	0.249489	0.242651	0.227421	0.211075	0.192542	0.168155	0.153777	0.135187	0.125202	0.11609	0.111767	0.101194	0.0942743	0.0883787	0.0816062	0.0774765	0.0716957	0.0654931	0.0608837	0.054548
706.007	0.250253	2.21E-05	0.2504	0.242695	0.227626	0.211197	0.193872	0.168256	0.154093	0.135909	0.12559	0.116656	0.112698	0.101271	0.0943336	0.087602	0.0817258	0.0779654	0.0722982	0.0658157	0.0608856	0.0542978
705.002	0.250478	3.83E-05	0.251198	0.244214	0.227947	0.212337	0.194157	0.168768	0.155111	0.135924	0.125923	0.116299	0.112332	0.101608	0.0942907	0.0880818	0.0817512	0.0779158	0.072117	0.0656101	0.0604423	0.0539186
703.997	0.25078	0.000383256	0.252386	0.244414	0.229783	0.213616	0.195007	0.169946	0.156095	0.13738	0.126403	0.117275	0.113161	0.102201	0.0951165	0.0884024	0.0827069	0.077901	0.072728	0.0663474	0.0610735	0.0547905
702.992	0.25232	8.92E-05	0.252827	0.246193	0.230528	0.214017	0.196184	0.170275	0.156571	0.137279	0.126731	0.117423	0.113941	0.102417	0.0952599	0.0896211	0.0832168	0.0785265	0.0726641	0.066608	0.0616559	0.0548782
701.986	0.252195	-0.000336698	0.254327	0.245769	0.230723	0.214169	0.196266	0.170705	0.156511	0.137033	0.126772	0.117619	0.113216	0.102522	0.0955402	0.0887624	0.0823214	0.0785119	0.0725739	0.0663137	0.061599	0.0547266
701.016	0.253858	0.000581711	0.254842	0.246632	0.232004	0.215359	0.196618	0.171288	0.157615	0.138182	0.127739	0.118844	0.11417	0.102932	0.0964311	0.0897279	0.0833906	0.0792697	0.0735699	0.06707	0.0614017	0.0549899
700.009	0.254636	0.000126549	0.255405	0.247397	0.232283	0.215562	0.197073	0.171628	0.157404	0.138419	0.127304	0.118492	0.114252	0.103336	0.0957804	0.0898199	0.0832074	0.0784446	0.0732385	0.0665298	0.0615809	0.0547396
699.003	0.254536	-7.86e-05	0.255428	0.248012	0.232317	0.215964	0.197677	0.171643	0.157748	0.138487	0.127583	0.118622	0.114291	0.103153	0.0958841	0.0894731	0.0834689	0.0793064	0.0732342	0.0664559	0.0617459	0.0553769
697.995	0.25571	0.000304862	0.257228	0.24972	0.232984	0.217066	0.198788	0.172794	0.158863	0.139464	0.128421	0.118573	0.11406	0.103854	0.096206	0.0902289	0.0837012	0.079604	0.0738147	0.0669649	0.0616281	0.0553956
696.988	0.257177	4.97E-05	0.258227	0.250309	0.235186	0.217914	0.199491	0.172361	0.158849	0.139445	0.128388	0.119524	0.11489	0.104096	0.0964248	0.0900519	0.0840425	0.0789782	0.0737274	0.06698	0.0620423	0.0551947
696.016	0.258545	0.000234642	0.260081	0.251745	0.236224	0.219527	0.201142	0.17391	0.159644	0.140401	0.129734	0.120031	0.114867	0.10517	0.0972388	0.0908177	0.0849309	0.080126	0.0741472	0.0670111	0.0617541	0.0557896
695.008	0.25867	-0.000331421	0.260442	0.252676	0.235593	0.219281	0.200407	0.174494	0.159917	0.140236	0.129682	0.119948	0.115063	0.104883	0.0972774	0.0911209	0.0846265	0.0802059	0.0739846	0.067251	0.062227	0.0550794
694	0.260681	-6.23e-05	0.261048	0.253985	0.237911	0.22072	0.201751	0.17482	0.161081	0.140566	0.13121	0.120435	0.115952	0.105403	0.0976482	0.0916049	0.0848723	0.0804581	0.0741725	0.0672721	0.0623468	0.0552152
692.991	0.260188	-0.000175885	0.261727	0.253721	0.237927	0.220543	0.202642	0.175623	0.161745	0.14144	0.130889	0.120909	0.116047	0.105535	0.0976719	0.0914835	0.0844515	0.0802313	0.074787	0.0679313	0.0630164	0.0554021
691.982	0.262486	0.000188646	0.262315	0.255228	0.239487	0.221955	0.203562	0.177423	0.163039	0.142078	0.131342	0.121971	0.116625	0.105864	0.0984884	0.0917907	0.0857308	0.081113	0.0746278	0.0677236	0.0627568	0.0556341
691.009	0.262511	-0.000178576	0.264001	0.256164	0.239454	0.222065	0.204131	0.17704	0.163229	0.142659	0.131794	0.122232	0.116671	0.10652	0.0985765	0.0916219	0.0854846	0.0807094	0.0752625	0.0672428	0.0627806	0.0561992
689.999	0.263643	-0.000264008	0.264863	0.256922	0.241083	0.224029	0.205244	0.178486	0.163973	0.14308	0.132354	0.122648	0.11804	0.107156	0.098568	0.0918321	0.0862127	0.0816587	0.075454	0.0675655	0.0629023	0.0558593
688.989	0.265959	-0.000376219	0.266446	0.25846	0.241691	0.225531	0.205391	0.178677	0.163735	0.142609	0.132791	0.123266	0.118513	0.106904	0.0986957	0.0926631	0.0865855	0.0811559	0.0758771	0.0673342	0.063144	0.0552347
688.015	0.267592	0.000136932	0.267981	0.25966	0.243515	0.226006	0.207569	0.179861	0.165662	0.14486	0.134335	0.123593	0.118003	0.107813	0.100173	0.0930751	0.0866401	0.0813912	0.0764484	0.0684882	0.0630954	0.056611
687.004	0.267839	0.000210452	0.270282	0.262616	0.243522	0.226562	0.208292	0.180605	0.166323	0.144823	0.134583	0.123264	0.118508	0.107997	0.0999998	0.0935446	0.086728	0.0818827	0.0761861	0.0680575	0.0640132	0.056895
685.993	0.268356	-0.000372805	0.269435	0.262006	0.245207	0.227238	0.20801	0.181173	0.166449	0.145042	0.134591	0.12374	0.118961	0.107707	0.100935	0.0933883	0.08588	0.0813049	0.0770744	0.0691122	0.0633757	0.0568684
685.018	0.268576	-0.000177697	0.270253	0.263432	0.246138	0.227502	0.209363	0.181213	0.166926	0.145901	0.135052	0.124348	0.119165	0.108187	0.10033	0.0937087	0.0870583	0.0817632	0.0763231	0.0685643	0.062799	0.0560797
684.006	0.270428	-8.13e-06	0.272145	0.264482	0.247357	0.230028	0.209821	0.182362	0.167622	0.14626	0.135607	0.125456	0.120658	0.108837	0.101384	0.0941625	0.087681	0.082435	0.0778224	0.0689795	0.0638096	0.0573279
682.995	0.272265	0.000932274	0.273817	0.266233	0.248222	0.231868	0.211496	0.183002	0.168458	0.147462	0.136947	0.126048	0.120626	0.10935	0.102382	0.0950736	0.088189	0.0839945	0.0777355	0.0691874	0.0641806	0.057731
681.982	0.272752	-0.000217595	0.274962	0.267207	0.24916	0.231598	0.212437	0.183969	0.169065	0.147236	0.135945	0.125822	0.120731	0.109138	0.101479	0.0945944	0.0886112	0.0826963	0.0771439	0.0691177	0.0639317	0.056968
681.006	0.274071	-0.00056462	0.275928	0.26736	0.250437	0.232385	0.212382	0.184491	0.1698	0.148463	0.136948	0.126534	0.120647	0.109792	0.102581	0.095158	0.0879293	0.0835754	0.0779266	0.0696523	0.0641583	0.0566992
679.993	0.27525	0.000193256	0.276759	0.269078	0.251682	0.233849	0.213812	0.186556	0.170835	0.149458	0.138344	0.126814	0.12232	0.110851	0.102604	0.0957368	0.0886542	0.0839212	0.0784203	0.070145	0.0642398	0.0577103
679.016	0.276289	-0.000337836	0.278294	0.270031	0.252382	0.235091	0.214448	0.18659	0.170378	0.149885	0.137849	0.127953	0.122086	0.110645	0.10283	0.0956813	0.0884783	0.0837684	0.0785974	0.06971	0.0639324	0.0573154
678.002	0.278256	0.000132867	0.28043	0.271779	0.253922	0.237439	0.216338	0.188594	0.172263	0.151121	0.139809	0.128472	0.122535	0.111868	0.103469	0.0963987	0.089638	0.0846471	0.0792898	0.070513	0.064681	0.0581365
676.989	0.279641	-0.000257489	0.281996	0.272713	0.254891	0.237672	0.216301	0.188713	0.173169	0.152383	0.139521	0.128281	0.123118	0.111141	0.104203	0.0968166	0.0892619	0.0846849	0.0786639	0.0706557	0.0652526	0.0574704
676.011	0.282293	9.32E-06	0.282668	0.2748	0.256612	0.239192	0.217896	0.1897	0.174322	0.152278	0.140656	0.130041	0.123532	0.111581	0.10496	0.0976703	0.0901327	0.084796	0.0793213	0.0709087	0.0651475	0.0578165
674.996	0.283188	-0.000103014	0.285254	0.276783	0.258099	0.241079	0.219755	0.19109	0.175906	0.153345	0.141674	0.130541	0.124478	0.113167	0.104709	0.098563	0.0907575	0.0855062	0.0804299	0.0705735	0.0658203	0.0580633
674.018	0.284077	-0.000159532	0.286376	0.277861	0.260066	0.241241	0.220083	0.191742	0.176104	0.154151	0.141626	0.130374	0.1251	0.113842	0.10499	0.098272	0.0908449	0.0848858	0.0800059	0.0709114	0.0647958	0.0586078
673.003	0.28656	-0.000236275	0.287855	0.279	0.260639	0.242944	0.221545	0.19343	0.17656	0.155253	0.142676	0.131256	0.125236	0.11374	0.105134	0.0989122	0.0917883	0.0864365	0.0803914	0.0720396	0.0654226	0.0582166
671.987	0.28729	-0.000542903	0.289876	0.281042	0.262036	0.244268	0.222821	0.193514	0.177617	0.154819	0.142645	0.13242	0.125997	0.114145	0.105427	0.0986435	0.0917662	0.0864326	0.0800316	0.0710384	0.0650741	0.0587327
671.008	0.288695	-0.000216612	0.29081	0.282754	0.263826	0.245112	0.22386	0.194784	0.178787	0.155755	0.144021	0.132707	0.127222	0.114501	0.106482	0.0989553	0.091809	0.0858512	0.0810437	0.0724283	0.0658162	0.0585226
669.992	0.289881	0.000262252	0.292611	0.284427	0.265199	0.247324	0.225615	0.196792	0.179998	0.158147	0.145627	0.13324	0.126983	0.115523	0.107436	0.100681	0.09231	0.0869691	0.0819848	0.0716576	0.0659714	0.0596358
669.012	0.292387	-0.000205745	0.293788	0.285546	0.267299	0.248175	0.225503	0.196322	0.181019	0.157548	0.145432	0.133338	0.127633	0.115526	0.106914	0.0994443	0.0927716	0.0864246	0.0820044	0.072065	0.0654919	0.0591132
667.995	0.292973	-0.000489435	0.296806	0.288192	0.268191	0.250155	0.228004	0.198137	0.18119	0.158722	0.146541	0.133898	0.127869	0.115696	0.107544	0.0999952	0.0919843	0.0868312	0.0815118	0.0720564	0.0658431	0.0593176
667.014	0.295776	-0.0005716	0.298056	0.289485	0.271654	0.251301	0.230269	0.199482	0.182841	0.159974	0.147353	0.135314	0.129048	0.117259	0.107559	0.101414	0.0938172	0.0883022	0.0816647	0.0726968	0.0663329	0.0601615
665.997	0.298449	-0.000187684	0.301519	0.291289	0.272954	0.253671	0.232416	0.20037	0.184163	0.161517	0.147197	0.136214	0.129715	0.117714	0.109362	0.101696	0.094803	0.0889111	0.082599	0.0737815	0.0674772	0.0603383
665.016	0.299521	-0.000426391	0.302972	0.293462	0.27289	0.254768	0.232388	0.201965	0.185258	0.161783	0.149035	0.136556	0.12985	0.11842	0.109684	0.102014	0.0934431	0.0887792	0.0824455	0.0734403	0.0671796	0.0601748
663.998	0.301316	0.000247178	0.304628	0.294813	0.276402	0.257362	0.233989	0.203407	0.186285	0.163208	0.14947	0.138162	0.131926	0.11822	0.110234	0.102812	0.0945504	0.0892362	0.0831543	0.0737367	0.0677196	0.0605535
663.016	0.304027	0.000224567	0.306563	0.297814	0.277569	0.25781	0.235608	0.20503	0.188037	0.164441	0.150438	0.138405	0.131803	0.119218	0.110287	0.103121	0.0948572	0.0898434	0.0836383	0.0737917	0.0676868	0.0607693
661.998	0.305386	-0.000462284	0.308278	0.2989	0.279784	0.26012	0.237001	0.206214	0.188668	0.164486	0.150874	0.138673	0.132438	0.119273	0.110577	0.102879	0.0955272	0.0899226	0.0832294	0.0738442	0.0673858	0.0601702
661.015	0.307596	-0.000362356	0.311167	0.300278	0.28231	0.261242	0.238817	0.207391	0.189736	0.165829	0.152498	0.139975	0.133626	0.120237	0.111507	0.103691	0.0959166	0.0902111	0.0845307	0.0743708	0.0678556	0.0610977
659.996	0.309805	1.45E-06	0.312367	0.303265	0.283462	0.26357	0.240152	0.209202	0.190665	0.166882	0.153289	0.140833	0.133825	0.120732	0.112466	0.104611	0.0965961	0.090524	0.0843856	0.07502	0.068339	0.061349
659.013	0.311866	0.000117461	0.315706	0.306518	0.286574	0.266128	0.242546	0.210651	0.192575	0.168058	0.154623	0.141677	0.134643	0.122154	0.113061	0.10526	0.0967866	0.0913641	0.0855197	0.0757902	0.0687505	0.0620872
657.993	0.314309	0.000473687	0.317295	0.307893	0.287542	0.267435	0.243956	0.212497	0.193392	0.168733	0.155371	0.142848	0.135301	0.122341	0.113401	0.105826	0.09722	0.0919422	0.0849918	0.0756372	0.0689487	0.0617935
657.01	0.315866	-0.000676753	0.319325	0.309819	0.289946	0.269315	0.244891	0.213138	0.194521	0.170142	0.155516	0.142817	0.135642	0.122505	0.112587	0.105388	0.097534	0.0916974	0.0850233	0.0749979	0.0686655	0.0618367
655.989	0.319315	-0.000505724	0.322385	0.312978	0.29275	0.271722	0.246979	0.214949	0.196617	0.171706	0.157447	0.143859	0.137317	0.124231	0.11515	0.106649	0.0985545	0.0931318	0.0866951	0.076249	0.0701398	0.0625871
655.005	0.320441	5.82E-05	0.324647	0.315124	0.294422	0.272748	0.249165	0.216427	0.197253	0.172731	0.158096	0.145007	0.137485	0.124409	0.114867	0.106897	0.0985727	0.0925885	0.0864527	0.0760782	0.0695232	0.0620819
653.984	0.323662	-0.000327541	0.327962	0.318004	0.296604	0.275331	0.250385	0.217967	0.198802	0.17351	0.158824	0.145726	0.138676	0.124681	0.115703	0.10746	0.0989222	0.0930417	0.0871278	0.0764648	0.0696793	0.0627856
652.999	0.325883	-0.000463422	0.329761	0.318568	0.298051	0.277207	0.252002	0.219288	0.19976	0.175276	0.159847	0.145857	0.138605	0.125554	0.116148	0.108125	0.0990779	0.0935157	0.0867362	0.0770076	0.0700489	0.0623273
652.014	0.328564	-0.000369805	0.332448	0.322229	0.30064	0.279337	0.255088	0.220821	0.201186	0.175262	0.161153	0.147187	0.139412	0.12599	0.11667	0.108131	0.0999922	0.0940942	0.0874365	0.0770809	0.0703707	0.062757
650.992	0.330654	-0.000286618	0.334252	0.324182	0.30299	0.281832	0.25646	0.221684	0.202647	0.176947	0.162858	0.148148	0.140149	0.126234	0.117638	0.10916	0.100165	0.0943254	0.087879	0.0776832	0.0705971	0.063118
650.007	0.333019	9.85E-05	0.336406	0.327248	0.305043	0.28401	0.258021	0.22419	0.204026	0.178414	0.163571	0.14844	0.140951	0.127152	0.117976	0.108979	0.10078	0.0946459	0.0884103	0.0773053	0.0709591	0.0638014
648.984	0.336439	-0.000195188	0.340284	0.328742	0.308571	0.285572	0.260176	0.225573	0.205624	0.180213	0.164241	0.149978	0.142108	0.127325	0.118701	0.109961	0.102173	0.0952737	0.0883838	0.078119	0.0707537	0.0639754
647.998	0.338281	-0.000262508	0.342823	0.332524	0.309972	0.287496	0.261508	0.227488	0.206845	0.181423	0.165228	0.150539	0.142478	0.128732	0.11911	0.110435	0.101726	0.0958458	0.0886347	0.0781048	0.0712467	0.0639212
647.012	0.34121	6.23E-05	0.345515	0.335126	0.312254	0.289704	0.264408	0.229788	0.208281	0.182122	0.166342	0.151151	0.143328	0.129436	0.119726	0.111246	0.102045	0.0965375	0.0895322	0.0790247	0.0715502	0.0643732
645.988	0.343861	0.000284166	0.347599	0.338307	0.316193	0.293166	0.266017	0.231565	0.210028	0.183346	0.167719	0.15262	0.144268	0.130197	0.120722	0.111227	0.103081	0.0969549	0.0899506	0.0791708	0.0718317	0.0643364
645.001	0.347892	-0.000175575	0.351597	0.340573	0.318839	0.296087	0.268389	0.234275	0.212064	0.184597	0.168762	0.153745	0.145517	0.130648	0.121333	0.112272	0.103434	0.0974095	0.0905635	0.0796206	0.0720352	0.0647831
644.014	0.351102	0.000149802	0.35366	0.343549	0.321388	0.298137	0.270116	0.234656	0.2135	0.186367	0.169628	0.154332	0.146461	0.131277	0.121838	0.112919	0.104122	0.0974982	0.0903732	0.0794113	0.0719977	0.0649557
642.99	0.352891	9.48E-05	0.357139	0.347607	0.324306	0.3003	0.272768	0.236738	0.214697	0.1881	0.171754	0.155527	0.146877	0.13206	0.121894	0.113948	0.104245	0.0985025	0.0908204	0.0800642	0.073137	0.0655083
642.002	0.356317	-0.000421943	0.359985	0.350058	0.326695	0.303235	0.27471	0.239184	0.216989	0.189955	0.172401	0.15649	0.14837	0.132845	0.123114	0.115116	0.105353	0.0986387	0.0916117	0.0801755	0.0733727	0.0658537
641.013	0.35954	-0.000750148	0.363469	0.352619	0.329402	0.305258	0.276406	0.240734	0.218159	0.189742	0.173377	0.157295	0.148562	0.133213	0.123479	0.114861	0.105668	0.0986206	0.0913469	0.0807486	0.0726748	0.0651841
639.988	0.362921	-0.000170245	0.367428	0.356418	0.332919	0.308771	0.279544	0.243126	0.220385	0.192254	0.174919	0.158902	0.149797	0.134122	0.124736	0.115577	0.106057	0.100078	0.0920791	0.0813158	0.0739075	0.0666403
639	0.366493	-0.000204813	0.370433	0.359213	0.335489	0.311089	0.282675	0.244927	0.221613	0.192895	0.176101	0.15925	0.150799	0.134874	0.125484	0.115458	0.106847	0.099958	0.09292	0.0816186	0.0731723	0.0669902
638.01	0.369193	-0.000203364	0.373346	0.362577	0.338072	0.31419	0.284383	0.246957	0.2227	0.195558	0.17771	0.160978	0.15157	0.136163	0.125647	0.116529	0.106916	0.100353	0.0933276	0.0821912	0.0744658	0.0665884
636.984	0.373725	-0.000167191	0.376741	0.365474	0.341145	0.3163	0.286303	0.248782	0.22573	0.195941	0.177835	0.161237	0.15228	0.136576	0.126358	0.116771	0.107247	0.10067	0.0933177	0.0816555	0.0741258	0.0663251
635.995	0.375946	-0.000130083	0.379631	0.36869	0.345028	0.319437	0.288661	0.250749	0.226901	0.197783	0.180128	0.162828	0.153721	0.136947	0.127285	0.11767	0.108047	0.101502	0.09387	0.0823542	0.0749876	0.0673709
635.005	0.378911	-0.000606033	0.383251	0.372186	0.347084	0.321433	0.29088	0.252954	0.227704	0.199242	0.18044	0.162833	0.153765	0.137468	0.127277	0.117723	0.108425	0.101426	0.0937569	0.0828104	0.0746813	0.0667237
634.015	0.38293	-2.03e-05	0.387118	0.375548	0.35084	0.324965	0.293724	0.255164	0.230127	0.200586	0.182467	0.164874	0.15476	0.138454	0.128615	0.119107	0.109365	0.102475	0.0946704	0.08307	0.0750828	0.0677559
632.987	0.386328	-0.000357493	0.391065	0.379664	0.354398	0.32718	0.296909	0.25663	0.231647	0.201925	0.183701	0.166244	0.156369	0.139594	0.129239	0.119252	0.109751	0.102836	0.0951976	0.0832928	0.0755584	0.067564
631.997	0.39013	-0.000311348	0.393733	0.382338	0.35699	0.330307	0.2988	0.259566	0.233217	0.203252	0.184211	0.166658	0.156791	0.140026	0.12997	0.119796	0.110293	0.103028	0.0954817	0.0841534	0.0758416	0.0680823
631.006	0.393681	0.000132375	0.398163	0.386099	0.360109	0.333858	0.301073	0.261948	0.235587	0.205234	0.186527	0.168693	0.158423	0.14148	0.130711	0.12121	0.110965	0.104061	0.096354	0.0846368	0.0760987	0.068264
630.014	0.396598	-9.91e-05	0.400235	0.388755	0.363122	0.335957	0.303072	0.26328	0.237392	0.206373	0.187181	0.169038	0.159208	0.142473	0.131542	0.121771	0.111454	0.10467	0.0963805	0.0846408	0.076626	0.0681727
628.986	0.400204	-0.00022427	0.404633	0.392951	0.366348	0.338556	0.305313	0.265584	0.238766	0.207947	0.188776	0.170097	0.160063	0.14246	0.132076	0.121995	0.1124	0.105003	0.0968912	0.0854857	0.0769827	0.0690841
627.994	0.403974	-0.000192756	0.406929	0.395699	0.3686	0.341321	0.308383	0.26735	0.240417	0.209699	0.189981	0.171462	0.160952	0.143222	0.132363	0.122652	0.112603	0.105577	0.0975318	0.0854384	0.0775167	0.0693432
627.002	0.40754	-0.00013795	0.410322	0.39902	0.372489	0.344583	0.310535	0.269836	0.242479	0.210561	0.190999	0.172079	0.16108	0.143807	0.133411	0.123168	0.113133	0.105775	0.0976889	0.0855709	0.0774245	0.0690747
626.009	0.411535	-0.00027953	0.415341	0.402544	0.376115	0.34757	0.313318	0.271758	0.244113	0.212599	0.192605	0.17349	0.161808	0.14489	0.133636	0.123887	0.113596	0.106372	0.098046	0.0859213	0.0776549	0.0698173
625.017	0.41484	-0.000488918	0.417908	0.405972	0.378639	0.349309	0.31595	0.273549	0.245373	0.214231	0.19376	0.174013	0.162969	0.145365	0.134474	0.124231	0.114083	0.106778	0.0983382	0.0859338	0.0780391	0.0694334
623.987	0.418531	-0.000244864	0.423089	0.409974	0.382283	0.353312	0.318469	0.277056	0.247966	0.215734	0.195062	0.175466	0.164846	0.14663	0.135794	0.12479	0.114189	0.107366	0.0991296	0.0872719	0.0779537	0.0700744
622.994	0.422511	-0.000195447	0.425678	0.413925	0.386014	0.356746	0.321271	0.27895	0.249204	0.217038	0.195895	0.176714	0.164636	0.147649	0.136317	0.125821	0.115488	0.107758	0.0993999	0.0873833	0.0794305	0.0705027
622	0.424984	-0.000640774	0.429731	0.417296	0.388587	0.358821	0.323255	0.279749	0.250815	0.218295	0.197888	0.177246	0.16617	0.147636	0.136979	0.126201	0.115568	0.108088	0.10024	0.0875452	0.0787718	0.0702825
621.006	0.429009	-0.000765084	0.431976	0.419078	0.391085	0.362269	0.325529	0.281884	0.252425	0.218936	0.197907	0.17825	0.16701	0.148386	0.136968	0.126177	0.115625	0.108631	0.0994493	0.0870147	0.0791233	0.0708938
620.012	0.432502	-5.85e-06	0.437768	0.424039	0.397096	0.36542	0.329066	0.285432	0.255468	0.221416	0.200103	0.179773	0.168227	0.149745	0.138438	0.127411	0.117237	0.109662	0.100934	0.0888968	0.0800569	0.071133
619.018	0.436763	-0.000337525	0.440381	0.426925	0.398753	0.367961	0.330991	0.286155	0.257233	0.222582	0.201455	0.1806	0.168909	0.149841	0.139115	0.128026	0.117156	0.109355	0.101196	0.0883228	0.0801181	0.0713755
617.986	0.439384	-0.000379116	0.444356	0.431134	0.401809	0.371603	0.334321	0.288497	0.25781	0.224147	0.202236	0.181649	0.169498	0.150616	0.139273	0.128017	0.117653	0.11027	0.101388	0.0886095	0.0802398	0.0715449
616.991	0.44431	-0.000539749	0.448052	0.43587	0.405899	0.375131	0.336926	0.291476	0.261002	0.226219	0.203278	0.182727	0.171027	0.151509	0.14012	0.12918	0.118024	0.110678	0.101735	0.0892886	0.0805582	0.0718092
615.996	0.448441	-4.52e-05	0.452108	0.438486	0.409377	0.377387	0.339166	0.294128	0.262615	0.228615	0.206044	0.183685	0.172126	0.152238	0.140262	0.129616	0.119365	0.111106	0.102531	0.0895418	0.0811362	0.0721513
615.001	0.452146	0.000230861	0.455005	0.441785	0.412391	0.380161	0.342232	0.295146	0.263474	0.229392	0.206377	0.18406	0.172389	0.152718	0.140816	0.130059	0.118816	0.111136	0.10213	0.0897471	0.0812765	0.0715812
614.005	0.456088	-0.000526512	0.459367	0.445301	0.415103	0.382255	0.343971	0.297566	0.264878	0.229671	0.207594	0.185104	0.173299	0.153103	0.141992	0.130201	0.119398	0.111743	0.102618	0.0899925	0.081375	0.0721596
613.009	0.459376	-0.000572634	0.462605	0.448085	0.417701	0.385394	0.345708	0.300058	0.266294	0.231477	0.208476	0.185411	0.174159	0.153898	0.141474	0.130496	0.12	0.11264	0.102477	0.0904119	0.0814146	0.0722609
612.013	0.462209	-0.000585973	0.465615	0.452375	0.421817	0.388746	0.348474	0.301086	0.268456	0.232276	0.209223	0.186835	0.174749	0.154764	0.142588	0.130717	0.120096	0.112166	0.102645	0.0903765	0.0817276	0.0724642
611.016	0.465914	-0.000219509	0.469373	0.456226	0.42397	0.391786	0.351144	0.303634	0.270552	0.233985	0.210249	0.187937	0.175749	0.15524	0.143022	0.131973	0.120801	0.112759	0.103342	0.0906112	0.0822257	0.072872
609.982	0.4693	-0.000126357	0.472487	0.460008	0.427222	0.394222	0.353652	0.304789	0.271267	0.235257	0.211509	0.188431	0.176205	0.15573	0.143381	0.132426	0.121507	0.113712	0.10378	0.090962	0.0821828	0.0731636
608.985	0.472983	-0.000180232	0.475635	0.46212	0.430293	0.39667	0.355927	0.307134	0.273553	0.237317	0.212683	0.189252	0.176903	0.156138	0.14383	0.132787	0.12138	0.113608	0.104471	0.0918591	0.0830015	0.0735344
607.988	0.476674	-0.000328886	0.479749	0.465591	0.434201	0.399575	0.357837	0.308731	0.274994	0.237832	0.214091	0.190079	0.17731	0.157237	0.14477	0.133238	0.121975	0.113783	0.104321	0.0916566	0.0828974	0.073622
606.99	0.480063	-0.000150423	0.483308	0.469304	0.436922	0.402211	0.360486	0.310957	0.276488	0.239053	0.21486	0.190911	0.178252	0.157142	0.145259	0.133736	0.122347	0.114106	0.104381	0.0920823	0.0831612	0.0739071
605.992	0.483108	-0.000460681	0.485639	0.472034	0.439502	0.404955	0.362087	0.312749	0.277801	0.240028	0.215772	0.191614	0.178544	0.157779	0.145605	0.133972	0.122523	0.114714	0.104823	0.0917845	0.0832434	0.073783
604.994	0.485485	-5.97e-05	0.488155	0.474597	0.440979	0.406452	0.363854	0.313928	0.279271	0.241016	0.216362	0.192101	0.178914	0.158187	0.145548	0.134683	0.122911	0.115009	0.104931	0.0919066	0.0836621	0.0738713
603.996	0.48798	1.39E-05	0.491376	0.477901	0.444527	0.408942	0.366186	0.316313	0.280486	0.242353	0.217802	0.19325	0.179754	0.158595	0.146157	0.134799	0.123884	0.115239	0.105553	0.0926427	0.083594	0.0743877
602.997	0.491082	-0.000373995	0.493849	0.48051	0.446562	0.411187	0.369127	0.317565	0.281021	0.242668	0.218091	0.193293	0.179777	0.158923	0.146281	0.135094	0.12365	0.115702	0.105819	0.092303	0.0835238	0.0741325
601.998	0.494402	-0.000434046	0.497491	0.482914	0.449515	0.41282	0.370006	0.319211	0.282807	0.243845	0.218754	0.193629	0.180293	0.15939	0.147114	0.135041	0.123694	0.115384	0.105761	0.0926458	0.0839351	0.0741358
600.999	0.497383	-0.00034544	0.501088	0.486625	0.452407	0.416748	0.371769	0.320579	0.283799	0.245066	0.219397	0.194555	0.180892	0.159969	0.146798	0.135701	0.124367	0.115889	0.106184	0.0930547	0.0843419	0.0746368
599.999	0.500391	-0.000143333	0.504112	0.489946	0.454725	0.418685	0.373469	0.322119	0.285256	0.246108	0.220402	0.195281	0.181652	0.160555	0.147776	0.135944	0.124924	0.116392	0.106033	0.09304	0.0848652	0.0749165
599	0.501868	-0.000398565	0.505275	0.490982	0.457537	0.419139	0.374658	0.322958	0.285943	0.246723	0.220436	0.195255	0.18181	0.159988	0.147819	0.13593	0.124465	0.116107	0.106238	0.0932546	0.0839873	0.0745411
598	0.504959	-0.000283928	0.506954	0.493054	0.458074	0.421006	0.37616	0.323702	0.286656	0.247251	0.221092	0.196243	0.182088	0.160496	0.147857	0.136012	0.124402	0.11613	0.106142	0.0933931	0.084925	0.0747506
596.999	0.505768	-0.000514257	0.509122	0.494928	0.460053	0.423012	0.378056	0.324407	0.287053	0.247399	0.221367	0.195879	0.182152	0.160689	0.147593	0.135946	0.125198	0.116297	0.106372	0.0929956	0.0844445	0.0746676
595.999	0.509047	-0.000379167	0.511968	0.496832	0.462142	0.424367	0.379152	0.325895	0.288095	0.248309	0.222219	0.196319	0.182382	0.16095	0.148158	0.136524	0.124727	0.116496	0.106336	0.0934406	0.0847116	0.074769
594.998	0.511526	-8.73e-05	0.513351	0.498942	0.464018	0.426912	0.38066	0.327581	0.289447	0.249046	0.222515	0.197141	0.183188	0.161481	0.148245	0.136658	0.125438	0.116951	0.106446	0.0937111	0.0850002	0.0752947
593.997	0.513871	-0.000307986	0.515242	0.50035	0.465948	0.428141	0.381032	0.328062	0.289698	0.248997	0.222862	0.197079	0.183071	0.161828	0.148664	0.136545	0.124833	0.116516	0.106804	0.0934757	0.0844991	0.0750689
592.996	0.515458	-0.000519997	0.517475	0.502581	0.467661	0.429762	0.383146	0.3295	0.290645	0.249869	0.223139	0.196953	0.182786	0.161137	0.148202	0.136321	0.125336	0.11662	0.106663	0.0935391	0.0846878	0.0746221
591.994	0.516796	-3.05e-05	0.519019	0.505467	0.469031	0.431268	0.384508	0.329817	0.291251	0.250903	0.223911	0.197878	0.183574	0.161607	0.148619	0.136977	0.125544	0.116853	0.106875	0.0941869	0.0848629	0.075281
590.992	0.519333	-0.000157979	0.52034	0.50672	0.470802	0.432463	0.384117	0.331261	0.291399	0.250742	0.223732	0.197753	0.183569	0.161673	0.148517	0.136819	0.125226	0.116787	0.106877	0.0938858	0.084689	0.0750714
589.99	0.52026	-0.000336594	0.522559	0.508285	0.471067	0.43324	0.385656	0.331422	0.291966	0.251032	0.223949	0.197259	0.183626	0.161618	0.148491	0.136743	0.125749	0.117005	0.107025	0.093935	0.0847433	0.0751604
588.988	0.521698	-0.000259921	0.523864	0.508461	0.472571	0.434038	0.385759	0.331587	0.292155	0.251232	0.223683	0.198014	0.183369	0.161544	0.148298	0.136453	0.125257	0.116654	0.106647	0.0936977	0.0848919	0.0751168
587.985	0.522966	6.54E-05	0.524463	0.510112	0.473239	0.435162	0.387368	0.332489	0.293091	0.251492	0.223855	0.197735	0.183291	0.161241	0.148486	0.136692	0.125311	0.11676	0.106689	0.0939569	0.0851178	0.075393
586.982	0.523827	-0.000188461	0.525542	0.511153	0.474031	0.435633	0.387842	0.332397	0.292834	0.251575	0.224171	0.197303	0.182905	0.161531	0.148341	0.136625	0.125571	0.117091	0.10656	0.0937698	0.0847957	0.0753235
586.016	0.524675	-0.00028905	0.526981	0.511642	0.4757	0.435438	0.387124	0.332625	0.292569	0.250767	0.223546	0.197178	0.182667	0.16072	0.148772	0.136253	0.125586	0.116639	0.106572	0.0937713	0.0848542	0.0747633
585.013	0.52549	-0.00032899	0.526219	0.510626	0.475749	0.435781	0.387547	0.333125	0.292815	0.25075	0.223119	0.197365	0.182742	0.161194	0.148233	0.136193	0.125117	0.116443	0.106206	0.0932726	0.0847567	0.0749364
584.009	0.525984	-0.000384288	0.527334	0.512173	0.476153	0.436661	0.387626	0.332611	0.292291	0.250901	0.22336	0.196361	0.182911	0.160895	0.147739	0.135821	0.124821	0.116428	0.106648	0.0933975	0.0847893	0.0749201
583.005	0.526353	-0.000315177	0.527561	0.511902	0.475533	0.435825	0.387494	0.332534	0.292346	0.250845	0.223194	0.197037	0.182015	0.16022	0.147198	0.135486	0.124502	0.116313	0.105841	0.0930388	0.0844902	0.0745031
582.001	0.524939	-0.000267165	0.526664	0.512592	0.475716	0.436032	0.387243	0.332128	0.29193	0.24992	0.222471	0.196402	0.181676	0.159652	0.147299	0.135868	0.124825	0.115928	0.105726	0.0935567	0.0845294	0.0747352
580.997	0.524696	-0.000567671	0.527731	0.511747	0.475845	0.435584	0.386127	0.331302	0.291046	0.24907	0.221785	0.1955	0.181041	0.15911	0.146787	0.135147	0.124437	0.115371	0.105147	0.0925802	0.0839066	0.0744321
579.992	0.525835	-0.000479454	0.526708	0.511612	0.47485	0.43577	0.386314	0.331272	0.290882	0.249604	0.221209	0.195259	0.180971	0.159401	0.146321	0.13504	0.124237	0.115324	0.105556	0.0928814	0.0842852	0.0747231
578.987	0.524788	-0.000569997	0.526901	0.510643	0.474382	0.434533	0.385347	0.32996	0.290262	0.248567	0.220986	0.194551	0.180707	0.158456	0.145887	0.134574	0.12377	0.115062	0.104949	0.0929388	0.0840925	0.0746624
577.982	0.523589	-0.000477644	0.525165	0.509682	0.47328	0.43379	0.38463	0.329849	0.289389	0.247733	0.220262	0.193592	0.179683	0.158072	0.145303	0.133861	0.123132	0.114454	0.104425	0.0923434	0.0835303	0.0738569
577.014	0.522374	-0.000393909	0.524112	0.509676	0.472616	0.432522	0.383796	0.32802	0.288811	0.246859	0.219001	0.193488	0.179385	0.157496	0.144837	0.133589	0.122684	0.114821	0.104546	0.0924937	0.0836333	0.0740017
576.008	0.521968	-0.000317712	0.522811	0.508174	0.471267	0.432049	0.382918	0.327551	0.287306	0.245998	0.218575	0.192817	0.178525	0.156794	0.144685	0.133098	0.122369	0.114145	0.104225	0.0919941	0.0834264	0.0738553
575.002	0.519877	-0.000471231	0.521465	0.507479	0.469821	0.430441	0.381284	0.326226	0.286265	0.244949	0.217733	0.191756	0.17778	0.156492	0.14366	0.132822	0.121962	0.113817	0.103657	0.0916429	0.0832402	0.0735774
573.996	0.518415	-0.000304157	0.520392	0.505888	0.469409	0.429339	0.380365	0.325374	0.285655	0.244224	0.216945	0.191303	0.17729	0.155579	0.143299	0.132395	0.121697	0.113425	0.103586	0.0917176	0.0830777	0.0736231
572.99	0.516338	-0.000422823	0.518447	0.503661	0.467119	0.427531	0.378817	0.324766	0.284592	0.243405	0.215917	0.190343	0.176255	0.154978	0.142807	0.131637	0.121272	0.112985	0.103016	0.091283	0.0828848	0.0731547
571.983	0.515052	-0.000341871	0.516419	0.502393	0.465869	0.425813	0.378022	0.322866	0.282962	0.241761	0.214886	0.18948	0.175577	0.154426	0.142234	0.131084	0.121181	0.112672	0.102964	0.0909053	0.0824834	0.0731878
571.013	0.513984	-0.000225564	0.515484	0.500487	0.464209	0.424491	0.376232	0.321749	0.281903	0.24094	0.214375	0.188466	0.174772	0.153703	0.141832	0.130937	0.12065	0.112453	0.10239	0.0906086	0.0825206	0.0729633
570.006	0.513653	3.64E-05	0.514332	0.49814	0.462918	0.4232	0.374084	0.32042	0.281028	0.23952	0.212817	0.187661	0.174301	0.153448	0.141096	0.130187	0.120252	0.111854	0.102027	0.0904251	0.0820389	0.0725532
568.999	0.509964	-5.45e-05	0.511214	0.497471	0.460684	0.421632	0.373381	0.318673	0.279393	0.238619	0.211889	0.187184	0.173552	0.15248	0.140598	0.129757	0.119855	0.111811	0.101927	0.0905182	0.0828106	0.072884
567.991	0.506429	-0.000590989	0.508398	0.494182	0.458206	0.417821	0.370064	0.316791	0.27692	0.236865	0.209712	0.185318	0.171892	0.15103	0.139525	0.128665	0.118585	0.110098	0.100727	0.0896725	0.0815411	0.0723385
566.983	0.504992	-0.000409478	0.50616	0.491183	0.455813	0.415865	0.36807	0.314706	0.275779	0.235507	0.208539	0.184074	0.171159	0.150116	0.138875	0.127868	0.117897	0.11003	0.100516	0.0893846	0.0812062	0.0719187
566.012	0.502552	-0.000115384	0.502955	0.489459	0.453641	0.41389	0.366334	0.313259	0.273921	0.234206	0.208032	0.183236	0.169954	0.149975	0.137986	0.12759	0.11743	0.109955	0.100268	0.0891288	0.0809909	0.071977
565.004	0.498592	-0.000282065	0.500062	0.485409	0.450275	0.411509	0.364622	0.311256	0.272351	0.232493	0.20621	0.182041	0.168968	0.148719	0.13744	0.126927	0.117199	0.109097	0.0998543	0.0883756	0.080498	0.0714301
563.995	0.495409	-0.000390806	0.496908	0.483253	0.447674	0.408704	0.361212	0.308633	0.270616	0.230122	0.204647	0.181107	0.168143	0.147743	0.136222	0.125976	0.116361	0.108842	0.0992458	0.0884546	0.0804288	0.0710325
562.986	0.492316	-0.000161343	0.493334	0.478857	0.443698	0.404974	0.359001	0.306738	0.267751	0.228868	0.203127	0.179202	0.166583	0.1467	0.135306	0.125132	0.115686	0.10803	0.0982798	0.0880793	0.0800524	0.0709175
562.015	0.488645	-0.00032035	0.490558	0.475095	0.441238	0.401291	0.356275	0.304122	0.265654	0.226577	0.201423	0.178535	0.165963	0.145638	0.134908	0.124434	0.114964	0.107456	0.0986125	0.0879882	0.0800329	0.0707349
561.005	0.484209	-6.97e-05	0.485141	0.471832	0.437767	0.398542	0.35281	0.30129	0.264028	0.225043	0.199746	0.176158	0.164684	0.144993	0.134086	0.12344	0.114187	0.106936	0.0979183	0.0869619	0.0791587	0.070573
559.996	0.480359	-0.000296345	0.482183	0.467281	0.433977	0.395274	0.350178	0.299305	0.260845	0.222435	0.198025	0.175457	0.163089	0.143868	0.132585	0.122658	0.113313	0.106121	0.0971431	0.0863581	0.079039	0.07021
558.986	0.476638	-0.000130239	0.47719	0.463564	0.429797	0.391553	0.347199	0.296221	0.259006	0.220945	0.196255	0.173492	0.162176	0.142603	0.131709	0.121628	0.11266	0.105237	0.0968115	0.0860595	0.07893	0.0697389
558.013	0.472121	-0.000292258	0.473424	0.459634	0.426144	0.388027	0.343928	0.292751	0.255894	0.218625	0.194444	0.171713	0.159947	0.141482	0.130693	0.121023	0.111981	0.104794	0.095843	0.0857698	0.0782964	0.0689324
557.003	0.467244	-0.000516584	0.468761	0.455024	0.422348	0.384284	0.340299	0.290221	0.253109	0.217036	0.192615	0.170746	0.15891	0.139782	0.130034	0.120244	0.111115	0.104158	0.0955783	0.0853656	0.0773514	0.0691565
555.992	0.462814	-0.000268872	0.463711	0.449777	0.417207	0.380688	0.336204	0.287469	0.251549	0.214226	0.19006	0.168818	0.157617	0.138898	0.128479	0.119553	0.110157	0.103221	0.0948981	0.0845361	0.077426	0.0685429
555.019	0.45812	-0.000379736	0.460025	0.445871	0.413908	0.376566	0.333108	0.284518	0.248648	0.212358	0.189051	0.167406	0.156614	0.138284	0.127995	0.118669	0.109703	0.102758	0.0945945	0.0845794	0.0769989	0.0683923
554.008	0.453636	-0.000274512	0.455043	0.441314	0.409434	0.372917	0.32966	0.281475	0.245792	0.209963	0.186862	0.165898	0.154896	0.136633	0.127149	0.117578	0.108816	0.10225	0.0934896	0.0837764	0.0767671	0.0685461
552.996	0.448065	-0.000270942	0.449276	0.436223	0.404985	0.368477	0.326369	0.278153	0.243261	0.20738	0.184532	0.164129	0.153365	0.135351	0.125828	0.116276	0.108132	0.101287	0.0928788	0.0831876	0.0760254	0.0677458
551.985	0.443903	-0.000529976	0.444844	0.431229	0.40039	0.364851	0.322293	0.275131	0.240366	0.204983	0.182372	0.162405	0.151993	0.133933	0.124303	0.11556	0.106864	0.100458	0.0922466	0.082692	0.0754702	0.0672498
551.01	0.438569	-0.000691588	0.440185	0.426956	0.3963	0.360302	0.318984	0.27194	0.237394	0.203345	0.180448	0.160508	0.15012	0.132704	0.123367	0.114557	0.106001	0.0999856	0.0913507	0.0821013	0.0752966	0.0669982
549.998	0.432964	-0.000331731	0.434629	0.421439	0.391574	0.35583	0.315107	0.26861	0.234841	0.200786	0.179155	0.159194	0.149098	0.131828	0.122247	0.114019	0.105598	0.0993017	0.0911098	0.0820726	0.0752206	0.0667457
548.986	0.427902	-0.000200104	0.429403	0.416344	0.386694	0.351949	0.310907	0.265574	0.23199	0.19852	0.177047	0.157623	0.14785	0.130718	0.121499	0.113096	0.10485	0.0986337	0.0905158	0.0815187	0.0748674	0.0666909
548.011	0.422604	-0.000246623	0.424176	0.411155	0.381772	0.347021	0.30722	0.261927	0.228744	0.196089	0.174772	0.155834	0.146192	0.129385	0.120306	0.112144	0.103684	0.0977921	0.0896651	0.0811014	0.074392	0.0662154
546.998	0.417648	-0.00024088	0.419058	0.40661	0.377727	0.343386	0.30411	0.259017	0.226396	0.193913	0.172913	0.154257	0.14504	0.128178	0.119352	0.111036	0.103458	0.0974112	0.0892874	0.0805009	0.0740474	0.0659466
545.985	0.412297	-0.000302243	0.413745	0.401503	0.373116	0.338955	0.300451	0.255636	0.223342	0.191357	0.170662	0.152608	0.143562	0.127172	0.118115	0.110202	0.102331	0.0968305	0.0887273	0.0798612	0.0733038	0.0654385
545.009	0.406417	-0.000411599	0.407949	0.395559	0.367368	0.333981	0.295771	0.252173	0.220634	0.188501	0.168571	0.150655	0.141813	0.125655	0.116937	0.109242	0.101488	0.0957964	0.0879467	0.0793086	0.0729097	0.0650967
543.996	0.400746	-0.000299915	0.402209	0.389848	0.362573	0.329264	0.291677	0.24854	0.217452	0.18614	0.166783	0.148763	0.140345	0.124492	0.11597	0.108318	0.100405	0.0951143	0.0872	0.0787925	0.0726983	0.064737
542.982	0.395122	-0.000311969	0.396862	0.38433	0.357516	0.324416	0.287421	0.245093	0.214572	0.183939	0.164377	0.147402	0.139189	0.123212	0.114902	0.107372	0.09966	0.0945108	0.0867546	0.0785149	0.072245	0.0644952
542.006	0.389915	-0.000345751	0.391201	0.379171	0.352771	0.32058	0.284135	0.241936	0.211889	0.18155	0.162652	0.145749	0.13754	0.12188	0.113718	0.106511	0.0990632	0.0937791	0.0860953	0.0778995	0.0719121	0.0641126
540.992	0.384387	-0.000217388	0.384981	0.374046	0.347141	0.315517	0.280673	0.238524	0.208898	0.179134	0.160432	0.143851	0.135755	0.120704	0.1124	0.105623	0.0983217	0.0931792	0.0855495	0.0773992	0.0713593	0.0640662
540.015	0.378864	-0.000232342	0.379452	0.368313	0.342436	0.311163	0.2764	0.234541	0.205277	0.17656	0.158285	0.142153	0.134272	0.119489	0.111538	0.104359	0.0975137	0.0924709	0.0849277	0.0770464	0.0707736	0.0635368
539	0.37161	-0.000347716	0.373161	0.361686	0.336778	0.305348	0.271533	0.230903	0.202153	0.173393	0.156111	0.140073	0.132714	0.117922	0.110142	0.103635	0.0961048	0.0916601	0.0840912	0.0764778	0.070641	0.0628913
537.985	0.365008	-0.000286049	0.366334	0.355149	0.330557	0.299353	0.266192	0.226592	0.198652	0.170753	0.153645	0.138135	0.131304	0.116483	0.108903	0.102357	0.0950751	0.0907079	0.0832158	0.07569	0.0701038	0.0627311
537.008	0.359969	-0.000222045	0.360694	0.349908	0.32577	0.295475	0.26276	0.223477	0.195862	0.168499	0.15177	0.136709	0.129404	0.115685	0.10798	0.101604	0.0945887	0.0902723	0.082927	0.0754034	0.0696533	0.0625864
535.992	0.353282	-0.00041103	0.35441	0.343844	0.319767	0.29033	0.258149	0.219584	0.192651	0.165748	0.14944	0.134447	0.127959	0.114015	0.106736	0.100565	0.09378	0.0894927	0.0820525	0.0747924	0.0692373	0.0621061
535.015	0.347388	-0.000319781	0.348687	0.337457	0.314602	0.2852	0.253103	0.215894	0.189545	0.163211	0.147476	0.132889	0.126856	0.113003	0.105779	0.0995298	0.0928465	0.0886812	0.0816263	0.0744387	0.0691415	0.0617214
533.999	0.341393	-0.000171538	0.342031	0.332203	0.309106	0.280986	0.249661	0.212369	0.186329	0.16083	0.145408	0.131393	0.124929	0.11169	0.104629	0.0987622	0.0919693	0.0880341	0.080967	0.0739981	0.0687245	0.0616165
532.983	0.335153	-0.000172263	0.336089	0.326064	0.303444	0.275754	0.245286	0.208635	0.183089	0.158142	0.143224	0.129259	0.123132	0.110388	0.103395	0.0976468	0.0913503	0.0873614	0.0803389	0.0734953	0.0679569	0.0612981
532.004	0.329053	-0.000297535	0.329867	0.320157	0.298194	0.270605	0.241003	0.205121	0.180207	0.155576	0.141128	0.12775	0.121887	0.109118	0.10246	0.0968491	0.0903205	0.0867786	0.0798424	0.0729968	0.0677931	0.0608262
530.987	0.322691	-0.000360752	0.323896	0.313829	0.292339	0.265505	0.23621	0.201192	0.176985	0.152711	0.139006	0.125512	0.120448	0.107511	0.101208	0.0959092	0.0894125	0.0857865	0.0789268	0.0722573	0.0674446	0.0603726
530.008	0.31623	-0.000395513	0.3177	0.307765	0.28707	0.260362	0.231508	0.197489	0.173761	0.150206	0.136643	0.123937	0.119167	0.106461	0.10011	0.0947918	0.0884341	0.084996	0.0783573	0.0718619	0.0672105	0.0600761
528.992	0.311671	-0.000135311	0.311866	0.30331	0.282206	0.256446	0.229106	0.194462	0.171007	0.148282	0.134928	0.122441	0.11738	0.105518	0.099112	0.0940658	0.0880181	0.084778	0.0778868	0.0715935	0.0665602	0.0600912
528.012	0.306112	-0.000124597	0.306324	0.297818	0.277065	0.251983	0.224868	0.191182	0.168131	0.145859	0.132904	0.120735	0.116107	0.104223	0.0982696	0.0932031	0.0874551	0.0840843	0.0772919	0.0712174	0.0661034	0.0598165
526.995	0.29958	-0.000291637	0.300483	0.291505	0.271534	0.246949	0.220404	0.187553	0.165108	0.143205	0.131082	0.118926	0.114659	0.103015	0.097114	0.092323	0.0863378	0.083452	0.0765812	0.0707052	0.0659104	0.059414
526.015	0.294258	-8.13e-05	0.295192	0.286687	0.26672	0.242825	0.216902	0.184348	0.162453	0.141161	0.129487	0.117622	0.113337	0.10218	0.0963587	0.0917461	0.0858876	0.0829614	0.0761487	0.0702497	0.0655552	0.0592278
524.997	0.288939	-0.000190375	0.289403	0.281161	0.262317	0.238355	0.212988	0.181098	0.159615	0.138851	0.127372	0.116085	0.112075	0.100902	0.0953538	0.0908356	0.0849609	0.0822669	0.0758447	0.0699484	0.0652797	0.0587781
524.016	0.283745	-0.000252832	0.284182	0.276108	0.257382	0.234003	0.209322	0.177957	0.157113	0.136633	0.125317	0.114426	0.110714	0.0998742	0.0945041	0.0901593	0.0843905	0.0818322	0.0750878	0.0696284	0.0651898	0.0586084
522.998	0.278672	7.83E-05	0.279163	0.27096	0.252397	0.229986	0.205454	0.174896	0.15458	0.13454	0.123783	0.11325	0.109616	0.0986969	0.0935914	0.0892226	0.0836274	0.0811572	0.0746061	0.0694472	0.0648057	0.0584827
522.017	0.273317	-1.51e-05	0.273751	0.265797	0.248237	0.225594	0.202017	0.171645	0.151598	0.132501	0.122067	0.111617	0.108374	0.0978232	0.0926922	0.0883427	0.0828775	0.0803122	0.0741104	0.0686337	0.0643398	0.0577532
520.998	0.267318	2.02E-05	0.268055	0.260318	0.243085	0.220788	0.197829	0.168505	0.149404	0.130136	0.119952	0.110178	0.106934	0.0967518	0.0917395	0.0875329	0.0819596	0.0799953	0.073818	0.0682519	0.0641928	0.0577819
520.017	0.262021	-0.000126512	0.263138	0.255165	0.238338	0.216865	0.194101	0.165269	0.146612	0.128078	0.118426	0.108507	0.105916	0.0955021	0.0909206	0.0865619	0.0812105	0.0789718	0.0728888	0.0677081	0.0636856	0.0573609
518.998	0.257503	-5.18e-08	0.257764	0.250647	0.233615	0.212806	0.191122	0.162698	0.143911	0.126022	0.116697	0.107489	0.104904	0.0946313	0.08999	0.0862417	0.0808617	0.0788751	0.0724689	0.0674808	0.0636161	0.0573486
518.016	0.253248	-1.65e-05	0.253388	0.246577	0.229985	0.209237	0.188251	0.160101	0.1419	0.124337	0.115299	0.105924	0.103357	0.0936488	0.0892878	0.0853086	0.0804036	0.0782626	0.0720698	0.0668562	0.0630502	0.0570647
516.997	0.247972	0.000158088	0.248658	0.241929	0.225557	0.205293	0.184893	0.157112	0.139381	0.122585	0.11368	0.10475	0.102529	0.0930135	0.0885858	0.0848374	0.0794085	0.0778835	0.0715841	0.0666794	0.0628354	0.0569741
516.015	0.243379	4.17E-05	0.243903	0.236964	0.221384	0.2017	0.181634	0.154487	0.137225	0.120292	0.112042	0.103639	0.10123	0.0919363	0.0875823	0.0839804	0.0788389	0.0770315	0.0710208	0.0659167	0.0626188	0.0564629
514.994	0.238744	-0.000111968	0.239045	0.23246	0.217075	0.197599	0.178047	0.151243	0.13455	0.118606	0.110231	0.101895	0.10021	0.0909575	0.0868644	0.0831804	0.0781185	0.076882	0.0706398	0.0659386	0.0624097	0.056236
514.012	0.234308	-6.89e-05	0.234143	0.228426	0.213117	0.194378	0.174919	0.148927	0.132604	0.117085	0.109151	0.101065	0.0993402	0.0902218	0.0862938	0.0825201	0.0777013	0.0761883	0.0703693	0.0657715	0.0623049	0.0561104
512.991	0.229782	4.88E-05	0.230311	0.2236	0.209226	0.190705	0.172317	0.14605	0.130488	0.115179	0.107758	0.0997077	0.0979998	0.0893317	0.0854043	0.0820846	0.0773716	0.0759704	0.0698391	0.0651804	0.0620897	0.0561584
512.008	0.22542	0.000214182	0.225764	0.219374	0.204941	0.187353	0.168824	0.143468	0.128401	0.113376	0.106052	0.0987376	0.0971078	0.0883338	0.0847168	0.0811683	0.076748	0.0753902	0.0693811	0.0649197	0.0615749	0.0556684
510.987	0.220802	-4.92e-06	0.221357	0.215575	0.201654	0.183944	0.166069	0.141099	0.126176	0.111782	0.104459	0.0973094	0.095993	0.0877559	0.0840241	0.0805361	0.0761594	0.0748047	0.0690368	0.0647796	0.061707	0.0555823
510.004	0.216832	0.000136156	0.216969	0.211516	0.197715	0.180802	0.163161	0.138978	0.124428	0.110286	0.103392	0.0961167	0.0953126	0.0869402	0.0833742	0.0800476	0.0757003	0.0745101	0.0685965	0.0644677	0.0614161	0.0554139
508.983	0.212496	-8.66e-05	0.212964	0.207372	0.194166	0.17718	0.160214	0.136284	0.121999	0.108443	0.101998	0.094881	0.0938282	0.0859772	0.0824895	0.0792473	0.07507	0.0738571	0.0682681	0.0641445	0.0610576	0.05486
507.999	0.209089	9.74E-05	0.209815	0.203874	0.191183	0.174683	0.157997	0.13433	0.120468	0.1069	0.100645	0.0941453	0.0933042	0.0853175	0.0820432	0.079078	0.0745801	0.0738736	0.0678789	0.0638844	0.0612641	0.0552711
507.015	0.205196	-5.68e-05	0.205727	0.199937	0.187454	0.171087	0.154849	0.131447	0.118652	0.105227	0.099367	0.0930267	0.0920105	0.0843177	0.0812482	0.0784104	0.0738344	0.0732881	0.0674081	0.0634841	0.0604796	0.0546397
505.993	0.201845	0.000174325	0.202401	0.197169	0.184303	0.168982	0.153121	0.130334	0.116869	0.10428	0.0985808	0.0925017	0.0916914	0.0841267	0.0809565	0.0781112	0.0739695	0.0728622	0.0674608	0.0633621	0.0605057	0.0545497
505.008	0.198611	-7.19e-05	0.19868	0.193585	0.181004	0.165803	0.150683	0.127963	0.115593	0.102799	0.0974356	0.0914492	0.0911768	0.0829476	0.0804517	0.0771749	0.0734384	0.0725251	0.06689	0.0629169	0.0598531	0.0544857
503.986	0.195325	7.77E-05	0.195375	0.190824	0.178391	0.163512	0.148444	0.126561	0.114054	0.101733	0.0963009	0.0903687	0.090293	0.0828731	0.0801592	0.0772067	0.0730922	0.0724014	0.0666755	0.0630427	0.0602645	0.0544158
503.001	0.192063	5.43E-05	0.192732	0.18821	0.176097	0.161031	0.146248	0.124575	0.112183	0.100227	0.0954663	0.0895142	0.089347	0.0820362	0.0787748	0.0765453	0.0725759	0.0721743	0.0661592	0.062506	0.0597852	0.0541904
502.016	0.189408	0.000480528	0.190203	0.185292	0.173747	0.158728	0.144533	0.123502	0.111211	0.09958	0.0947934	0.0889299	0.0887872	0.0816954	0.0788685	0.0763513	0.0721442	0.0714377	0.0660162	0.0625047	0.0599294	0.0540972
500.993	0.187001	0.000313696	0.187441	0.182877	0.171006	0.156912	0.142706	0.121765	0.109924	0.0985772	0.0935205	0.0884485	0.0880482	0.0814329	0.0784659	0.0755909	0.0720005	0.0714079	0.0655549	0.0620603	0.0596522	0.0540388
500.007	0.18472	0.000208458	0.185212	0.18053	0.169144	0.155101	0.141405	0.120445	0.108747	0.097783	0.0933878	0.087866	0.0877272	0.0806745	0.0780713	0.0752949	0.0716977	0.07106	0.0655466	0.0619569	0.0595523	0.0537496
498.983	0.182376	0.000295796	0.183204	0.178397	0.167342	0.153481	0.139876	0.119274	0.107519	0.0969118	0.0922415	0.0872108	0.0870107	0.0802993	0.0777331	0.075051	0.0714144	0.071098	0.0653687	0.0622124	0.0595766	0.053662
[truncated: 199 more rows]

[truncated: 5 more sheets: f) raw_data_M298C5a-1, f) raw_data_M298C5a-2, f) raw_data_M298F, f) raw_data_M298L, f) raw_data_PWC6a]
