# Supplementary material for: Hydrophobic tuning with non-canonical amino acids in a copper metalloenzyme
Source: Nat Chem. 2026 Apr 13;18(7):1269–77. doi: 10.1038/s41557-026-02116-7 (PMC13323077; doi:10.1038/s41557-026-02116-7)
Supplement: Supplementary file 8 — Kinetics and TTN analysis. [file 41557_2026_2116_MOESM8_ESM.xlsx]

## Sheet: Information
	Figure 3
	File	SoruceData-Figure3.xlsx
	Sheet	Description
	b) Kinetics	kobs values of the Michalis-Menten measurements with ABTS of different ScSLAC variants for Figure 3, panle b.
	c) cat_activity	Catalytic activiy values of the Michalis-Menten measurements with ABTS of different ScSLAC variants for Figure 3, panle c.
	d) cat_efficiency	Catalytic efficiency values of the Michalis-Menten measurements with ABTS of different ScSLAC variants for Figure 3, panle d.
	f) TON	Turnover numbers of different ScSLAC variants with the different phenol substrates for Figure 3, panel f.
	f) TON_normalized	Turnover numbers normalized to wt ScSLAC of different ScSLAC variants with the different phenol substrates for Figure 3, panel f.

## Sheet: b) Kinetics
Raw data can be found in sorce data for supplementary figure 7
ABTS conc. (mM)	M298			M298C5a			M298C6a			M298F			M298L
5	1.32151	1.37547	1.46947	2.39406	2.51931	2.60093	2.41221	2.58753	2.34852	0.162878	0.181491	0.207139	0.271573	0.2587	0.262515
4	1.20819	1.28889	1.36728	2.32189	2.39787	2.48547	2.38639	2.53775	2.2018	0.13869	0.176183	0.193137	0.25349	0.246788	0.252661
3	1.10848	1.12981	1.28163	2.11767	2.20295	2.27826	2.12172	2.28065	2.04906	0.153455	0.158332	0.191677	0.232388	0.218088	0.220212
2	0.945993	0.972429	1.01634	1.84046	1.82171	1.95659	2.00732	2.02108	1.76382	0.140714	0.159261	0.182553	0.186966	0.186568	0.183714
1	0.648853	0.709147	0.789229	1.31822	1.37014	1.39503	1.42247	1.50394	1.40036	0.121901	0.133945	0.124954	0.138258	0.131954	0.133348
0.5	0.486988	0.523164	0.583767	0.851715	0.887217	0.927861	0.962999	0.985261	0.927596	0.087693	0.093964	0.103785	0.100003	0.099969	0.098045
0.25	0.398093	0.418191	0.430095	0.511128	0.536345	0.570519	0.554857	0.585158	0.533367	0.067155	0.067155	0.069793	0.07107	0.071468	0.064799
0.125	0.311208	0.358052	0.346148	0.307573	0.352697	0.378411	0.34924	0.365627	0.342747	0.059391	0.067255	0.06762	0.044029	0.04446	0.045323

## Sheet: c) cat_activity
M298	M298C5a	M298C6a	M298F	M298L
1.51	3.014	2.936	0.1636	0.3267
1.541	3.142	3.172	0.1893	0.307
1.662	3.238	2.767	0.223	0.3199

## Sheet: c) cat_efficiency
Raw data can be found in sorce data for supplementary figure 10
M298	M298C5a	M298C6a	M298F	M298L
1.47461	2.39206	2.86439	0.488796	0.26911
1.65042	2.43189	2.86282	0.470544	0.275336
1.78575	2.57803	2.72075	0.413576	0.257361

## Sheet: f) TON
Raw data can be found in sorce data for supplementary figure 10
	Substrate E° (vs NHE)	M298			M298C5a			M298C6a			M298F			M298L
	605	19704.1	17964.4	18416.3	4524.21	3716.34	3881.44	3626.17	3429.31	3069.09	1319.48	1507.17	1268.23	2351.1	2245.21	2216.05
	676	1917.78	1714.56	3356.54	2147.64	1897.95	1797.59	4161.65	4180.44	3138.28	547.515	547.812	556.414	407.5	440.441	398.608
	742	1466.22	1410.24	1391.06	3398.1	3548.51	3581.03	5920.34	5546.22	5583.66	328.558	332.614	321.8	199.033	201.91	193.559
	783	1036.04	1092.29	1108.21	2093.55	2176.66		2593.08	2432.5	2424.09	351.148	347.79	358.594	208.653	201.77	194.192
	818	274.45	289.365	308.736	474.324	473.569	479.971	554.309	546.504	550.545	143.772	199.386	141.133	49.4869	61.6068	54.9724
	883	20.3658	30.9437	32.4941	86.3089	89.1097	93.6365	115.963	117.688	120.425	23.9224	22.5107	14.1219	4.33765	14.1471	14.5642
	934	11.0285	9.7754	14.4755	42.979	50.9735	69.2278	70.5179	70.5275	72.093	20.1044	11.7439	17.6459	-4.56816	1.88465	2.83731

## Sheet: f) TON_normalized
Raw data can be found in sorce data for supplementary figure 10
Substrate E° (vs NHE)	M298			M298C5a			M298C6a			M298F			M298L
605	1.05398	0.960922	0.985097	0.242002	0.198788	0.20762	0.193965	0.183435	0.164167	0.0705797	0.0806192	0.0678381	0.125761	0.120097	0.118537
676	0.823216	0.73598	1.4408	0.921883	0.814702	0.771623	1.7864	1.79447	1.34712	0.235022	0.23515	0.238842	0.174921	0.189061	0.171104
742	1.03073	0.991378	0.977892	2.38881	2.49455	2.51741	4.16191	3.89891	3.92523	0.230971	0.233822	0.226221	0.139917	0.14194	0.136069
783	0.960323	1.01246	1.02722	1.94054	2.01758	1.63922	2.40357	2.25472	2.24693	0.325485	0.322372	0.332386	0.193404	0.187024	0.18
818	0.943612	0.994894	1.06149	1.63082	1.62822	1.65023	1.90582	1.87898	1.89288	0.494314	0.685529	0.485244	0.170146	0.211816	0.189006
883	0.729054	1.10772	1.16322	3.08968	3.18995	3.352	4.15123	4.21298	4.31099	0.856373	0.805839	0.505536	0.155279	0.506439	0.52137
934	0.937815	0.831255	1.23093	3.65474	4.33455	5.88682	5.99652	5.99733	6.13045	1.70959	0.998648	1.50052	-0.388455	0.160262	0.241272
