# Supplementary material for: Hydrophobic tuning with non-canonical amino acids in a copper metalloenzyme
Source: Nat Chem. 2026 Apr 13;18(7):1269–77. doi: 10.1038/s41557-026-02116-7 (PMC13323077; doi:10.1038/s41557-026-02116-7)
Supplement: Supplementary file 9 — Kinetics and TTN analysis. [file 41557_2026_2116_MOESM9_ESM.xlsx]

## Sheet: Information
	Figure 5
	File	SoruceData-Figure5.xlsx
	Sheet	Description
	b) Kinetics	kobs values of the Michalis-Menten measurements with ABTS of different ScSLAC variants for Figure 3, panle b.
	c) cat_activity	Catalytic activiy values of the Michalis-Menten measurements with ABTS of different ScSLAC variants for Figure 3, panle c.
	d) cat_efficiency	Catalytic efficiency values of the Michalis-Menten measurements with ABTS of different ScSLAC variants for Figure 3, panle d.
	f) TON_normalized	Turnover numbers normalized to wt ScSLAC of different ScSLAC variants with the different phenol substrates for Figure 3, panel f.

## Sheet: b) Kinetics
Raw data can be found in sorce data for supplementary figure 14
AmplexRed conc. (µM)	M298			M298C5a			M298C6a			PWC6a
600	0.028258	0.031348	0.03229	0.192306	0.108819	0.133311	0.256531	0.248481	0.261575	0.766507	0.667449	0.662457
400	0.023094	0.027963	0.035967	0.139046	0.115513	0.113767	0.219846	0.236589	0.235849	0.817204	0.789724	0.772324
200	0.018242	0.02109	0.022278	0.106634	0.08336	0.087211	0.139012	0.137751	0.141307	0.645992	0.633483	0.590815
100	0.00946	0.012295	0.013385	0.059406	0.04346	0.047018	0.079293	0.072979	0.085708	0.428642	0.436952	0.384723
50	0.006241	0.00655	0.008395	0.031404	0.023501	0.024703	0.047999	0.044356	0.045674	0.269722	0.269542	0.284307
25	0.004506	0.004585	0.005747	0.019543	0.014879	0.01604	0.025883	0.026169	0.026322	0.164978	0.148244	0.156901

## Sheet: b) cat_activity
Raw data can be found in sorce data for supplementary figure 14
M298	M298C5a	M298C6a	PWC6a
0.0408	0.3252	0.45	0.8678
0.04497	0.1643	0.4549	0.8841
0.04879	0.2008	0.4614	0.9905

## Sheet: b) cat_efficiency
Raw data can be found in sorce data for supplementary figure 14
M298	M298C5a	M298C6a	PWC6a
0.146132	0.717881	1.02203	8.22559
0.180893	0.714659	1.02087	8.86227
0.215885	0.672922	1.07427	8.15898

## Sheet: c) TTN_normalized
Raw data can be found in sorce data for supplementary figure 10
Substrate E° (vs NHE)	M298			M298C6a			PWC6a
605	1.05398	0.960922	0.985097	0.193965	0.183435	0.164167	0.104935	0.0687812	0.0879319
676	0.823216	0.73598	1.4408	1.7864	1.79447	1.34712	1.33995	0.855798	1.10387
742	1.03073	0.991378	0.977892	4.16191	3.89891	3.92523	4.96454	4.76186	4.55564
783	0.960323	1.01246	1.02722	2.40357	2.25472	2.24693	5.87016	5.73149	6.3367
818	0.943612	0.994894	1.06149	1.90582	1.87898	1.89288	7.79631	7.25112	7.64177
883	0.729054	1.10772	1.16322	4.15123	4.21298	4.31099	12.9226	12.3622	13.3657
934	0.937815	0.831255	1.23093	5.99652	5.99733	6.13045	29.3769	23.3595	25.3484
