# Supplementary material for: Hydrophobic tuning with non-canonical amino acids in a copper metalloenzyme
Source: Nat Chem. 2026 Apr 13;18(7):1269–77. doi: 10.1038/s41557-026-02116-7 (PMC13323077; doi:10.1038/s41557-026-02116-7)
Supplement: Supplementary file 10 — Calculated logP and convex hull volumes for amino acids. [file 41557_2026_2116_MOESM10_ESM.xlsx]

## Sheet: Information
	Extended Data Figure 1
	File	Sourcedata-ExtendedDataFigure1.xlsx
	Sheet	Description
	Hull_Volume_vs_clogP	Convex hull volume and clogP values of different amino acid side chains for Extended Data Figure 1.

## Sheet: Hull_Volume_vs_clogP
		logP	convex_hull_volume
	Ala	0.64	0.669
	Met	1.37	11.43
	Val	1.42	9.025
	Leu	1.66	15.437
	Phe	2	10.64
	Ile	2.05	22.4
	Trp	2.48	16.7
	hPG	1.03	8.061
	tLeu	1.66	15.437
	Nor	1.81	15.301
	C4a	1.81	19.46
	C5a	2.2	25.086
	C6a	2.59	32.738
	C7a	2.98	40.983
	4HexyF	3.54	65.602
