# Supplementary material for: Hydrophobic tuning with non-canonical amino acids in a copper metalloenzyme
Source: Nat Chem. 2026 Apr 13;18(7):1269–77. doi: 10.1038/s41557-026-02116-7 (PMC13323077; doi:10.1038/s41557-026-02116-7)
Supplement: Supplementary file 11 — EPR spectra and extracted parameters. [file 41557_2026_2116_MOESM11_ESM.xlsx]

## Sheet: Information
	Extended Data Figure 2
	File	Sourcedata-ExtendedDataFigure2.xlsx
	Sheet	Description
	a) wt_ScSLAC	Experimental and simulation vlaues of X-Band EPR measurements of wt-ScSLAC for Extended Data Figure 2, panel a.
	a) M298C5a	Experimental and simulation vlaues of X-Band EPR measurements of ScSLAC-M298C5a for Extended Data Figure 2, panel a.
	a) M298C6a	Experimental and simulation vlaues of X-Band EPR measurements of ScSLAC-M298C6a for Extended Data Figure 2, panel a.
	a) M298F	Experimental and simulation vlaues of X-Band EPR measurements of ScSLAC-M298F for Extended Data Figure 2, panel a.
	a) M298L	Experimental and simulation vlaues of X-Band EPR measurements of ScSLAC-M298L for Extended Data Figure 2, panel a.
	a) M298PWC6a	Experimental and simulation vlaues of X-Band EPR measurements of ScSLAC-M298PWC6a for Extended Data Figure 2, panel a.
	b) wt_ScSLAC	Experimental and simulation vlaues of Q-Band EPR measurements of wt-ScSLAC for Extended Data Figure 2, panel b.
	b) M298C6a	Experimental and simulation vlaues of Q-Band EPR measurements of ScSLAC-M298C6a for Extended Data Figure 2, panel b.
	c) fitted_parameters	g-factors and hyper fine coupling constants for different ScSLAC variants, fungal laccases, and other T1Cu sites for Extended Data Figure 2, panel c.
	d) quadratic_model	Modeling the relationship between EPR parameters

## Sheet: a) wt_ScSLAC
MagneticField (mT)	raw data	wtSLAC	T2Cu	T1Cu	Simulation	Residuals
232.72	0.0268673	0.0005302	1.41e-17	1.01e-16	5.74e-17	0.00053
232.821	0.0267339	0.00039431	1.05e-16	1.85e-16	1.45e-16	0.000394
232.922	0.0273578	0.00101597	-1.26e-17	5.03e-17	1.89e-17	0.00102
233.023	0.0275662	0.00122227	-2.51e-17	1.39e-16	5.7e-17	0.00122
233.124	0.0270883	0.00074248	8.34e-17	6.05e-17	7.2e-17	0.000742
233.225	0.0270973	0.0007497	6.29e-17	2.01e-16	1.32e-16	0.00075
233.326	0.027627	0.00127792	5.03e-17	7.54e-17	6.29e-17	0.00128
233.428	0.0275214	0.00117103	-2.99e-17	-3.38e-17	-3.18e-17	0.00117
233.529	0.0268614	0.00050987	-3.14e-18	3.22e-17	1.45e-17	0.00051
233.63	0.0270701	0.00071764	-4.4e-17	-1.25e-17	-2.82e-17	0.000718
233.731	0.0273116	0.00095839	0	0	0	0.000958
233.832	0.0273118	0.00095806	3.06e-17	5.03e-18	1.78e-17	0.000958
233.933	0.0275385	0.00118445	8.09e-17	1.26e-16	1.03e-16	0.00118
234.034	0.027499	0.00114469	-3.68e-17	-1.03e-16	-7e-17	0.00114
234.135	0.0273114	0.00095721	-1.01e-16	-1.01e-16	-1.01e-16	0.000957
234.236	0.0268452	0.00049124	-5.66e-17	2.95e-17	-1.36e-17	0.000491
234.337	0.0263629	9.27418e-06	2.66e-17	-8.41e-17	-2.88e-17	9.27e-06
234.439	0.0262779	-7.51e-05	1.26e-17	-5.03e-17	-1.89e-17	-7.51e-05
234.54	0.0262698	-8.24e-05	-1.73e-17	-3.14e-18	-1.02e-17	-8.24e-05
234.641	0.0264543	0.00010312	6.29e-17	5.03e-17	5.66e-17	0.000103
234.742	0.0264196	6.95268e-05	-8.8e-17	-5.03e-17	-6.91e-17	6.95e-05
234.843	0.0258217	-0.0005269	4.87e-17	1.87e-17	3.37e-17	-0.000527
234.944	0.0253683	-0.0009789	-5.5e-17	3.14e-17	-1.18e-17	-0.000979
235.045	0.0251681	-0.0011773	-3.77e-17	-2.51e-17	-3.14e-17	-0.00118
235.146	0.0253756	-0.0009679	-2.66e-17	4.09e-17	7.13e-18	-0.000968
235.247	0.0258283	-0.000513	5.03e-17	1.49e-16	9.98e-17	-0.000513
235.348	0.025873	-0.000466	-5.03e-17	-7.54e-17	-6.29e-17	-0.000466
235.449	0.0260379	-0.0002986	4.65e-17	6.86e-17	5.76e-17	-0.000299
235.551	0.0263536	1.97825e-05	-5.03e-17	0	-2.51e-17	1.98e-05
235.652	0.0264061	7.5156e-05	5.03e-17	2.51e-17	3.77e-17	7.52e-05
235.753	0.0264765	0.00014862	0	5.03e-17	2.51e-17	0.000149
235.854	0.026868	0.00054333	1.95e-17	1.11e-17	1.53e-17	0.000543
235.955	0.0275773	0.00125608	-5.03e-17	-5.03e-17	-5.03e-17	0.00126
236.056	0.0281912	0.00187365	5.03e-17	6.29e-17	5.66e-17	0.00187
236.157	0.0287147	0.00240094	-8.52e-18	-3.95e-17	-2.4e-17	0.0024
236.258	0.0285635	0.0022537	-1.26e-17	-2.51e-17	-1.89e-17	0.00225
236.359	0.0276261	0.00132051	-4.6e-17	-6.81e-17	-5.71e-17	0.00132
236.46	0.026841	0.00053975	-2.51e-17	-1.26e-16	-7.54e-17	0.00054
236.562	0.0260312	-0.0002655	0	2.51e-17	1.26e-17	-0.000265
236.663	0.0255048	-0.0007872	-7.76e-17	-6.38e-17	-7.07e-17	-0.000787
236.764	0.0258512	-0.0004358	2.04e-17	-1.05e-16	-4.22e-17	-0.000436
236.865	0.0259491	-0.0003328	-2.2e-17	-7.54e-17	-4.87e-17	-0.000333
236.966	0.0253289	-0.0009477	9.57e-18	1.3e-17	1.13e-17	-0.000948
237.067	0.0252366	-0.0010345	-5.23e-17	-8.03e-17	-6.63e-17	-0.00103
237.168	0.026199	-6.65e-05	-5.03e-17	-5.03e-17	-5.03e-17	-6.65e-05
237.269	0.0270065	0.0007468	2.34e-17	1.98e-17	2.16e-17	0.000747
237.37	0.0265367	0.00028306	0	5.03e-17	2.51e-17	0.000283
237.471	0.0257248	-0.0005227	-1.89e-17	1.26e-17	-3.14e-18	-0.000523
237.572	0.025337	-0.0009041	1.18e-17	-1.38e-16	-6.33e-17	-0.000904
237.674	0.0250754	-0.0011591	-5.97e-17	-7.46e-17	-6.72e-17	-0.00116
237.775	0.0245119	-0.0017159	9.43e-18	8.01e-17	4.48e-17	-0.00172
237.876	0.0235166	-0.0027042	-5.81e-17	-1.34e-16	-9.6e-17	-0.0027
237.977	0.0231063	-0.0031074	-5.03e-17	-1.57e-16	-1.04e-16	-0.00311
238.078	0.0229316	-0.0032748	-3.14e-17	5.03e-17	9.43e-18	-0.00327
238.179	0.0227585	-0.0034405	4.71e-18	6.61e-17	3.54e-17	-0.00344
238.28	0.0237398	-0.0024516	1.01e-16	-8.8e-17	6.29e-18	-0.00245
238.381	0.0248975	-0.001286	9.43e-18	-7.54e-17	-3.3e-17	-0.00129
238.482	0.0250494	-0.0011261	1.89e-17	9.57e-17	5.73e-17	-0.00113
238.583	0.0248341	-0.0013332	8.7e-18	1.3e-17	1.09e-17	-0.00133
238.685	0.0249977	-0.0011613	1.89e-17	5.03e-17	3.46e-17	-0.00116
238.786	0.0253638	-0.0007866	3.19e-17	-4.58e-17	-6.99e-18	-0.000787
238.887	0.0256085	-0.0005332	-4.35e-17	-1.13e-16	-7.85e-17	-0.000533
238.988	0.0254848	-0.0006479	3.14e-17	-7.54e-17	-2.2e-17	-0.000648
239.089	0.0251555	-0.0009682	-2.83e-17	-6.29e-18	-1.73e-17	-0.000968
239.19	0.0255674	-0.000547	-3.14e-18	2.09e-17	8.86e-18	-0.000547
239.291	0.0263731	0.00026807	2.83e-17	-2.2e-16	-9.59e-17	0.000268
239.392	0.0265026	0.00040723	-3.14e-18	0	-1.57e-18	0.000407
239.493	0.0262396	0.00015394	-7.86e-18	-9.16e-17	-4.97e-17	0.000154
239.594	0.0264347	0.0003591	-2.2e-17	-2.07e-16	-1.15e-16	0.000359
239.695	0.0263384	0.00027291	-8.86e-18	-4.47e-18	-6.66e-18	0.000273
239.797	0.02531	-0.0007452	2.23e-17	-2.85e-17	-3.11e-18	-0.000745
239.898	0.0249538	-0.0010909	-2.51e-17	-3.77e-17	-3.14e-17	-0.00109
239.999	0.0250763	-0.0009578	-1.26e-17	-1.03e-16	-5.77e-17	-0.000958
240.1	0.0243991	-0.0016241	6.29e-17	-4.52e-17	8.85e-18	-0.00162
240.201	0.0239311	-0.0020811	-5.03e-17	5.03e-17	0	-0.00208
240.302	0.0242539	-0.001747	-6.84e-17	-1.61e-16	-1.15e-16	-0.00175
240.403	0.0246998	-0.0012899	5.44e-17	6.64e-17	6.04e-17	-0.00129
240.504	0.0244067	-0.0015714	2.51e-17	-3.77e-17	-6.29e-18	-0.00157
240.605	0.0233118	-0.0026546	-3.3e-17	2.83e-17	-2.36e-18	-0.00265
240.706	0.0230028	-0.0029517	-1.67e-17	-7.21e-18	-1.19e-17	-0.00295
240.808	0.0242183	-0.0017241	-4.4e-17	-1.01e-16	-7.23e-17	-0.00172
240.909	0.025332	-0.0005983	2.51e-17	-2.51e-17	0	-0.000598
241.01	0.0256549	-0.0002629	-8.64e-17	-6.29e-17	-7.46e-17	-0.000263
241.111	0.0257944	-0.0001108	-5.03e-17	-6.29e-17	-5.66e-17	-0.000111
241.212	0.0253848	-0.0005077	-3.42e-17	-1.25e-16	-7.97e-17	-0.000508
241.313	0.0249052	-0.0009745	-3.34e-17	-6.34e-17	-4.84e-17	-0.000974
241.414	0.0250279	-0.0008387	0	1.01e-16	5.03e-17	-0.000839
241.515	0.0253242	-0.0005291	-1.14e-18	-5.18e-17	-2.65e-17	-0.000529
241.616	0.0253725	-0.0004674	-4.92e-17	-5.61e-17	-5.27e-17	-0.000467
241.717	0.0251517	-0.0006746	0	0	0	-0.000675
241.818	0.0251462	-0.0006663	-3.14e-17	-1.1e-16	-7.07e-17	-0.000666
241.92	0.025146	-0.0006525	-7.56e-17	4.36e-17	-1.6e-17	-0.000653
242.021	0.0256625	-0.0001219	-9.43e-18	-2.33e-16	-1.21e-16	-0.000122
242.122	0.0267858	0.0010156	1.26e-17	-3.77e-17	-1.26e-17	0.00102
242.223	0.0270167	0.00126094	3.22e-17	-5.03e-17	-9.04e-18	0.00126
242.324	0.0268339	0.00109282	5.03e-17	1.01e-16	7.54e-17	0.00109
242.425	0.0272256	0.00149921	-8.29e-18	-9.28e-17	-5.06e-17	0.0015
242.526	0.0277882	0.00207681	2.83e-17	-1.26e-16	-4.87e-17	0.00208
242.627	0.0281532	0.0024569	-6.91e-17	-1.32e-16	-1.01e-16	0.00246
242.728	0.0284052	0.00272422	-9.19e-17	-2.14e-16	-1.53e-16	0.00272
242.829	0.028078	0.00241244	-1.47e-17	-1.17e-16	-6.58e-17	0.00241
242.931	0.0271314	0.00148139	2.2e-17	-1.76e-16	-7.7e-17	0.00148
243.032	0.0265509	0.00091665	-4.79e-17	-1.32e-16	-9e-17	0.000917
243.133	0.0264931	0.0008749	-2.2e-17	-1.57e-16	-8.96e-17	0.000875
243.234	0.0263487	0.00074652	-5.03e-17	-1.85e-16	-1.18e-16	0.000747
243.335	0.0259217	0.00033587	-6.29e-17	-1.55e-16	-1.09e-16	0.000336
243.436	0.0255825	1.30913e-05	-5.27e-17	-2.54e-16	-1.53e-16	1.31e-05
243.537	0.0254164	-0.0001364	-9.43e-18	-2.36e-16	-1.23e-16	-0.000136
243.638	0.0253133	-0.0002227	-7.54e-17	-5.03e-17	-6.29e-17	-0.000223
243.739	0.0256268	0.00010764	-4.78e-20	-1.82e-16	-9.12e-17	0.000108
243.84	0.0262016	0.00069955	-4.24e-17	-1.29e-16	-8.56e-17	0.0007
243.941	0.0268343	0.00134952	-8.93e-17	-2.44e-16	-1.67e-16	0.00135
244.043	0.0273006	0.00183327	1.26e-17	-1.01e-16	-4.4e-17	0.00183
244.144	0.026939	0.00148927	-9.04e-18	-1.19e-16	-6.42e-17	0.00149
244.245	0.0264589	0.00102693	-5.95e-17	-1.23e-16	-9.12e-17	0.00103
244.346	0.026122	0.00070786	-7.79e-17	-2.54e-16	-1.66e-16	0.000708
244.447	0.0256602	0.00026424	2.99e-17	-6.29e-17	-1.65e-17	0.000264
244.548	0.0254809	0.00010314	-7.54e-17	-2.01e-16	-1.38e-16	0.000103
244.649	0.0253845	2.51324e-05	-1.43e-16	-7.23e-17	-1.08e-16	2.51e-05
244.75	0.025242	-9.89e-05	-3.38e-17	-5.66e-17	-4.52e-17	-9.89e-05
244.851	0.0253103	-1.18e-05	-4.56e-17	5.23e-18	-2.02e-17	-1.18e-05
244.952	0.0258331	0.00052989	-2.51e-17	-5.07e-17	-3.79e-17	0.00053
245.054	0.0260502	0.00076598	-4.16e-17	-4.4e-17	-4.28e-17	0.000766
245.155	0.0254054	0.00014044	-7.54e-17	0	-3.77e-17	0.00014
245.256	0.0253983	0.00015263	-9.65e-17	-1.27e-16	-1.12e-16	0.000153
245.357	0.0263673	0.00114115	-7.62e-17	-1.26e-17	-4.44e-17	0.00114
245.458	0.027116	0.00190959	-5.03e-17	-7.54e-17	-6.29e-17	0.00191
245.559	0.0275969	0.00241034	-8.17e-17	-8.8e-17	-8.49e-17	0.00241
245.66	0.0274483	0.00228171	-3.61e-17	-1.57e-17	-2.59e-17	0.00228
245.761	0.0267012	0.00155477	-3.77e-17	-1.35e-16	-8.64e-17	0.00155
245.862	0.0260485	0.00092235	-2.51e-17	-1.85e-16	-1.05e-16	0.000922
245.963	0.0254728	0.00036717	2.83e-17	8.17e-17	5.5e-17	0.000367
246.065	0.0249326	-0.0001524	2.71e-17	-1.87e-17	4.22e-18	-0.000152
246.166	0.0246161	-0.0004482	-5.56e-18	-8.66e-17	-4.61e-17	-0.000448
246.267	0.0250479	4.62747e-06	-2.2e-17	-5.03e-17	-3.61e-17	4.63e-06
246.368	0.0254384	0.00041621	-3.77e-17	-1.26e-16	-8.17e-17	0.000416
246.469	0.0251229	0.00012193	-9.45e-18	1.27e-17	1.61e-18	0.000122
246.57	0.0247929	-0.0001867	-2.51e-17	-1.13e-16	-6.91e-17	-0.000187
246.671	0.0245911	-0.0003669	6.77e-17	2.16e-17	4.47e-17	-0.000367
246.772	0.0243418	-0.0005944	1.1e-17	-1.26e-17	-7.86e-19	-0.000594
246.873	0.0239645	-0.0009499	-4.09e-17	-2.83e-17	-3.46e-17	-0.00095
246.974	0.023752	-0.0011403	1.67e-17	5.68e-17	3.67e-17	-0.00114
247.075	0.0240772	-0.0007929	-6.29e-17	-8.8e-17	-7.54e-17	-0.000793
247.177	0.024973	0.00012516	-2.28e-17	-8.91e-17	-5.59e-17	0.000125
247.278	0.0257691	0.00094374	1.01e-16	0	5.03e-17	0.000944
247.379	0.0257673	0.00096466	0	-1.36e-16	-6.8e-17	0.000965
247.48	0.02536	0.00058013	-7.94e-17	-4.4e-17	-6.17e-17	0.00058
247.581	0.0249067	0.00014982	1.15e-17	7.91e-17	4.53e-17	0.00015
247.682	0.0245554	-0.0001784	-2.51e-17	4.71e-17	1.1e-17	-0.000178
247.783	0.0249519	0.00024133	-1.19e-17	-4.16e-18	-8.03e-18	0.000241
247.884	0.0251279	0.00044073	2.83e-17	1.57e-16	9.27e-17	0.000441
247.985	0.0244063	-0.0002573	4.74e-18	6.51e-17	3.49e-17	-0.000257
248.086	0.023755	-0.0008849	3.77e-17	3.77e-17	3.77e-17	-0.000885
248.188	0.0234238	-0.0011922	-5.03e-17	1.49e-17	-1.77e-17	-0.00119
248.289	0.0237181	-0.0008739	-1.5e-17	-1.15e-16	-6.52e-17	-0.000874
248.39	0.0244656	-0.0001022	-6.29e-18	-5.03e-17	-2.83e-17	-0.000102
248.491	0.0249603	0.00041679	3.71e-17	1.7e-16	1.04e-16	0.000417
248.592	0.0249372	0.00041818	3.77e-17	-1.26e-17	1.26e-17	0.000418
248.693	0.0251275	0.00063311	1.02e-17	-4.71e-17	-1.85e-17	0.000633
248.794	0.0258974	0.00142777	6.25e-17	-1.78e-17	2.23e-17	0.00143
248.895	0.0259198	0.00147506	6.76e-17	-7.89e-19	3.34e-17	0.00148
248.996	0.0251018	0.00068215	-9.43e-18	-1.19e-16	-6.44e-17	0.000682
249.097	0.0249923	0.00059782	6.04e-18	1.22e-16	6.38e-17	0.000598
249.198	0.0253074	0.00093836	4.67e-17	-1.35e-17	1.66e-17	0.000938
249.3	0.0246352	0.00029166	4.76e-17	8.73e-17	6.74e-17	0.000292
249.401	0.0235525	-0.0007654	2.83e-17	1.34e-16	8.12e-17	-0.000765
249.502	0.0234216	-0.0008705	7.86e-17	1.63e-16	1.21e-16	-0.00087
249.603	0.0241165	-0.0001497	1.13e-16	3.1e-17	7.21e-17	-0.00015
249.704	0.0243881	0.00014804	1.69e-16	4e-17	1.05e-16	0.000148
249.805	0.0239741	-0.0002397	2.59e-17	4.88e-17	3.74e-17	-0.00024
249.906	0.0237234	-0.000464	7.31e-17	2.66e-17	4.98e-17	-0.000464
250.007	0.0238212	-0.0003397	1.76e-16	1.33e-16	1.55e-16	-0.00034
250.108	0.0237694	-0.0003648	2.2e-16	2.26e-16	2.23e-16	-0.000365
250.209	0.0232294	-0.000878	3.55e-16	1.55e-16	2.55e-16	-0.000878
250.311	0.0230086	-0.0010718	4.41e-16	1.26e-16	2.83e-16	-0.00107
250.412	0.0231828	-0.0008705	5.53e-16	6.29e-17	3.08e-16	-0.00087
250.513	0.0231789	-0.0008472	7.23e-16	1.7e-16	4.46e-16	-0.000847
250.614	0.0233256	-0.0006731	8.55e-16	1.32e-16	4.93e-16	-0.000673
250.715	0.0232052	-0.0007659	1.2e-15	1.75e-17	6.1e-16	-0.000766
250.816	0.0229961	-0.0009473	1.55e-15	1.1e-16	8.31e-16	-0.000947
250.917	0.0235269	-0.0003886	2.13e-15	2.89e-16	1.21e-15	-0.000389
251.018	0.0238184	-6.92e-05	2.7e-15	8.87e-17	1.39e-15	-6.92e-05
251.119	0.0232414	-0.000618	3.45e-15	7.4e-17	1.76e-15	-0.000618
251.22	0.0231118	-0.0007194	4.58e-15	-8.19e-18	2.29e-15	-0.000719
251.321	0.0232482	-0.0005546	5.93e-15	2.14e-16	3.07e-15	-0.000555
251.423	0.0232275	-0.0005467	7.79e-15	3.02e-16	4.05e-15	-0.000547
251.524	0.0237762	3.07273e-05	1e-14	1.29e-16	5.07e-15	3.07e-05
251.625	0.0241825	0.00046587	1.3e-14	0	6.52e-15	0.000466
251.726	0.0239772	0.00028952	1.69e-14	1.57e-16	8.55e-15	0.00029
251.827	0.0241118	0.00045325	2.2e-14	1.55e-16	1.11e-14	0.000453
251.928	0.0247849	0.00115556	2.85e-14	1.76e-16	1.43e-14	0.00116
252.029	0.0251912	0.00159126	3.68e-14	1.63e-16	1.85e-14	0.00159
252.13	0.025034	0.00146365	4.76e-14	1.78e-16	2.39e-14	0.00146
252.231	0.0242966	0.0007559	6.15e-14	5.03e-17	3.08e-14	0.000756
252.332	0.0234066	-0.0001043	7.93e-14	1.16e-16	3.97e-14	-0.000104
252.434	0.022921	-0.00056	1.02e-13	2.34e-16	5.12e-14	-0.00056
252.535	0.0228914	-0.0005594	1.31e-13	9.79e-17	6.58e-14	-0.000559
252.636	0.0234602	3.9641e-05	1.69e-13	2.95e-16	8.46e-14	3.96e-05
252.737	0.024369	0.00097874	2.17e-13	1.26e-16	1.08e-13	0.000979
252.838	0.0245994	0.00123966	2.78e-13	1.78e-16	1.39e-13	0.00124
252.939	0.0237407	0.00041157	3.56e-13	1.16e-16	1.78e-13	0.000412
253.04	0.0230936	-0.0002047	4.55e-13	2.26e-16	2.28e-13	-0.000205
253.141	0.0234254	0.00015804	5.82e-13	3.14e-18	2.91e-13	0.000158
253.242	0.0237729	0.00053657	7.42e-13	2.47e-17	3.71e-13	0.000537
253.343	0.0236771	0.00047192	9.46e-13	1.79e-17	4.73e-13	0.000472
253.444	0.0233911	0.00021726	1.2e-12	6.5e-17	6.02e-13	0.000217
253.546	0.023178	3.56544e-05	1.53e-12	1.51e-16	7.66e-13	3.57e-05
253.647	0.0231863	7.55128e-05	1.95e-12	-9.02e-17	9.73e-13	7.55e-05
253.748	0.0229154	-0.0001636	2.47e-12	5.6e-17	1.23e-12	-0.000164
253.849	0.0226773	-0.0003698	3.13e-12	1.38e-16	1.56e-12	-0.00037
253.95	0.023024	8.81098e-06	3.96e-12	-3.52e-17	1.98e-12	8.81e-06
254.051	0.0229938	1.07792e-05	5.01e-12	7.49e-17	2.5e-12	1.08e-05
254.152	0.022581	-0.0003697	6.32e-12	8.16e-18	3.16e-12	-0.00037
254.253	0.0224466	-0.0004717	7.97e-12	1.48e-17	3.99e-12	-0.000472
254.354	0.0222056	-0.0006802	1e-11	3.77e-17	5.02e-12	-0.00068
254.455	0.021534	-0.0013192	1.26e-11	-1.26e-17	6.32e-12	-0.00132
254.557	0.0211918	-0.0016285	1.59e-11	-6.5e-17	7.94e-12	-0.00163
254.658	0.0219128	-0.0008746	1.99e-11	-7.2e-17	9.97e-12	-0.000875
254.759	0.0227529	-1.47e-06	2.5e-11	5.3e-17	1.25e-11	-1.47e-06
254.86	0.0231872	0.00046605	3.13e-11	8.53e-17	1.57e-11	0.000466
254.961	0.0236018	0.00091398	3.92e-11	6.04e-17	1.96e-11	0.000914
255.062	0.0234787	0.00082435	4.89e-11	2.51e-17	2.45e-11	0.000824
255.163	0.0225242	-9.65e-05	6.11e-11	2.01e-16	3.05e-11	-9.65e-05
255.264	0.0219385	-0.0006485	7.62e-11	-5.01e-18	3.81e-11	-0.000648
255.365	0.0217949	-0.0007582	9.48e-11	-2.51e-17	4.74e-11	-0.000758
255.466	0.0215669	-0.0009523	1.18e-10	1.01e-16	5.9e-11	-0.000952
255.567	0.0215335	-0.0009516	1.46e-10	-8.02e-18	7.32e-11	-0.000952
255.669	0.0215707	-0.0008801	1.82e-10	-2.19e-17	9.09e-11	-0.00088
255.77	0.021574	-0.0008424	2.25e-10	2.51e-17	1.13e-10	-0.000842
255.871	0.021924	-0.0004579	2.79e-10	1.15e-16	1.39e-10	-0.000458
255.972	0.0226552	0.00030789	3.45e-10	-5.5e-17	1.72e-10	0.000308
256.073	0.0229348	0.00062228	4.26e-10	-6.29e-17	2.13e-10	0.000622
256.174	0.0230671	0.00078942	5.25e-10	7.67e-17	2.63e-10	0.000789
256.275	0.0231644	0.00092175	6.47e-10	0	3.23e-10	0.000922
256.376	0.0224717	0.00026426	7.96e-10	2.26e-17	3.98e-10	0.000264
256.477	0.0216082	-0.000564	9.78e-10	-4.79e-17	4.89e-10	-0.000564
256.578	0.0213323	-0.0008045	1.2e-09	-2.29e-17	6.01e-10	-0.000804
256.68	0.0212828	-0.0008185	1.47e-09	1.01e-16	7.36e-10	-0.000818
256.781	0.0213239	-0.0007417	1.8e-09	-6.91e-17	9.02e-10	-0.000742
256.882	0.0216209	-0.0004089	2.21e-09	-3.61e-17	1.1e-09	-0.000409
256.983	0.0220509	5.69394e-05	2.7e-09	-4.71e-17	1.35e-09	5.69e-05
257.084	0.0224344	0.00047646	3.29e-09	-1.76e-16	1.65e-09	0.000476
257.185	0.0226632	0.00074149	4.01e-09	2.39e-16	2.01e-09	0.000741
257.286	0.0228746	0.00098915	4.89e-09	-1.31e-17	2.44e-09	0.000989
257.387	0.0229504	0.00110131	5.94e-09	-1.26e-17	2.97e-09	0.0011
257.488	0.022806	0.00099349	7.22e-09	-1.79e-16	3.61e-09	0.000993
257.589	0.0227461	0.00097015	8.76e-09	-5.66e-17	4.38e-09	0.00097
257.69	0.0225523	0.00081316	1.06e-08	-9.87e-17	5.31e-09	0.000813
257.792	0.0222569	0.00055463	1.28e-08	3e-17	6.42e-09	0.000555
257.893	0.0224366	0.00077135	1.55e-08	-3.09e-17	7.77e-09	0.000771
257.994	0.0226428	0.00101475	1.88e-08	-1.58e-16	9.38e-09	0.00101
258.095	0.0219188	0.00032798	2.26e-08	-9.73e-17	1.13e-08	0.000328
258.196	0.0210931	-0.0004603	2.73e-08	-6.51e-17	1.36e-08	-0.00046
258.297	0.0220827	0.00056679	3.28e-08	-4.56e-17	1.64e-08	0.000567
258.398	0.0233432	0.00186495	3.94e-08	-2.51e-17	1.97e-08	0.00186
258.499	0.0233457	0.00190516	4.73e-08	-1.13e-16	2.37e-08	0.00191
258.6	0.0233917	0.00198905	5.68e-08	-3.57e-17	2.84e-08	0.00199
258.701	0.0233962	0.00203152	6.8e-08	1.01e-16	3.4e-08	0.00203
258.803	0.0231809	0.00185438	8.14e-08	-7.23e-17	4.07e-08	0.00185
258.904	0.0227373	0.00144907	9.72e-08	-3.77e-17	4.86e-08	0.00145
259.005	0.0218128	0.00056292	1.16e-07	1.5e-17	5.8e-08	0.000563
259.106	0.0212216	1.01637e-05	1.38e-07	1.57e-17	6.92e-08	1.01e-05
259.207	0.0212578	8.50001e-05	1.65e-07	-1.04e-16	8.24e-08	8.49e-05
259.308	0.021266	0.00013187	1.96e-07	-5.71e-17	9.8e-08	0.000132
259.409	0.0206675	-0.0004278	2.33e-07	-4.4e-17	1.16e-07	-0.000428
259.51	0.0199423	-0.0011141	2.76e-07	0	1.38e-07	-0.00111
259.611	0.020059	-0.0009583	3.27e-07	-1.13e-17	1.64e-07	-0.000958
259.712	0.0205577	-0.0004204	3.88e-07	-1.41e-16	1.94e-07	-0.000421
259.813	0.0206639	-0.0002749	4.58e-07	-1.96e-17	2.29e-07	-0.000275
259.915	0.0204386	-0.0004608	5.41e-07	7.34e-17	2.71e-07	-0.000461
260.016	0.0203581	-0.0005017	6.38e-07	3.77e-17	3.19e-07	-0.000502
260.117	0.0208671	4.69237e-05	7.52e-07	9.61e-18	3.76e-07	4.65e-05
260.218	0.0214541	0.00067369	8.85e-07	1.68e-18	4.43e-07	0.000673
260.319	0.0213557	0.00061515	1.04e-06	-2.51e-17	5.2e-07	0.000615
260.42	0.0205221	-0.0001784	1.22e-06	-7.23e-17	6.11e-07	-0.000179
260.521	0.0196576	-0.0010028	1.43e-06	-1.06e-16	7.16e-07	-0.001
260.622	0.0197343	-0.0008859	1.68e-06	6.09e-18	8.39e-07	-0.000887
260.723	0.0210185	0.00043869	1.96e-06	-3.66e-17	9.82e-07	0.000438
260.824	0.0225299	0.00199062	2.29e-06	-5.97e-17	1.15e-06	0.00199
260.926	0.0226454	0.00214661	2.68e-06	-1.14e-17	1.34e-06	0.00215
261.027	0.0213872	0.00092913	3.12e-06	-1.27e-16	1.56e-06	0.000928
261.128	0.0201687	-0.0002485	3.64e-06	-7.01e-17	1.82e-06	-0.00025
261.229	0.0195929	-0.0007834	4.23e-06	5.03e-17	2.11e-06	-0.000786
261.33	0.0192508	-0.0010844	4.91e-06	-7.81e-17	2.46e-06	-0.00109
261.431	0.019134	-0.0011602	5.7e-06	4.51e-17	2.85e-06	-0.00116
261.532	0.019735	-0.0005179	6.61e-06	-1.26e-16	3.3e-06	-0.000521
261.633	0.0203377	0.00012616	7.65e-06	-8.8e-17	3.83e-06	0.000122
261.734	0.0201027	-6.74e-05	8.85e-06	3.97e-17	4.42e-06	-7.18e-05
261.835	0.0196189	-0.0005095	1.02e-05	-1.03e-17	5.11e-06	-0.000515
261.936	0.0194039	-0.0006829	1.18e-05	0	5.89e-06	-0.000689
262.038	0.0193005	-0.0007444	1.36e-05	9.1e-17	6.79e-06	-0.000751
262.139	0.0195592	-0.0004438	1.56e-05	1e-16	7.82e-06	-0.000452
262.24	0.0201121	0.00015115	1.8e-05	7.96e-17	8.99e-06	0.000142
262.341	0.02065	0.0007312	2.06e-05	-1.94e-17	1.03e-05	0.000721
262.442	0.0209606	0.00108407	2.37e-05	2.36e-17	1.18e-05	0.00107
262.543	0.0207407	0.00090648	2.71e-05	-2.51e-17	1.36e-05	0.000893
262.644	0.0205713	0.00077964	3.1e-05	-8.96e-17	1.55e-05	0.000764
262.745	0.0208106	0.00106147	3.55e-05	2.01e-16	1.77e-05	0.00104
262.846	0.0208002	0.00109375	4.05e-05	-4.37e-17	2.02e-05	0.00107
262.947	0.0203397	0.00067609	4.61e-05	-1.35e-16	2.31e-05	0.000653
263.049	0.0198764	0.00025571	5.25e-05	-1.38e-16	2.63e-05	0.000229
263.15	0.0191961	-0.0003815	5.98e-05	2.53e-17	2.99e-05	-0.000411
263.251	0.0182688	-0.0012657	6.79e-05	5.19e-17	3.4e-05	-0.0013
263.352	0.0181352	-0.0013561	7.71e-05	1.11e-16	3.85e-05	-0.00139
263.453	0.0189424	-0.0005056	8.74e-05	-1.26e-17	4.37e-05	-0.000549
263.554	0.0195532	0.0001487	9.89e-05	1.01e-16	4.94e-05	9.93e-05
263.655	0.0192826	-7.84e-05	0.000112	1.9e-16	5.59e-05	-0.000134
263.756	0.0187967	-0.0005206	0.000126	-1.25e-16	6.32e-05	-0.000584
263.857	0.019288	1.44145e-05	0.000143	-1.26e-16	7.13e-05	-5.69e-05
263.958	0.0203098	0.00108008	0.000161	3.04e-17	8.03e-05	0.001
264.059	0.0206591	0.00147335	0.000181	-6.91e-17	9.04e-05	0.00138
264.161	0.0203198	0.00117821	0.000203	-1.33e-16	0.000102	0.00108
264.262	0.0196246	0.00052721	0.000228	-8.49e-17	0.000114	0.000413
264.363	0.0192712	0.00021802	0.00025	2.51e-16	0.000128	9.01e-05
264.464	0.0200384	0.00102967	0.000275	-2.5e-17	0.000143	0.000886
264.565	0.0214542	0.00248991	0.000325	-5.03e-17	0.00016	0.00233
264.666	0.022176	0.00325642	0.00035	4.11e-18	0.000179	0.00308
264.767	0.0221444	0.00326943	0.0004	-9.43e-17	0.0002	0.00307
264.868	0.0218176	0.00298746	0.00045	-7.86e-17	0.000223	0.00276
264.969	0.0210198	0.00223459	0.0005	-6.29e-18	0.000249	0.00199
265.07	0.0206428	0.00190258	0.00055	-2.48e-17	0.000275	0.00163
265.172	0.0208929	0.00219782	0.000625	0	0.0003	0.0019
265.273	0.0210348	0.00238497	0.000675	-7.54e-17	0.00035	0.00203
265.374	0.0213539	0.00274938	0.00075	2.51e-17	0.000375	0.00237
265.475	0.0217097	0.00315057	0.000825	-3.48e-18	0.000425	0.00273
265.576	0.0215377	0.00302413	0.000925	-1.31e-16	0.000475	0.00255
265.677	0.0210193	0.00255134	0.00103	3.46e-17	0.0005	0.00205
265.778	0.0206798	0.00225756	0.00113	6.2e-17	0.000575	0.00168
265.879	0.0205741	0.00219766	0.00125	-2.49e-16	0.000625	0.00157
265.98	0.0204221	0.00209162	0.00138	-2.01e-16	0.000675	0.00142
266.081	0.0203505	0.00206603	0.0015	-7.07e-17	0.00075	0.00132
266.182	0.0204778	0.00223942	0.00165	1.33e-16	0.000825	0.00141
266.284	0.0207614	0.00256926	0.0018	-6.68e-18	0.0009	0.00167
266.385	0.0209218	0.00277598	0.00198	3e-17	0.001	0.00178
266.486	0.0211262	0.00302679	0.00218	-8.49e-17	0.00108	0.00195
266.587	0.0215269	0.00347394	0.00238	-1.6e-16	0.00118	0.0023
266.688	0.0211848	0.00317848	0.0026	-8.52e-17	0.0013	0.00188
266.789	0.020028	0.00206844	0.00283	-1.51e-16	0.00143	0.000643
266.89	0.0191347	0.00122192	0.00308	-1.01e-16	0.00155	-0.000328
266.991	0.0193916	0.00152568	0.00335	-5.89e-17	0.00168	-0.000149
267.092	0.0204107	0.00259183	0.00365	-7.93e-17	0.00183	0.000767
267.193	0.0207816	0.00300979	0.00395	-2.18e-16	0.00198	0.00103
267.295	0.0207418	0.00301719	0.00428	-1.26e-16	0.00215	0.000867
267.396	0.0211975	0.00352016	0.00463	-1.5e-16	0.00233	0.0012
267.497	0.0215132	0.00388329	0.00503	1.07e-16	0.0025	0.00138
267.598	0.0217274	0.00414494	0.00543	-2.01e-16	0.0027	0.00144
267.699	0.0222748	0.00473997	0.00585	-9.47e-17	0.00293	0.00181
267.8	0.0228732	0.00538601	0.0063	-1.43e-16	0.00315	0.00224
267.901	0.0233268	0.00588738	0.00678	1.61e-17	0.0034	0.00249
268.002	0.0236508	0.00625917	0.0073	-6.76e-17	0.00365	0.00261
268.103	0.0238774	0.00653378	0.00783	-2.89e-17	0.00393	0.00261
268.204	0.0236474	0.0063518	0.0084	-1.47e-16	0.0042	0.00215
268.305	0.0237842	0.00653678	0.009	-2.38e-16	0.0045	0.00204
268.407	0.024671	0.00747176	0.00963	-2.51e-17	0.00483	0.00265
268.508	0.0250833	0.00793238	0.0103	1.09e-17	0.00515	0.00278
268.609	0.0247565	0.00765396	0.011	-7.54e-17	0.0055	0.00215
268.71	0.02471	0.00765601	0.0117	4.77e-18	0.00585	0.00181
268.811	0.0251337	0.00812831	0.0125	-2.59e-17	0.00625	0.00188
268.912	0.0254312	0.00847444	0.0133	3.77e-17	0.00665	0.00182
269.013	0.0257338	0.00882579	0.0141	-7.39e-17	0.00705	0.00178
269.114	0.0260393	0.0091802	0.015	1.08e-16	0.0075	0.00168
269.215	0.0267948	0.00998466	0.0159	1.01e-16	0.00795	0.00203
269.316	0.0280337	0.0112726	0.0168	5.03e-17	0.0084	0.00287
269.418	0.0291049	0.0123929	0.0178	3.2e-17	0.0089	0.00349
269.519	0.0302143	0.0135516	0.0188	-1.51e-16	0.0094	0.00415
269.62	0.0311129	0.0144995	0.0198	3.87e-17	0.00993	0.00457
269.721	0.0314228	0.0148587	0.0209	-5.64e-17	0.0105	0.00441
269.822	0.0317373	0.0152227	0.022	-1.01e-16	0.011	0.00422
269.923	0.0318906	0.0154257	0.0231	-1.76e-16	0.0116	0.00385
270.024	0.0319429	0.0155276	0.0243	-5.03e-17	0.0122	0.00338
270.125	0.032387	0.0160215	0.0255	-2.01e-16	0.0128	0.00327
270.226	0.0329674	0.0166517	0.0267	1.24e-16	0.0134	0.0033
270.327	0.0339294	0.0176636	0.028	4.4e-17	0.014	0.00369
270.429	0.0345506	0.0183348	0.0292	-1.01e-16	0.0146	0.00371
270.53	0.0345099	0.0183443	0.0305	-8.8e-17	0.0153	0.00309
270.631	0.0346255	0.0185101	0.0318	-2.04e-17	0.0159	0.00259
270.732	0.0341949	0.0181297	0.0332	-1.01e-16	0.0166	0.00155
270.833	0.0334956	0.0174808	0.0345	1.26e-17	0.0173	0.000231
270.934	0.0335688	0.0176045	0.0359	8.18e-17	0.0179	-0.000321
271.035	0.0343364	0.0184226	0.0372	1.51e-16	0.0186	-0.000177
271.136	0.0362665	0.0204033	0.0386	1.26e-16	0.0193	0.0011
271.237	0.0383263	0.0225138	0.04	-1.15e-17	0.02	0.00254
271.338	0.0393768	0.0236151	0.0414	1.26e-16	0.0207	0.00294
271.439	0.0401377	0.0244268	0.0427	3.77e-17	0.0214	0.00308
271.541	0.0409458	0.0252859	0.0441	6.72e-17	0.0221	0.00324
271.642	0.0412649	0.025656	0.0455	0	0.0227	0.00293
271.743	0.0405945	0.0250367	0.0468	5.93e-17	0.0234	0.00164
271.844	0.0395049	0.0239984	0.0481	1.65e-16	0.0241	-7.66e-05
271.945	0.0390226	0.0235674	0.0495	1.76e-16	0.0247	-0.00116
272.046	0.0392071	0.0238032	0.0507	-5.42e-17	0.0254	-0.00157
272.147	0.0394946	0.0241421	0.052	0	0.026	-0.00186
272.248	0.0404525	0.0251515	0.0532	2.51e-17	0.0266	-0.00145
272.349	0.0418773	0.026628	0.0544	1.35e-17	0.0272	-0.000572
272.45	0.0425337	0.0273361	0.0556	1.26e-17	0.0278	-0.000439
272.552	0.0421456	0.0269997	0.0567	5.03e-17	0.0284	-0.00135
272.653	0.0417674	0.0266733	0.0578	-1.2e-16	0.0289	-0.0022
272.754	0.0422609	0.0272189	0.0588	-1.07e-16	0.0294	-0.00218
272.855	0.0430229	0.0280328	0.0598	-5.03e-17	0.0299	-0.00184
272.956	0.0432225	0.0282845	0.0607	-5.03e-17	0.0304	-0.00207
273.057	0.0429478	0.028062	0.0615	2.94e-18	0.0308	-0.00271
273.158	0.0431429	0.0283094	0.0623	-1.26e-16	0.0312	-0.00287
273.259	0.0434533	0.0286721	0.0631	3.77e-17	0.0315	-0.00285
273.36	0.0436827	0.0289539	0.0638	-1.26e-17	0.0319	-0.00292
273.461	0.0437165	0.0290402	0.0644	0	0.0322	-0.00313
273.562	0.0431454	0.0285216	0.0649	2.59e-17	0.0325	-0.00393
273.664	0.0428839	0.0283127	0.0654	7.4e-17	0.0327	-0.00436
273.765	0.0429667	0.0284483	0.0658	0	0.0329	-0.00443
273.866	0.0434918	0.0290261	0.0661	4.05e-17	0.033	-0.004
273.967	0.0439301	0.0295174	0.0663	7.04e-17	0.0332	-0.00363
274.068	0.0433251	0.0289653	0.0665	1.26e-16	0.0332	-0.00426
274.169	0.0429933	0.0286865	0.0666	8.92e-18	0.0333	-0.00459
274.27	0.0428869	0.0286332	0.0666	-7.54e-17	0.0333	-0.00467
274.371	0.0420233	0.0278228	0.0665	-1.76e-16	0.0333	-0.00543
274.472	0.0414408	0.0272936	0.0664	3.22e-17	0.0332	-0.00591
274.573	0.0412465	0.0271525	0.0662	1.26e-17	0.0331	-0.00592
274.675	0.0403085	0.0262679	0.0659	0	0.033	-0.00668
274.776	0.0390301	0.025043	0.0655	1.03e-16	0.0328	-0.00771
274.877	0.0385049	0.0245713	0.0651	5.03e-17	0.0326	-0.00798
274.978	0.0385274	0.0246474	0.0646	-4.4e-17	0.0323	-0.00765
275.079	0.0383301	0.0245039	0.064	3.46e-17	0.032	-0.0075
275.18	0.0374162	0.0236438	0.0634	5.03e-17	0.0317	-0.00803
275.281	0.0365043	0.0227856	0.0627	1.63e-16	0.0313	-0.00854
275.382	0.0367803	0.0231155	0.0619	-3.77e-17	0.031	-0.00783
275.483	0.0370309	0.0234202	0.0611	1.01e-16	0.0306	-0.00713
275.584	0.0361723	0.0226157	0.0602	3.14e-17	0.0301	-0.00748
275.685	0.0358325	0.02233	0.0593	0	0.0296	-0.0073
275.787	0.0362701	0.0228218	0.0583	-5.74e-17	0.0292	-0.00633
275.888	0.0359174	0.0225233	0.0573	-7.54e-17	0.0286	-0.0061
275.989	0.0346587	0.0213189	0.0562	1.51e-16	0.0281	-0.00676
276.09	0.0335868	0.0203015	0.0551	-1.26e-16	0.0275	-0.00722
276.191	0.034143	0.0209121	0.0539	2.2e-17	0.027	-0.00604
276.292	0.0351935	0.0220172	0.0527	-4.83e-18	0.0264	-0.00433
276.393	0.0346217	0.0215	0.0515	1.26e-17	0.0258	-0.00425
276.494	0.0337339	0.0206669	0.0503	1.51e-16	0.0251	-0.00446
276.595	0.0337194	0.0207072	0.049	3.4e-17	0.0245	-0.00379
276.696	0.0337741	0.0208167	0.0477	6.73e-17	0.0239	-0.00303
276.798	0.0328681	0.0199655	0.0464	-8.8e-17	0.0232	-0.00323
276.899	0.03152	0.0186724	0.0451	-9.05e-17	0.0226	-0.00388
277	0.0309807	0.0181881	0.0438	6.48e-17	0.0219	-0.00371
277.101	0.0306838	0.0179463	0.0425	1.17e-16	0.0212	-0.00328
277.202	0.0301311	0.0174488	0.0411	9.06e-17	0.0206	-0.00313
277.303	0.0296937	0.0170667	0.0398	1.76e-16	0.0199	-0.00283
277.404	0.0293204	0.0167487	0.0385	1.7e-16	0.0193	-0.0025
277.505	0.0285875	0.0160711	0.0372	2.26e-16	0.0186	-0.00253
277.606	0.0276166	0.0151556	0.0359	4.32e-16	0.0179	-0.00277
277.707	0.0267001	0.0142946	0.0346	6.57e-16	0.0173	-0.00301
277.808	0.0261514	0.0138015	0.0333	9.22e-16	0.0167	-0.00285
277.91	0.0261168	0.0138225	0.0321	1.7e-15	0.016	-0.0022
278.011	0.0261248	0.0138862	0.0308	2.45e-15	0.0154	-0.00151
278.112	0.0262221	0.0140393	0.0296	3.62e-15	0.0148	-0.000761
278.213	0.026083	0.013956	0.0284	5.5e-15	0.0142	-0.000244
278.314	0.0260858	0.0140147	0.0273	8.05e-15	0.0136	0.00039
278.415	0.0263052	0.01429	0.0261	1.2e-14	0.0131	0.00124
278.516	0.0258641	0.0139049	0.025	1.77e-14	0.0125	0.0014
278.617	0.0253455	0.0134424	0.0239	2.61e-14	0.012	0.00149
278.718	0.0251331	0.0132861	0.0229	3.82e-14	0.0114	0.00186
278.819	0.025088	0.0132972	0.0219	5.62e-14	0.0109	0.00237
278.921	0.0247893	0.0130547	0.0209	8.22e-14	0.0104	0.00263
279.022	0.0243113	0.0126331	0.0199	1.2e-13	0.00995	0.00268
279.123	0.0243059	0.0126841	0.019	1.74e-13	0.0095	0.00318
279.224	0.0248721	0.0133067	0.0181	2.53e-13	0.00905	0.00426
279.325	0.0255128	0.0140039	0.0173	3.66e-13	0.00863	0.00538
279.426	0.0254256	0.0139733	0.0164	5.27e-13	0.0082	0.00577
279.527	0.0251243	0.0137286	0.0156	7.59e-13	0.00783	0.0059
279.628	0.0252452	0.0139062	0.0149	1.09e-12	0.00745	0.00646
279.729	0.0253645	0.0140822	0.0142	1.56e-12	0.00708	0.00701
279.83	0.0249936	0.0137682	0.0135	2.23e-12	0.00675	0.00702
279.931	0.0247032	0.0135346	0.0128	3.17e-12	0.0064	0.00713
280.033	0.0252932	0.0141815	0.0122	4.51e-12	0.0061	0.00808
280.134	0.0258027	0.014748	0.0116	6.39e-12	0.0058	0.00895
280.235	0.0255852	0.0145876	0.0111	9.03e-12	0.00553	0.00906
280.336	0.0250092	0.0140687	0.0105	1.27e-11	0.00525	0.00882
280.437	0.0247782	0.0138948	0.01	1.79e-11	0.005	0.00889
280.538	0.0251598	0.0143336	0.00955	2.51e-11	0.00478	0.00956
280.639	0.0255489	0.01478	0.0091	3.51e-11	0.00455	0.0102
280.74	0.0258309	0.0151193	0.00868	4.9e-11	0.00435	0.0108
280.841	0.0258663	0.0152121	0.0083	6.82e-11	0.00415	0.0111
280.942	0.0253838	0.014787	0.00793	9.47e-11	0.00398	0.0108
281.044	0.0245827	0.0140434	0.00758	1.31e-10	0.0038	0.0102
281.145	0.0242059	0.0137242	0.00725	1.81e-10	0.00363	0.0101
281.246	0.0244899	0.0140658	0.00698	2.5e-10	0.00348	0.0106
281.347	0.0247768	0.0144104	0.00668	3.43e-10	0.00335	0.0111
281.448	0.0251032	0.0147944	0.00643	4.7e-10	0.00323	0.0116
281.549	0.0258869	0.0156359	0.0062	6.43e-10	0.0031	0.0125
281.65	0.0265091	0.016316	0.00598	8.77e-10	0.00298	0.0133
281.751	0.0263982	0.0162629	0.00578	1.19e-09	0.00288	0.0134
281.852	0.0261375	0.0160602	0.00558	1.62e-09	0.0028	0.0133
281.953	0.0257692	0.0157498	0.00543	2.19e-09	0.0027	0.013
282.054	0.0251329	0.0151716	0.00528	2.96e-09	0.00263	0.0125
282.156	0.0251749	0.0152718	0.00513	3.98e-09	0.00258	0.0127
282.257	0.0259193	0.0160742	0.005	5.35e-09	0.0025	0.0136
282.358	0.0257433	0.0159564	0.0049	7.16e-09	0.00245	0.0135
282.459	0.0247956	0.015067	0.0048	9.57e-09	0.0024	0.0127
282.56	0.0251149	0.0154447	0.0047	1.28e-08	0.00235	0.0131
282.661	0.0267163	0.0171044	0.00465	1.7e-08	0.00233	0.0148
282.762	0.0279238	0.0183703	0.00458	2.25e-08	0.0023	0.0161
282.863	0.0279446	0.0184495	0.00453	2.98e-08	0.00228	0.0162
282.964	0.0277416	0.018305	0.0045	3.93e-08	0.00225	0.0161
283.065	0.02797	0.018592	0.00445	5.17e-08	0.00223	0.0164
283.167	0.028276	0.0189566	0.00445	6.78e-08	0.00223	0.0167
283.268	0.0287844	0.0195236	0.00443	8.88e-08	0.00223	0.0173
283.369	0.0290693	0.0198673	0.00445	1.16e-07	0.00223	0.0176
283.47	0.0287629	0.0196196	0.00445	1.51e-07	0.00223	0.0174
283.571	0.0282868	0.0192023	0.00448	1.96e-07	0.00225	0.017
283.672	0.0278292	0.0188035	0.0045	2.54e-07	0.00225	0.0166
283.773	0.0276672	0.0187005	0.00455	3.29e-07	0.00228	0.0164
283.874	0.0284095	0.0195017	0.00463	4.24e-07	0.0023	0.0172
283.975	0.0295195	0.0206707	0.00468	5.45e-07	0.00235	0.0183
284.076	0.0296965	0.0209067	0.00475	6.99e-07	0.00238	0.0185
284.177	0.0293687	0.020638	0.00485	8.94e-07	0.00243	0.0182
284.279	0.0290199	0.0203484	0.00495	1.14e-06	0.00248	0.0179
284.38	0.0281815	0.0195691	0.00508	1.45e-06	0.00253	0.017
284.481	0.0274341	0.0188809	0.0052	1.84e-06	0.0026	0.0163
284.582	0.0279145	0.0194206	0.00535	2.34e-06	0.00268	0.0167
284.683	0.0294136	0.0209791	0.0055	2.95e-06	0.00275	0.0182
284.784	0.0302756	0.0219004	0.00568	3.72e-06	0.00283	0.0191
284.885	0.0304455	0.0221298	0.00585	4.67e-06	0.00293	0.0192
284.986	0.0306353	0.022379	0.00608	5.86e-06	0.00303	0.0194
285.087	0.0303904	0.0221936	0.0063	7.32e-06	0.00315	0.019
285.188	0.0304616	0.0223243	0.00653	9.14e-06	0.00328	0.019
285.29	0.0308486	0.0227709	0.0068	1.14e-05	0.0034	0.0194
285.391	0.0304332	0.0224151	0.00708	1.41e-05	0.00355	0.0189
285.492	0.0299982	0.0220398	0.00738	1.75e-05	0.0037	0.0183
285.593	0.0305754	0.0226767	0.0077	2.15e-05	0.00388	0.0188
285.694	0.0310363	0.0231973	0.00805	2.65e-05	0.00405	0.0191
285.795	0.0303983	0.0226191	0.00843	3.26e-05	0.00423	0.0184
285.896	0.0301941	0.0224748	0.00883	3.99e-05	0.00443	0.018
285.997	0.0312043	0.0235449	0.00925	4.88e-05	0.00465	0.0189
286.098	0.0322713	0.0246718	0.00973	5.95e-05	0.0049	0.0198
286.199	0.0333542	0.0258147	0.0102	7.23e-05	0.00515	0.0207
286.3	0.0345482	0.0270687	0.0107	8.77e-05	0.0054	0.0217
286.402	0.0354508	0.0280314	0.0113	0.000106	0.0057	0.0223
286.503	0.0361185	0.0287591	0.0119	0.000128	0.006	0.0228
286.604	0.0363446	0.0290453	0.0125	0.000154	0.0063	0.0227
286.705	0.0366995	0.0294604	0.0131	0.000185	0.00665	0.0228
286.806	0.0375151	0.0303362	0.0138	0.000221	0.00703	0.0233
286.907	0.0383212	0.0312025	0.0145	0.000275	0.0074	0.0238
287.008	0.0389167	0.0318583	0.0153	0.000325	0.0078	0.0241
287.109	0.0391751	0.032177	0.0161	0.000375	0.00823	0.024
287.21	0.0389133	0.0319756	0.0169	0.00045	0.00868	0.0233
287.311	0.0385976	0.0317203	0.0178	0.000525	0.00918	0.0225
287.413	0.0393414	0.0325245	0.0187	0.000625	0.00968	0.0228
287.514	0.0402812	0.0335248	0.0197	0.000725	0.0102	0.0233
287.615	0.0401125	0.0334165	0.0207	0.00085	0.0108	0.0226
287.716	0.0401724	0.033537	0.0218	0.001	0.0114	0.0222
287.817	0.0413537	0.0347789	0.0228	0.00118	0.012	0.0228
287.918	0.0428158	0.0363016	0.024	0.00135	0.0127	0.0237
288.019	0.0440078	0.0375543	0.0251	0.00158	0.0134	0.0242
288.12	0.0446451	0.0382523	0.0263	0.00183	0.0141	0.0242
288.221	0.045369	0.0390369	0.0276	0.0021	0.0149	0.0242
288.322	0.0468269	0.0405555	0.0289	0.00243	0.0157	0.0249
288.423	0.0479732	0.0417626	0.0302	0.0028	0.0165	0.0253
288.525	0.0484374	0.0422877	0.0316	0.0032	0.0174	0.0249
288.626	0.0485873	0.0424985	0.033	0.00365	0.0183	0.0242
288.727	0.0491143	0.0430864	0.0344	0.00418	0.0193	0.0238
288.828	0.0507208	0.0447538	0.0359	0.00475	0.0203	0.0244
288.929	0.0521431	0.046237	0.0374	0.00538	0.0214	0.0248
289.03	0.0528961	0.047051	0.039	0.0061	0.0225	0.0245
289.131	0.0538073	0.0480232	0.0405	0.00688	0.0237	0.0243
289.232	0.0545172	0.0487942	0.0421	0.00775	0.0249	0.0239
289.333	0.0548984	0.0492365	0.0437	0.0087	0.0262	0.023
289.434	0.0556673	0.0500665	0.0454	0.00975	0.0276	0.0225
289.536	0.0571608	0.0516212	0.047	0.0109	0.029	0.0227
289.637	0.0593311	0.0538526	0.0487	0.0122	0.0304	0.0235
289.738	0.0611358	0.0557186	0.0503	0.0135	0.0319	0.0238
289.839	0.0619217	0.0565657	0.052	0.015	0.0335	0.0231
289.94	0.0623407	0.057046	0.0537	0.0166	0.0351	0.0219
290.041	0.0631151	0.0578817	0.0554	0.0183	0.0368	0.0211
290.142	0.064899	0.0597269	0.057	0.0202	0.0386	0.0211
290.243	0.0671507	0.06204	0.0587	0.0221	0.0404	0.0216
290.344	0.0692038	0.0641545	0.0604	0.0242	0.0423	0.0219
290.445	0.0711173	0.0661294	0.062	0.0265	0.0442	0.0219
290.546	0.0727854	0.067859	0.0636	0.0288	0.0462	0.0216
290.648	0.0747455	0.0698805	0.0652	0.0313	0.0483	0.0216
290.749	0.077254	0.0724505	0.0668	0.034	0.0504	0.0221
290.85	0.0800166	0.0752746	0.0683	0.0367	0.0525	0.0228
290.951	0.0826412	0.0779608	0.0698	0.0396	0.0547	0.0233
291.052	0.0851834	0.0805646	0.0712	0.0426	0.0569	0.0237
291.153	0.0884913	0.0839342	0.0726	0.0457	0.0592	0.0248
291.254	0.091693	0.0871975	0.0739	0.0489	0.0614	0.0258
291.355	0.0936979	0.089264	0.0752	0.0522	0.0637	0.0255
291.456	0.0956302	0.091258	0.0765	0.0556	0.066	0.0252
291.557	0.0982066	0.0938961	0.0776	0.0591	0.0684	0.0255
291.659	0.100975	0.0967261	0.0787	0.0626	0.0707	0.0261
291.76	0.10399	0.0998028	0.0798	0.0662	0.073	0.0269
291.861	0.107015	0.10289	0.0807	0.0697	0.0752	0.0277
291.962	0.109595	0.105532	0.0816	0.0733	0.0775	0.0281
292.063	0.112308	0.108307	0.0824	0.0769	0.0797	0.0287
292.164	0.11526	0.11132	0.0831	0.0804	0.0818	0.0295
292.265	0.117836	0.113958	0.0838	0.0839	0.0839	0.0301
292.366	0.119816	0.116	0.0843	0.0874	0.0858	0.0302
292.467	0.121625	0.117871	0.0848	0.0907	0.0877	0.0301
292.568	0.123363	0.119671	0.0852	0.0939	0.0896	0.0301
292.67	0.12531	0.12168	0.0855	0.097	0.0912	0.0305
292.771	0.127639	0.124071	0.0857	0.1	0.0928	0.0312
292.872	0.129134	0.125628	0.0858	0.103	0.0943	0.0314
292.973	0.130075	0.126631	0.0858	0.105	0.0956	0.0311
293.074	0.131257	0.127875	0.0857	0.108	0.0967	0.0311
293.175	0.131919	0.128599	0.0856	0.11	0.0977	0.0309
293.276	0.131874	0.128616	0.0853	0.112	0.0986	0.03
293.377	0.131678	0.128483	0.085	0.114	0.0993	0.0292
293.478	0.131475	0.128342	0.0846	0.115	0.0998	0.0286
293.579	0.130929	0.127858	0.0841	0.116	0.1	0.0278
293.68	0.129914	0.126905	0.0835	0.117	0.1	0.0267
293.782	0.128473	0.125526	0.0828	0.118	0.1	0.0253
293.883	0.126643	0.123759	0.0821	0.118	0.1	0.0238
293.984	0.124788	0.121966	0.0812	0.118	0.0996	0.0224
294.085	0.122799	0.120039	0.0804	0.118	0.099	0.021
294.186	0.120368	0.11767	0.0794	0.117	0.0983	0.0194
294.287	0.117703	0.115068	0.0784	0.116	0.0974	0.0177
294.388	0.114791	0.112218	0.0773	0.115	0.0963	0.0159
294.489	0.111667	0.109156	0.0762	0.114	0.0951	0.0141
294.59	0.108886	0.106438	0.075	0.112	0.0937	0.0128
294.691	0.106415	0.104029	0.0737	0.111	0.0922	0.0119
294.793	0.103892	0.101569	0.0725	0.109	0.0905	0.011
294.894	0.101422	0.0991609	0.0711	0.106	0.0888	0.0104
294.995	0.0987141	0.0965152	0.0698	0.104	0.0869	0.00959
295.096	0.0957806	0.0936441	0.0684	0.102	0.085	0.00867
295.197	0.092713	0.090639	0.067	0.099	0.083	0.00769
295.298	0.0895042	0.0874926	0.0655	0.0962	0.0809	0.00664
295.399	0.0867061	0.084757	0.0641	0.0934	0.0787	0.00603
295.5	0.083781	0.0818944	0.0626	0.0906	0.0766	0.00534
295.601	0.0801761	0.078352	0.0611	0.0877	0.0744	0.004
295.702	0.0768632	0.0751016	0.0596	0.0848	0.0722	0.00295
295.803	0.0743045	0.0726055	0.0581	0.0819	0.07	0.00263
295.905	0.0717997	0.0701632	0.0566	0.079	0.0678	0.00236
296.006	0.0688769	0.0673029	0.0551	0.0763	0.0657	0.00163
296.107	0.0664363	0.0649249	0.0536	0.0736	0.0636	0.00135
296.208	0.0644179	0.0629691	0.0521	0.071	0.0616	0.00142
296.309	0.0615848	0.0601986	0.0507	0.0686	0.0596	0.000599
296.41	0.0592886	0.057965	0.0492	0.0663	0.0577	0.00024
296.511	0.0583205	0.0570594	0.0478	0.0641	0.056	0.00111
296.612	0.0566615	0.0554631	0.0464	0.0622	0.0543	0.00116
296.713	0.0544206	0.0532849	0.045	0.0605	0.0528	0.000535
296.814	0.053748	0.0526748	0.0437	0.059	0.0513	0.00137
296.916	0.0539952	0.0529847	0.0423	0.0577	0.05	0.00298
297.017	0.0532593	0.0523114	0.0411	0.0567	0.0489	0.00346
297.118	0.0520987	0.0512136	0.0398	0.0559	0.0478	0.00339
297.219	0.0516141	0.0507917	0.0386	0.0553	0.047	0.00384
297.32	0.0509711	0.0502113	0.0374	0.0551	0.0462	0.00399
297.421	0.0498942	0.0491971	0.0362	0.0551	0.0457	0.00355
297.522	0.0492908	0.0486564	0.0351	0.0554	0.0452	0.00343
297.623	0.0493838	0.0488121	0.0341	0.0559	0.045	0.00384
297.724	0.0503801	0.0498711	0.033	0.0567	0.0449	0.005
297.825	0.0517559	0.0513097	0.032	0.0578	0.0449	0.00638
297.926	0.0532489	0.0528655	0.0311	0.0592	0.0451	0.00777
298.028	0.0548507	0.05453	0.0302	0.0608	0.0455	0.00908
298.129	0.0557567	0.0554987	0.0293	0.0626	0.046	0.00955
298.23	0.0563741	0.0561789	0.0284	0.0647	0.0466	0.0096
298.331	0.0575097	0.0573773	0.0277	0.067	0.0473	0.0101
298.432	0.0591591	0.0590894	0.0269	0.0695	0.0482	0.0109
298.533	0.0613822	0.0613753	0.0262	0.0723	0.0492	0.0122
298.634	0.0643327	0.0643885	0.0255	0.0751	0.0503	0.0141
298.735	0.0677735	0.0678921	0.0249	0.0782	0.0515	0.0164
298.836	0.0705591	0.0707405	0.0242	0.0814	0.0528	0.0179
298.937	0.0719661	0.0722103	0.0237	0.0847	0.0542	0.018
299.039	0.073155	0.073462	0.0231	0.0881	0.0556	0.0179
299.14	0.0750586	0.0754284	0.0226	0.0915	0.0571	0.0184
299.241	0.0779307	0.0783633	0.0222	0.095	0.0586	0.0198
299.342	0.0815962	0.0820916	0.0217	0.0986	0.0602	0.0219
299.443	0.084803	0.0853612	0.0213	0.102	0.0617	0.0237
299.544	0.0874229	0.0880439	0.0209	0.106	0.0633	0.0248
299.645	0.0902917	0.0909756	0.0206	0.109	0.0648	0.0262
299.746	0.0931078	0.0938545	0.0203	0.112	0.0663	0.0275
299.847	0.0953931	0.0962025	0.02	0.116	0.0678	0.0284
299.948	0.0974283	0.0983006	0.0197	0.119	0.0692	0.0291
300.049	0.0989313	0.0998664	0.0195	0.122	0.0706	0.0293
300.151	0.0996604	0.100658	0.0193	0.124	0.0719	0.0288
300.252	0.100501	0.101562	0.0191	0.127	0.0731	0.0285
300.353	0.102287	0.103411	0.0189	0.129	0.0741	0.0293
300.454	0.10446	0.105646	0.0187	0.132	0.0751	0.0305
300.555	0.105808	0.107057	0.0186	0.133	0.076	0.0311
300.656	0.106703	0.108015	0.0185	0.135	0.0767	0.0313
300.757	0.107605	0.10898	0.0184	0.136	0.0773	0.0317
300.858	0.108078	0.109516	0.0183	0.137	0.0778	0.0317
300.959	0.107914	0.109414	0.0182	0.138	0.0781	0.0313
301.06	0.106617	0.108181	0.0182	0.138	0.0783	0.0299
301.162	0.105358	0.106984	0.0182	0.139	0.0784	0.0286
301.263	0.105118	0.106807	0.0181	0.138	0.0783	0.0286
301.364	0.104558	0.106309	0.0181	0.138	0.078	0.0283
301.465	0.103332	0.105147	0.0182	0.137	0.0776	0.0275
301.566	0.101832	0.103709	0.0182	0.136	0.0771	0.0266
301.667	0.0999514	0.101891	0.0182	0.135	0.0765	0.0254
301.768	0.0975679	0.0995707	0.0183	0.133	0.0757	0.0239
301.869	0.0947948	0.0968604	0.0184	0.131	0.0748	0.0221
301.97	0.0922866	0.094415	0.0184	0.129	0.0738	0.0206
302.071	0.0905918	0.092783	0.0185	0.127	0.0727	0.0201
302.172	0.0890393	0.0912932	0.0186	0.124	0.0716	0.0197
302.274	0.086774	0.0890906	0.0188	0.122	0.0703	0.0188
302.375	0.084181	0.0865605	0.0189	0.119	0.069	0.0176
302.476	0.0819054	0.0843476	0.019	0.116	0.0677	0.0167
302.577	0.0797141	0.082219	0.0192	0.113	0.0663	0.016
302.678	0.0776974	0.0802651	0.0194	0.11	0.0648	0.0154
302.779	0.0754794	0.0781098	0.0196	0.107	0.0634	0.0147
302.88	0.0724613	0.0751543	0.0198	0.104	0.062	0.0132
302.981	0.0702903	0.0730461	0.02	0.101	0.0606	0.0124
303.082	0.0694753	0.0722938	0.0203	0.0982	0.0592	0.0131
303.183	0.068121	0.0710023	0.0205	0.0953	0.0579	0.0131
303.285	0.0662981	0.069242	0.0208	0.0925	0.0566	0.0126
303.386	0.0652535	0.0682601	0.0211	0.0898	0.0555	0.0128
303.487	0.0645971	0.0676663	0.0215	0.0872	0.0543	0.0133
303.588	0.0638398	0.0669717	0.0218	0.0848	0.0533	0.0137
303.689	0.0632849	0.0664795	0.0222	0.0826	0.0524	0.0141
303.79	0.0630826	0.0663398	0.0226	0.0806	0.0516	0.0147
303.891	0.062908	0.0662279	0.023	0.0789	0.0509	0.0153
303.992	0.0625107	0.0658932	0.0234	0.0773	0.0504	0.0155
304.093	0.0618688	0.0653139	0.0239	0.0761	0.05	0.0153
304.194	0.0611667	0.0646744	0.0244	0.075	0.0497	0.0149
304.295	0.0613266	0.0648969	0.025	0.0743	0.0496	0.0153
304.397	0.0618431	0.065476	0.0255	0.0738	0.0497	0.0158
304.498	0.0620084	0.0657038	0.0262	0.0737	0.0499	0.0158
304.599	0.0631027	0.0668606	0.0268	0.0738	0.0503	0.0166
304.7	0.0643444	0.0681649	0.0275	0.0742	0.0509	0.0173
304.801	0.0643135	0.0681965	0.0282	0.075	0.0516	0.0166
304.902	0.064424	0.0683695	0.029	0.076	0.0525	0.0159
305.003	0.0660375	0.0700455	0.0298	0.0773	0.0535	0.0165
305.104	0.0684845	0.072555	0.0306	0.0789	0.0548	0.0178
305.205	0.0704485	0.0745815	0.0315	0.0808	0.0562	0.0184
305.306	0.0719367	0.0761321	0.0324	0.083	0.0577	0.0184
305.408	0.0737695	0.0780274	0.0334	0.0854	0.0594	0.0186
305.509	0.0760084	0.0803287	0.0345	0.0881	0.0613	0.0191
305.61	0.0788366	0.0832194	0.0356	0.091	0.0633	0.02
305.711	0.0819934	0.0864385	0.0367	0.0941	0.0654	0.0211
305.812	0.0847163	0.0892238	0.0379	0.0974	0.0677	0.0216
305.913	0.0870048	0.0915747	0.0391	0.101	0.07	0.0215
306.014	0.089514	0.0941462	0.0404	0.105	0.0725	0.0216
306.115	0.0924051	0.0970996	0.0418	0.108	0.0751	0.022
306.216	0.0952083	0.0999652	0.0432	0.112	0.0777	0.0223
306.317	0.0981857	0.103005	0.0447	0.116	0.0804	0.0226
306.418	0.101298	0.10618	0.0462	0.12	0.0832	0.023
306.52	0.103966	0.10891	0.0478	0.124	0.086	0.0229
306.621	0.106254	0.11126	0.0494	0.128	0.0889	0.0224
306.722	0.108769	0.113837	0.0511	0.132	0.0917	0.0221
306.823	0.111682	0.116813	0.0529	0.136	0.0946	0.0222
306.924	0.114946	0.120138	0.0547	0.14	0.0974	0.0227
307.025	0.118473	0.123728	0.0565	0.144	0.1	0.0235
307.126	0.121368	0.126685	0.0585	0.148	0.103	0.0237
307.227	0.123909	0.129288	0.0604	0.151	0.106	0.0236
307.328	0.126882	0.132323	0.0624	0.154	0.108	0.024
307.429	0.129699	0.135202	0.0645	0.157	0.111	0.0243
307.531	0.132157	0.137723	0.0666	0.16	0.113	0.0243
307.632	0.134486	0.140113	0.0688	0.163	0.116	0.0244
307.733	0.136757	0.142446	0.071	0.165	0.118	0.0245
307.834	0.138749	0.1445	0.0732	0.167	0.12	0.0245
307.935	0.14011	0.145923	0.0755	0.169	0.122	0.0239
308.036	0.141036	0.146911	0.0778	0.17	0.124	0.0231
308.137	0.142576	0.148513	0.0801	0.171	0.126	0.023
308.238	0.144543	0.150542	0.0824	0.172	0.127	0.0235
308.339	0.145678	0.151739	0.0848	0.172	0.128	0.0233
308.44	0.146155	0.152278	0.0872	0.172	0.13	0.0227
308.541	0.146529	0.152714	0.0896	0.172	0.131	0.022
308.643	0.147141	0.153388	0.092	0.171	0.132	0.0218
308.744	0.147259	0.153567	0.0944	0.17	0.132	0.0213
308.845	0.146586	0.152957	0.0968	0.169	0.133	0.0201
308.946	0.14604	0.152472	0.0992	0.168	0.133	0.0191
309.047	0.14523	0.151724	0.102	0.166	0.134	0.0181
309.148	0.144156	0.150711	0.104	0.164	0.134	0.0169
309.249	0.143473	0.15009	0.106	0.161	0.134	0.0163
309.35	0.14259	0.149269	0.108	0.159	0.134	0.0155
309.451	0.141491	0.148231	0.111	0.156	0.134	0.0147
309.552	0.140855	0.147657	0.113	0.154	0.133	0.0144
309.654	0.139914	0.146777	0.115	0.151	0.133	0.0139
309.755	0.138215	0.14514	0.117	0.148	0.132	0.0127
309.856	0.136884	0.143871	0.119	0.145	0.132	0.0119
309.957	0.136133	0.143181	0.121	0.142	0.131	0.0118
310.058	0.135011	0.14212	0.123	0.138	0.131	0.0113
310.159	0.133692	0.140863	0.125	0.135	0.13	0.0107
310.26	0.132938	0.14017	0.127	0.132	0.13	0.0106
310.361	0.132283	0.139577	0.128	0.129	0.129	0.0107
310.462	0.131456	0.138811	0.13	0.127	0.128	0.0105
310.563	0.13078	0.138196	0.132	0.124	0.128	0.0105
310.664	0.129863	0.13734	0.133	0.121	0.127	0.0102
310.766	0.129086	0.136625	0.134	0.119	0.127	0.01
310.867	0.128452	0.136052	0.136	0.117	0.126	0.00993
310.968	0.12755	0.135211	0.137	0.115	0.126	0.00949
311.069	0.126307	0.134029	0.138	0.113	0.125	0.00863
311.17	0.124796	0.132579	0.139	0.112	0.125	0.00745
311.271	0.124272	0.132116	0.139	0.111	0.125	0.00717
311.372	0.124602	0.132508	0.14	0.11	0.125	0.00763
311.473	0.124653	0.132619	0.141	0.109	0.125	0.00772
311.574	0.124133	0.132161	0.141	0.109	0.125	0.00714
311.675	0.123691	0.13178	0.141	0.109	0.125	0.00653
311.777	0.123595	0.131744	0.142	0.11	0.126	0.00614
311.878	0.123496	0.131706	0.142	0.11	0.126	0.00563
311.979	0.123793	0.132064	0.142	0.111	0.127	0.00541
312.08	0.124806	0.133138	0.142	0.113	0.127	0.00581
312.181	0.125856	0.134249	0.142	0.115	0.128	0.00612
312.282	0.126155	0.134609	0.141	0.117	0.129	0.00556
312.383	0.126751	0.135265	0.141	0.119	0.13	0.00519
312.484	0.12803	0.136605	0.14	0.122	0.131	0.00538
312.585	0.128895	0.137531	0.14	0.125	0.132	0.00508
312.686	0.129926	0.138622	0.139	0.128	0.134	0.00482
312.787	0.132011	0.140768	0.139	0.132	0.135	0.00554
312.889	0.134277	0.143094	0.138	0.136	0.137	0.00634
312.99	0.135668	0.144546	0.137	0.14	0.138	0.0062
313.091	0.136841	0.145779	0.136	0.144	0.14	0.00578
313.192	0.138678	0.147677	0.135	0.149	0.142	0.00595
313.293	0.140564	0.149623	0.134	0.153	0.144	0.00612
313.394	0.141569	0.150689	0.133	0.158	0.145	0.00536
313.495	0.142438	0.151618	0.131	0.163	0.147	0.00447
313.596	0.144032	0.153272	0.13	0.168	0.149	0.00427
313.697	0.145872	0.155173	0.129	0.173	0.151	0.0043
313.798	0.147894	0.157255	0.128	0.178	0.153	0.00455
313.9	0.149509	0.158929	0.126	0.183	0.155	0.0044
314.001	0.150754	0.160235	0.125	0.188	0.156	0.00391
314.102	0.15268	0.162221	0.124	0.192	0.158	0.00417
314.203	0.15446	0.164061	0.122	0.197	0.16	0.00434
314.304	0.155527	0.165188	0.121	0.202	0.161	0.00386
314.405	0.156811	0.166532	0.12	0.206	0.163	0.00371
314.506	0.158646	0.168427	0.118	0.21	0.164	0.00418
314.607	0.160371	0.170212	0.117	0.214	0.166	0.00469
314.708	0.161697	0.171598	0.116	0.218	0.167	0.00487
314.809	0.162697	0.172657	0.114	0.221	0.168	0.00488
314.91	0.162622	0.172642	0.113	0.224	0.169	0.00397
315.012	0.162168	0.172248	0.112	0.227	0.169	0.0028
315.113	0.163057	0.173197	0.11	0.23	0.17	0.00315
315.214	0.164884	0.175083	0.109	0.232	0.171	0.00456
315.315	0.16684	0.177099	0.108	0.233	0.171	0.00627
315.416	0.16892	0.179238	0.107	0.235	0.171	0.00829
315.517	0.170131	0.180509	0.106	0.236	0.171	0.00958
315.618	0.170512	0.180949	0.105	0.237	0.171	0.0102
315.719	0.171002	0.181498	0.104	0.237	0.17	0.0111
315.82	0.170748	0.181304	0.103	0.237	0.17	0.0114
315.921	0.170227	0.180843	0.102	0.236	0.169	0.0116
316.023	0.170659	0.181334	0.102	0.235	0.169	0.0128
316.124	0.171498	0.182232	0.101	0.234	0.168	0.0147
316.225	0.171855	0.182648	0.1	0.233	0.167	0.0161
316.326	0.171354	0.182207	0.0997	0.231	0.165	0.0168
316.427	0.17091	0.181821	0.0992	0.229	0.164	0.0177
316.528	0.171304	0.182275	0.0987	0.227	0.163	0.0195
316.629	0.171135	0.182165	0.0983	0.224	0.161	0.0208
316.73	0.170291	0.181379	0.098	0.222	0.16	0.0215
316.831	0.17029	0.181438	0.0978	0.219	0.158	0.0231
316.932	0.170732	0.181938	0.0976	0.216	0.157	0.0252
317.034	0.170512	0.181777	0.0975	0.213	0.155	0.0267
317.135	0.169767	0.181091	0.0975	0.209	0.153	0.0276
317.236	0.169151	0.180533	0.0975	0.206	0.152	0.0287
317.337	0.168843	0.180284	0.0976	0.203	0.15	0.0301
317.438	0.168926	0.180426	0.0978	0.199	0.149	0.0318
317.539	0.16845	0.180008	0.098	0.196	0.147	0.033
317.64	0.167084	0.178701	0.0983	0.193	0.146	0.0332
317.741	0.165906	0.177581	0.0987	0.19	0.144	0.0335
317.842	0.164728	0.176462	0.0991	0.186	0.143	0.0337
317.943	0.16351	0.175302	0.0996	0.183	0.141	0.0339
318.044	0.162828	0.174678	0.1	0.18	0.14	0.0345
318.146	0.1625	0.174409	0.101	0.177	0.139	0.0353
318.247	0.161879	0.173846	0.101	0.175	0.138	0.0357
318.348	0.160549	0.172573	0.102	0.172	0.137	0.0354
318.449	0.159596	0.171679	0.103	0.17	0.136	0.0353
318.55	0.159255	0.171396	0.104	0.168	0.136	0.0356
318.651	0.15801	0.170209	0.105	0.166	0.135	0.035
318.752	0.156531	0.168787	0.106	0.164	0.135	0.034
318.853	0.156429	0.168743	0.107	0.162	0.135	0.0342
318.954	0.156956	0.169329	0.108	0.161	0.134	0.035
319.055	0.157113	0.169543	0.109	0.159	0.134	0.0352
319.157	0.157368	0.169856	0.11	0.158	0.134	0.0354
319.258	0.157809	0.170355	0.112	0.158	0.135	0.0357
319.359	0.158264	0.170867	0.113	0.157	0.135	0.0359
319.46	0.158893	0.171554	0.115	0.156	0.135	0.0361
319.561	0.159214	0.171932	0.116	0.156	0.136	0.0359
319.662	0.159064	0.171839	0.118	0.156	0.137	0.0351
319.763	0.159337	0.17217	0.119	0.156	0.138	0.0345
319.864	0.160412	0.173303	0.121	0.156	0.139	0.0347
319.965	0.161504	0.174452	0.123	0.157	0.14	0.0348
320.066	0.162643	0.175648	0.124	0.157	0.141	0.0348
320.167	0.164533	0.177595	0.126	0.158	0.142	0.0355
320.269	0.166161	0.17928	0.128	0.159	0.144	0.0358
320.37	0.166918	0.180094	0.13	0.16	0.145	0.035
320.471	0.168188	0.181421	0.132	0.161	0.147	0.0347
320.572	0.170224	0.183514	0.134	0.162	0.148	0.0351
320.673	0.171799	0.185146	0.137	0.164	0.15	0.0349
320.774	0.173094	0.186498	0.139	0.165	0.152	0.0343
320.875	0.17448	0.18794	0.141	0.167	0.154	0.0338
320.976	0.17551	0.189027	0.144	0.169	0.156	0.0327
321.077	0.177317	0.190891	0.147	0.171	0.159	0.0324
321.178	0.180652	0.194282	0.149	0.173	0.161	0.0334
321.28	0.184249	0.197937	0.152	0.175	0.163	0.0347
321.381	0.187189	0.200933	0.155	0.177	0.166	0.0351
321.482	0.189776	0.203576	0.158	0.179	0.168	0.0352
321.583	0.192383	0.20624	0.161	0.181	0.171	0.0351
321.684	0.194918	0.20883	0.164	0.184	0.174	0.0349
321.785	0.197199	0.211168	0.167	0.186	0.177	0.0343
321.886	0.198933	0.212958	0.171	0.189	0.18	0.033
321.987	0.200239	0.21432	0.174	0.192	0.183	0.0312
322.088	0.202091	0.216228	0.178	0.195	0.186	0.0299
322.189	0.204789	0.218982	0.182	0.198	0.19	0.0293
322.29	0.207285	0.221534	0.186	0.201	0.193	0.0284
322.392	0.209303	0.223608	0.19	0.204	0.197	0.0268
322.493	0.21157	0.225931	0.194	0.207	0.2	0.0255
322.594	0.214146	0.228562	0.198	0.211	0.204	0.0242
322.695	0.216802	0.231274	0.202	0.214	0.208	0.023
322.796	0.220227	0.234754	0.207	0.218	0.212	0.0224
322.897	0.224658	0.239241	0.212	0.222	0.217	0.0226
322.998	0.229315	0.243953	0.216	0.225	0.221	0.023
323.099	0.234081	0.248775	0.221	0.229	0.225	0.0233
323.2	0.238444	0.253193	0.227	0.234	0.23	0.0231
323.301	0.242313	0.257117	0.232	0.238	0.235	0.0223
323.403	0.245756	0.260615	0.237	0.242	0.24	0.0209
323.504	0.247626	0.262541	0.243	0.247	0.245	0.0177
323.605	0.24867	0.26364	0.248	0.252	0.25	0.0136
323.706	0.250007	0.265031	0.254	0.257	0.255	0.00961
323.807	0.251035	0.266115	0.26	0.262	0.261	0.00516
323.908	0.252115	0.267249	0.266	0.267	0.267	0.000624
324.009	0.254223	0.269412	0.272	0.273	0.272	-0.00306
324.11	0.257343	0.272587	0.278	0.279	0.279	-0.00591
324.211	0.260724	0.276022	0.285	0.285	0.285	-0.00865
324.312	0.264764	0.280116	0.291	0.291	0.291	-0.0109
324.413	0.270604	0.286012	0.297	0.298	0.298	-0.0115
324.515	0.277529	0.292991	0.304	0.305	0.304	-0.0113
324.616	0.284536	0.300052	0.311	0.312	0.311	-0.011
324.717	0.290926	0.306497	0.317	0.319	0.318	-0.0117
324.818	0.296509	0.312134	0.324	0.327	0.325	-0.0132
324.919	0.301325	0.317003	0.33	0.335	0.333	-0.0157
325.02	0.304364	0.320097	0.337	0.344	0.34	-0.0202
325.121	0.305386	0.321173	0.344	0.352	0.348	-0.0269
325.222	0.305886	0.321727	0.35	0.362	0.356	-0.0342
325.323	0.307182	0.323077	0.357	0.371	0.364	-0.0409
325.424	0.308931	0.324879	0.363	0.381	0.372	-0.0473
325.526	0.311235	0.327236	0.37	0.392	0.381	-0.0534
325.627	0.31547	0.331525	0.376	0.403	0.389	-0.0577
325.728	0.322072	0.338181	0.382	0.414	0.398	-0.0597
325.829	0.330137	0.3463	0.388	0.426	0.407	-0.0604
325.93	0.339037	0.355253	0.393	0.438	0.416	-0.0604
326.031	0.348949	0.365219	0.399	0.451	0.425	-0.0596
326.132	0.359109	0.375431	0.404	0.464	0.434	-0.0586
326.233	0.367882	0.384258	0.409	0.478	0.443	-0.0591
326.334	0.374933	0.391361	0.413	0.492	0.453	-0.0614
326.435	0.380612	0.397094	0.417	0.507	0.462	-0.0651
326.536	0.38439	0.400925	0.421	0.522	0.472	-0.0709
326.638	0.386073	0.402661	0.425	0.538	0.481	-0.0787
326.739	0.387428	0.404069	0.428	0.554	0.491	-0.0868
326.84	0.390125	0.406819	0.43	0.571	0.5	-0.0936
326.941	0.394003	0.410749	0.432	0.588	0.51	-0.0992
327.042	0.399176	0.415974	0.434	0.605	0.519	-0.103
327.143	0.406521	0.423372	0.435	0.623	0.529	-0.105
327.244	0.416456	0.43336	0.435	0.64	0.538	-0.104
327.345	0.4289	0.445856	0.435	0.658	0.547	-0.101
327.446	0.442332	0.459339	0.434	0.677	0.555	-0.0961
327.547	0.455646	0.472706	0.433	0.695	0.564	-0.0912
327.649	0.468454	0.485566	0.431	0.713	0.572	-0.0864
327.75	0.479308	0.496472	0.429	0.731	0.58	-0.0832
327.851	0.487619	0.504835	0.425	0.749	0.587	-0.0821
327.952	0.49381	0.511078	0.421	0.766	0.594	-0.0826
328.053	0.498995	0.516314	0.417	0.783	0.6	-0.0836
328.154	0.503626	0.520997	0.411	0.8	0.605	-0.0845
328.255	0.50687	0.524293	0.405	0.815	0.61	-0.086
328.356	0.509346	0.52682	0.398	0.83	0.614	-0.0876
328.457	0.5126	0.530125	0.391	0.844	0.618	-0.0875
328.558	0.517011	0.534588	0.383	0.857	0.62	-0.0854
328.659	0.522241	0.539869	0.374	0.869	0.621	-0.0814
328.761	0.528953	0.546633	0.364	0.879	0.622	-0.0749
328.862	0.536883	0.554614	0.354	0.888	0.621	-0.0661
328.963	0.544453	0.562234	0.343	0.895	0.619	-0.0564
329.064	0.550263	0.568096	0.331	0.9	0.615	-0.0473
329.165	0.552074	0.569957	0.319	0.902	0.611	-0.0407
329.266	0.549122	0.567056	0.306	0.903	0.605	-0.0375
329.367	0.541258	0.559243	0.293	0.901	0.597	-0.0378
329.468	0.527563	0.545599	0.279	0.897	0.588	-0.0423
329.569	0.509089	0.527175	0.264	0.89	0.577	-0.05
329.67	0.487728	0.505865	0.249	0.881	0.565	-0.0589
329.772	0.463486	0.481673	0.233	0.868	0.551	-0.069
329.873	0.43717	0.455407	0.218	0.852	0.535	-0.0794
329.974	0.409711	0.427999	0.201	0.833	0.517	-0.0892
330.075	0.380781	0.399119	0.185	0.811	0.498	-0.0986
330.176	0.351489	0.369876	0.168	0.785	0.476	-0.107
330.277	0.322257	0.340695	0.151	0.756	0.453	-0.113
330.378	0.291434	0.309921	0.133	0.723	0.428	-0.118
330.479	0.257593	0.27613	0.116	0.687	0.401	-0.125
330.58	0.220889	0.239476	0.0985	0.646	0.373	-0.133
330.681	0.180685	0.199321	0.081	0.603	0.342	-0.143
330.782	0.135174	0.15386	0.0634	0.555	0.309	-0.156
330.884	0.0842063	0.102942	0.046	0.504	0.275	-0.172
330.985	0.0290247	0.0478095	0.0286	0.45	0.239	-0.191
331.086	-0.0302581	-0.0114241	0.0114	0.391	0.201	-0.213
331.187	-0.0925778	-0.0736947	-0.00563	0.33	0.162	-0.236
331.288	-0.155079	-0.136147	-0.0224	0.265	0.121	-0.257
331.389	-0.217175	-0.198193	-0.0389	0.196	0.0787	-0.277
331.49	-0.279268	-0.260238	-0.055	0.125	0.0349	-0.295
331.591	-0.340121	-0.321042	-0.0708	0.0504	-0.0102	-0.311
331.692	-0.398432	-0.379304	-0.0861	-0.0267	-0.0564	-0.323
331.793	-0.4543	-0.435124	-0.101	-0.106	-0.104	-0.331
331.895	-0.508078	-0.488853	-0.116	-0.188	-0.152	-0.337
331.996	-0.559715	-0.540442	-0.13	-0.272	-0.201	-0.339
332.097	-0.610073	-0.590752	-0.143	-0.358	-0.251	-0.34
332.198	-0.659278	-0.639909	-0.156	-0.446	-0.301	-0.339
332.299	-0.70814	-0.688722	-0.168	-0.534	-0.351	-0.338
332.4	-0.758954	-0.739488	-0.18	-0.623	-0.402	-0.338
332.501	-0.811437	-0.791923	-0.191	-0.713	-0.452	-0.34
332.602	-0.864731	-0.84517	-0.202	-0.803	-0.503	-0.343
332.703	-0.918573	-0.898964	-0.212	-0.893	-0.553	-0.346
332.804	-0.972233	-0.952576	-0.222	-0.982	-0.602	-0.351
332.905	-1.02326	-1.00356	-0.231	-1.07	-0.651	-0.353
333.007	-1.06839	-1.04864	-0.24	-1.16	-0.698	-0.35
333.108	-1.10705	-1.08726	-0.248	-1.24	-0.745	-0.343
333.209	-1.13987	-1.12002	-0.256	-1.32	-0.79	-0.33
333.31	-1.1659	-1.14601	-0.263	-1.4	-0.833	-0.313
333.411	-1.18453	-1.16459	-0.27	-1.48	-0.875	-0.289
333.512	-1.19791	-1.17792	-0.276	-1.55	-0.915	-0.263
333.613	-1.20795	-1.18792	-0.282	-1.62	-0.953	-0.235
333.714	-1.21495	-1.19487	-0.288	-1.69	-0.989	-0.206
333.815	-1.21937	-1.19924	-0.293	-1.75	-1.02	-0.177
333.916	-1.22231	-1.20213	-0.299	-1.81	-1.05	-0.149
334.018	-1.22429	-1.20406	-0.304	-1.86	-1.08	-0.123
334.119	-1.22491	-1.20465	-0.309	-1.91	-1.11	-0.0975
334.22	-1.22476	-1.20445	-0.314	-1.95	-1.13	-0.0746
334.321	-1.22305	-1.20269	-0.319	-1.98	-1.15	-0.0529
334.422	-1.21817	-1.19776	-0.324	-2.01	-1.17	-0.031
334.523	-1.2096	-1.18915	-0.329	-2.03	-1.18	-0.00838
334.624	-1.19618	-1.17568	-0.334	-2.05	-1.19	0.0161
334.725	-1.17707	-1.15653	-0.339	-2.06	-1.2	0.0434
334.826	-1.15298	-1.13239	-0.345	-2.07	-1.21	0.0727
334.927	-1.12556	-1.10493	-0.351	-2.06	-1.21	0.102
335.028	-1.09584	-1.07516	-0.357	-2.06	-1.21	0.132
335.13	-1.0643	-1.04357	-0.363	-2.04	-1.2	0.16
335.231	-1.03276	-1.01199	-0.37	-2.03	-1.2	0.185
335.332	-1.0027	-0.981882	-0.377	-2	-1.19	0.207
335.433	-0.974005	-0.953142	-0.384	-1.97	-1.18	0.225
335.534	-0.946115	-0.925208	-0.392	-1.94	-1.16	0.24
335.635	-0.919631	-0.898678	-0.4	-1.9	-1.15	0.251
335.736	-0.894946	-0.873949	-0.409	-1.86	-1.13	0.258
335.837	-0.870026	-0.848985	-0.418	-1.81	-1.11	0.264
335.938	-0.844097	-0.823011	-0.427	-1.76	-1.09	0.27
336.039	-0.817579	-0.796448	-0.437	-1.71	-1.07	0.275
336.141	-0.790633	-0.769458	-0.447	-1.65	-1.05	0.279
336.242	-0.763321	-0.742101	-0.458	-1.59	-1.02	0.282
336.343	-0.734999	-0.713735	-0.469	-1.53	-0.999	0.285
336.444	-0.706471	-0.685163	-0.48	-1.47	-0.974	0.288
336.545	-0.678097	-0.656745	-0.492	-1.4	-0.948	0.291
336.646	-0.649612	-0.628216	-0.503	-1.34	-0.921	0.293
336.747	-0.622549	-0.60111	-0.515	-1.27	-0.895	0.294
336.848	-0.597537	-0.576054	-0.528	-1.21	-0.869	0.293
336.949	-0.573666	-0.552139	-0.54	-1.15	-0.843	0.291
337.05	-0.551391	-0.52982	-0.553	-1.08	-0.817	0.287
337.151	-0.531622	-0.510008	-0.565	-1.02	-0.792	0.282
337.253	-0.514586	-0.49293	-0.578	-0.957	-0.767	0.274
337.354	-0.499451	-0.477751	-0.59	-0.896	-0.743	0.266
337.455	-0.484959	-0.463216	-0.602	-0.838	-0.72	0.257
337.556	-0.471218	-0.449433	-0.615	-0.781	-0.698	0.248
337.657	-0.458022	-0.436193	-0.627	-0.726	-0.676	0.24
337.758	-0.44518	-0.423308	-0.638	-0.673	-0.655	0.232
337.859	-0.432521	-0.410607	-0.649	-0.622	-0.636	0.225
337.96	-0.41993	-0.397973	-0.66	-0.574	-0.617	0.219
338.061	-0.409224	-0.387225	-0.67	-0.528	-0.599	0.212
338.162	-0.401207	-0.379165	-0.68	-0.484	-0.582	0.203
338.264	-0.394216	-0.372132	-0.689	-0.443	-0.566	0.194
338.365	-0.387025	-0.364899	-0.698	-0.404	-0.551	0.186
338.466	-0.380458	-0.358291	-0.706	-0.368	-0.537	0.179
338.567	-0.375451	-0.353242	-0.713	-0.334	-0.524	0.17
338.668	-0.371312	-0.349061	-0.719	-0.303	-0.511	0.162
338.769	-0.367123	-0.344831	-0.725	-0.273	-0.499	0.154
338.87	-0.362499	-0.340165	-0.73	-0.246	-0.488	0.148
338.971	-0.357743	-0.335368	-0.733	-0.221	-0.477	0.142
339.072	-0.353199	-0.330783	-0.736	-0.198	-0.467	0.136
339.173	-0.347505	-0.325048	-0.738	-0.177	-0.458	0.133
339.274	-0.339824	-0.317326	-0.739	-0.158	-0.449	0.131
339.376	-0.331451	-0.308912	-0.74	-0.14	-0.44	0.131
339.477	-0.324066	-0.301486	-0.739	-0.125	-0.432	0.13
339.578	-0.318845	-0.296224	-0.737	-0.11	-0.424	0.127
339.679	-0.314927	-0.292265	-0.734	-0.0972	-0.416	0.123
339.78	-0.311049	-0.288347	-0.731	-0.0855	-0.408	0.12
339.881	-0.307117	-0.284374	-0.726	-0.075	-0.4	0.116
339.982	-0.302681	-0.279898	-0.72	-0.0657	-0.393	0.113
340.083	-0.297507	-0.274684	-0.714	-0.0573	-0.386	0.111
340.184	-0.292394	-0.269531	-0.706	-0.0499	-0.378	0.109
340.285	-0.287534	-0.264631	-0.698	-0.0434	-0.371	0.106
340.387	-0.28177	-0.258827	-0.689	-0.0376	-0.363	0.105
340.488	-0.275759	-0.252777	-0.679	-0.0324	-0.356	0.103
340.589	-0.270472	-0.24745	-0.669	-0.028	-0.348	0.101
340.69	-0.265017	-0.241956	-0.657	-0.024	-0.341	0.0987
340.791	-0.25974	-0.23664	-0.645	-0.0206	-0.333	0.0964
340.892	-0.254959	-0.231819	-0.633	-0.0176	-0.325	0.0934
340.993	-0.249766	-0.226587	-0.62	-0.015	-0.317	0.0907
341.094	-0.244384	-0.221166	-0.606	-0.0128	-0.309	0.0882
341.195	-0.239277	-0.21602	-0.592	-0.0108	-0.301	0.0852
341.296	-0.23429	-0.210995	-0.577	-0.00918	-0.293	0.0821
341.398	-0.22931	-0.205976	-0.562	-0.00773	-0.285	0.0789
341.499	-0.223799	-0.200427	-0.547	-0.0065	-0.277	0.0761
341.6	-0.218105	-0.194694	-0.531	-0.00548	-0.268	0.0735
341.701	-0.21295	-0.189501	-0.515	-0.00458	-0.26	0.0703
341.802	-0.207934	-0.184446	-0.499	-0.00383	-0.251	0.067
341.903	-0.203013	-0.179488	-0.483	-0.00318	-0.243	0.0635
342.004	-0.197901	-0.174338	-0.467	-0.00265	-0.235	0.0603
342.105	-0.191811	-0.16821	-0.45	-0.0022	-0.226	0.058
342.206	-0.185455	-0.161817	-0.434	-0.0018	-0.218	0.056
342.307	-0.180002	-0.156326	-0.418	-0.0015	-0.21	0.0532
342.408	-0.174849	-0.151136	-0.401	-0.00123	-0.201	0.0502
342.51	-0.169124	-0.145373	-0.385	-0.001	-0.193	0.0478
342.611	-0.163096	-0.139308	-0.369	-0.000825	-0.185	0.0458
342.712	-0.157026	-0.133201	-0.354	-0.000675	-0.177	0.044
342.813	-0.151467	-0.127605	-0.338	-0.00055	-0.169	0.0418
342.914	-0.146744	-0.122846	-0.323	-0.00045	-0.162	0.0389
343.015	-0.142205	-0.11827	-0.308	-0.00035	-0.154	0.0359
343.116	-0.137408	-0.113436	-0.293	-0.0003	-0.147	0.0334
343.217	-0.132488	-0.10848	-0.279	-0.000233	-0.14	0.0312
343.318	-0.127759	-0.103715	-0.265	-0.000187	-0.133	0.029
343.419	-0.123617	-0.0995369	-0.252	-0.00015	-0.126	0.0263
343.521	-0.119592	-0.0954756	-0.238	-0.00012	-0.119	0.0238
343.622	-0.115127	-0.0909741	-0.226	-9.56e-05	-0.113	0.0219
343.723	-0.110466	-0.0862774	-0.213	-7.6e-05	-0.107	0.0204
343.824	-0.105266	-0.0810424	-0.201	-6.02e-05	-0.101	0.0197
343.925	-0.0999473	-0.0756879	-0.19	-4.76e-05	-0.095	0.0193
344.026	-0.0955187	-0.0712239	-0.179	-3.76e-05	-0.0894	0.0182
344.127	-0.0915054	-0.0671752	-0.168	-2.95e-05	-0.0841	0.0169
344.228	-0.0876581	-0.0632927	-0.158	-2.32e-05	-0.079	0.0157
344.329	-0.0845244	-0.060124	-0.148	-1.81e-05	-0.0741	0.0139
344.43	-0.0815067	-0.0570715	-0.139	-1.42e-05	-0.0694	0.0123
344.531	-0.0783136	-0.0538436	-0.13	-1.1e-05	-0.0649	0.0111
344.633	-0.0751065	-0.0506019	-0.121	-8.56e-06	-0.0607	0.01
344.734	-0.071383	-0.0468438	-0.113	-6.63e-06	-0.0566	0.00976
344.835	-0.0677588	-0.0431853	-0.106	-5.12e-06	-0.0528	0.00959
344.936	-0.0647549	-0.0401471	-0.0983	-3.94e-06	-0.0491	0.00898
345.037	-0.0619841	-0.0373422	-0.0914	-3.03e-06	-0.0457	0.00833
345.138	-0.0595873	-0.0349114	-0.0848	-2.32e-06	-0.0424	0.00751
345.239	-0.0572931	-0.0325833	-0.0787	-1.78e-06	-0.0393	0.00674
345.34	-0.0549771	-0.0302336	-0.0729	-1.35e-06	-0.0365	0.00622
345.441	-0.0536377	-0.0288606	-0.0674	-1.03e-06	-0.0337	0.00484
345.542	-0.0527762	-0.0279657	-0.0623	-7.81e-07	-0.0312	0.00318
345.644	-0.0507496	-0.0259057	-0.0575	-5.91e-07	-0.0288	0.00284
345.745	-0.0479643	-0.0230872	-0.053	-4.46e-07	-0.0265	0.00341
345.846	-0.0459172	-0.021007	-0.0488	-3.35e-07	-0.0244	0.00339
345.947	-0.044758	-0.0198149	-0.0449	-2.52e-07	-0.0224	0.00261
346.048	-0.0432767	-0.0183008	-0.0412	-1.89e-07	-0.0206	0.0023
346.149	-0.0415933	-0.0165847	-0.0378	-1.41e-07	-0.0189	0.00229
346.25	-0.0402591	-0.0152179	-0.0346	-1.05e-07	-0.0173	0.00208
346.351	-0.0386034	-0.0135299	-0.0317	-7.79e-08	-0.0158	0.0023
346.452	-0.037592	-0.0124862	-0.0289	-5.77e-08	-0.0145	0.00196
346.553	-0.0378084	-0.0126704	-0.0264	-4.27e-08	-0.0132	0.00053
346.654	-0.0383008	-0.0131308	-0.0241	-3.15e-08	-0.012	-0.00111
346.756	-0.0385319	-0.0133301	-0.0219	-2.31e-08	-0.011	-0.00238
346.857	-0.0377286	-0.012495	-0.0199	-1.7e-08	-0.00995	-0.00254
346.958	-0.0361898	-0.0109246	-0.0181	-1.24e-08	-0.00905	-0.00187
347.059	-0.0349352	-0.0096385	-0.0164	-9.05e-09	-0.0082	-0.00144
347.16	-0.0342054	-0.0088774	-0.0149	-6.59e-09	-0.00743	-0.00145
347.261	-0.0335635	-0.0082043	-0.0135	-4.78e-09	-0.00673	-0.00148
347.362	-0.0325532	-0.007163	-0.0122	-3.46e-09	-0.00608	-0.00109
347.463	-0.0323647	-0.0069435	-0.011	-2.5e-09	-0.00548	-0.00147
347.564	-0.0330557	-0.0076037	-0.00988	-1.8e-09	-0.00495	-0.00265
347.665	-0.0325954	-0.0071128	-0.0089	-1.29e-09	-0.00445	-0.00266
347.767	-0.0314603	-0.0059472	-0.008	-9.27e-10	-0.004	-0.00195
347.868	-0.031161	-0.0056175	-0.0072	-6.62e-10	-0.0036	-0.00202
347.969	-0.0316128	-0.006039	-0.00645	-4.72e-10	-0.00323	-0.00281
348.07	-0.0324085	-0.0068047	-0.00578	-3.36e-10	-0.0029	-0.0039
348.171	-0.0329677	-0.0073339	-0.00518	-2.38e-10	-0.00258	-0.00476
348.272	-0.0330604	-0.0073968	-0.00463	-1.68e-10	-0.0023	-0.0051
348.373	-0.0331191	-0.0074258	-0.00413	-1.19e-10	-0.00208	-0.00535
348.474	-0.033357	-0.0076342	-0.00368	-8.35e-11	-0.00185	-0.00578
348.575	-0.0336024	-0.0078501	-0.00328	-5.86e-11	-0.00165	-0.0062
348.676	-0.0332894	-0.0075078	-0.00293	-4.1e-11	-0.00145	-0.00606
348.777	-0.0318268	-0.0060161	-0.0026	-2.87e-11	-0.0013	-0.00472
348.879	-0.0300656	-0.004226	-0.0023	-2e-11	-0.00115	-0.00308
348.98	-0.0292328	-0.0033643	-0.00203	-1.39e-11	-0.00103	-0.00234
349.081	-0.0287889	-0.0028917	-0.0018	-9.6e-12	-0.0009	-0.00199
349.182	-0.0281648	-0.002239	-0.0016	-6.64e-12	-0.0008	-0.00144
349.283	-0.0277453	-0.0017911	-0.0014	-4.57e-12	-0.0007	-0.00109
349.384	-0.0272002	-0.0012178	-0.00125	-3.14e-12	-0.000625	-0.000593
349.485	-0.026733	-0.0007225	-0.0011	-2.16e-12	-0.00055	-0.000172
349.586	-0.026477	-0.0004385	-0.00095	-1.47e-12	-0.000475	3.65e-05
349.687	-0.0260508	1.55529e-05	-0.00085	-1.01e-12	-0.000425	0.000441
349.788	-0.0262523	-0.0001582	-0.00075	-6.84e-13	-0.000375	0.000217
349.89	-0.0272083	-0.0010867	-0.00065	-4.64e-13	-0.000325	-0.000762
349.991	-0.0280025	-0.0018534	-0.000575	-3.14e-13	-0.000275	-0.00158
350.092	-0.0283387	-0.0021624	-0.0005	-2.12e-13	-0.000249	-0.00191
350.193	-0.0284128	-0.0022093	-0.000425	-1.43e-13	-0.000217	-0.00199
350.294	-0.0281709	-0.0019405	-0.000375	-9.6e-14	-0.00019	-0.00175
350.395	-0.0279668	-0.0017095	-0.000325	-6.44e-14	-0.000165	-0.00154
350.496	-0.0280112	-0.0017273	-0.0003	-4.29e-14	-0.000144	-0.00158
350.597	-0.0278735	-0.0015629	-0.00025	-2.9e-14	-0.000125	-0.00144
350.698	-0.0276287	-0.0012918	-0.000217	-1.91e-14	-0.000109	-0.00118
350.799	-0.0273471	-0.0009839	-0.000188	-1.25e-14	-9.42e-05	-0.00089
350.9	-0.026746	-0.0003567	-0.000163	-8.25e-15	-8.16e-05	-0.000275
351.002	-0.0262086	0.00020661	-0.000141	-5.46e-15	-7.06e-05	0.000277
351.103	-0.0260579	0.00038317	-0.000122	-3.57e-15	-6.1e-05	0.000444
351.204	-0.0265254	-5.87e-05	-0.000105	-2.44e-15	-5.26e-05	-6.08e-06
351.305	-0.0274042	-0.000912	-9.07e-05	-1.6e-15	-4.54e-05	-0.000867
351.406	-0.0279159	-0.0013983	-7.81e-05	-9.24e-16	-3.9e-05	-0.00136
351.507	-0.0276246	-0.0010818	-6.72e-05	-6.73e-16	-3.36e-05	-0.00105
351.608	-0.0261038	0.00046404	-5.77e-05	-4.17e-16	-2.88e-05	0.000493
351.709	-0.0245623	0.00203048	-4.95e-05	-2.26e-16	-2.47e-05	0.00206
351.81	-0.0238149	0.00280268	-4.24e-05	-5.03e-17	-2.12e-05	0.00282
351.911	-0.022944	0.0036982	-3.63e-05	-1.63e-16	-1.81e-05	0.00372
352.013	-0.0225904	0.00407632	-3.1e-05	-4.71e-17	-1.55e-05	0.00409
352.114	-0.0230339	0.00365714	-2.65e-05	7.54e-17	-1.32e-05	0.00367
352.215	-0.0235283	0.00318687	-2.26e-05	-8.64e-17	-1.13e-05	0.0032
352.316	-0.0241646	0.00257462	-1.92e-05	6.94e-17	-9.61e-06	0.00258
352.417	-0.0248662	0.00189691	-1.64e-05	-7.54e-17	-8.18e-06	0.00191
352.518	-0.0251476	0.00163925	-1.39e-05	7.54e-17	-6.95e-06	0.00165
352.619	-0.024648	0.00216232	-1.18e-05	-6.14e-17	-5.9e-06	0.00217
352.72	-0.0250716	0.00176218	-1e-05	6.02e-17	-5e-06	0.00177
352.821	-0.0266065	0.00025057	-8.46e-06	-5.66e-17	-4.23e-06	0.000255
352.922	-0.026919	-3.88e-05	-7.16e-06	3.77e-17	-3.58e-06	-3.52e-05
353.023	-0.0266991	0.00020399	-6.05e-06	1.26e-17	-3.02e-06	0.000207
353.125	-0.0266814	0.00024453	-5.1e-06	6.91e-17	-2.55e-06	0.000247
353.226	-0.0263817	0.00056693	-4.3e-06	2.57e-17	-2.15e-06	0.000569
353.327	-0.0262797	0.00069139	-3.62e-06	1.7e-16	-1.81e-06	0.000693
353.428	-0.0263426	0.00065086	-3.04e-06	2.82e-17	-1.52e-06	0.000652
353.529	-0.0264781	0.00053751	-2.55e-06	-5.81e-18	-1.28e-06	0.000539
353.63	-0.0271296	-9.19e-05	-2.14e-06	-1.13e-16	-1.07e-06	-9.08e-05
353.731	-0.0281977	-0.0011382	-1.79e-06	1.12e-16	-8.96e-07	-0.00114
353.832	-0.0291015	-0.0020203	-1.5e-06	1.75e-16	-7.5e-07	-0.00202
353.933	-0.0297028	-0.0025999	-1.25e-06	-1.26e-17	-6.26e-07	-0.0026
354.034	-0.0301522	-0.003028	-1.05e-06	2.51e-17	-5.23e-07	-0.00303
354.136	-0.0305028	-0.0033573	-8.72e-07	8.8e-17	-4.36e-07	-0.00336
354.237	-0.0312113	-0.0040447	-7.26e-07	9.43e-17	-3.63e-07	-0.00404
354.338	-0.0318805	-0.0046929	-6.03e-07	1.38e-17	-3.02e-07	-0.00469
354.439	-0.0314154	-0.0042071	-5.01e-07	6.29e-17	-2.51e-07	-0.00421
354.54	-0.0302713	-0.0030423	-4.16e-07	6.29e-18	-2.08e-07	-0.00304
354.641	-0.0292659	-0.0020164	-3.45e-07	-1.26e-17	-1.72e-07	-0.00202
354.742	-0.0284972	-0.0012274	-2.85e-07	2.2e-16	-1.43e-07	-0.00123
354.843	-0.0281545	-0.0008645	-2.36e-07	1.45e-16	-1.18e-07	-0.000864
354.944	-0.0278147	-0.0005047	-1.95e-07	5.03e-17	-9.73e-08	-0.000505
355.045	-0.0275877	-0.0002579	-1.61e-07	2.62e-17	-8.03e-08	-0.000258
355.146	-0.0280723	-0.0007228	-1.32e-07	-3.14e-18	-6.61e-08	-0.000723
355.248	-0.0281365	-0.0007675	-1.09e-07	0	-5.44e-08	-0.000767
355.349	-0.0283577	-0.0009693	-8.94e-08	-3.12e-17	-4.47e-08	-0.000969
355.45	-0.0292884	-0.0018808	-7.34e-08	8.8e-17	-3.67e-08	-0.00188
355.551	-0.0294408	-0.0020141	-6.01e-08	-2.51e-17	-3.01e-08	-0.00201
355.652	-0.0289286	-0.0014831	-4.92e-08	-6.43e-17	-2.46e-08	-0.00148
355.753	-0.0285291	-0.0010648	-4.03e-08	1.57e-16	-2.01e-08	-0.00106
355.854	-0.028386	-0.0009032	-3.29e-08	-2.68e-17	-1.64e-08	-0.000903
355.955	-0.0282902	-0.000789	-2.68e-08	4.09e-17	-1.34e-08	-0.000789
356.056	-0.0281782	-0.0006587	-2.19e-08	0	-1.09e-08	-0.000659
356.157	-0.0281632	-0.0006256	-1.78e-08	1.89e-16	-8.9e-09	-0.000626
356.259	-0.0284318	-0.0008763	-1.45e-08	1.11e-16	-7.24e-09	-0.000876
356.36	-0.0284336	-0.0008604	-1.18e-08	3.14e-17	-5.88e-09	-0.00086
356.461	-0.0280634	-0.0004725	-9.53e-09	1.85e-16	-4.77e-09	-0.000473
356.562	-0.0280631	-0.0004549	-7.72e-09	1.41e-17	-3.86e-09	-0.000455
356.663	-0.0287541	-0.0011286	-6.25e-09	1.38e-16	-3.12e-09	-0.00113
356.764	-0.0298457	-0.0022031	-5.05e-09	-2.62e-17	-2.53e-09	-0.0022
356.865	-0.0303977	-0.0027381	-4.08e-09	-2.51e-17	-2.04e-09	-0.00274
356.966	-0.0303698	-0.0026934	-3.29e-09	7.36e-17	-1.64e-09	-0.00269
357.067	-0.0296711	-0.0019782	-2.65e-09	0	-1.32e-09	-0.00198
357.168	-0.0290842	-0.0013748	-2.13e-09	1.34e-16	-1.06e-09	-0.00137
357.269	-0.0298727	-0.002147	-1.71e-09	-4.89e-17	-8.55e-10	-0.00215
357.371	-0.0304776	-0.0027358	-1.37e-09	4.88e-17	-6.86e-10	-0.00274
357.472	-0.0301827	-0.0024249	-1.1e-09	3.23e-17	-5.5e-10	-0.00242
357.573	-0.0302759	-0.0025024	-8.8e-10	1.07e-16	-4.4e-10	-0.0025
357.674	-0.0302936	-0.0025044	-7.04e-10	1.01e-16	-3.52e-10	-0.0025
357.775	-0.0299655	-0.0021609	-5.62e-10	1.37e-16	-2.81e-10	-0.00216
357.876	-0.0299879	-0.0021679	-4.49e-10	1.13e-16	-2.24e-10	-0.00217
357.977	-0.0298015	-0.0019664	-3.57e-10	-1.17e-17	-1.79e-10	-0.00197
358.078	-0.0297768	-0.0019268	-2.84e-10	-2.18e-16	-1.42e-10	-0.00193
358.179	-0.0304993	-0.0026345	-2.26e-10	3.14e-17	-1.13e-10	-0.00263
358.28	-0.0308834	-0.003004	-1.79e-10	6.51e-18	-8.97e-11	-0.003
358.382	-0.0305906	-0.0026968	-1.42e-10	2.83e-17	-7.11e-11	-0.0027
358.483	-0.0304301	-0.002522	-1.13e-10	1.26e-16	-5.63e-11	-0.00252
358.584	-0.0304537	-0.0025315	-8.92e-11	2.38e-17	-4.46e-11	-0.00253
358.685	-0.0298917	-0.0019556	-7.04e-11	5.53e-17	-3.52e-11	-0.00196
358.786	-0.0288854	-0.0009355	-5.56e-11	-3.14e-17	-2.78e-11	-0.000935
358.887	-0.0286004	-0.0006369	-4.38e-11	-6.57e-17	-2.19e-11	-0.000637
358.988	-0.0290661	-0.0010892	-3.45e-11	1.95e-16	-1.73e-11	-0.00109
359.089	-0.029483	-0.0014928	-2.71e-11	-1.51e-16	-1.36e-11	-0.00149
359.19	-0.0299527	-0.0019494	-2.13e-11	-1.08e-16	-1.07e-11	-0.00195
359.291	-0.0298034	-0.0017872	-1.67e-11	7.54e-17	-8.36e-12	-0.00179
359.392	-0.028673	-0.000644	-1.31e-11	3.14e-17	-6.55e-12	-0.000644
359.494	-0.028843	-0.0008015	-1.03e-11	-7.76e-17	-5.13e-12	-0.000801
359.595	-0.0300938	-0.0020398	-8.02e-12	-7.78e-18	-4.01e-12	-0.00204
359.696	-0.0302138	-0.0021476	-6.26e-12	1.1e-16	-3.13e-12	-0.00215
359.797	-0.0303898	-0.0023115	-4.88e-12	-1.01e-16	-2.44e-12	-0.00231
359.898	-0.0314002	-0.0033101	-3.8e-12	1.34e-16	-1.9e-12	-0.00331
359.999	-0.0319006	-0.0037988	-2.96e-12	4.71e-18	-1.48e-12	-0.0038
360.1	-0.0316395	-0.0035261	-2.3e-12	5.03e-17	-1.15e-12	-0.00353
360.201	-0.0315566	-0.0034319	-1.79e-12	6.6e-17	-8.92e-13	-0.00343
360.302	-0.0318121	-0.0036761	-1.38e-12	1.29e-16	-6.92e-13	-0.00368
360.403	-0.031696	-0.003549	-1.07e-12	-1.33e-16	-5.36e-13	-0.00355
360.505	-0.0314023	-0.0032444	-8.29e-13	0	-4.15e-13	-0.00324
360.606	-0.0315941	-0.0034256	-6.4e-13	-1.35e-16	-3.2e-13	-0.00343
360.707	-0.0318798	-0.0037008	-4.94e-13	-2.01e-16	-2.47e-13	-0.0037
360.808	-0.0319846	-0.0037952	-3.81e-13	-8.39e-17	-1.9e-13	-0.0038
360.909	-0.0319811	-0.0037817	-2.93e-13	-2.51e-17	-1.47e-13	-0.00378
361.01	-0.0316262	-0.0034167	-2.25e-13	6.34e-17	-1.13e-13	-0.00342
361.111	-0.0312855	-0.0030662	-1.73e-13	4.4e-17	-8.65e-14	-0.00307
361.212	-0.0310857	-0.0028569	-1.33e-13	-3.46e-17	-6.64e-14	-0.00286
361.313	-0.0310369	-0.0027986	-1.02e-13	-8.64e-17	-5.09e-14	-0.0028
361.414	-0.0316017	-0.0033541	-7.78e-14	6.91e-17	-3.89e-14	-0.00335
361.515	-0.0322571	-0.0040004	-5.95e-14	5.66e-17	-2.97e-14	-0.004
361.617	-0.0321446	-0.0038791	-4.54e-14	-6.29e-17	-2.27e-14	-0.00388
361.718	-0.0310864	-0.0028121	-3.46e-14	-1.01e-16	-1.74e-14	-0.00281
361.819	-0.0301005	-0.0018177	-2.63e-14	1.35e-16	-1.31e-14	-0.00182
361.92	-0.0304644	-0.0021732	-2.01e-14	-1.57e-16	-1.01e-14	-0.00217
362.021	-0.0307892	-0.0024898	-1.52e-14	-7.54e-17	-7.64e-15	-0.00249
362.122	-0.0302824	-0.0019749	-1.15e-14	-5.03e-17	-5.78e-15	-0.00197
362.223	-0.0300042	-0.001689	-8.71e-15	2.2e-17	-4.35e-15	-0.00169
362.324	-0.0293057	-0.0009828	-6.55e-15	2.08e-17	-3.27e-15	-0.000983
362.425	-0.0282907	3.97016e-05	-4.93e-15	7.54e-17	-2.43e-15	3.97e-05
362.526	-0.0287273	-0.0003896	-3.7e-15	0	-1.85e-15	-0.00039
362.628	-0.029964	-0.0016191	-2.88e-15	-4.4e-17	-1.46e-15	-0.00162
362.729	-0.030441	-0.0020893	-2.11e-15	-1.18e-17	-1.06e-15	-0.00209
362.83	-0.0303739	-0.0020154	-1.5e-15	3.52e-17	-7.33e-16	-0.00202
362.931	-0.0298751	-0.0015101	-1.1e-15	-3.14e-17	-5.67e-16	-0.00151
363.032	-0.0294004	-0.001029	-8.45e-16	-1.38e-17	-4.3e-16	-0.00103
363.133	-0.0298231	-0.0014455	-6.31e-16	-2.97e-17	-3.3e-16	-0.00145
363.234	-0.030323	-0.0019393	-4.49e-16	-4.11e-17	-2.45e-16	-0.00194
363.335	-0.0302616	-0.0018721	-2.89e-16	-1.01e-16	-1.95e-16	-0.00187
363.436	-0.0302219	-0.0018267	-2.36e-16	-1.61e-17	-1.26e-16	-0.00183
363.537	-0.0296414	-0.0012407	-1.76e-16	0	-8.8e-17	-0.00124
363.638	-0.0286874	-0.0002814	-3.61e-17	-6.76e-17	-5.19e-17	-0.000281
363.74	-0.0290999	-0.0006888	-7.87e-17	2.96e-18	-3.79e-17	-0.000689
363.841	-0.029858	-0.001442	1.26e-17	8.8e-17	5.03e-17	-0.00144
363.942	-0.0297653	-0.0013445	-8.49e-17	-1.07e-16	-9.59e-17	-0.00134
364.043	-0.0302819	-0.0018566	-1.09e-17	-7.33e-17	-4.21e-17	-0.00186
364.144	-0.0308989	-0.0024692	2.53e-17	-1.6e-16	-6.72e-17	-0.00247
364.245	-0.0306806	-0.0022467	9.43e-17	8.01e-17	8.72e-17	-0.00225
364.346	-0.0306372	-0.0021993	2.36e-18	-5.97e-17	-2.87e-17	-0.0022
364.447	-0.0308633	-0.0024216	7.4e-17	1.26e-17	4.33e-17	-0.00242
364.548	-0.0306406	-0.0021953	4.16e-17	5.45e-18	2.35e-17	-0.0022
364.649	-0.0303291	-0.0018803	-4.5e-18	4.86e-17	2.2e-17	-0.00188
364.751	-0.0301746	-0.0017225	2.51e-17	5.03e-17	3.77e-17	-0.00172
364.852	-0.0293632	-0.0009081	2.11e-18	-4.16e-17	-1.98e-17	-0.000908
364.953	-0.0284711	-1.31e-05	1.77e-17	-9.02e-17	-3.63e-17	-1.31e-05
365.054	-0.0289151	-0.0004544	0	1.57e-18	7.86e-19	-0.000454
365.155	-0.0297608	-0.0012976	7.86e-17	-9.43e-18	3.46e-17	-0.0013
365.256	-0.0301129	-0.0016474	4.45e-17	1.03e-16	7.39e-17	-0.00165
365.357	-0.0297799	-0.0013122	5.01e-17	-4.69e-17	1.58e-18	-0.00131
365.458	-0.0287804	-0.0003108	7.54e-17	1.32e-16	1.04e-16	-0.000311
365.559	-0.0281317	0.0003396	3.25e-17	-8.61e-17	-2.68e-17	0.00034
365.66	-0.0280847	0.00038822	1.01e-16	5.03e-17	7.54e-17	0.000388
365.762	-0.0286612	-0.0001869	2.51e-17	-5.03e-17	-1.26e-17	-0.000187
365.863	-0.0297779	-0.0013024	-7.86e-18	-1.19e-16	-6.36e-17	-0.0013
365.964	-0.0307533	-0.0022769	-1.66e-17	-3.34e-18	-9.99e-18	-0.00228
366.065	-0.0314534	-0.0029761	-1.73e-17	-3.46e-17	-2.59e-17	-0.00298
366.166	-0.0322357	-0.0037578	1.02e-16	7.14e-17	8.67e-17	-0.00376
366.267	-0.0321933	-0.003715	3.61e-17	1.01e-16	6.84e-17	-0.00372
366.368	-0.0315102	-0.0030317	6.29e-18	1.19e-16	6.29e-17	-0.00303
366.469	-0.0315047	-0.0030261	-1.89e-17	-5.03e-17	-3.46e-17	-0.00303
366.57	-0.0315462	-0.0030678	5.03e-17	-2.01e-16	-7.54e-17	-0.00307
366.671	-0.0312123	-0.0027342	-7.66e-17	-6.9e-17	-7.28e-17	-0.00273
366.772	-0.0309199	-0.0024424	-3.37e-17	3.46e-19	-1.67e-17	-0.00244
366.874	-0.0302828	-0.001806	4.38e-17	-8.98e-17	-2.3e-17	-0.00181
366.975	-0.0293782	-0.0009023	7.54e-17	5.03e-17	6.29e-17	-0.000902
367.076	-0.0290121	-0.0005374	1.89e-17	-1.26e-17	3.14e-18	-0.000537
367.177	-0.0294004	-0.000927	3.34e-17	-4.94e-17	-7.98e-18	-0.000927
367.278	-0.029527	-0.001055	5.03e-17	1.5e-16	9.99e-17	-0.00106
367.379	-0.0285805	-0.0001102	1.26e-17	5.03e-17	3.14e-17	-0.00011
367.48	-0.027758	0.00071035	-4.24e-17	-7.83e-17	-6.04e-17	0.00071
367.581	-0.0272799	0.00118631	-1.26e-17	-1.22e-17	-1.24e-17	0.00119
367.682	-0.0265955	0.00186841	3.44e-17	-1.18e-18	1.66e-17	0.00187
367.783	-0.0269247	0.00153673	5.31e-17	-3.69e-17	8.09e-18	0.00154
367.885	-0.0282255	0.00023325	1.26e-17	-5.03e-17	-1.89e-17	0.000233
367.986	-0.0288152	-0.0003593	1.29e-17	-3.93e-17	-1.32e-17	-0.000359
368.087	-0.0290836	-0.0006307	4.05e-17	-4.61e-17	-2.79e-18	-0.000631
368.188	-0.02982	-0.0013704	-2.51e-17	-1.51e-16	-8.8e-17	-0.00137
368.289	-0.0299848	-0.0015387	-2.95e-17	4.07e-17	5.6e-18	-0.00154
368.39	-0.0293239	-0.0008814	2e-17	-1e-16	-4.02e-17	-0.000881
368.491	-0.0285297	-9.11e-05	-3.77e-17	-1.51e-16	-9.43e-17	-9.11e-05
368.592	-0.0284426	-8.05e-06	5.24e-17	5.35e-17	5.3e-17	-8.05e-06
368.693	-0.0287816	-0.0003513	-1.1e-17	-1.1e-16	-6.05e-17	-0.000351
368.794	-0.0287555	-0.0003297	6.29e-18	0	3.14e-18	-0.00033
368.895	-0.0288331	-0.0004119	3.14e-18	-1.38e-16	-6.76e-17	-0.000412
368.997	-0.0285994	-0.000183	7.54e-17	0	3.77e-17	-0.000183
369.098	-0.0281114	0.0002999	3.57e-19	7.43e-17	3.73e-17	0.0003
369.199	-0.0284749	-6.88e-05	-2.83e-17	-1.04e-16	-6.6e-17	-6.88e-05
369.3	-0.0290562	-0.0006556	2.2e-17	2.83e-17	2.51e-17	-0.000656
369.401	-0.0290399	-0.0006449	1.89e-17	3.33e-17	2.61e-17	-0.000645
369.502	-0.0282799	0.00010917	6.6e-17	8.49e-17	7.54e-17	0.000109
369.603	-0.0272163	0.00116676	2.9e-17	1.37e-16	8.31e-17	0.00117
369.704	-0.0266738	0.00170303	6.29e-18	-5.03e-17	-2.2e-17	0.0017
369.805	-0.0268874	0.00148296	-7.54e-17	-1.01e-16	-8.8e-17	0.00148
369.906	-0.0275632	0.00080049	-4.63e-17	-7.42e-17	-6.02e-17	0.0008
370.008	-0.027346	0.00101082	5.03e-17	-1.01e-16	-2.51e-17	0.00101
370.109	-0.0264845	0.00186525	2.2e-17	-5.03e-17	-1.41e-17	0.00187
370.21	-0.0262019	0.00214058	2.04e-17	-1.44e-17	2.99e-18	0.00214
370.311	-0.0263319	0.00200319	-4.09e-17	-2.01e-16	-1.21e-16	0.002
370.412	-0.0264806	0.0018468	-3.14e-18	6.29e-18	1.57e-18	0.00185
370.513	-0.0266968	0.00162276	-6.36e-17	3e-17	-1.68e-17	0.00162
370.614	-0.0269999	0.00131153	5.03e-17	5.03e-17	5.03e-17	0.00131
370.715	-0.0273762	0.000927	3.39e-17	3.74e-17	3.56e-17	0.000927
370.816	-0.0278264	0.00046833	7.07e-18	6.29e-17	3.5e-17	0.000468
370.917	-0.0277301	0.0005559	7.46e-17	9.12e-17	8.29e-17	0.000556
371.018	-0.0275006	0.00077647	-1.26e-17	-3.77e-17	-2.51e-17	0.000776
371.12	-0.0279272	0.00034082	-5.97e-17	2.2e-17	-1.89e-17	0.000341
371.221	-0.0283268	-6.81e-05	-2.54e-17	-1.04e-16	-6.45e-17	-6.81e-05
371.322	-0.0277495	0.0004997	4.81e-17	1.24e-16	8.61e-17	0.0005
371.423	-0.0274245	0.00081498	7.54e-17	-1.26e-16	-2.51e-17	0.000815
371.524	-0.0282905	-6.09e-05	-7.54e-17	-3.08e-17	-5.31e-17	-6.09e-05
371.625	-0.0284713	-0.0002519	2.21e-17	9.9e-17	6.05e-17	-0.000252
371.726	-0.0277774	0.00043172	2.83e-17	8.13e-17	5.48e-17	0.000432
371.827	-0.0273037	0.00089484	5e-17	1.5e-16	1e-16	0.000895
371.928	-0.0265988	0.00158903	0	5.03e-17	2.51e-17	0.00159
372.029	-0.0262417	0.00193515	-1.37e-18	7.83e-17	3.85e-17	0.00194
372.131	-0.0262743	0.00189144	-6.11e-18	5.48e-17	2.43e-17	0.00189
372.232	-0.0259322	0.00222216	-1.26e-17	1.01e-16	4.4e-17	0.00222
372.333	-0.0260452	0.00209756	5.19e-17	2.11e-16	1.31e-16	0.0021
372.434	-0.0261287	0.00200223	3.24e-17	4.37e-18	1.84e-17	0.002
372.535	-0.0260393	0.00207968	-1.14e-17	1.36e-16	6.21e-17	0.00208
372.636	-0.0265177	0.00158905	-1.33e-17	1.35e-16	6.11e-17	0.00159
372.737	-0.0263015	0.00179278	6.29e-17	7.54e-17	6.91e-17	0.00179
372.838	-0.0259961	0.00208556	-6.6e-17	-6.29e-17	-6.44e-17	0.00209
372.939	-0.0268133	0.00125557	1.16e-17	-1.02e-16	-4.5e-17	0.00126
373.04	-0.0270332	0.0010226	4.4e-17	-2.51e-17	9.43e-18	0.00102
373.141	-0.0264226	0.00161992	-1.5e-17	-7.5e-18	-1.13e-17	0.00162
373.243	-0.0262754	0.0017537	1.1e-17	2.93e-17	2.02e-17	0.00175
373.344	-0.0264764	0.00153896	-1.21e-17	8.79e-17	3.79e-17	0.00154
373.445	-0.0261338	0.0018677	-3.77e-17	-2.51e-17	-3.14e-17	0.00187
373.546	-0.0253649	0.00262249	8.83e-18	1.69e-16	8.9e-17	0.00262
373.647	-0.0253783	0.00259477	6.2e-17	1.52e-16	1.07e-16	0.00259
373.748	-0.0258897	0.00206881	5.03e-17	0	2.51e-17	0.00207
373.849	-0.0264432	0.00150061	-6.29e-17	7.54e-17	6.29e-18	0.0015
373.95	-0.0267611	0.00116772	1.72e-17	1.4e-16	7.87e-17	0.00117
374.051	-0.0265928	0.00132082	3.36e-17	1.38e-16	8.6e-17	0.00132
374.152	-0.0267955	0.00110273	-6.29e-18	-6.91e-17	-3.77e-17	0.0011
374.254	-0.0270874	0.00079526	6.91e-17	9.74e-17	8.33e-17	0.000795
374.355	-0.0268444	0.00102238	5.34e-17	2.83e-17	4.09e-17	0.00102
374.456	-0.0268314	0.00101938	-8.81e-17	2.11e-16	6.15e-17	0.00102
374.557	-0.0275706	0.00026393	7.83e-17	2.95e-16	1.87e-16	0.000264
374.658	-0.0283478	-0.0005297	7.23e-17	1.51e-16	1.12e-16	-0.00053
374.759	-0.0288798	-0.0010784	-4.97e-18	6.82e-17	3.16e-17	-0.00108
374.86	-0.0289447	-0.0011601	-6.2e-17	-9.43e-18	-3.57e-17	-0.00116
374.961	-0.0283478	-0.0005804	-1.26e-17	-5.03e-17	-3.14e-17	-0.00058
375.062	-0.0278435	-9.35e-05	6.29e-18	-5.03e-17	-2.2e-17	-9.35e-05
375.163	-0.0276387	9.38324e-05	-3.14e-18	-3.46e-17	-1.89e-17	9.38e-05
375.264	-0.0270469	0.00066788	-1.76e-17	1.4e-18	-8.11e-18	0.000668
375.366	-0.0261654	0.00153134	7.18e-17	1.37e-16	1.05e-16	0.00153
375.467	-0.0260025	0.00167605	-1.34e-17	9.56e-17	4.11e-17	0.00168
375.568	-0.0265495	0.00111063	-4.71e-17	-7.71e-17	-6.21e-17	0.00111
375.669	-0.026983	0.00065854	-6.02e-17	-9.65e-17	-7.84e-17	0.000659
375.77	-0.0269619	0.00066082	4.24e-17	1.57e-17	2.91e-17	0.000661
375.871	-0.0268622	0.00074142	1.86e-17	-1.31e-16	-5.64e-17	0.000741
375.972	-0.026733	0.00085134	-3.77e-17	-3.77e-17	-3.77e-17	0.000851
376.073	-0.0262746	0.00129017	1.53e-17	-1.48e-17	2.51e-19	0.00129
376.174	-0.0258325	0.00171264	-4.56e-17	-1.19e-16	-8.21e-17	0.00171
376.275	-0.0260584	0.00146677	-1.26e-17	-5.03e-17	-3.14e-17	0.00147
376.377	-0.0267927	0.0007123	-1.1e-17	7.26e-18	-1.87e-18	0.000712
376.478	-0.0268387	0.00064585	3.77e-17	4.7e-17	4.24e-17	0.000646
376.579	-0.0260676	0.00139637	5.29e-17	-4.08e-17	6.09e-18	0.0014
376.68	-0.0257284	0.00171471	-5.62e-18	7.06e-17	3.25e-17	0.00171
376.781	-0.0260828	0.00133927	-6.91e-17	-2.17e-16	-1.43e-16	0.00134
376.882	-0.0265268	0.00087396	4.4e-17	-2.51e-17	9.43e-18	0.000874
376.983	-0.0262841	0.00109518	9.88e-17	-1.19e-17	4.35e-17	0.0011
377.084	-0.0255383	0.00181927	3.14e-17	0	1.57e-17	0.00182
377.185	-0.025465	0.0018706	-3.67e-17	-3.12e-17	-3.39e-17	0.00187
377.286	-0.0260553	0.00125819	1.02e-17	-8.17e-17	-3.58e-17	0.00126
377.387	-0.0268905	0.00040056	4.52e-17	-1.78e-16	-6.62e-17	0.000401
377.489	-0.0273171	-4.87e-05	4.13e-17	1.36e-17	2.75e-17	-4.87e-05
377.59	-0.0270418	0.00020378	1.89e-17	-1.32e-16	-5.66e-17	0.000204
377.691	-0.0270553	0.00016723	-1.43e-17	-7.03e-17	-4.23e-17	0.000167
377.792	-0.0272458	-4.66e-05	3.77e-17	3.14e-17	3.46e-17	-4.66e-05
377.893	-0.027324	-0.0001482	-1.26e-17	-2.01e-16	-1.07e-16	-0.000148
377.994	-0.0279293	-0.0007772	5.03e-17	2.85e-18	2.66e-17	-0.000777
378.095	-0.0285808	-0.0014527	-1.8e-17	-7.71e-17	-4.75e-17	-0.00145
378.196	-0.0282795	-0.0011757	3.51e-17	-1.06e-16	-3.52e-17	-0.00118
378.297	-0.0276452	-0.0005657	3.74e-17	3.43e-17	3.59e-17	-0.000566
378.398	-0.0270893	-3.45e-05	-3.77e-17	-1.01e-16	-6.91e-17	-3.45e-05
378.5	-0.0264171	0.00061282	-3.7e-18	-4.49e-17	-2.43e-17	0.000613
378.601	-0.0266444	0.00036042	2.65e-17	-4.76e-17	-1.05e-17	0.00036
378.702	-0.0265995	0.00038001	1.01e-16	-2.01e-16	-5.03e-17	0.00038
378.803	-0.0258784	0.00107555	-8.49e-17	-1.38e-16	-1.12e-16	0.00108
378.904	-0.0265751	0.00035311	-9.99e-17	-1.26e-16	-1.13e-16	0.000353
379.005	-0.0277771	-0.0008749	1.96e-18	-2.23e-16	-1.11e-16	-0.000875
379.106	-0.0284057	-0.0015297	3.61e-17	1.57e-17	2.59e-17	-0.00153
379.207	-0.0284875	-0.001638	-2.51e-17	-1.93e-16	-1.09e-16	-0.00164
379.308	-0.028147	-0.0013241	-3.46e-17	-1.63e-16	-9.89e-17	-0.00132
379.409	-0.0275763	-0.0007804	5.98e-17	-1.25e-16	-3.24e-17	-0.00078
379.51	-0.0267162	5.26e-05	-1.26e-17	2.51e-17	6.29e-18	5.26e-05
379.612	-0.0264545	0.0002869	0	-5.03e-17	-2.51e-17	0.000287
379.713	-0.0263559	0.00035785	6.89e-19	-8.17e-17	-4.05e-17	0.000358
379.814	-0.0262903	0.00039566	3.66e-17	-4.81e-17	-5.78e-18	0.000396
379.915	-0.0270423	-0.0003845	1.26e-16	1.01e-16	1.13e-16	-0.000384
380.016	-0.0274368	-0.0008072	8.41e-17	-1.57e-17	3.42e-17	-0.000807
380.117	-0.0266505	-4.95e-05	-3.09e-17	-1.24e-17	-2.17e-17	-4.95e-05
380.218	-0.0259674	0.00060483	6.91e-17	2.88e-17	4.9e-17	0.000605
380.319	-0.0258931	0.00065013	0	7.54e-17	3.77e-17	0.00065
380.42	-0.0258194	0.00069462	4.4e-17	1.33e-18	2.27e-17	0.000695
380.521	-0.0259708	0.00051383	2.51e-17	-5.97e-17	-1.73e-17	0.000514
380.623	-0.0259503	0.00050457	5.4e-17	1.07e-16	8.07e-17	0.000505
380.724	-0.0255585	0.00086648	2.7e-17	-1.12e-16	-4.26e-17	0.000866
380.825	-0.0257868	0.00060798	9.43e-17	1.74e-16	1.34e-16	0.000608
380.926	-0.0260108	0.00035359	2.51e-17	0	1.26e-17	0.000354
381.027	-0.025688	0.00064579	4.06e-17	-8.09e-17	-2.02e-17	0.000646
381.128	-0.0259733	0.0003296	5.03e-17	5.03e-17	5.03e-17	0.00033
381.229	-0.0266623	-0.0003904	2.99e-17	-1.31e-16	-5.03e-17	-0.00039
381.33	-0.0269709	-0.0007304	2.44e-17	-3.94e-17	-7.54e-18	-0.00073
381.431	-0.0272304	-0.0010214	1.26e-17	5.03e-17	3.14e-17	-0.00102
381.532	-0.0274952	-0.001318	1.08e-16	8.44e-17	9.6e-17	-0.00132
381.633	-0.0272593	-0.0011142	-1.99e-17	-2.78e-17	-2.39e-17	-0.00111
381.735	-0.0265706	-0.0004578	5.03e-17	1.02e-17	3.03e-17	-0.000458
381.836	-0.0259624	0.00011795	5.34e-17	5.66e-17	5.5e-17	0.000118
381.937	-0.0256949	0.00035267	1.01e-16	1.01e-16	1.01e-16	0.000353
382.038	-0.0256385	0.0003761	0	-4.4e-17	-2.2e-17	0.000376
382.139	-0.0256682	0.00031319	3.83e-18	5.68e-17	3.03e-17	0.000313
382.24	-0.0261454	-0.0001975	8.49e-17	1.26e-17	4.87e-17	-0.000197
382.341	-0.0270148	-0.0011005	5.03e-17	0	2.51e-17	-0.0011
382.442	-0.0274638	-0.0015835	1.16e-16	7.62e-17	9.63e-17	-0.00158
382.543	-0.0274036	-0.0015575	1.24e-16	1.09e-16	1.16e-16	-0.00156
382.644	-0.0267482	-0.0009364	7.54e-17	8.8e-17	8.17e-17	-0.000936
382.746	-0.0259974	-0.0002203	5.03e-17	2.01e-16	1.26e-16	-0.00022
382.847	-0.026254	-0.0005118	5.89e-17	1.44e-16	1.02e-16	-0.000512
382.948	-0.026637	-0.00093	-2.51e-17	-1.89e-17	-2.2e-17	-0.00093
383.049	-0.0265563	-0.0008846	4.85e-17	-3.07e-17	8.94e-18	-0.000885
383.15	-0.02659	-0.0009539	4.69e-17	6.07e-17	5.38e-17	-0.000954
383.251	-0.0266141	-0.0010138	1.26e-16	5.03e-17	8.8e-17	-0.00101
383.352	-0.0268048	-0.0012406	5.34e-17	-2.51e-17	1.41e-17	-0.00124
383.453	-0.0272669	-0.0017391	3.98e-17	1.09e-17	2.54e-17	-0.00174
383.554	-0.0276719	-0.0021807	4.56e-17	5.03e-17	4.79e-17	-0.00218
383.655	-0.0277593	-0.0023048	8.8e-17	2.26e-16	1.57e-16	-0.0023
383.756	-0.0273763	-0.0019589	1.81e-17	6.29e-17	4.05e-17	-0.00196
383.858	-0.0272813	-0.0019012	1.89e-16	3.52e-16	2.7e-16	-0.0019
383.959	-0.0277335	-0.002391	1.01e-17	1.12e-16	6.09e-17	-0.00239
384.06	-0.0275484	-0.0022436	5.97e-17	1.61e-16	1.1e-16	-0.00224
384.161	-0.0266331	-0.0013664	7.54e-17	0	3.77e-17	-0.00137
384.262	-0.0261729	-0.0009444	5.87e-17	-2.53e-17	1.67e-17	-0.000944
			0	0	0	0
			0	0	0	0
			0	0	0	0
			0	0	0	0
			0	0	0	0
			0	0	0	0
			0	0	0	0
			0	0	0	0
			0	0	0	0
			0	0	0	0
			0	0	0	0
			0	0	0	0
			0	0	0	0
			0	0	0	0
			0	0	0	0
			0	0	0	0
			0	0	0	0
			0	0	0	0
			0	0	0	0
			0	0	0	0
			0	0	0	0
			0	0	0	0
			0	0	0	0
			0	0	0	0
			0	0	0	0
			0	0	0	0
			0	0	0	0
			0	0	0	0
			0	0	0	0
			0	0	0	0
			0	0	0	0
			0	0	0	0
			0	0	0	0
			0	0	0	0
			0	0	0	0
			0	0	0	0
			0	0	0	0
			0	0	0	0
			0	0	0	0
			0	0	0	0
			0	0	0	0
			0	0	0	0
			0	0	0	0
			0	0	0	0
			0	0	0	0
			0	0	0	0
			0	0	0	0
			0	0	0	0
			0	0	0	0
			0	0	0	0
			0	0	0	0
			0	0	0	0
			0	0	0	0
			0	0	0	0
			0	0	0	0
			0	0	0	0
			0	0	0	0
			0	0	0	0
			0	0	0	0
			0	0	0	0
			0	0	0	0
			0	0	0	0
			0	0	0	0
			0	0	0	0
			0	0	0	0
			0	0	0	0
			0	0	0	0
			0	0	0	0
			0	0	0	0
			0	0	0	0
			0	0	0	0
			0	0	0	0
			0	0	0	0
			0	0	0	0
			0	0	0	0
			0	0	0	0
			0	0	0	0
			0	0	0	0
			0	0	0	0
			0	0	0	0
			0	0	0	0
			0	0	0	0
			0	0	0	0
			0	0	0	0
			0	0	0	0
			0	0	0	0
			0	0	0	0
			0	0	0	0
			0	0	0	0
			0	0	0	0
			0	0	0	0
			0	0	0	0
			0	0	0	0
			0	0	0	0
			0	0	0	0
			0	0	0	0
			0	0	0	0
			0	0	0	0
			0	0	0	0
			0	0	0	0
			0	0	0	0
			0	0	0	0
			0	0	0	0
			0	0	0	0
			0	0	0	0
			0	0	0	0
			0	0	0	0
			0	0	0	0
			0	0	0	0
			0	0	0	0
			0	0	0	0
			0	0	0	0
			0	0	0	0
			0	0	0	0
			0	0	0	0
			0	0	0	0
			0	0	0	0
			0	0	0	0
			0	0	0	0
			0	0	0	0
			0	0	0	0
			0	0	0	0
			0	0	0	0
			0	0	0	0
			0	0	0	0
			0	0	0	0
			0	0	0	0
			0	0	0	0
			0	0	0	0
			0	0	0	0
			0	0	0	0
			0	0	0	0
			0	0	0	0
			0	0	0	0
			0	0	0	0
			0	0	0	0
			0	0	0	0
			0	0	0	0
			0	0	0	0
			0	0	0	0
			0	0	0	0
			0	0	0	0
			0	0	0	0
			0	0	0	0
			0	0	0	0
			0	0	0	0
			0	0	0	0
			0	0	0	0
			0	0	0	0
			0	0	0	0
			0	0	0	0
			0	0	0	0
			0	0	0	0
			0	0	0	0
			0	0	0	0
			0	0	0	0
			0	0	0	0
			0	0	0	0
			0	0	0	0
			0	0	0	0
			0	0	0	0
			0	0	0	0
			0	0	0	0
			0	0	0	0
			0	0	0	0
			0	0	0	0
			0	0	0	0
			0	0	0	0
			0	0	0	0
			0	0	0	0
			0	0	0	0
			0	0	0	0
			0	0	0	0
			0	0	0	0
			0	0	0	0
			0	0	0	0
			0	0	0	0
			0	0	0	0
			0	0	0	0
			0	0	0	0
			0	0	0	0
			0	0	0	0
			0	0	0	0
			0	0	0	0
			0	0	0	0
			0	0	0	0
			0	0	0	0
			0	0	0	0
			0	0	0	0
			0	0	0	0
			0	0	0	0
			0	0	0	0
			0	0	0	0
			0	0	0	0
			0	0	0	0
			0	0	0	0
			0	0	0	0
			0	0	0	0
			0	0	0	0
			0	0	0	0
			0	0	0	0
			0	0	0	0
			0	0	0	0
			0	0	0	0
			0	0	0	0
			0	0	0	0
			0	0	0	0
			0	0	0	0
			0	0	0	0
			0	0	0	0
			0	0	0	0
			0	0	0	0
			0	0	0	0
			0	0	0	0
			0	0	0	0
			0	0	0	0
			0	0	0	0
			0	0	0	0
			0	0	0	0
			0	0	0	0
			0	0	0	0
			0	0	0	0
			0	0	0	0
			0	0	0	0
			0	0	0	0
			0	0	0	0
			0	0	0	0
			0	0	0	0
			0	0	0	0
			0	0	0	0
			0	0	0	0
			0	0	0	0
			0	0	0	0
			0	0	0	0
			0	0	0	0
			0	0	0	0
			0	0	0	0
			0	0	0	0
			0	0	0	0
			0	0	0	0
			0	0	0	0
			0	0	0	0
			0	0	0	0
			0	0	0	0
			0	0	0	0
			0	0	0	0
			0	0	0	0
			0	0	0	0
			0	0	0	0
			0	0	0	0
			0	0	0	0
			0	0	0	0
			0	0	0	0
			0	0	0	0
			0	0	0	0
			0	0	0	0
			0	0	0	0
			0	0	0	0
			0	0	0	0
			0	0	0	0
			0	0	0	0
			0	0	0	0
			0	0	0	0
			0	0	0	0
			0	0	0	0
			0	0	0	0
			0	0	0	0
			0	0	0	0
			0	0	0	0
			0	0	0	0
			0	0	0	0
			0	0	0	0
			0	0	0	0
			0	0	0	0
			0	0	0	0
			0	0	0	0
			0	0	0	0
			0	0	0	0
			0	0	0	0
			0	0	0	0
			0	0	0	0
			0	0	0	0
			0	0	0	0
			0	0	0	0
			0	0	0	0
			0	0	0	0
			0	0	0	0
			0	0	0	0
			0	0	0	0
			0	0	0	0
			0	0	0	0
			0	0	0	0
			0	0	0	0
			0	0	0	0
			0	0	0	0
			0	0	0	0
			0	0	0	0
			0	0	0	0
			0	0	0	0
			0	0	0	0
			0	0	0	0
			0	0	0	0
			0	0	0	0
			0	0	0	0
			0	0	0	0
			0	0	0	0
			0	0	0	0
			0	0	0	0
			0	0	0	0
			0	0	0	0
			0	0	0	0
			0	0	0	0
			0	0	0	0
			0	0	0	0
			0	0	0	0
			0	0	0	0
			0	0	0	0
			0	0	0	0
			0	0	0	0
			0	0	0	0
			0	0	0	0
			0	0	0	0
			0	0	0	0
			0	0	0	0
			0	0	0	0
			0	0	0	0
			0	0	0	0
			0	0	0	0
			0	0	0	0
			0	0	0	0
			0	0	0	0
			0	0	0	0
			0	0	0	0
			0	0	0	0
			0	0	0	0
			0	0	0	0
			0	0	0	0
			0	0	0	0
			0	0	0	0
			0	0	0	0
			0	0	0	0
			0	0	0	0
			0	0	0	0
			0	0	0	0
			0	0	0	0
			0	0	0	0
			0	0	0	0
			0	0	0	0
			0	0	0	0
			0	0	0	0
			0	0	0	0
			0	0	0	0
			0	0	0	0
			0	0	0	0
			0	0	0	0
			0	0	0	0
			0	0	0	0
			0	0	0	0
			0	0	0	0
			0	0	0	0
			0	0	0	0
			0	0	0	0
			0	0	0	0
			0	0	0	0
			0	0	0	0
			0	0	0	0
			0	0	0	0
			0	0	0	0
			0	0	0	0
			0	0	0	0
			0	0	0	0
			0	0	0	0
			0	0	0	0
			0	0	0	0
			0	0	0	0
			0	0	0	0
			0	0	0	0
			0	0	0	0
			0	0	0	0
			0	0	0	0
			0	0	0	0
			0	0	0	0
			0	0	0	0
			0	0	0	0
			0	0	0	0
			0	0	0	0
			0	0	0	0
			0	0	0	0
			0	0	0	0
			0	0	0	0
			0	0	0	0
			0	0	0	0
			0	0	0	0
			0	0	0	0
			0	0	0	0
			0	0	0	0
			0	0	0	0
			0	0	0	0
			0	0	0	0
			0	0	0	0
			0	0	0	0
			0	0	0	0
			0	0	0	0
			0	0	0	0
			0	0	0	0
			0	0	0	0
			0	0	0	0
			0	0	0	0
			0	0	0	0
			0	0	0	0
			0	0	0	0
			0	0	0	0
			0	0	0	0
			0	0	0	0
			0	0	0	0
			0	0	0	0
			0	0	0	0
			0	0	0	0
			0	0	0	0
			0	0	0	0
			0	0	0	0
			0	0	0	0
			0	0	0	0
			0	0	0	0
			0	0	0	0
			0	0	0	0
			0	0	0	0
			0	0	0	0
			0	0	0	0
			0	0	0	0
			0	0	0	0
			0	0	0	0
			0	0	0	0
			0	0	0	0
			0	0	0	0
			0	0	0	0
			0	0	0	0
			0	0	0	0
			0	0	0	0
			0	0	0	0
			0	0	0	0
			0	0	0	0
			0	0	0	0
			0	0	0	0
			0	0	0	0
			0	0	0	0
			0	0	0	0
			0	0	0	0
			0	0	0	0
			0	0	0	0
			0	0	0	0
			0	0	0	0
			0	0	0	0
			0	0	0	0
			0	0	0	0
			0	0	0	0
			0	0	0	0
			0	0	0	0
			0	0	0	0
			0	0	0	0
			0	0	0	0
			0	0	0	0
			0	0	0	0
			0	0	0	0
			0	0	0	0
			0	0	0	0
			0	0	0	0
			0	0	0	0
			0	0	0	0
			0	0	0	0
			0	0	0	0
			0	0	0	0
			0	0	0	0
			0	0	0	0
			0	0	0	0
			0	0	0	0
			0	0	0	0
			0	0	0	0
			0	0	0	0
			0	0	0	0
			0	0	0	0
			0	0	0	0
			0	0	0	0
			0	0	0	0
			0	0	0	0
			0	0	0	0
			0	0	0	0
			0	0	0	0
			0	0	0	0
			0	0	0	0
			0	0	0	0
			0	0	0	0
			0	0	0	0
			0	0	0	0
			0	0	0	0
			0	0	0	0
			0	0	0	0
			0	0	0	0
			0	0	0	0
[truncated: 2,002 more rows]

## Sheet: a) M298C5a
MagneticField (mT)	raw data	C5a	T2Cu	T1Cu	Simulation	Residuals
217.494	0.0276688	0.00103151	1.74e-14	1.74e-14	1.74e-14	0.00103
217.595	0.0277343	0.00109425	0	0	0	0.00109
217.696	0.027864	0.00122138	-1.74e-14	-1.74e-14	-1.74e-14	0.00122
217.797	0.0279753	0.00133012	-1.74e-14	-1.74e-14	-1.74e-14	0.00133
217.899	0.0278956	0.00124797	0	0	0	0.00125
218	0.027734	0.00108411	0	0	0	0.00108
218.101	0.0277199	0.00106786	0	0	0	0.00107
218.202	0.0275362	0.00088201	0	0	0	0.000882
218.303	0.0271491	0.00049297	0	0	0	0.000493
218.404	0.0270243	0.00036631	0	0	0	0.000366
218.505	0.0273203	0.00066052	0	0	0	0.000661
218.606	0.0278549	0.00119352	0	0	0	0.00119
218.707	0.0282016	0.00153869	0	0	0	0.00154
218.809	0.0279786	0.00131422	0	0	0	0.00131
218.91	0.0275576	0.00089191	0	0	0	0.000892
219.011	0.0273733	0.00070639	0	0	0	0.000706
219.112	0.027252	0.00058399	0	0	0	0.000584
219.213	0.0270782	0.00040922	0	0	0	0.000409
219.314	0.0269726	0.00030278	0	0	0	0.000303
219.415	0.0269826	0.00031199	0	0	0	0.000312
219.516	0.0269439	0.00027259	0	0	0	0.000273
219.618	0.0269734	0.00030157	0	0	0	0.000302
219.719	0.0273021	0.00062977	0	0	0	0.00063
219.82	0.0275885	0.00091589	0	0	0	0.000916
219.921	0.0273207	0.00064782	0	0	0	0.000648
220.022	0.0268396	0.0001666	0	0	0	0.000167
220.123	0.0266732	1.11401e-07	0	0	0	1.11e-07
220.224	0.026838	0.00016505	0	0	0	0.000165
220.325	0.0270641	0.00039131	0	0	0	0.000391
220.426	0.0270752	0.00040276	0	0	0	0.000403
220.528	0.0269794	0.00030729	0	0	0	0.000307
220.629	0.0270596	0.00038803	0	0	0	0.000388
220.73	0.0273369	0.00066598	0	0	0	0.000666
220.831	0.0274394	0.00076915	0	0	0	0.000769
220.932	0.0273961	0.00072665	0	0	0	0.000727
221.033	0.027471	0.00080248	0	0	0	0.000802
221.134	0.0275568	0.00088936	0	0	0	0.000889
221.235	0.0274546	0.00078835	0	0	0	0.000788
221.336	0.027405	0.00073993	0	0	0	0.00074
221.438	0.0275124	0.00084872	0	0	0	0.000849
221.539	0.0273819	0.00071972	0	0	0	0.00072
221.64	0.0271	0.00043935	0	0	0	0.000439
221.741	0.0270229	0.00036396	0	0	0	0.000364
221.842	0.0271803	0.0005231	0	0	0	0.000523
221.943	0.027236	0.00058074	0	0	0	0.000581
222.044	0.0270026	0.00034923	0	0	0	0.000349
222.145	0.0268201	0.00016892	0	0	0	0.000169
222.246	0.0267953	0.00014625	0	1.74e-14	0	0.000146
222.348	0.026534	-0.0001128	0	0	0	-0.000113
222.449	0.0263227	-0.0003216	0	0	0	-0.000322
222.55	0.0265657	-7.61e-05	0	-1.74e-14	0	-7.61e-05
222.651	0.0266628	2.3604e-05	0	0	0	2.36e-05
222.752	0.0262592	-0.0003772	0	0	0	-0.000377
222.853	0.025884	-0.0007496	0	0	0	-0.00075
222.954	0.0260869	-0.0005438	0	0	0	-0.000544
223.055	0.0262816	-0.0003461	0	0	0	-0.000346
223.157	0.0258796	-0.0007449	0	0	0	-0.000745
223.258	0.0254465	-0.0011748	0	0	0	-0.00117
223.359	0.0254727	-0.0011453	0	0	0	-0.00115
223.46	0.0258977	-0.0007168	0	0	0	-0.000717
223.561	0.0263792	-0.0002318	0	0	0	-0.000232
223.662	0.0266667	5.93217e-05	0	0	0	5.93e-05
223.763	0.0266315	2.79188e-05	0	0	0	2.79e-05
223.864	0.026486	-0.0001137	0	0	0	-0.000114
223.965	0.026551	-4.48e-05	0	0	0	-4.48e-05
224.067	0.0267739	0.00018213	0	0	0	0.000182
224.168	0.0268504	0.00026288	0	0	0	0.000263
224.269	0.0265728	-1.05e-05	0	0	0	-1.05e-05
224.37	0.0261852	-0.0003937	0	0	0	-0.000394
224.471	0.0259806	-0.0005938	0	0	0	-0.000594
224.572	0.0262036	-0.0003663	0	0	0	-0.000366
224.673	0.0267201	0.00015483	0	0	0	0.000155
224.774	0.0269466	0.00038613	0	0	0	0.000386
224.875	0.0266916	0.00013598	0	0	0	0.000136
224.977	0.0262301	-0.0003205	0	0	0	-0.000321
225.078	0.0259802	-0.0005654	0	0	0	-0.000565
225.179	0.0260503	-0.0004901	0	-1.74e-14	0	-0.00049
225.28	0.0262192	-0.0003159	0	0	0	-0.000316
225.381	0.0264177	-0.000112	0	0	0	-0.000112
225.482	0.0265088	-1.55e-05	0	0	0	-1.55e-05
225.583	0.0263159	-0.0002028	0	0	0	-0.000203
225.684	0.0260737	-0.0004393	0	0	0	-0.000439
225.785	0.0259526	-0.0005546	0	0	0	-0.000555
225.887	0.0257128	-0.0007885	0	0	0	-0.000789
225.988	0.025459	-0.0010364	0	0	0	-0.00104
226.089	0.025449	-0.0010402	0	0	0	-0.00104
226.19	0.0255138	-0.0009693	0	0	0	-0.000969
226.291	0.0255635	-0.0009133	0	0	0	-0.000913
226.392	0.0257625	-0.0007079	0	0	0	-0.000708
226.493	0.0259513	-0.0005126	0	0	0	-0.000513
226.594	0.0258892	-0.0005681	0	0	0	-0.000568
226.695	0.0256809	-0.0007698	0	0	0	-0.00077
226.797	0.0253746	-0.0010693	0	0	0	-0.00107
226.898	0.0252733	-0.0011637	0	0	0	-0.00116
226.999	0.0255637	-0.0008663	0	0	0	-0.000866
227.1	0.0259494	-0.0004736	0	0	0	-0.000474
227.201	0.0261412	-0.0002746	0	0	0	-0.000275
227.302	0.0259611	-0.0004474	0	0	0	-0.000447
227.403	0.025641	-0.0007602	0	0	0	-0.00076
227.504	0.0252524	-0.0011414	0	0	0	-0.00114
227.606	0.0248837	-0.0015024	0	0	0	-0.0015
227.707	0.025032	-0.0013465	0	0	0	-0.00135
227.808	0.0253353	-0.0010354	0	0	0	-0.00104
227.909	0.0253201	-0.0010428	0	0	0	-0.00104
228.01	0.0253256	-0.0010293	0	0	0	-0.00103
228.111	0.0253181	-0.0010288	0	0	0	-0.00103
228.212	0.0251413	-0.0011974	0	0	0	-0.0012
228.313	0.0249237	-0.0014067	0	0	0	-0.00141
228.414	0.0248147	-0.0015074	0	0	0	-0.00151
228.516	0.0248629	-0.0014508	0	0	0	-0.00145
228.617	0.024717	-0.0015882	0	0	0	-0.00159
228.718	0.0246025	-0.0016941	0	0	0	-0.00169
228.819	0.0249372	-0.0013506	0	0	0	-0.00135
228.92	0.0255627	-0.0007162	0	0	0	-0.000716
229.021	0.0261146	-0.0001554	0	0	0	-0.000155
229.122	0.0263485	8.74917e-05	0	0	0	8.75e-05
229.223	0.0265016	0.00024974	0	0	0	0.00025
229.324	0.0264432	0.00020053	0	0	0	0.000201
229.426	0.0262332	-2.12e-07	0	0	0	-2.12e-07
229.527	0.02622	-3.99e-06	0	0	0	-3.99e-06
229.628	0.0261415	-7.3e-05	0	0	0	-7.3e-05
229.729	0.0259014	-0.0003035	0	0	0	-0.000304
229.83	0.0256956	-0.0004996	0	0	0	-0.0005
229.931	0.0255983	-0.0005872	0	0	0	-0.000587
230.032	0.0253958	-0.0007798	0	0	0	-0.00078
230.133	0.0250268	-0.0011388	0	0	0	-0.00114
230.234	0.0249205	-0.001235	0	0	0	-0.00124
230.336	0.0252158	-0.0009296	0	0	0	-0.00093
230.437	0.0253528	-0.0007823	0	0	0	-0.000782
230.538	0.0252025	-0.0009222	0	0	0	-0.000922
230.639	0.0251166	-0.0009976	0	0	0	-0.000998
230.74	0.02514	-0.0009637	0	0	0	-0.000964
230.841	0.0253733	-0.0007198	0	0	0	-0.00072
230.942	0.0255282	-0.0005542	0	0	0	-0.000554
231.043	0.0253585	-0.0007131	0	0	0	-0.000713
231.144	0.0253631	-0.0006976	0	0	0	-0.000698
231.246	0.025632	-0.0004176	0	0	0	-0.000418
231.347	0.02562	-0.0004185	0	1.74e-14	0	-0.000419
231.448	0.0255214	-0.000506	0	0	0	-0.000506
231.549	0.025833	-0.000183	0	0	0	-0.000183
231.65	0.0261258	0.00012118	0	0	0	0.000121
231.751	0.0260832	9.00406e-05	0	0	0	9e-05
231.852	0.0260224	4.07607e-05	0	0	0	4.08e-05
231.953	0.0260815	0.00011154	0	-1.74e-14	0	0.000112
232.055	0.0262763	0.00031813	0	-1.74e-14	0	0.000318
232.156	0.026626	0.0006797	0	0	0	0.00068
232.257	0.0268442	0.00090982	0	0	0	0.00091
232.358	0.026718	0.00079564	0	0	0	0.000796
232.459	0.0264258	0.00051552	0	0	0	0.000516
232.56	0.0262193	0.00032123	0	0	0	0.000321
232.661	0.0260379	0.00015213	0	0	0	0.000152
232.762	0.0258755	2.19736e-06	0	0	0	2.2e-06
232.863	0.0259925	0.00013168	0	0	0	0.000132
232.965	0.0261928	0.00034453	0	0	0	0.000345
233.066	0.0261037	0.00026812	0	0	0	0.000268
233.167	0.0257903	-3.25e-05	0	0	0	-3.25e-05
233.268	0.0255399	-0.0002701	0	0	0	-0.00027
233.369	0.0254922	-0.0003048	0	0	0	-0.000305
233.47	0.025427	-0.000357	0	0	0	-0.000357
233.571	0.0252431	-0.0005278	0	0	0	-0.000528
233.672	0.0250152	-0.0007424	0	0	0	-0.000742
233.773	0.0247625	-0.0009818	0	0	0	-0.000982
233.875	0.0247544	-0.0009765	0	0	0	-0.000977
233.976	0.0250717	-0.0006457	0	0	0	-0.000646
234.077	0.0253427	-0.0003611	0	0	0	-0.000361
234.178	0.0254427	-0.0002474	0	0	0	-0.000247
234.279	0.025575	-0.0001014	0	0	0	-0.000101
234.38	0.0257758	0.00011322	0	0	0	0.000113
234.481	0.0256811	3.24511e-05	0	0	0	3.25e-05
234.582	0.0252512	-0.0003834	0	0	0	-0.000383
234.683	0.0251008	-0.0005197	-1.74e-14	0	0	-0.00052
234.785	0.0253424	-0.0002639	0	0	0	-0.000264
234.886	0.0256024	1.04569e-05	0	0	0	1.05e-05
234.987	0.0255709	-6.69e-06	0	0	0	-6.69e-06
235.088	0.0252864	-0.0002767	0	0	0	-0.000277
235.189	0.0251117	-0.0004368	0	0	0	-0.000437
235.29	0.0250268	-0.0005071	0	0	0	-0.000507
235.391	0.0249894	-0.0005298	0	0	0	-0.00053
235.492	0.0250677	-0.0004366	0	0	0	-0.000437
235.594	0.025107	-0.0003824	0	0	0	-0.000382
235.695	0.0252397	-0.0002347	0	0	0	-0.000235
235.796	0.0254945	3.51809e-05	0	0	0	3.52e-05
235.897	0.0254747	3.05933e-05	0	0	0	3.06e-05
235.998	0.0253619	-6.7e-05	0	0	0	-6.7e-05
236.099	0.0253952	-1.83e-05	0	0	0	-1.83e-05
236.2	0.0253621	-3.59e-05	0	0	0	-3.59e-05
236.301	0.0251965	-0.000186	0	0	0	-0.000186
236.402	0.0249422	-0.0004247	0	0	0	-0.000425
236.504	0.0249233	-0.0004278	0	0	0	-0.000428
236.605	0.0251213	-0.0002141	0	0	0	-0.000214
236.706	0.025135	-0.0001844	0	0	0	-0.000184
236.807	0.0251763	-0.0001272	0	0	0	-0.000127
236.908	0.0253591	7.16461e-05	0	0	0	7.16e-05
237.009	0.0252545	-1.68e-05	0	0	0	-1.68e-05
237.11	0.025019	-0.0002361	0	0	0	-0.000236
237.211	0.0248832	-0.0003556	0	0	0	-0.000356
237.312	0.0245706	-0.0006518	0	0	0	-0.000652
237.414	0.0243282	-0.0008777	0	0	0	-0.000878
237.515	0.0244348	-0.0007545	0	0	0	-0.000755
237.616	0.024713	-0.0004597	0	0	0	-0.00046
237.717	0.0250029	-0.000153	0	0	0	-0.000153
237.818	0.0250913	-4.78e-05	0	1.74e-14	0	-4.78e-05
237.919	0.0250177	-0.0001045	0	0	0	-0.000105
238.02	0.0251271	2.1977e-05	0	0	0	2.2e-05
238.121	0.0251631	7.50186e-05	0	0	0	7.5e-05
238.222	0.0250714	4.69569e-07	0	0	0	4.7e-07
238.324	0.0253104	0.00025671	0	0	0	0.000257
238.425	0.0254147	0.00037837	0	0	0	0.000378
238.526	0.025241	0.00022212	0	0	0	0.000222
238.627	0.0252334	0.00023204	0	0	0	0.000232
238.728	0.0251906	0.00020688	0	0	0	0.000207
238.829	0.0251788	0.00021268	0	0	0	0.000213
238.93	0.0254002	0.00045189	0	0	0	0.000452
239.031	0.0256066	0.00067613	0	0	0	0.000676
239.132	0.0257696	0.00085703	0	0	0	0.000857
239.234	0.0259055	0.00101095	0	0	0	0.00101
239.335	0.0257738	0.00089737	0	0	0	0.000897
239.436	0.0256002	0.00074191	0	0	0	0.000742
239.537	0.0257631	0.00092315	0	0	0	0.000923
239.638	0.0259179	0.00109625	0	0	0	0.0011
239.739	0.0257942	0.00099104	0	0	0	0.000991
239.84	0.0256719	0.0008872	-1.74e-14	0	0	0.000887
239.941	0.0256324	0.00086634	0	0	0	0.000866
240.043	0.0255796	0.00083216	0	0	0	0.000832
240.144	0.0254805	0.00075185	0	0	0	0.000752
240.245	0.0253447	0.00063488	0	0	0	0.000635
240.346	0.0253431	0.00065224	0	0	0	0.000652
240.447	0.0254569	0.00078501	0	0	0	0.000785
240.548	0.0255259	0.00087311	0	0	0	0.000873
240.649	0.0253446	0.00071098	0	0	0	0.000711
240.75	0.024953	0.0003387	0	0	0	0.000339
240.851	0.0246639	6.89288e-05	0	0	0	6.89e-05
240.953	0.024739	0.00016344	0	0	0	0.000163
241.054	0.0252396	0.0006836	0	0	0	0.000684
241.155	0.0256704	0.00113396	0	0	0	0.00113
241.256	0.0258134	0.00129663	0	0	0	0.0013
241.357	0.0256818	0.00118473	0	0	0	0.00118
241.458	0.0255995	0.00112226	0	0	0	0.00112
241.559	0.0259256	0.00146828	0	0	0	0.00147
241.66	0.0261279	0.00169063	0	0	0	0.00169
241.761	0.0260608	0.00164352	0	0	0	0.00164
241.863	0.0261368	0.00173975	0	0	0	0.00174
241.964	0.0262487	0.00187185	0	0	0	0.00187
242.065	0.0259747	0.00161817	0	0	0	0.00162
242.166	0.0252849	0.00094876	0	0	0	0.000949
242.267	0.0247611	0.00044539	0	0	0	0.000445
242.368	0.0245451	0.00025	0	0	0	0.00025
242.469	0.0242152	-5.93e-05	0	0	0	-5.93e-05
242.57	0.0237997	-0.0004541	0	0	0	-0.000454
242.671	0.0237634	-0.0004696	0	0	0	-0.00047
242.773	0.0241885	-2.36e-05	0	0	0	-2.36e-05
242.874	0.0245793	0.0003882	0	0	0	0.000388
242.975	0.0249019	0.00073184	0	0	0	0.000732
243.076	0.0252304	0.0010814	0	0	0	0.00108
243.177	0.025252	0.00112423	0	1.74e-14	0	0.00112
243.278	0.0247715	0.00066494	0	0	0	0.000665
243.379	0.0243389	0.0002537	0	0	0	0.000254
243.48	0.0244654	0.00040161	0	0	0	0.000402
243.582	0.0247891	0.00074688	0	0	0	0.000747
243.683	0.0249952	0.00097457	0	0	0	0.000975
243.784	0.025005	0.00100596	0	0	0	0.00101
243.885	0.0250682	0.0010909	0	0	0	0.00109
243.986	0.0252208	0.00126537	0	0	0	0.00127
244.087	0.02531	0.00137643	0	0	0	0.00138
244.188	0.0252986	0.00138697	0	0	0	0.00139
244.289	0.0250842	0.0011947	0	0	0	0.00119
244.39	0.0249048	0.00103738	0	0	0	0.00104
244.492	0.0247405	0.00089528	0	0	0	0.000895
244.593	0.0244922	0.00066932	0	0	0	0.000669
244.694	0.0242748	0.0004742	0	0	0	0.000474
244.795	0.0241304	0.00035229	0	0	0	0.000352
244.896	0.0241882	0.0004326	0	0	0	0.000433
244.997	0.0244946	0.00076164	0	0	0	0.000762
245.098	0.0247858	0.00107544	0	0	0	0.00108
245.199	0.0247159	0.0010283	0	0	0	0.00103
245.3	0.0244946	0.0008298	0	0	0	0.00083
245.402	0.0244613	0.00081942	0	0	0	0.000819
245.503	0.02442	0.00080108	0	0	0	0.000801
245.604	0.0243511	0.00075531	0	0	0	0.000755
245.705	0.0246101	0.00103742	0	0	0	0.00104
245.806	0.0250853	0.00153583	0	0	0	0.00154
245.907	0.0254862	0.00195997	0	0	0	0.00196
246.008	0.0256553	0.00215242	-1.74e-14	0	0	0.00215
246.109	0.0252885	0.00180907	0	0	0	0.00181
246.21	0.0247424	0.00128651	0	0	0	0.00129
246.312	0.0244934	0.00106102	0	0	0	0.00106
246.413	0.0243745	0.00096586	0	0	0	0.000966
246.514	0.0242806	0.00089566	0	0	0	0.000896
246.615	0.0242159	0.00085475	0	0	0	0.000855
246.716	0.0243046	0.00096736	0	0	0	0.000967
246.817	0.024544	0.00123072	0	0	0	0.00123
246.918	0.0248188	0.0015295	0	0	0	0.00153
247.019	0.0250037	0.00173848	0	0	0	0.00174
247.12	0.0249841	0.00174313	0	0	0	0.00174
247.222	0.0247608	0.00154408	0	0	0	0.00154
247.323	0.0244116	0.00121915	0	0	0	0.00122
247.424	0.0241682	0.00100017	0	0	0	0.001
247.525	0.0240172	0.00087365	0	0	0	0.000874
247.626	0.0239771	0.00085812	0	0	0	0.000858
247.727	0.0240387	0.00094429	0	0	0	0.000944
247.828	0.0240768	0.00100711	0	0	0	0.00101
247.929	0.0242362	0.00119128	0	0	0	0.00119
248.031	0.024493	0.0014729	0	0	0	0.00147
248.132	0.0248676	0.00187244	0	0	0	0.00187
248.233	0.0251854	0.00221525	0	0	0	0.00222
248.334	0.0252728	0.00232766	0	0	0	0.00233
248.435	0.0255198	0.00259984	0	0	0	0.0026
248.536	0.0257953	0.00290052	0	0	0	0.0029
248.637	0.0256114	0.00274185	0	0	0	0.00274
248.738	0.025101	0.00225689	0	0	0	0.00226
248.839	0.0247389	0.00192016	0	0	0	0.00192
248.941	0.0246255	0.0018323	0	0	0	0.00183
249.042	0.0246677	0.00190007	0	0	0	0.0019
249.143	0.0246306	0.00188858	0	0	0	0.00189
249.244	0.0244859	0.00176954	0	0	0	0.00177
249.345	0.0247059	0.00201536	0	0	0	0.00202
249.446	0.0250316	0.00236689	0	0	0	0.00237
249.547	0.0250018	0.00236306	0	0	0	0.00236
249.648	0.0248062	0.00219339	0	0	0	0.00219
249.749	0.0246893	0.00210263	1.74e-14	0	0	0.0021
249.851	0.0245636	0.00200306	1.74e-14	0	0	0.002
249.952	0.0243087	0.00177436	1.74e-14	0	1.74e-14	0.00177
250.053	0.0243092	0.00180109	1.74e-14	0	1.74e-14	0.0018
250.154	0.0246244	0.00214271	1.74e-14	0	1.74e-14	0.00214
250.255	0.0248707	0.00241541	1.74e-14	0	1.74e-14	0.00242
250.356	0.0249315	0.00250266	3.48e-14	0	1.74e-14	0.0025
250.457	0.024992	0.00258977	5.22e-14	0	1.74e-14	0.00259
250.558	0.02541	0.00303439	5.22e-14	0	1.74e-14	0.00303
250.659	0.0256484	0.00329952	6.96e-14	0	3.48e-14	0.0033
250.761	0.0252553	0.00293315	8.7e-14	0	5.22e-14	0.00293
250.862	0.0249449	0.00264962	1.22e-13	0	5.22e-14	0.00265
250.963	0.0247754	0.00250701	1.39e-13	0	6.96e-14	0.00251
251.064	0.0244882	0.00224679	1.91e-13	0	8.7e-14	0.00225
251.165	0.0243165	0.00210209	2.44e-13	0	1.22e-13	0.0021
251.266	0.0243268	0.0021395	3.13e-13	0	1.57e-13	0.00214
251.367	0.0246014	0.00244128	3.83e-13	1.74e-14	1.91e-13	0.00244
251.468	0.0249396	0.00280676	4.7e-13	0	2.44e-13	0.00281
251.569	0.0248606	0.00275514	6.09e-13	0	2.96e-13	0.00276
251.671	0.0244464	0.00236828	7.66e-13	0	3.83e-13	0.00237
251.772	0.0240091	0.0019585	9.74e-13	0	4.87e-13	0.00196
251.873	0.0238112	0.00178805	1.22e-12	0	6.09e-13	0.00179
251.974	0.0240244	0.00202885	1.53e-12	0	7.66e-13	0.00203
252.075	0.0244041	0.00243623	1.93e-12	0	9.57e-13	0.00244
252.176	0.024655	0.00271489	2.42e-12	0	1.22e-12	0.00271
252.277	0.0245223	0.00260997	3.03e-12	0	1.51e-12	0.00261
252.378	0.0241926	0.00230814	3.79e-12	0	1.9e-12	0.00231
252.48	0.024098	0.00224151	4.77e-12	0	2.38e-12	0.00224
252.581	0.0241385	0.00230998	5.95e-12	0	2.98e-12	0.00231
252.682	0.024059	0.0022586	7.41e-12	0	3.71e-12	0.00226
252.783	0.0238137	0.00204141	9.26e-12	0	4.63e-12	0.00204
252.884	0.0237295	0.00198547	1.15e-11	0	5.76e-12	0.00199
252.985	0.0238696	0.00215386	1.44e-11	0	7.17e-12	0.00215
253.086	0.0237826	0.00209519	1.78e-11	0	8.93e-12	0.0021
253.187	0.0235721	0.00191305	2.22e-11	0	1.11e-11	0.00191
253.288	0.02352	0.00188945	2.75e-11	0	1.37e-11	0.00189
253.39	0.0234826	0.00188059	3.41e-11	0	1.7e-11	0.00188
253.491	0.0235847	0.00201132	4.22e-11	0	2.11e-11	0.00201
253.592	0.0236364	0.00209171	5.21e-11	0	2.61e-11	0.00209
253.693	0.0233196	0.00180357	6.44e-11	0	3.22e-11	0.0018
253.794	0.0233467	0.00185955	7.95e-11	0	3.97e-11	0.00186
253.895	0.0237566	0.00229826	9.8e-11	0	4.9e-11	0.0023
253.996	0.023806	0.00237659	1.21e-10	0	6.03e-11	0.00238
254.097	0.0237087	0.0023083	1.48e-10	0	7.42e-11	0.00231
254.198	0.0237896	0.00241827	1.82e-10	0	9.12e-11	0.00242
254.3	0.0239591	0.00261692	2.24e-10	0	1.12e-10	0.00262
254.401	0.0240815	0.00276852	2.75e-10	0	1.37e-10	0.00277
254.502	0.0239013	0.0026176	3.36e-10	0	1.68e-10	0.00262
254.603	0.0237608	0.00250643	4.11e-10	0	2.06e-10	0.00251
254.704	0.0238	0.00257508	5.03e-10	0	2.51e-10	0.00258
254.805	0.0235405	0.00234497	6.14e-10	0	3.07e-10	0.00234
254.906	0.0232518	0.00208583	7.49e-10	0	3.75e-10	0.00209
255.007	0.0230749	0.00193856	9.13e-10	0	4.56e-10	0.00194
255.108	0.0230652	0.00195846	1.11e-09	0	5.55e-10	0.00196
255.21	0.0231332	0.00205616	1.35e-09	0	6.75e-10	0.00206
255.311	0.0231493	0.00210207	1.64e-09	0	8.2e-10	0.0021
255.412	0.0232311	0.00221373	1.99e-09	0	9.95e-10	0.00221
255.513	0.0231131	0.00212566	2.41e-09	0	1.21e-09	0.00213
255.614	0.0227258	0.00176838	2.92e-09	0	1.46e-09	0.00177
255.715	0.0222131	0.00128564	3.53e-09	0	1.77e-09	0.00129
255.816	0.0220266	0.00112927	4.27e-09	0	2.13e-09	0.00113
255.917	0.0223008	0.0014336	5.15e-09	0	2.57e-09	0.00143
256.019	0.0228232	0.00198629	6.21e-09	0	3.1e-09	0.00199
256.12	0.0233502	0.00254356	7.48e-09	0	3.74e-09	0.00254
256.221	0.0236851	0.00290887	8.99e-09	0	4.5e-09	0.00291
256.322	0.0240475	0.00330163	1.08e-08	0	5.4e-09	0.0033
256.423	0.0243576	0.00364227	1.3e-08	0	6.49e-09	0.00364
256.524	0.0242677	0.0035829	1.56e-08	0	7.78e-09	0.00358
256.625	0.0241146	0.00346041	1.86e-08	0	9.32e-09	0.00346
256.726	0.0242359	0.00361233	2.23e-08	0	1.12e-08	0.00361
256.827	0.0241983	0.00360548	2.67e-08	0	1.33e-08	0.00361
256.929	0.0238724	0.00331045	3.18e-08	0	1.59e-08	0.00331
257.03	0.0236793	0.00314821	3.8e-08	0	1.9e-08	0.00315
257.131	0.0236494	0.00314921	4.53e-08	0	2.26e-08	0.00315
257.232	0.0233828	0.00291354	5.39e-08	-1.74e-14	2.69e-08	0.00291
257.333	0.0231532	0.00271501	6.41e-08	0	3.2e-08	0.00271
257.434	0.0233277	0.00292059	7.61e-08	1.74e-14	3.8e-08	0.00292
257.535	0.0234972	0.00312127	9.03e-08	0	4.51e-08	0.00312
257.636	0.0235435	0.00319884	1.07e-07	0	5.35e-08	0.0032
257.737	0.0236391	0.0033257	1.27e-07	0	6.34e-08	0.00333
257.839	0.0238037	0.00352167	1.5e-07	0	7.49e-08	0.00352
257.94	0.0239303	0.00367964	1.77e-07	0	8.85e-08	0.00368
258.041	0.0239613	0.00374214	2.09e-07	0	1.05e-07	0.00374
258.142	0.0237874	0.00359975	2.46e-07	0	1.23e-07	0.0036
258.243	0.0235021	0.00334604	2.9e-07	0	1.45e-07	0.00335
258.344	0.02344	0.00331564	3.41e-07	0	1.71e-07	0.00332
258.445	0.0233603	0.00326767	4.01e-07	0	2.01e-07	0.00327
258.546	0.0232431	0.00318223	4.71e-07	0	2.36e-07	0.00318
258.647	0.0231419	0.00311283	5.53e-07	0	2.76e-07	0.00311
258.749	0.0230765	0.00307939	6.47e-07	0	3.24e-07	0.00308
258.85	0.0230897	0.00312456	7.58e-07	0	3.79e-07	0.00312
258.951	0.0228051	0.00287196	8.86e-07	0	4.43e-07	0.00287
259.052	0.0225906	0.00268953	1.03e-06	0	5.17e-07	0.00269
259.153	0.0228501	0.0029812	1.21e-06	0	6.03e-07	0.00298
259.254	0.0229872	0.00315045	1.41e-06	0	7.03e-07	0.00315
259.355	0.0227732	0.00296869	1.64e-06	0	8.18e-07	0.00297
259.456	0.0227857	0.00301354	1.9e-06	0	9.52e-07	0.00301
259.557	0.0230416	0.0033018	2.21e-06	0	1.11e-06	0.0033
259.659	0.0234447	0.00373734	2.57e-06	0	1.28e-06	0.00374
259.76	0.0238192	0.00414428	2.97e-06	0	1.49e-06	0.00414
259.861	0.0238107	0.00416839	3.44e-06	0	1.72e-06	0.00417
259.962	0.0237755	0.00416582	3.98e-06	0	1.99e-06	0.00416
260.063	0.0238247	0.00424771	4.6e-06	0	2.3e-06	0.00425
260.164	0.0237782	0.00423386	5.31e-06	0	2.66e-06	0.00423
260.265	0.0236982	0.00418671	6.13e-06	-1.74e-14	3.06e-06	0.00418
260.366	0.0238241	0.00434538	7.06e-06	0	3.53e-06	0.00434
260.468	0.0241615	0.0047157	8.12e-06	0	4.06e-06	0.00471
260.569	0.0244059	0.00499309	9.33e-06	0	4.67e-06	0.00499
260.67	0.0243718	0.00499203	1.07e-05	0	5.36e-06	0.00499
260.771	0.0239429	0.0045962	1.23e-05	0	6.15e-06	0.00459
260.872	0.0235683	0.00425476	1.41e-05	0	7.04e-06	0.00425
260.973	0.0234586	0.00417816	1.61e-05	0	8.06e-06	0.00417
261.074	0.0233317	0.00408452	1.84e-05	0	9.21e-06	0.00408
261.175	0.0235037	0.00428983	2.1e-05	0	1.05e-05	0.00428
261.276	0.0239051	0.00472459	2.4e-05	0	1.2e-05	0.00471
261.378	0.0239621	0.00481503	2.74e-05	0	1.37e-05	0.0048
261.479	0.0237312	0.00461755	3.12e-05	0	1.56e-05	0.0046
261.58	0.0237645	0.00468447	3.54e-05	0	1.77e-05	0.00467
261.681	0.0238797	0.00483321	4.03e-05	0	2.01e-05	0.00481
261.782	0.023917	0.00490416	4.57e-05	0	2.28e-05	0.00488
261.883	0.0241595	0.00518038	5.18e-05	0	2.59e-05	0.00515
261.984	0.024379	0.00543359	5.86e-05	0	2.93e-05	0.0054
262.085	0.0245515	0.00563992	6.63e-05	0	3.32e-05	0.00561
262.186	0.0249607	0.006083	7.5e-05	0	3.75e-05	0.00605
262.288	0.025411	0.00656725	8.46e-05	0	4.23e-05	0.00652
262.389	0.0254444	0.00663459	9.54e-05	0	4.77e-05	0.00659
262.49	0.0251762	0.00640045	0.000108	0	5.38e-05	0.00635
262.591	0.0248927	0.00615102	0.000121	0	6.05e-05	0.00609
262.692	0.0248152	0.00610763	0.000136	0	6.8e-05	0.00604
262.793	0.0250218	0.0063485	0.000153	0	7.63e-05	0.00627
262.894	0.0251959	0.0065568	0.000171	0	8.56e-05	0.00647
262.995	0.025295	0.00669023	0.000192	1.74e-14	9.6e-05	0.00659
263.096	0.0252651	0.00669475	0.000215	0	0.000107	0.00659
263.198	0.0248898	0.00635387	0.00024	0	0.00012	0.00623
263.299	0.0246302	0.00612867	0.000268	-1.74e-14	0.000134	0.00599
263.4	0.0247686	0.00630159	0.000299	0	0.00015	0.00615
263.501	0.0247961	0.0063637	0.000334	0	0.000167	0.0062
263.602	0.0247573	0.00635954	0.000371	0	0.000186	0.00617
263.703	0.0248593	0.00649629	0.000413	0	0.000207	0.00629
263.804	0.0248964	0.00656814	0.000459	0	0.00023	0.00634
263.905	0.0249266	0.00663307	0.000509	0	0.000255	0.00638
264.007	0.0251581	0.00689946	0.000565	0	0.000282	0.00662
264.108	0.025528	0.00730422	0.000626	0	0.000313	0.00699
264.209	0.025635	0.0074462	0.000692	0	0.000346	0.0071
264.31	0.0255812	0.00742742	0.000765	0	0.000382	0.00704
264.411	0.0256545	0.00753577	0.000844	0	0.000422	0.00711
264.512	0.0256622	0.0075786	0.000931	0	0.000466	0.00711
264.613	0.0254527	0.00740431	0.00103	0	0.000513	0.00689
264.714	0.0251312	0.00711805	0.00113	0	0.000565	0.00655
264.815	0.0249954	0.00701752	0.00124	0	0.000621	0.0064
264.917	0.0253028	0.00736028	0.00136	0	0.000682	0.00668
265.018	0.025808	0.00790084	0.0015	0	0.000748	0.00715
265.119	0.0259727	0.00810094	0.00164	0	0.000819	0.00728
265.22	0.0257595	0.00792331	0.00179	0	0.000897	0.00703
265.321	0.0253789	0.00757824	0.00196	0	0.000981	0.0066
265.422	0.0250214	0.00725627	0.00214	0	0.00107	0.00618
265.523	0.0249197	0.00719022	0.00234	0	0.00117	0.00602
265.624	0.0248569	0.00716313	0.00255	0	0.00127	0.00589
265.725	0.0248369	0.00717894	0.00278	0	0.00139	0.00579
265.827	0.0248948	0.00727263	0.00302	0	0.00151	0.00576
265.928	0.0248561	0.00726975	0.00328	0	0.00164	0.00563
266.029	0.0250816	0.0075311	0.00356	0	0.00178	0.00575
266.13	0.0252576	0.0077431	0.00386	0	0.00193	0.00581
266.231	0.0252135	0.00773501	0.00418	0	0.00209	0.00564
266.332	0.0254078	0.00796538	0.00452	0	0.00226	0.0057
266.433	0.0256015	0.00819519	0.00489	0	0.00244	0.00575
266.534	0.0256976	0.00832745	0.00528	0	0.00264	0.00569
266.635	0.025679	0.008345	0.00569	0	0.00285	0.0055
266.737	0.0255906	0.00829285	0.00614	0	0.00307	0.00523
266.838	0.0258065	0.00854507	0.0066	1.74e-14	0.0033	0.00524
266.939	0.0261982	0.00897312	0.0071	1.74e-14	0.00355	0.00542
267.04	0.0265551	0.00936647	0.00762	1.74e-14	0.00381	0.00555
267.141	0.026896	0.00974383	0.00818	1.74e-14	0.00409	0.00565
267.242	0.0271991	0.0100834	0.00877	3.48e-14	0.00438	0.0057
267.343	0.0274418	0.0103627	0.00939	3.48e-14	0.00469	0.00567
267.444	0.0276069	0.0105644	0.01	5.22e-14	0.00502	0.00555
267.545	0.0277188	0.0107129	0.0107	6.96e-14	0.00536	0.00535
267.647	0.0276252	0.010656	0.0114	8.7e-14	0.00572	0.00493
267.748	0.0276148	0.0106824	0.0122	1.22e-13	0.0061	0.00458
267.849	0.0280987	0.0112032	0.013	1.57e-13	0.0065	0.00471
267.95	0.0288109	0.0119521	0.0138	1.91e-13	0.00691	0.00504
268.051	0.0295265	0.0127047	0.0147	2.44e-13	0.00734	0.00536
268.152	0.030039	0.0132541	0.0156	3.13e-13	0.0078	0.00546
268.253	0.0303246	0.0135767	0.0165	4.18e-13	0.00827	0.00531
268.354	0.030897	0.0141862	0.0175	5.57e-13	0.00876	0.00543
268.456	0.0316558	0.014982	0.0185	7.13e-13	0.00927	0.00571
268.557	0.0320474	0.0154108	0.0196	9.22e-13	0.0098	0.00561
268.658	0.0321769	0.0155774	0.0207	1.18e-12	0.0103	0.00523
268.759	0.0322846	0.0157225	0.0218	1.53e-12	0.0109	0.00481
268.86	0.0323929	0.015868	0.023	1.98e-12	0.0115	0.00437
268.961	0.0325919	0.0161043	0.0242	2.56e-12	0.0121	0.004
269.062	0.0328067	0.0163565	0.0255	3.31e-12	0.0127	0.00363
269.163	0.0331468	0.0167341	0.0267	4.25e-12	0.0134	0.00337
269.264	0.033948	0.0175727	0.0281	5.46e-12	0.014	0.00355
269.366	0.0348188	0.0184811	0.0294	7.01e-12	0.0147	0.00378
269.467	0.0356655	0.0193654	0.0308	8.98e-12	0.0154	0.00397
269.568	0.0368754	0.0206128	0.0322	1.15e-11	0.0161	0.00451
269.669	0.037849	0.0216241	0.0336	1.47e-11	0.0168	0.0048
269.77	0.0383335	0.0221463	0.0351	1.88e-11	0.0176	0.00459
269.871	0.0390131	0.0228637	0.0366	2.39e-11	0.0183	0.00456
269.972	0.0398413	0.0237297	0.0381	3.04e-11	0.0191	0.00466
270.073	0.0404883	0.0244146	0.0397	3.87e-11	0.0198	0.00457
270.174	0.041159	0.0251232	0.0412	4.92e-11	0.0206	0.0045
270.276	0.0418997	0.0259018	0.0428	6.23e-11	0.0214	0.00449
270.377	0.042685	0.0267251	0.0444	7.89e-11	0.0222	0.00452
270.478	0.0438793	0.0279574	0.046	9.98e-11	0.023	0.00495
270.579	0.045473	0.0295892	0.0476	1.26e-10	0.0238	0.00578
270.68	0.0468272	0.0309816	0.0492	1.59e-10	0.0246	0.00636
270.781	0.0476445	0.031837	0.0508	2e-10	0.0254	0.00641
270.882	0.0483473	0.032578	0.0525	2.52e-10	0.0262	0.00635
270.983	0.049187	0.033456	0.0541	3.17e-10	0.027	0.00642
271.084	0.0497199	0.0340272	0.0557	3.97e-10	0.0278	0.0062
271.186	0.0501463	0.034492	0.0572	4.98e-10	0.0286	0.00587
271.287	0.051168	0.0355521	0.0588	6.23e-10	0.0294	0.00615
271.388	0.0522844	0.0367069	0.0604	7.79e-10	0.0302	0.00653
271.489	0.0530065	0.0374675	0.0619	9.73e-10	0.0309	0.00653
271.59	0.0537022	0.0382017	0.0634	1.21e-09	0.0317	0.00652
271.691	0.0544267	0.0389647	0.0648	1.51e-09	0.0324	0.00655
271.792	0.0552391	0.0398158	0.0663	1.88e-09	0.0331	0.00669
271.893	0.0561074	0.0407228	0.0676	2.33e-09	0.0338	0.0069
271.994	0.056648	0.041302	0.069	2.89e-09	0.0345	0.00681
272.096	0.0570191	0.0417119	0.0703	3.58e-09	0.0351	0.00658
272.197	0.0573928	0.0421244	0.0715	4.42e-09	0.0358	0.00637
272.298	0.057637	0.0424075	0.0727	5.46e-09	0.0364	0.00606
272.399	0.0581817	0.042991	0.0738	6.74e-09	0.0369	0.00608
272.5	0.0591667	0.0440149	0.0749	8.3e-09	0.0374	0.00656
272.601	0.0598214	0.0447086	0.0759	1.02e-08	0.038	0.00676
272.702	0.0600407	0.0449669	0.0768	1.25e-08	0.0384	0.00655
272.803	0.0604199	0.0453852	0.0777	1.54e-08	0.0389	0.00653
272.905	0.061184	0.0461884	0.0785	1.89e-08	0.0393	0.00693
273.006	0.0620438	0.0470873	0.0792	2.31e-08	0.0396	0.00747
273.107	0.0626686	0.0477513	0.0799	2.82e-08	0.0399	0.00782
273.208	0.0632462	0.0483682	0.0804	3.44e-08	0.0402	0.00815
273.309	0.0636194	0.0487806	0.0809	4.2e-08	0.0405	0.00832
273.41	0.0634913	0.0486919	0.0813	5.11e-08	0.0407	0.00803
273.511	0.0633596	0.0485995	0.0816	6.21e-08	0.0408	0.00778
273.612	0.0634829	0.0487622	0.0819	7.54e-08	0.0409	0.00782
273.713	0.0635871	0.0489059	0.082	9.14e-08	0.041	0.00789
273.815	0.0633213	0.0486795	0.0821	1.11e-07	0.0411	0.00763
273.916	0.0628541	0.0482518	0.0821	1.34e-07	0.041	0.00721
274.017	0.0629085	0.0483458	0.082	1.62e-07	0.041	0.00736
274.118	0.0628906	0.0483675	0.0818	1.95e-07	0.0409	0.00747
274.219	0.0623837	0.0479002	0.0815	2.35e-07	0.0408	0.00714
274.32	0.0620998	0.047656	0.0812	2.82e-07	0.0406	0.00707
274.421	0.0619581	0.0475541	0.0807	3.39e-07	0.0404	0.00719
274.522	0.0616686	0.0473043	0.0802	4.07e-07	0.0401	0.0072
274.623	0.0612339	0.0469094	0.0796	4.88e-07	0.0398	0.0071
274.725	0.0609034	0.0466187	0.079	5.83e-07	0.0395	0.00714
274.826	0.0606561	0.0464113	0.0782	6.97e-07	0.0391	0.00731
274.927	0.0601633	0.0459585	0.0774	8.32e-07	0.0387	0.00726
275.028	0.0597953	0.0456305	0.0765	9.92e-07	0.0383	0.00738
275.129	0.0595992	0.0454744	0.0756	1.18e-06	0.0378	0.0077
275.23	0.0590742	0.0449895	0.0745	1.4e-06	0.0373	0.00772
275.331	0.0584044	0.0443597	0.0735	1.67e-06	0.0367	0.00763
275.432	0.0576311	0.0436265	0.0723	1.97e-06	0.0362	0.00746
275.533	0.0565598	0.0425954	0.0711	2.34e-06	0.0356	0.00702
275.635	0.0554178	0.0414936	0.0699	2.76e-06	0.035	0.00654
275.736	0.0545521	0.0406682	0.0686	3.26e-06	0.0343	0.00635
275.837	0.0541625	0.0403188	0.0673	3.85e-06	0.0337	0.00667
275.938	0.0538255	0.0400221	0.0659	4.53e-06	0.033	0.00705
276.039	0.0531025	0.0393396	0.0645	5.33e-06	0.0323	0.00707
276.14	0.0522968	0.0385743	0.0631	6.26e-06	0.0316	0.00702
276.241	0.0516545	0.0379724	0.0616	7.35e-06	0.0308	0.00715
276.342	0.050891	0.0372494	0.0602	8.61e-06	0.0301	0.00717
276.444	0.0500139	0.0364128	0.0587	1.01e-05	0.0293	0.00708
276.545	0.0493631	0.0358026	0.0571	1.18e-05	0.0286	0.00723
276.646	0.0489409	0.035421	0.0556	1.37e-05	0.0278	0.00761
276.747	0.0482879	0.0348086	0.0541	1.6e-05	0.027	0.00777
276.848	0.0471905	0.0337519	0.0525	1.86e-05	0.0263	0.00749
276.949	0.0460053	0.0326074	0.051	2.16e-05	0.0255	0.00712
277.05	0.0448364	0.0314792	0.0494	2.51e-05	0.0247	0.00676
277.151	0.0438786	0.0305622	0.0479	2.91e-05	0.0239	0.00662
277.252	0.0434423	0.0301668	0.0463	3.37e-05	0.0232	0.00699
277.354	0.0432358	0.0300011	0.0448	3.9e-05	0.0224	0.00758
277.455	0.0427005	0.0295067	0.0433	4.5e-05	0.0217	0.00784
277.556	0.0419202	0.0287674	0.0418	5.19e-05	0.0209	0.00785
277.657	0.0411915	0.0280796	0.0403	5.97e-05	0.0202	0.00789
277.758	0.0406009	0.02753	0.0389	6.87e-05	0.0195	0.00807
277.859	0.0401041	0.0270743	0.0374	7.89e-05	0.0187	0.00833
277.96	0.0393773	0.0263885	0.036	9.05e-05	0.018	0.00834
278.061	0.038897	0.0259494	0.0346	0.000104	0.0174	0.00858
278.162	0.038701	0.0257946	0.0333	0.000119	0.0167	0.0091
278.264	0.038059	0.0251938	0.032	0.000136	0.016	0.00915
278.365	0.0374953	0.0246713	0.0307	0.000155	0.0154	0.00926
278.466	0.0374059	0.0246231	0.0294	0.000176	0.0148	0.00983
278.567	0.0372887	0.0245473	0.0282	0.000201	0.0142	0.0104
278.668	0.0370896	0.0243895	0.027	0.000228	0.0136	0.0108
278.769	0.0368013	0.0241426	0.0258	0.000259	0.0131	0.0111
278.87	0.0363829	0.0237656	0.0247	0.000293	0.0125	0.0113
278.971	0.0359498	0.023374	0.0236	0.000332	0.012	0.0114
279.072	0.0357724	0.023238	0.0226	0.000375	0.0115	0.0117
279.174	0.0357302	0.0232374	0.0216	0.000424	0.011	0.0122
279.275	0.0354674	0.0230161	0.0206	0.000478	0.0106	0.0125
279.376	0.0352614	0.0228517	0.0197	0.000538	0.0101	0.0127
279.477	0.0351544	0.0227863	0.0188	0.000605	0.00971	0.0131
279.578	0.0349908	0.0226643	0.018	0.000679	0.00933	0.0133
279.679	0.0347961	0.0225113	0.0172	0.000762	0.00896	0.0136
279.78	0.0345864	0.0223434	0.0164	0.000853	0.00862	0.0137
279.881	0.0344137	0.0222124	0.0156	0.000954	0.00829	0.0139
279.982	0.0345233	0.0223638	0.0149	0.00107	0.008	0.0144
280.084	0.0347882	0.0226706	0.0143	0.00119	0.00772	0.0149
280.185	0.0349156	0.0228398	0.0136	0.00133	0.00747	0.0154
280.286	0.0349697	0.0229358	0.013	0.00147	0.00724	0.0157
280.387	0.0350837	0.0230918	0.0124	0.00164	0.00704	0.0161
280.488	0.0354498	0.0234998	0.0119	0.00182	0.00686	0.0166
280.589	0.0359143	0.0240063	0.0114	0.00202	0.0067	0.0173
280.69	0.036263	0.024397	0.0109	0.00223	0.00657	0.0178
280.791	0.0364017	0.0245778	0.0105	0.00247	0.00646	0.0181
280.893	0.0363668	0.024585	0.01	0.00272	0.00638	0.0182
280.994	0.0366238	0.0248841	0.00964	0.003	0.00632	0.0186
281.095	0.0372396	0.0255421	0.00927	0.0033	0.00629	0.0193
281.196	0.0377625	0.0261072	0.00893	0.00363	0.00628	0.0198
281.297	0.0381298	0.0265166	0.00861	0.00399	0.0063	0.0202
281.398	0.038376	0.0268051	0.00831	0.00438	0.00635	0.0205
281.499	0.0385332	0.0270046	0.00804	0.00479	0.00642	0.0206
281.6	0.0389644	0.0274782	0.00779	0.00524	0.00652	0.021
281.701	0.0395614	0.0281175	0.00757	0.00573	0.00665	0.0215
281.803	0.0400104	0.0286089	0.00736	0.00625	0.0068	0.0218
281.904	0.0403593	0.0290002	0.00717	0.00681	0.00699	0.022
282.005	0.040422	0.0291054	0.007	0.00741	0.00721	0.0219
282.106	0.0400674	0.0287933	0.00686	0.00805	0.00745	0.0213
282.207	0.0396308	0.0283992	0.00672	0.00873	0.00773	0.0207
282.308	0.0397105	0.0285214	0.00661	0.00947	0.00804	0.0205
282.409	0.0402588	0.0291123	0.00652	0.0102	0.00838	0.0207
282.51	0.040493	0.0293891	0.00644	0.0111	0.00876	0.0206
282.611	0.0406213	0.0295601	0.00638	0.012	0.00916	0.0204
282.713	0.0413837	0.0303651	0.00633	0.0129	0.00961	0.0208
282.814	0.0422686	0.0312927	0.0063	0.0139	0.0101	0.0212
282.915	0.0427051	0.031772	0.00629	0.0149	0.0106	0.0212
283.016	0.0429675	0.0320772	0.00629	0.016	0.0112	0.0209
283.117	0.0432946	0.032447	0.00631	0.0172	0.0117	0.0207
283.218	0.0438441	0.0330393	0.00634	0.0184	0.0124	0.0207
283.319	0.0443288	0.0335669	0.00639	0.0197	0.013	0.0205
283.42	0.0444653	0.0337463	0.00646	0.021	0.0137	0.02
283.521	0.0445664	0.0338903	0.00655	0.0224	0.0145	0.0194
283.623	0.0448852	0.0342521	0.00665	0.0239	0.0153	0.019
283.724	0.0453317	0.0347415	0.00676	0.0254	0.0161	0.0186
283.825	0.0455726	0.0350254	0.0069	0.027	0.017	0.0181
283.926	0.0457578	0.0352536	0.00705	0.0287	0.0179	0.0174
284.027	0.0462736	0.0358126	0.00723	0.0304	0.0188	0.017
284.128	0.0469716	0.0365536	0.00742	0.0322	0.0198	0.0168
284.229	0.0474586	0.0370838	0.00763	0.034	0.0208	0.0163
284.33	0.0477107	0.037379	0.00786	0.0359	0.0219	0.0155
284.432	0.0481907	0.0379022	0.00812	0.0378	0.023	0.0149
284.533	0.0488757	0.0386304	0.0084	0.0398	0.0241	0.0145
284.634	0.0493471	0.039145	0.0087	0.0419	0.0253	0.0139
284.735	0.0499707	0.0398119	0.00902	0.044	0.0265	0.0133
284.836	0.05124	0.0411245	0.00937	0.0461	0.0278	0.0134
284.937	0.0525472	0.042475	0.00975	0.0483	0.029	0.0134
285.038	0.0532262	0.0431973	0.0102	0.0505	0.0303	0.0128
285.139	0.053736	0.0437506	0.0106	0.0528	0.0317	0.0121
285.24	0.054351	0.044409	0.0111	0.0551	0.0331	0.0113
285.342	0.0549627	0.045064	0.0115	0.0574	0.0345	0.0106
285.443	0.0559373	0.0460821	0.0121	0.0597	0.0359	0.0102
285.544	0.0570756	0.0472639	0.0126	0.0621	0.0374	0.00991
285.645	0.0582732	0.048505	0.0132	0.0644	0.0388	0.00967
285.746	0.0599595	0.0502348	0.0139	0.0668	0.0403	0.00991
285.847	0.0617487	0.0520677	0.0145	0.0692	0.0418	0.0102
285.948	0.0633709	0.0537335	0.0152	0.0715	0.0434	0.0104
286.049	0.0649201	0.0553262	0.016	0.0738	0.0449	0.0104
286.15	0.0663145	0.0567643	0.0167	0.0761	0.0464	0.0103
286.252	0.0678727	0.0583662	0.0176	0.0784	0.048	0.0104
286.353	0.0699062	0.0604434	0.0184	0.0807	0.0495	0.0109
286.454	0.0718921	0.062473	0.0193	0.0829	0.0511	0.0114
286.555	0.0734605	0.0640852	0.0203	0.085	0.0527	0.0114
286.656	0.0752424	0.0659109	0.0213	0.0871	0.0542	0.0117
286.757	0.077309	0.0680212	0.0223	0.0892	0.0558	0.0123
286.858	0.0792875	0.0700436	0.0234	0.0912	0.0573	0.0128
286.959	0.0814972	0.0722971	0.0245	0.0931	0.0588	0.0135
287.06	0.0839388	0.0747826	0.0257	0.0949	0.0603	0.0145
287.162	0.0861879	0.0770756	0.0269	0.0966	0.0618	0.0153
287.263	0.0883518	0.0792835	0.0282	0.0983	0.0633	0.016
287.364	0.0905958	0.0815715	0.0295	0.0999	0.0647	0.0169
287.465	0.0928703	0.08389	0.0309	0.101	0.0661	0.0178
287.566	0.0950534	0.0861171	0.0323	0.103	0.0675	0.0186
287.667	0.0968002	0.0879079	0.0338	0.104	0.0689	0.019
287.768	0.098281	0.0894328	0.0353	0.105	0.0702	0.0192
287.869	0.100054	0.0912502	0.0368	0.106	0.0715	0.0198
287.97	0.102235	0.0934746	0.0384	0.107	0.0727	0.0207
288.072	0.104415	0.0956988	0.04	0.108	0.074	0.0217
288.173	0.106386	0.0977141	0.0417	0.109	0.0752	0.0226
288.274	0.108532	0.0999045	0.0434	0.109	0.0763	0.0236
288.375	0.111052	0.102469	0.0452	0.11	0.0774	0.025
288.476	0.113677	0.105137	0.0469	0.11	0.0785	0.0266
288.577	0.11607	0.107575	0.0488	0.11	0.0795	0.0281
288.678	0.118199	0.109749	0.0506	0.11	0.0805	0.0292
288.779	0.120136	0.11173	0.0525	0.11	0.0815	0.0303
288.881	0.121983	0.113621	0.0544	0.11	0.0824	0.0312
288.982	0.123748	0.11543	0.0563	0.11	0.0833	0.0322
289.083	0.125266	0.116993	0.0582	0.11	0.0841	0.0329
289.184	0.126591	0.118363	0.0601	0.11	0.0849	0.0335
289.285	0.127945	0.119761	0.0621	0.109	0.0857	0.0341
289.386	0.129361	0.121221	0.0641	0.109	0.0864	0.0348
289.487	0.130481	0.122385	0.066	0.108	0.0871	0.0353
289.588	0.131266	0.123215	0.068	0.107	0.0877	0.0355
289.689	0.131952	0.123945	0.07	0.107	0.0884	0.0356
289.791	0.132331	0.124369	0.0719	0.106	0.089	0.0354
289.892	0.132414	0.124497	0.0739	0.105	0.0895	0.035
289.993	0.132756	0.124883	0.0758	0.104	0.0901	0.0348
290.094	0.133536	0.125707	0.0777	0.103	0.0906	0.0351
290.195	0.134353	0.12657	0.0796	0.103	0.0911	0.0355
290.296	0.135025	0.127286	0.0814	0.102	0.0916	0.0357
290.397	0.13562	0.127925	0.0832	0.101	0.092	0.0359
290.498	0.136101	0.128452	0.085	0.0999	0.0925	0.036
290.599	0.136408	0.128803	0.0867	0.0991	0.0929	0.0359
290.701	0.136534	0.128974	0.0884	0.0982	0.0933	0.0356
290.802	0.136584	0.129069	0.09	0.0974	0.0937	0.0353
290.903	0.136766	0.129295	0.0916	0.0966	0.0941	0.0352
291.004	0.137099	0.129673	0.0931	0.0959	0.0945	0.0352
291.105	0.137193	0.129811	0.0946	0.0953	0.0949	0.0349
291.206	0.136827	0.129491	0.0959	0.0946	0.0953	0.0342
291.307	0.136446	0.129154	0.0972	0.0941	0.0957	0.0335
291.408	0.136463	0.129216	0.0984	0.0936	0.096	0.0332
291.509	0.136586	0.129384	0.0996	0.0932	0.0964	0.033
291.611	0.136385	0.129228	0.101	0.0929	0.0968	0.0325
291.712	0.136107	0.128995	0.102	0.0927	0.0972	0.0318
291.813	0.135949	0.128882	0.102	0.0926	0.0975	0.0314
291.914	0.135332	0.12831	0.103	0.0926	0.0979	0.0304
292.015	0.134259	0.127282	0.104	0.0926	0.0983	0.029
292.116	0.133565	0.126633	0.105	0.0928	0.0987	0.028
292.217	0.133193	0.126306	0.105	0.093	0.099	0.0273
292.318	0.132561	0.125719	0.105	0.0934	0.0994	0.0263
292.42	0.131861	0.125064	0.106	0.0938	0.0998	0.0253
292.521	0.1313	0.124549	0.106	0.0944	0.1	0.0244
292.622	0.130694	0.123987	0.106	0.0951	0.101	0.0234
292.723	0.130035	0.123373	0.106	0.0958	0.101	0.0225
292.824	0.129313	0.122697	0.106	0.0966	0.101	0.0214
292.925	0.12848	0.121909	0.106	0.0976	0.102	0.0203
293.026	0.127777	0.121251	0.105	0.0986	0.102	0.0193
293.127	0.127152	0.120672	0.105	0.0996	0.102	0.0183
293.228	0.12634	0.119904	0.105	0.101	0.103	0.0172
293.33	0.125468	0.119078	0.104	0.102	0.103	0.0161
293.431	0.124402	0.118057	0.103	0.103	0.103	0.0148
293.532	0.123273	0.116973	0.103	0.105	0.104	0.0134
293.633	0.122562	0.116308	0.102	0.106	0.104	0.0125
293.734	0.1218	0.115591	0.101	0.107	0.104	0.0115
293.835	0.120543	0.114379	0.0998	0.109	0.104	0.0101
293.936	0.119173	0.113054	0.0987	0.11	0.105	0.00854
294.037	0.118348	0.112275	0.0975	0.112	0.105	0.0076
294.138	0.11827	0.112242	0.0963	0.113	0.105	0.00743
294.24	0.118199	0.112217	0.095	0.115	0.105	0.00731
294.341	0.117834	0.111897	0.0937	0.116	0.105	0.00692
294.442	0.117623	0.111731	0.0922	0.118	0.105	0.00673
294.543	0.117578	0.111732	0.0908	0.119	0.105	0.00674
294.644	0.117394	0.111593	0.0893	0.121	0.105	0.00666
294.745	0.117011	0.111256	0.0877	0.122	0.105	0.00642
294.846	0.116777	0.111068	0.0861	0.123	0.105	0.00637
294.947	0.116663	0.110998	0.0845	0.125	0.105	0.00649
295.048	0.116301	0.110682	0.0829	0.126	0.104	0.0064
295.15	0.115593	0.11002	0.0812	0.127	0.104	0.00602
295.251	0.114625	0.109098	0.0795	0.128	0.104	0.00543
295.352	0.113665	0.108183	0.0777	0.129	0.103	0.00489
295.453	0.113019	0.107583	0.076	0.13	0.103	0.00472
295.554	0.112626	0.107235	0.0743	0.131	0.102	0.00485
295.655	0.11203	0.106685	0.0725	0.131	0.102	0.00482
295.756	0.111245	0.105945	0.0708	0.132	0.101	0.00465
295.857	0.110519	0.105265	0.069	0.132	0.101	0.00459
295.958	0.109921	0.104713	0.0673	0.133	0.1	0.0047
296.06	0.109289	0.104127	0.0656	0.133	0.0993	0.00483
296.161	0.108405	0.103288	0.0639	0.133	0.0985	0.00474
296.262	0.107639	0.102568	0.0622	0.133	0.0978	0.00481
296.363	0.107085	0.102059	0.0605	0.133	0.0969	0.00514
296.464	0.10636	0.10138	0.0589	0.133	0.0961	0.00532
296.565	0.105577	0.100643	0.0573	0.133	0.0952	0.00549
296.666	0.104937	0.100049	0.0557	0.133	0.0942	0.00583
296.767	0.104066	0.0992237	0.0541	0.132	0.0933	0.00596
296.869	0.102866	0.0980695	0.0526	0.132	0.0923	0.00579
296.97	0.101755	0.097004	0.0511	0.131	0.0913	0.00572
297.071	0.100742	0.0960374	0.0496	0.131	0.0903	0.00577
297.172	0.0997038	0.0950445	0.0482	0.13	0.0892	0.00581
297.273	0.0986965	0.094083	0.0468	0.13	0.0882	0.00589
297.374	0.0977788	0.0932112	0.0455	0.129	0.0872	0.00606
297.475	0.0968673	0.0923455	0.0442	0.128	0.0861	0.00624
297.576	0.0960293	0.0915535	0.043	0.127	0.0851	0.00648
297.677	0.095426	0.0909961	0.0418	0.126	0.084	0.00695
297.779	0.0951324	0.0907483	0.0406	0.125	0.083	0.00772
297.88	0.0948178	0.0904797	0.0395	0.125	0.082	0.00845
297.981	0.0940481	0.0897559	0.0384	0.124	0.0811	0.0087
298.082	0.0931809	0.0889347	0.0374	0.123	0.0801	0.00882
298.183	0.0924846	0.0882843	0.0364	0.122	0.0792	0.00909
298.284	0.0916367	0.0874824	0.0355	0.121	0.0783	0.00917
298.385	0.0906455	0.0865371	0.0346	0.12	0.0775	0.00906
298.486	0.0898064	0.0857441	0.0337	0.12	0.0767	0.00907
298.587	0.0885489	0.0845325	0.0329	0.119	0.0759	0.00861
298.689	0.0866907	0.0827203	0.0321	0.118	0.0752	0.00749
298.79	0.0852768	0.0813525	0.0314	0.118	0.0746	0.00677
298.891	0.0846728	0.0807946	0.0307	0.117	0.074	0.0068
298.992	0.0841947	0.0803625	0.0301	0.117	0.0735	0.0069
299.093	0.0834727	0.0796865	0.0295	0.117	0.073	0.00669
299.194	0.0828212	0.0790811	0.0289	0.116	0.0726	0.00649
299.295	0.0823092	0.0786152	0.0284	0.116	0.0723	0.00636
299.396	0.0819339	0.0782859	0.0279	0.116	0.072	0.0063
299.497	0.0815854	0.0779836	0.0274	0.116	0.0718	0.0062
299.599	0.081054	0.0774983	0.027	0.116	0.0717	0.00584
299.7	0.080722	0.0772123	0.0266	0.117	0.0716	0.00562
299.801	0.0807381	0.0772746	0.0262	0.117	0.0716	0.00567
299.902	0.0808685	0.0774511	0.0259	0.117	0.0717	0.00576
300.003	0.0811079	0.0777367	0.0256	0.118	0.0718	0.0059
300.104	0.0813094	0.0779844	0.0253	0.119	0.0721	0.00592
300.205	0.0814195	0.0781407	0.0251	0.12	0.0724	0.00579
300.306	0.0815856	0.0783529	0.0249	0.121	0.0727	0.00565
300.407	0.0816652	0.0784787	0.0247	0.122	0.0731	0.00535
300.509	0.0818964	0.0787561	0.0245	0.123	0.0736	0.00515
300.61	0.0827173	0.0796232	0.0244	0.124	0.0741	0.00547
300.711	0.0837609	0.080713	0.0243	0.125	0.0747	0.00596
300.812	0.0845973	0.0815957	0.0242	0.127	0.0754	0.0062
300.913	0.0852578	0.0823024	0.0241	0.128	0.0761	0.0062
301.014	0.0858418	0.0829326	0.0241	0.13	0.0769	0.00608
301.115	0.0865624	0.0836995	0.0241	0.131	0.0776	0.00606
301.216	0.0877042	0.0848875	0.0241	0.133	0.0785	0.00641
301.318	0.0890965	0.0863261	0.0241	0.135	0.0793	0.00699
301.419	0.0901281	0.087404	0.0241	0.136	0.0802	0.00717
301.52	0.0907238	0.0880459	0.0242	0.138	0.0812	0.00689
301.621	0.0913625	0.088731	0.0243	0.14	0.0821	0.00663
301.722	0.0922958	0.0897105	0.0244	0.142	0.0831	0.00664
301.823	0.0934365	0.0908976	0.0245	0.144	0.084	0.00686
301.924	0.0945445	0.0920519	0.0247	0.145	0.085	0.00703
302.025	0.0953933	0.092947	0.0248	0.147	0.086	0.00693
302.126	0.0961889	0.0937889	0.025	0.149	0.087	0.00679
302.228	0.0973206	0.0949669	0.0252	0.151	0.088	0.00699
302.329	0.0985939	0.0962866	0.0254	0.152	0.089	0.00733
302.43	0.0998178	0.0975569	0.0257	0.154	0.0899	0.00764
302.531	0.101051	0.0988366	0.026	0.156	0.0909	0.00797
302.632	0.102211	0.100043	0.0263	0.157	0.0918	0.00825
302.733	0.103298	0.101176	0.0266	0.159	0.0927	0.00848
302.834	0.104204	0.102128	0.0269	0.16	0.0936	0.00856
302.935	0.105193	0.103164	0.0273	0.162	0.0944	0.00874
303.036	0.106569	0.104587	0.0277	0.163	0.0952	0.00934
303.138	0.108046	0.106109	0.0281	0.164	0.096	0.0101
303.239	0.109404	0.107514	0.0286	0.165	0.0968	0.0107
303.34	0.110636	0.108792	0.0291	0.166	0.0975	0.0113
303.441	0.112022	0.110225	0.0296	0.167	0.0982	0.012
303.542	0.113643	0.111892	0.0302	0.167	0.0988	0.0131
303.643	0.115104	0.1134	0.0308	0.168	0.0995	0.0139
303.744	0.116341	0.114683	0.0314	0.169	0.1	0.0147
303.845	0.117646	0.116034	0.0321	0.169	0.101	0.0155
303.946	0.118702	0.117138	0.0328	0.169	0.101	0.016
304.048	0.119242	0.117724	0.0335	0.17	0.102	0.0162
304.149	0.119976	0.118504	0.0343	0.17	0.102	0.0165
304.25	0.121145	0.11972	0.0351	0.17	0.102	0.0173
304.351	0.12217	0.120791	0.036	0.17	0.103	0.0179
304.452	0.122836	0.121503	0.037	0.169	0.103	0.0183
304.553	0.123593	0.122307	0.0379	0.169	0.104	0.0187
304.654	0.124667	0.123427	0.039	0.169	0.104	0.0195
304.755	0.125747	0.124554	0.04	0.169	0.104	0.0203
304.857	0.126561	0.125414	0.0412	0.168	0.105	0.0208
304.958	0.127086	0.125985	0.0423	0.168	0.105	0.021
305.059	0.12754	0.126486	0.0436	0.167	0.105	0.0212
305.16	0.128284	0.127276	0.0449	0.166	0.106	0.0216
305.261	0.129294	0.128333	0.0462	0.166	0.106	0.0223
305.362	0.130041	0.129126	0.0477	0.165	0.106	0.0227
305.463	0.130563	0.129695	0.0491	0.164	0.107	0.0229
305.564	0.131219	0.130397	0.0507	0.164	0.107	0.0232
305.665	0.13194	0.131165	0.0523	0.163	0.108	0.0235
305.767	0.132635	0.131907	0.0539	0.163	0.108	0.0237
305.868	0.133068	0.132386	0.0557	0.162	0.109	0.0236
305.969	0.132992	0.132357	0.0574	0.161	0.109	0.023
306.07	0.132736	0.132147	0.0593	0.161	0.11	0.0221
306.171	0.132715	0.132172	0.0612	0.16	0.111	0.0214
306.272	0.132969	0.132474	0.0632	0.16	0.112	0.0209
306.373	0.133403	0.132954	0.0652	0.16	0.112	0.0205
306.474	0.133994	0.133591	0.0673	0.159	0.113	0.0203
306.575	0.134581	0.134225	0.0695	0.159	0.114	0.0199
306.677	0.134792	0.134483	0.0717	0.159	0.115	0.0191
306.778	0.134639	0.134376	0.074	0.159	0.117	0.0178
306.879	0.134741	0.134524	0.0764	0.159	0.118	0.0167
306.98	0.135174	0.135004	0.0788	0.159	0.119	0.0159
307.081	0.135447	0.135324	0.0812	0.16	0.121	0.0148
307.182	0.135764	0.135687	0.0837	0.16	0.122	0.0137
307.283	0.136294	0.136264	0.0863	0.161	0.124	0.0127
307.384	0.136775	0.136791	0.0889	0.162	0.125	0.0115
307.485	0.137282	0.137345	0.0915	0.162	0.127	0.0104
307.587	0.137771	0.13788	0.0942	0.163	0.129	0.00907
307.688	0.13822	0.138376	0.0969	0.165	0.131	0.00766
307.789	0.139317	0.13952	0.0996	0.166	0.133	0.00682
307.89	0.140918	0.141167	0.102	0.167	0.135	0.00641
307.991	0.142208	0.142503	0.105	0.169	0.137	0.00561
308.092	0.143234	0.143576	0.108	0.17	0.139	0.00449
308.193	0.14404	0.144429	0.111	0.172	0.141	0.00308
308.294	0.144759	0.145194	0.114	0.174	0.144	0.00153
308.395	0.145817	0.146298	0.116	0.176	0.146	0.000263
308.497	0.147016	0.147544	0.119	0.178	0.148	-0.000909
308.598	0.148227	0.148802	0.122	0.18	0.151	-0.00211
308.699	0.14966	0.150281	0.125	0.182	0.153	-0.00312
308.8	0.151234	0.151902	0.128	0.184	0.156	-0.00402
308.901	0.152831	0.153545	0.13	0.186	0.158	-0.00491
309.002	0.15439	0.15515	0.133	0.189	0.161	-0.00586
309.103	0.155887	0.156694	0.136	0.191	0.164	-0.00687
309.204	0.157514	0.158368	0.139	0.194	0.166	-0.00775
309.306	0.159298	0.160198	0.141	0.196	0.169	-0.00846
309.407	0.161018	0.161965	0.144	0.199	0.171	-0.00921
309.508	0.162491	0.163485	0.146	0.201	0.174	-0.0102
309.609	0.163892	0.164932	0.149	0.204	0.176	-0.0112
309.71	0.165548	0.166635	0.151	0.206	0.179	-0.0119
309.811	0.166997	0.16813	0.153	0.209	0.181	-0.0128
309.912	0.168	0.16918	0.155	0.211	0.183	-0.0141
310.013	0.169267	0.170493	0.158	0.213	0.185	-0.015
310.114	0.170878	0.172151	0.16	0.216	0.188	-0.0155
310.216	0.172222	0.173541	0.161	0.218	0.19	-0.0162
310.317	0.173284	0.17465	0.163	0.22	0.192	-0.0171
310.418	0.174346	0.175758	0.165	0.222	0.194	-0.0179
310.519	0.175405	0.176864	0.167	0.224	0.195	-0.0186
310.62	0.176568	0.178073	0.168	0.226	0.197	-0.0191
310.721	0.177876	0.179427	0.17	0.228	0.199	-0.0194
310.822	0.179251	0.180849	0.171	0.23	0.2	-0.0195
310.923	0.180362	0.182007	0.172	0.231	0.202	-0.0197
311.024	0.180995	0.182686	0.173	0.233	0.203	-0.0203
311.126	0.181738	0.183475	0.174	0.234	0.204	-0.0206
311.227	0.182641	0.184425	0.175	0.235	0.205	-0.0207
311.328	0.183092	0.184923	0.175	0.236	0.206	-0.021
311.429	0.183312	0.185189	0.176	0.237	0.207	-0.0215
311.53	0.183721	0.185644	0.176	0.238	0.207	-0.0217
311.631	0.184261	0.186231	0.177	0.239	0.208	-0.0216
311.732	0.184706	0.186722	0.177	0.239	0.208	-0.0215
311.833	0.184817	0.18688	0.177	0.24	0.208	-0.0216
311.934	0.18481	0.186919	0.177	0.24	0.209	-0.0217
312.036	0.18492	0.187076	0.177	0.24	0.209	-0.0215
312.137	0.185039	0.187241	0.177	0.24	0.208	-0.0212
312.238	0.184878	0.187126	0.176	0.24	0.208	-0.0211
312.339	0.18468	0.186975	0.176	0.24	0.208	-0.0209
312.44	0.184846	0.187187	0.175	0.24	0.207	-0.0202
312.541	0.185129	0.187517	0.175	0.239	0.207	-0.0193
312.642	0.185516	0.18795	0.174	0.239	0.206	-0.0183
312.743	0.185745	0.188226	0.173	0.238	0.205	-0.0172
312.845	0.185506	0.188033	0.172	0.237	0.205	-0.0166
312.946	0.185135	0.187709	0.171	0.236	0.204	-0.016
313.047	0.184836	0.187456	0.17	0.236	0.203	-0.0153
313.148	0.184487	0.187154	0.169	0.235	0.202	-0.0146
313.249	0.184059	0.186772	0.168	0.234	0.201	-0.0138
313.35	0.183659	0.186419	0.166	0.233	0.199	-0.013
313.451	0.183326	0.186132	0.165	0.232	0.198	-0.0121
313.552	0.18318	0.186032	0.164	0.23	0.197	-0.011
313.653	0.183248	0.186146	0.162	0.229	0.196	-0.00962
313.755	0.183262	0.186207	0.161	0.228	0.194	-0.00828
313.856	0.183246	0.186237	0.159	0.227	0.193	-0.00696
313.957	0.183349	0.186387	0.158	0.226	0.192	-0.00552
314.058	0.183426	0.186509	0.156	0.225	0.191	-0.0041
314.159	0.183471	0.186601	0.155	0.224	0.189	-0.00273
314.26	0.18321	0.186386	0.153	0.223	0.188	-0.00168
314.361	0.182514	0.185736	0.152	0.222	0.187	-0.00108
314.462	0.181952	0.185221	0.15	0.221	0.186	-0.000388
314.563	0.181751	0.185066	0.149	0.22	0.184	0.00063
314.665	0.181437	0.184799	0.147	0.219	0.183	0.00149
314.766	0.180716	0.184124	0.146	0.218	0.182	0.00189
314.867	0.179783	0.183237	0.145	0.218	0.181	0.00202
314.968	0.178888	0.182389	0.143	0.217	0.18	0.00213
315.069	0.178315	0.181861	0.142	0.217	0.179	0.00249
315.17	0.178095	0.181687	0.141	0.217	0.179	0.00313
315.271	0.177934	0.181573	0.139	0.216	0.178	0.00375
315.372	0.177903	0.181588	0.138	0.216	0.177	0.00442
315.473	0.178243	0.181975	0.137	0.216	0.177	0.00537
315.575	0.178815	0.182593	0.136	0.216	0.176	0.00646
315.676	0.179545	0.183368	0.135	0.217	0.176	0.00761
315.777	0.180405	0.184275	0.134	0.217	0.175	0.00879
315.878	0.181281	0.185197	0.133	0.218	0.175	0.00988
315.979	0.182185	0.186148	0.132	0.218	0.175	0.0109
316.08	0.183075	0.187083	0.131	0.219	0.175	0.0118
316.181	0.184066	0.188121	0.131	0.22	0.175	0.0127
316.282	0.185417	0.189518	0.13	0.221	0.176	0.0138
316.383	0.186826	0.190973	0.13	0.223	0.176	0.0149
316.485	0.187949	0.192142	0.129	0.224	0.177	0.0155
316.586	0.18899	0.193229	0.129	0.226	0.177	0.016
316.687	0.190393	0.194678	0.128	0.228	0.178	0.0167
316.788	0.192245	0.196576	0.128	0.23	0.179	0.0177
316.889	0.19398	0.198357	0.128	0.232	0.18	0.0185
316.99	0.195564	0.199987	0.128	0.234	0.181	0.019
317.091	0.197189	0.201658	0.128	0.237	0.182	0.0194
317.192	0.198646	0.203162	0.128	0.239	0.184	0.0195
317.294	0.200357	0.204918	0.128	0.242	0.185	0.0198
317.395	0.20229	0.206898	0.129	0.245	0.187	0.0201
317.496	0.203761	0.208414	0.129	0.248	0.189	0.0199
317.597	0.205132	0.209831	0.129	0.252	0.19	0.0194
317.698	0.207053	0.211799	0.13	0.255	0.192	0.0193
317.799	0.209468	0.21426	0.13	0.259	0.195	0.0196
317.9	0.211934	0.216771	0.131	0.263	0.197	0.0199
318.001	0.214228	0.219111	0.132	0.267	0.199	0.0198
318.102	0.216606	0.221536	0.133	0.271	0.202	0.0197
318.204	0.218998	0.223973	0.134	0.276	0.205	0.0194
318.305	0.221385	0.226406	0.135	0.28	0.207	0.0191
318.406	0.223958	0.229025	0.136	0.285	0.21	0.0188
318.507	0.226591	0.231704	0.137	0.29	0.213	0.0184
318.608	0.22914	0.234299	0.138	0.295	0.216	0.0178
318.709	0.231585	0.23679	0.139	0.3	0.22	0.017
318.81	0.234233	0.239483	0.141	0.306	0.223	0.0163
318.911	0.237146	0.242442	0.142	0.311	0.227	0.0157
319.012	0.240137	0.245479	0.144	0.317	0.23	0.0151
319.114	0.242873	0.248261	0.145	0.323	0.234	0.0141
319.215	0.245299	0.250732	0.147	0.329	0.238	0.0127
319.316	0.248059	0.253538	0.149	0.335	0.242	0.0115
319.417	0.251011	0.256536	0.151	0.341	0.246	0.0104
319.518	0.253899	0.25947	0.153	0.348	0.25	0.00912
319.619	0.256969	0.262586	0.155	0.354	0.255	0.00793
319.72	0.260124	0.265786	0.157	0.361	0.259	0.00674
319.821	0.263522	0.269231	0.159	0.368	0.264	0.0057
319.922	0.267049	0.272803	0.162	0.375	0.268	0.0047
320.024	0.270529	0.276328	0.164	0.382	0.273	0.00358
320.125	0.274098	0.279943	0.166	0.388	0.277	0.00247
320.226	0.277429	0.28332	0.169	0.395	0.282	0.00106
320.327	0.280506	0.286443	0.172	0.402	0.287	-0.000663
320.428	0.283807	0.289789	0.175	0.409	0.292	-0.00222
320.529	0.287516	0.293544	0.178	0.416	0.297	-0.00341
320.63	0.290908	0.296981	0.181	0.423	0.302	-0.00496
320.731	0.293826	0.299944	0.184	0.43	0.307	-0.00701
320.832	0.297024	0.303188	0.187	0.437	0.312	-0.0088
320.934	0.300426	0.306636	0.19	0.444	0.317	-0.0104
321.035	0.303921	0.310177	0.194	0.45	0.322	-0.0119
321.136	0.307644	0.313945	0.197	0.457	0.327	-0.0132
321.237	0.311419	0.317765	0.201	0.463	0.332	-0.0144
321.338	0.315045	0.321437	0.205	0.469	0.337	-0.0157
321.439	0.31874	0.325178	0.209	0.475	0.342	-0.0169
321.54	0.322311	0.328794	0.213	0.481	0.347	-0.0182
321.641	0.325709	0.332238	0.217	0.486	0.352	-0.0196
321.743	0.329556	0.33613	0.222	0.492	0.357	-0.0204
321.844	0.333593	0.340212	0.226	0.496	0.361	-0.021
321.945	0.337518	0.344182	0.231	0.501	0.366	-0.0216
322.046	0.341322	0.348032	0.236	0.505	0.37	-0.0222
322.147	0.34499	0.351745	0.241	0.509	0.375	-0.0229
322.248	0.348537	0.355338	0.246	0.512	0.379	-0.0235
322.349	0.352012	0.358858	0.251	0.515	0.383	-0.024
322.45	0.355399	0.36229	0.256	0.517	0.387	-0.0245
322.551	0.358678	0.365614	0.262	0.519	0.39	-0.0249
322.653	0.362164	0.369146	0.268	0.52	0.394	-0.0249
322.754	0.36599	0.373017	0.274	0.521	0.397	-0.0243
322.855	0.370278	0.37735	0.28	0.521	0.401	-0.0232
322.956	0.374768	0.381885	0.286	0.521	0.403	-0.0215
323.057	0.379261	0.386423	0.292	0.52	0.406	-0.0197
323.158	0.383565	0.390773	0.299	0.518	0.409	-0.0178
323.259	0.387	0.394253	0.305	0.516	0.411	-0.0166
323.36	0.389584	0.396882	0.312	0.513	0.413	-0.0159
323.461	0.391502	0.398845	0.319	0.51	0.414	-0.0156
323.563	0.392611	0.399999	0.326	0.506	0.416	-0.0159
323.664	0.392854	0.400288	0.333	0.501	0.417	-0.0168
323.765	0.392489	0.399967	0.341	0.495	0.418	-0.0179
323.866	0.392065	0.399588	0.348	0.489	0.418	-0.0189
323.967	0.391621	0.39919	0.355	0.482	0.419	-0.0196
324.068	0.391086	0.3987	0.363	0.474	0.419	-0.02
324.169	0.391013	0.398672	0.371	0.466	0.418	-0.0197
324.27	0.391686	0.39939	0.378	0.457	0.418	-0.0184
324.371	0.392852	0.400601	0.386	0.447	0.417	-0.0162
324.473	0.394045	0.401838	0.394	0.437	0.416	-0.0137
324.574	0.394958	0.402796	0.402	0.426	0.414	-0.0111
324.675	0.395718	0.403601	0.41	0.414	0.412	-0.0084
324.776	0.395969	0.403897	0.418	0.402	0.41	-0.00586
324.877	0.394801	0.402773	0.425	0.389	0.407	-0.00442
324.978	0.39186	0.399878	0.433	0.376	0.404	-0.00443
325.079	0.387716	0.395778	0.441	0.361	0.401	-0.00532
325.18	0.382674	0.390782	0.448	0.347	0.398	-0.00678
325.282	0.376489	0.384641	0.456	0.332	0.394	-0.00905
325.383	0.370013	0.37821	0.463	0.316	0.39	-0.0113
325.484	0.364717	0.372958	0.47	0.3	0.385	-0.012
325.585	0.360795	0.369081	0.477	0.283	0.38	-0.0111
325.686	0.35789	0.36622	0.484	0.266	0.375	-0.00877
325.787	0.35595	0.364326	0.49	0.249	0.37	-0.00518
325.888	0.354736	0.363156	0.496	0.231	0.364	-0.000543
325.989	0.354112	0.362577	0.502	0.213	0.358	0.00501
326.09	0.353393	0.361902	0.507	0.195	0.351	0.0108
326.192	0.351424	0.359978	0.512	0.176	0.344	0.0157
326.293	0.348013	0.356611	0.517	0.157	0.337	0.0194
326.394	0.342755	0.351398	0.521	0.138	0.33	0.0216
326.495	0.335044	0.343731	0.525	0.119	0.322	0.0217
326.596	0.325273	0.334004	0.528	0.0995	0.314	0.0201
326.697	0.313883	0.322659	0.531	0.0799	0.306	0.0171
326.798	0.301387	0.310208	0.533	0.0602	0.297	0.0134
326.899	0.288846	0.297711	0.535	0.0404	0.288	0.01
327	0.27679	0.285699	0.536	0.0205	0.278	0.00741
327.102	0.265779	0.274732	0.536	0.000606	0.269	0.0062
327.203	0.256432	0.26543	0.536	-0.0194	0.258	0.00699
327.304	0.248382	0.257424	0.535	-0.0393	0.248	0.00942
327.405	0.241059	0.250146	0.534	-0.0593	0.237	0.0129
327.506	0.233625	0.242756	0.531	-0.0792	0.226	0.0167
327.607	0.225042	0.234217	0.528	-0.0992	0.215	0.0196
327.708	0.214605	0.223824	0.525	-0.119	0.203	0.0211
327.809	0.201929	0.211193	0.52	-0.139	0.191	0.0206
327.91	0.186939	0.196247	0.515	-0.159	0.178	0.0183
328.012	0.169671	0.179023	0.509	-0.178	0.165	0.014
328.113	0.150723	0.160119	0.502	-0.198	0.152	0.00834
328.214	0.130997	0.140437	0.494	-0.218	0.138	0.00232
328.315	0.11099	0.120474	0.486	-0.237	0.124	-0.00363
328.416	0.0914109	0.100939	0.476	-0.257	0.11	-0.00878
328.517	0.0734015	0.0829738	0.466	-0.276	0.095	-0.012
328.618	0.0576189	0.0672351	0.455	-0.296	0.0799	-0.0126
328.719	0.0441452	0.0538054	0.444	-0.315	0.0644	-0.0106
328.82	0.0323888	0.0420929	0.431	-0.334	0.0486	-0.00647
328.922	0.0213172	0.0310653	0.418	-0.354	0.0324	-0.00133
329.023	0.0101659	0.0199579	0.405	-0.373	0.0159	0.00408
329.124	-0.0018157	0.00802011	0.39	-0.392	-0.000978	0.009
329.225	-0.015503	-0.0056233	0.375	-0.411	-0.0182	0.0125
329.326	-0.0319471	-0.0220236	0.359	-0.431	-0.0357	0.0136
329.427	-0.0517944	-0.0418271	0.343	-0.45	-0.0535	0.0116
329.528	-0.0744235	-0.0644124	0.326	-0.469	-0.0715	0.00713
329.629	-0.0986632	-0.0886083	0.308	-0.488	-0.0899	0.0013
329.731	-0.123521	-0.113422	0.29	-0.508	-0.109	-0.00489
329.832	-0.147864	-0.137721	0.272	-0.527	-0.127	-0.0103
329.933	-0.17035	-0.160164	0.253	-0.546	-0.146	-0.0137
330.034	-0.19013	-0.1799	0.234	-0.566	-0.166	-0.0141
330.135	-0.207497	-0.197224	0.214	-0.585	-0.185	-0.012
330.236	-0.222846	-0.212529	0.195	-0.604	-0.205	-0.00772
330.337	-0.236352	-0.225992	0.175	-0.624	-0.225	-0.00145
330.438	-0.248968	-0.238564	0.154	-0.643	-0.244	0.0058
330.539	-0.262125	-0.251677	0.134	-0.663	-0.264	0.0126
330.641	-0.277211	-0.266721	0.114	-0.682	-0.284	0.0175
330.742	-0.295254	-0.28472	0.0933	-0.702	-0.304	0.0194
330.843	-0.316759	-0.306181	0.0729	-0.721	-0.324	0.0179
330.944	-0.341533	-0.330912	0.0525	-0.74	-0.344	0.013
331.045	-0.36851	-0.357846	0.0323	-0.76	-0.364	0.00582
331.146	-0.396804	-0.386097	0.0123	-0.779	-0.383	-0.0028
331.247	-0.425522	-0.414771	-0.00758	-0.798	-0.403	-0.012
331.348	-0.453016	-0.442221	-0.0272	-0.817	-0.422	-0.0202
331.449	-0.477869	-0.467031	-0.0465	-0.836	-0.441	-0.0259
331.551	-0.499296	-0.488416	-0.0655	-0.854	-0.46	-0.0286
331.652	-0.517084	-0.50616	-0.0841	-0.873	-0.478	-0.0278
331.753	-0.53138	-0.520413	-0.102	-0.891	-0.496	-0.024
331.854	-0.542348	-0.531338	-0.12	-0.908	-0.514	-0.0171
331.955	-0.550617	-0.539564	-0.137	-0.926	-0.532	-0.00803
332.056	-0.557646	-0.546549	-0.154	-0.943	-0.548	0.00188
332.157	-0.565207	-0.554067	-0.171	-0.959	-0.565	0.0108
332.258	-0.574651	-0.563468	-0.187	-0.975	-0.581	0.0173
332.359	-0.586496	-0.575271	-0.202	-0.99	-0.596	0.0209
332.461	-0.601268	-0.59	-0.217	-1.01	-0.611	0.021
332.562	-0.619216	-0.607904	-0.231	-1.02	-0.625	0.0174
332.663	-0.639138	-0.627784	-0.245	-1.03	-0.639	0.0111
332.764	-0.659548	-0.648151	-0.258	-1.05	-0.652	0.00376
332.865	-0.679174	-0.667734	-0.271	-1.06	-0.664	-0.00346
332.966	-0.696437	-0.684954	-0.283	-1.07	-0.676	-0.00899
333.067	-0.710356	-0.698831	-0.295	-1.08	-0.687	-0.0118
333.168	-0.720819	-0.709251	-0.306	-1.09	-0.697	-0.0119
333.27	-0.728055	-0.716444	-0.317	-1.1	-0.707	-0.00952
333.371	-0.732568	-0.720915	-0.328	-1.1	-0.716	-0.00508
333.472	-0.735037	-0.72334	-0.338	-1.11	-0.724	0.0007
333.573	-0.736798	-0.725059	-0.348	-1.12	-0.732	0.00647
333.674	-0.738809	-0.727028	-0.357	-1.12	-0.738	0.0113
333.775	-0.741397	-0.729573	-0.366	-1.12	-0.744	0.0148
333.876	-0.745657	-0.73379	-0.375	-1.12	-0.75	0.0159
333.977	-0.75235	-0.740441	-0.384	-1.12	-0.754	0.014
334.078	-0.760957	-0.749005	-0.392	-1.12	-0.758	0.00941
334.18	-0.770644	-0.75865	-0.401	-1.12	-0.762	0.00309
334.281	-0.780668	-0.768631	-0.409	-1.12	-0.764	-0.0042
334.382	-0.790103	-0.778024	-0.418	-1.12	-0.766	-0.0115
334.483	-0.798571	-0.78645	-0.426	-1.11	-0.768	-0.0185
334.584	-0.805595	-0.793431	-0.434	-1.1	-0.769	-0.0246
334.685	-0.809929	-0.797723	-0.443	-1.1	-0.769	-0.0286
334.786	-0.811151	-0.798903	-0.451	-1.09	-0.769	-0.0301
334.887	-0.809826	-0.797536	-0.46	-1.08	-0.768	-0.0294
334.988	-0.806387	-0.794055	-0.469	-1.06	-0.767	-0.0272
335.09	-0.801032	-0.788657	-0.478	-1.05	-0.765	-0.0235
335.191	-0.794255	-0.781838	-0.487	-1.04	-0.763	-0.0187
335.292	-0.78748	-0.775021	-0.497	-1.02	-0.761	-0.0144
335.393	-0.781877	-0.769376	-0.507	-1.01	-0.758	-0.0116
335.494	-0.777283	-0.76474	-0.517	-0.992	-0.755	-0.0102
335.595	-0.77358	-0.760995	-0.528	-0.975	-0.751	-0.00991
335.696	-0.771084	-0.758458	-0.538	-0.956	-0.747	-0.0111
335.797	-0.769476	-0.756807	-0.549	-0.937	-0.743	-0.0135
335.898	-0.767889	-0.755178	-0.561	-0.917	-0.739	-0.0161
336	-0.765665	-0.752913	-0.573	-0.897	-0.735	-0.0182
336.101	-0.762575	-0.749781	-0.585	-0.876	-0.73	-0.0196
336.202	-0.758476	-0.74564	-0.597	-0.854	-0.725	-0.0202
336.303	-0.753049	-0.740171	-0.61	-0.832	-0.721	-0.0196
336.404	-0.746278	-0.733358	-0.623	-0.809	-0.716	-0.0177
336.505	-0.738574	-0.725613	-0.636	-0.786	-0.711	-0.0149
336.606	-0.730087	-0.717084	-0.649	-0.762	-0.706	-0.0114
336.707	-0.720767	-0.707723	-0.662	-0.739	-0.701	-0.00718
336.808	-0.711247	-0.698161	-0.676	-0.715	-0.695	-0.00275
336.91	-0.702185	-0.689057	-0.689	-0.691	-0.69	0.0012
337.011	-0.69376	-0.680591	-0.703	-0.667	-0.685	0.0045
337.112	-0.686232	-0.673022	-0.717	-0.643	-0.68	0.0069
337.213	-0.67972	-0.666468	-0.73	-0.619	-0.675	0.00829
337.314	-0.673799	-0.660506	-0.744	-0.595	-0.67	0.00908
337.415	-0.667783	-0.654449	-0.757	-0.572	-0.664	0.00997
337.516	-0.661746	-0.64837	-0.77	-0.548	-0.659	0.0109
337.617	-0.655955	-0.642538	-0.783	-0.525	-0.654	0.0116
337.719	-0.650223	-0.636765	-0.795	-0.502	-0.649	0.0122
337.82	-0.644246	-0.630747	-0.808	-0.48	-0.644	0.013
337.921	-0.637787	-0.624246	-0.819	-0.458	-0.639	0.0143
338.022	-0.631339	-0.617757	-0.83	-0.436	-0.633	0.0155
338.123	-0.625615	-0.611992	-0.841	-0.415	-0.628	0.016
338.224	-0.620651	-0.606987	-0.851	-0.394	-0.623	0.0157
338.325	-0.615916	-0.602211	-0.86	-0.374	-0.617	0.0151
338.426	-0.61137	-0.597624	-0.869	-0.355	-0.612	0.0142
338.527	-0.607155	-0.593368	-0.877	-0.336	-0.606	0.0129
338.629	-0.602913	-0.589085	-0.884	-0.317	-0.601	0.0116
338.73	-0.598848	-0.584979	-0.89	-0.3	-0.595	0.00993
338.831	-0.595284	-0.581374	-0.896	-0.282	-0.589	0.00766
338.932	-0.591715	-0.577765	-0.9	-0.266	-0.583	0.00525
339.033	-0.587277	-0.573286	-0.904	-0.25	-0.577	0.00357
339.134	-0.581295	-0.567263	-0.906	-0.235	-0.571	0.00327
339.235	-0.57358	-0.559507	-0.908	-0.22	-0.564	0.00454
339.336	-0.564812	-0.550699	-0.909	-0.206	-0.557	0.00668
339.437	-0.555882	-0.541728	-0.908	-0.193	-0.551	0.00879
339.539	-0.547366	-0.533172	-0.907	-0.18	-0.543	0.0103
339.64	-0.539275	-0.52504	-0.904	-0.168	-0.536	0.0112
339.741	-0.531093	-0.516818	-0.901	-0.156	-0.529	0.0119
339.842	-0.522888	-0.508572	-0.897	-0.146	-0.521	0.0125
339.943	-0.514634	-0.500278	-0.891	-0.135	-0.513	0.0129
340.044	-0.506058	-0.491662	-0.885	-0.125	-0.505	0.0135
340.145	-0.49732	-0.482882	-0.877	-0.116	-0.497	0.0139
340.246	-0.488379	-0.473902	-0.869	-0.108	-0.488	0.0144
340.347	-0.479125	-0.464607	-0.86	-0.0993	-0.48	0.015
340.449	-0.469691	-0.455133	-0.85	-0.0917	-0.471	0.0156
340.55	-0.46033	-0.445732	-0.839	-0.0845	-0.462	0.0158
340.651	-0.451077	-0.436439	-0.827	-0.0777	-0.452	0.0158
340.752	-0.441681	-0.427003	-0.814	-0.0714	-0.443	0.0158
340.853	-0.432023	-0.417305	-0.801	-0.0656	-0.433	0.0159
340.954	-0.422233	-0.407475	-0.787	-0.0601	-0.423	0.0159
341.055	-0.412507	-0.397709	-0.772	-0.055	-0.413	0.0158
341.156	-0.402901	-0.388063	-0.757	-0.0503	-0.403	0.0153
341.258	-0.393337	-0.378459	-0.741	-0.0459	-0.393	0.0148
341.359	-0.383755	-0.368837	-0.724	-0.0418	-0.383	0.0141
341.46	-0.374234	-0.359276	-0.707	-0.0381	-0.373	0.0133
341.561	-0.364698	-0.3497	-0.69	-0.0346	-0.362	0.0125
341.662	-0.354959	-0.339921	-0.672	-0.0314	-0.352	0.0118
341.763	-0.345083	-0.330006	-0.654	-0.0285	-0.341	0.0113
341.864	-0.335159	-0.320042	-0.636	-0.0258	-0.331	0.0107
341.965	-0.32531	-0.310153	-0.617	-0.0233	-0.32	0.0101
342.066	-0.315478	-0.300281	-0.598	-0.0211	-0.31	0.00949
342.168	-0.305624	-0.290388	-0.58	-0.019	-0.299	0.00894
342.269	-0.296279	-0.281004	-0.561	-0.0171	-0.289	0.00794
342.37	-0.287291	-0.271977	-0.542	-0.0154	-0.279	0.00665
342.471	-0.278101	-0.262747	-0.523	-0.0138	-0.268	0.00565
342.572	-0.269129	-0.253736	-0.504	-0.0124	-0.258	0.00454
342.673	-0.260314	-0.244881	-0.485	-0.0111	-0.248	0.0034
342.774	-0.25124	-0.235768	-0.467	-0.00993	-0.238	0.00265
342.875	-0.242274	-0.226762	-0.449	-0.00887	-0.229	0.00194
342.976	-0.233588	-0.218038	-0.43	-0.00792	-0.219	0.0011
343.078	-0.225144	-0.209555	-0.412	-0.00705	-0.21	0.000205
343.179	-0.216973	-0.201344	-0.395	-0.00627	-0.201	-0.000781
343.28	-0.209024	-0.193357	-0.378	-0.00557	-0.192	-0.00179
343.381	-0.201263	-0.185556	-0.361	-0.00495	-0.183	-0.00279
343.482	-0.193904	-0.178158	-0.344	-0.00438	-0.174	-0.00397
343.583	-0.186829	-0.171044	-0.328	-0.00388	-0.166	-0.00522
343.684	-0.179704	-0.16388	-0.312	-0.00343	-0.158	-0.00618
343.785	-0.172788	-0.156925	-0.297	-0.00302	-0.15	-0.00713
343.886	-0.16622	-0.150318	-0.282	-0.00267	-0.142	-0.00818
343.988	-0.15971	-0.14377	-0.267	-0.00235	-0.135	-0.00904
344.089	-0.153212	-0.137233	-0.253	-0.00206	-0.128	-0.00967
344.19	-0.146983	-0.130965	-0.239	-0.00181	-0.121	-0.0103
344.291	-0.141128	-0.125072	-0.226	-0.00159	-0.114	-0.0111
344.392	-0.135514	-0.119419	-0.214	-0.00139	-0.108	-0.0119
344.493	-0.12994	-0.113807	-0.202	-0.00121	-0.101	-0.0124
344.594	-0.12422	-0.108049	-0.19	-0.00106	-0.0955	-0.0126
344.695	-0.118553	-0.102343	-0.179	-0.000924	-0.0898	-0.0126
344.796	-0.113491	-0.0972424	-0.168	-0.000804	-0.0843	-0.0129
344.898	-0.109186	-0.092899	-0.158	-0.000699	-0.0791	-0.0138
344.999	-0.105305	-0.0889797	-0.148	-0.000607	-0.0742	-0.0148
345.1	-0.101509	-0.0851453	-0.138	-0.000527	-0.0695	-0.0157
345.201	-0.0975227	-0.0811209	-0.129	-0.000456	-0.065	-0.0161
345.302	-0.0933999	-0.0769599	-0.121	-0.000394	-0.0607	-0.0163
345.403	-0.089629	-0.0731508	-0.113	-0.000341	-0.0567	-0.0165
345.504	-0.0865019	-0.0699856	-0.105	-0.000294	-0.0528	-0.0172
345.605	-0.083593	-0.0670386	-0.0981	-0.000253	-0.0492	-0.0179
345.707	-0.0804764	-0.0638841	-0.0913	-0.000218	-0.0457	-0.0181
345.808	-0.0773957	-0.0607654	-0.0848	-0.000187	-0.0425	-0.0183
345.909	-0.0746386	-0.0579704	-0.0787	-0.00016	-0.0394	-0.0185
346.01	-0.072089	-0.0553829	-0.073	-0.000137	-0.0366	-0.0188
346.111	-0.0693782	-0.0526343	-0.0676	-0.000118	-0.0339	-0.0188
346.212	-0.0664512	-0.0496695	-0.0625	-0.0001	-0.0313	-0.0184
346.313	-0.0641049	-0.0472854	-0.0578	-8.57e-05	-0.0289	-0.0184
346.414	-0.0623595	-0.0455024	-0.0533	-7.3e-05	-0.0267	-0.0188
346.515	-0.0601612	-0.0432664	-0.0492	-6.21e-05	-0.0246	-0.0187
346.617	-0.05778	-0.0408476	-0.0453	-5.28e-05	-0.0227	-0.0182
346.718	-0.0558	-0.0388301	-0.0417	-4.48e-05	-0.0209	-0.018
346.819	-0.0540641	-0.0370566	-0.0383	-3.8e-05	-0.0192	-0.0179
346.92	-0.052367	-0.0353221	-0.0351	-3.21e-05	-0.0176	-0.0177
347.021	-0.0509344	-0.0338521	-0.0322	-2.72e-05	-0.0161	-0.0177
347.122	-0.0499434	-0.0328238	-0.0295	-2.29e-05	-0.0148	-0.0181
347.223	-0.0489697	-0.0318128	-0.027	-1.93e-05	-0.0135	-0.0183
347.324	-0.0480939	-0.0308997	-0.0247	-1.63e-05	-0.0123	-0.0186
347.425	-0.0471755	-0.0299441	-0.0225	-1.37e-05	-0.0113	-0.0187
347.527	-0.0459875	-0.0287189	-0.0205	-1.15e-05	-0.0103	-0.0185
347.628	-0.04477	-0.0274643	-0.0187	-9.63e-06	-0.00935	-0.0181
347.729	-0.0435332	-0.0261904	-0.017	-8.06e-06	-0.00851	-0.0177
347.83	-0.0422471	-0.0248673	-0.0155	-6.74e-06	-0.00773	-0.0171
347.931	-0.0412767	-0.02386	-0.014	-5.63e-06	-0.00702	-0.0168
348.032	-0.0409056	-0.023452	-0.0127	-4.69e-06	-0.00636	-0.0171
348.133	-0.0403505	-0.02286	-0.0115	-3.91e-06	-0.00576	-0.0171
348.234	-0.0394892	-0.0219619	-0.0104	-3.25e-06	-0.00521	-0.0167
348.335	-0.0387537	-0.0211896	-0.00942	-2.7e-06	-0.00471	-0.0165
348.437	-0.0379113	-0.0203104	-0.0085	-2.24e-06	-0.00425	-0.0161
348.538	-0.0373359	-0.0196984	-0.00767	-1.86e-06	-0.00384	-0.0159
348.639	-0.0370599	-0.0193857	-0.00691	-1.53e-06	-0.00345	-0.0159
348.74	-0.0366037	-0.018893	-0.00622	-1.27e-06	-0.00311	-0.0158
348.841	-0.0359615	-0.0182142	-0.00559	-1.05e-06	-0.00279	-0.0154
348.942	-0.0353268	-0.017543	-0.00502	-8.62e-07	-0.00251	-0.015
349.043	-0.0348323	-0.0170121	-0.0045	-7.09e-07	-0.00225	-0.0148
349.144	-0.034192	-0.0163354	-0.00403	-5.83e-07	-0.00201	-0.0143
349.245	-0.03326	-0.0153671	-0.00361	-4.78e-07	-0.0018	-0.0136
349.347	-0.0323312	-0.014402	-0.00322	-3.92e-07	-0.00161	-0.0128
349.448	-0.0316086	-0.0136432	-0.00288	-3.21e-07	-0.00144	-0.0122
349.549	-0.0310499	-0.0130483	-0.00257	-2.62e-07	-0.00128	-0.0118
349.65	-0.030691	-0.0126533	-0.00229	-2.14e-07	-0.00114	-0.0115
349.751	-0.0303925	-0.0123187	-0.00203	-1.74e-07	-0.00102	-0.0113
349.852	-0.0299868	-0.0118769	-0.00181	-1.42e-07	-0.000905	-0.011
349.953	-0.0297365	-0.0115907	-0.00161	-1.15e-07	-0.000803	-0.0108
350.054	-0.029587	-0.0114053	-0.00142	-9.37e-08	-0.000712	-0.0107
350.156	-0.0291933	-0.0109757	-0.00126	-7.59e-08	-0.000631	-0.0103
350.257	-0.0286742	-0.0104208	-0.00112	-6.15e-08	-0.000559	-0.00986
350.358	-0.0282626	-0.0099734	-0.000988	-4.97e-08	-0.000494	-0.00948
350.459	-0.0277883	-0.0094634	-0.000873	-4.01e-08	-0.000436	-0.00903
350.56	-0.0274113	-0.0090507	-0.00077	-3.24e-08	-0.000385	-0.00867
350.661	-0.0275523	-0.0091561	-0.000678	-2.61e-08	-0.000339	-0.00882
350.762	-0.0277782	-0.0093464	-0.000597	-2.1e-08	-0.000299	-0.00905
350.863	-0.0275356	-0.0090684	-0.000525	-1.68e-08	-0.000263	-0.00881
350.964	-0.0271201	-0.0086174	-0.000461	-1.35e-08	-0.000231	-0.00839
351.066	-0.026665	-0.0081268	-0.000405	-1.08e-08	-0.000202	-0.00792
351.167	-0.0261969	-0.0076234	-0.000355	-8.66e-09	-0.000177	-0.00745
351.268	-0.0260804	-0.0074716	-0.00031	-6.92e-09	-0.000155	-0.00732
351.369	-0.0260986	-0.0074545	-0.000272	-5.52e-09	-0.000136	-0.00732
351.47	-0.0259715	-0.0072923	-0.000237	-4.4e-09	-0.000119	-0.00717
351.571	-0.0256611	-0.0069467	-0.000207	-3.5e-09	-0.000104	-0.00684
351.672	-0.0253554	-0.0066059	-0.00018	-2.78e-09	-9.02e-05	-0.00652
351.773	-0.0248785	-0.006094	-0.000157	-2.21e-09	-7.86e-05	-0.00602
351.874	-0.0238848	-0.0050653	-0.000137	-1.75e-09	-6.83e-05	-0.005
351.976	-0.0232446	-0.0043902	-0.000119	-1.38e-09	-5.94e-05	-0.00433
352.077	-0.0232215	-0.0043322	-0.000103	-1.09e-09	-5.15e-05	-0.00428
352.178	-0.0233042	-0.0043801	-8.93e-05	-8.63e-10	-4.47e-05	-0.00434
352.279	-0.0235543	-0.0045954	-7.74e-05	-6.8e-10	-3.87e-05	-0.00456
352.38	-0.0239366	-0.004943	-6.69e-05	-5.36e-10	-3.35e-05	-0.00491
352.481	-0.024235	-0.0052068	-5.78e-05	-4.21e-10	-2.89e-05	-0.00518
352.582	-0.0245013	-0.0054384	-4.99e-05	-3.31e-10	-2.5e-05	-0.00541
352.683	-0.0245807	-0.0054833	-4.31e-05	-2.59e-10	-2.15e-05	-0.00546
352.784	-0.0244279	-0.0052959	-3.71e-05	-2.03e-10	-1.85e-05	-0.00528
352.886	-0.0245796	-0.0054132	-3.19e-05	-1.59e-10	-1.6e-05	-0.0054
352.987	-0.0248271	-0.0056263	-2.74e-05	-1.24e-10	-1.37e-05	-0.00561
353.088	-0.0249181	-0.005683	-2.35e-05	-9.67e-11	-1.18e-05	-0.00567
353.189	-0.0250033	-0.0057339	-2.02e-05	-7.53e-11	-1.01e-05	-0.00572
353.29	-0.0250337	-0.0057301	-1.73e-05	-5.86e-11	-8.65e-06	-0.00572
353.391	-0.0251976	-0.0058598	-1.48e-05	-4.55e-11	-7.4e-06	-0.00585
353.492	-0.0254329	-0.006061	-1.27e-05	-3.53e-11	-6.33e-06	-0.00605
353.593	-0.0256462	-0.0062402	-1.08e-05	-2.73e-11	-5.4e-06	-0.00623
353.695	-0.0259786	-0.0065387	-9.22e-06	-2.12e-11	-4.61e-06	-0.00653
353.796	-0.0264606	-0.0069867	-7.86e-06	-1.64e-11	-3.93e-06	-0.00698
353.897	-0.0269072	-0.0073994	-6.69e-06	-1.26e-11	-3.34e-06	-0.0074
353.998	-0.0269595	-0.0074179	-5.69e-06	-9.71e-12	-2.84e-06	-0.00742
354.099	-0.0268284	-0.007253	-4.83e-06	-7.48e-12	-2.41e-06	-0.00725
354.2	-0.0269719	-0.0073628	-4.1e-06	-5.76e-12	-2.05e-06	-0.00736
354.301	-0.0273362	-0.0076934	-3.47e-06	-4.42e-12	-1.74e-06	-0.00769
354.402	-0.0276575	-0.0079811	-2.94e-06	-3.38e-12	-1.47e-06	-0.00798
354.503	-0.0278445	-0.0081345	-2.49e-06	-2.59e-12	-1.24e-06	-0.00813
354.605	-0.0280266	-0.0082831	-2.1e-06	-1.98e-12	-1.05e-06	-0.00828
354.706	-0.0279395	-0.0081626	-1.77e-06	-1.51e-12	-8.86e-07	-0.00816
354.807	-0.027385	-0.0075747	-1.49e-06	-1.15e-12	-7.47e-07	-0.00757
354.908	-0.0267728	-0.0069292	-1.26e-06	-8.7e-13	-6.29e-07	-0.00693
355.009	-0.0264743	-0.0065974	-1.06e-06	-6.79e-13	-5.29e-07	-0.0066
355.11	-0.0266412	-0.0067311	-8.89e-07	-5.05e-13	-4.44e-07	-0.00673
355.211	-0.0270144	-0.0070712	-7.46e-07	-3.83e-13	-3.73e-07	-0.00707
355.312	-0.0271996	-0.0072232	-6.25e-07	-2.78e-13	-3.13e-07	-0.00722
355.413	-0.0272401	-0.0072307	-5.24e-07	-2.09e-13	-2.62e-07	-0.00723
355.515	-0.0273783	-0.0073359	-4.38e-07	-1.57e-13	-2.19e-07	-0.00734
355.616	-0.0275856	-0.0075103	-3.66e-07	-1.22e-13	-1.83e-07	-0.00751
355.717	-0.0276422	-0.007534	-3.06e-07	-1.04e-13	-1.53e-07	-0.00753
355.818	-0.0275754	-0.0074344	-2.55e-07	-6.96e-14	-1.27e-07	-0.00743
355.919	-0.0278182	-0.0076444	-2.12e-07	-5.22e-14	-1.06e-07	-0.00764
356.02	-0.0283389	-0.0081325	-1.77e-07	-3.48e-14	-8.84e-08	-0.00813
356.121	-0.028548	-0.0083089	-1.47e-07	-3.48e-14	-7.34e-08	-0.00831
356.222	-0.0284362	-0.0081646	-1.22e-07	-1.74e-14	-6.1e-08	-0.00816
356.323	-0.0283917	-0.0080875	-1.01e-07	-1.74e-14	-5.06e-08	-0.00809
356.425	-0.0284401	-0.0081034	-8.38e-08	-1.74e-14	-4.19e-08	-0.0081
356.526	-0.0282742	-0.0079051	-6.94e-08	0	-3.47e-08	-0.00791
356.627	-0.0280557	-0.0076544	-5.74e-08	-1.74e-14	-2.87e-08	-0.00765
356.728	-0.0281131	-0.0076795	-4.74e-08	0	-2.37e-08	-0.00768
356.829	-0.028282	-0.0078161	-3.91e-08	0	-1.95e-08	-0.00782
356.93	-0.0284322	-0.0079342	-3.22e-08	0	-1.61e-08	-0.00793
357.031	-0.0286597	-0.0081295	-2.65e-08	0	-1.33e-08	-0.00813
357.132	-0.0290459	-0.0084837	-2.18e-08	0	-1.09e-08	-0.00848
357.233	-0.0295266	-0.0089325	-1.79e-08	-1.74e-14	-8.95e-09	-0.00893
357.335	-0.0299756	-0.0093495	-1.47e-08	-1.74e-14	-7.35e-09	-0.00935
357.436	-0.0302465	-0.0095885	-1.2e-08	0	-6.02e-09	-0.00959
357.537	-0.030514	-0.0098243	-9.86e-09	0	-4.93e-09	-0.00982
357.638	-0.031069	-0.0103475	-8.07e-09	0	-4.03e-09	-0.0103
357.739	-0.0315591	-0.0108059	-6.59e-09	0	-3.3e-09	-0.0108
357.84	-0.0316542	-0.0108694	-5.38e-09	0	-2.69e-09	-0.0109
357.941	-0.0313867	-0.0105703	-4.39e-09	0	-2.19e-09	-0.0106
358.042	-0.031057	-0.0102091	-3.57e-09	0	-1.79e-09	-0.0102
358.144	-0.030887	-0.0100077	-2.91e-09	0	-1.45e-09	-0.01
358.245	-0.0309633	-0.0100527	-2.36e-09	0	-1.18e-09	-0.0101
358.346	-0.0314731	-0.0105311	-1.92e-09	0	-9.58e-10	-0.0105
358.447	-0.0319062	-0.0109329	-1.55e-09	0	-7.77e-10	-0.0109
358.548	-0.0318251	-0.0108206	-1.26e-09	0	-6.3e-10	-0.0108
358.649	-0.031592	-0.0105564	-1.02e-09	0	-5.09e-10	-0.0106
358.75	-0.0316906	-0.0106239	-8.24e-10	0	-4.12e-10	-0.0106
358.851	-0.0318932	-0.0107956	-6.65e-10	0	-3.33e-10	-0.0108
358.952	-0.0317442	-0.0106156	-5.36e-10	0	-2.68e-10	-0.0106
359.054	-0.0318243	-0.0106648	-4.32e-10	-1.74e-14	-2.16e-10	-0.0107
359.155	-0.032445	-0.0112547	-3.48e-10	0	-1.74e-10	-0.0113
359.256	-0.032737	-0.0115159	-2.8e-10	0	-1.4e-10	-0.0115
359.357	-0.0323586	-0.0111068	-2.25e-10	0	-1.12e-10	-0.0111
359.458	-0.0320791	-0.0107967	-1.8e-10	0	-9.01e-11	-0.0108
359.559	-0.0322866	-0.0109736	-1.44e-10	0	-7.22e-11	-0.011
359.66	-0.0324486	-0.0111051	-1.16e-10	0	-5.78e-11	-0.0111
359.761	-0.0324449	-0.0110709	-9.25e-11	0	-4.62e-11	-0.0111
359.862	-0.0325467	-0.0111424	-7.39e-11	0	-3.69e-11	-0.0111
359.964	-0.0327623	-0.0113276	-5.9e-11	0	-2.95e-11	-0.0113
360.065	-0.0330227	-0.0115578	-4.7e-11	0	-2.35e-11	-0.0116
360.166	-0.0331836	-0.0116884	-3.74e-11	0	-1.87e-11	-0.0117
360.267	-0.0333674	-0.0118421	-2.98e-11	0	-1.49e-11	-0.0118
360.368	-0.0336313	-0.012076	-2.36e-11	0	-1.18e-11	-0.0121
360.469	-0.0337648	-0.0121795	-1.88e-11	0	-9.38e-12	-0.0122
360.57	-0.0337014	-0.0120861	-1.49e-11	0	-7.45e-12	-0.0121
360.671	-0.0335548	-0.0119096	-1.18e-11	0	-5.9e-12	-0.0119
360.772	-0.0334931	-0.0118182	-9.33e-12	0	-4.66e-12	-0.0118
360.874	-0.0334332	-0.0117285	-7.38e-12	0	-3.69e-12	-0.0117
360.975	-0.0334476	-0.0117132	-5.81e-12	0	-2.91e-12	-0.0117
361.076	-0.0336672	-0.0119031	-4.59e-12	0	-2.3e-12	-0.0119
361.177	-0.0335852	-0.0117916	-3.62e-12	0	-1.81e-12	-0.0118
361.278	-0.0332482	-0.0114251	-2.85e-12	0	-1.43e-12	-0.0114
361.379	-0.0332557	-0.0114032	-2.24e-12	0	-1.11e-12	-0.0114
361.48	-0.0335613	-0.0116794	-1.76e-12	0	-8.87e-13	-0.0117
361.581	-0.0337671	-0.0118559	-1.37e-12	0	-6.96e-13	-0.0119
361.683	-0.0335405	-0.0116002	-1.08e-12	0	-5.39e-13	-0.0116
361.784	-0.0330821	-0.0111125	-8.35e-13	1.74e-14	-4.18e-13	-0.0111
361.885	-0.0328519	-0.0108532	-6.61e-13	0	-3.31e-13	-0.0109
361.986	-0.0327651	-0.0107374	-5.22e-13	0	-2.61e-13	-0.0107
362.087	-0.0325053	-0.0104486	-4e-13	-1.74e-14	-2.09e-13	-0.0104
362.188	-0.0322965	-0.010211	-3.13e-13	0	-1.57e-13	-0.0102
362.289	-0.0322819	-0.0101675	-2.44e-13	0	-1.22e-13	-0.0102
362.39	-0.0321547	-0.0100116	-1.91e-13	0	-1.04e-13	-0.01
362.491	-0.0322558	-0.010084	-1.39e-13	0	-6.96e-14	-0.0101
362.593	-0.0325179	-0.0103174	-1.22e-13	0	-5.22e-14	-0.0103
362.694	-0.0322712	-0.0100422	-8.7e-14	0	-5.22e-14	-0.01
362.795	-0.0319235	-0.009666	-6.96e-14	0	-3.48e-14	-0.00967
362.896	-0.0317671	-0.0094811	-5.22e-14	0	-1.74e-14	-0.00948
362.997	-0.0314873	-0.0091729	-3.48e-14	1.74e-14	-1.74e-14	-0.00917
363.098	-0.0314499	-0.0091072	-3.48e-14	1.74e-14	-1.74e-14	-0.00911
363.199	-0.0319679	-0.009597	-3.48e-14	0	-1.74e-14	-0.0096
363.3	-0.0323034	-0.0099043	-3.48e-14	-1.74e-14	-1.74e-14	-0.0099
363.401	-0.0321269	-0.0096997	-1.74e-14	0	-1.74e-14	-0.0097
363.503	-0.0319441	-0.0094889	0	0	0	-0.00949
363.604	-0.0319484	-0.0094652	0	0	0	-0.00947
363.705	-0.0320708	-0.0095597	0	0	0	-0.00956
363.806	-0.032193	-0.0096541	0	0	0	-0.00965
363.907	-0.0321517	-0.009585	0	0	0	-0.00959
364.008	-0.031969	-0.0093747	0	0	0	-0.00937
364.109	-0.0320928	-0.0094708	0	0	0	-0.00947
364.21	-0.0326754	-0.0100258	0	-1.74e-14	-1.74e-14	-0.01
364.311	-0.0330851	-0.010408	-1.74e-14	-1.74e-14	-1.74e-14	-0.0104
364.413	-0.0330591	-0.0103546	0	0	0	-0.0104
364.514	-0.0330045	-0.0102727	0	0	0	-0.0103
364.615	-0.0330011	-0.010242	0	0	0	-0.0102
364.716	-0.0329073	-0.0101209	0	0	0	-0.0101
364.817	-0.0329362	-0.0101228	0	0	0	-0.0101
364.918	-0.0328956	-0.010055	0	0	0	-0.0101
365.019	-0.0324361	-0.0095685	0	0	0	-0.00957
365.12	-0.0318342	-0.0089397	0	0	0	-0.00894
365.221	-0.0314351	-0.0085138	1.74e-14	0	0	-0.00851
365.323	-0.0312999	-0.0083517	0	0	0	-0.00835
365.424	-0.0312347	-0.0082598	-1.74e-14	0	-1.74e-14	-0.00826
365.525	-0.031104	-0.0081024	-1.74e-14	0	-1.74e-14	-0.0081
365.626	-0.0308507	-0.0078226	0	0	0	-0.00782
365.727	-0.0305525	-0.0074978	0	0	0	-0.0075
365.828	-0.0304282	-0.0073471	0	0	0	-0.00735
365.929	-0.0304433	-0.0073358	0	0	0	-0.00734
366.03	-0.0303572	-0.0072234	0	0	0	-0.00722
366.132	-0.0303606	-0.0072005	0	0	0	-0.0072
366.233	-0.0304095	-0.0072233	0	0	0	-0.00722
366.334	-0.030118	-0.0069057	0	0	0	-0.00691
366.435	-0.0299825	-0.0067442	0	0	0	-0.00674
366.536	-0.0299644	-0.0067001	0	0	0	-0.0067
366.637	-0.0293729	-0.0060828	0	0	0	-0.00608
366.738	-0.0287391	-0.0054231	0	0	0	-0.00542
366.839	-0.0284535	-0.0051118	0	0	0	-0.00511
366.94	-0.0283963	-0.0050289	0	0	0	-0.00503
367.042	-0.0287414	-0.0053484	0	0	0	-0.00535
367.143	-0.0289922	-0.0055737	0	0	0	-0.00557
367.244	-0.0287151	-0.0052711	0	0	0	-0.00527
367.345	-0.0281312	-0.0046618	0	0	0	-0.00466
367.446	-0.0278343	-0.0043397	0	0	0	-0.00434
367.547	-0.0281081	-0.0045882	0	0	0	-0.00459
367.648	-0.0284888	-0.0049437	0	0	0	-0.00494
367.749	-0.0287491	-0.005179	0	0	0	-0.00518
367.85	-0.0287128	-0.0051177	0	0	0	-0.00512
367.952	-0.0284226	-0.0048025	0	0	0	-0.0048
368.053	-0.0282599	-0.0046149	0	0	0	-0.00461
368.154	-0.0282338	-0.004564	1.74e-14	0	0	-0.00456
368.255	-0.0282314	-0.0045368	0	0	0	-0.00454
368.356	-0.0281337	-0.0044145	0	0	0	-0.00441
368.457	-0.0279824	-0.0042387	0	0	0	-0.00424
368.558	-0.0280118	-0.0042436	0	0	0	-0.00424
368.659	-0.0280094	-0.0042167	0	0	0	-0.00422
368.76	-0.0277285	-0.0039114	0	0	0	-0.00391
368.862	-0.027487	-0.0036457	0	0	0	-0.00365
368.963	-0.0275675	-0.003702	0	0	0	-0.0037
369.064	-0.0276466	-0.0037569	0	0	0	-0.00376
369.165	-0.0274074	-0.0034936	0	0	0	-0.00349
369.266	-0.027049	-0.0031113	0	0	0	-0.00311
369.367	-0.0267645	-0.0028028	0	0	0	-0.0028
369.468	-0.0265187	-0.0025332	0	0	0	-0.00253
369.569	-0.026121	-0.0021118	0	0	0	-0.00211
369.67	-0.0259425	-0.0019096	0	0	0	-0.00191
369.772	-0.0262672	-0.0022107	0	0	0	-0.00221
369.873	-0.0265299	-0.0024498	0	0	0	-0.00245
369.974	-0.0268502	-0.0027466	0	0	0	-0.00275
370.075	-0.0271802	-0.0030532	0	0	0	-0.00305
370.176	-0.0269893	-0.0028391	0	0	0	-0.00284
370.277	-0.0267607	-0.0025872	0	0	0	-0.00259
370.378	-0.0267444	-0.0025478	0	0	0	-0.00255
370.479	-0.0269081	-0.0026883	0	0	0	-0.00269
370.581	-0.0270458	-0.002803	0	0	0	-0.0028
370.682	-0.0269921	-0.0027264	0	0	0	-0.00273
370.783	-0.0273675	-0.003079	0	0	0	-0.00308
370.884	-0.0278057	-0.0034944	0	0	0	-0.00349
370.985	-0.0276013	-0.0032673	0	0	0	-0.00327
371.086	-0.0271626	-0.002806	0	0	0	-0.00281
371.187	-0.0269959	-0.0026167	0	0	0	-0.00262
371.288	-0.0269476	-0.0025459	0	0	0	-0.00255
371.389	-0.0268186	-0.0023946	0	0	0	-0.00239
371.491	-0.0269396	-0.0024932	1.74e-14	0	0	-0.00249
371.592	-0.0271417	-0.0026731	0	0	0	-0.00267
371.693	-0.0270974	-0.0026066	0	0	0	-0.00261
371.794	-0.0269699	-0.002457	0	0	0	-0.00246
371.895	-0.0267543	-0.0022195	0	0	0	-0.00222
371.996	-0.0264942	-0.0019374	0	0	0	-0.00194
372.097	-0.0265197	-0.001941	0	0	0	-0.00194
372.198	-0.0270882	-0.0024878	0	0	0	-0.00249
372.299	-0.0273623	-0.0027401	0	0	0	-0.00274
372.401	-0.0267141	-0.0020703	0	0	0	-0.00207
372.502	-0.0260692	-0.0014039	1.74e-14	0	0	-0.0014
372.603	-0.0258427	-0.001156	0	0	0	-0.00116
372.704	-0.0256724	-0.0009643	-1.74e-14	0	0	-0.000964
372.805	-0.0256275	-0.0008981	-1.74e-14	0	0	-0.000898
372.906	-0.0259141	-0.0011635	0	0	0	-0.00116
373.007	-0.0262329	-0.0014611	0	0	0	-0.00146
373.108	-0.0261542	-0.0013613	0	0	0	-0.00136
373.209	-0.0259669	-0.0011531	0	0	0	-0.00115
373.311	-0.0258678	-0.001033	0	0	0	-0.00103
373.412	-0.025642	-0.0007864	0	0	0	-0.000786
373.513	-0.0254817	-0.0006053	0	0	0	-0.000605
373.614	-0.025411	-0.0005141	0	0	0	-0.000514
373.715	-0.0252744	-0.0003568	0	0	0	-0.000357
373.816	-0.0251381	-0.0002	0	0	0	-0.0002
373.917	-0.0251977	-0.0002392	0	0	0	-0.000239
374.018	-0.025409	-0.0004301	0	0	0	-0.00043
374.12	-0.0254634	-0.0004642	0	0	0	-0.000464
374.221	-0.0254814	-0.000462	0	0	0	-0.000462
374.322	-0.0255829	-0.0005435	0	0	0	-0.000544
374.423	-0.0256239	-0.0005644	0	0	0	-0.000564
374.524	-0.0255884	-0.000509	0	0	0	-0.000509
374.625	-0.0254549	-0.0003557	0	0	0	-0.000356
374.726	-0.0251576	-3.85e-05	0	0	0	-3.85e-05
374.827	-0.0249591	0.00017961	0	0	0	0.00018
374.928	-0.0251749	-1.65e-05	0	0	0	-1.65e-05
375.03	-0.0254462	-0.0002683	0	0	0	-0.000268
375.131	-0.0253907	-0.0001933	0	0	0	-0.000193
375.232	-0.0252656	-4.88e-05	0	0	0	-4.88e-05
375.333	-0.0253991	-0.0001631	0	0	0	-0.000163
375.434	-0.0256606	-0.0004053	0	0	0	-0.000405
375.535	-0.0257292	-0.0004549	0	0	0	-0.000455
375.636	-0.0258366	-0.0005432	0	0	0	-0.000543
375.737	-0.0260536	-0.0007412	0	0	0	-0.000741
375.838	-0.0261917	-0.0008604	0	0	0	-0.00086
375.94	-0.0262915	-0.0009415	0	0	0	-0.000942
376.041	-0.0263339	-0.0009651	0	0	0	-0.000965
376.142	-0.0263474	-0.00096	0	0	0	-0.00096
376.243	-0.0263616	-0.0009556	0	0	0	-0.000956
376.344	-0.0265288	-0.0011043	0	0	0	-0.0011
376.445	-0.0265363	-0.0010934	-1.74e-14	0	0	-0.00109
376.546	-0.0264213	-0.0009602	0	0	0	-0.00096
376.647	-0.0265219	-0.0010425	0	0	0	-0.00104
376.748	-0.0265428	-0.0010453	0	0	0	-0.00105
376.85	-0.026496	-0.0009805	0	1.74e-14	0	-0.000981
376.951	-0.0263841	-0.0008506	0	0	0	-0.000851
377.052	-0.0261573	-0.0006059	0	0	0	-0.000606
377.153	-0.0259681	-0.0003989	0	0	0	-0.000399
377.254	-0.0259098	-0.0003229	0	0	0	-0.000323
377.355	-0.0257784	-0.0001739	0	0	0	-0.000174
377.456	-0.0254933	0.00012876	0	0	0	0.000129
377.557	-0.0254016	0.00023792	0	0	0	0.000238
377.658	-0.0257789	-0.0001219	0	0	0	-0.000122
377.76	-0.0262538	-0.0005796	0	0	0	-0.00058
377.861	-0.0261943	-0.0005028	0	0	0	-0.000503
377.962	-0.0258738	-0.0001652	0	0	0	-0.000165
378.063	-0.0256364	8.91669e-05	0	0	0	8.92e-05
378.164	-0.0256552	8.73833e-05	0	0	0	8.74e-05
378.265	-0.0260362	-0.0002768	0	0	0	-0.000277
378.366	-0.0263122	-0.000536	0	0	0	-0.000536
378.467	-0.0263237	-0.0005308	0	0	0	-0.000531
378.569	-0.0264995	-0.00069	0	0	0	-0.00069
378.67	-0.026755	-0.000929	0	0	0	-0.000929
378.771	-0.0267246	-0.0008821	0	0	0	-0.000882
378.872	-0.0265408	-0.000682	0	0	0	-0.000682
378.973	-0.0261749	-0.0002998	0	0	0	-0.0003
379.074	-0.0258888	2.42546e-06	0	0	0	2.43e-06
379.175	-0.0259062	1.16512e-06	0	0	0	1.17e-06
379.276	-0.0257694	0.00015391	0	0	0	0.000154
379.377	-0.0256285	0.00031078	0	0	0	0.000311
379.479	-0.0258044	0.00015068	0	0	0	0.000151
379.58	-0.0259927	-2.18e-05	0	0	0	-2.18e-05
379.681	-0.025952	3.45281e-05	0	0	0	3.45e-05
379.782	-0.0256806	0.00032142	0	0	0	0.000321
379.883	-0.0253578	0.00065979	0	0	0	0.00066
379.984	-0.0250989	0.00093407	0	0	0	0.000934
380.085	-0.0248958	0.00115247	0	0	0	0.00115
380.186	-0.0250161	0.0010474	0	0	0	0.00105
380.287	-0.0253581	0.00072047	0	0	0	0.00072
380.389	-0.0254301	0.00066354	0	0	0	0.000664
380.49	-0.0253608	0.00074785	0	0	0	0.000748
380.591	-0.0253102	0.00081326	0	0	0	0.000813
380.692	-0.0252542	0.00088404	-1.74e-14	0	0	0.000884
380.793	-0.0252892	0.00086378	0	0	0	0.000864
380.894	-0.0253825	0.00078506	0	0	0	0.000785
380.995	-0.025813	0.00036909	0	0	0	0.000369
381.096	-0.0263363	-0.0001398	0	0	0	-0.00014
381.197	-0.0263931	-0.0001823	0	0	0	-0.000182
381.299	-0.0261177	0.00010737	0	0	0	0.000107
381.4	-0.0258805	0.0003587	0	0	0	0.000359
381.501	-0.0260766	0.00017671	0	0	0	0.000177
381.602	-0.0265377	-0.0002704	0	0	0	-0.00027
381.703	-0.0268397	-0.0005586	0	0	0	-0.000559
381.804	-0.0270177	-0.0007227	0	0	0	-0.000723
381.905	-0.0268654	-0.0005567	0	0	0	-0.000557
382.006	-0.0266568	-0.0003345	0	0	0	-0.000335
382.108	-0.0270084	-0.0006726	0	0	0	-0.000673
382.209	-0.0272325	-0.0008832	0	0	0	-0.000883
382.31	-0.0271734	-0.0008108	0	0	0	-0.000811
382.411	-0.0272933	-0.0009174	0	0	0	-0.000917
382.512	-0.0273425	-0.0009535	0	0	0	-0.000954
382.613	-0.0271678	-0.0007656	0	0	0	-0.000766
382.714	-0.0271693	-0.0007542	0	0	0	-0.000754
382.815	-0.0276439	-0.0012159	0	0	0	-0.00122
382.916	-0.0281375	-0.0016967	0	0	0	-0.0017
383.018	-0.0282357	-0.0017822	0	0	0	-0.00178
383.119	-0.0279275	-0.0014614	0	0	0	-0.00146
383.22	-0.0274966	-0.0010179	0	0	0	-0.00102
383.321	-0.0273274	-0.0008363	0	-1.74e-14	0	-0.000836
383.422	-0.0274165	-0.000913	0	0	0	-0.000913
383.523	-0.0275583	-0.0010426	0	0	0	-0.00104
383.624	-0.0276174	-0.0010896	0	0	0	-0.00109
383.725	-0.0273734	-0.0008334	0	0	0	-0.000833
383.826	-0.0271054	-0.0005535	0	0	0	-0.000554
383.928	-0.0270943	-0.0005305	0	0	0	-0.000531
384.029	-0.0270892	-0.0005136	0	0	0	-0.000514
384.13	-0.0270284	-0.0004411	0	0	0	-0.000441
384.231	-0.0268911	-0.0002922	0	0	0	-0.000292
384.332	-0.026894	-0.0002836	0	0	0	-0.000284
384.433	-0.027015	-0.0003931	0	0	0	-0.000393
384.534	-0.0268718	-0.0002386	0	0	0	-0.000239
384.635	-0.0265576	8.68032e-05	0	0	0	8.68e-05
384.736	-0.0261755	0.00048008	0	0	0	0.00048
384.838	-0.0259163	0.00075033	0	0	0	0.00075
384.939	-0.0258231	0.00085452	0	0	0	0.000855
385.04	-0.0258937	0.00079477	0	0	0	0.000795
385.141	-0.0262913	0.00040788	0	0	0	0.000408
385.242	-0.0267705	-6.06e-05	0	0	0	-6.06e-05
385.343	-0.0271032	-0.0003828	0	0	0	-0.000383
385.444	-0.0270505	-0.0003195	0	0	0	-0.00032
385.545	-0.0268021	-6.07e-05	0	0	0	-6.07e-05
385.646	-0.0265533	0.00019832	0	0	0	0.000198
385.748	-0.0262444	0.00051746	0	0	0	0.000517
385.849	-0.0258945	0.00087749	0	0	0	0.000877
385.95	-0.0254969	0.00128512	0	0	0	0.00129
386.051	-0.0252091	0.00158276	0	0	0	0.00158
386.152	-0.025155	0.00164675	0	0	0	0.00165
386.253	-0.0254174	0.00139407	0	0	0	0.00139
386.354	-0.0258455	0.0009756	0	0	0	0.000976
386.455	-0.026367	0.00046361	0	0	0	0.000464
386.557	-0.0268874	-4.73e-05	0	0	0	-4.73e-05
386.658	-0.027308	-0.0004586	0	0	0	-0.000459
386.759	-0.0275882	-0.0007295	0	0	0	-0.00073
386.86	-0.0276367	-0.0007689	0	0	0	-0.000769
386.961	-0.0277926	-0.0009158	0	0	0	-0.000916
387.062	-0.0280777	-0.0011919	0	0	0	-0.00119
387.163	-0.0278011	-0.0009064	0	0	0	-0.000906
387.264	-0.0271882	-0.0002847	0	0	0	-0.000285
387.365	-0.0267745	0.00013763	0	0	0	0.000138
387.467	-0.0265481	0.0003726	0	0	0	0.000373
387.568	-0.0264968	0.00043239	0	0	0	0.000432
387.669	-0.0263781	0.00055946	0	0	0	0.000559
387.77	-0.0264276	0.00051825	0	0	0	0.000518
387.871	-0.0266349	0.00031921	0	0	0	0.000319
387.972	-0.0266942	0.00026798	0	0	0	0.000268
388.073	-0.0269524	1.7803e-05	0	0	0	1.78e-05
388.174	-0.0272146	-0.0002365	0	0	0	-0.000237
388.275	-0.0270274	-4.16e-05	0	0	0	-4.16e-05
388.377	-0.0267919	0.00020163	0	0	0	0.000202
388.478	-0.0269897	1.14863e-05	0	0	0	1.15e-05
388.579	-0.0273977	-0.000389	0	0	0	-0.000389
388.68	-0.0276402	-0.0006241	0	0	0	-0.000624
388.781	-0.0274941	-0.0004707	0	0	0	-0.000471
388.882	-0.0270855	-5.49e-05	0	0	0	-5.49e-05
388.983	-0.0268299	0.00020782	0	0	0	0.000208
389.084	-0.0268992	0.0001455	0	0	0	0.000146
389.185	-0.026962	8.96512e-05	0	0	0	8.97e-05
389.287	-0.0269224	0.00013611	0	0	0	0.000136
389.388	-0.0269718	9.34012e-05	0	0	0	9.34e-05
389.489	-0.0270867	-1.49e-05	0	0	0	-1.49e-05
389.59	-0.0272709	-0.0001926	0	0	0	-0.000193
389.691	-0.0272303	-0.0001455	0	0	0	-0.000146
389.792	-0.0271279	-3.68e-05	0	0	0	-3.68e-05
389.893	-0.0271183	-2.1e-05	0	0	0	-2.1e-05
389.994	-0.0272191	-0.0001157	0	0	0	-0.000116
390.096	-0.0272132	-0.0001037	-1.74e-14	0	0	-0.000104
390.197	-0.0266465	0.00046883	0	0	0	0.000469
390.298	-0.0261814	0.00093982	0	0	0	0.00094
390.399	-0.0261137	0.00101319	0	0	0	0.00101
390.5	-0.0261371	0.00099542	0	0	0	0.000995
390.601	-0.0263454	0.00079267	-1.74e-14	0	-1.74e-14	0.000793
390.702	-0.0266617	0.00048178	0	0	0	0.000482
390.803	-0.0267642	0.00038462	0	0	0	0.000385
390.904	-0.0266612	0.00049285	0	0	0	0.000493
391.006	-0.0264536	0.00070554	0	0	0	0.000706
391.107	-0.026413	0.00075115	0	0	0	0.000751
391.208	-0.0269292	0.00023986	0	0	0	0.00024
391.309	-0.0274205	-0.0002466	0	0	0	-0.000247
391.41	-0.0273669	-0.0001883	0	0	0	-0.000188
391.511	-0.0269886	0.00019456	0	0	0	0.000195
391.612	-0.0267342	0.00045353	0	0	0	0.000454
391.713	-0.0267848	0.00040734	0	0	0	0.000407
391.814	-0.0268314	0.000365	0	0	0	0.000365
391.916	-0.0267958	0.00040488	0	0	0	0.000405
392.017	-0.026781	0.0004237	0	-1.74e-14	0	0.000424
392.118	-0.0267806	0.0004281	0	0	0	0.000428
392.219	-0.0269702	0.00024242	0	0	0	0.000242
392.32	-0.0275278	-0.0003114	0	0	0	-0.000311
392.421	-0.0280074	-0.0007873	0	0	0	-0.000787
392.522	-0.0280062	-0.0007825	0	0	0	-0.000783
392.623	-0.0278376	-0.0006104	0	0	0	-0.00061
392.724	-0.0278245	-0.0005939	0	0	0	-0.000594
392.826	-0.0279148	-0.0006809	0	0	0	-0.000681
392.927	-0.0279356	-0.0006986	0	0	0	-0.000699
393.028	-0.0277653	-0.0005252	0	0	0	-0.000525
393.129	-0.0274437	-0.0002006	0	0	0	-0.000201
393.23	-0.0269352	0.00031076	0	0	0	0.000311
393.331	-0.026561	0.00068774	0	0	0	0.000688
393.432	-0.0265868	0.00066459	0	0	0	0.000665
393.533	-0.0266762	0.00057775	0	0	0	0.000578
393.634	-0.0268684	0.00038801	0	0	0	0.000388
393.736	-0.0271287	0.00013006	0	0	0	0.00013
393.837	-0.0270839	0.00017708	0	0	0	0.000177
393.938	-0.02713	0.00013312	0	0	0	0.000133
394.039	-0.0274844	-0.0002193	0	0	0	-0.000219
394.14	-0.027502	-0.0002349	0	0	0	-0.000235
394.241	-0.0274832	-0.0002143	0	0	0	-0.000214
394.342	-0.0277681	-0.0004975	0	0	0	-0.000498
394.443	-0.0279298	-0.0006576	0	0	0	-0.000658
394.545	-0.0278919	-0.0006182	0	0	0	-0.000618
394.646	-0.0278031	-0.000528	0	0	0	-0.000528
394.747	-0.0279155	-0.0006391	0	0	0	-0.000639
394.848	-0.0278918	-0.0006141	0	0	0	-0.000614
394.949	-0.0273936	-0.0001149	0	0	0	-0.000115
395.05	-0.0270517	0.00022802	0	0	0	0.000228
395.151	-0.0272711	9.49406e-06	0	0	0	9.49e-06
395.252	-0.0276183	-0.000337	0	0	0	-0.000337
395.353	-0.0276756	-0.0003936	0	0	0	-0.000394
395.455	-0.0274758	-0.0001932	0	0	0	-0.000193
395.556	-0.0271835	9.94534e-05	0	0	0	9.95e-05
395.657	-0.0271654	0.00011789	0	0	0	0.000118
395.758	-0.027547	-0.0002634	0	0	0	-0.000263
395.859	-0.0277249	-0.0004412	0	0	0	-0.000441
395.96	-0.0273675	-8.38e-05	0	0	0	-8.38e-05
396.061	-0.0269989	0.00028475	0	0	0	0.000285
396.162	-0.0269845	0.000299	0	-1.74e-14	-1.74e-14	0.000299
396.263	-0.0271356	0.00014758	0	0	0	0.000148
396.365	-0.0272509	3.18333e-05	0	1.74e-14	1.74e-14	3.18e-05
396.466	-0.0273496	-6.74e-05	0	1.74e-14	0	-6.74e-05
396.567	-0.027432	-0.0001504	0	0	0	-0.00015
396.668	-0.0273788	-9.79e-05	0	0	0	-9.79e-05
396.769	-0.0275317	-0.0002516	0	0	0	-0.000252
396.87	-0.027875	-0.0005959	0	0	0	-0.000596
396.971	-0.0278552	-0.0005771	0	0	0	-0.000577
397.072	-0.0276347	-0.0003578	0	0	0	-0.000358
397.173	-0.027766	-0.0004904	0	0	0	-0.00049
397.275	-0.0279571	-0.0006828	0	0	0	-0.000683
397.376	-0.0277948	-0.0005221	0	0	0	-0.000522
397.477	-0.0277157	-0.0004445	0	0	0	-0.000445
397.578	-0.0278754	-0.0006059	0	0	0	-0.000606
397.679	-0.0279625	-0.0006949	0	0	0	-0.000695
397.78	-0.0278453	-0.0005797	0	0	0	-0.00058
397.881	-0.0275278	-0.0002641	0	0	0	-0.000264
397.982	-0.0273606	-9.91e-05	0	0	0	-9.91e-05
398.083	-0.0275834	-0.0003242	0	0	0	-0.000324
398.185	-0.0276772	-0.0004203	0	0	0	-0.00042
398.286	-0.0274467	-0.0001922	0	0	0	-0.000192
398.387	-0.0272152	3.66342e-05	0	0	0	3.66e-05
398.488	-0.0268833	0.0003659	0	0	0	0.000366
398.589	-0.0265597	0.00068665	0	0	0	0.000687
398.69	-0.0265064	0.00073707	0	0	0	0.000737
398.791	-0.0264742	0.00076624	0	0	0	0.000766
398.892	-0.0262982	0.00093911	0	0	0	0.000939
398.994	-0.0262362	0.00099783	0	0	0	0.000998
399.095	-0.0264347	0.00079601	0	0	0	0.000796
399.196	-0.0263803	0.00084692	0	0	0	0.000847
399.297	-0.0261316	0.00109199	0	0	0	0.00109
399.398	-0.0261848	0.00103514	0	0	0	0.00104
399.499	-0.0262785	0.00093765	0	0	0	0.000938

## Sheet: a) M298C6a
MagneticField (mT)	raw data	C6a	T2Cu	T1Cu	Simulation	Residuals
217.467	0.023912	0.0006045	0	0	0	0.000604
217.568	0.0239278	0.00062273	-3.86e-17	-3.86e-17	-3.86e-17	0.000623
217.669	0.0238968	0.00059417	0	-1.93e-17	-9.66e-18	0.000594
217.77	0.0237298	0.00042979	3.86e-17	9.66e-18	2.41e-17	0.00043
217.872	0.0237191	0.00042171	7.73e-17	3.86e-17	5.8e-17	0.000422
217.973	0.024006	0.00071141	7.73e-17	1.93e-17	4.83e-17	0.000711
218.074	0.0242345	0.00094277	7.73e-17	7.73e-17	7.73e-17	0.000943
218.175	0.0243556	0.00106676	-3.86e-17	1.45e-17	-1.21e-17	0.00107
218.276	0.024491	0.00120523	0	4.35e-17	2.17e-17	0.00121
218.377	0.0246031	0.00132047	7.73e-17	7.73e-17	7.73e-17	0.00132
218.478	0.0246432	0.0013637	7.73e-17	4.83e-17	6.28e-17	0.00136
218.579	0.024589	0.00131281	7.73e-17	6.76e-17	7.24e-17	0.00131
218.68	0.0243884	0.00111553	1.55e-16	9.66e-17	1.26e-16	0.00112
218.781	0.0241758	0.00090643	3.86e-17	8.69e-17	6.28e-17	0.000906
218.883	0.0241419	0.00087609	3.86e-17	1.01e-16	7e-17	0.000876
218.984	0.0242219	0.0009597	-3.86e-17	1.01e-16	3.14e-17	0.00096
219.085	0.0241928	0.00093431	7.73e-17	1.35e-16	1.06e-16	0.000934
219.186	0.0239995	0.00074478	1.55e-16	9.66e-18	8.21e-17	0.000745
219.287	0.0238534	0.00060256	0	9.66e-17	4.83e-17	0.000603
219.388	0.0238316	0.00058477	7.73e-17	1.3e-16	1.04e-16	0.000585
219.489	0.0238807	0.00063791	7.73e-17	1.06e-16	9.18e-17	0.000638
219.59	0.023958	0.00071939	0	1.62e-16	8.09e-17	0.000719
219.691	0.0239469	0.0007125	7.73e-17	1.39e-16	1.08e-16	0.000712
219.793	0.0238683	0.00063826	7.73e-17	1.16e-16	9.66e-17	0.000638
219.894	0.0238528	0.00062715	3.86e-17	1.3e-16	8.45e-17	0.000627
219.995	0.0238211	0.00059994	7.73e-17	1.06e-16	9.18e-17	0.0006
220.096	0.023691	0.00047441	7.73e-17	1.46e-16	1.12e-16	0.000474
220.197	0.0236607	0.00044875	0	1.68e-16	8.39e-17	0.000449
220.298	0.0236671	0.00045983	3.86e-17	1.77e-16	1.08e-16	0.00046
220.399	0.0235893	0.00038686	7.73e-17	2.26e-16	1.52e-16	0.000387
220.5	0.0237113	0.00051385	7.73e-17	1.58e-16	1.18e-16	0.000514
220.601	0.0239276	0.00073509	3.86e-17	1.48e-16	9.33e-17	0.000735
220.702	0.0238193	0.00063194	7.73e-17	1.8e-16	1.29e-16	0.000632
220.804	0.0235026	0.00032034	0	2.63e-16	1.31e-16	0.00032
220.905	0.0233374	0.00016037	-5.8e-17	9.72e-17	1.96e-17	0.00016
221.006	0.0232428	7.10888e-05	5.8e-17	1.23e-16	9.06e-17	7.11e-05
221.107	0.0232261	5.9838e-05	0	1.78e-16	8.9e-17	5.98e-05
221.208	0.0234212	0.00026046	0	1.62e-16	8.09e-17	0.00026
221.309	0.0236417	0.00048653	1.93e-17	2.13e-16	1.16e-16	0.000487
221.41	0.0236816	0.00053213	9.66e-17	1.58e-16	1.27e-16	0.000532
221.511	0.0235387	0.00039497	5.8e-17	1.53e-16	1.06e-16	0.000395
221.612	0.0232356	9.76749e-05	1.93e-17	1.6e-16	8.95e-17	9.77e-05
221.713	0.0229034	-0.0002286	3.86e-17	1.09e-16	7.4e-17	-0.000229
221.815	0.0228521	-0.0002739	0	1.71e-16	8.54e-17	-0.000274
221.916	0.0228906	-0.0002293	5.8e-17	1.25e-16	9.17e-17	-0.000229
222.017	0.0227019	-0.0004119	3.86e-17	1.46e-16	9.26e-17	-0.000412
222.118	0.0225778	-0.0005296	5.8e-17	1.62e-16	1.1e-16	-0.00053
222.219	0.0227635	-0.0003376	5.8e-17	1.49e-16	1.04e-16	-0.000338
222.32	0.0230104	-8.43e-05	1.93e-17	1.05e-16	6.24e-17	-8.43e-05
222.421	0.0231583	7.01151e-05	-1.93e-17	1.13e-16	4.66e-17	7.01e-05
222.522	0.0231114	2.97448e-05	-1.93e-17	9.57e-17	3.82e-17	2.97e-05
222.623	0.0228958	-0.0001792	1.93e-17	1.43e-16	8.09e-17	-0.000179
222.724	0.0228423	-0.0002259	5.8e-17	1.33e-16	9.53e-17	-0.000226
222.826	0.0229679	-9.35e-05	0	1.44e-16	7.2e-17	-9.35e-05
222.927	0.0230957	4.12317e-05	-9.66e-18	1.45e-16	6.78e-17	4.12e-05
223.028	0.0230721	2.46582e-05	1.93e-17	9.41e-17	5.67e-17	2.47e-05
223.129	0.0229167	-0.0001237	-2.9e-17	2.99e-17	4.39e-19	-0.000124
223.23	0.0226898	-0.0003434	3.86e-17	7.92e-17	5.89e-17	-0.000343
223.331	0.0223209	-0.0007051	1.93e-17	9.37e-17	5.65e-17	-0.000705
223.432	0.0220613	-0.0009573	-1.93e-17	8.78e-17	3.42e-17	-0.000957
223.533	0.0221319	-0.0008794	4.83e-17	5.86e-17	5.34e-17	-0.000879
223.634	0.0223786	-0.0006252	5.8e-17	2.26e-18	3.01e-17	-0.000625
223.735	0.0226486	-0.0003476	3.86e-17	5.38e-17	4.62e-17	-0.000348
223.837	0.0228218	-0.0001667	9.66e-18	4.84e-17	2.9e-17	-0.000167
223.938	0.0228863	-9.45e-05	3.86e-17	3.96e-17	3.91e-17	-9.45e-05
224.039	0.0228357	-0.0001373	0	3.11e-17	1.55e-17	-0.000137
224.14	0.0226736	-0.0002915	1.45e-17	1.15e-16	6.5e-17	-0.000291
224.241	0.0225969	-0.0003602	9.66e-18	2.26e-17	1.61e-17	-0.00036
224.342	0.0225698	-0.0003793	1.93e-17	6.6e-17	4.26e-17	-0.000379
224.443	0.0225369	-0.000404	5.31e-17	4.11e-17	4.71e-17	-0.000404
224.544	0.0225497	-0.000383	2.41e-17	3.88e-17	3.15e-17	-0.000383
224.645	0.0224827	-0.0004417	4.83e-18	1.8e-17	1.14e-17	-0.000442
224.746	0.0223501	-0.0005659	2.9e-17	1.42e-16	8.54e-17	-0.000566
224.848	0.0223648	-0.0005428	-2.9e-17	-7.67e-18	-1.83e-17	-0.000543
224.949	0.022458	-0.000441	-1.45e-17	-1.14e-16	-6.42e-17	-0.000441
225.05	0.0225008	-0.0003896	-1.93e-17	1.58e-17	-1.77e-18	-0.00039
225.151	0.0225125	-0.0003692	9.66e-18	1.23e-17	1.1e-17	-0.000369
225.252	0.022533	-0.00034	1.21e-17	-1.13e-17	3.63e-19	-0.00034
225.353	0.0228141	-4.99e-05	-5.07e-17	1.65e-17	-1.71e-17	-4.99e-05
225.454	0.0232597	0.00040453	2.41e-18	-8.05e-18	-2.82e-18	0.000405
225.555	0.0234651	0.00061897	0	1.45e-17	7.27e-18	0.000619
225.656	0.0234646	0.00062757	-2.41e-17	7.14e-17	2.36e-17	0.000628
225.757	0.023362	0.00053421	-4.59e-17	1.72e-17	-1.43e-17	0.000534
225.859	0.0231665	0.00034789	-3.38e-17	3.38e-18	-1.52e-17	0.000348
225.96	0.0229904	0.00018118	1.21e-17	2.77e-17	1.99e-17	0.000181
226.061	0.0228832	8.33286e-05	-3.38e-17	-3.21e-17	-3.29e-17	8.33e-05
226.162	0.0229406	0.00015031	6.04e-18	8.12e-18	7.08e-18	0.00015
226.263	0.0230068	0.00022611	-1.57e-17	2.68e-17	5.55e-18	0.000226
226.364	0.0228022	3.11183e-05	-3.5e-17	4.59e-18	-1.52e-17	3.11e-05
226.465	0.0226178	-0.0001436	-5.43e-17	4.19e-17	-6.2e-18	-0.000144
226.566	0.0224952	-0.0002563	-2.66e-17	7.98e-18	-9.29e-18	-0.000256
226.667	0.0222475	-0.0004941	-9.66e-18	-4.87e-17	-2.92e-17	-0.000494
226.768	0.0220472	-0.0006845	-6.76e-17	-4.1e-17	-5.43e-17	-0.000685
226.87	0.0218276	-0.0008941	-6.28e-17	-1.64e-17	-3.96e-17	-0.000894
226.971	0.0216448	-0.0010667	-1.69e-17	3.24e-17	7.77e-18	-0.00107
227.072	0.0215984	-0.0011029	-5.8e-17	3.12e-18	-2.74e-17	-0.0011
227.173	0.0214807	-0.0012104	-4.77e-17	-7.3e-17	-6.03e-17	-0.00121
227.274	0.0212791	-0.0014016	-6.52e-17	-1.74e-17	-4.13e-17	-0.0014
227.375	0.0211865	-0.0014838	-5.67e-17	-1.41e-17	-3.54e-17	-0.00148
227.476	0.0213949	-0.0012648	-8.33e-17	-2.7e-17	-5.52e-17	-0.00126
227.577	0.0217157	-0.0009335	-1.04e-16	-4.55e-17	-7.5e-17	-0.000933
227.678	0.0217071	-0.0009314	-5.74e-17	6.84e-18	-2.53e-17	-0.000931
227.78	0.0215293	-0.0010984	-6.1e-17	-2.25e-17	-4.17e-17	-0.0011
227.881	0.0214957	-0.0011212	-4.47e-17	-4.38e-17	-4.43e-17	-0.00112
227.982	0.0214722	-0.0011338	-5.92e-17	8.35e-18	-2.54e-17	-0.00113
228.083	0.0215219	-0.0010732	-6.16e-17	1.94e-17	-2.11e-17	-0.00107
228.184	0.0217326	-0.0008513	-5.19e-17	3.51e-17	-8.41e-18	-0.000851
228.285	0.021913	-0.0006598	-5.86e-17	1.95e-17	-1.95e-17	-0.00066
228.386	0.0219018	-0.0006598	-4.83e-17	-1.69e-18	-2.5e-17	-0.00066
228.487	0.0217915	-0.0007589	-1.01e-16	9.67e-18	-4.57e-17	-0.000759
228.588	0.0216631	-0.0008759	-5.69e-17	5.03e-19	-2.82e-17	-0.000876
228.689	0.0215014	-0.0010262	-8.33e-17	8.58e-17	1.26e-18	-0.00103
228.791	0.0214109	-0.0011051	-6.67e-17	-5.34e-18	-3.6e-17	-0.00111
228.892	0.0214806	-0.0010238	-8.9e-17	-3.22e-17	-6.06e-17	-0.00102
228.993	0.0218431	-0.0006497	-1.51e-17	3.38e-17	9.38e-18	-0.00065
229.094	0.0222821	-0.0001989	-4.63e-17	3.33e-18	-2.15e-17	-0.000199
229.195	0.0222654	-0.0002038	-3.68e-17	-1.46e-17	-2.57e-17	-0.000204
229.296	0.0219495	-0.0005078	-6.42e-17	-8.5e-18	-3.64e-17	-0.000508
229.397	0.0217693	-0.0006761	-6.72e-17	8.81e-18	-2.92e-17	-0.000676
229.498	0.0216646	-0.0007686	-3.64e-17	8.08e-17	2.22e-17	-0.000769
229.599	0.021635	-0.0007861	-5.09e-17	-2.14e-17	-3.61e-17	-0.000786
229.7	0.0216499	-0.0007591	-2.02e-17	3e-17	4.88e-18	-0.000759
229.802	0.0216007	-0.000796	-5.58e-18	-4.6e-17	-2.58e-17	-0.000796
229.903	0.0215697	-0.0008146	-7.89e-17	-5.89e-17	-6.89e-17	-0.000815
230.004	0.0214987	-0.0008732	-8.15e-17	-4.46e-17	-6.3e-17	-0.000873
230.105	0.0212818	-0.0010776	-8.1e-17	-2.14e-17	-5.12e-17	-0.00108
230.206	0.0211255	-0.0012214	-3.94e-17	6.99e-18	-1.62e-17	-0.00122
230.307	0.0211949	-0.0011393	-4.86e-17	-1.53e-17	-3.2e-17	-0.00114
230.408	0.021358	-0.0009634	-6.22e-17	-9.14e-18	-3.57e-17	-0.000963
230.509	0.0215223	-0.0007864	-1.04e-16	2.48e-17	-3.97e-17	-0.000786
230.61	0.0217711	-0.0005247	-7.75e-17	6.65e-17	-5.47e-18	-0.000525
230.711	0.0219367	-0.0003462	-4.06e-17	3.14e-17	-4.6e-18	-0.000346
230.813	0.0218222	-0.0004476	-6.1e-17	-6.68e-19	-3.08e-17	-0.000448
230.914	0.0218075	-0.0004492	-8.57e-17	-4.2e-18	-4.5e-17	-0.000449
231.015	0.021958	-0.0002855	-4.47e-17	2.4e-17	-1.03e-17	-0.000286
231.116	0.0219085	-0.0003218	-1.79e-17	2.65e-17	4.31e-18	-0.000322
231.217	0.0217085	-0.0005085	-4.73e-17	6.28e-18	-2.05e-17	-0.000509
231.318	0.0215427	-0.0006609	-2.49e-17	-3.13e-17	-2.81e-17	-0.000661
231.419	0.0213925	-0.0007976	-6.05e-17	3.54e-17	-1.26e-17	-0.000798
231.52	0.0213095	-0.0008671	-2.66e-17	-3.79e-17	-3.22e-17	-0.000867
231.621	0.0213163	-0.0008467	-6.51e-17	-2.91e-17	-4.71e-17	-0.000847
231.722	0.0213476	-0.0008017	-3.59e-17	9.36e-17	2.88e-17	-0.000802
231.824	0.021559	-0.0005765	-3.43e-17	2.78e-17	-3.26e-18	-0.000576
231.925	0.0219155	-0.0002062	-1.41e-17	-2.05e-18	-8.06e-18	-0.000206
232.026	0.0221115	3.68448e-06	-2.47e-17	5.47e-18	-9.64e-18	3.68e-06
232.127	0.0222309	0.00013707	1.49e-17	-4.67e-17	-1.59e-17	0.000137
232.228	0.0224696	0.00038988	-6.77e-17	-5.1e-17	-5.93e-17	0.00039
232.329	0.0225706	0.000505	-8.37e-17	1.32e-17	-3.52e-17	0.000505
232.43	0.0224163	0.00036485	-5.72e-17	-5.16e-17	-5.44e-17	0.000365
232.531	0.0223506	0.00031342	-8.06e-17	-1.78e-17	-4.92e-17	0.000313
232.632	0.0223011	0.00027827	-6.78e-17	-7.25e-17	-7.01e-17	0.000278
232.733	0.0220074	-1.05e-06	-1.12e-17	1.27e-17	7.31e-19	-1.05e-06
232.835	0.0217931	-0.0002009	-6.36e-17	-1.2e-17	-3.78e-17	-0.000201
232.936	0.0218186	-0.0001608	-5.52e-17	-2.93e-17	-4.22e-17	-0.000161
233.037	0.0217948	-0.0001699	-3.17e-17	3.97e-20	-1.58e-17	-0.00017
233.138	0.0216497	-0.0003003	-1.81e-17	-7.54e-17	-4.68e-17	-0.0003
233.239	0.0214691	-0.0004662	-1.4e-17	-3.59e-17	-2.49e-17	-0.000466
233.34	0.0214438	-0.0004766	-5.49e-17	-4.27e-17	-4.88e-17	-0.000477
233.441	0.0216018	-0.0003037	-3.87e-17	-1.87e-17	-2.87e-17	-0.000304
233.542	0.0216638	-0.0002267	-2.46e-17	-2.07e-17	-2.27e-17	-0.000227
233.643	0.0216176	-0.0002578	5.22e-17	-5.09e-17	6.44e-19	-0.000258
233.744	0.0215708	-0.0002895	-2.65e-17	-7.68e-17	-5.16e-17	-0.000289
233.846	0.0216186	-0.0002265	-1.9e-17	-4.78e-17	-3.34e-17	-0.000227
233.947	0.0216893	-0.0001405	-6.81e-17	-6.07e-17	-6.44e-17	-0.00014
234.048	0.0217666	-4.79e-05	-6.1e-17	-4.99e-17	-5.55e-17	-4.79e-05
234.149	0.0219977	0.00019868	-3.71e-17	-3.9e-17	-3.81e-17	0.000199
234.25	0.0220719	0.00028836	-4.32e-17	-4.38e-17	-4.35e-17	0.000288
234.351	0.0219072	0.0001392	-3.02e-17	-6.86e-17	-4.94e-17	0.000139
234.452	0.0219714	0.00021904	-3.02e-17	-8.82e-17	-5.92e-17	0.000219
234.553	0.0222489	0.00051225	-7.8e-17	-1.85e-17	-4.82e-17	0.000512
234.654	0.0224054	0.00068447	-2.31e-17	-3.05e-17	-2.68e-17	0.000684
234.755	0.0224206	0.00071552	-3.52e-17	-3.19e-17	-3.36e-17	0.000716
234.857	0.0224528	0.0007636	-6.48e-17	-6e-18	-3.54e-17	0.000764
234.958	0.0224337	0.00076053	-1.3e-17	-6.06e-17	-3.68e-17	0.000761
235.059	0.022138	0.00048086	-2.41e-17	-5.87e-17	-4.14e-17	0.000481
235.16	0.0218673	0.00022629	-9.88e-18	-6.93e-17	-3.96e-17	0.000226
235.261	0.0219696	0.0003448	-6.13e-18	-7.72e-17	-4.17e-17	0.000345
235.362	0.0221377	0.00052918	-1.52e-17	-3.13e-17	-2.32e-17	0.000529
235.463	0.0221507	0.00055846	-2.17e-17	-6.68e-17	-4.42e-17	0.000558
235.564	0.0221374	0.00056164	4.21e-18	-5.35e-17	-2.46e-17	0.000562
235.665	0.0221596	0.00060021	-7.2e-17	-8.74e-18	-4.04e-17	0.0006
235.767	0.0220739	0.00053115	-3.54e-17	-7.1e-17	-5.32e-17	0.000531
235.868	0.0216579	0.00013168	1.56e-18	-1.16e-16	-5.71e-17	0.000132
235.969	0.0212411	-0.0002684	2.76e-17	-2.61e-17	7.55e-19	-0.000268
236.07	0.0209498	-0.000543	-4.48e-17	-4.51e-17	-4.5e-17	-0.000543
236.171	0.020577	-0.0008989	-7.66e-18	3.97e-18	-1.84e-18	-0.000899
236.272	0.0205843	-0.0008748	-3.3e-17	-3.75e-17	-3.52e-17	-0.000875
236.373	0.0209011	-0.000541	-2.82e-17	-1.08e-17	-1.95e-17	-0.000541
236.474	0.0209053	-0.0005198	-2.46e-17	7.58e-17	2.56e-17	-0.00052
236.575	0.0206775	-0.0007304	-1.1e-18	-2.22e-17	-1.17e-17	-0.00073
236.676	0.0206033	-0.0007876	-7.26e-17	-6.91e-18	-3.98e-17	-0.000788
236.778	0.0205503	-0.0008233	-5.81e-17	1.55e-18	-2.83e-17	-0.000823
236.879	0.0204552	-0.0009011	-3.32e-18	-4.88e-17	-2.61e-17	-0.000901
236.98	0.0206288	-0.0007101	-5.46e-18	5.7e-17	2.58e-17	-0.00071
237.081	0.0209755	-0.000346	-1.85e-17	3.96e-17	1.06e-17	-0.000346
237.182	0.0213177	1.37252e-05	-3.79e-17	-3.68e-17	-3.74e-17	1.37e-05
237.283	0.0215415	0.00025502	-1.62e-17	-5.61e-17	-3.61e-17	0.000255
237.384	0.0217259	0.0004571	1.37e-17	-1.46e-17	-4.45e-19	0.000457
237.485	0.0217995	0.00054837	-8.3e-18	6.3e-17	2.73e-17	0.000548
237.586	0.0215944	0.00036109	1.8e-17	4.57e-17	3.19e-17	0.000361
237.687	0.0214988	0.0002833	-6.06e-17	-5.24e-17	-5.65e-17	0.000283
237.789	0.0214893	0.00029167	-4.26e-19	2.97e-17	1.46e-17	0.000292
237.89	0.0212454	6.57504e-05	-4.67e-17	1.58e-17	-1.54e-17	6.58e-05
237.991	0.0210363	-0.0001253	3.73e-18	-2.15e-18	7.9e-19	-0.000125
238.092	0.0210909	-5.26e-05	-5.66e-17	3.81e-17	-9.25e-18	-5.26e-05
238.193	0.0212089	8.35824e-05	-2.34e-17	-1.01e-17	-1.68e-17	8.36e-05
238.294	0.0213666	0.00025954	-3.08e-17	-3.49e-18	-1.71e-17	0.00026
238.395	0.0214414	0.00035259	-3e-17	5.13e-17	1.07e-17	0.000353
238.496	0.0212792	0.00020884	-3.33e-17	-2e-17	-2.67e-17	0.000209
238.597	0.0212937	0.00024174	-1.74e-17	3.57e-17	9.14e-18	0.000242
238.698	0.0214121	0.00037865	-3.92e-17	3.85e-18	-1.77e-17	0.000379
238.8	0.0212753	0.00026041	-5.17e-19	3.6e-17	1.77e-17	0.00026
238.901	0.0211776	0.00018141	-6.04e-17	-4.19e-17	-5.12e-17	0.000181
239.002	0.0211657	0.00018812	1.3e-17	7.13e-17	4.22e-17	0.000188
239.103	0.0210023	4.35554e-05	-1.19e-17	5.34e-17	2.07e-17	4.36e-05
239.204	0.0206099	-0.00033	-3.03e-17	1.11e-16	4.03e-17	-0.00033
239.305	0.0203849	-0.0005361	1.53e-17	4.66e-17	3.09e-17	-0.000536
239.406	0.0205855	-0.0003166	-1.23e-18	5.97e-17	2.93e-17	-0.000317
239.507	0.0208017	-8.13e-05	-2.71e-17	5.13e-17	1.21e-17	-8.13e-05
239.608	0.0209359	7.19861e-05	8.69e-19	-2.98e-18	-1.06e-18	7.2e-05
239.709	0.0212269	0.00038217	-4.29e-17	6.15e-17	9.29e-18	0.000382
239.811	0.0214531	0.00062758	2.1e-17	5.56e-17	3.83e-17	0.000628
239.912	0.0214628	0.00065653	-2.94e-17	6.95e-17	2.01e-17	0.000657
240.013	0.0216102	0.00082332	-1.2e-17	5.23e-17	2.01e-17	0.000823
240.114	0.0218324	0.00106499	1.45e-17	-5.66e-18	4.4e-18	0.00106
240.215	0.0219923	0.00124433	-2.2e-17	-7.35e-17	-4.77e-17	0.00124
240.316	0.021919	0.00119056	-5.25e-17	-2.96e-17	-4.1e-17	0.00119
240.417	0.0216942	0.00098537	2.67e-17	-5.54e-17	-1.44e-17	0.000985
240.518	0.0216529	0.00096373	-1.15e-17	3.83e-17	1.34e-17	0.000964
240.619	0.0215764	0.00090706	1.11e-17	-2.09e-17	-4.85e-18	0.000907
240.72	0.0214776	0.000828	4.49e-18	-4.64e-17	-2.1e-17	0.000828
240.822	0.0215529	0.00092325	2.4e-17	8.28e-18	1.62e-17	0.000923
240.923	0.021534	0.00092424	-1.07e-17	-4.88e-17	-2.98e-17	0.000924
241.024	0.0212659	0.00067621	4.07e-17	5.49e-19	2.06e-17	0.000676
241.125	0.0209358	0.00036608	2.52e-17	6.7e-17	4.61e-17	0.000366
241.226	0.0207397	0.00019011	-5.05e-17	-5.42e-18	-2.8e-17	0.00019
241.327	0.0208375	0.0003081	-9.86e-18	-2.43e-17	-1.71e-17	0.000308
241.428	0.0209278	0.00041871	-1.36e-17	-2.45e-17	-1.91e-17	0.000419
241.529	0.0207453	0.00025657	-5.17e-17	-3.4e-17	-4.29e-17	0.000257
241.63	0.0204961	2.77357e-05	-7.56e-17	-6.27e-17	-6.91e-17	2.77e-05
241.731	0.0202971	-0.0001508	-2.64e-17	-4.14e-18	-1.53e-17	-0.000151
241.833	0.0204599	3.24459e-05	2.61e-17	2.92e-17	2.76e-17	3.24e-05
241.934	0.0209848	0.00057793	-4.63e-17	1.67e-17	-1.48e-17	0.000578
242.035	0.021349	0.00096279	-9.5e-18	-5.26e-17	-3.11e-17	0.000963
242.136	0.0215022	0.0011367	-3.95e-17	-8.48e-18	-2.4e-17	0.00114
242.237	0.0215592	0.00121451	-2.23e-17	-8.22e-17	-5.23e-17	0.00121
242.338	0.0216171	0.00129323	-4.64e-17	-1.12e-16	-7.9e-17	0.00129
242.439	0.0217689	0.00146589	-8.05e-18	3.63e-18	-2.21e-18	0.00147
242.54	0.0217424	0.00146031	-5.16e-17	-3.22e-17	-4.19e-17	0.00146
242.641	0.0214751	0.00121401	-2.95e-17	-7.45e-17	-5.2e-17	0.00121
242.743	0.0213545	0.00111453	-1.4e-16	-6.87e-17	-1.04e-16	0.00111
242.844	0.0213697	0.00115085	-5.32e-17	-5.59e-17	-5.45e-17	0.00115
242.945	0.0211596	0.000962	-1.47e-17	-7.9e-17	-4.69e-17	0.000962
243.046	0.0209032	0.00072683	-2.11e-17	-2.69e-17	-2.4e-17	0.000727
243.147	0.0208644	0.00070936	-8.14e-18	3.59e-18	-2.28e-18	0.000709
243.248	0.0209673	0.00083364	-5.24e-17	-5.54e-17	-5.39e-17	0.000834
243.349	0.0209275	0.00081532	3.38e-17	-7.07e-17	-1.84e-17	0.000815
243.45	0.0206701	0.00057942	1.42e-17	-9.53e-17	-4.05e-17	0.000579
243.551	0.0206019	0.00053273	-4.88e-17	-1.46e-16	-9.75e-17	0.000533
243.652	0.0206932	0.00064564	-6.68e-17	-7.38e-17	-7.03e-17	0.000646
243.754	0.0206336	0.00060776	-3.73e-18	-1.24e-16	-6.37e-17	0.000608
243.855	0.0205226	0.00051858	-4.59e-17	-4.56e-17	-4.58e-17	0.000519
243.956	0.0202918	0.00030952	2.05e-17	-1.52e-16	-6.55e-17	0.00031
244.057	0.0199657	5.27721e-06	-3.94e-17	-1.09e-16	-7.43e-17	5.28e-06
244.158	0.0200891	0.00015067	-5.92e-18	-7.93e-17	-4.26e-17	0.000151
244.259	0.0204727	0.00055625	-1.82e-17	-1.35e-16	-7.64e-17	0.000556
244.36	0.0207069	0.00081253	-6.13e-17	-1.48e-16	-1.05e-16	0.000813
244.461	0.0209438	0.00107159	3.15e-17	-7.9e-17	-2.37e-17	0.00107
244.562	0.0211614	0.00131132	-1.42e-17	-9.56e-17	-5.49e-17	0.00131
244.663	0.0211063	0.00127845	-2.86e-19	-1.3e-16	-6.52e-17	0.00128
244.765	0.0208821	0.0010766	-1.12e-17	-5.85e-17	-3.48e-17	0.00108
244.866	0.0211101	0.00132694	-1.24e-17	-1.27e-16	-6.94e-17	0.00133
244.967	0.0216435	0.00188277	-3.09e-17	-1.26e-16	-7.84e-17	0.00188
245.068	0.0218644	0.00212614	3.19e-17	-1.1e-16	-3.89e-17	0.00213
245.169	0.0219997	0.00228394	1.99e-17	-7.8e-17	-2.9e-17	0.00228
245.27	0.0222034	0.00251025	4.25e-17	-3.93e-17	1.59e-18	0.00251
245.371	0.0222178	0.00254729	1.31e-17	-8.26e-17	-3.47e-17	0.00255
245.472	0.0219625	0.00231471	3.15e-17	-8.35e-17	-2.6e-17	0.00231
245.573	0.0216049	0.00197994	2.46e-17	-5.95e-17	-1.75e-17	0.00198
245.674	0.0213508	0.00174866	2.14e-17	-7.06e-17	-2.46e-17	0.00175
245.776	0.0211811	0.00160189	4.67e-17	-5.98e-17	-6.55e-18	0.0016
245.877	0.0211275	0.00157116	4.43e-17	-1.18e-16	-3.71e-17	0.00157
245.978	0.0210755	0.00154219	7.08e-17	-7.12e-17	-1.94e-19	0.00154
246.079	0.0209205	0.00141027	7.01e-17	-1.38e-16	-3.38e-17	0.00141
246.18	0.0207444	0.0012573	1.37e-16	-3.53e-17	5.09e-17	0.00126
246.281	0.0205439	0.00108	1.59e-16	-8.03e-17	3.95e-17	0.00108
246.382	0.0205652	0.00112454	2.36e-16	-7.29e-17	8.18e-17	0.00112
246.483	0.0206843	0.00126701	2.38e-16	-1.55e-16	4.15e-17	0.00127
246.584	0.0206637	0.00126978	2.96e-16	-5.87e-17	1.18e-16	0.00127
246.685	0.0207621	0.00139153	4.23e-16	-1.22e-16	1.51e-16	0.00139
246.787	0.0206995	0.00135241	5.16e-16	-5.06e-17	2.33e-16	0.00135
246.888	0.0205295	0.00120594	6.83e-16	-5.49e-18	3.39e-16	0.00121
246.989	0.0207466	0.00144674	8.43e-16	-7.96e-17	3.82e-16	0.00145
247.09	0.0210371	0.00176087	1.1e-15	-5.59e-17	5.21e-16	0.00176
247.191	0.0211012	0.00184866	1.35e-15	-9e-17	6.32e-16	0.00185
247.292	0.0210436	0.00181482	1.76e-15	3.18e-17	8.93e-16	0.00181
247.393	0.0210971	0.00189219	2.18e-15	-3.7e-17	1.07e-15	0.00189
247.494	0.0212626	0.0020815	2.77e-15	-9.5e-20	1.39e-15	0.00208
247.595	0.0213155	0.00215838	3.51e-15	-4.14e-18	1.75e-15	0.00216
247.696	0.0211836	0.0020505	4.45e-15	-5.16e-17	2.2e-15	0.00205
247.798	0.0208817	0.00177265	5.57e-15	7.65e-17	2.82e-15	0.00177
247.899	0.0206259	0.00154097	7.07e-15	-2.36e-17	3.52e-15	0.00154
248	0.020365	0.00130429	8.88e-15	1.19e-17	4.45e-15	0.0013
248.101	0.0200974	0.00106084	1.11e-14	1.76e-17	5.58e-15	0.00106
248.202	0.0202597	0.00124747	1.4e-14	-1.19e-17	7e-15	0.00125
248.303	0.0206248	0.00163687	1.76e-14	2.14e-17	8.79e-15	0.00164
248.404	0.0207059	0.00174235	2.2e-14	-3.88e-17	1.1e-14	0.00174
248.505	0.020727	0.00178791	2.76e-14	-3.18e-17	1.38e-14	0.00179
248.606	0.0207875	0.00187302	3.45e-14	3.79e-17	1.73e-14	0.00187
248.707	0.0205913	0.00170133	4.31e-14	-5.65e-18	2.16e-14	0.0017
248.809	0.0200677	0.00120237	5.39e-14	2.57e-17	2.7e-14	0.0012
248.91	0.0196377	0.000797	6.73e-14	-1.73e-17	3.36e-14	0.000797
249.011	0.0195658	0.00074992	8.39e-14	1.82e-17	4.19e-14	0.00075
249.112	0.0197153	0.00092414	1.05e-13	7.31e-17	5.23e-14	0.000924
249.213	0.0198758	0.00110952	1.3e-13	2.58e-17	6.5e-14	0.00111
249.314	0.0198766	0.00113524	1.62e-13	6.87e-17	8.09e-14	0.00114
249.415	0.0198693	0.00115291	2.01e-13	3.39e-17	1.01e-13	0.00115
249.516	0.0200442	0.00135283	2.49e-13	4.49e-17	1.25e-13	0.00135
249.617	0.020246	0.00157962	3.09e-13	2.6e-17	1.55e-13	0.00158
249.718	0.0203538	0.00171261	3.83e-13	-7.37e-18	1.92e-13	0.00171
249.82	0.0204881	0.00187202	4.75e-13	-1.16e-17	2.37e-13	0.00187
249.921	0.0206702	0.0020794	5.87e-13	4.59e-17	2.94e-13	0.00208
250.022	0.0209406	0.0023751	7.26e-13	5.09e-17	3.63e-13	0.00238
250.123	0.0210489	0.00250877	8.96e-13	4.42e-17	4.48e-13	0.00251
250.224	0.0207673	0.00225253	1.11e-12	-6.26e-18	5.53e-13	0.00225
250.325	0.0203646	0.00187528	1.36e-12	4.8e-17	6.82e-13	0.00188
250.426	0.0201344	0.00167058	1.68e-12	2.64e-17	8.39e-13	0.00167
250.527	0.0201177	0.0016795	2.07e-12	-7.75e-17	1.03e-12	0.00168
250.628	0.0201783	0.00176565	2.54e-12	3.72e-17	1.27e-12	0.00177
250.73	0.0201953	0.00180838	3.12e-12	-1.12e-17	1.56e-12	0.00181
250.831	0.0201285	0.00176733	3.83e-12	-2.43e-17	1.91e-12	0.00177
250.932	0.0198351	0.00149966	4.69e-12	2.48e-17	2.35e-12	0.0015
251.033	0.0196025	0.00129292	5.75e-12	3.66e-17	2.88e-12	0.00129
251.134	0.0197453	0.00146154	7.04e-12	-3e-17	3.52e-12	0.00146
251.235	0.01971	0.00145217	8.61e-12	8.55e-17	4.3e-12	0.00145
251.336	0.0194312	0.00119937	1.05e-11	-2.57e-17	5.26e-12	0.0012
251.437	0.0193187	0.001113	1.28e-11	-3.32e-17	6.42e-12	0.00111
251.538	0.0192799	0.00110025	1.57e-11	1.04e-16	7.83e-12	0.0011
251.639	0.0192925	0.001139	1.91e-11	9.5e-17	9.54e-12	0.00114
251.741	0.0194167	0.00128943	2.32e-11	-4.38e-17	1.16e-11	0.00129
251.842	0.019432	0.00133099	2.83e-11	-5.93e-17	1.41e-11	0.00133
251.943	0.0194242	0.0013495	3.44e-11	7.62e-17	1.72e-11	0.00135
252.044	0.0195612	0.00151286	4.17e-11	7.29e-18	2.09e-11	0.00151
252.145	0.0198517	0.00182979	5.06e-11	6.21e-17	2.53e-11	0.00183
252.246	0.0202508	0.00225536	6.14e-11	6.05e-17	3.07e-11	0.00226
252.347	0.020389	0.00242006	7.43e-11	5.48e-17	3.72e-11	0.00242
252.448	0.0202075	0.00226514	8.99e-11	4.47e-17	4.5e-11	0.00227
252.549	0.0201221	0.00220637	1.09e-10	-1.79e-17	5.44e-11	0.00221
252.65	0.020443	0.00255399	1.31e-10	7.67e-17	6.57e-11	0.00255
252.752	0.0208115	0.00294921	1.58e-10	4.59e-17	7.92e-11	0.00295
252.853	0.0207177	0.00288215	1.91e-10	6.66e-17	9.55e-11	0.00288
252.954	0.0202866	0.00247795	2.3e-10	-6.73e-19	1.15e-10	0.00248
253.055	0.0198711	0.0020893	2.77e-10	1.35e-17	1.39e-10	0.00209
253.156	0.01974	0.00198515	3.33e-10	-1.61e-17	1.67e-10	0.00199
253.257	0.0197429	0.00201509	4e-10	7.11e-17	2e-10	0.00202
253.358	0.0196207	0.00191986	4.81e-10	-1.53e-20	2.4e-10	0.00192
253.459	0.0195592	0.00188545	5.76e-10	2.53e-17	2.88e-10	0.00189
253.56	0.0196866	0.00204009	6.91e-10	6.76e-17	3.45e-10	0.00204
253.661	0.019864	0.00224462	8.27e-10	4.77e-17	4.14e-10	0.00224
253.763	0.0199884	0.00239631	9.89e-10	-7.11e-19	4.95e-10	0.0024
253.864	0.0200374	0.00247259	1.18e-09	3.72e-17	5.91e-10	0.00247
253.965	0.0200996	0.00256208	1.41e-09	5e-17	7.06e-10	0.00256
254.066	0.0203565	0.00284644	1.68e-09	-7.05e-18	8.42e-10	0.00285
254.167	0.0206616	0.003179	2.01e-09	2.9e-17	1e-09	0.00318
254.268	0.0206476	0.00319247	2.39e-09	7.5e-17	1.2e-09	0.00319
254.369	0.0204969	0.00306936	2.85e-09	1.52e-17	1.42e-09	0.00307
254.47	0.0203815	0.00298154	3.38e-09	2.9e-17	1.69e-09	0.00298
254.571	0.020031	0.00265868	4.02e-09	2.18e-17	2.01e-09	0.00266
254.672	0.0196365	0.00229193	4.77e-09	3.61e-18	2.39e-09	0.00229
254.774	0.019462	0.00214516	5.66e-09	-1.71e-17	2.83e-09	0.00215
254.875	0.0192303	0.00194123	6.7e-09	2.6e-17	3.35e-09	0.00194
254.976	0.0189774	0.00171618	7.93e-09	4.37e-17	3.97e-09	0.00172
255.077	0.0189635	0.00173018	9.38e-09	-3.16e-17	4.69e-09	0.00173
255.178	0.0190983	0.00189292	1.11e-08	6.5e-17	5.54e-09	0.00189
255.279	0.0192931	0.00211574	1.31e-08	5.1e-17	6.54e-09	0.00212
255.38	0.0192071	0.00205784	1.54e-08	1.12e-17	7.72e-09	0.00206
255.481	0.0188809	0.00175977	1.82e-08	3.01e-17	9.09e-09	0.00176
255.582	0.0187864	0.00169343	2.14e-08	7.73e-17	1.07e-08	0.00169
255.683	0.0190095	0.00194465	2.52e-08	4.5e-17	1.26e-08	0.00194
255.785	0.0193152	0.00227868	2.96e-08	1.8e-17	1.48e-08	0.00228
255.886	0.0193937	0.00238541	3.48e-08	-1.95e-17	1.74e-08	0.00239
255.987	0.0193658	0.00238588	4.08e-08	4.48e-17	2.04e-08	0.00239
256.088	0.0194763	0.00252479	4.78e-08	1.01e-16	2.39e-08	0.00252
256.189	0.0195198	0.00259671	5.6e-08	-4.79e-17	2.8e-08	0.0026
256.29	0.0192432	0.00234865	6.55e-08	6.93e-17	3.28e-08	0.00235
256.391	0.0190284	0.00216233	7.66e-08	6.02e-17	3.83e-08	0.00216
256.492	0.019077	0.00223953	8.95e-08	2.99e-18	4.47e-08	0.00224
256.593	0.0192514	0.00244257	1.04e-07	-1.3e-18	5.22e-08	0.00244
256.694	0.0195028	0.00272272	1.22e-07	-8.76e-18	6.09e-08	0.00272
256.796	0.0194937	0.00274235	1.42e-07	5.08e-17	7.09e-08	0.00274
256.897	0.019145	0.00242242	1.65e-07	5.61e-17	8.26e-08	0.00242
256.998	0.0189541	0.00226036	1.92e-07	5.81e-17	9.6e-08	0.00226
257.099	0.0191696	0.00250475	2.23e-07	-4.66e-18	1.12e-07	0.0025
257.2	0.0193529	0.00271694	2.59e-07	9.67e-17	1.3e-07	0.00272
257.301	0.0192604	0.00265345	3.01e-07	7.79e-17	1.5e-07	0.00265
257.402	0.0191725	0.0025945	3.48e-07	1.36e-16	1.74e-07	0.00259
257.503	0.0190889	0.00253998	4.03e-07	6.93e-17	2.02e-07	0.00254
257.604	0.0189366	0.00241677	4.66e-07	3.7e-18	2.33e-07	0.00242
257.706	0.0188893	0.00239866	5.39e-07	6.19e-17	2.7e-07	0.0024
257.807	0.0189125	0.00245103	6.23e-07	1.62e-17	3.11e-07	0.00245
257.908	0.0189159	0.00248374	7.18e-07	-1.48e-17	3.59e-07	0.00248
258.009	0.018984	0.00258117	8.28e-07	-2.56e-17	4.14e-07	0.00258
258.11	0.0190203	0.0026468	9.54e-07	3.68e-17	4.77e-07	0.00265
258.211	0.0188519	0.00250777	1.1e-06	-2.91e-18	5.49e-07	0.00251
258.312	0.0187223	0.00240767	1.26e-06	4.22e-17	6.31e-07	0.00241
258.413	0.0188033	0.00251808	1.45e-06	6.46e-17	7.25e-07	0.00252
258.514	0.0188761	0.00262044	1.66e-06	5.69e-17	8.32e-07	0.00262
258.615	0.0187967	0.00257059	1.91e-06	6.27e-17	9.54e-07	0.00257
258.717	0.0185658	0.00236936	2.19e-06	-4.05e-18	1.09e-06	0.00237
258.818	0.0184007	0.00223394	2.5e-06	5.97e-18	1.25e-06	0.00223
258.919	0.0184863	0.00234923	2.86e-06	-7.9e-18	1.43e-06	0.00235
259.02	0.018724	0.00261672	3.27e-06	8.3e-18	1.63e-06	0.00262
259.121	0.0188196	0.00274208	3.73e-06	-1.38e-17	1.87e-06	0.00274
259.222	0.0186472	0.00259954	4.26e-06	-1.13e-17	2.13e-06	0.0026
259.323	0.0184648	0.00244706	4.85e-06	4.53e-17	2.43e-06	0.00244
259.424	0.0182729	0.00228509	5.52e-06	-4.28e-17	2.76e-06	0.00228
259.525	0.0180952	0.00213745	6.28e-06	-2.62e-17	3.14e-06	0.00213
259.626	0.0180089	0.00208113	7.14e-06	5.03e-17	3.57e-06	0.00208
259.728	0.017966	0.00206831	8.11e-06	-1.72e-17	4.05e-06	0.00206
259.829	0.017976	0.00210848	9.2e-06	4.82e-17	4.6e-06	0.0021
259.93	0.0178862	0.00204882	1.04e-05	2.58e-17	5.21e-06	0.00204
260.031	0.0176694	0.00186225	1.18e-05	2.44e-17	5.91e-06	0.00186
260.132	0.0177267	0.00194983	1.34e-05	-2.02e-17	6.68e-06	0.00194
260.233	0.0181321	0.00238551	1.51e-05	1.52e-17	7.56e-06	0.00238
260.334	0.0183838	0.00266758	1.71e-05	-1.58e-17	8.54e-06	0.00266
260.435	0.0185117	0.00282591	1.93e-05	4.75e-17	9.63e-06	0.00282
260.536	0.0186517	0.00299635	2.17e-05	4.01e-17	1.09e-05	0.00299
260.637	0.0186293	0.00300445	2.45e-05	8.41e-17	1.22e-05	0.00299
260.739	0.018608	0.00301364	2.75e-05	3.65e-17	1.38e-05	0.003
260.84	0.0187834	0.00321956	3.1e-05	3.54e-17	1.55e-05	0.0032
260.941	0.0189948	0.00346158	3.48e-05	5.85e-17	1.74e-05	0.00344
261.042	0.0192461	0.00374359	3.91e-05	6.45e-17	1.95e-05	0.00372
261.143	0.0195584	0.00408657	4.38e-05	-1.57e-17	2.19e-05	0.00406
261.244	0.0196585	0.00421741	4.91e-05	2.87e-17	2.46e-05	0.00419
261.345	0.0196594	0.00424911	5.5e-05	-5.44e-17	2.75e-05	0.00422
261.446	0.019748	0.00436852	6.15e-05	-5.05e-18	3.08e-05	0.00434
261.547	0.019599	0.00425041	6.88e-05	5.01e-17	3.44e-05	0.00422
261.648	0.0193324	0.00401476	7.68e-05	1.93e-17	3.84e-05	0.00398
261.75	0.0194014	0.00411475	8.57e-05	-2.73e-17	4.29e-05	0.00407
261.851	0.0195348	0.00427913	9.55e-05	7.85e-17	4.78e-05	0.00423
261.952	0.0197218	0.00449714	0.000106	2.78e-17	5.32e-05	0.00444
262.053	0.0200834	0.00488982	0.000118	5.73e-17	5.92e-05	0.00483
262.154	0.0202181	0.00505567	0.000132	-3.53e-17	6.58e-05	0.00499
262.255	0.0201798	0.00504861	0.000146	2.79e-17	7.31e-05	0.00498
262.356	0.0200989	0.00499886	0.000162	1.13e-17	8.12e-05	0.00492
262.457	0.0199214	0.0048526	0.00018	5.82e-17	9e-05	0.00476
262.558	0.0198439	0.00480644	0.000199	4.73e-19	9.97e-05	0.00471
262.659	0.0199569	0.0049508	0.000221	6.62e-17	0.00011	0.00484
262.761	0.0201194	0.00514463	0.000244	-7.85e-17	0.000122	0.00502
262.862	0.0201235	0.00518021	0.00027	-1.73e-17	0.000135	0.00505
262.963	0.0200412	0.00512934	0.000298	-1.77e-17	0.000149	0.00498
263.064	0.0201343	0.00525396	0.00032	-3.64e-17	0.000164	0.00509
263.165	0.0202519	0.0054031	0.000352	-5.15e-17	0.000181	0.00522
263.266	0.0202302	0.00541306	0.000384	-1.03e-16	0.000199	0.00521
263.367	0.020297	0.00551144	0.000448	4.64e-17	0.000219	0.00529
263.468	0.0204377	0.00568387	0.00048	-1.1e-17	0.000241	0.00544
263.569	0.0205346	0.00581249	0.000544	-5.48e-17	0.000265	0.00555
263.67	0.0205301	0.00583975	0.000576	1.98e-17	0.00029	0.00555
263.772	0.020258	0.00559948	0.00064	-2.27e-17	0.000318	0.00528
263.873	0.019906	0.0052793	0.000704	-2.68e-17	0.000352	0.00493
263.974	0.0196721	0.00507728	0.000768	2.79e-17	0.000384	0.00469
264.075	0.0197534	0.00519051	0.000832	8.61e-17	0.000416	0.00477
264.176	0.0201538	0.00562282	0.000896	-1.66e-17	0.000448	0.00517
264.277	0.0204713	0.00597235	0.000992	8.51e-17	0.000512	0.00546
264.378	0.0206911	0.00622416	0.00109	-7.51e-18	0.000544	0.00568
264.479	0.0208339	0.00639912	0.00118	-3.89e-17	0.000576	0.00582
264.58	0.0208819	0.00647917	0.00128	8.86e-18	0.00064	0.00584
264.681	0.020755	0.0063845	0.00141	-5.24e-17	0.000704	0.00568
264.783	0.0206258	0.00628748	0.00154	2.23e-17	0.000768	0.00552
264.884	0.0208207	0.0065146	0.00166	4.48e-18	0.000832	0.00568
264.985	0.0210522	0.00677843	0.00179	-2.43e-17	0.000896	0.00588
265.086	0.0211935	0.00695202	0.00195	-1.24e-18	0.00096	0.00599
265.187	0.0212918	0.0070827	0.00211	-2.75e-17	0.00106	0.00603
265.288	0.0213504	0.00717374	0.00227	8.37e-18	0.00115	0.00602
265.389	0.0211624	0.00701811	0.00246	-2.04e-17	0.00122	0.0058
265.49	0.020824	0.0067122	0.00266	5.81e-17	0.00131	0.0054
265.591	0.0209391	0.00685989	0.00285	-4.81e-17	0.00144	0.00542
265.693	0.0212243	0.00717763	0.00307	-1.32e-16	0.00154	0.00564
265.794	0.0212996	0.00728546	0.00333	7.22e-17	0.00166	0.00562
265.895	0.0212539	0.00727248	0.00358	1e-17	0.00179	0.00548
265.996	0.0212042	0.00725541	0.00384	-5.02e-17	0.00192	0.00534
266.097	0.0212806	0.00736454	0.00413	-1.88e-17	0.00208	0.00528
266.198	0.0213987	0.00751537	0.00445	-1.3e-17	0.00221	0.00531
266.299	0.0214876	0.0076371	0.00477	-3.82e-17	0.00237	0.00527
266.4	0.0216373	0.00781963	0.00509	-3.77e-17	0.00256	0.00526
266.501	0.0219334	0.00814861	0.00544	1.45e-17	0.00272	0.00543
266.602	0.0220479	0.00829597	0.00582	-7.29e-20	0.00291	0.00538
266.704	0.021847	0.008128	0.00624	-5.63e-17	0.0031	0.00502
266.805	0.0217399	0.00805394	0.00666	5.82e-18	0.00333	0.00473
266.906	0.0218494	0.00819648	0.0071	-1e-16	0.00355	0.00464
267.007	0.0220262	0.00840632	0.00755	-3.09e-17	0.00378	0.00463
267.108	0.0223016	0.00871482	0.00806	-6.09e-17	0.00403	0.00468
267.209	0.0225712	0.00901756	0.00858	3.9e-17	0.00429	0.00473
267.31	0.0227454	0.00922486	0.00912	-2.64e-17	0.00454	0.00468
267.411	0.0230272	0.00953991	0.00966	2.01e-17	0.00483	0.00471
267.512	0.0234573	0.0100032	0.0103	5.46e-17	0.00512	0.00488
267.613	0.0238477	0.0104269	0.0109	-1.45e-17	0.00544	0.00499
267.715	0.0240213	0.0106339	0.0115	2.16e-18	0.00576	0.00487
267.816	0.0240295	0.0106754	0.0122	7.32e-17	0.00611	0.00456
267.917	0.0240642	0.0107435	0.0129	5.13e-17	0.00646	0.00428
268.018	0.0243097	0.0110224	0.0136	4.48e-17	0.00682	0.00421
268.119	0.0247978	0.011544	0.0144	-5.81e-17	0.0072	0.00434
268.22	0.0251937	0.0119733	0.0152	-3.01e-17	0.00758	0.00439
268.321	0.0255241	0.0123374	0.016	3.81e-17	0.008	0.00434
268.422	0.0261713	0.0130181	0.0168	5.7e-17	0.00842	0.0046
268.523	0.0268924	0.0137728	0.0177	4.31e-17	0.00886	0.00491
268.624	0.0274227	0.0143367	0.0186	5.82e-17	0.00931	0.00502
268.726	0.0280375	0.0149853	0.0195	6e-17	0.00976	0.00523
268.827	0.0287546	0.015736	0.0205	3.81e-17	0.0102	0.0055
268.928	0.0293984	0.0164136	0.0215	8.71e-17	0.0107	0.00569
269.029	0.0301473	0.0171963	0.0225	1.39e-16	0.0112	0.00596
269.13	0.0309217	0.0180045	0.0235	1.19e-16	0.0118	0.00623
269.231	0.0314419	0.0185586	0.0246	2.58e-16	0.0123	0.00627
269.332	0.0319171	0.0190677	0.0257	4.59e-16	0.0128	0.00624
269.433	0.0325032	0.0196877	0.0268	4.67e-16	0.0134	0.00628
269.534	0.0329826	0.0202011	0.0279	7.73e-16	0.014	0.00622
269.635	0.0335556	0.0208081	0.0291	9.37e-16	0.0146	0.00625
269.737	0.0344301	0.0217167	0.0303	1.35e-15	0.0151	0.00658
269.838	0.0353913	0.0227119	0.0315	1.99e-15	0.0157	0.00697
269.939	0.036104	0.0234587	0.0327	2.81e-15	0.0164	0.00711
270.04	0.0364143	0.0238031	0.034	3.97e-15	0.017	0.00681
270.141	0.0368156	0.0242386	0.0352	5.4e-15	0.0176	0.00664
270.242	0.0375557	0.0250129	0.0365	7.51e-15	0.0182	0.00677
270.343	0.0384155	0.0259069	0.0378	1.04e-14	0.0189	0.00699
270.444	0.039336	0.0268618	0.0391	1.44e-14	0.0196	0.00731
270.545	0.0401706	0.0277306	0.0404	1.98e-14	0.0202	0.00754
270.646	0.0410388	0.0286332	0.0417	2.74e-14	0.0209	0.00777
270.748	0.0419136	0.0295424	0.043	3.78e-14	0.0215	0.00804
270.849	0.0424832	0.0301464	0.0444	5.19e-14	0.0222	0.00797
270.95	0.0431808	0.0308785	0.0457	7.11e-14	0.0228	0.00803
271.051	0.0442117	0.0319439	0.047	9.75e-14	0.0235	0.00846
271.152	0.0453007	0.0330673	0.0483	1.33e-13	0.0242	0.00891
271.253	0.0464267	0.0342279	0.0496	1.82e-13	0.0248	0.0094
271.354	0.0473371	0.0351728	0.0509	2.48e-13	0.0255	0.0097
271.455	0.0478357	0.0357061	0.0522	3.38e-13	0.0261	0.00959
271.556	0.0482298	0.0361349	0.0535	4.59e-13	0.0268	0.00938
271.657	0.0488473	0.036787	0.0548	6.22e-13	0.0274	0.00939
271.759	0.049754	0.0377284	0.056	8.42e-13	0.028	0.00973
271.86	0.0505829	0.0385921	0.0572	1.14e-12	0.0286	0.00998
271.961	0.0512655	0.0393095	0.0584	1.53e-12	0.0292	0.0101
272.062	0.052361	0.0404398	0.0596	2.07e-12	0.0298	0.0106
272.163	0.0535476	0.0416612	0.0607	2.78e-12	0.0304	0.0113
272.264	0.054022	0.0421705	0.0618	3.73e-12	0.0309	0.0113
272.365	0.0541912	0.0423746	0.0629	4.99e-12	0.0315	0.0109
272.466	0.0546164	0.0428348	0.0639	6.67e-12	0.032	0.0109
272.567	0.0551009	0.0433542	0.0649	8.9e-12	0.0325	0.0109
272.668	0.0554433	0.0437316	0.0659	1.19e-11	0.033	0.0108
272.77	0.0555843	0.0439076	0.0668	1.58e-11	0.0334	0.0105
272.871	0.0556446	0.044003	0.0676	2.09e-11	0.0338	0.0102
272.972	0.0557909	0.0441845	0.0685	2.77e-11	0.0342	0.00994
273.073	0.05599	0.0444187	0.0692	3.67e-11	0.0346	0.00979
273.174	0.0560695	0.0445333	0.07	4.84e-11	0.035	0.00956
273.275	0.0561415	0.0446405	0.0706	6.38e-11	0.0353	0.00934
273.376	0.0562283	0.0447625	0.0712	8.39e-11	0.0356	0.00915
273.477	0.0560505	0.04462	0.0717	1.1e-10	0.0359	0.00875
273.578	0.055898	0.0445027	0.0722	1.45e-10	0.0361	0.00837
273.68	0.0560202	0.0446603	0.0726	1.89e-10	0.0363	0.00834
273.781	0.0560469	0.0447224	0.073	2.47e-10	0.0365	0.00821
273.882	0.0559398	0.0446506	0.0733	3.22e-10	0.0367	0.00798
273.983	0.0558836	0.0446299	0.0736	4.19e-10	0.0368	0.00786
274.084	0.0557877	0.0445694	0.0737	5.45e-10	0.0369	0.00771
274.185	0.0556084	0.0444255	0.0739	7.07e-10	0.0369	0.0075
274.286	0.0552608	0.0441134	0.0739	9.15e-10	0.037	0.00715
274.387	0.0547136	0.0436018	0.0739	1.18e-09	0.037	0.00664
274.488	0.0541024	0.0430262	0.0738	1.53e-09	0.0369	0.0061
274.589	0.053543	0.0425024	0.0737	1.97e-09	0.0368	0.00567
274.691	0.052997	0.041992	0.0735	2.53e-09	0.0367	0.00526
274.792	0.0524067	0.0414374	0.0732	3.24e-09	0.0366	0.00483
274.893	0.0519755	0.0410418	0.0729	4.15e-09	0.0364	0.00459
274.994	0.0517561	0.0408582	0.0725	5.31e-09	0.0363	0.0046
275.095	0.0513671	0.0405048	0.0721	6.78e-09	0.036	0.00447
275.196	0.0506773	0.0398508	0.0716	8.64e-09	0.0358	0.00407
275.297	0.050051	0.0392603	0.071	1.1e-08	0.0355	0.00374
275.398	0.0494356	0.0386808	0.0704	1.4e-08	0.0352	0.00348
275.499	0.0486973	0.0379783	0.0697	1.77e-08	0.0349	0.0031
275.6	0.0480977	0.0374146	0.069	2.24e-08	0.0345	0.00292
275.702	0.0474551	0.0368079	0.0683	2.83e-08	0.0341	0.0027
275.803	0.0466425	0.0360313	0.0674	3.56e-08	0.0337	0.0023
275.904	0.0459395	0.0353642	0.0666	4.49e-08	0.0333	0.00208
276.005	0.0452663	0.0347271	0.0657	5.64e-08	0.0328	0.0019
276.106	0.0445438	0.0340406	0.0647	7.07e-08	0.0324	0.00169
276.207	0.0439847	0.0335175	0.0637	8.85e-08	0.0319	0.00165
276.308	0.0433966	0.0329655	0.0627	1.11e-07	0.0314	0.00161
276.409	0.0426037	0.0322088	0.0617	1.38e-07	0.0308	0.00139
276.51	0.0418177	0.0314589	0.0606	1.72e-07	0.0303	0.00115
276.611	0.0410781	0.0307554	0.0595	2.13e-07	0.0297	0.00103
276.713	0.0401964	0.02991	0.0583	2.65e-07	0.0292	0.000758
276.814	0.039282	0.0290318	0.0572	3.28e-07	0.0286	0.000456
276.915	0.0387559	0.0285419	0.056	4.06e-07	0.028	0.000542
277.016	0.0382983	0.0281206	0.0548	5.01e-07	0.0274	0.000729
277.117	0.0376769	0.0275355	0.0535	6.17e-07	0.0268	0.000752
277.218	0.0370687	0.0269636	0.0523	7.59e-07	0.0261	0.00082
277.319	0.0364069	0.0263382	0.0511	9.31e-07	0.0255	0.000802
277.42	0.0358014	0.0257691	0.0498	1.14e-06	0.0249	0.000873
277.521	0.0350952	0.0250993	0.0485	1.4e-06	0.0243	0.000811
277.622	0.0343205	0.0243611	0.0473	1.71e-06	0.0236	0.000713
277.724	0.0338429	0.02392	0.046	2.08e-06	0.023	0.000912
277.825	0.0335604	0.023674	0.0448	2.53e-06	0.0224	0.00131
277.926	0.0331885	0.0233385	0.0435	3.07e-06	0.0218	0.00158
278.027	0.032777	0.0229637	0.0422	3.73e-06	0.0211	0.00184
278.128	0.0323027	0.0225259	0.041	4.51e-06	0.0205	0.00201
278.229	0.0317312	0.021991	0.0398	5.45e-06	0.0199	0.00212
278.33	0.0313887	0.0216851	0.0385	6.57e-06	0.0193	0.00242
278.431	0.0311283	0.0214614	0.0373	7.91e-06	0.0187	0.00281
278.532	0.0306726	0.0210424	0.0361	9.51e-06	0.0181	0.00296
278.633	0.0303275	0.020734	0.0349	1.14e-05	0.0175	0.00326
278.735	0.030227	0.0206703	0.0338	1.37e-05	0.0169	0.00377
278.836	0.0300036	0.0204836	0.0326	1.63e-05	0.0163	0.00416
278.937	0.02965	0.0201668	0.0315	1.95e-05	0.0158	0.00439
279.038	0.0297275	0.0202811	0.0304	2.32e-05	0.0152	0.00505
279.139	0.0299167	0.0205071	0.0293	2.76e-05	0.0147	0.00582
279.24	0.0295619	0.0201891	0.0283	3.28e-05	0.0141	0.00605
279.341	0.0291418	0.0198059	0.0273	3.88e-05	0.0136	0.00617
279.442	0.0291154	0.0198165	0.0262	4.59e-05	0.0132	0.00666
279.543	0.0293479	0.0200859	0.0253	5.42e-05	0.0127	0.00741
279.644	0.029543	0.020318	0.0243	6.39e-05	0.0122	0.00813
279.746	0.0294333	0.0202453	0.0234	7.52e-05	0.0117	0.0085
279.847	0.0291662	0.0200152	0.0225	8.83e-05	0.0113	0.00872
279.948	0.0291429	0.0200289	0.0216	0.000104	0.0109	0.00915
280.049	0.0293345	0.0202575	0.0208	0.000121	0.0105	0.00979
280.15	0.029678	0.0206382	0.02	0.000142	0.0101	0.0106
280.251	0.0300377	0.021035	0.0192	0.000165	0.0097	0.0113
280.352	0.0300162	0.0210506	0.0185	0.000192	0.00934	0.0117
280.453	0.0298056	0.0208772	0.0178	0.000223	0.00899	0.0119
280.554	0.0298012	0.0209099	0.0171	0.000259	0.00867	0.0122
280.656	0.0301912	0.0213372	0.0164	0.0003	0.00835	0.013
280.757	0.0306419	0.021825	0.0158	0.000352	0.00806	0.0138
280.858	0.0309377	0.0221582	0.0152	0.000416	0.00778	0.0144
280.959	0.0314276	0.0226854	0.0146	0.000448	0.00752	0.0152
281.06	0.0318705	0.0231655	0.014	0.000544	0.0073	0.0159
281.161	0.0321248	0.0234571	0.0135	0.000608	0.00707	0.0164
281.262	0.0322943	0.023664	0.013	0.000704	0.00685	0.0168
281.363	0.0323765	0.0237836	0.0126	0.0008	0.00669	0.0171
281.464	0.0327123	0.0241567	0.0121	0.000896	0.00653	0.0176
281.565	0.0332348	0.0247167	0.0117	0.00102	0.00637	0.0183
281.667	0.0336231	0.0251424	0.0113	0.00118	0.00624	0.0189
281.768	0.0339392	0.025496	0.011	0.00134	0.00614	0.0194
281.869	0.0342925	0.0258867	0.0106	0.0015	0.00608	0.0198
281.97	0.0346947	0.0263264	0.0103	0.00173	0.00602	0.0203
282.071	0.0353175	0.0269868	0.01	0.00195	0.00598	0.021
282.172	0.0360682	0.027775	0.00979	0.00218	0.00598	0.0218
282.273	0.0365313	0.0282757	0.00954	0.00246	0.00602	0.0223
282.374	0.0367625	0.0285445	0.00934	0.00275	0.00605	0.0225
282.475	0.0370772	0.0288969	0.00915	0.0031	0.00611	0.0228
282.576	0.0375423	0.0293995	0.00899	0.00349	0.00624	0.0232
282.678	0.0379651	0.02986	0.00886	0.00387	0.00637	0.0235
282.779	0.0381595	0.0300921	0.00874	0.00432	0.00653	0.0236
282.88	0.0383924	0.0303627	0.00864	0.00483	0.00672	0.0236
282.981	0.038849	0.030857	0.00858	0.00538	0.00698	0.0239
283.082	0.0391239	0.0311697	0.00851	0.00595	0.00723	0.0239
283.183	0.0392174	0.0313009	0.00848	0.00659	0.00755	0.0237
283.284	0.0395734	0.0316948	0.00848	0.0073	0.00787	0.0238
283.385	0.0400897	0.0322489	0.00851	0.00803	0.00829	0.024
283.486	0.0405815	0.0327785	0.00854	0.00886	0.0087	0.0241
283.587	0.0409561	0.0331909	0.00861	0.00976	0.00918	0.024
283.689	0.0412599	0.0335326	0.0087	0.0107	0.0097	0.0238
283.79	0.0418019	0.0341125	0.0088	0.0117	0.0103	0.0238
283.891	0.0422926	0.0346411	0.00893	0.0128	0.0109	0.0238
283.992	0.0426633	0.0350497	0.00909	0.014	0.0116	0.0235
284.093	0.0432195	0.0356439	0.00928	0.0153	0.0123	0.0234
284.194	0.0436954	0.0361577	0.00947	0.0166	0.0131	0.0231
284.295	0.0438457	0.036346	0.0097	0.0181	0.0139	0.0225
284.396	0.0439781	0.0365165	0.00995	0.0196	0.0148	0.0217
284.497	0.0442161	0.0367926	0.0102	0.0212	0.0157	0.021
284.598	0.0444193	0.0370338	0.0106	0.0229	0.0167	0.0203
284.7	0.0450221	0.0376746	0.0109	0.0247	0.0178	0.0199
284.801	0.0458429	0.0385335	0.0112	0.0266	0.0189	0.0196
284.902	0.0463383	0.039067	0.0116	0.0286	0.0201	0.0189
285.003	0.0468132	0.0395801	0.012	0.0307	0.0214	0.0182
285.104	0.0476154	0.0404205	0.0125	0.0329	0.0227	0.0177
285.205	0.0485817	0.041425	0.013	0.0352	0.0241	0.0174
285.306	0.0495214	0.0424028	0.0135	0.0376	0.0255	0.0169
285.407	0.050549	0.0434686	0.014	0.04	0.027	0.0165
285.508	0.0516629	0.0446207	0.0146	0.0426	0.0286	0.016
285.609	0.0528055	0.0458016	0.0152	0.0452	0.0302	0.0156
285.711	0.0540578	0.0470921	0.0158	0.0479	0.0318	0.0153
285.812	0.0555385	0.0486112	0.0164	0.0507	0.0336	0.015
285.913	0.0570118	0.0501228	0.0171	0.0535	0.0353	0.0148
286.014	0.0581509	0.0513002	0.0179	0.0564	0.0372	0.0141
286.115	0.059231	0.0524187	0.0186	0.0594	0.039	0.0134
286.216	0.0606178	0.0538438	0.0194	0.0624	0.0409	0.0129
286.317	0.0622197	0.0554841	0.0203	0.0654	0.0428	0.0126
286.418	0.063921	0.0572238	0.0211	0.0685	0.0448	0.0124
286.519	0.0658547	0.0591959	0.022	0.0716	0.0468	0.0124
286.62	0.0680366	0.0614162	0.0229	0.0747	0.0488	0.0126
286.722	0.0702547	0.0636728	0.0239	0.0778	0.0508	0.0128
286.823	0.0721831	0.0656396	0.0249	0.0809	0.0529	0.0127
286.924	0.0737165	0.0672115	0.026	0.0839	0.0549	0.0123
287.025	0.0750968	0.0686303	0.0271	0.0869	0.057	0.0116
287.126	0.076654	0.070226	0.0282	0.0899	0.059	0.0112
287.227	0.078403	0.0720136	0.0293	0.0928	0.0611	0.0109
287.328	0.0801357	0.0737848	0.0305	0.0957	0.0631	0.0107
287.429	0.0821853	0.075873	0.0317	0.0984	0.0651	0.0108
287.53	0.0845323	0.0782586	0.033	0.101	0.067	0.0112
287.631	0.0866174	0.0803823	0.0343	0.104	0.069	0.0114
287.733	0.0883986	0.0822021	0.0356	0.106	0.0708	0.0114
287.834	0.0901224	0.0839646	0.0369	0.108	0.0727	0.0113
287.935	0.0918017	0.0856825	0.0383	0.111	0.0744	0.0113
288.036	0.0933507	0.0872702	0.0397	0.113	0.0762	0.0111
288.137	0.0950216	0.0889798	0.0412	0.114	0.0778	0.0112
288.238	0.0968004	0.0907973	0.0426	0.116	0.0794	0.0114
288.339	0.0983583	0.0923938	0.0441	0.118	0.0809	0.0115
288.44	0.100085	0.094159	0.0456	0.119	0.0823	0.0119
288.541	0.102046	0.0961587	0.0471	0.12	0.0836	0.0125
288.643	0.103541	0.0976933	0.0487	0.121	0.0849	0.0128
288.744	0.10493	0.0991211	0.0502	0.122	0.0861	0.013
288.845	0.106655	0.100884	0.0518	0.123	0.0872	0.0137
288.946	0.108143	0.102412	0.0534	0.123	0.0882	0.0142
289.047	0.109303	0.10361	0.055	0.123	0.0891	0.0145
289.148	0.110557	0.104903	0.0566	0.123	0.0899	0.015
289.249	0.111768	0.106153	0.0582	0.123	0.0906	0.0155
289.35	0.112637	0.10706	0.0599	0.123	0.0913	0.0158
289.451	0.113416	0.107879	0.0615	0.122	0.0918	0.0161
289.552	0.1143	0.108801	0.0631	0.121	0.0923	0.0165
289.654	0.115172	0.109712	0.0647	0.121	0.0926	0.0171
289.755	0.115895	0.110475	0.0663	0.12	0.0929	0.0175
289.856	0.116394	0.111012	0.0679	0.118	0.0932	0.0179
289.957	0.116682	0.111339	0.0695	0.117	0.0933	0.0181
290.058	0.116813	0.111509	0.071	0.116	0.0934	0.0181
290.159	0.116977	0.111712	0.0726	0.114	0.0934	0.0183
290.26	0.117257	0.112031	0.0741	0.113	0.0933	0.0187
290.361	0.117693	0.112506	0.0756	0.111	0.0932	0.0193
290.462	0.118089	0.112941	0.0771	0.109	0.0931	0.0199
290.563	0.118182	0.113073	0.0785	0.107	0.0929	0.0202
290.665	0.118151	0.113082	0.0798	0.105	0.0926	0.0204
290.766	0.118027	0.112997	0.0812	0.104	0.0924	0.0206
290.867	0.117828	0.112837	0.0825	0.102	0.0921	0.0207
290.968	0.117454	0.112502	0.0838	0.0998	0.0918	0.0207
291.069	0.117009	0.112096	0.085	0.098	0.0915	0.0206
291.17	0.11689	0.112016	0.0861	0.0962	0.0912	0.0208
291.271	0.116699	0.111864	0.0873	0.0944	0.0908	0.021
291.372	0.116221	0.111425	0.0883	0.0928	0.0905	0.0209
291.473	0.115764	0.111007	0.0893	0.0912	0.0902	0.0208
291.574	0.115214	0.110496	0.0902	0.0897	0.09	0.0205
291.676	0.114558	0.10988	0.0911	0.0883	0.0897	0.0202
291.777	0.114178	0.109539	0.0919	0.0871	0.0895	0.02
291.878	0.113894	0.109294	0.0927	0.086	0.0893	0.02
291.979	0.113613	0.109053	0.0933	0.085	0.0892	0.0199
292.08	0.11367	0.109149	0.094	0.0842	0.0891	0.0201
292.181	0.113768	0.109285	0.0945	0.0836	0.089	0.0203
292.282	0.113648	0.109205	0.0949	0.083	0.089	0.0202
292.383	0.113345	0.108941	0.0953	0.0828	0.089	0.0199
292.484	0.113027	0.108663	0.0956	0.0826	0.0891	0.0195
292.585	0.112834	0.108509	0.0959	0.0827	0.0893	0.0192
292.687	0.112686	0.1084	0.0961	0.0829	0.0895	0.0189
292.788	0.112441	0.108195	0.0962	0.0833	0.0897	0.0185
292.889	0.112072	0.107865	0.0962	0.0839	0.09	0.0178
292.99	0.111741	0.107573	0.0961	0.0847	0.0904	0.0171
293.091	0.111465	0.107337	0.096	0.0857	0.0908	0.0165
293.192	0.111225	0.107136	0.0958	0.0868	0.0913	0.0158
293.293	0.110873	0.106823	0.0955	0.0881	0.0918	0.015
293.394	0.110493	0.106483	0.0952	0.0896	0.0924	0.0141
293.495	0.110326	0.106355	0.0948	0.0912	0.093	0.0134
293.596	0.11014	0.106208	0.0943	0.093	0.0936	0.0126
293.698	0.109737	0.105845	0.0937	0.0949	0.0943	0.0115
293.799	0.109461	0.105609	0.0931	0.0969	0.095	0.0106
293.9	0.109815	0.106002	0.0924	0.099	0.0957	0.0103
294.001	0.110383	0.10661	0.0917	0.101	0.0965	0.0101
294.102	0.110594	0.10686	0.0909	0.104	0.0972	0.00964
294.203	0.110746	0.107052	0.09	0.106	0.098	0.00907
294.304	0.110915	0.10726	0.0891	0.108	0.0988	0.00851
294.405	0.11089	0.107274	0.0882	0.111	0.0995	0.00779
294.506	0.110865	0.107289	0.0871	0.113	0.1	0.00706
294.607	0.111195	0.107658	0.0861	0.116	0.101	0.0067
294.709	0.111684	0.108187	0.085	0.118	0.102	0.00655
294.81	0.111987	0.108529	0.0838	0.121	0.102	0.00623
294.911	0.112239	0.108821	0.0827	0.123	0.103	0.00591
295.012	0.112405	0.109027	0.0814	0.126	0.103	0.00554
295.113	0.112289	0.10895	0.0802	0.128	0.104	0.00495
295.214	0.112006	0.108706	0.0789	0.13	0.104	0.00423
295.315	0.111731	0.108471	0.0776	0.132	0.105	0.00361
295.416	0.111429	0.108209	0.0763	0.134	0.105	0.00303
295.517	0.110955	0.107774	0.0749	0.136	0.105	0.00233
295.619	0.11029	0.107149	0.0736	0.138	0.106	0.00152
295.72	0.109546	0.106445	0.0722	0.139	0.106	0.000717
295.821	0.108702	0.10564	0.0708	0.141	0.106	-8.76e-05
295.922	0.1078	0.104778	0.0694	0.142	0.106	-0.000886
296.023	0.106891	0.103908	0.068	0.143	0.105	-0.00156
296.124	0.105839	0.102896	0.0666	0.144	0.105	-0.00232
296.225	0.104697	0.101794	0.0652	0.145	0.105	-0.00307
296.326	0.103528	0.100664	0.0638	0.145	0.104	-0.00375
296.427	0.102269	0.0994449	0.0624	0.145	0.104	-0.00446
296.528	0.100855	0.0980704	0.061	0.146	0.103	-0.00519
296.63	0.0992317	0.0964872	0.0596	0.145	0.103	-0.00604
296.731	0.0976677	0.094963	0.0583	0.145	0.102	-0.00677
296.832	0.0963806	0.0937155	0.0569	0.145	0.101	-0.00712
296.933	0.0951612	0.0925359	0.0556	0.144	0.0999	-0.00734
297.034	0.0938883	0.0913026	0.0543	0.143	0.0988	-0.00751
297.135	0.0927454	0.0901994	0.053	0.142	0.0977	-0.0075
297.236	0.0917673	0.0892611	0.0517	0.141	0.0965	-0.00725
297.337	0.0908359	0.0883695	0.0504	0.14	0.0953	-0.00693
297.438	0.0898049	0.0873782	0.0492	0.139	0.094	-0.00661
297.539	0.0886004	0.0862134	0.048	0.137	0.0926	-0.00643
297.641	0.0873321	0.084985	0.0468	0.136	0.0913	-0.00628
297.742	0.0860523	0.0837449	0.0457	0.134	0.0899	-0.00611
297.843	0.0848792	0.0826115	0.0446	0.132	0.0884	-0.0058
297.944	0.0839283	0.0817004	0.0435	0.13	0.0869	-0.00524
298.045	0.0830333	0.0808452	0.0425	0.129	0.0855	-0.00466
298.146	0.0819731	0.0798248	0.0415	0.127	0.084	-0.00421
298.247	0.080801	0.0786926	0.0405	0.125	0.0826	-0.0039
298.348	0.0797925	0.0777238	0.0396	0.123	0.0812	-0.00343
298.449	0.0789651	0.0769362	0.0386	0.121	0.0798	-0.00284
298.55	0.0780813	0.0760922	0.0378	0.119	0.0784	-0.00231
298.652	0.077172	0.0752227	0.0369	0.117	0.0771	-0.00187
298.753	0.0762703	0.0743609	0.0361	0.116	0.0758	-0.00145
298.854	0.075283	0.0734134	0.0353	0.114	0.0746	-0.00118
298.955	0.0743795	0.0725497	0.0346	0.112	0.0734	-0.00089
299.056	0.0737693	0.0719794	0.0339	0.111	0.0724	-0.000405
299.157	0.0734281	0.0716781	0.0332	0.11	0.0714	0.000286
299.258	0.0730924	0.0713822	0.0326	0.108	0.0705	0.000886
299.359	0.07267	0.0709996	0.032	0.107	0.0697	0.0013
299.46	0.0722954	0.0706649	0.0314	0.107	0.069	0.00167
299.561	0.071986	0.0703954	0.0309	0.106	0.0684	0.00201
299.663	0.071966	0.0704152	0.0304	0.105	0.0679	0.00254
299.764	0.0723	0.0707891	0.0299	0.105	0.0675	0.0033
299.865	0.0727694	0.0712985	0.0295	0.105	0.0672	0.0041
299.966	0.0734931	0.0720621	0.0291	0.105	0.067	0.00502
300.067	0.074404	0.0730128	0.0287	0.105	0.067	0.006
300.168	0.0752146	0.0738633	0.0284	0.106	0.0671	0.00679
300.269	0.0760609	0.0747495	0.028	0.106	0.0673	0.00749
300.37	0.0769659	0.0756944	0.0278	0.107	0.0676	0.00814
300.471	0.0781272	0.0768955	0.0275	0.108	0.068	0.00893
300.572	0.0796744	0.0784827	0.0273	0.11	0.0685	0.01
300.674	0.0810272	0.0798754	0.0271	0.111	0.0691	0.0108
300.775	0.0823021	0.0811903	0.0269	0.113	0.0699	0.0113
300.876	0.0838444	0.0827725	0.0268	0.115	0.0707	0.0121
300.977	0.0853004	0.0842683	0.0267	0.117	0.0716	0.0126
301.078	0.0866884	0.0856963	0.0267	0.119	0.0727	0.013
301.179	0.0882341	0.0872819	0.0266	0.121	0.0738	0.0135
301.28	0.0898173	0.0889051	0.0266	0.123	0.075	0.0139
301.381	0.0913609	0.0904886	0.0266	0.126	0.0763	0.0142
301.482	0.0928217	0.0919893	0.0267	0.129	0.0776	0.0144
301.583	0.094255	0.0934625	0.0267	0.131	0.079	0.0145
301.685	0.0957783	0.0950258	0.0268	0.134	0.0804	0.0146
301.786	0.0972395	0.096527	0.0269	0.137	0.0819	0.0146
301.887	0.0988132	0.0981406	0.0271	0.14	0.0834	0.0147
301.988	0.100759	0.100126	0.0273	0.143	0.085	0.0151
302.089	0.10274	0.102147	0.0275	0.146	0.0865	0.0156
302.19	0.104699	0.104146	0.0277	0.148	0.0881	0.0161
302.291	0.106649	0.106137	0.028	0.151	0.0897	0.0165
302.392	0.108499	0.108026	0.0284	0.154	0.0912	0.0168
302.493	0.110244	0.109811	0.0287	0.157	0.0928	0.017
302.594	0.111595	0.111202	0.0291	0.16	0.0943	0.0169
302.696	0.112703	0.11235	0.0294	0.162	0.0958	0.0166
302.797	0.114046	0.113733	0.0299	0.165	0.0972	0.0165
302.898	0.115546	0.115273	0.0303	0.167	0.0987	0.0166
302.999	0.116805	0.116571	0.0308	0.169	0.1	0.0166
303.1	0.117896	0.117703	0.0314	0.171	0.101	0.0164
303.201	0.119103	0.11895	0.0319	0.173	0.102	0.0165
303.302	0.120381	0.120267	0.0325	0.175	0.104	0.0166
303.403	0.121506	0.121433	0.0332	0.176	0.105	0.0167
303.504	0.122381	0.122348	0.0339	0.178	0.106	0.0166
303.606	0.123147	0.123153	0.0346	0.179	0.107	0.0165
303.707	0.123825	0.123872	0.0354	0.18	0.108	0.0163
303.808	0.12437	0.124456	0.0362	0.18	0.108	0.0161
303.909	0.124751	0.124877	0.037	0.181	0.109	0.0159
304.01	0.125152	0.125319	0.0379	0.181	0.11	0.0157
304.111	0.125842	0.126049	0.0388	0.181	0.11	0.0159
304.212	0.126395	0.126641	0.0398	0.181	0.111	0.0161
304.313	0.126408	0.126695	0.0408	0.181	0.111	0.0158
304.414	0.126392	0.126719	0.0419	0.181	0.111	0.0155
304.515	0.126704	0.127071	0.0429	0.18	0.111	0.0156
304.617	0.127076	0.127482	0.0441	0.179	0.112	0.0158
304.718	0.127449	0.127895	0.0453	0.178	0.112	0.0162
304.819	0.12776	0.128247	0.0466	0.177	0.112	0.0164
304.92	0.128034	0.128561	0.0478	0.176	0.112	0.0168
305.021	0.128502	0.129068	0.0492	0.174	0.112	0.0173
305.122	0.129	0.129607	0.0506	0.173	0.112	0.0179
305.223	0.129137	0.129783	0.052	0.171	0.112	0.0181
305.324	0.12892	0.129606	0.0535	0.17	0.112	0.018
305.425	0.128872	0.129598	0.055	0.168	0.111	0.0181
305.526	0.129056	0.129822	0.0566	0.166	0.111	0.0184
305.628	0.129165	0.129972	0.0582	0.164	0.111	0.0187
305.729	0.129179	0.130025	0.0599	0.163	0.111	0.0188
305.83	0.12909	0.129976	0.0616	0.161	0.111	0.0188
305.931	0.128875	0.129801	0.0634	0.159	0.111	0.0186
306.032	0.128486	0.129452	0.0652	0.157	0.111	0.0182
306.133	0.128164	0.12917	0.0671	0.156	0.111	0.0178
306.234	0.128232	0.129278	0.069	0.154	0.112	0.0177
306.335	0.128606	0.129692	0.071	0.153	0.112	0.0179
306.436	0.128943	0.130068	0.073	0.151	0.112	0.018
306.537	0.128994	0.13016	0.075	0.15	0.113	0.0176
306.639	0.129003	0.130209	0.0771	0.149	0.113	0.0172
306.74	0.129151	0.130397	0.0792	0.148	0.114	0.0168
306.841	0.12925	0.130536	0.0813	0.147	0.114	0.0162
306.942	0.129438	0.130764	0.0835	0.147	0.115	0.0157
307.043	0.130142	0.131508	0.0857	0.146	0.116	0.0155
307.144	0.13083	0.132235	0.0879	0.146	0.117	0.0152
307.245	0.131027	0.132473	0.0902	0.146	0.118	0.0143
307.346	0.131415	0.1329	0.0925	0.146	0.119	0.0134
307.447	0.13209	0.133615	0.0948	0.147	0.121	0.0128
307.548	0.132739	0.134304	0.0971	0.148	0.122	0.0119
307.65	0.133501	0.135106	0.0994	0.149	0.124	0.0111
307.751	0.134467	0.136112	0.102	0.15	0.126	0.0104
307.852	0.135508	0.137193	0.104	0.151	0.128	0.00958
307.953	0.136674	0.138398	0.106	0.153	0.13	0.0088
308.054	0.138205	0.139969	0.109	0.155	0.132	0.00829
308.155	0.139969	0.141774	0.111	0.157	0.134	0.00792
308.256	0.141546	0.14339	0.114	0.159	0.136	0.00723
308.357	0.142835	0.14472	0.116	0.161	0.139	0.00619
308.458	0.144258	0.146182	0.118	0.164	0.141	0.00519
308.559	0.146028	0.147992	0.12	0.167	0.144	0.00444
308.661	0.147842	0.149846	0.123	0.17	0.146	0.0037
308.762	0.149655	0.151699	0.125	0.173	0.149	0.00287
308.863	0.151537	0.153621	0.127	0.176	0.152	0.00207
308.964	0.15336	0.155483	0.129	0.179	0.154	0.00118
309.065	0.155198	0.157361	0.131	0.183	0.157	0.000273
309.166	0.157171	0.159374	0.134	0.186	0.16	-0.00053
309.267	0.159238	0.161481	0.136	0.19	0.163	-0.00127
309.368	0.161153	0.163436	0.138	0.193	0.166	-0.00213
309.469	0.163013	0.165336	0.14	0.197	0.168	-0.00305
309.57	0.165042	0.167404	0.142	0.201	0.171	-0.00376
309.672	0.166874	0.169276	0.143	0.205	0.174	-0.00464
309.773	0.16845	0.170893	0.145	0.208	0.177	-0.00575
309.874	0.169991	0.172473	0.147	0.212	0.179	-0.00679
309.975	0.171447	0.173969	0.148	0.215	0.182	-0.00789
310.076	0.172946	0.175508	0.15	0.219	0.184	-0.00884
310.177	0.174288	0.176889	0.151	0.222	0.187	-0.00989
310.278	0.175296	0.177937	0.153	0.225	0.189	-0.0112
310.379	0.176464	0.179145	0.154	0.228	0.191	-0.0122
310.48	0.177876	0.180597	0.155	0.231	0.193	-0.0128
310.581	0.178947	0.181707	0.157	0.234	0.195	-0.0137
310.683	0.179597	0.182398	0.158	0.237	0.197	-0.0148
310.784	0.180235	0.183075	0.159	0.239	0.199	-0.0158
310.885	0.180774	0.183654	0.16	0.241	0.2	-0.0168
310.986	0.181109	0.184028	0.16	0.243	0.202	-0.0178
311.087	0.181616	0.184575	0.161	0.245	0.203	-0.0185
311.188	0.182239	0.185238	0.162	0.247	0.204	-0.019
311.289	0.182599	0.185637	0.162	0.248	0.205	-0.0195
311.39	0.182773	0.185852	0.163	0.249	0.206	-0.0201
311.491	0.182786	0.185904	0.163	0.25	0.207	-0.0206
311.593	0.182632	0.18579	0.164	0.25	0.207	-0.0212
311.694	0.182441	0.185638	0.164	0.251	0.207	-0.0216
311.795	0.182294	0.185531	0.164	0.251	0.207	-0.0219
311.896	0.182103	0.18538	0.164	0.251	0.207	-0.022
311.997	0.181512	0.184828	0.164	0.251	0.207	-0.0224
312.098	0.180685	0.184041	0.164	0.25	0.207	-0.0228
312.199	0.180061	0.183457	0.164	0.249	0.206	-0.023
312.3	0.179442	0.182878	0.163	0.248	0.206	-0.0229
312.401	0.178693	0.182168	0.163	0.247	0.205	-0.023
312.502	0.177955	0.18147	0.162	0.246	0.204	-0.0228
312.604	0.177292	0.180846	0.162	0.245	0.203	-0.0224
312.705	0.17658	0.180174	0.162	0.243	0.202	-0.0221
312.806	0.175873	0.179506	0.161	0.241	0.201	-0.0215
312.907	0.175458	0.179131	0.16	0.239	0.2	-0.0207
313.008	0.175035	0.178747	0.16	0.237	0.198	-0.0197
313.109	0.174437	0.178189	0.159	0.235	0.197	-0.0189
313.21	0.1738	0.177591	0.158	0.233	0.196	-0.0181
313.311	0.173021	0.176853	0.157	0.231	0.194	-0.0173
313.412	0.172372	0.176242	0.156	0.229	0.193	-0.0163
313.513	0.172047	0.175957	0.155	0.227	0.191	-0.0151
313.615	0.171789	0.175739	0.154	0.224	0.189	-0.0137
313.716	0.171241	0.17523	0.153	0.222	0.188	-0.0126
313.817	0.170341	0.17437	0.152	0.22	0.186	-0.0118
313.918	0.169491	0.173559	0.151	0.218	0.185	-0.011
314.019	0.168924	0.173032	0.15	0.216	0.183	-0.00998
314.12	0.168556	0.172704	0.149	0.214	0.181	-0.00874
314.221	0.168215	0.172402	0.148	0.212	0.18	-0.0075
314.322	0.167744	0.171971	0.147	0.21	0.178	-0.00646
314.423	0.167214	0.17148	0.146	0.208	0.177	-0.00551
314.524	0.166742	0.171048	0.145	0.206	0.176	-0.00457
314.626	0.166219	0.170564	0.144	0.204	0.174	-0.00374
314.727	0.165838	0.170222	0.143	0.203	0.173	-0.00283
314.828	0.16568	0.170103	0.142	0.201	0.172	-0.00177
314.929	0.165514	0.169977	0.141	0.2	0.171	-0.000807
315.03	0.165369	0.169871	0.14	0.199	0.17	0.000111
315.131	0.165118	0.16966	0.139	0.198	0.169	0.000828
315.232	0.164955	0.169536	0.139	0.197	0.168	0.00154
315.333	0.165135	0.169755	0.138	0.197	0.167	0.00249
315.434	0.165554	0.170214	0.137	0.196	0.167	0.00356
315.535	0.166503	0.171202	0.136	0.196	0.166	0.00509
315.637	0.167729	0.172468	0.136	0.196	0.166	0.0068
315.738	0.168638	0.173415	0.135	0.196	0.165	0.00807
315.839	0.169416	0.174233	0.134	0.196	0.165	0.00908
315.94	0.170231	0.175087	0.134	0.196	0.165	0.01
316.041	0.171057	0.175953	0.133	0.197	0.165	0.0109
316.142	0.171921	0.176856	0.133	0.198	0.165	0.0117
316.243	0.172988	0.177961	0.132	0.198	0.165	0.0126
316.344	0.174377	0.17939	0.132	0.199	0.166	0.0136
316.445	0.175856	0.180909	0.132	0.201	0.166	0.0147
316.546	0.177148	0.18224	0.132	0.202	0.167	0.0154
316.648	0.178125	0.183256	0.132	0.204	0.168	0.0157
316.749	0.179109	0.184279	0.131	0.205	0.168	0.0159
316.85	0.180556	0.185765	0.131	0.207	0.169	0.0165
316.951	0.182466	0.187714	0.132	0.209	0.17	0.0174
317.052	0.184449	0.189737	0.132	0.211	0.172	0.0182
317.153	0.186152	0.191479	0.132	0.214	0.173	0.0186
317.254	0.187699	0.193064	0.132	0.216	0.174	0.0188
317.355	0.189227	0.194631	0.133	0.219	0.176	0.0189
317.456	0.190633	0.196076	0.133	0.222	0.177	0.0186
317.557	0.191975	0.197458	0.134	0.225	0.179	0.0182
317.659	0.193426	0.198948	0.134	0.228	0.181	0.0178
317.76	0.195181	0.200742	0.135	0.232	0.183	0.0176
317.861	0.197072	0.202672	0.136	0.235	0.185	0.0174
317.962	0.198728	0.204367	0.136	0.239	0.188	0.0168
318.063	0.200288	0.205966	0.137	0.243	0.19	0.0159
318.164	0.201879	0.207596	0.138	0.247	0.193	0.015
318.265	0.203308	0.209064	0.139	0.251	0.195	0.0138
318.366	0.204626	0.210421	0.141	0.256	0.198	0.0123
318.467	0.206068	0.211902	0.142	0.26	0.201	0.0109
318.569	0.20757	0.213443	0.143	0.265	0.204	0.00932
318.67	0.209047	0.214959	0.145	0.27	0.207	0.0076
318.771	0.210658	0.216608	0.146	0.275	0.211	0.00589
318.872	0.212378	0.218368	0.148	0.281	0.214	0.00413
318.973	0.214109	0.220138	0.149	0.286	0.218	0.00225
319.074	0.215798	0.221865	0.151	0.292	0.222	0.000169
319.175	0.21735	0.223456	0.153	0.298	0.226	-0.00221
319.276	0.218708	0.224853	0.155	0.305	0.23	-0.00491
319.377	0.219776	0.22596	0.157	0.311	0.234	-0.00806
319.478	0.221059	0.227282	0.159	0.318	0.238	-0.0111
319.58	0.222673	0.228934	0.161	0.325	0.243	-0.014
319.681	0.223981	0.230281	0.164	0.332	0.248	-0.0174
319.782	0.22538	0.231719	0.166	0.339	0.253	-0.0208
319.883	0.227164	0.233541	0.169	0.346	0.258	-0.024
319.984	0.229021	0.235437	0.171	0.354	0.263	-0.0273
320.085	0.23099	0.237445	0.174	0.362	0.268	-0.0305
320.186	0.23302	0.239514	0.177	0.37	0.273	-0.0339
320.287	0.234895	0.241427	0.18	0.378	0.279	-0.0375
320.388	0.236634	0.243205	0.183	0.387	0.285	-0.0415
320.489	0.23852	0.24513	0.186	0.395	0.29	-0.0454
320.591	0.240432	0.24708	0.189	0.404	0.296	-0.0493
320.692	0.242398	0.249085	0.193	0.412	0.302	-0.0534
320.793	0.244776	0.251501	0.196	0.421	0.309	-0.0571
320.894	0.247234	0.253999	0.2	0.43	0.315	-0.0609
320.995	0.249633	0.256436	0.204	0.439	0.321	-0.0647
321.096	0.25233	0.259171	0.207	0.448	0.328	-0.0684
321.197	0.255061	0.261941	0.211	0.457	0.334	-0.0721
321.298	0.257774	0.264692	0.215	0.466	0.341	-0.0758
321.399	0.261027	0.267984	0.22	0.474	0.347	-0.0791
321.5	0.264582	0.271577	0.224	0.483	0.354	-0.082
321.602	0.267974	0.275007	0.229	0.492	0.36	-0.0851
321.703	0.271343	0.278415	0.233	0.5	0.367	-0.0881
321.804	0.274754	0.281864	0.238	0.508	0.373	-0.0911
321.905	0.278174	0.285323	0.243	0.516	0.379	-0.094
322.006	0.281646	0.288833	0.248	0.524	0.386	-0.0968
322.107	0.285149	0.292375	0.253	0.531	0.392	-0.0994
322.208	0.288854	0.296118	0.258	0.538	0.398	-0.102
322.309	0.292742	0.300044	0.263	0.544	0.404	-0.104
322.41	0.296566	0.303906	0.269	0.55	0.409	-0.106
322.511	0.300599	0.307978	0.274	0.556	0.415	-0.107
322.613	0.304854	0.312271	0.28	0.56	0.42	-0.108
322.714	0.309216	0.316671	0.286	0.565	0.425	-0.109
322.815	0.313906	0.321399	0.292	0.568	0.43	-0.109
322.916	0.318621	0.326153	0.298	0.571	0.434	-0.108
323.017	0.323095	0.330665	0.304	0.573	0.439	-0.108
323.118	0.327473	0.335081	0.31	0.575	0.442	-0.107
323.219	0.331754	0.3394	0.316	0.575	0.446	-0.106
323.32	0.335606	0.343291	0.322	0.575	0.449	-0.106
323.421	0.338719	0.346441	0.329	0.574	0.451	-0.105
323.522	0.341134	0.348894	0.335	0.572	0.454	-0.105
323.624	0.343058	0.350856	0.342	0.569	0.455	-0.105
323.725	0.344597	0.352434	0.348	0.565	0.457	-0.104
323.826	0.345669	0.353543	0.355	0.56	0.458	-0.104
323.927	0.346646	0.354559	0.362	0.554	0.458	-0.103
324.028	0.347954	0.355905	0.368	0.548	0.458	-0.102
324.129	0.349462	0.357451	0.375	0.54	0.457	-0.0998
324.23	0.351388	0.359415	0.381	0.531	0.456	-0.0968
324.331	0.35384	0.361905	0.388	0.521	0.455	-0.0927
324.432	0.356402	0.364505	0.394	0.511	0.452	-0.0879
324.533	0.358956	0.367096	0.401	0.499	0.45	-0.0827
324.635	0.361444	0.369623	0.407	0.486	0.447	-0.077
324.736	0.363356	0.371572	0.413	0.473	0.443	-0.0715
324.837	0.364301	0.372555	0.419	0.458	0.439	-0.0663
324.938	0.364425	0.372717	0.425	0.443	0.434	-0.0616
325.039	0.363644	0.371974	0.431	0.427	0.429	-0.0572
325.14	0.361925	0.370292	0.437	0.41	0.424	-0.0533
325.241	0.359581	0.367986	0.442	0.393	0.418	-0.0495
325.342	0.357187	0.365629	0.448	0.374	0.411	-0.0454
325.443	0.355519	0.364	0.453	0.355	0.404	-0.0402
325.544	0.354543	0.363061	0.458	0.336	0.397	-0.0338
325.646	0.354131	0.362687	0.462	0.316	0.389	-0.0264
325.747	0.354686	0.36328	0.467	0.296	0.381	-0.0177
325.848	0.356137	0.364768	0.471	0.275	0.373	-0.00781
325.949	0.357995	0.366664	0.474	0.253	0.364	0.00289
326.05	0.359799	0.368505	0.478	0.232	0.355	0.0138
326.151	0.360928	0.369672	0.48	0.21	0.345	0.0245
326.252	0.360691	0.369472	0.483	0.188	0.335	0.034
326.353	0.359001	0.36782	0.485	0.166	0.326	0.0423
326.454	0.355979	0.364836	0.487	0.144	0.315	0.0496
326.556	0.351391	0.360285	0.488	0.121	0.305	0.0555
326.657	0.345285	0.354217	0.489	0.0991	0.294	0.0602
326.758	0.338067	0.347036	0.489	0.0769	0.283	0.0639
326.859	0.33044	0.339446	0.489	0.0548	0.272	0.0674
326.96	0.32339	0.332433	0.489	0.0329	0.261	0.0717
327.061	0.317306	0.326387	0.487	0.0111	0.249	0.0771
327.162	0.312296	0.321414	0.486	-0.0105	0.238	0.0838
327.263	0.308567	0.317723	0.483	-0.0318	0.226	0.0919
327.364	0.305645	0.314838	0.481	-0.0528	0.214	0.101
327.465	0.302565	0.311795	0.477	-0.0736	0.202	0.11
327.567	0.298491	0.307759	0.473	-0.094	0.19	0.118
327.668	0.292965	0.302269	0.469	-0.114	0.177	0.125
327.769	0.285491	0.294833	0.464	-0.134	0.165	0.13
327.87	0.275748	0.285126	0.458	-0.153	0.152	0.133
327.971	0.263952	0.273368	0.452	-0.173	0.14	0.134
328.072	0.250404	0.259857	0.445	-0.191	0.127	0.133
328.173	0.235905	0.245395	0.438	-0.21	0.114	0.132
328.274	0.221356	0.230884	0.429	-0.228	0.101	0.13
328.375	0.207267	0.216831	0.421	-0.246	0.0876	0.129
328.476	0.194419	0.20402	0.412	-0.263	0.0742	0.13
328.578	0.183401	0.19304	0.402	-0.281	0.0607	0.132
328.679	0.174242	0.183918	0.392	-0.298	0.047	0.137
328.78	0.166404	0.176116	0.381	-0.314	0.0332	0.143
328.881	0.158798	0.168547	0.369	-0.331	0.0192	0.149
328.982	0.150551	0.160337	0.357	-0.347	0.00506	0.155
329.083	0.140827	0.15065	0.345	-0.364	-0.00928	0.16
329.184	0.128453	0.138313	0.332	-0.38	-0.0238	0.162
329.285	0.112801	0.122698	0.319	-0.396	-0.0385	0.161
329.386	0.0940281	0.103961	0.305	-0.412	-0.0534	0.157
329.487	0.0727431	0.082713	0.291	-0.428	-0.0685	0.151
329.589	0.0499165	0.0599232	0.276	-0.444	-0.0838	0.144
329.69	0.0267805	0.0368238	0.261	-0.46	-0.0993	0.136
329.791	0.00429699	0.014377	0.246	-0.476	-0.115	0.129
329.892	-0.0172785	-0.0071618	0.23	-0.492	-0.131	0.124
329.993	-0.0373217	-0.0271684	0.214	-0.509	-0.147	0.12
330.094	-0.055181	-0.0449911	0.198	-0.526	-0.164	0.119
330.195	-0.0714798	-0.0612533	0.182	-0.542	-0.18	0.119
330.296	-0.0873394	-0.0770763	0.165	-0.559	-0.197	0.12
330.397	-0.103602	-0.0933021	0.148	-0.577	-0.214	0.121
330.498	-0.121103	-0.110767	0.132	-0.594	-0.231	0.121
330.6	-0.141144	-0.130771	0.114	-0.612	-0.249	0.118
330.701	-0.16496	-0.154551	0.0973	-0.63	-0.267	0.112
330.802	-0.192645	-0.1822	0.0801	-0.649	-0.284	0.102
330.903	-0.223593	-0.213111	0.0628	-0.668	-0.302	0.0894
331.004	-0.25718	-0.246662	0.0455	-0.687	-0.321	0.074
331.105	-0.292524	-0.28197	0.0282	-0.706	-0.339	0.0571
331.206	-0.328348	-0.317757	0.011	-0.726	-0.358	0.0398
331.307	-0.363237	-0.352609	-0.00618	-0.746	-0.376	0.0235
331.408	-0.395809	-0.385146	-0.0233	-0.766	-0.395	0.00967
331.509	-0.42511	-0.41441	-0.0403	-0.787	-0.414	-0.00081
331.611	-0.45114	-0.440404	-0.0572	-0.808	-0.432	-0.00799
331.712	-0.474228	-0.463456	-0.0739	-0.829	-0.451	-0.0122
331.813	-0.494576	-0.483768	-0.0904	-0.85	-0.47	-0.0137
331.914	-0.512738	-0.501894	-0.107	-0.871	-0.489	-0.0131
332.015	-0.529928	-0.519048	-0.123	-0.892	-0.508	-0.0115
332.116	-0.547467	-0.53655	-0.139	-0.913	-0.526	-0.0104
332.217	-0.56606	-0.555107	-0.155	-0.934	-0.545	-0.0105
332.318	-0.586169	-0.575181	-0.17	-0.955	-0.563	-0.0123
332.419	-0.60838	-0.597356	-0.186	-0.976	-0.581	-0.0164
332.52	-0.632731	-0.621671	-0.201	-0.996	-0.599	-0.023
332.622	-0.658232	-0.647136	-0.216	-1.02	-0.616	-0.0309
332.723	-0.683839	-0.672707	-0.231	-1.04	-0.633	-0.0394
332.824	-0.70877	-0.697602	-0.245	-1.06	-0.65	-0.0475
332.925	-0.731993	-0.720789	-0.259	-1.07	-0.666	-0.0544
333.026	-0.75254	-0.7413	-0.273	-1.09	-0.682	-0.0591
333.127	-0.770004	-0.758729	-0.287	-1.11	-0.698	-0.0612
333.228	-0.784524	-0.773213	-0.3	-1.12	-0.712	-0.0609
333.329	-0.79646	-0.785113	-0.314	-1.14	-0.726	-0.0586
333.43	-0.80616	-0.794778	-0.327	-1.15	-0.74	-0.0548
333.532	-0.814237	-0.802819	-0.34	-1.17	-0.753	-0.05
333.633	-0.821684	-0.81023	-0.353	-1.18	-0.765	-0.0453
333.734	-0.829388	-0.817898	-0.365	-1.19	-0.776	-0.0415
333.835	-0.837834	-0.826309	-0.378	-1.2	-0.787	-0.0394
333.936	-0.847129	-0.835568	-0.39	-1.2	-0.797	-0.0389
334.037	-0.857143	-0.845547	-0.402	-1.21	-0.806	-0.0399
334.138	-0.867336	-0.855705	-0.414	-1.21	-0.814	-0.042
334.239	-0.877273	-0.865606	-0.426	-1.22	-0.821	-0.0447
334.34	-0.886559	-0.874856	-0.438	-1.22	-0.827	-0.0476
334.441	-0.894338	-0.882601	-0.45	-1.22	-0.833	-0.05
334.543	-0.899999	-0.888226	-0.461	-1.21	-0.837	-0.0511
334.644	-0.903255	-0.891447	-0.473	-1.21	-0.841	-0.0508
334.745	-0.903946	-0.892103	-0.485	-1.2	-0.843	-0.0488
334.846	-0.901778	-0.889899	-0.496	-1.19	-0.845	-0.0448
334.947	-0.896658	-0.884744	-0.508	-1.18	-0.846	-0.0389
335.048	-0.889297	-0.877348	-0.519	-1.17	-0.846	-0.0315
335.149	-0.880555	-0.868571	-0.53	-1.16	-0.845	-0.0237
335.25	-0.871094	-0.859075	-0.542	-1.14	-0.843	-0.016
335.351	-0.861722	-0.849668	-0.553	-1.13	-0.841	-0.00916
335.452	-0.853176	-0.841086	-0.564	-1.11	-0.837	-0.00397
335.554	-0.84571	-0.833585	-0.576	-1.09	-0.833	-0.000594
335.655	-0.839246	-0.827086	-0.587	-1.07	-0.828	0.00104
335.756	-0.833492	-0.821298	-0.598	-1.05	-0.823	0.00126
335.857	-0.828079	-0.815849	-0.609	-1.02	-0.816	0.000503
335.958	-0.822701	-0.810436	-0.62	-0.999	-0.81	-0.0009
336.059	-0.816931	-0.804632	-0.631	-0.973	-0.802	-0.00246
336.16	-0.810146	-0.797812	-0.642	-0.946	-0.794	-0.00351
336.261	-0.8019	-0.789531	-0.653	-0.919	-0.786	-0.00358
336.362	-0.792435	-0.780032	-0.664	-0.89	-0.777	-0.00285
336.463	-0.782065	-0.769627	-0.675	-0.862	-0.768	-0.00159
336.565	-0.770844	-0.758371	-0.685	-0.832	-0.759	0.000189
336.666	-0.759166	-0.746657	-0.695	-0.802	-0.749	0.00217
336.767	-0.747533	-0.73499	-0.705	-0.772	-0.739	0.00386
336.868	-0.73626	-0.723683	-0.715	-0.742	-0.729	0.00499
336.969	-0.725615	-0.713003	-0.725	-0.712	-0.718	0.00533
337.07	-0.715932	-0.703285	-0.734	-0.681	-0.708	0.00462
337.171	-0.707207	-0.694526	-0.744	-0.651	-0.697	0.00285
337.272	-0.698909	-0.686194	-0.752	-0.621	-0.687	0.000654
337.373	-0.690763	-0.678014	-0.761	-0.592	-0.676	-0.00173
337.474	-0.682828	-0.670044	-0.769	-0.562	-0.666	-0.00432
337.576	-0.674782	-0.661964	-0.777	-0.534	-0.655	-0.0067
337.677	-0.666316	-0.653463	-0.784	-0.505	-0.645	-0.00863
337.778	-0.657543	-0.644656	-0.791	-0.478	-0.635	-0.0101
337.879	-0.648535	-0.635613	-0.798	-0.451	-0.624	-0.0113
337.98	-0.639217	-0.626261	-0.804	-0.425	-0.614	-0.012
338.081	-0.629987	-0.616996	-0.809	-0.4	-0.604	-0.0127
338.182	-0.621365	-0.608341	-0.814	-0.375	-0.594	-0.0138
338.283	-0.613351	-0.600292	-0.818	-0.351	-0.585	-0.0154
338.384	-0.605868	-0.592776	-0.822	-0.329	-0.575	-0.0174
338.485	-0.599226	-0.586099	-0.825	-0.307	-0.566	-0.0201
338.587	-0.593335	-0.580175	-0.828	-0.286	-0.557	-0.0233
338.688	-0.58772	-0.574525	-0.83	-0.266	-0.548	-0.0267
338.789	-0.582354	-0.569126	-0.831	-0.247	-0.539	-0.0301
338.89	-0.576635	-0.563372	-0.832	-0.229	-0.53	-0.0331
338.991	-0.570072	-0.556775	-0.832	-0.212	-0.522	-0.0351
339.092	-0.562547	-0.549217	-0.831	-0.196	-0.513	-0.036
339.193	-0.553602	-0.540238	-0.83	-0.18	-0.505	-0.0354
339.294	-0.543345	-0.529947	-0.827	-0.166	-0.497	-0.0333
339.395	-0.532277	-0.518846	-0.825	-0.152	-0.488	-0.0304
339.496	-0.521047	-0.507582	-0.821	-0.14	-0.48	-0.0272
339.598	-0.509963	-0.496464	-0.817	-0.128	-0.472	-0.0241
339.699	-0.498856	-0.485323	-0.812	-0.117	-0.464	-0.0209
339.8	-0.48751	-0.473943	-0.807	-0.106	-0.457	-0.0174
339.901	-0.47588	-0.462281	-0.8	-0.0968	-0.449	-0.0136
340.002	-0.46444	-0.450806	-0.794	-0.0879	-0.441	-0.01
340.103	-0.453188	-0.439522	-0.786	-0.0797	-0.433	-0.00659
340.204	-0.441706	-0.428006	-0.778	-0.0721	-0.425	-0.00292
340.305	-0.430098	-0.416365	-0.769	-0.0652	-0.417	0.000883
340.406	-0.418596	-0.404829	-0.76	-0.0588	-0.409	0.00458
340.507	-0.407387	-0.393587	-0.75	-0.0529	-0.402	0.00795
340.609	-0.396569	-0.382735	-0.74	-0.0475	-0.394	0.0109
340.71	-0.386007	-0.37214	-0.729	-0.0426	-0.386	0.0136
340.811	-0.375461	-0.361561	-0.717	-0.0381	-0.378	0.0162
340.912	-0.365026	-0.351092	-0.705	-0.0341	-0.37	0.0187
341.013	-0.35492	-0.340953	-0.693	-0.0304	-0.362	0.0208
341.114	-0.344989	-0.330989	-0.68	-0.027	-0.354	0.0227
341.215	-0.335138	-0.321105	-0.667	-0.024	-0.346	0.0245
341.316	-0.32546	-0.311394	-0.654	-0.0213	-0.337	0.0261
341.417	-0.316196	-0.302097	-0.64	-0.0189	-0.329	0.0272
341.519	-0.307371	-0.293239	-0.626	-0.0167	-0.321	0.0279
341.62	-0.298656	-0.284491	-0.611	-0.0147	-0.313	0.0285
341.721	-0.28971	-0.275512	-0.597	-0.013	-0.305	0.0293
341.822	-0.280529	-0.266298	-0.582	-0.0114	-0.297	0.0303
341.923	-0.271674	-0.257411	-0.567	-0.00998	-0.288	0.031
342.024	-0.263258	-0.248962	-0.552	-0.00874	-0.28	0.0312
342.125	-0.254923	-0.240594	-0.536	-0.00765	-0.272	0.0314
342.226	-0.246381	-0.232019	-0.521	-0.00666	-0.264	0.0319
342.327	-0.237934	-0.223539	-0.506	-0.00582	-0.256	0.0322
342.428	-0.230102	-0.215675	-0.49	-0.00506	-0.248	0.0321
342.53	-0.222394	-0.207935	-0.475	-0.00438	-0.24	0.0318
342.631	-0.214398	-0.199906	-0.46	-0.00381	-0.232	0.0319
342.732	-0.206577	-0.192053	-0.445	-0.0033	-0.224	0.0319
342.833	-0.199265	-0.184707	-0.429	-0.00282	-0.216	0.0314
342.934	-0.192268	-0.177679	-0.414	-0.00243	-0.208	0.0308
343.035	-0.185613	-0.170991	-0.4	-0.00211	-0.201	0.0298
343.136	-0.179333	-0.164678	-0.385	-0.00179	-0.193	0.0287
343.237	-0.172911	-0.158225	-0.37	-0.00154	-0.186	0.0277
343.338	-0.166043	-0.151324	-0.356	-0.00131	-0.179	0.0274
343.439	-0.159349	-0.144597	-0.342	-0.00112	-0.172	0.027
343.541	-0.153146	-0.138363	-0.328	-0.00096	-0.165	0.0262
343.642	-0.147035	-0.13222	-0.315	-0.0008	-0.158	0.0255
343.743	-0.141069	-0.126221	-0.301	-0.000704	-0.151	0.0248
343.844	-0.135289	-0.120409	-0.288	-0.000576	-0.144	0.0241
343.945	-0.129698	-0.114787	-0.276	-0.000512	-0.138	0.0233
344.046	-0.124368	-0.109424	-0.263	-0.000416	-0.132	0.0224
344.147	-0.119083	-0.104107	-0.251	-0.000352	-0.126	0.0217
344.248	-0.113976	-0.0989687	-0.24	-0.000297	-0.12	0.0209
344.349	-0.109188	-0.0941479	-0.228	-0.00025	-0.114	0.02
344.45	-0.104455	-0.0893838	-0.217	-0.000209	-0.109	0.0192
344.552	-0.0997176	-0.0846143	-0.206	-0.000175	-0.103	0.0186
344.653	-0.0954332	-0.0802981	-0.196	-0.000146	-0.098	0.0177
344.754	-0.0917056	-0.0765388	-0.186	-0.000122	-0.093	0.0165
344.855	-0.0880192	-0.0728208	-0.176	-0.000101	-0.0882	0.0153
344.956	-0.0844052	-0.0691751	-0.167	-8.42e-05	-0.0835	0.0143
345.057	-0.0810929	-0.0658312	-0.158	-6.98e-05	-0.079	0.0131
345.158	-0.0780695	-0.0627763	-0.149	-5.78e-05	-0.0747	0.0119
345.259	-0.0753461	-0.0600214	-0.141	-4.78e-05	-0.0705	0.0105
345.36	-0.072697	-0.0573408	-0.133	-3.94e-05	-0.0665	0.00916
345.461	-0.0699301	-0.0545424	-0.125	-3.24e-05	-0.0627	0.00815
345.563	-0.0672858	-0.0518668	-0.118	-2.66e-05	-0.059	0.00717
345.664	-0.0650509	-0.0496006	-0.111	-2.18e-05	-0.0556	0.00595
345.765	-0.0628912	-0.0474095	-0.104	-1.79e-05	-0.0522	0.00478
345.866	-0.0605189	-0.0450059	-0.098	-1.46e-05	-0.049	0.00402
345.967	-0.058237	-0.0426929	-0.092	-1.19e-05	-0.046	0.00329
346.068	-0.0560154	-0.04044	-0.0862	-9.71e-06	-0.0431	0.00266
346.169	-0.0538343	-0.0382278	-0.0807	-7.89e-06	-0.0404	0.00216
346.27	-0.0519742	-0.0363367	-0.0755	-6.4e-06	-0.0378	0.00142
346.371	-0.0502231	-0.0345545	-0.0706	-5.18e-06	-0.0353	0.000741
346.472	-0.0483959	-0.0326963	-0.0659	-4.19e-06	-0.033	0.000264
346.574	-0.0468274	-0.0310968	-0.0615	-3.38e-06	-0.0308	-0.000345
346.675	-0.0455376	-0.0297761	-0.0573	-2.72e-06	-0.0287	-0.0011
346.776	-0.0441938	-0.0284014	-0.0534	-2.19e-06	-0.0267	-0.00171
346.877	-0.0428301	-0.0270069	-0.0497	-1.76e-06	-0.0248	-0.00217
346.978	-0.0416624	-0.0258085	-0.0462	-1.41e-06	-0.0231	-0.0027
347.079	-0.0407972	-0.0249124	-0.0429	-1.13e-06	-0.0214	-0.00347
347.18	-0.0400665	-0.0241511	-0.0398	-8.99e-07	-0.0199	-0.00425
347.281	-0.0394041	-0.023458	-0.0369	-7.16e-07	-0.0184	-0.00503
347.382	-0.0387967	-0.02282	-0.0341	-5.7e-07	-0.0171	-0.00573
347.483	-0.0380346	-0.0220273	-0.0316	-4.52e-07	-0.0158	-0.00622
347.585	-0.0371665	-0.0211287	-0.0292	-3.58e-07	-0.0146	-0.00654
347.686	-0.0364387	-0.0203704	-0.027	-2.84e-07	-0.0135	-0.00687
347.787	-0.0361117	-0.020013	-0.0249	-2.24e-07	-0.0124	-0.00757
347.888	-0.0357887	-0.0196596	-0.0229	-1.77e-07	-0.0115	-0.00817
347.989	-0.0351893	-0.0190298	-0.0211	-1.39e-07	-0.0106	-0.00847
348.09	-0.034691	-0.0185013	-0.0195	-1.09e-07	-0.00973	-0.00877
348.191	-0.0342083	-0.0179883	-0.0179	-8.55e-08	-0.00893	-0.00906
348.292	-0.0336366	-0.0173864	-0.0164	-6.69e-08	-0.00822	-0.00916
348.393	-0.033052	-0.0167716	-0.0151	-5.23e-08	-0.00752	-0.00925
348.494	-0.0325603	-0.0162498	-0.0138	-4.08e-08	-0.00691	-0.00934
348.596	-0.0319684	-0.0156278	-0.0126	-3.17e-08	-0.00634	-0.00929
348.697	-0.0312099	-0.0148392	-0.0116	-2.47e-08	-0.00579	-0.00905
348.798	-0.0308324	-0.0144318	-0.0106	-1.91e-08	-0.00528	-0.00915
348.899	-0.0306019	-0.0141713	-0.00966	-1.48e-08	-0.00483	-0.00934
349	-0.0300295	-0.013569	-0.00883	-1.14e-08	-0.00442	-0.00915
349.101	-0.029443	-0.0129527	-0.00803	-8.82e-09	-0.00403	-0.00892
349.202	-0.029103	-0.0125828	-0.00733	-6.79e-09	-0.00365	-0.00893
349.303	-0.0287234	-0.0121735	-0.00666	-5.22e-09	-0.00333	-0.00885
349.404	-0.0283269	-0.0117473	-0.00605	-4.01e-09	-0.00304	-0.00871
349.506	-0.0280843	-0.011475	-0.0055	-3.07e-09	-0.00275	-0.00872
349.607	-0.0277966	-0.0111576	-0.00499	-2.35e-09	-0.0025	-0.00866
349.708	-0.0275921	-0.0109236	-0.00454	-1.79e-09	-0.00227	-0.00865
349.809	-0.0277607	-0.0110627	-0.0041	-1.36e-09	-0.00205	-0.00901
349.91	-0.0278436	-0.011116	-0.00371	-1.04e-09	-0.00186	-0.00926
350.011	-0.0274942	-0.0107373	-0.00336	-7.87e-10	-0.0017	-0.00904
350.112	-0.0271247	-0.0103383	-0.00304	-5.96e-10	-0.0015	-0.00883
350.213	-0.0269496	-0.0101339	-0.00275	-4.51e-10	-0.00138	-0.00876
350.314	-0.0269874	-0.0101423	-0.00246	-3.4e-10	-0.00125	-0.00889
350.415	-0.0271604	-0.0102862	-0.00224	-2.57e-10	-0.00112	-0.00917
350.517	-0.0272667	-0.0103632	-0.00202	-1.93e-10	-0.000992	-0.00937
350.618	-0.027181	-0.0102484	-0.00179	-1.45e-10	-0.000896	-0.00935
350.719	-0.0268652	-0.0099034	-0.00163	-1.09e-10	-0.0008	-0.0091
350.82	-0.0266567	-0.0096659	-0.00144	-8.13e-11	-0.000736	-0.00893
350.921	-0.0265493	-0.0095294	-0.00131	-6.07e-11	-0.00064	-0.00889
351.022	-0.0261093	-0.0090605	-0.00118	-4.53e-11	-0.000576	-0.00848
351.123	-0.0257021	-0.0086243	-0.00106	-3.37e-11	-0.000512	-0.00811
351.224	-0.0254646	-0.0083579	-0.000928	-2.5e-11	-0.00048	-0.00788
351.325	-0.0249898	-0.0078544	-0.000832	-1.86e-11	-0.000416	-0.00744
351.426	-0.0245544	-0.0073902	-0.000736	-1.37e-11	-0.000384	-0.00701
351.528	-0.0242807	-0.0070878	-0.000672	-1.01e-11	-0.00032	-0.00677
351.629	-0.0239042	-0.0066825	-0.000608	-7.48e-12	-0.000297	-0.00639
351.73	-0.0235136	-0.0062634	-0.000544	-5.51e-12	-0.000264	-0.006
351.831	-0.0230603	-0.0057814	-0.00048	-4.05e-12	-0.000235	-0.00555
351.932	-0.0227145	-0.0054071	-0.000416	-2.97e-12	-0.000209	-0.0052
352.033	-0.022793	-0.0054571	-0.000384	-2.17e-12	-0.000185	-0.00527
352.134	-0.0229212	-0.0055569	-0.00032	-1.59e-12	-0.000165	-0.00539
352.235	-0.0227629	-0.0053702	-0.000292	-1.16e-12	-0.000146	-0.00522
352.336	-0.0226365	-0.0052154	-0.000258	-8.45e-13	-0.000129	-0.00509
352.437	-0.0227862	-0.0053368	-0.000229	-6.14e-13	-0.000114	-0.00522
352.539	-0.0227936	-0.0053159	-0.000202	-4.46e-13	-0.000101	-0.00521
352.64	-0.0227618	-0.0052559	-0.000178	-3.23e-13	-8.92e-05	-0.00517
352.741	-0.0229408	-0.0054068	-0.000157	-2.34e-13	-7.87e-05	-0.00533
352.842	-0.0230992	-0.0055371	-0.000139	-1.69e-13	-6.94e-05	-0.00547
352.943	-0.0233242	-0.005734	-0.000122	-1.21e-13	-6.11e-05	-0.00567
353.044	-0.0234931	-0.005875	-0.000108	-8.73e-14	-5.38e-05	-0.00582
353.145	-0.0236179	-0.0059718	-9.46e-05	-6.28e-14	-4.73e-05	-0.00592
353.246	-0.0238322	-0.0061582	-8.31e-05	-4.5e-14	-4.16e-05	-0.00612
353.347	-0.0241355	-0.0064336	-7.29e-05	-3.22e-14	-3.65e-05	-0.0064
353.448	-0.0244718	-0.0067421	-6.4e-05	-2.3e-14	-3.2e-05	-0.00671
353.55	-0.0247121	-0.0069547	-5.6e-05	-1.64e-14	-2.8e-05	-0.00693
353.651	-0.0249916	-0.0072065	-4.9e-05	-1.17e-14	-2.45e-05	-0.00718
353.752	-0.0253437	-0.0075309	-4.29e-05	-8.22e-15	-2.14e-05	-0.00751
353.853	-0.0256153	-0.007775	-3.75e-05	-5.89e-15	-1.87e-05	-0.00776
353.954	-0.0254642	-0.0075963	-3.27e-05	-4.13e-15	-1.64e-05	-0.00758
354.055	-0.024957	-0.0070616	-2.85e-05	-2.87e-15	-1.43e-05	-0.00705
354.156	-0.0245211	-0.0065983	-2.48e-05	-2.13e-15	-1.24e-05	-0.00659
354.257	-0.0241302	-0.00618	-2.16e-05	-1.4e-15	-1.08e-05	-0.00617
354.358	-0.024021	-0.0060434	-1.88e-05	-9.85e-16	-9.41e-06	-0.00603
354.459	-0.0243353	-0.0063304	-1.63e-05	-6.34e-16	-8.17e-06	-0.00632
354.561	-0.0245366	-0.0065045	-1.42e-05	-4.63e-16	-7.1e-06	-0.0065
354.662	-0.0245144	-0.006455	-1.23e-05	-2.96e-16	-6.16e-06	-0.00645
354.763	-0.0245931	-0.0065066	-1.07e-05	-2.81e-16	-5.34e-06	-0.0065
354.864	-0.0249653	-0.0068517	-9.24e-06	-2.97e-16	-4.62e-06	-0.00685
354.965	-0.0252551	-0.0071145	-7.99e-06	-4.38e-17	-4e-06	-0.00711
355.066	-0.0251009	-0.0069333	-6.91e-06	-1e-16	-3.45e-06	-0.00693
355.167	-0.0248542	-0.0066597	-5.96e-06	3.54e-17	-2.98e-06	-0.00666
355.268	-0.0248768	-0.0066554	-5.15e-06	6.63e-17	-2.57e-06	-0.00665
355.369	-0.0251717	-0.0069234	-4.44e-06	1.88e-17	-2.22e-06	-0.00692
355.47	-0.0255286	-0.0072535	-3.82e-06	9.11e-17	-1.91e-06	-0.00725
355.572	-0.0257564	-0.0074546	-3.29e-06	9.79e-17	-1.64e-06	-0.00745
355.673	-0.025854	-0.0075255	-2.83e-06	7.68e-17	-1.41e-06	-0.00752
355.774	-0.0257719	-0.0074168	-2.43e-06	-1.13e-17	-1.21e-06	-0.00742
355.875	-0.0255069	-0.0071252	-2.08e-06	7.61e-17	-1.04e-06	-0.00712
355.976	-0.0254346	-0.0070264	-1.79e-06	1.16e-16	-8.93e-07	-0.00703
356.077	-0.025746	-0.0073114	-1.53e-06	5.11e-17	-7.65e-07	-0.00731
356.178	-0.0260269	-0.0075658	-1.31e-06	2.29e-17	-6.54e-07	-0.00757
356.279	-0.0259392	-0.0074518	-1.12e-06	-5.77e-17	-5.6e-07	-0.00745
356.38	-0.0257293	-0.0072156	-9.56e-07	-4.13e-17	-4.78e-07	-0.00722
356.482	-0.0256261	-0.0070861	-8.16e-07	-5.81e-17	-4.08e-07	-0.00709
356.583	-0.0254916	-0.0069254	-6.96e-07	-3.83e-18	-3.48e-07	-0.00693
356.684	-0.0253049	-0.0067125	-5.93e-07	-1.56e-17	-2.96e-07	-0.00671
356.785	-0.0252849	-0.0066665	-5.05e-07	8.29e-17	-2.52e-07	-0.00667
356.886	-0.0253326	-0.0066881	-4.29e-07	-1.07e-16	-2.15e-07	-0.00669
356.987	-0.0253035	-0.0066329	-3.65e-07	-1.9e-17	-1.82e-07	-0.00663
357.088	-0.0253163	-0.0066198	-3.1e-07	7.55e-18	-1.55e-07	-0.00662
357.189	-0.025414	-0.0066916	-2.63e-07	-3.07e-17	-1.31e-07	-0.00669
357.29	-0.0256821	-0.0069339	-2.23e-07	-8.08e-19	-1.11e-07	-0.00693
357.391	-0.0259832	-0.0072092	-1.88e-07	1.28e-17	-9.42e-08	-0.00721
357.493	-0.0259869	-0.0071872	-1.59e-07	5.51e-18	-7.97e-08	-0.00719
357.594	-0.0258498	-0.0070244	-1.35e-07	-8.09e-17	-6.73e-08	-0.00702
357.695	-0.0258736	-0.0070227	-1.14e-07	-4.54e-17	-5.69e-08	-0.00702
357.796	-0.0259208	-0.0070443	-9.59e-08	-1.36e-17	-4.8e-08	-0.00704
357.897	-0.025887	-0.006985	-8.09e-08	-1.01e-17	-4.04e-08	-0.00698
357.998	-0.025961	-0.0070335	-6.81e-08	8.17e-17	-3.41e-08	-0.00703
358.099	-0.0261003	-0.0071474	-5.73e-08	1.52e-17	-2.86e-08	-0.00715
358.2	-0.0262154	-0.0072372	-4.82e-08	4.97e-17	-2.41e-08	-0.00724
358.301	-0.0264619	-0.0074584	-4.05e-08	4.54e-17	-2.02e-08	-0.00746
358.402	-0.0267008	-0.007672	-3.39e-08	-1.17e-18	-1.7e-08	-0.00767
358.504	-0.026825	-0.0077711	-2.85e-08	4.18e-17	-1.42e-08	-0.00777
358.605	-0.0269464	-0.0078673	-2.38e-08	2.19e-17	-1.19e-08	-0.00787
358.706	-0.0269885	-0.0078844	-1.99e-08	2.48e-17	-9.97e-09	-0.00788
358.807	-0.0271753	-0.0080461	-1.67e-08	9.43e-17	-8.34e-09	-0.00805
358.908	-0.0274547	-0.0083007	-1.39e-08	-8.22e-17	-6.97e-09	-0.0083
359.009	-0.0273391	-0.0081601	-1.16e-08	-8.48e-17	-5.82e-09	-0.00816
359.11	-0.0270146	-0.0078107	-9.7e-09	6.7e-17	-4.85e-09	-0.00781
359.211	-0.026879	-0.0076504	-8.08e-09	7.73e-17	-4.04e-09	-0.00765
359.312	-0.0269481	-0.0076948	-6.73e-09	3.42e-17	-3.36e-09	-0.00769
359.413	-0.0272248	-0.0079467	-5.59e-09	2.6e-17	-2.8e-09	-0.00795
359.515	-0.0275591	-0.0082564	-4.65e-09	2.31e-17	-2.32e-09	-0.00826
359.616	-0.02771	-0.0083828	-3.86e-09	4.45e-17	-1.93e-09	-0.00838
359.717	-0.0277436	-0.0083919	-3.2e-09	6.83e-18	-1.6e-09	-0.00839
359.818	-0.0277662	-0.0083901	-2.65e-09	1.03e-16	-1.33e-09	-0.00839
359.919	-0.0278499	-0.0084493	-2.2e-09	-2.34e-18	-1.1e-09	-0.00845
360.02	-0.0279799	-0.008555	-1.82e-09	1.08e-17	-9.08e-10	-0.00855
360.121	-0.0282073	-0.0087581	-1.5e-09	-1.29e-17	-7.51e-10	-0.00876
360.222	-0.0284489	-0.0089755	-1.24e-09	5.32e-18	-6.2e-10	-0.00898
360.323	-0.0284634	-0.0089658	-1.02e-09	1.07e-16	-5.11e-10	-0.00897
360.424	-0.0285077	-0.008986	-8.43e-10	-9.09e-17	-4.22e-10	-0.00899
360.526	-0.02867	-0.0091243	-6.94e-10	-3.22e-17	-3.47e-10	-0.00912
360.627	-0.0288967	-0.009327	-5.71e-10	-2.37e-17	-2.86e-10	-0.00933
360.728	-0.0293427	-0.009749	-4.7e-10	3.43e-18	-2.35e-10	-0.00975
360.829	-0.0294977	-0.0098801	-3.86e-10	1.92e-17	-1.93e-10	-0.00988
360.93	-0.0292085	-0.009567	-3.17e-10	2.85e-17	-1.58e-10	-0.00957
361.031	-0.0290426	-0.0093774	-2.59e-10	-1.8e-17	-1.3e-10	-0.00938
361.132	-0.0288673	-0.0091784	-2.13e-10	4.84e-19	-1.06e-10	-0.00918
361.233	-0.0286053	-0.0088928	-1.74e-10	-9.02e-18	-8.7e-11	-0.00889
361.334	-0.0286476	-0.0089115	-1.42e-10	-1.17e-16	-7.11e-11	-0.00891
361.435	-0.028672	-0.0089123	-1.16e-10	-6.09e-17	-5.81e-11	-0.00891
361.537	-0.0283689	-0.0085857	-9.49e-11	-2.29e-18	-4.74e-11	-0.00859
361.638	-0.0281145	-0.0083079	-7.74e-11	1.78e-17	-3.87e-11	-0.00831
361.739	-0.0280885	-0.0082585	-6.3e-11	8.23e-17	-3.15e-11	-0.00826
361.84	-0.0282495	-0.0083962	-5.13e-11	6.9e-17	-2.57e-11	-0.0084
361.941	-0.0283554	-0.0084789	-4.17e-11	9.21e-17	-2.09e-11	-0.00848
362.042	-0.0283294	-0.0084297	-3.39e-11	7.05e-17	-1.7e-11	-0.00843
362.143	-0.0284484	-0.0085256	-2.75e-11	-3.08e-17	-1.38e-11	-0.00853
362.244	-0.028625	-0.0086791	-2.23e-11	4.38e-17	-1.12e-11	-0.00868
362.345	-0.0287197	-0.0087508	-1.81e-11	1.13e-16	-9.05e-12	-0.00875
362.446	-0.0288124	-0.0088206	-1.47e-11	6.99e-17	-7.33e-12	-0.00882
362.548	-0.028789	-0.0087742	-1.19e-11	-8.5e-17	-5.93e-12	-0.00877
362.649	-0.028651	-0.0086134	-9.58e-12	1.2e-16	-4.79e-12	-0.00861
362.75	-0.0285903	-0.0085299	-7.74e-12	6.91e-17	-3.87e-12	-0.00853
362.851	-0.0286707	-0.0085876	-6.24e-12	-7.69e-18	-3.12e-12	-0.00859
362.952	-0.0288659	-0.0087601	-5.03e-12	-3.81e-18	-2.52e-12	-0.00876
363.053	-0.0289236	-0.0087952	-4.05e-12	-2.53e-17	-2.03e-12	-0.0088
363.154	-0.0288755	-0.0087246	-3.26e-12	1.89e-17	-1.63e-12	-0.00872
363.255	-0.0288762	-0.0087029	-2.62e-12	-7.53e-17	-1.31e-12	-0.0087
363.356	-0.028671	-0.0084752	-2.11e-12	2.31e-17	-1.05e-12	-0.00848
363.457	-0.0284394	-0.0082213	-1.69e-12	2.01e-17	-8.45e-13	-0.00822
363.559	-0.0284609	-0.0082205	-1.36e-12	-1.66e-17	-6.78e-13	-0.00822
363.66	-0.0285921	-0.0083294	-1.09e-12	1.55e-17	-5.43e-13	-0.00833
363.761	-0.0285233	-0.0082384	-8.69e-13	8.25e-17	-4.35e-13	-0.00824
363.862	-0.0282163	-0.0079093	-6.95e-13	-5.31e-17	-3.48e-13	-0.00791
363.963	-0.028243	-0.007914	-5.55e-13	4.29e-17	-2.78e-13	-0.00791
364.064	-0.0286158	-0.0082648	-4.43e-13	1e-16	-2.22e-13	-0.00826
364.165	-0.0287473	-0.0083743	-3.54e-13	-8.93e-17	-1.77e-13	-0.00837
364.266	-0.0287378	-0.008343	-2.82e-13	6e-17	-1.41e-13	-0.00834
364.367	-0.0288425	-0.0084259	-2.24e-13	8.42e-17	-1.12e-13	-0.00843
364.469	-0.0290175	-0.0085791	-1.78e-13	-5.97e-17	-8.93e-14	-0.00858
364.57	-0.0291831	-0.0087231	-1.42e-13	-8.39e-17	-7.09e-14	-0.00872
364.671	-0.0292002	-0.0087185	-1.13e-13	-3.12e-17	-5.63e-14	-0.00872
364.772	-0.0292939	-0.0087906	-8.93e-14	-4.7e-17	-4.47e-14	-0.00879
364.873	-0.0293829	-0.0088581	-7.08e-14	-1.32e-16	-3.55e-14	-0.00886
364.974	-0.0291899	-0.0086436	-5.6e-14	3.77e-17	-2.8e-14	-0.00864
365.075	-0.0288899	-0.0083223	-4.44e-14	1.23e-17	-2.22e-14	-0.00832
365.176	-0.0285155	-0.0079265	-3.51e-14	-6.68e-17	-1.76e-14	-0.00793
365.277	-0.0283414	-0.0077312	-2.76e-14	3.49e-17	-1.38e-14	-0.00773
365.378	-0.0283303	-0.0076989	-2.18e-14	-1.82e-17	-1.09e-14	-0.0077
365.48	-0.0281104	-0.0074579	-1.73e-14	-7.39e-18	-8.65e-15	-0.00746
365.581	-0.0279173	-0.0072437	-1.36e-14	3.16e-17	-6.77e-15	-0.00724
365.682	-0.0279307	-0.0072361	-1.06e-14	2.39e-17	-5.3e-15	-0.00724
365.783	-0.028019	-0.0073034	-8.41e-15	1.14e-16	-4.15e-15	-0.0073
365.884	-0.0280062	-0.0072698	-6.55e-15	4.14e-17	-3.25e-15	-0.00727
365.985	-0.0279184	-0.0071611	-5.16e-15	-3.26e-17	-2.6e-15	-0.00716
366.086	-0.0277467	-0.0069687	-4.03e-15	1.64e-17	-2.01e-15	-0.00697
366.187	-0.0273397	-0.0065409	-3.15e-15	-9.73e-17	-1.62e-15	-0.00654
366.288	-0.0269117	-0.0060923	-2.53e-15	-1.34e-16	-1.33e-15	-0.00609
366.389	-0.0267309	-0.005891	-1.82e-15	5.09e-17	-8.86e-16	-0.00589
366.491	-0.0267955	-0.005935	-1.51e-15	-3.07e-18	-7.59e-16	-0.00594
366.592	-0.0271782	-0.0062973	-1.19e-15	-1.88e-16	-6.89e-16	-0.0063
366.693	-0.0274961	-0.0065948	-1.02e-15	5.98e-18	-5.08e-16	-0.00659
366.794	-0.0273712	-0.0064496	-7.52e-16	-5.34e-17	-4.02e-16	-0.00645
366.895	-0.0270129	-0.006071	-5.18e-16	-4.52e-17	-2.81e-16	-0.00607
366.996	-0.0266472	-0.0056851	-4.62e-16	-1.26e-16	-2.94e-16	-0.00569
367.097	-0.0266156	-0.0056334	-3.22e-16	-1.06e-16	-2.14e-16	-0.00563
367.198	-0.0265735	-0.0055712	-3.26e-16	-6.4e-17	-1.95e-16	-0.00557
367.299	-0.0262814	-0.0052591	-2.37e-16	-8.01e-17	-1.58e-16	-0.00526
367.4	-0.026198	-0.0051558	-1.65e-16	-1.3e-16	-1.47e-16	-0.00516
367.502	-0.0263097	-0.0052476	-1.02e-16	2.5e-18	-4.96e-17	-0.00525
367.603	-0.0265418	-0.00546	-1.05e-16	-7.86e-17	-9.19e-17	-0.00546
367.704	-0.0265458	-0.0054442	-1.64e-16	-7.21e-17	-1.18e-16	-0.00544
367.805	-0.0262256	-0.0051043	-1.8e-17	-6.36e-17	-4.08e-17	-0.0051
367.906	-0.0260767	-0.0049357	-5.15e-17	5.9e-17	3.72e-18	-0.00494
368.007	-0.026126	-0.0049655	1.69e-18	2.16e-17	1.16e-17	-0.00497
368.108	-0.0261003	-0.0049203	1.55e-17	4.48e-17	3.02e-17	-0.00492
368.209	-0.0259412	-0.0047419	-6.09e-18	-6.58e-17	-3.59e-17	-0.00474
368.31	-0.025861	-0.0046422	-5.34e-17	-1.28e-16	-9.05e-17	-0.00464
368.411	-0.0257502	-0.0045122	1.06e-16	-6.43e-18	4.99e-17	-0.00451
368.513	-0.0253962	-0.0041389	-4.48e-17	-7.99e-17	-6.24e-17	-0.00414
368.614	-0.0249771	-0.0037007	7.53e-17	1.82e-17	4.67e-17	-0.0037
368.715	-0.0246292	-0.0033337	-6.43e-17	-7.09e-17	-6.76e-17	-0.00333
368.816	-0.0244078	-0.0030932	1.22e-16	5.86e-17	9.01e-17	-0.00309
368.917	-0.0243359	-0.0030024	-8.22e-17	9.47e-20	-4.1e-17	-0.003
369.018	-0.0242587	-0.0029063	8.32e-17	-5.91e-17	1.21e-17	-0.00291
369.119	-0.0241558	-0.0027846	-3.8e-17	-9.11e-17	-6.45e-17	-0.00278
369.22	-0.0241552	-0.0027652	-6.48e-17	-1.83e-16	-1.24e-16	-0.00277
369.321	-0.0241249	-0.0027162	-7.48e-17	-2.1e-16	-1.42e-16	-0.00272
369.422	-0.0239729	-0.0025456	3.33e-17	-2.14e-17	5.97e-18	-0.00255
369.524	-0.0238694	-0.0024235	-2.45e-17	-7.07e-17	-4.76e-17	-0.00242
369.625	-0.0237221	-0.0022577	3.99e-18	-9.86e-17	-4.73e-17	-0.00226
369.726	-0.0235286	-0.0020457	-5.3e-17	-8.82e-17	-7.06e-17	-0.00205
369.827	-0.0235439	-0.0020427	2.62e-17	-2.9e-17	-1.38e-18	-0.00204
369.928	-0.0236765	-0.002157	-7.44e-17	-4.55e-17	-6e-17	-0.00216
370.029	-0.0239264	-0.0023886	1.84e-18	-4.4e-18	-1.28e-18	-0.00239
370.13	-0.0242853	-0.0027293	-6.47e-17	-2.24e-17	-4.36e-17	-0.00273
370.231	-0.0246099	-0.0030359	-8.06e-18	-8.04e-17	-4.42e-17	-0.00304
370.332	-0.0250606	-0.0034685	8.16e-17	-3.03e-17	2.57e-17	-0.00347
370.433	-0.0253537	-0.0037436	-1.96e-17	-9.11e-17	-5.54e-17	-0.00374
370.535	-0.0252375	-0.0036096	-3.93e-18	-1.98e-17	-1.19e-17	-0.00361
370.636	-0.0250851	-0.0034393	-6.88e-17	-8.76e-18	-3.88e-17	-0.00344
370.737	-0.0248656	-0.003202	-4.58e-17	-5.48e-17	-5.03e-17	-0.0032
370.838	-0.0246049	-0.0029237	1.79e-17	-7.06e-17	-2.64e-17	-0.00292
370.939	-0.024405	-0.0027062	-7.08e-17	-1.89e-16	-1.3e-16	-0.00271
371.04	-0.0240783	-0.0023619	8.45e-19	6.6e-17	3.34e-17	-0.00236
371.141	-0.0237111	-0.0019772	-6.36e-17	-8.08e-17	-7.22e-17	-0.00198
371.242	-0.0235102	-0.0017588	4.7e-17	-4.5e-17	1.03e-18	-0.00176
371.343	-0.0236681	-0.0018993	-3.05e-17	-7.06e-17	-5.05e-17	-0.0019
371.445	-0.0239464	-0.0021603	2.75e-17	6.54e-17	4.64e-17	-0.00216
371.546	-0.0239941	-0.0021909	-3.9e-17	2.81e-17	-5.44e-18	-0.00219
371.647	-0.0240678	-0.0022474	-7.99e-17	-5.49e-17	-6.74e-17	-0.00225
371.748	-0.0244062	-0.0025688	-3.17e-17	-9.3e-18	-2.05e-17	-0.00257
371.849	-0.0246545	-0.0028	1.63e-17	5.19e-17	3.41e-17	-0.0028
371.95	-0.0245115	-0.00264	4.27e-19	4.87e-17	2.46e-17	-0.00264
372.051	-0.0242334	-0.002345	-7.5e-17	-3.38e-17	-5.44e-17	-0.00235
372.152	-0.0239521	-0.002047	3.54e-17	9.53e-17	6.53e-17	-0.00205
372.253	-0.0236251	-0.0017032	-6.24e-17	-2.13e-17	-4.18e-17	-0.0017
372.354	-0.0235241	-0.0015855	2.69e-17	-4.59e-17	-9.52e-18	-0.00159
372.456	-0.0236084	-0.0016532	-5.36e-17	5.03e-17	-1.63e-18	-0.00165
372.557	-0.0234655	-0.0014937	6.82e-18	8.39e-18	7.61e-18	-0.00149
372.658	-0.023293	-0.0013048	-8.01e-17	-7.97e-17	-7.99e-17	-0.0013
372.759	-0.0233637	-0.0013592	-4.19e-17	5.25e-17	5.27e-18	-0.00136
372.86	-0.0233841	-0.0013632	-1.09e-16	8.15e-18	-5.06e-17	-0.00136
372.961	-0.0233067	-0.0012696	-1.62e-17	-3.3e-17	-2.46e-17	-0.00127
373.062	-0.0233018	-0.0012484	-4.44e-17	5.35e-17	4.57e-18	-0.00125
373.163	-0.0234674	-0.001398	-2.78e-17	2.51e-17	-1.32e-18	-0.0014
373.264	-0.0234627	-0.0013771	-1.05e-17	2.83e-17	8.95e-18	-0.00138
373.365	-0.0230576	-0.0009561	-7.43e-17	4.2e-17	-1.61e-17	-0.000956
373.467	-0.0229503	-0.0008329	-8.08e-17	3.62e-17	-2.23e-17	-0.000833
373.568	-0.023159	-0.0010257	-1.2e-16	2.64e-18	-5.86e-17	-0.00103
373.669	-0.0233457	-0.0011967	-1.91e-17	8.4e-17	3.25e-17	-0.0012
373.77	-0.0236136	-0.0014489	-5.76e-17	2.04e-17	-1.86e-17	-0.00145
373.871	-0.023683	-0.0015026	-5.06e-17	7.27e-17	1.11e-17	-0.0015
373.972	-0.0234253	-0.0012294	-4.17e-18	1.19e-16	5.72e-17	-0.00123
374.073	-0.023046	-0.0008346	-5.72e-17	9.89e-17	2.09e-17	-0.000835
374.174	-0.0226541	-0.0004273	-3.94e-17	5.25e-17	6.56e-18	-0.000427
374.275	-0.0223902	-0.000148	-3.49e-17	2.45e-18	-1.62e-17	-0.000148
374.376	-0.0225543	-0.0002969	-1.52e-18	8.52e-17	4.18e-17	-0.000297
374.478	-0.023082	-0.0008093	-3.32e-17	1.97e-17	-6.76e-18	-0.000809
374.579	-0.0236268	-0.0013391	-4.75e-17	6.94e-17	1.09e-17	-0.00134
374.68	-0.0240653	-0.0017625	-1.66e-17	1.2e-16	5.17e-17	-0.00176
374.781	-0.0242133	-0.0018955	2.94e-17	6.76e-17	4.85e-17	-0.0019
374.882	-0.0240475	-0.0017147	-6.28e-17	2.65e-17	-1.81e-17	-0.00171
374.983	-0.0237519	-0.0014044	-7.8e-17	-5.59e-17	-6.7e-17	-0.0014
375.084	-0.0235133	-0.001151	4.77e-17	1.12e-16	8.01e-17	-0.00115
375.185	-0.023487	-0.00111	6.27e-17	6.36e-17	6.31e-17	-0.00111
375.286	-0.0235245	-0.0011328	-4.72e-17	8.03e-17	1.65e-17	-0.00113
375.387	-0.0234067	-0.0010005	-1.18e-16	-2.05e-17	-6.91e-17	-0.001
375.489	-0.023137	-0.0007163	2.65e-18	1.38e-16	7.01e-17	-0.000716
375.59	-0.0229498	-0.0005146	-2.29e-17	9.39e-17	3.55e-17	-0.000515
375.691	-0.0229382	-0.0004888	-7.61e-17	5.34e-17	-1.14e-17	-0.000489
375.792	-0.0230529	-0.0005892	-7.95e-18	1.45e-16	6.84e-17	-0.000589
375.893	-0.0231034	-0.0006254	-4.79e-17	5.13e-17	1.7e-18	-0.000625
375.994	-0.0233521	-0.0008601	-4.34e-17	1.31e-16	4.4e-17	-0.00086
376.095	-0.0239265	-0.0014204	-1.12e-17	5.58e-17	2.23e-17	-0.00142
376.196	-0.0240413	-0.0015212	-7.85e-17	1.01e-16	1.13e-17	-0.00152
376.297	-0.0237766	-0.0012426	-2.93e-17	3.76e-17	4.15e-18	-0.00124
376.398	-0.0235605	-0.0010127	3.76e-18	3.58e-17	1.98e-17	-0.00101
376.5	-0.0233388	-0.0007773	1.89e-18	3.98e-17	2.08e-17	-0.000777
376.601	-0.0233735	-0.0007982	-7.34e-17	2.54e-18	-3.54e-17	-0.000798
376.702	-0.0237094	-0.0011205	-1.99e-17	1.41e-17	-2.9e-18	-0.00112
376.803	-0.023939	-0.0013366	-1.61e-17	3.91e-17	1.15e-17	-0.00134
376.904	-0.0239724	-0.0013566	-1.56e-16	-3.49e-17	-9.53e-17	-0.00136
377.005	-0.0239847	-0.0013555	-5.87e-17	4.73e-17	-5.69e-18	-0.00136
377.106	-0.0241121	-0.0014696	2.9e-18	7.62e-17	3.96e-17	-0.00147
377.207	-0.0240972	-0.0014414	-7.22e-18	6.18e-17	2.73e-17	-0.00144
377.308	-0.0237401	-0.0010712	-3.58e-17	8.77e-17	2.59e-17	-0.00107
377.409	-0.0236393	-0.0009572	-4.3e-17	9.58e-17	2.64e-17	-0.000957
377.511	-0.0238663	-0.0011712	-9.98e-17	-1.41e-16	-1.2e-16	-0.00117
377.612	-0.0238781	-0.0011701	-5.39e-17	4e-17	-6.98e-18	-0.00117
377.713	-0.023578	-0.0008571	-5.43e-17	6.48e-19	-2.68e-17	-0.000857
377.814	-0.0232752	-0.0005415	-3.72e-18	3.45e-17	1.54e-17	-0.000541
377.915	-0.0232648	-0.0005184	-1.51e-17	9.69e-17	4.09e-17	-0.000518
378.016	-0.0231922	-0.0004331	-4.34e-17	4.57e-17	1.16e-18	-0.000433
378.117	-0.0231093	-0.0003377	-1.73e-16	-1.1e-16	-1.41e-16	-0.000338
378.218	-0.0232685	-0.0004844	-3.28e-17	1.78e-17	-7.48e-18	-0.000484
378.319	-0.0232262	-0.0004296	-7.48e-17	-9.74e-17	-8.61e-17	-0.00043
378.42	-0.0231337	-0.0003248	-1.07e-16	-1.01e-16	-1.04e-16	-0.000325
378.522	-0.023228	-0.0004068	-2.09e-17	3.68e-18	-8.62e-18	-0.000407
378.623	-0.0232665	-0.0004331	3.09e-17	-5.45e-17	-1.18e-17	-0.000433
378.724	-0.0231312	-0.0002858	-1.12e-16	8.92e-17	-1.13e-17	-0.000286
378.825	-0.0230486	-0.0001911	-1.11e-16	-1.11e-16	-1.11e-16	-0.000191
378.926	-0.0231526	-0.000283	-9.64e-17	4.66e-17	-2.49e-17	-0.000283
379.027	-0.0232052	-0.0003238	-7.47e-17	-6.13e-17	-6.8e-17	-0.000324
379.128	-0.0232219	-0.0003287	-5.3e-17	-2.23e-17	-3.76e-17	-0.000329
379.229	-0.0234096	-0.0005047	-3.57e-17	6.32e-17	1.37e-17	-0.000505
379.33	-0.0236948	-0.0007781	-4.83e-17	-4.01e-17	-4.42e-17	-0.000778
379.432	-0.0236474	-0.0007191	4.56e-18	-2.8e-17	-1.17e-17	-0.000719
379.533	-0.023267	-0.0003272	-3.65e-17	-6.6e-17	-5.13e-17	-0.000327
379.634	-0.0230564	-0.0001053	-1.02e-16	-1.33e-16	-1.17e-16	-0.000105
379.735	-0.0231029	-0.0001403	1.99e-17	6.06e-18	1.3e-17	-0.00014
379.836	-0.0231115	-0.0001377	-6.59e-17	-2.79e-17	-4.69e-17	-0.000138
379.937	-0.0228564	0.00012862	9.57e-17	-4.34e-17	2.61e-17	0.000129
380.038	-0.0225677	0.00042842	-4.6e-17	-8.47e-17	-6.54e-17	0.000428
380.139	-0.0225227	0.00048452	-1.34e-17	-2.96e-17	-2.15e-17	0.000485
380.24	-0.0226416	0.00037655	-2.33e-17	-3.36e-17	-2.84e-17	0.000377
380.341	-0.0228049	0.00022417	-2.38e-17	2.6e-17	1.12e-18	0.000224
380.443	-0.0227916	0.00024825	-3.01e-17	-4.73e-17	-3.87e-17	0.000248
380.544	-0.0226415	0.00040918	-8.04e-17	-6.03e-17	-7.03e-17	0.000409
380.645	-0.0223261	0.00073523	3.98e-17	-5.29e-18	1.73e-17	0.000735
380.746	-0.021888	0.00118392	-7.24e-18	-1.04e-16	-5.55e-17	0.00118
380.847	-0.0218195	0.00126285	-5.49e-17	2.64e-17	-1.42e-17	0.00126
380.948	-0.0220266	0.00106628	3.04e-18	-1.47e-16	-7.21e-17	0.00107
381.049	-0.0221311	0.00097208	-1.09e-16	-1.47e-16	-1.28e-16	0.000972
381.15	-0.0221779	0.00093556	-1.6e-17	-1.05e-16	-6.06e-17	0.000936
381.251	-0.0224187	0.00070492	-5.14e-17	-2.1e-17	-3.62e-17	0.000705
381.352	-0.0228082	0.00032559	-4.57e-17	-4.46e-17	-4.51e-17	0.000326
381.454	-0.0229871	0.00015672	3.38e-17	-3.64e-18	1.51e-17	0.000157
381.555	-0.0229983	0.00015554	5.16e-18	9.65e-18	7.41e-18	0.000156
381.656	-0.023127	3.67165e-05	-3.45e-17	2.56e-17	-4.46e-18	3.67e-05
381.757	-0.0235479	-0.0003744	-7.83e-17	-1.14e-16	-9.61e-17	-0.000374
381.858	-0.0240158	-0.0008326	-7.13e-17	-6.74e-17	-6.94e-17	-0.000833
381.959	-0.0241154	-0.0009226	-4.19e-18	-7.03e-18	-5.61e-18	-0.000923
382.06	-0.0240049	-0.0008024	-2.06e-17	-3.35e-17	-2.71e-17	-0.000802
382.161	-0.0238445	-0.0006325	-1.05e-16	2.47e-18	-5.13e-17	-0.000633
382.262	-0.0237868	-0.0005655	-9.78e-17	-1.98e-17	-5.88e-17	-0.000565
382.363	-0.0239466	-0.0007159	-1.35e-16	-1.16e-16	-1.25e-16	-0.000716
382.465	-0.0240393	-0.0007994	-5.89e-17	-3.17e-17	-4.53e-17	-0.000799
382.566	-0.0240525	-0.0008034	-8.59e-17	-7.97e-17	-8.28e-17	-0.000803
382.667	-0.0241716	-0.0009134	-4.06e-17	-1.23e-16	-8.16e-17	-0.000913
382.768	-0.0242254	-0.0009582	-5.12e-17	-1.99e-17	-3.56e-17	-0.000958
382.869	-0.0241556	-0.0008794	-3.12e-17	-1.14e-17	-2.13e-17	-0.000879
382.97	-0.0240385	-0.0007535	4.98e-17	-1.74e-17	1.62e-17	-0.000753
383.071	-0.0238422	-0.0005484	1.78e-17	8.03e-17	4.9e-17	-0.000548
383.172	-0.0238126	-0.0005101	8.63e-17	7.09e-17	7.86e-17	-0.00051
383.273	-0.0239429	-0.0006318	-4.71e-17	-4.48e-17	-4.59e-17	-0.000632
383.374	-0.0239578	-0.0006382	-6.49e-17	6.7e-17	1.05e-18	-0.000638
383.476	-0.0240612	-0.0007331	-1.08e-17	-4.7e-17	-2.89e-17	-0.000733
383.577	-0.0243489	-0.0010124	-5.41e-17	-3.32e-17	-4.37e-17	-0.00101
383.678	-0.0245444	-0.0011996	-8.46e-17	-6.69e-17	-7.57e-17	-0.0012
383.779	-0.0245373	-0.0011843	-3.4e-17	-7.65e-18	-2.08e-17	-0.00118
383.88	-0.0242371	-0.000876	-1.36e-17	3.77e-17	1.2e-17	-0.000876
383.981	-0.0240323	-0.0006631	3.27e-17	8.84e-18	2.08e-17	-0.000663
384.082	-0.0242548	-0.0008776	-6.75e-17	-1.82e-16	-1.25e-16	-0.000878
384.183	-0.024472	-0.0010869	-1.89e-17	-1.11e-17	-1.5e-17	-0.00109
384.284	-0.0246127	-0.0012199	-2.2e-17	-9.98e-17	-6.09e-17	-0.00122
384.385	-0.0246402	-0.0012396	-4.48e-17	-2.63e-17	-3.55e-17	-0.00124
384.487	-0.0244424	-0.0010342	-6.38e-17	-4.77e-17	-5.57e-17	-0.00103
384.588	-0.024214	-0.0007981	-4.33e-17	4.03e-17	-1.51e-18	-0.000798
384.689	-0.0239609	-0.0005376	-2.09e-17	-1.3e-17	-1.69e-17	-0.000538
384.79	-0.0235742	-0.0001435	-6.13e-17	-1.38e-17	-3.76e-17	-0.000144
384.891	-0.0230433	0.00039473	-1.43e-17	-1.57e-17	-1.5e-17	0.000395
384.992	-0.0226951	0.00075017	-5.07e-17	4.01e-17	-5.29e-18	0.00075
385.093	-0.0227989	0.00065348	5.18e-17	3.77e-17	4.48e-17	0.000653
385.194	-0.0230285	0.00043102	7.84e-17	5.59e-17	6.71e-17	0.000431
385.295	-0.0231445	0.00032197	4.29e-17	1.34e-16	8.83e-17	0.000322
385.396	-0.023165	0.00030845	9.38e-18	-1.96e-17	-5.12e-18	0.000308
385.498	-0.023176	0.0003042	3.51e-17	5.58e-17	4.54e-17	0.000304
385.599	-0.0233235	0.00016348	7.45e-17	7.75e-17	7.6e-17	0.000163
385.7	-0.0235032	-9.52e-06	2.49e-17	1.29e-16	7.69e-17	-9.52e-06
385.801	-0.0237129	-0.0002127	4.61e-17	9.26e-17	6.94e-17	-0.000213
385.902	-0.0237697	-0.000263	5.08e-17	1.07e-16	7.92e-17	-0.000263
386.003	-0.0233657	0.00014743	3e-17	2.64e-17	2.82e-17	0.000147
386.104	-0.0229753	0.0005442	3.78e-17	1.37e-16	8.72e-17	0.000544
386.205	-0.0229461	0.00057961	4.1e-17	2.13e-17	3.12e-17	0.00058
386.306	-0.0230597	0.00047219	3.04e-17	1.29e-19	1.53e-17	0.000472
386.407	-0.023272	0.00026595	2.27e-17	1.28e-16	7.53e-17	0.000266
386.509	-0.0234201	0.00012385	7.54e-17	1.29e-16	1.02e-16	0.000124
386.61	-0.0234461	0.00010383	-2.56e-17	5.96e-17	1.7e-17	0.000104
386.711	-0.0232998	0.00025596	3.78e-17	3.09e-17	3.43e-17	0.000256
386.812	-0.02304	0.00052143	-2.74e-17	5.65e-17	1.45e-17	0.000521
386.913	-0.0229399	0.0006272	-1.83e-17	7.31e-18	-5.49e-18	0.000627
387.014	-0.0228163	0.00075647	1.16e-17	1.9e-17	1.53e-17	0.000756
387.115	-0.0226649	0.00091333	1.5e-17	6.84e-17	4.17e-17	0.000913
387.216	-0.0226346	0.000949	-1.46e-16	-5.38e-17	-9.97e-17	0.000949
387.317	-0.0227947	0.00079426	-5.24e-18	8.19e-17	3.83e-17	0.000794
387.419	-0.0230092	0.00058504	5.42e-17	-4.65e-17	3.85e-18	0.000585
387.52	-0.0230037	0.00059571	7.57e-18	1.15e-16	6.1e-17	0.000596
387.621	-0.0230338	0.00057069	-2.76e-17	7.86e-17	2.55e-17	0.000571
387.722	-0.0232262	0.00038323	-1.02e-18	1.23e-16	6.11e-17	0.000383
387.823	-0.0234022	0.00021215	-2.92e-17	-1.75e-17	-2.34e-17	0.000212
387.924	-0.0235005	0.00011871	-6.63e-17	-1.7e-17	-4.16e-17	0.000119
388.025	-0.0236021	2.18393e-05	-2.61e-17	1.01e-16	3.75e-17	2.18e-05
388.126	-0.0236207	7.91114e-06	1.45e-17	1.66e-16	9.04e-17	7.91e-06
388.227	-0.0234039	0.00022921	1.98e-17	3.87e-17	2.93e-17	0.000229
388.328	-0.0232473	0.00039035	-1.47e-17	4.9e-17	1.71e-17	0.00039
388.43	-0.0232269	0.00041513	-4.25e-17	4.74e-17	2.45e-18	0.000415
388.531	-0.0232945	0.00035178	2.27e-17	4.46e-17	3.36e-17	0.000352
388.632	-0.0233121	0.00033848	-1.26e-17	3.5e-18	-4.55e-18	0.000338
388.733	-0.0230531	0.00060158	-6.71e-18	3.57e-17	1.45e-17	0.000602
388.834	-0.0228803	0.00077845	-2.1e-17	-2.97e-17	-2.53e-17	0.000778
388.935	-0.0230086	0.00065407	-8.77e-17	-1.21e-17	-4.99e-17	0.000654
389.036	-0.0231181	0.00054846	3.96e-17	5.64e-17	4.8e-17	0.000548
389.137	-0.0229781	0.00069233	2.81e-17	1.13e-17	1.97e-17	0.000692
389.238	-0.0228968	0.00077727	-1.03e-16	-3.29e-17	-6.82e-17	0.000777
389.339	-0.0232616	0.00041617	1.52e-17	-2.2e-17	-3.39e-18	0.000416
389.441	-0.0239448	-0.0002635	-4.03e-17	-1.79e-18	-2.11e-17	-0.000263
389.542	-0.0244004	-0.0007157	-4.55e-17	-2.49e-17	-3.52e-17	-0.000716
389.643	-0.0244765	-0.0007884	-1.74e-17	5.18e-17	1.72e-17	-0.000788
389.744	-0.024511	-0.0008196	-7.23e-18	4.16e-17	1.72e-17	-0.00082
389.845	-0.0243283	-0.0006338	-8.55e-18	3.39e-17	1.27e-17	-0.000634
389.946	-0.0238777	-0.00018	-5.51e-17	-4.55e-17	-5.03e-17	-0.00018
390.047	-0.0234893	0.00021142	-1.06e-16	-1.94e-17	-6.27e-17	0.000211
390.148	-0.0233251	0.00037849	-1.73e-17	2.78e-17	5.22e-18	0.000378
390.249	-0.023527	0.00017946	2.89e-17	5.29e-18	1.71e-17	0.000179
390.35	-0.0239216	-0.0002124	-6.57e-17	-6.04e-17	-6.31e-17	-0.000212
390.452	-0.0241723	-0.0004604	8.96e-19	-1.88e-17	-8.96e-18	-0.00046
390.553	-0.0240222	-0.0003077	-2.29e-17	1.21e-17	-5.41e-18	-0.000308
390.654	-0.0235846	0.00013231	-4.79e-17	2.27e-17	-1.26e-17	0.000132
390.755	-0.0233279	0.00039149	-6.57e-17	-4.53e-18	-3.51e-17	0.000391
390.856	-0.0233463	0.0003754	-3.02e-17	8.98e-17	2.98e-17	0.000375
390.957	-0.0235789	0.00014506	-3.8e-17	-4.25e-17	-4.03e-17	0.000145
391.058	-0.0238508	-0.0001248	-3.4e-17	-1.57e-17	-2.48e-17	-0.000125
391.159	-0.023877	-0.0001489	-2.63e-17	3.78e-17	5.78e-18	-0.000149
391.26	-0.0237789	-4.88e-05	-7.5e-17	-2.75e-18	-3.89e-17	-4.88e-05
391.361	-0.0236018	0.00013018	3.16e-17	4.2e-17	3.68e-17	0.00013
391.463	-0.0233364	0.00039733	-1.5e-17	-5.11e-17	-3.31e-17	0.000397
391.564	-0.0231757	0.00055976	-1.02e-17	-6.93e-17	-3.97e-17	0.00056
391.665	-0.0232132	0.00052387	-4.86e-17	-6.61e-18	-2.76e-17	0.000524
391.766	-0.0233592	0.0003794	-2.44e-17	3.75e-17	6.54e-18	0.000379
391.867	-0.0234355	0.00030456	-4.13e-18	-6.31e-17	-3.36e-17	0.000305
391.968	-0.0234894	0.00025193	-7.32e-18	2.39e-17	8.3e-18	0.000252
392.069	-0.0236083	0.00013431	-5.97e-17	-3.36e-17	-4.66e-17	0.000134
392.17	-0.0235774	0.00016637	3.69e-17	-6.57e-17	-1.44e-17	0.000166
392.271	-0.0233665	0.00037839	-1.44e-17	-1.24e-16	-6.91e-17	0.000378
392.372	-0.0232983	0.00044756	-1.62e-17	-5e-17	-3.31e-17	0.000448
392.474	-0.0233205	0.0004263	6.5e-17	-2.36e-17	2.07e-17	0.000426
392.575	-0.0232902	0.00045737	-3.4e-17	2.26e-17	-5.68e-18	0.000457
392.676	-0.0234097	0.00033863	-1.7e-17	-5.26e-17	-3.48e-17	0.000339
392.777	-0.0236977	5.11864e-05	-7.13e-17	-1.03e-16	-8.69e-17	5.12e-05
392.878	-0.0239799	-0.0002304	2.57e-17	1.41e-18	1.36e-17	-0.00023
392.979	-0.0240441	-0.0002941	5.29e-17	1.07e-17	3.18e-17	-0.000294
393.08	-0.0240099	-0.0002596	-8.52e-18	1.59e-17	3.71e-18	-0.00026
393.181	-0.024305	-0.0005544	-2.48e-17	-8.56e-17	-5.52e-17	-0.000554
393.282	-0.0245759	-0.0008252	3.14e-17	-4.96e-17	-9.12e-18	-0.000825
393.383	-0.024434	-0.0006832	-2.91e-18	-3.9e-17	-2.09e-17	-0.000683
393.485	-0.0242199	-0.0004691	1.72e-17	8.51e-18	1.29e-17	-0.000469
393.586	-0.0240101	-0.0002594	-4.68e-17	-3.47e-17	-4.07e-17	-0.000259
393.687	-0.0237572	-6.63e-06	2.64e-17	5.05e-18	1.57e-17	-6.63e-06
393.788	-0.0236044	0.00014588	-8.96e-19	2.96e-17	1.44e-17	0.000146
393.889	-0.0234526	0.00029732	-1.92e-17	1.82e-17	-4.67e-19	0.000297
393.99	-0.0233925	0.00035699	-2.04e-17	-4.64e-17	-3.34e-17	0.000357
394.091	-0.0235068	0.00024217	4.44e-17	3.39e-17	3.92e-17	0.000242
394.192	-0.0235537	0.00019464	2.99e-17	-8.74e-17	-2.87e-17	0.000195
394.293	-0.0236347	0.00011291	2.09e-18	-3.91e-17	-1.85e-17	0.000113
394.395	-0.0238632	-0.0001164	1.49e-17	4.69e-17	3.09e-17	-0.000116
394.496	-0.0240534	-0.0003075	-2.82e-17	-6.8e-17	-4.81e-17	-0.000308
394.597	-0.0241222	-0.0003774	-6.97e-17	-1.55e-17	-4.26e-17	-0.000377
394.698	-0.0241777	-0.0004339	-6.58e-17	-1.75e-17	-4.16e-17	-0.000434
394.799	-0.0242256	-0.000483	-1.01e-16	-4.32e-17	-7.23e-17	-0.000483
394.9	-0.0240303	-0.000289	1.05e-18	-2.89e-17	-1.39e-17	-0.000289
395.001	-0.0236873	5.26285e-05	6.03e-17	4.88e-17	5.46e-17	5.26e-05
395.102	-0.0235822	0.00015623	-7.95e-17	-3.88e-17	-5.92e-17	0.000156
395.203	-0.0234855	0.00025138	5.37e-17	2.1e-18	2.79e-17	0.000251
395.304	-0.0232689	0.00046641	-1.67e-17	4.22e-17	1.27e-17	0.000466
395.406	-0.0232975	0.00043602	1.51e-17	-4.25e-17	-1.37e-17	0.000436
395.507	-0.0234943	0.00023745	-1.36e-17	-9.53e-18	-1.16e-17	0.000237
395.608	-0.0235823	0.00014749	-6.12e-18	-4.73e-18	-5.43e-18	0.000147
395.709	-0.0236219	0.00010584	2.44e-18	-3.21e-18	-3.88e-19	0.000106
395.81	-0.0235142	0.00021146	-2.26e-17	-3.06e-17	-2.66e-17	0.000211
395.911	-0.0232232	0.00050031	2.78e-17	-1.85e-17	4.67e-18	0.0005
396.012	-0.0231285	0.00059266	-5.48e-18	2.54e-17	9.95e-18	0.000593
396.113	-0.0232806	0.0004382	1.1e-17	4.05e-17	2.57e-17	0.000438
396.214	-0.023515	0.00020126	7.3e-17	1.25e-17	4.27e-17	0.000201
396.315	-0.0237514	-3.77e-05	-1.2e-17	-1.57e-17	-1.39e-17	-3.77e-05
396.417	-0.0237819	-7.08e-05	-1.14e-17	1.41e-17	1.37e-18	-7.08e-05
396.518	-0.0238762	-0.0001679	-4.1e-17	7.88e-17	1.89e-17	-0.000168
396.619	-0.0242897	-0.0005843	-2.2e-17	5.47e-17	1.64e-17	-0.000584
396.72	-0.0243517	-0.0006492	-3.16e-17	5.7e-17	1.27e-17	-0.000649
396.821	-0.0239345	-0.000235	6.72e-18	-6.66e-17	-2.99e-17	-0.000235
396.922	-0.02358	0.0001163	-4.43e-18	-9.63e-17	-5.04e-17	0.000116
397.023	-0.0235458	0.00014734	-1.42e-17	-5.52e-18	-9.88e-18	0.000147
397.124	-0.023631	5.88154e-05	-3.15e-17	4.95e-17	8.99e-18	5.88e-05
397.225	-0.0235977	8.87104e-05	2.41e-17	1.62e-17	2.01e-17	8.87e-05
397.326	-0.0236233	5.95171e-05	-7.5e-17	-3.47e-17	-5.49e-17	5.95e-05
397.428	-0.0238229	-0.0001437	1.14e-17	-6e-17	-2.43e-17	-0.000144
397.529	-0.0240534	-0.0003779	2.84e-17	6.91e-18	1.77e-17	-0.000378
397.63	-0.0241876	-0.0005159	-1.18e-17	1.5e-17	1.6e-18	-0.000516
397.731	-0.0242637	-0.0005958	3.66e-17	-1.27e-17	1.2e-17	-0.000596
397.832	-0.0242064	-0.0005425	-2.82e-17	-7.2e-17	-5.01e-17	-0.000542
397.933	-0.0241081	-0.0004483	1.55e-17	-2.75e-17	-5.97e-18	-0.000448
398.034	-0.0240455	-0.0003899	-1.37e-17	1.14e-17	-1.16e-18	-0.00039
398.135	-0.0240396	-0.0003882	1.39e-17	-3.87e-17	-1.24e-17	-0.000388
398.236	-0.0240411	-0.0003941	-2.66e-17	2.19e-17	-2.32e-18	-0.000394
398.337	-0.0238644	-0.0002219	2.69e-17	-1.4e-17	6.47e-18	-0.000222
398.439	-0.0237187	-8.07e-05	6.27e-18	-2.5e-17	-9.37e-18	-8.07e-05
398.54	-0.0235878	4.55415e-05	-7e-18	1.42e-17	3.58e-18	4.55e-05
398.641	-0.0232599	0.00036863	-1.64e-17	-1.27e-16	-7.16e-17	0.000369
398.742	-0.023007	0.00061678	-4.51e-18	-2.17e-17	-1.31e-17	0.000617
398.843	-0.0229764	0.00064238	2.57e-17	-1.81e-17	3.81e-18	0.000642
398.944	-0.0231015	0.0005123	-1.06e-17	-2.16e-17	-1.61e-17	0.000512
399.045	-0.0235819	2.67467e-05	-1.23e-17	-4.8e-17	-3.02e-17	2.67e-05
399.146	-0.0239472	-0.0003438	4.98e-18	-1.04e-16	-4.93e-17	-0.000344
399.247	-0.0237993	-0.0002012	-5.39e-17	-1.22e-16	-8.8e-17	-0.000201
399.348	-0.0236137	-2.1e-05	-1.94e-17	-1.33e-16	-7.62e-17	-2.1e-05
399.45	-0.0235132	7.39035e-05	-7.22e-19	-3.04e-19	-5.13e-19	7.39e-05

## Sheet: a) M298F
MagneticField (mT)	raw data	M298F	T2Cu	T1Cu	Simulation	Residuals
217.421	0.0679701	0.00035265	2.04e-14	2.04e-14	2.04e-14	0.000353
217.522	0.0678707	0.00028691	0	0	0	0.000287
217.623	0.0678477	0.00029775	-2.04e-14	-2.04e-14	-2.04e-14	0.000298
217.724	0.0679717	0.00045575	-2.04e-14	-2.04e-14	-2.04e-14	0.000456
217.825	0.0680087	0.00052673	0	0	0	0.000527
217.926	0.0679722	0.00052453	0	0	0	0.000525
218.028	0.067903	0.00048964	0	0	0	0.00049
218.129	0.0677648	0.00038593	0	0	0	0.000386
218.23	0.0675996	0.00025534	0	0	0	0.000255
218.331	0.0675438	0.00023433	0	0	0	0.000234
218.432	0.0675617	0.00028708	0	0	0	0.000287
218.533	0.0675421	0.00030255	0	0	0	0.000303
218.634	0.0675809	0.0003765	0	0	0	0.000377
218.735	0.0676161	0.000447	0	0	0	0.000447
218.836	0.0676145	0.00048082	0	0	0	0.000481
218.937	0.0676337	0.00053567	0	0	0	0.000536
219.038	0.0675889	0.00052658	0	0	0	0.000527
219.14	0.0673824	0.00035587	0	0	0	0.000356
219.241	0.0671902	0.0001996	0	0	0	0.0002
219.342	0.0671366	0.00018214	0	0	0	0.000182
219.443	0.0670762	0.00015801	0	0	0	0.000158
219.544	0.0671027	0.00022089	0	0	0	0.000221
219.645	0.067249	0.00040367	0	0	0	0.000404
219.746	0.0671896	0.00038096	0	0	0	0.000381
219.847	0.0669404	0.00016848	0	0	0	0.000168
219.948	0.0667913	5.62567e-05	0	0	0	5.63e-05
220.049	0.066707	9.03475e-06	0	0	0	9.03e-06
220.15	0.0666126	-4.81e-05	0	0	0	-4.81e-05
220.252	0.0665427	-8.08e-05	0	0	0	-8.08e-05
220.353	0.0663738	-0.0002122	0	0	0	-0.000212
220.454	0.0660848	-0.0004637	0	0	0	-0.000464
220.555	0.0659726	-0.0005382	0	0	0	-0.000538
220.656	0.0660304	-0.0004426	0	0	0	-0.000443
220.757	0.0660819	-0.000353	0	0	0	-0.000353
220.858	0.0661295	-0.0002674	0	0	0	-0.000267
220.959	0.0661493	-0.0002094	0	0	0	-0.000209
221.06	0.0661496	-0.0001707	0	0	0	-0.000171
221.161	0.0661438	-0.000138	0	0	0	-0.000138
221.262	0.0661355	-0.0001077	0	0	0	-0.000108
221.364	0.0661815	-2.3e-05	0	0	0	-2.3e-05
221.465	0.0664276	0.00026202	0	0	0	0.000262
221.566	0.0667547	0.00062819	0	0	0	0.000628
221.667	0.0667127	0.00062534	0	0	0	0.000625
221.768	0.0663734	0.00032532	0	0	0	0.000325
221.869	0.0661642	0.00015552	0	0	0	0.000156
221.97	0.0660935	0.00012432	0	0	0	0.000124
222.071	0.0659474	1.78433e-05	0	0	0	1.78e-05
222.172	0.0657174	-0.0001724	0	0	0	-0.000172
222.273	0.0656351	-0.0002147	0	0	0	-0.000215
222.374	0.0656871	-0.0001226	0	0	0	-0.000123
222.475	0.0658152	4.56539e-05	0	0	0	4.57e-05
222.577	0.0659464	0.00021715	0	0	0	0.000217
222.678	0.0658654	0.00017659	0	0	0	0.000177
222.779	0.065779	0.00013081	0	0	0	0.000131
222.88	0.0657317	0.00012416	0	0	0	0.000124
222.981	0.0654642	-0.0001025	0	0	0	-0.000103
223.082	0.0651845	-0.0003412	0	0	0	-0.000341
223.183	0.0651025	-0.0003822	0	0	0	-0.000382
223.284	0.065173	-0.0002704	0	0	0	-0.00027
223.385	0.0653018	-0.0001003	0	0	0	-0.0001
223.486	0.0653231	-3.76e-05	0	0	0	-3.76e-05
223.587	0.0652953	-2.37e-05	0	0	0	-2.37e-05
223.689	0.0652379	-3.94e-05	0	0	0	-3.94e-05
223.79	0.0651081	-0.0001274	0	0	0	-0.000127
223.891	0.0651003	-9.32e-05	0	0	0	-9.32e-05
223.992	0.0652706	0.00011923	0	0	0	0.000119
224.093	0.0654282	0.00031904	0	0	0	0.000319
224.194	0.0654611	0.00039422	0	0	0	0.000394
224.295	0.0655885	0.00056418	0	0	0	0.000564
224.396	0.065635	0.0006533	0	0	0	0.000653
224.497	0.0653982	0.0004592	0	0	0	0.000459
224.598	0.0652718	0.00037566	0	0	0	0.000376
224.699	0.0653056	0.00045248	0	0	0	0.000452
224.801	0.0653336	0.00052355	0	0	0	0.000524
224.902	0.0652499	0.00048308	0	0	0	0.000483
225.003	0.0649355	0.00021206	0	0	0	0.000212
225.104	0.0643869	-0.000293	0	0	0	-0.000293
225.205	0.0639336	-0.0007027	0	0	0	-0.000703
225.306	0.0638736	-0.000719	0	0	0	-0.000719
225.407	0.0638852	-0.0006635	0	0	0	-0.000664
225.508	0.0639379	-0.0005669	0	0	0	-0.000567
225.609	0.0641735	-0.0002871	0	0	0	-0.000287
225.71	0.064157	-0.0002594	0	0	0	-0.000259
225.811	0.063849	-0.000523	0	0	0	-0.000523
225.913	0.0636709	-0.0006566	0	0	0	-0.000657
226.014	0.0637439	-0.0005391	0	0	0	-0.000539
226.115	0.0639172	-0.000321	0	0	0	-0.000321
226.216	0.0639432	-0.0002501	0	-2.04e-14	0	-0.00025
226.317	0.0638589	-0.0002894	0	0	0	-0.000289
226.418	0.0638397	-0.0002636	0	2.04e-14	0	-0.000264
226.519	0.0637621	-0.0002959	0	0	0	-0.000296
226.62	0.0636786	-0.0003341	0	0	0	-0.000334
226.721	0.0636241	-0.0003431	0	0	0	-0.000343
226.822	0.0634985	-0.0004231	0	0	0	-0.000423
226.923	0.063483	-0.0003929	0	0	0	-0.000393
227.025	0.0635174	-0.0003126	0	0	0	-0.000313
227.126	0.0634991	-0.000285	0	0	0	-0.000285
227.227	0.0634901	-0.0002479	0	0	0	-0.000248
227.328	0.0634509	-0.0002409	0	0	0	-0.000241
227.429	0.0633625	-0.0002829	0	0	0	-0.000283
227.53	0.063162	-0.000437	0	0	0	-0.000437
227.631	0.0629541	-0.0005983	0	0	0	-0.000598
227.732	0.0627709	-0.0007348	0	0	0	-0.000735
227.833	0.0625769	-0.000882	0	0	0	-0.000882
227.934	0.0624825	-0.0009294	0	0	0	-0.000929
228.035	0.0623994	-0.0009655	0	0	0	-0.000966
228.137	0.062313	-0.0010047	0	0	0	-0.001
228.238	0.0621555	-0.0011149	0	0	0	-0.00111
228.339	0.0619575	-0.0012655	0	0	0	-0.00127
228.44	0.0619576	-0.0012179	0	0	0	-0.00122
228.541	0.0621021	-0.0010257	0	0	0	-0.00103
228.642	0.0623319	-0.0007481	0	2.04e-14	0	-0.000748
228.743	0.0625788	-0.0004533	0	0	0	-0.000453
228.844	0.0627943	-0.0001898	0	0	0	-0.00019
228.945	0.0629327	-3.29e-06	0	0	0	-3.29e-06
229.046	0.0629796	9.19582e-05	0	0	0	9.2e-05
229.147	0.0630817	0.00024238	0	0	0	0.000242
229.249	0.0631917	0.00040088	0	0	0	0.000401
229.35	0.0631136	0.00037136	0	0	0	0.000371
229.451	0.0628954	0.00020195	0	0	0	0.000202
229.552	0.0626663	2.17176e-05	0	0	0	2.17e-05
229.653	0.0624157	-0.0001799	0	0	0	-0.00018
229.754	0.0622915	-0.000255	0	0	0	-0.000255
229.855	0.0622834	-0.0002139	0	0	0	-0.000214
229.956	0.062246	-0.000202	0	0	0	-0.000202
230.057	0.0622381	-0.0001605	0	0	0	-0.000161
230.158	0.06229	-5.9e-05	0	0	0	-5.9e-05
230.259	0.0621951	-0.0001042	0	0	0	-0.000104
230.361	0.0619247	-0.0003248	0	0	0	-0.000325
230.462	0.0617048	-0.0004948	0	0	0	-0.000495
230.563	0.0615973	-0.0005522	0	0	0	-0.000552
230.664	0.0616995	-0.0003999	0	-2.04e-14	0	-0.0004
230.765	0.061898	-0.0001512	0	0	0	-0.000151
230.866	0.0619375	-6.13e-05	0	0	0	-6.13e-05
230.967	0.0618623	-8.6e-05	0	0	0	-8.6e-05
231.068	0.0619787	8.10648e-05	0	0	0	8.11e-05
231.169	0.0621969	0.00035001	0	0	0	0.00035
231.27	0.0621261	0.00033004	0	0	0	0.00033
231.371	0.0618579	0.0001128	0	0	0	0.000113
231.473	0.0617337	3.97274e-05	0	0	0	3.97e-05
231.574	0.0619228	0.00027997	0	0	0	0.00028
231.675	0.0621326	0.00054111	0	0	0	0.000541
231.776	0.0622481	0.00070804	0	0	0	0.000708
231.877	0.0622693	0.00078082	0	0	0	0.000781
231.978	0.062149	0.00071212	0	0	0	0.000712
232.079	0.0622697	0.00088462	0	0	0	0.000885
232.18	0.0625118	0.00117863	0	0	0	0.00118
232.281	0.0624823	0.00120117	0	0	0	0.0012
232.382	0.062283	0.00105392	0	0	0	0.00105
232.483	0.0620783	0.00090149	0	0	0	0.000901
232.585	0.0618303	0.00070584	0	0	0	0.000706
232.686	0.0613676	0.00029554	0	0	0	0.000296
232.787	0.0608709	-0.0001485	0	0	0	-0.000149
232.888	0.0606716	-0.0002952	0	0	0	-0.000295
232.989	0.0608057	-0.0001083	0	0	0	-0.000108
233.09	0.0610541	0.00019309	0	0	0	0.000193
233.191	0.0610436	0.00023562	0	0	0	0.000236
233.292	0.0606775	-7.74e-05	0	0	0	-7.74e-05
233.393	0.0603949	-0.0003067	0	0	0	-0.000307
233.494	0.0603916	-0.0002567	0	0	0	-0.000257
233.595	0.0603981	-0.0001967	0	0	0	-0.000197
233.697	0.0603598	-0.0001814	0	0	0	-0.000181
233.798	0.0603431	-0.0001444	0	0	0	-0.000144
233.899	0.0604038	-2.99e-05	0	0	0	-2.99e-05
234	0.0605035	0.00012379	0	0	0	0.000124
234.101	0.0605952	0.00026951	0	0	0	0.00027
234.202	0.0606156	0.00034405	0	0	0	0.000344
234.303	0.0604563	0.00023907	0	0	0	0.000239
234.404	0.0601745	1.16189e-05	0	0	0	1.16e-05
234.505	0.0599703	-0.0001382	0	0	0	-0.000138
234.606	0.0599782	-7.56e-05	0	0	0	-7.56e-05
234.707	0.0599912	-7.86e-06	0	0	0	-7.86e-06
234.809	0.0599029	-4.14e-05	0	0	0	-4.14e-05
234.91	0.0600107	0.00012139	0	0	0	0.000121
235.011	0.0602135	0.0003792	0	0	0	0.000379
235.112	0.0601928	0.00041361	0	0	0	0.000414
235.213	0.0601007	0.00037685	0	0	0	0.000377
235.314	0.0600218	0.00035328	0	0	0	0.000353
235.415	0.0597926	0.00017961	0	0	0	0.00018
235.516	0.0595137	-4.37e-05	0	0	0	-4.37e-05
235.617	0.0591468	-0.0003549	0	0	0	-0.000355
235.718	0.0587574	-0.0006885	0	0	0	-0.000689
235.819	0.0587146	-0.0006754	0	0	0	-0.000675
235.921	0.0587879	-0.0005461	0	0	0	-0.000546
236.022	0.0587361	-0.0005417	0	0	0	-0.000542
236.123	0.058781	-0.0004406	0	0	0	-0.000441
236.224	0.0588281	-0.0003371	0	0	0	-0.000337
236.325	0.0587353	-0.0003735	0	0	0	-0.000374
236.426	0.0587593	-0.0002929	0	0	0	-0.000293
236.527	0.0588274	-0.0001681	0	0	0	-0.000168
236.628	0.0587281	-0.0002106	0	0	0	-0.000211
236.729	0.0585654	-0.0003164	0	0	0	-0.000316
236.83	0.058464	-0.0003608	0	0	0	-0.000361
236.931	0.0584197	-0.000348	0	0	0	-0.000348
237.033	0.0583176	-0.0003929	0	-2.04e-14	0	-0.000393
237.134	0.0582185	-0.0004346	0	0	0	-0.000435
237.235	0.0581649	-0.0004308	0	0	0	-0.000431
237.336	0.0580561	-0.0004821	0	0	0	-0.000482
237.437	0.0579353	-0.0005453	0	0	0	-0.000545
237.538	0.057853	-0.0005697	0	0	0	-0.00057
237.639	0.0578116	-0.0005533	0	0	0	-0.000553
237.74	0.0578218	-0.0004851	0	0	0	-0.000485
237.841	0.0578084	-0.0004405	0	0	0	-0.000441
237.942	0.0578187	-0.0003719	0	-2.04e-14	0	-0.000372
238.043	0.0578895	-0.0002428	0	-2.04e-14	-2.04e-14	-0.000243
238.145	0.0577786	-0.0002953	0	0	0	-0.000295
238.246	0.0575492	-0.0004662	0	0	0	-0.000466
238.347	0.0573705	-0.0005864	0	0	0	-0.000586
238.448	0.0573615	-0.0005367	0	0	0	-0.000537
238.549	0.057566	-0.0002733	0	0	0	-0.000273
238.65	0.0576774	-0.000103	0	0	0	-0.000103
238.751	0.057733	1.1644e-05	0	0	0	1.16e-05
238.852	0.0578231	0.0001608	0	0	0	0.000161
238.953	0.0578405	0.00023744	0	0	0	0.000237
239.054	0.0577895	0.00024584	0	0	0	0.000246
239.155	0.057665	0.00018076	0	0	0	0.000181
239.257	0.0575417	0.00011698	0	0	0	0.000117
239.358	0.0574708	0.00010577	0	0	0	0.000106
239.459	0.0575042	0.00019893	0	0	0	0.000199
239.56	0.0575106	0.00026517	0	0	0	0.000265
239.661	0.0573242	0.0001388	0	0	0	0.000139
239.762	0.057082	-4.34e-05	0	0	0	-4.34e-05
239.863	0.0568957	-0.0001695	0	0	0	-0.00017
239.964	0.0569321	-7.28e-05	0	0	0	-7.28e-05
240.065	0.0571984	0.0002539	0	0	0	0.000254
240.166	0.0572978	0.00041376	0	0	0	0.000414
240.267	0.057181	0.00035751	0	0	0	0.000358
240.369	0.0569844	0.00022162	0	0	0	0.000222
240.47	0.0568495	0.00014751	0	0	0	0.000148
240.571	0.0569747	0.00033363	0	0	0	0.000334
240.672	0.057211	0.00063092	0	0	0	0.000631
240.773	0.0573671	0.00084807	0	0	0	0.000848
240.874	0.057223	0.00076514	0	0	0	0.000765
240.975	0.0569332	0.00053666	0	0	0	0.000537
241.076	0.0569098	0.00057467	0	0	0	0.000575
241.177	0.0570424	0.00076878	0	0	0	0.000769
241.278	0.0570291	0.00081713	0	0	0	0.000817
241.379	0.0569168	0.00076654	0	0	0	0.000767
241.48	0.05691	0.00082155	0	0	0	0.000822
241.582	0.0568959	0.00086931	0	0	0	0.000869
241.683	0.0567004	0.0007358	0	0	0	0.000736
241.784	0.0565098	0.00060733	0	0	0	0.000607
241.885	0.0563791	0.00053888	0	0	0	0.000539
241.986	0.0561603	0.0003823	0	0	0	0.000382
242.087	0.0559486	0.00023302	0	0	0	0.000233
242.188	0.0557482	9.51389e-05	0	0	0	9.51e-05
242.289	0.0556216	3.12082e-05	0	0	0	3.12e-05
242.39	0.055631	0.00010332	0	0	0	0.000103
242.491	0.0556727	0.00020777	0	0	0	0.000208
242.592	0.0557427	0.00034069	0	0	0	0.000341
242.694	0.0557602	0.00042121	0	0	0	0.000421
242.795	0.0555661	0.0002902	0	0	0	0.00029
242.896	0.0553365	0.00012383	0	0	0	0.000124
242.997	0.0552211	7.16669e-05	0	0	0	7.17e-05
243.098	0.0550855	-4.86e-07	0	0	0	-4.86e-07
243.199	0.0550861	6.35703e-05	0	0	0	6.36e-05
243.3	0.0552629	0.00030396	0	0	0	0.000304
243.401	0.0554782	0.00058298	0	0	0	0.000583
243.502	0.0557269	0.00089555	0	0	0	0.000896
243.603	0.0558876	0.00112007	0	0	0	0.00112
243.704	0.0558236	0.00112008	0	0	0	0.00112
243.806	0.0557826	0.0011432	0	0	0	0.00114
243.907	0.0559256	0.00135033	0	0	0	0.00135
244.008	0.0560068	0.00149581	0	0	0	0.0015
244.109	0.0559241	0.00147747	0	0	0	0.00148
244.21	0.0556342	0.00125212	0	0	0	0.00125
244.311	0.0553213	0.00100378	0	0	0	0.001
244.412	0.0552618	0.00100894	0	0	0	0.00101
244.513	0.0552798	0.00109167	0	0	0	0.00109
244.614	0.0552054	0.00108219	0	0	0	0.00108
244.715	0.0551031	0.00104476	0	0	0	0.00104
244.816	0.0550153	0.0010221	0	0	0	0.00102
244.918	0.0550058	0.0010777	0	0	0	0.00108
245.019	0.0549483	0.0010855	0	0	0	0.00109
245.12	0.0546865	0.00088899	0	2.04e-14	0	0.000889
245.221	0.0544498	0.00071776	0	0	0	0.000718
245.322	0.0545122	0.00084563	0	0	0	0.000846
245.423	0.0546662	0.0010653	0	0	0	0.00107
245.524	0.0547531	0.00121787	0	0	0	0.00122
245.625	0.0550037	0.00153431	0	0	0	0.00153
245.726	0.0554031	0.00199968	0	0	0	0.002
245.827	0.0555818	0.0022443	0	0	0	0.00224
245.928	0.0553932	0.00212179	0	0	0	0.00212
246.03	0.0551274	0.00192221	0	0	0	0.00192
246.131	0.0548111	0.00167217	0	0	0	0.00167
246.232	0.0545221	0.00144962	0	0	0	0.00145
246.333	0.0544094	0.00140339	0	0	0	0.0014
246.434	0.0544557	0.00151622	0	0	0	0.00152
246.535	0.0546234	0.00175063	0	0	0	0.00175
246.636	0.0547091	0.00190306	0	0	0	0.0019
246.737	0.0547431	0.0020039	0	0	0	0.002
246.838	0.0545542	0.00188198	0	0	0	0.00188
246.939	0.0542844	0.00167924	0	0	0	0.00168
247.04	0.0544125	0.00187444	0	0	0	0.00187
247.142	0.0545855	0.00211459	0	0	0	0.00211
247.243	0.0545301	0.00212653	0	0	0	0.00213
247.344	0.0543875	0.00205137	0	0	0	0.00205
247.445	0.0542196	0.00195094	0	0	0	0.00195
247.546	0.0540643	0.00186319	0	0	0	0.00186
247.647	0.0540035	0.00187008	0	0	0	0.00187
247.748	0.0541061	0.0020405	0	0	0	0.00204
247.849	0.0541163	0.00211852	0	0	0	0.00212
247.95	0.0538723	0.00194253	0	0	0	0.00194
248.051	0.0534779	0.00161612	0	0	0	0.00162
248.152	0.0531106	0.00131701	0	0	0	0.00132
248.254	0.0529553	0.00122997	0	0	0	0.00123
248.355	0.0529098	0.0012527	0	0	0	0.00125
248.456	0.0525989	0.00101022	0	0	0	0.00101
248.557	0.0520662	0.00054607	0	0	0	0.000546
248.658	0.0516587	0.00020709	0	0	0	0.000207
248.759	0.051359	-2.39e-05	0	0	0	-2.39e-05
248.86	0.0512236	-9.05e-05	0	0	0	-9.05e-05
248.961	0.0511292	-0.000116	0	0	0	-0.000116
249.062	0.0509536	-0.0002228	0	0	0	-0.000223
249.163	0.0508932	-0.0002141	0	0	0	-0.000214
249.264	0.0509211	-0.0001171	0	2.04e-14	0	-0.000117
249.366	0.0509749	5.97162e-06	0	0	0	5.97e-06
249.467	0.0510717	0.00017204	0	0	0	0.000172
249.568	0.0512208	0.00039055	0	0	0	0.000391
249.669	0.0511489	0.00038816	2.04e-14	0	2.04e-14	0.000388
249.77	0.0509187	0.00022757	2.04e-14	0	2.04e-14	0.000228
249.871	0.0509433	0.00032177	2.04e-14	0	2.04e-14	0.000322
249.972	0.0511265	0.0005747	4.08e-14	0	2.04e-14	0.000575
250.073	0.0513607	0.00087872	4.08e-14	0	2.04e-14	0.000879
250.174	0.0515728	0.00116078	4.08e-14	0	2.04e-14	0.00116
250.275	0.0516279	0.00128596	6.12e-14	0	4.08e-14	0.00129
250.376	0.0515441	0.00127221	8.16e-14	0	4.08e-14	0.00127
250.478	0.0513203	0.00111861	1.02e-13	0	4.08e-14	0.00112
250.579	0.0511117	0.00098025	1.22e-13	0	6.12e-14	0.00098
250.68	0.0511674	0.00110632	1.63e-13	0	8.16e-14	0.00111
250.781	0.0513998	0.00140924	2.04e-13	0	1.02e-13	0.00141
250.882	0.0515591	0.00163904	2.65e-13	0	1.43e-13	0.00164
250.983	0.0517176	0.00186815	3.47e-13	0	1.63e-13	0.00187
251.084	0.0519359	0.00215718	4.28e-13	0	2.04e-13	0.00216
251.185	0.0519452	0.00223723	5.3e-13	0	2.65e-13	0.00224
251.286	0.0518129	0.00217587	6.73e-13	0	3.26e-13	0.00218
251.387	0.0517494	0.00218333	8.36e-13	0	4.28e-13	0.00218
251.488	0.051603	0.00210802	1.04e-12	0	5.1e-13	0.00211
251.59	0.0515317	0.0021078	1.31e-12	0	6.53e-13	0.00211
251.691	0.0517164	0.00236376	1.61e-12	0	8.16e-13	0.00236
251.792	0.0518648	0.00258347	2.02e-12	0	1.02e-12	0.00258
251.893	0.051932	0.00272202	2.53e-12	2.04e-14	1.26e-12	0.00272
251.994	0.0519444	0.00280596	3.14e-12	0	1.57e-12	0.00281
252.095	0.0518811	0.00281421	3.92e-12	2.04e-14	1.96e-12	0.00281
252.196	0.0518895	0.00289431	4.86e-12	2.04e-14	2.45e-12	0.00289
252.297	0.0519571	0.00303363	6.04e-12	2.04e-14	3.04e-12	0.00303
252.398	0.0520651	0.00321337	7.51e-12	2.04e-14	3.77e-12	0.00321
252.499	0.0521407	0.00336091	9.3e-12	4.08e-14	4.67e-12	0.00336
252.6	0.0520789	0.00337114	1.15e-11	4.08e-14	5.77e-12	0.00337
252.702	0.0519844	0.00334872	1.42e-11	2.04e-14	7.14e-12	0.00335
252.803	0.0518916	0.00332806	1.76e-11	4.08e-14	8.81e-12	0.00333
252.904	0.0518342	0.00334293	2.17e-11	4.08e-14	1.09e-11	0.00334
253.005	0.0517234	0.00330442	2.68e-11	6.12e-14	1.34e-11	0.0033
253.106	0.051323	0.00297647	3.3e-11	6.12e-14	1.65e-11	0.00298
253.207	0.0509004	0.00262638	4.07e-11	8.16e-14	2.04e-11	0.00263
253.308	0.0506515	0.00245002	5e-11	8.16e-14	2.5e-11	0.00245
253.409	0.0504162	0.0022874	6.14e-11	1.02e-13	3.08e-11	0.00229
253.51	0.0501676	0.00211155	7.54e-11	1.22e-13	3.77e-11	0.00211
253.611	0.0498405	0.0018573	9.24e-11	1.43e-13	4.63e-11	0.00186
253.712	0.0496415	0.00173118	1.13e-10	1.63e-13	5.67e-11	0.00173
253.814	0.0498164	0.00197909	1.38e-10	1.84e-13	6.93e-11	0.00198
253.915	0.0501727	0.00240843	1.69e-10	2.24e-13	8.48e-11	0.00241
254.016	0.0504665	0.00277541	2.07e-10	2.65e-13	1.04e-10	0.00278
254.117	0.0504541	0.00283619	2.52e-10	3.06e-13	1.26e-10	0.00284
254.218	0.0502412	0.00269667	3.07e-10	3.47e-13	1.54e-10	0.0027
254.319	0.0502155	0.00274433	3.74e-10	4.08e-13	1.87e-10	0.00274
254.42	0.0502075	0.00280989	4.55e-10	4.69e-13	2.28e-10	0.00281
254.521	0.0500204	0.00269635	5.53e-10	5.3e-13	2.77e-10	0.0027
254.622	0.0498965	0.00264606	6.71e-10	6.32e-13	3.36e-10	0.00265
254.723	0.050055	0.00287827	8.14e-10	7.34e-13	4.07e-10	0.00288
254.824	0.0502455	0.00314256	9.86e-10	8.57e-13	4.94e-10	0.00314
254.926	0.0501417	0.00311273	1.19e-09	9.79e-13	5.97e-10	0.00311
255.027	0.0500054	0.00305038	1.44e-09	1.14e-12	7.22e-10	0.00305
255.128	0.049905	0.00302404	1.74e-09	1.33e-12	8.72e-10	0.00302
255.229	0.0497373	0.00293044	2.1e-09	1.53e-12	1.05e-09	0.00293
255.33	0.0496228	0.00289018	2.54e-09	1.8e-12	1.27e-09	0.00289
255.431	0.0495239	0.00286558	3.05e-09	2.06e-12	1.53e-09	0.00287
255.532	0.049403	0.00281904	3.67e-09	2.39e-12	1.84e-09	0.00282
255.633	0.0492456	0.00273614	4.41e-09	2.75e-12	2.21e-09	0.00274
255.734	0.0491414	0.00270646	5.3e-09	3.2e-12	2.65e-09	0.00271
255.835	0.0491326	0.00277222	6.36e-09	3.69e-12	3.18e-09	0.00277
255.936	0.0491507	0.00286508	7.62e-09	4.26e-12	3.81e-09	0.00287
256.038	0.0492941	0.00308324	9.12e-09	4.92e-12	4.56e-09	0.00308
256.139	0.0494299	0.00329389	1.09e-08	5.69e-12	5.46e-09	0.00329
256.24	0.0493089	0.00324784	1.3e-08	6.57e-12	6.52e-09	0.00325
256.341	0.049118	0.00313194	1.55e-08	7.59e-12	7.78e-09	0.00313
256.442	0.0491509	0.00323988	1.85e-08	8.75e-12	9.27e-09	0.00324
256.543	0.0494077	0.00357189	2.21e-08	1.01e-11	1.1e-08	0.00357
256.644	0.0496511	0.00389047	2.63e-08	1.16e-11	1.31e-08	0.00389
256.745	0.0495365	0.00385126	3.12e-08	1.34e-11	1.56e-08	0.00385
256.846	0.0492944	0.00368458	3.71e-08	1.54e-11	1.86e-08	0.00368
256.947	0.0491842	0.00364983	4.4e-08	1.77e-11	2.2e-08	0.00365
257.048	0.0489271	0.00346825	5.22e-08	2.04e-11	2.61e-08	0.00347
257.15	0.0486633	0.00328012	6.17e-08	2.34e-11	3.09e-08	0.00328
257.251	0.0485359	0.00322843	7.3e-08	2.69e-11	3.65e-08	0.00323
257.352	0.0483065	0.00307476	8.63e-08	3.09e-11	4.32e-08	0.00307
257.453	0.0479529	0.00279706	1.02e-07	3.54e-11	5.1e-08	0.0028
257.554	0.0477507	0.00267077	1.2e-07	4.07e-11	6.01e-08	0.00267
257.655	0.0476272	0.00262332	1.42e-07	4.67e-11	7.08e-08	0.00262
257.756	0.0474137	0.00248593	1.67e-07	5.35e-11	8.33e-08	0.00249
257.857	0.0473352	0.00248361	1.96e-07	6.13e-11	9.8e-08	0.00248
257.958	0.0473392	0.00256388	2.3e-07	7.02e-11	1.15e-07	0.00256
258.059	0.0473172	0.00261819	2.7e-07	8.04e-11	1.35e-07	0.00262
258.16	0.047324	0.00270142	3.16e-07	9.2e-11	1.58e-07	0.0027
258.262	0.0472836	0.0027375	3.71e-07	1.05e-10	1.85e-07	0.00274
258.363	0.0473211	0.00285149	4.34e-07	1.2e-10	2.17e-07	0.00285
258.464	0.0474711	0.00307821	5.07e-07	1.38e-10	2.53e-07	0.00308
258.565	0.0474692	0.00315301	5.92e-07	1.57e-10	2.96e-07	0.00315
258.666	0.047442	0.00320253	6.9e-07	1.79e-10	3.45e-07	0.0032
258.767	0.047582	0.00341944	8.04e-07	2.05e-10	4.02e-07	0.00342
258.868	0.0476929	0.00360722	9.36e-07	2.34e-10	4.68e-07	0.00361
258.969	0.0477338	0.00372518	1.09e-06	2.67e-10	5.44e-07	0.00372
259.07	0.047786	0.00385445	1.26e-06	3.04e-10	6.33e-07	0.00385
259.171	0.047777	0.00392262	1.47e-06	3.46e-10	7.34e-07	0.00392
259.272	0.0475958	0.00381859	1.7e-06	3.94e-10	8.51e-07	0.00382
259.374	0.0472858	0.00358596	1.97e-06	4.49e-10	9.86e-07	0.00358
259.475	0.0471619	0.00353936	2.28e-06	5.11e-10	1.14e-06	0.00354
259.576	0.0473624	0.00381737	2.64e-06	5.81e-10	1.32e-06	0.00382
259.677	0.0476517	0.00418423	3.05e-06	6.61e-10	1.52e-06	0.00418
259.778	0.0478064	0.0044165	3.51e-06	7.51e-10	1.76e-06	0.00441
259.879	0.0476941	0.00438183	4.05e-06	8.53e-10	2.03e-06	0.00438
259.98	0.0474885	0.00425399	4.66e-06	9.68e-10	2.33e-06	0.00425
260.081	0.0475752	0.00441851	5.36e-06	1.1e-09	2.68e-06	0.00442
260.182	0.0478171	0.00473831	6.16e-06	1.25e-09	3.08e-06	0.00474
260.283	0.0477278	0.00472697	7.07e-06	1.41e-09	3.54e-06	0.00472
260.384	0.0472793	0.00435654	8.11e-06	1.6e-09	4.06e-06	0.00435
260.485	0.0469402	0.00409556	9.29e-06	1.81e-09	4.65e-06	0.00409
260.587	0.0468792	0.00411276	1.06e-05	2.05e-09	5.32e-06	0.00411
260.688	0.0468992	0.00421093	1.22e-05	2.33e-09	6.08e-06	0.0042
260.789	0.0470337	0.00442382	1.39e-05	2.63e-09	6.95e-06	0.00442
260.89	0.0472839	0.00475235	1.59e-05	2.98e-09	7.93e-06	0.00474
260.991	0.0473394	0.00488638	1.81e-05	3.36e-09	9.04e-06	0.00488
261.092	0.0471195	0.00474503	2.06e-05	3.8e-09	1.03e-05	0.00473
261.193	0.0468298	0.00453395	2.34e-05	4.29e-09	1.17e-05	0.00452
261.294	0.0466342	0.00441707	2.66e-05	4.85e-09	1.33e-05	0.0044
261.395	0.0465654	0.00442696	3.02e-05	5.47e-09	1.51e-05	0.00441
261.496	0.046409	0.00434943	3.43e-05	6.17e-09	1.71e-05	0.00433
261.597	0.0462322	0.00425153	3.88e-05	6.95e-09	1.94e-05	0.00423
261.699	0.0462451	0.00434343	4.4e-05	7.84e-09	2.2e-05	0.00432
261.8	0.0463431	0.00452045	4.97e-05	8.83e-09	2.49e-05	0.0045
261.901	0.0465537	0.00481013	5.62e-05	9.94e-09	2.81e-05	0.00478
262.002	0.0467957	0.00513137	6.34e-05	1.12e-08	3.17e-05	0.0051
262.103	0.0468821	0.00529698	7.15e-05	1.26e-08	3.58e-05	0.00526
262.204	0.0468347	0.0053289	8.05e-05	1.41e-08	4.03e-05	0.00529
262.305	0.0468541	0.00542774	9.06e-05	1.59e-08	4.53e-05	0.00538
262.406	0.046864	0.00551705	0.000102	1.79e-08	5.1e-05	0.00547
262.507	0.0466697	0.00540226	0.000114	2.01e-08	5.72e-05	0.00535
262.608	0.0465666	0.00537885	0.000128	2.25e-08	6.42e-05	0.00531
262.709	0.0466368	0.00552869	0.000144	2.53e-08	7.2e-05	0.00546
262.811	0.0467158	0.00568746	0.000161	2.83e-08	8.06e-05	0.00561
262.912	0.0467908	0.00584221	0.00018	3.17e-08	9.01e-05	0.00575
263.013	0.0468421	0.00597347	0.000201	3.56e-08	0.000101	0.00587
263.114	0.0469004	0.0061117	0.000225	3.98e-08	0.000112	0.006
263.215	0.0470272	0.00631846	0.000251	4.46e-08	0.000125	0.00619
263.316	0.0471613	0.00653263	0.000279	4.99e-08	0.00014	0.00639
263.417	0.047242	0.0066935	0.000311	5.58e-08	0.000155	0.00654
263.518	0.0472636	0.00679537	0.000346	6.24e-08	0.000173	0.00662
263.619	0.0474069	0.00701898	0.000384	6.97e-08	0.000192	0.00683
263.72	0.0475881	0.00728049	0.000426	7.79e-08	0.000213	0.00707
263.821	0.0474822	0.00725504	0.000472	8.69e-08	0.000236	0.00702
263.923	0.0473405	0.00719386	0.000523	9.7e-08	0.000262	0.00693
264.024	0.047286	0.00721989	0.000579	1.08e-07	0.000289	0.00693
264.125	0.0471593	0.00717385	0.00064	1.21e-07	0.00032	0.00685
264.226	0.0470594	0.00715459	0.000706	1.35e-07	0.000353	0.0068
264.327	0.0470568	0.00723281	0.000779	1.5e-07	0.00039	0.00684
264.428	0.0471815	0.00743828	0.000859	1.67e-07	0.000429	0.00701
264.529	0.047325	0.00766274	0.000945	1.86e-07	0.000473	0.00719
264.63	0.0474219	0.00784061	0.00104	2.07e-07	0.00052	0.00732
264.731	0.047604	0.00810371	0.00114	2.3e-07	0.000571	0.00753
264.832	0.047801	0.00838183	0.00125	2.55e-07	0.000627	0.00775
264.933	0.0480484	0.00871036	0.00137	2.84e-07	0.000688	0.00802
265.035	0.0483472	0.00909033	0.00151	3.15e-07	0.000753	0.00834
265.136	0.0485548	0.00937922	0.00165	3.5e-07	0.000824	0.00855
265.237	0.0485954	0.0095012	0.0018	3.88e-07	0.000901	0.0086
265.338	0.0485503	0.00953751	0.00197	4.31e-07	0.000984	0.00855
265.439	0.0484981	0.00956679	0.00215	4.77e-07	0.00107	0.00849
265.54	0.0482633	0.00941361	0.00234	5.29e-07	0.00117	0.00824
265.641	0.0481098	0.00934168	0.00255	5.86e-07	0.00127	0.00807
265.742	0.0482942	0.0096078	0.00277	6.49e-07	0.00139	0.00822
265.843	0.0486996	0.0100949	0.00301	7.18e-07	0.00151	0.00859
265.944	0.0491149	0.010592	0.00327	7.94e-07	0.00164	0.00896
266.045	0.0492423	0.0108013	0.00355	8.78e-07	0.00177	0.00903
266.147	0.0493234	0.0109644	0.00384	9.7e-07	0.00192	0.00904
266.248	0.0496263	0.0113492	0.00416	1.07e-06	0.00208	0.00927
266.349	0.0498339	0.011639	0.0045	1.18e-06	0.00225	0.00939
266.45	0.0498134	0.0117006	0.00486	1.31e-06	0.00243	0.00927
266.551	0.0498336	0.011803	0.00524	1.44e-06	0.00262	0.00918
266.652	0.0500486	0.0121002	0.00565	1.59e-06	0.00283	0.00927
266.753	0.0504345	0.0125685	0.00609	1.75e-06	0.00305	0.00952
266.854	0.0509015	0.0131179	0.00655	1.93e-06	0.00328	0.00984
266.955	0.0512292	0.013528	0.00704	2.13e-06	0.00352	0.01
267.056	0.0515429	0.0139242	0.00756	2.34e-06	0.00378	0.0101
267.157	0.0520343	0.0144982	0.00811	2.58e-06	0.00406	0.0104
267.259	0.0524595	0.015006	0.00869	2.83e-06	0.00435	0.0107
267.36	0.0527302	0.0153595	0.00931	3.11e-06	0.00466	0.0107
267.461	0.0528308	0.0155428	0.00995	3.42e-06	0.00498	0.0106
267.562	0.05283	0.0156249	0.0106	3.76e-06	0.00532	0.0103
267.663	0.0529925	0.0158702	0.0114	4.13e-06	0.00568	0.0102
267.764	0.0533161	0.0162768	0.0121	4.53e-06	0.00606	0.0102
267.865	0.0536378	0.0166815	0.0129	4.97e-06	0.00645	0.0102
267.966	0.0541129	0.0172397	0.0137	5.45e-06	0.00687	0.0104
268.067	0.054647	0.0178569	0.0146	5.97e-06	0.0073	0.0106
268.168	0.0548917	0.0181848	0.0155	6.54e-06	0.00775	0.0104
268.269	0.0551708	0.0185471	0.0164	7.17e-06	0.00823	0.0103
268.371	0.0557258	0.0191854	0.0174	7.84e-06	0.00872	0.0105
268.472	0.0564041	0.0199471	0.0185	8.58e-06	0.00923	0.0107
268.573	0.057184	0.0208104	0.0195	9.38e-06	0.00977	0.011
268.674	0.0579047	0.0216147	0.0206	1.03e-05	0.0103	0.0113
268.775	0.0585539	0.0223475	0.0218	1.12e-05	0.0109	0.0114
268.876	0.05926	0.0231372	0.023	1.22e-05	0.0115	0.0116
268.977	0.0599889	0.0239497	0.0242	1.34e-05	0.0121	0.0118
269.078	0.0607805	0.0248251	0.0255	1.46e-05	0.0128	0.0121
269.179	0.061515	0.0256434	0.0268	1.59e-05	0.0134	0.0122
269.28	0.0620801	0.0262923	0.0282	1.73e-05	0.0141	0.0122
269.381	0.0627564	0.0270525	0.0296	1.89e-05	0.0148	0.0123
269.483	0.0637758	0.0281559	0.031	2.06e-05	0.0155	0.0126
269.584	0.0650135	0.0294777	0.0325	2.24e-05	0.0162	0.0132
269.685	0.0661609	0.0307092	0.034	2.44e-05	0.017	0.0137
269.786	0.0670188	0.0316512	0.0355	2.65e-05	0.0178	0.0139
269.887	0.0678404	0.032557	0.0371	2.89e-05	0.0186	0.014
269.988	0.0687573	0.0335582	0.0387	3.14e-05	0.0194	0.0142
270.089	0.0696348	0.0345201	0.0403	3.41e-05	0.0202	0.0143
270.19	0.0705976	0.0355672	0.042	3.7e-05	0.021	0.0146
270.291	0.0717205	0.0367745	0.0437	4.02e-05	0.0219	0.0149
270.392	0.0728272	0.0379658	0.0454	4.36e-05	0.0227	0.0153
270.493	0.0738209	0.039044	0.0471	4.73e-05	0.0236	0.0155
270.595	0.0748298	0.0401376	0.0489	5.13e-05	0.0245	0.0157
270.696	0.0760055	0.041398	0.0506	5.55e-05	0.0253	0.0161
270.797	0.0772695	0.0427467	0.0524	6.02e-05	0.0262	0.0165
270.898	0.0784724	0.0440343	0.0542	6.51e-05	0.0271	0.0169
270.999	0.0795578	0.0452046	0.056	7.05e-05	0.028	0.0172
271.1	0.0805899	0.0463216	0.0577	7.62e-05	0.0289	0.0174
271.201	0.0815832	0.0473998	0.0595	8.24e-05	0.0298	0.0176
271.302	0.0823673	0.048269	0.0613	8.91e-05	0.0307	0.0176
271.403	0.0830865	0.0490732	0.0631	9.62e-05	0.0316	0.0175
271.504	0.0839358	0.0500077	0.0648	0.000104	0.0325	0.0175
271.605	0.08478	0.0509371	0.0666	0.000112	0.0333	0.0176
271.707	0.0853926	0.0516349	0.0683	0.000121	0.0342	0.0174
271.808	0.0859756	0.0523032	0.07	0.000131	0.0351	0.0172
271.909	0.0867801	0.0531931	0.0717	0.000141	0.0359	0.0173
272.01	0.0876218	0.0541202	0.0733	0.000152	0.0367	0.0174
272.111	0.0884097	0.0549936	0.0749	0.000163	0.0375	0.0175
272.212	0.0892972	0.0559665	0.0765	0.000176	0.0383	0.0177
272.313	0.090223	0.056978	0.078	0.000189	0.0391	0.0179
272.414	0.0908166	0.0576572	0.0794	0.000203	0.0398	0.0178
272.515	0.0911133	0.0580396	0.0808	0.000219	0.0405	0.0175
272.616	0.0912384	0.0582504	0.0822	0.000235	0.0412	0.017
272.717	0.0913495	0.0584473	0.0835	0.000253	0.0419	0.0166
272.819	0.0918073	0.0589909	0.0847	0.000271	0.0425	0.0165
272.92	0.0924323	0.0597019	0.0859	0.000291	0.0431	0.0166
273.021	0.0931119	0.0604674	0.087	0.000312	0.0436	0.0168
273.122	0.0936355	0.061077	0.088	0.000335	0.0442	0.0169
273.223	0.0935939	0.0611214	0.0889	0.000359	0.0447	0.0165
273.324	0.0932964	0.0609102	0.0898	0.000385	0.0451	0.0158
273.425	0.0930627	0.0607626	0.0906	0.000412	0.0455	0.0153
273.526	0.0928867	0.0606728	0.0913	0.000441	0.0459	0.0148
273.627	0.0926975	0.0605699	0.0919	0.000472	0.0462	0.0144
273.728	0.0924573	0.0604161	0.0925	0.000505	0.0465	0.0139
273.829	0.0923087	0.0603538	0.0929	0.000539	0.0467	0.0136
273.931	0.0921359	0.0602674	0.0933	0.000577	0.0469	0.0133
274.032	0.0916195	0.0598375	0.0935	0.000616	0.0471	0.0128
274.133	0.090909	0.0592135	0.0937	0.000658	0.0472	0.012
274.234	0.090336	0.0587272	0.0938	0.000702	0.0473	0.0115
274.335	0.0897617	0.0582395	0.0938	0.000749	0.0473	0.011
274.436	0.0888603	0.0574248	0.0937	0.000798	0.0473	0.0102
274.537	0.0876531	0.0563043	0.0935	0.000851	0.0472	0.00912
274.638	0.0862876	0.0550257	0.0932	0.000907	0.0471	0.00795
274.739	0.0848204	0.0536453	0.0929	0.000966	0.0469	0.00672
274.84	0.0833868	0.0522987	0.0924	0.00103	0.0467	0.00557
274.941	0.0820945	0.0510933	0.0919	0.00109	0.0465	0.0046
275.043	0.0807443	0.0498301	0.0913	0.00116	0.0462	0.00362
275.144	0.079453	0.0486259	0.0906	0.00124	0.0459	0.00273
275.245	0.0783735	0.0476335	0.0898	0.00131	0.0455	0.00209
275.346	0.0773558	0.0467029	0.0889	0.0014	0.0452	0.00155
275.447	0.0764825	0.0459168	0.088	0.00148	0.0447	0.00119
275.548	0.0754094	0.044931	0.087	0.00157	0.0443	0.000669
275.649	0.0739625	0.0435714	0.0859	0.00167	0.0438	-0.000197
275.75	0.0726389	0.0423351	0.0847	0.00177	0.0432	-0.000908
275.851	0.0715794	0.041363	0.0835	0.00188	0.0427	-0.00133
275.952	0.0705467	0.0404178	0.0822	0.00199	0.0421	-0.00169
276.053	0.069532	0.0394907	0.0809	0.00211	0.0415	-0.00201
276.155	0.0686447	0.0386908	0.0795	0.00223	0.0409	-0.00218
276.256	0.0677655	0.0378993	0.0781	0.00236	0.0402	-0.00232
276.357	0.0667965	0.0370179	0.0766	0.0025	0.0396	-0.00254
276.458	0.0659866	0.0362957	0.0751	0.00264	0.0389	-0.00257
276.559	0.0653308	0.0357277	0.0735	0.00279	0.0382	-0.00244
276.66	0.064604	0.0350887	0.072	0.00295	0.0374	-0.00236
276.761	0.0638483	0.0344209	0.0703	0.00311	0.0367	-0.0023
276.862	0.0629205	0.0335809	0.0687	0.00329	0.036	-0.00241
276.963	0.0618405	0.0325889	0.067	0.00347	0.0352	-0.00266
277.064	0.0609842	0.0318205	0.0653	0.00366	0.0345	-0.00268
277.165	0.0602837	0.0312081	0.0637	0.00385	0.0338	-0.00255
277.267	0.0594553	0.0304679	0.0619	0.00406	0.033	-0.00254
277.368	0.0586817	0.0297823	0.0602	0.00428	0.0323	-0.00248
277.469	0.0579461	0.029135	0.0585	0.00451	0.0315	-0.00238
277.57	0.0569855	0.0282626	0.0568	0.00474	0.0308	-0.00251
277.671	0.056111	0.0274764	0.0551	0.00499	0.03	-0.00257
277.772	0.0555032	0.0269569	0.0534	0.00525	0.0293	-0.00237
277.873	0.0548252	0.0263672	0.0517	0.00551	0.0286	-0.00225
277.974	0.0539915	0.025622	0.05	0.00579	0.0279	-0.00229
278.075	0.0533225	0.0250415	0.0484	0.00609	0.0272	-0.00219
278.176	0.0529239	0.0247313	0.0467	0.00639	0.0266	-0.00183
278.277	0.0525078	0.0244038	0.0451	0.00671	0.0259	-0.00151
278.379	0.0521238	0.0241084	0.0435	0.00703	0.0253	-0.00117
278.48	0.0519503	0.0240235	0.042	0.00738	0.0247	-0.000645
278.581	0.051801	0.023963	0.0404	0.00773	0.0241	-0.000114
278.682	0.0515891	0.0238398	0.0389	0.0081	0.0235	0.000333
278.783	0.0514139	0.0237534	0.0374	0.00848	0.023	0.000793
278.884	0.0511727	0.0236011	0.036	0.00888	0.0224	0.00116
278.985	0.0508629	0.0233801	0.0346	0.00929	0.0219	0.00144
279.086	0.050667	0.0232731	0.0332	0.00972	0.0215	0.0018
279.187	0.0504748	0.0231699	0.0319	0.0102	0.021	0.00215
279.288	0.0503415	0.0231256	0.0306	0.0106	0.0206	0.00252
279.389	0.0503513	0.0232245	0.0293	0.0111	0.0202	0.00301
279.491	0.0503114	0.0232736	0.0281	0.0116	0.0199	0.00342
279.592	0.0502707	0.0233221	0.0269	0.0121	0.0195	0.00381
279.693	0.050285	0.0234256	0.0258	0.0126	0.0192	0.00421
279.794	0.0503455	0.0235754	0.0247	0.0132	0.0189	0.00464
279.895	0.050496	0.0238151	0.0236	0.0137	0.0187	0.00513
279.996	0.050704	0.0241124	0.0226	0.0143	0.0185	0.00564
280.097	0.0509318	0.0244296	0.0217	0.0149	0.0183	0.00615
280.198	0.0509575	0.0245447	0.0207	0.0155	0.0181	0.00642
280.299	0.0507722	0.0244488	0.0198	0.0162	0.018	0.00645
280.4	0.0507635	0.0245297	0.019	0.0168	0.0179	0.00663
280.501	0.0509439	0.0247996	0.0182	0.0175	0.0178	0.00697
280.602	0.0509318	0.024877	0.0174	0.0182	0.0178	0.00709
280.704	0.050718	0.0247529	0.0167	0.0189	0.0178	0.00697
280.805	0.0506618	0.0247863	0.016	0.0196	0.0178	0.00699
280.906	0.0508513	0.0250656	0.0153	0.0204	0.0178	0.00722
281.007	0.0509012	0.0252052	0.0147	0.0212	0.0179	0.00729
281.108	0.0507826	0.0251764	0.0141	0.022	0.018	0.00715
281.209	0.0508983	0.0253819	0.0135	0.0228	0.0182	0.00723
281.31	0.05104	0.0256135	0.013	0.0236	0.0183	0.0073
281.411	0.0510525	0.0257159	0.0125	0.0245	0.0185	0.00722
281.512	0.0511605	0.0259139	0.012	0.0254	0.0187	0.0072
281.613	0.0513247	0.0261681	0.0116	0.0263	0.019	0.00722
281.714	0.0513712	0.0263046	0.0112	0.0272	0.0192	0.00709
281.816	0.0513079	0.0263314	0.0108	0.0282	0.0195	0.00682
281.917	0.0512415	0.0263551	0.0105	0.0291	0.0198	0.00653
282.018	0.051413	0.0266168	0.0102	0.0301	0.0202	0.00645
282.119	0.051883	0.027177	0.00992	0.0312	0.0205	0.00664
282.22	0.0523118	0.027696	0.00966	0.0322	0.0209	0.00677
282.321	0.0527275	0.0282021	0.00943	0.0333	0.0213	0.00686
282.422	0.053232	0.0287969	0.00922	0.0343	0.0218	0.00701
282.523	0.0536992	0.0293544	0.00905	0.0354	0.0222	0.00711
282.624	0.0540134	0.029759	0.00889	0.0366	0.0227	0.00703
282.725	0.0542619	0.030098	0.00876	0.0377	0.0232	0.00686
282.826	0.0546264	0.0305529	0.00865	0.0389	0.0238	0.00678
282.928	0.0549815	0.0309985	0.00857	0.0401	0.0243	0.00667
283.029	0.0552481	0.0313557	0.00851	0.0413	0.0249	0.00645
283.13	0.0555299	0.0317281	0.00847	0.0425	0.0255	0.00622
283.231	0.0558887	0.0321776	0.00846	0.0438	0.0261	0.00605
283.332	0.0563843	0.0327639	0.00847	0.0451	0.0268	0.00599
283.433	0.0569148	0.033385	0.0085	0.0464	0.0274	0.00595
283.534	0.0573398	0.0339008	0.00855	0.0477	0.0281	0.00577
283.635	0.0578085	0.0344603	0.00863	0.049	0.0288	0.00562
283.736	0.058336	0.0350786	0.00873	0.0504	0.0296	0.00551
283.837	0.0587712	0.0356047	0.00886	0.0518	0.0303	0.00528
283.938	0.0592079	0.0361323	0.00901	0.0532	0.0311	0.00504
284.04	0.0597409	0.0367562	0.00919	0.0546	0.0319	0.00486
284.141	0.0603571	0.0374634	0.00939	0.056	0.0327	0.00475
284.242	0.0609653	0.0381627	0.00961	0.0575	0.0335	0.00461
284.343	0.0614531	0.0387415	0.00986	0.059	0.0344	0.00433
284.444	0.0618844	0.0392639	0.0101	0.0604	0.0353	0.00397
284.545	0.0623924	0.039863	0.0105	0.062	0.0362	0.00366
284.646	0.0630083	0.0405701	0.0108	0.0635	0.0371	0.00344
284.747	0.0636798	0.0413328	0.0112	0.065	0.0381	0.00325
284.848	0.0643875	0.0421317	0.0115	0.0666	0.0391	0.00308
284.949	0.0650518	0.0428873	0.012	0.0681	0.0401	0.00284
285.05	0.065802	0.0437288	0.0124	0.0697	0.0411	0.00266
285.152	0.0667395	0.0447577	0.0129	0.0713	0.0421	0.00264
285.253	0.0675116	0.0456212	0.0135	0.0729	0.0432	0.00244
285.354	0.0681528	0.0463537	0.014	0.0745	0.0443	0.00208
285.455	0.0690151	0.0473075	0.0146	0.0761	0.0454	0.00192
285.556	0.070059	0.0484429	0.0153	0.0778	0.0465	0.00192
285.657	0.0711636	0.049639	0.0159	0.0794	0.0477	0.00195
285.758	0.0723072	0.0508742	0.0167	0.0811	0.0489	0.002
285.859	0.0734621	0.0521207	0.0174	0.0828	0.0501	0.00203
285.96	0.0746005	0.0533507	0.0182	0.0844	0.0513	0.00202
286.061	0.0756144	0.0544562	0.0191	0.0861	0.0526	0.00186
286.162	0.0765805	0.0555141	0.02	0.0878	0.0539	0.00163
286.264	0.0777752	0.0568005	0.0209	0.0895	0.0552	0.0016
286.365	0.07917	0.0582871	0.0219	0.0912	0.0565	0.00175
286.466	0.0806444	0.0598533	0.0229	0.0929	0.0579	0.00195
286.567	0.0823095	0.0616102	0.024	0.0946	0.0593	0.00231
286.668	0.0840988	0.0634914	0.0251	0.0963	0.0607	0.00277
286.769	0.0856911	0.0651756	0.0263	0.0981	0.0622	0.00301
286.87	0.0873373	0.0669137	0.0275	0.0998	0.0636	0.00328
286.971	0.0894274	0.0690958	0.0288	0.101	0.0651	0.00397
287.072	0.0916158	0.0713762	0.0301	0.103	0.0666	0.00473
287.173	0.0937676	0.07362	0.0315	0.105	0.0682	0.00543
287.274	0.0959491	0.0758936	0.0329	0.107	0.0698	0.00613
287.376	0.0980864	0.078123	0.0343	0.108	0.0714	0.00677
287.477	0.100342	0.0804703	0.0359	0.11	0.073	0.0075
287.578	0.102685	0.0829061	0.0374	0.112	0.0746	0.00829
287.679	0.105109	0.0854219	0.0391	0.113	0.0763	0.00914
287.78	0.107651	0.0880567	0.0407	0.115	0.078	0.0101
287.881	0.110271	0.0907682	0.0424	0.117	0.0797	0.0111
287.982	0.112961	0.093551	0.0442	0.119	0.0814	0.0122
288.083	0.115676	0.0963584	0.046	0.12	0.0831	0.0132
288.184	0.118531	0.0993058	0.0479	0.122	0.0849	0.0144
288.285	0.121337	0.102204	0.0498	0.124	0.0867	0.0155
288.386	0.123983	0.104943	0.0517	0.125	0.0885	0.0165
288.488	0.126789	0.107841	0.0537	0.127	0.0903	0.0175
288.589	0.129795	0.110939	0.0557	0.129	0.0921	0.0188
288.69	0.132786	0.114023	0.0577	0.13	0.094	0.0201
288.791	0.135676	0.117006	0.0598	0.132	0.0958	0.0212
288.892	0.138655	0.120077	0.0619	0.133	0.0977	0.0224
288.993	0.14161	0.123124	0.064	0.135	0.0995	0.0236
289.094	0.144394	0.126002	0.0661	0.137	0.101	0.0246
289.195	0.147255	0.128955	0.0683	0.138	0.103	0.0257
289.296	0.149921	0.131713	0.0704	0.14	0.105	0.0266
289.397	0.152304	0.134189	0.0726	0.141	0.107	0.0272
289.498	0.154857	0.136835	0.0748	0.143	0.109	0.028
289.6	0.157287	0.139358	0.077	0.144	0.111	0.0287
289.701	0.159401	0.141565	0.0791	0.146	0.113	0.029
289.802	0.161503	0.143759	0.0813	0.147	0.114	0.0294
289.903	0.163458	0.145808	0.0835	0.149	0.116	0.0296
290.004	0.165326	0.147768	0.0856	0.15	0.118	0.0298
290.105	0.167277	0.149812	0.0877	0.152	0.12	0.03
290.206	0.16909	0.151718	0.0898	0.153	0.122	0.0302
290.307	0.170747	0.153468	0.0919	0.155	0.123	0.0302
290.408	0.172304	0.155119	0.0939	0.156	0.125	0.0301
290.509	0.173768	0.156675	0.0959	0.158	0.127	0.03
290.61	0.175108	0.158108	0.0979	0.159	0.128	0.0297
290.712	0.176336	0.159429	0.0998	0.16	0.13	0.0294
290.813	0.177617	0.160803	0.102	0.162	0.132	0.0292
290.914	0.1789	0.162179	0.103	0.163	0.133	0.029
291.015	0.180057	0.16343	0.105	0.164	0.135	0.0287
291.116	0.18103	0.164496	0.107	0.166	0.136	0.0283
291.217	0.181811	0.16537	0.108	0.167	0.138	0.0278
291.318	0.182359	0.166012	0.11	0.168	0.139	0.027
291.419	0.18281	0.166555	0.111	0.169	0.14	0.0262
291.52	0.1833	0.167139	0.113	0.171	0.142	0.0255
291.621	0.1837	0.167633	0.114	0.172	0.143	0.0248
291.722	0.183978	0.168003	0.115	0.173	0.144	0.024
291.824	0.184202	0.168321	0.116	0.174	0.145	0.0232
291.925	0.184337	0.16855	0.117	0.175	0.146	0.0223
292.026	0.184371	0.168677	0.118	0.176	0.147	0.0214
292.127	0.184387	0.168786	0.119	0.178	0.148	0.0206
292.228	0.184313	0.168806	0.12	0.179	0.149	0.0197
292.329	0.184127	0.168713	0.12	0.18	0.15	0.0188
292.43	0.183941	0.168621	0.121	0.181	0.151	0.0179
292.531	0.18372	0.168493	0.121	0.182	0.151	0.0171
292.632	0.183355	0.168222	0.121	0.183	0.152	0.0161
292.733	0.182907	0.167868	0.121	0.184	0.153	0.0152
292.834	0.182478	0.167532	0.121	0.185	0.153	0.0143
292.936	0.181913	0.167061	0.121	0.186	0.154	0.0134
293.037	0.181045	0.166287	0.121	0.187	0.154	0.0122
293.138	0.180213	0.165548	0.121	0.188	0.154	0.0111
293.239	0.179626	0.165055	0.121	0.189	0.155	0.0103
293.34	0.179017	0.16454	0.12	0.19	0.155	0.00956
293.441	0.178257	0.163873	0.119	0.191	0.155	0.00872
293.542	0.177301	0.163011	0.119	0.192	0.155	0.00774
293.643	0.176202	0.162006	0.118	0.193	0.155	0.00667
293.744	0.175201	0.161099	0.117	0.194	0.155	0.00576
293.845	0.174299	0.160291	0.116	0.194	0.155	0.00499
293.946	0.173425	0.159511	0.115	0.195	0.155	0.00431
294.048	0.172708	0.158888	0.114	0.196	0.155	0.00382
294.149	0.171977	0.158251	0.113	0.197	0.155	0.00338
294.25	0.171006	0.157374	0.112	0.198	0.155	0.00274
294.351	0.169953	0.156415	0.11	0.199	0.154	0.00205
294.452	0.169197	0.155753	0.109	0.199	0.154	0.00171
294.553	0.168621	0.155271	0.107	0.2	0.154	0.00159
294.654	0.167795	0.154539	0.106	0.201	0.153	0.00125
294.755	0.166904	0.153742	0.104	0.202	0.153	0.00088
294.856	0.165981	0.152913	0.102	0.202	0.152	0.000511
294.957	0.164964	0.15199	0.101	0.203	0.152	7.79e-05
295.058	0.164084	0.151205	0.099	0.204	0.151	-0.00019
295.16	0.163286	0.1505	0.0972	0.205	0.151	-0.000353
295.261	0.162429	0.149738	0.0954	0.205	0.15	-0.000552
295.362	0.161538	0.148941	0.0935	0.206	0.15	-0.000764
295.463	0.160819	0.148316	0.0917	0.207	0.149	-0.000787
295.564	0.160336	0.147928	0.0898	0.207	0.148	-0.000558
295.665	0.159791	0.147477	0.0879	0.208	0.148	-0.000378
295.766	0.159019	0.146799	0.086	0.208	0.147	-0.000414
295.867	0.158141	0.146015	0.084	0.209	0.147	-0.000547
295.968	0.157246	0.145215	0.0821	0.21	0.146	-0.00069
296.069	0.156465	0.144527	0.0802	0.21	0.145	-0.000715
296.17	0.155697	0.143854	0.0783	0.211	0.145	-0.000724
296.272	0.15484	0.143092	0.0764	0.211	0.144	-0.000821
296.373	0.15402	0.142366	0.0745	0.212	0.143	-0.000881
296.474	0.153221	0.141661	0.0727	0.213	0.143	-0.000924
296.575	0.152461	0.140995	0.0708	0.213	0.142	-0.000931
296.676	0.151809	0.140438	0.069	0.214	0.141	-0.000836
296.777	0.151333	0.140057	0.0672	0.214	0.141	-0.000572
296.878	0.150808	0.139626	0.0654	0.215	0.14	-0.000366
296.979	0.150091	0.139004	0.0637	0.215	0.139	-0.000361
297.08	0.149523	0.138531	0.062	0.216	0.139	-0.000217
297.181	0.149102	0.138204	0.0603	0.216	0.138	6.06e-05
297.282	0.148626	0.137823	0.0587	0.216	0.138	0.000272
297.384	0.148038	0.137329	0.0571	0.217	0.137	0.000357
297.485	0.147263	0.136649	0.0556	0.217	0.136	0.000242
297.586	0.14651	0.135991	0.0541	0.218	0.136	0.000133
297.687	0.146071	0.135646	0.0526	0.218	0.135	0.000323
297.788	0.145906	0.135576	0.0512	0.218	0.135	0.000772
297.889	0.145703	0.135467	0.0499	0.219	0.134	0.00117
297.99	0.145323	0.135182	0.0485	0.219	0.134	0.00137
298.091	0.144922	0.134876	0.0473	0.219	0.133	0.00153
298.192	0.144351	0.1344	0.046	0.22	0.133	0.00151
298.293	0.143772	0.133916	0.0449	0.22	0.132	0.00146
298.394	0.143493	0.133731	0.0438	0.22	0.132	0.0017
298.496	0.143018	0.133351	0.0427	0.221	0.132	0.00173
298.597	0.142255	0.132683	0.0417	0.221	0.131	0.00145
298.698	0.141645	0.132167	0.0407	0.221	0.131	0.0013
298.799	0.141263	0.131881	0.0397	0.221	0.131	0.00138
298.9	0.140923	0.131635	0.0389	0.221	0.13	0.00147
299.001	0.140457	0.131264	0.038	0.222	0.13	0.00143
299.102	0.140009	0.130911	0.0372	0.222	0.13	0.00139
299.203	0.139503	0.1305	0.0365	0.222	0.129	0.00128
299.304	0.138986	0.130078	0.0358	0.222	0.129	0.00114
299.405	0.138828	0.130014	0.0351	0.222	0.129	0.00136
299.506	0.13871	0.129991	0.0345	0.222	0.128	0.00159
299.607	0.138389	0.129765	0.0339	0.222	0.128	0.00162
299.709	0.138173	0.129644	0.0334	0.222	0.128	0.00174
299.81	0.138192	0.129758	0.0329	0.222	0.128	0.00208
299.911	0.138302	0.129963	0.0324	0.222	0.127	0.0025
300.012	0.138353	0.130109	0.032	0.222	0.127	0.00286
300.113	0.138207	0.130058	0.0316	0.222	0.127	0.003
300.214	0.137982	0.129928	0.0313	0.222	0.127	0.00307
300.315	0.137996	0.130037	0.031	0.222	0.127	0.00336
300.416	0.138214	0.130351	0.0307	0.222	0.127	0.00385
300.517	0.138388	0.130619	0.0305	0.222	0.126	0.00428
300.618	0.138371	0.130698	0.0303	0.222	0.126	0.00452
300.719	0.138566	0.130988	0.0301	0.222	0.126	0.00497
300.821	0.138951	0.131467	0.0299	0.222	0.126	0.0056
300.922	0.13908	0.131692	0.0298	0.222	0.126	0.00597
301.023	0.139227	0.131934	0.0297	0.221	0.126	0.00635
301.124	0.139434	0.132236	0.0297	0.221	0.125	0.00678
301.225	0.139493	0.13239	0.0297	0.221	0.125	0.00707
301.326	0.139426	0.132418	0.0297	0.221	0.125	0.00722
301.427	0.139435	0.132522	0.0297	0.22	0.125	0.00744
301.528	0.139674	0.132857	0.0298	0.22	0.125	0.00789
301.629	0.1399	0.133178	0.0299	0.22	0.125	0.00832
301.73	0.1401	0.133473	0.03	0.219	0.125	0.00872
301.831	0.140419	0.133887	0.0302	0.219	0.125	0.00923
301.933	0.140786	0.134349	0.0304	0.219	0.125	0.00979
302.034	0.141178	0.134836	0.0306	0.218	0.124	0.0104
302.135	0.14157	0.135324	0.0308	0.218	0.124	0.0109
302.236	0.141869	0.135718	0.0311	0.218	0.124	0.0114
302.337	0.142037	0.135982	0.0314	0.217	0.124	0.0117
302.438	0.142164	0.136204	0.0317	0.217	0.124	0.012
302.539	0.142272	0.136407	0.0321	0.216	0.124	0.0123
302.64	0.142314	0.136544	0.0325	0.216	0.124	0.0125
302.741	0.142366	0.136692	0.0329	0.215	0.124	0.0127
302.842	0.142483	0.136904	0.0334	0.215	0.124	0.0129
302.943	0.142575	0.137091	0.0339	0.214	0.124	0.0131
303.045	0.142662	0.137273	0.0345	0.213	0.124	0.0133
303.146	0.14284	0.137547	0.0351	0.213	0.124	0.0136
303.247	0.142977	0.13778	0.0357	0.212	0.124	0.0138
303.348	0.143016	0.137914	0.0364	0.212	0.124	0.0139
303.449	0.143151	0.138144	0.0371	0.211	0.124	0.0141
303.55	0.143564	0.138652	0.0378	0.21	0.124	0.0145
303.651	0.14397	0.139154	0.0386	0.21	0.124	0.0149
303.752	0.144026	0.139305	0.0395	0.209	0.124	0.015
303.853	0.143981	0.139356	0.0404	0.209	0.124	0.0149
303.954	0.14416	0.139631	0.0413	0.208	0.125	0.0151
304.055	0.144347	0.139913	0.0423	0.207	0.125	0.0152
304.157	0.144273	0.139934	0.0433	0.206	0.125	0.015
304.258	0.144294	0.14005	0.0444	0.206	0.125	0.0149
304.359	0.144633	0.140485	0.0456	0.205	0.125	0.0151
304.46	0.14499	0.140937	0.0468	0.204	0.126	0.0153
304.561	0.145223	0.141266	0.0481	0.204	0.126	0.0154
304.662	0.145453	0.141591	0.0494	0.203	0.126	0.0154
304.763	0.145763	0.141997	0.0508	0.202	0.127	0.0155
304.864	0.146178	0.142507	0.0523	0.202	0.127	0.0156
304.965	0.146548	0.142973	0.0538	0.201	0.127	0.0157
305.066	0.146959	0.143479	0.0554	0.2	0.128	0.0157
305.167	0.147554	0.14417	0.057	0.199	0.128	0.0159
305.269	0.148319	0.14503	0.0587	0.199	0.129	0.0163
305.37	0.149242	0.146049	0.0605	0.198	0.129	0.0168
305.471	0.150066	0.146969	0.0624	0.197	0.13	0.0171
305.572	0.150826	0.147824	0.0643	0.197	0.13	0.0174
305.673	0.151513	0.148606	0.0663	0.196	0.131	0.0175
305.774	0.152106	0.149295	0.0683	0.195	0.132	0.0175
305.875	0.152813	0.150098	0.0705	0.195	0.133	0.0176
305.976	0.153434	0.150814	0.0727	0.194	0.133	0.0175
306.077	0.153962	0.151438	0.0749	0.193	0.134	0.0173
306.178	0.154704	0.152276	0.0772	0.193	0.135	0.0173
306.279	0.155673	0.153339	0.0796	0.192	0.136	0.0175
306.381	0.156614	0.154376	0.0821	0.191	0.137	0.0176
306.482	0.157383	0.15524	0.0846	0.191	0.138	0.0175
306.583	0.158091	0.156044	0.0872	0.19	0.139	0.0173
306.684	0.158943	0.156992	0.0898	0.19	0.14	0.0172
306.785	0.159893	0.158037	0.0925	0.189	0.141	0.0171
306.886	0.160874	0.159114	0.0953	0.189	0.142	0.0171
306.987	0.161833	0.160169	0.0981	0.188	0.143	0.017
307.088	0.162713	0.161144	0.101	0.188	0.144	0.0167
307.189	0.163705	0.162232	0.104	0.187	0.146	0.0166
307.29	0.164648	0.16327	0.107	0.187	0.147	0.0164
307.391	0.165418	0.164137	0.11	0.187	0.148	0.0159
307.493	0.166426	0.16524	0.113	0.186	0.15	0.0157
307.594	0.167518	0.166428	0.116	0.186	0.151	0.0155
307.695	0.168292	0.167297	0.119	0.186	0.152	0.015
307.796	0.168958	0.168058	0.122	0.185	0.154	0.0143
307.897	0.169722	0.168918	0.125	0.185	0.155	0.0137
307.998	0.170721	0.170013	0.128	0.185	0.157	0.0134
308.099	0.171861	0.171248	0.131	0.185	0.158	0.0131
308.2	0.172922	0.172405	0.135	0.185	0.16	0.0127
308.301	0.174136	0.173714	0.138	0.185	0.161	0.0125
308.402	0.175306	0.17498	0.141	0.185	0.163	0.0122
308.503	0.176176	0.175945	0.144	0.185	0.164	0.0116
308.605	0.177268	0.177133	0.147	0.185	0.166	0.0113
308.706	0.178442	0.178404	0.15	0.185	0.167	0.011
308.807	0.179346	0.179403	0.153	0.185	0.169	0.0104
308.908	0.180231	0.180383	0.156	0.185	0.171	0.00978
309.009	0.181153	0.181401	0.159	0.185	0.172	0.00922
309.11	0.182142	0.182485	0.162	0.186	0.174	0.00872
309.211	0.183262	0.183701	0.165	0.186	0.175	0.00836
309.312	0.184319	0.184854	0.167	0.186	0.177	0.00795
309.413	0.185084	0.185714	0.17	0.187	0.178	0.00725
309.514	0.185597	0.186323	0.173	0.187	0.18	0.00631
309.615	0.186188	0.18701	0.175	0.188	0.182	0.00547
309.717	0.187181	0.188098	0.178	0.188	0.183	0.00504
309.818	0.188309	0.189322	0.18	0.189	0.185	0.00477
309.919	0.1892	0.190308	0.182	0.19	0.186	0.00428
310.02	0.189905	0.19111	0.185	0.19	0.187	0.00363
310.121	0.190609	0.191908	0.187	0.191	0.189	0.00301
310.222	0.191486	0.192881	0.189	0.192	0.19	0.00258
310.323	0.192437	0.193929	0.19	0.193	0.192	0.00225
310.424	0.193265	0.194852	0.192	0.194	0.193	0.00183
310.525	0.194072	0.195755	0.194	0.195	0.194	0.00142
310.626	0.194976	0.196754	0.195	0.196	0.196	0.00114
310.727	0.195769	0.197642	0.197	0.197	0.197	0.000777
310.829	0.196394	0.198363	0.198	0.198	0.198	0.000282
310.93	0.197122	0.199186	0.199	0.2	0.199	-7.77e-05
311.031	0.19778	0.199941	0.2	0.201	0.2	-0.000472
311.132	0.198141	0.200397	0.201	0.202	0.202	-0.00113
311.233	0.198465	0.200817	0.202	0.204	0.203	-0.00179
311.334	0.198925	0.201372	0.202	0.205	0.204	-0.00228
311.435	0.19943	0.201972	0.203	0.207	0.205	-0.00269
311.536	0.199895	0.202534	0.203	0.208	0.206	-0.00311
311.637	0.200443	0.203177	0.203	0.21	0.207	-0.00341
311.738	0.201031	0.203861	0.203	0.212	0.208	-0.00364
311.839	0.201477	0.204403	0.203	0.213	0.208	-0.00398
311.941	0.201851	0.204872	0.203	0.215	0.209	-0.00437
312.042	0.202268	0.205385	0.203	0.217	0.21	-0.00468
312.143	0.202655	0.205867	0.202	0.219	0.211	-0.005
312.244	0.202955	0.206262	0.202	0.221	0.212	-0.00538
312.345	0.203183	0.206586	0.201	0.223	0.212	-0.00581
312.446	0.203265	0.206763	0.201	0.226	0.213	-0.00636
312.547	0.203408	0.207002	0.2	0.228	0.214	-0.00683
312.648	0.20384	0.20753	0.199	0.23	0.215	-0.007
312.749	0.20424	0.208025	0.198	0.232	0.215	-0.00718
312.85	0.204441	0.208322	0.197	0.235	0.216	-0.00755
312.951	0.204604	0.208581	0.196	0.237	0.217	-0.00795
313.053	0.204849	0.208921	0.195	0.24	0.217	-0.00826
313.154	0.205327	0.209494	0.193	0.242	0.218	-0.00833
313.255	0.20592	0.210182	0.192	0.245	0.218	-0.00828
313.356	0.206492	0.210851	0.191	0.247	0.219	-0.00825
313.457	0.207041	0.211495	0.189	0.25	0.22	-0.00824
313.558	0.207472	0.212021	0.188	0.253	0.22	-0.00836
313.659	0.207959	0.212604	0.186	0.256	0.221	-0.00843
313.76	0.208582	0.213322	0.185	0.259	0.222	-0.00837
313.861	0.209194	0.21403	0.183	0.261	0.222	-0.00833
313.962	0.209772	0.214703	0.182	0.264	0.223	-0.00834
314.063	0.210341	0.215368	0.18	0.267	0.224	-0.00838
314.165	0.210898	0.21602	0.179	0.27	0.224	-0.00844
314.266	0.21148	0.216697	0.177	0.273	0.225	-0.0085
314.367	0.212117	0.21743	0.175	0.277	0.226	-0.00853
314.468	0.212686	0.218095	0.174	0.28	0.227	-0.00864
314.569	0.213175	0.218679	0.172	0.283	0.228	-0.00886
314.67	0.2137	0.219299	0.171	0.286	0.228	-0.00907
314.771	0.21416	0.219855	0.169	0.289	0.229	-0.00937
314.872	0.21428	0.22007	0.168	0.292	0.23	-0.01
314.973	0.214278	0.220164	0.166	0.296	0.231	-0.0109
315.074	0.214574	0.220554	0.165	0.299	0.232	-0.0114
315.175	0.215241	0.221317	0.164	0.302	0.233	-0.0116
315.277	0.216042	0.222214	0.162	0.305	0.234	-0.0117
315.378	0.216789	0.223056	0.161	0.309	0.235	-0.0119
315.479	0.2178	0.224163	0.16	0.312	0.236	-0.0119
315.58	0.21916	0.225617	0.159	0.315	0.237	-0.0115
315.681	0.220688	0.227241	0.158	0.319	0.238	-0.011
315.782	0.222303	0.228951	0.157	0.322	0.239	-0.0104
315.883	0.223777	0.230521	0.156	0.325	0.241	-0.0101
315.984	0.225132	0.231971	0.155	0.328	0.242	-0.00982
316.085	0.226511	0.233445	0.155	0.331	0.243	-0.00958
316.186	0.227869	0.234898	0.154	0.335	0.244	-0.00939
316.287	0.229305	0.23643	0.153	0.338	0.246	-0.00915
316.389	0.23089	0.23811	0.153	0.341	0.247	-0.00878
316.49	0.232647	0.239962	0.153	0.344	0.248	-0.00825
316.591	0.234597	0.242008	0.152	0.347	0.25	-0.00755
316.692	0.236424	0.243929	0.152	0.35	0.251	-0.007
316.793	0.238007	0.245608	0.152	0.353	0.252	-0.0067
316.894	0.239527	0.247223	0.152	0.356	0.254	-0.00648
316.995	0.240895	0.248686	0.152	0.358	0.255	-0.00641
317.096	0.242188	0.250075	0.152	0.361	0.257	-0.00643
317.197	0.243577	0.251559	0.152	0.364	0.258	-0.00636
317.298	0.244876	0.252953	0.153	0.366	0.259	-0.00639
317.399	0.246036	0.254208	0.153	0.368	0.261	-0.00654
317.501	0.247647	0.255913	0.154	0.371	0.262	-0.00625
317.602	0.249803	0.258165	0.154	0.373	0.264	-0.0054
317.703	0.251712	0.26017	0.155	0.375	0.265	-0.00479
317.804	0.253395	0.261947	0.156	0.377	0.266	-0.00439
317.905	0.25517	0.263818	0.157	0.379	0.268	-0.00389
318.006	0.256978	0.26572	0.158	0.38	0.269	-0.00333
318.107	0.25875	0.267588	0.159	0.382	0.27	-0.00278
318.208	0.260242	0.269175	0.16	0.383	0.272	-0.00249
318.309	0.261333	0.27036	0.161	0.385	0.273	-0.00258
318.41	0.26238	0.271503	0.163	0.386	0.274	-0.00267
318.511	0.263721	0.272938	0.164	0.387	0.275	-0.00243
318.613	0.265178	0.274491	0.166	0.387	0.277	-0.00204
318.714	0.266517	0.275925	0.167	0.388	0.278	-0.00173
318.815	0.2677	0.277202	0.169	0.388	0.279	-0.00153
318.916	0.268854	0.278451	0.171	0.389	0.28	-0.00131
319.017	0.270084	0.279777	0.173	0.389	0.281	-0.00096
319.118	0.271428	0.281215	0.175	0.388	0.282	-0.000447
319.219	0.272799	0.282681	0.177	0.388	0.283	0.000148
319.32	0.274031	0.284008	0.179	0.387	0.283	0.000664
319.421	0.275261	0.285333	0.182	0.386	0.284	0.00124
319.522	0.27667	0.286837	0.184	0.385	0.285	0.00205
319.623	0.278248	0.288509	0.187	0.384	0.285	0.0031
319.724	0.2799	0.290256	0.19	0.382	0.286	0.00429
319.826	0.281332	0.291783	0.193	0.38	0.286	0.00533
319.927	0.282419	0.292965	0.195	0.378	0.287	0.0061
320.028	0.283515	0.294156	0.199	0.376	0.287	0.00695
320.129	0.284707	0.295443	0.202	0.373	0.287	0.00797
320.23	0.285747	0.296578	0.205	0.37	0.288	0.00891
320.331	0.286716	0.297641	0.208	0.367	0.288	0.00986
320.432	0.287575	0.298595	0.212	0.364	0.288	0.0108
320.533	0.288172	0.299286	0.216	0.36	0.288	0.0115
320.634	0.28861	0.299819	0.22	0.356	0.288	0.0122
320.735	0.288847	0.300151	0.224	0.351	0.287	0.0127
320.836	0.288864	0.300262	0.228	0.347	0.287	0.0131
320.938	0.288841	0.300334	0.232	0.342	0.287	0.0135
321.039	0.28877	0.300358	0.236	0.336	0.286	0.014
321.14	0.288405	0.300087	0.241	0.331	0.286	0.0142
321.241	0.287894	0.299671	0.246	0.325	0.285	0.0144
321.342	0.287516	0.299387	0.25	0.319	0.285	0.0148
321.443	0.287103	0.299069	0.255	0.312	0.284	0.0152
321.544	0.286657	0.298717	0.261	0.305	0.283	0.0157
321.645	0.286099	0.298254	0.266	0.298	0.282	0.0162
321.746	0.285106	0.297356	0.271	0.291	0.281	0.0163
321.847	0.283609	0.295953	0.277	0.283	0.28	0.016
321.948	0.281771	0.294209	0.283	0.275	0.279	0.0154
322.05	0.279766	0.292298	0.289	0.266	0.278	0.0147
322.151	0.277535	0.290163	0.295	0.257	0.276	0.0138
322.252	0.275133	0.287854	0.302	0.248	0.275	0.0129
322.353	0.272769	0.285585	0.308	0.239	0.273	0.0121
322.454	0.270477	0.283387	0.315	0.229	0.272	0.0114
322.555	0.268297	0.281301	0.322	0.219	0.27	0.0109
322.656	0.266193	0.279291	0.329	0.209	0.269	0.0106
322.757	0.264015	0.277208	0.336	0.198	0.267	0.0102
322.858	0.261962	0.27525	0.343	0.187	0.265	0.0101
322.959	0.260202	0.273584	0.351	0.176	0.263	0.0103
323.06	0.258565	0.272041	0.359	0.164	0.261	0.0107
323.162	0.256823	0.270393	0.367	0.152	0.259	0.0111
323.263	0.254834	0.268499	0.375	0.14	0.257	0.0113
323.364	0.25224	0.265999	0.383	0.127	0.255	0.0109
323.465	0.248668	0.262521	0.391	0.115	0.253	0.00968
323.566	0.244358	0.258305	0.399	0.102	0.251	0.00777
323.667	0.239736	0.253777	0.408	0.0884	0.248	0.00563
323.768	0.234999	0.249134	0.417	0.0748	0.246	0.00345
323.869	0.230243	0.244472	0.425	0.061	0.243	0.00134
323.97	0.22551	0.239833	0.434	0.047	0.241	-0.000671
324.071	0.220977	0.235394	0.443	0.0327	0.238	-0.00239
324.172	0.216996	0.231507	0.452	0.0182	0.235	-0.00348
324.274	0.213566	0.22817	0.461	0.00342	0.232	-0.00391
324.375	0.210517	0.225216	0.47	-0.0115	0.229	-0.00387
324.476	0.207857	0.222649	0.479	-0.0267	0.226	-0.00334
324.577	0.205333	0.22022	0.488	-0.042	0.223	-0.00257
324.678	0.202515	0.217495	0.496	-0.0575	0.219	-0.00197
324.779	0.198988	0.214062	0.505	-0.0732	0.216	-0.00197
324.88	0.194441	0.209609	0.514	-0.089	0.212	-0.00286
324.981	0.18913	0.204392	0.523	-0.105	0.209	-0.00439
325.082	0.183056	0.198412	0.531	-0.121	0.205	-0.00654
325.183	0.176116	0.191566	0.539	-0.137	0.201	-0.00941
325.284	0.168947	0.18449	0.547	-0.154	0.197	-0.0124
325.386	0.16198	0.177617	0.555	-0.17	0.193	-0.0149
325.487	0.155582	0.171313	0.563	-0.187	0.188	-0.0168
325.588	0.150373	0.166198	0.57	-0.203	0.183	-0.0173
325.689	0.146336	0.162254	0.577	-0.22	0.179	-0.0164
325.79	0.143105	0.159116	0.584	-0.237	0.174	-0.0145
325.891	0.140619	0.156724	0.59	-0.253	0.168	-0.0117
325.992	0.138633	0.154832	0.596	-0.27	0.163	-0.00817
326.093	0.136561	0.152853	0.601	-0.287	0.157	-0.00451
326.194	0.133924	0.150309	0.606	-0.303	0.151	-0.00118
326.295	0.130338	0.146817	0.611	-0.32	0.145	0.00144
326.396	0.125407	0.14198	0.615	-0.337	0.139	0.00296
326.498	0.119018	0.135684	0.618	-0.353	0.132	0.00327
326.599	0.111426	0.128186	0.621	-0.37	0.126	0.00265
326.7	0.103036	0.119889	0.623	-0.386	0.118	0.00149
326.801	0.0941772	0.111124	0.625	-0.403	0.111	0.000135
326.902	0.0853307	0.102371	0.625	-0.419	0.103	-0.000923
327.003	0.0772464	0.0943794	0.626	-0.435	0.0953	-0.000933
327.104	0.0703637	0.0875901	0.625	-0.451	0.087	0.000552
327.205	0.0646305	0.0819501	0.624	-0.467	0.0785	0.00348
327.306	0.0597267	0.0771395	0.622	-0.482	0.0696	0.00754
327.407	0.0553474	0.0728534	0.619	-0.498	0.0604	0.0124
327.508	0.0508161	0.0684153	0.615	-0.513	0.0509	0.0175
327.61	0.0451235	0.0628159	0.611	-0.528	0.0412	0.0216
327.711	0.0377393	0.0555249	0.605	-0.543	0.0311	0.0244
327.812	0.0282505	0.0461291	0.599	-0.558	0.0207	0.0254
327.913	0.0165275	0.0344992	0.592	-0.572	0.01	0.0245
328.014	0.0028876	0.0209523	0.584	-0.586	-0.000984	0.0219
328.115	-0.0123282	0.0058295	0.575	-0.6	-0.0123	0.0181
328.216	-0.0285248	-0.0102741	0.566	-0.614	-0.0238	0.0136
328.317	-0.0449566	-0.0266129	0.555	-0.627	-0.0357	0.00906
328.418	-0.0609016	-0.042465	0.544	-0.64	-0.0478	0.00532
328.519	-0.0756062	-0.0570767	0.532	-0.652	-0.0602	0.00308
328.62	-0.088475	-0.0698526	0.519	-0.665	-0.0728	0.00292
328.722	-0.0994057	-0.0806905	0.505	-0.677	-0.0856	0.00493
328.823	-0.109082	-0.0902737	0.491	-0.688	-0.0987	0.00843
328.924	-0.118594	-0.0996928	0.475	-0.699	-0.112	0.0123
329.025	-0.12866	-0.109666	0.459	-0.71	-0.125	0.0158
329.126	-0.140058	-0.120972	0.443	-0.721	-0.139	0.0181
329.227	-0.153684	-0.134504	0.425	-0.731	-0.153	0.0184
329.328	-0.169889	-0.150617	0.407	-0.741	-0.167	0.0162
329.429	-0.188356	-0.168992	0.388	-0.75	-0.181	0.0119
329.53	-0.208531	-0.189074	0.369	-0.759	-0.195	0.00591
329.631	-0.229676	-0.210126	0.349	-0.767	-0.209	-0.000937
329.732	-0.25047	-0.230828	0.329	-0.775	-0.223	-0.00739
329.834	-0.269857	-0.250123	0.308	-0.783	-0.238	-0.0124
329.935	-0.287353	-0.267526	0.286	-0.79	-0.252	-0.0156
330.036	-0.302441	-0.282521	0.265	-0.797	-0.266	-0.0163
330.137	-0.314813	-0.294801	0.243	-0.803	-0.28	-0.0144
330.238	-0.324739	-0.304635	0.22	-0.809	-0.294	-0.0101
330.339	-0.332901	-0.312704	0.198	-0.815	-0.308	-0.00422
330.44	-0.34057	-0.320281	0.175	-0.82	-0.322	0.00208
330.541	-0.349076	-0.328695	0.152	-0.824	-0.336	0.00738
330.642	-0.359116	-0.338643	0.129	-0.828	-0.35	0.011
330.743	-0.371293	-0.350727	0.106	-0.832	-0.363	0.0122
330.844	-0.385987	-0.365329	0.0832	-0.835	-0.376	0.0107
330.946	-0.403048	-0.382298	0.0602	-0.838	-0.389	0.00663
331.047	-0.421774	-0.400932	0.0373	-0.84	-0.402	0.000594
331.148	-0.441116	-0.420181	0.0145	-0.842	-0.414	-0.00635
331.249	-0.460077	-0.439051	-0.00803	-0.844	-0.426	-0.0132
331.35	-0.477435	-0.456317	-0.0304	-0.845	-0.437	-0.0188
331.451	-0.492027	-0.470817	-0.0525	-0.845	-0.449	-0.022
331.552	-0.503494	-0.482191	-0.0743	-0.845	-0.46	-0.0224
331.653	-0.511841	-0.490447	-0.0959	-0.845	-0.47	-0.0201
331.754	-0.516978	-0.495491	-0.117	-0.844	-0.481	-0.0149
331.855	-0.519217	-0.497639	-0.138	-0.843	-0.49	-0.00729
331.956	-0.519573	-0.497903	-0.158	-0.841	-0.5	0.00185
332.058	-0.519322	-0.49756	-0.178	-0.839	-0.509	0.0112
332.159	-0.519245	-0.497391	-0.198	-0.837	-0.517	0.0199
332.26	-0.520039	-0.498093	-0.217	-0.834	-0.525	0.0274
332.361	-0.522762	-0.500725	-0.236	-0.831	-0.533	0.0325
332.462	-0.527738	-0.50561	-0.254	-0.827	-0.541	0.0349
332.563	-0.534633	-0.512413	-0.272	-0.823	-0.547	0.035
332.664	-0.542937	-0.520625	-0.289	-0.819	-0.554	0.0333
332.765	-0.551754	-0.529351	-0.306	-0.814	-0.56	0.0306
332.866	-0.560256	-0.53776	-0.323	-0.809	-0.566	0.0279
332.967	-0.5675	-0.544913	-0.339	-0.803	-0.571	0.0261
333.068	-0.572526	-0.549848	-0.354	-0.797	-0.576	0.0261
333.17	-0.575038	-0.552269	-0.37	-0.791	-0.581	0.0282
333.271	-0.575265	-0.552404	-0.385	-0.785	-0.585	0.0323
333.372	-0.573618	-0.550666	-0.399	-0.778	-0.589	0.038
333.473	-0.570717	-0.547674	-0.413	-0.771	-0.592	0.0446
333.574	-0.567499	-0.544364	-0.427	-0.764	-0.596	0.0512
333.675	-0.564951	-0.541725	-0.441	-0.756	-0.599	0.0569
333.776	-0.564061	-0.540744	-0.454	-0.748	-0.601	0.0606
333.877	-0.565492	-0.542084	-0.468	-0.74	-0.604	0.0619
333.978	-0.569322	-0.545822	-0.481	-0.732	-0.606	0.0605
334.079	-0.575435	-0.551845	-0.494	-0.723	-0.608	0.0566
334.18	-0.583332	-0.55965	-0.506	-0.714	-0.61	0.0508
334.282	-0.592279	-0.568506	-0.519	-0.705	-0.612	0.0438
334.383	-0.601436	-0.577572	-0.532	-0.696	-0.614	0.0364
334.484	-0.609853	-0.585898	-0.544	-0.687	-0.616	0.0297
334.585	-0.61671	-0.592665	-0.557	-0.677	-0.617	0.0245
334.686	-0.621441	-0.597305	-0.57	-0.667	-0.619	0.0213
334.787	-0.624295	-0.600068	-0.583	-0.658	-0.62	0.02
334.888	-0.62552	-0.601202	-0.595	-0.648	-0.621	0.0202
334.989	-0.625276	-0.600868	-0.608	-0.637	-0.623	0.0219
335.09	-0.624484	-0.599985	-0.621	-0.627	-0.624	0.0242
335.191	-0.624023	-0.599433	-0.634	-0.617	-0.626	0.0261
335.292	-0.624566	-0.599885	-0.648	-0.606	-0.627	0.0271
335.394	-0.626769	-0.601998	-0.661	-0.596	-0.628	0.0264
335.495	-0.63075	-0.605888	-0.675	-0.585	-0.63	0.024
335.596	-0.636388	-0.611436	-0.689	-0.574	-0.631	0.02
335.697	-0.64378	-0.618737	-0.702	-0.564	-0.633	0.0143
335.798	-0.6525	-0.627367	-0.716	-0.553	-0.635	0.00729
335.899	-0.661547	-0.636323	-0.731	-0.542	-0.636	1.36e-05
336	-0.670261	-0.644947	-0.745	-0.531	-0.638	-0.00688
336.101	-0.678372	-0.652967	-0.759	-0.52	-0.64	-0.0131
336.202	-0.685445	-0.65995	-0.774	-0.51	-0.642	-0.0183
336.303	-0.691211	-0.665626	-0.788	-0.499	-0.644	-0.0221
336.404	-0.695522	-0.669847	-0.803	-0.488	-0.645	-0.0244
336.506	-0.69823	-0.672464	-0.817	-0.477	-0.647	-0.0252
336.607	-0.699765	-0.673909	-0.832	-0.466	-0.649	-0.0247
336.708	-0.700545	-0.6746	-0.846	-0.456	-0.651	-0.0236
336.809	-0.700878	-0.674842	-0.861	-0.445	-0.653	-0.022
336.91	-0.701305	-0.675179	-0.875	-0.434	-0.655	-0.0205
337.011	-0.702266	-0.67605	-0.889	-0.424	-0.656	-0.0196
337.112	-0.70363	-0.677325	-0.903	-0.414	-0.658	-0.0193
337.213	-0.704846	-0.67845	-0.916	-0.403	-0.66	-0.0189
337.314	-0.705885	-0.6794	-0.929	-0.393	-0.661	-0.0184
337.415	-0.70691	-0.680335	-0.942	-0.383	-0.662	-0.0181
337.516	-0.707526	-0.680862	-0.954	-0.373	-0.663	-0.0175
337.618	-0.707411	-0.680657	-0.966	-0.363	-0.664	-0.0164
337.719	-0.706544	-0.6797	-0.977	-0.353	-0.665	-0.0148
337.82	-0.704909	-0.677975	-0.988	-0.343	-0.665	-0.0126
337.921	-0.702503	-0.67548	-0.997	-0.334	-0.666	-0.00994
338.022	-0.699433	-0.67232	-1.01	-0.324	-0.665	-0.00687
338.123	-0.696026	-0.668823	-1.02	-0.315	-0.665	-0.00376
338.224	-0.692463	-0.665171	-1.02	-0.306	-0.664	-0.000807
338.325	-0.688714	-0.661333	-1.03	-0.297	-0.663	0.00199
338.426	-0.685046	-0.657575	-1.04	-0.288	-0.662	0.00436
338.527	-0.6817	-0.65414	-1.04	-0.279	-0.66	0.00604
338.628	-0.678307	-0.650657	-1.05	-0.27	-0.658	0.00738
338.729	-0.67454	-0.646801	-1.05	-0.262	-0.655	0.00869
338.831	-0.670484	-0.642656	-1.05	-0.254	-0.653	0.00989
338.932	-0.666087	-0.63817	-1.05	-0.245	-0.649	0.011
339.033	-0.660856	-0.63285	-1.05	-0.237	-0.645	0.0125
339.134	-0.654303	-0.626208	-1.05	-0.23	-0.641	0.015
339.235	-0.646627	-0.618443	-1.05	-0.222	-0.637	0.0181
339.336	-0.638229	-0.609956	-1.05	-0.214	-0.631	0.0214
339.437	-0.629337	-0.600975	-1.04	-0.207	-0.626	0.0249
339.538	-0.620342	-0.591891	-1.04	-0.2	-0.62	0.028
339.639	-0.611523	-0.582984	-1.03	-0.193	-0.613	0.0305
339.74	-0.602681	-0.574053	-1.03	-0.186	-0.607	0.0326
339.841	-0.593337	-0.56462	-1.02	-0.179	-0.599	0.0347
339.943	-0.583478	-0.554672	-1.01	-0.173	-0.592	0.037
340.044	-0.573646	-0.544752	-1	-0.167	-0.584	0.0388
340.145	-0.563946	-0.534963	-0.99	-0.16	-0.575	0.0401
340.246	-0.553849	-0.524778	-0.978	-0.154	-0.566	0.0414
340.347	-0.543413	-0.514253	-0.965	-0.149	-0.557	0.0427
340.448	-0.533232	-0.503983	-0.952	-0.143	-0.547	0.0434
340.549	-0.523249	-0.493912	-0.938	-0.137	-0.538	0.0436
340.65	-0.51331	-0.483884	-0.923	-0.132	-0.527	0.0434
340.751	-0.503529	-0.474015	-0.907	-0.127	-0.517	0.0428
340.852	-0.493777	-0.464175	-0.89	-0.122	-0.506	0.0418
340.953	-0.484136	-0.454446	-0.873	-0.117	-0.495	0.0405
341.055	-0.47487	-0.445092	-0.855	-0.112	-0.484	0.0387
341.156	-0.465647	-0.43578	-0.837	-0.107	-0.472	0.0365
341.257	-0.456099	-0.426144	-0.818	-0.103	-0.461	0.0345
341.358	-0.446577	-0.416534	-0.799	-0.0986	-0.449	0.0324
341.459	-0.437209	-0.407079	-0.78	-0.0944	-0.437	0.0299
341.56	-0.427741	-0.397522	-0.76	-0.0904	-0.425	0.0275
341.661	-0.418191	-0.387884	-0.739	-0.0865	-0.413	0.025
341.762	-0.408461	-0.378066	-0.719	-0.0827	-0.401	0.0227
341.863	-0.398551	-0.368069	-0.698	-0.0791	-0.389	0.0205
341.964	-0.388626	-0.358056	-0.677	-0.0756	-0.376	0.0184
342.065	-0.378597	-0.347939	-0.656	-0.0722	-0.364	0.0163
342.167	-0.368709	-0.337963	-0.635	-0.0689	-0.352	0.0142
342.268	-0.35903	-0.328197	-0.614	-0.0657	-0.34	0.0119
342.369	-0.349233	-0.318313	-0.594	-0.0627	-0.328	0.00981
342.47	-0.339346	-0.308338	-0.573	-0.0598	-0.316	0.00791
342.571	-0.329464	-0.298369	-0.552	-0.057	-0.304	0.00612
342.672	-0.319581	-0.288398	-0.531	-0.0543	-0.293	0.00448
342.773	-0.309897	-0.278627	-0.511	-0.0517	-0.281	0.00279
342.874	-0.300509	-0.269151	-0.491	-0.0492	-0.27	0.000976
342.975	-0.291121	-0.259677	-0.471	-0.0468	-0.259	-0.000646
343.076	-0.281796	-0.250264	-0.452	-0.0445	-0.248	-0.00213
343.177	-0.272861	-0.241241	-0.433	-0.0423	-0.237	-0.00378
343.279	-0.26417	-0.232463	-0.414	-0.0402	-0.227	-0.00545
343.38	-0.255435	-0.223642	-0.395	-0.0382	-0.217	-0.00684
343.481	-0.24671	-0.21483	-0.377	-0.0363	-0.207	-0.008
343.582	-0.238186	-0.206218	-0.36	-0.0344	-0.197	-0.00909
343.683	-0.229872	-0.197818	-0.343	-0.0326	-0.188	-0.0101
343.784	-0.221688	-0.189547	-0.326	-0.0309	-0.179	-0.011
343.885	-0.213652	-0.181424	-0.31	-0.0293	-0.17	-0.0118
343.986	-0.205846	-0.173531	-0.294	-0.0278	-0.161	-0.0125
344.087	-0.198294	-0.165893	-0.279	-0.0263	-0.153	-0.0132
344.188	-0.191022	-0.158533	-0.264	-0.0249	-0.145	-0.0139
344.289	-0.183855	-0.151281	-0.25	-0.0236	-0.137	-0.0144
344.391	-0.176908	-0.144247	-0.236	-0.0223	-0.129	-0.0149
344.492	-0.170629	-0.137881	-0.223	-0.0211	-0.122	-0.0157
344.593	-0.164708	-0.131874	-0.211	-0.0199	-0.115	-0.0166
344.694	-0.158909	-0.125989	-0.198	-0.0188	-0.109	-0.0174
344.795	-0.153374	-0.120368	-0.187	-0.0177	-0.102	-0.0181
344.896	-0.147931	-0.114838	-0.176	-0.0167	-0.0962	-0.0186
344.997	-0.142595	-0.109415	-0.165	-0.0158	-0.0904	-0.019
345.098	-0.137592	-0.104327	-0.155	-0.0149	-0.0848	-0.0195
345.199	-0.132967	-0.0996156	-0.145	-0.014	-0.0796	-0.0201
345.3	-0.128519	-0.0950816	-0.136	-0.0132	-0.0745	-0.0205
345.401	-0.12408	-0.0905562	-0.127	-0.0124	-0.0698	-0.0208
345.503	-0.119859	-0.0862491	-0.119	-0.0117	-0.0652	-0.021
345.604	-0.11598	-0.0822843	-0.111	-0.011	-0.0609	-0.0214
345.705	-0.112319	-0.0785374	-0.103	-0.0104	-0.0568	-0.0217
345.806	-0.108878	-0.0750111	-0.0962	-0.00974	-0.053	-0.022
345.907	-0.10554	-0.0715872	-0.0895	-0.00915	-0.0493	-0.0223
346.008	-0.102249	-0.0682101	-0.0832	-0.00859	-0.0459	-0.0223
346.109	-0.0990382	-0.0649138	-0.0772	-0.00806	-0.0427	-0.0223
346.21	-0.0959649	-0.0617549	-0.0716	-0.00757	-0.0396	-0.0222
346.311	-0.0931708	-0.0588754	-0.0664	-0.0071	-0.0367	-0.0221
346.412	-0.090775	-0.056394	-0.0614	-0.00665	-0.034	-0.0224
346.513	-0.0887573	-0.0542909	-0.0568	-0.00623	-0.0315	-0.0228
346.615	-0.0866555	-0.0521038	-0.0524	-0.00584	-0.0291	-0.023
346.716	-0.0843132	-0.0496762	-0.0484	-0.00547	-0.0269	-0.0228
346.817	-0.0821224	-0.0474001	-0.0446	-0.00512	-0.0249	-0.0225
346.918	-0.0803364	-0.045529	-0.041	-0.00479	-0.0229	-0.0226
347.019	-0.0787935	-0.0439009	-0.0378	-0.00448	-0.0211	-0.0228
347.12	-0.0771316	-0.0421539	-0.0347	-0.00418	-0.0194	-0.0227
347.221	-0.0756352	-0.0405725	-0.0318	-0.00391	-0.0179	-0.0227
347.322	-0.0744824	-0.0393347	-0.0292	-0.00365	-0.0164	-0.0229
347.423	-0.0732826	-0.03805	-0.0267	-0.00341	-0.0151	-0.023
347.524	-0.0720515	-0.0367341	-0.0245	-0.00318	-0.0138	-0.0229
347.625	-0.0707858	-0.0353835	-0.0223	-0.00296	-0.0127	-0.0227
347.727	-0.0695658	-0.0340789	-0.0204	-0.00276	-0.0116	-0.0225
347.828	-0.0685045	-0.0329329	-0.0186	-0.00257	-0.0106	-0.0223
347.929	-0.0673722	-0.031716	-0.017	-0.0024	-0.00968	-0.022
348.03	-0.0662808	-0.0305399	-0.0154	-0.00223	-0.00883	-0.0217
348.131	-0.0653423	-0.029517	-0.014	-0.00208	-0.00805	-0.0215
348.232	-0.0644782	-0.0285684	-0.0127	-0.00193	-0.00734	-0.0212
348.333	-0.0637721	-0.0277779	-0.0116	-0.0018	-0.00668	-0.0211
348.434	-0.0631982	-0.0271197	-0.0105	-0.00167	-0.00607	-0.021
348.535	-0.062602	-0.0264392	-0.00949	-0.00155	-0.00552	-0.0209
348.636	-0.0618544	-0.0256074	-0.00858	-0.00144	-0.00501	-0.0206
348.737	-0.060988	-0.0246568	-0.00775	-0.00134	-0.00454	-0.0201
348.839	-0.0601851	-0.0237698	-0.007	-0.00124	-0.00412	-0.0197
348.94	-0.0594761	-0.0229768	-0.00631	-0.00115	-0.00373	-0.0192
349.041	-0.0587763	-0.022193	-0.00568	-0.00107	-0.00337	-0.0188
349.142	-0.0580293	-0.021362	-0.00511	-0.000987	-0.00305	-0.0183
349.243	-0.0573489	-0.0205978	-0.0046	-0.000914	-0.00276	-0.0178
349.344	-0.0568763	-0.0200414	-0.00413	-0.000846	-0.00249	-0.0176
349.445	-0.0563787	-0.0194601	-0.0037	-0.000783	-0.00224	-0.0172
349.546	-0.0557272	-0.0187249	-0.00332	-0.000724	-0.00202	-0.0167
349.647	-0.0552399	-0.018154	-0.00297	-0.000669	-0.00182	-0.0163
349.748	-0.0549541	-0.0177846	-0.00266	-0.000618	-0.00164	-0.0161
349.849	-0.0546291	-0.0173761	-0.00237	-0.000571	-0.00147	-0.0159
349.951	-0.0543447	-0.0170082	-0.00212	-0.000527	-0.00132	-0.0157
350.052	-0.0541567	-0.0167369	-0.00189	-0.000487	-0.00119	-0.0155
350.153	-0.0539425	-0.0164393	-0.00168	-0.000449	-0.00107	-0.0154
350.254	-0.0537016	-0.0161152	-0.0015	-0.000414	-0.000955	-0.0152
350.355	-0.0533524	-0.0156828	-0.00133	-0.000381	-0.000856	-0.0148
350.456	-0.0529077	-0.0151549	-0.00118	-0.000351	-0.000766	-0.0144
350.557	-0.0525174	-0.0146815	-0.00105	-0.000324	-0.000685	-0.014
350.658	-0.0522258	-0.0143069	-0.000928	-0.000298	-0.000613	-0.0137
350.759	-0.0519493	-0.0139475	-0.000821	-0.000274	-0.000548	-0.0134
350.86	-0.0517404	-0.0136557	-0.000726	-0.000252	-0.000489	-0.0132
350.961	-0.0517131	-0.0135456	-0.000641	-0.000232	-0.000437	-0.0131
351.063	-0.0516027	-0.0133524	-0.000566	-0.000213	-0.000389	-0.013
351.164	-0.0514227	-0.0130897	-0.000499	-0.000195	-0.000347	-0.0127
351.265	-0.0512741	-0.0128585	-0.000439	-0.000179	-0.000309	-0.0125
351.366	-0.050977	-0.0124788	-0.000387	-0.000165	-0.000276	-0.0122
351.467	-0.0507488	-0.0121681	-0.00034	-0.000151	-0.000245	-0.0119
351.568	-0.0507321	-0.0120689	-0.000298	-0.000138	-0.000218	-0.0119
351.669	-0.0504135	-0.011668	-0.000262	-0.000127	-0.000194	-0.0115
351.77	-0.0497224	-0.0108945	-0.000229	-0.000116	-0.000173	-0.0107
351.871	-0.0491854	-0.0102752	-0.000201	-0.000106	-0.000153	-0.0101
351.972	-0.0487029	-0.0097105	-0.000175	-9.73e-05	-0.000136	-0.00957
352.073	-0.0481254	-0.0090509	-0.000153	-8.9e-05	-0.000121	-0.00893
352.175	-0.047734	-0.0085774	-0.000134	-8.14e-05	-0.000108	-0.00847
352.276	-0.047471	-0.0082324	-0.000116	-7.44e-05	-9.54e-05	-0.00814
352.377	-0.047114	-0.0077935	-0.000101	-6.8e-05	-8.47e-05	-0.00771
352.478	-0.0467363	-0.0073339	-8.82e-05	-6.21e-05	-7.51e-05	-0.00726
352.579	-0.0464354	-0.0069511	-7.67e-05	-5.66e-05	-6.67e-05	-0.00688
352.68	-0.0461506	-0.0065846	-6.66e-05	-5.17e-05	-5.91e-05	-0.00653
352.781	-0.0459011	-0.0062534	-5.77e-05	-4.71e-05	-5.24e-05	-0.0062
352.882	-0.0457311	-0.0060017	-5e-05	-4.3e-05	-4.65e-05	-0.00596
352.983	-0.0456553	-0.0058445	-4.33e-05	-3.91e-05	-4.12e-05	-0.0058
353.084	-0.0457284	-0.005836	-3.74e-05	-3.56e-05	-3.65e-05	-0.0058
353.185	-0.0459033	-0.0059295	-3.23e-05	-3.24e-05	-3.24e-05	-0.0059
353.287	-0.0461189	-0.0060637	-2.79e-05	-2.95e-05	-2.87e-05	-0.00603
353.388	-0.0462678	-0.0061313	-2.4e-05	-2.69e-05	-2.54e-05	-0.00611
353.489	-0.0464579	-0.0062402	-2.07e-05	-2.44e-05	-2.26e-05	-0.00622
353.59	-0.0468412	-0.0065424	-1.78e-05	-2.22e-05	-2e-05	-0.00652
353.691	-0.0470612	-0.0066812	-1.53e-05	-2.01e-05	-1.77e-05	-0.00666
353.792	-0.0470077	-0.0065467	-1.31e-05	-1.83e-05	-1.57e-05	-0.00653
353.893	-0.0469723	-0.0064303	-1.13e-05	-1.66e-05	-1.39e-05	-0.00642
353.994	-0.0470258	-0.006403	-9.65e-06	-1.51e-05	-1.24e-05	-0.00639
354.095	-0.0470356	-0.0063319	-8.26e-06	-1.37e-05	-1.1e-05	-0.00632
354.196	-0.0470317	-0.0062472	-7.06e-06	-1.24e-05	-9.72e-06	-0.00624
354.297	-0.0469996	-0.0061344	-6.03e-06	-1.12e-05	-8.62e-06	-0.00613
354.399	-0.0470062	-0.0060604	-5.14e-06	-1.02e-05	-7.65e-06	-0.00605
354.5	-0.0471643	-0.006138	-4.38e-06	-9.19e-06	-6.79e-06	-0.00613
354.601	-0.0470882	-0.0059813	-3.73e-06	-8.31e-06	-6.02e-06	-0.00598
354.702	-0.0467432	-0.005556	-3.18e-06	-7.52e-06	-5.35e-06	-0.00555
354.803	-0.0466006	-0.0053329	-2.7e-06	-6.79e-06	-4.75e-06	-0.00533
354.904	-0.0467508	-0.0054028	-2.29e-06	-6.14e-06	-4.21e-06	-0.0054
355.005	-0.0468819	-0.0054537	-1.94e-06	-5.54e-06	-3.74e-06	-0.00545
355.106	-0.0469158	-0.0054074	-1.65e-06	-5e-06	-3.33e-06	-0.0054
355.207	-0.0469329	-0.0053445	-1.39e-06	-4.52e-06	-2.95e-06	-0.00534
355.308	-0.0471043	-0.0054358	-1.18e-06	-4.07e-06	-2.63e-06	-0.00543
355.409	-0.0475568	-0.0058083	-9.95e-07	-3.67e-06	-2.33e-06	-0.00581
355.511	-0.047833	-0.0060047	-8.39e-07	-3.31e-06	-2.07e-06	-0.006
355.612	-0.047605	-0.0056969	-7.07e-07	-2.98e-06	-1.84e-06	-0.0057
355.713	-0.047229	-0.0052411	-5.96e-07	-2.68e-06	-1.64e-06	-0.00524
355.814	-0.0471346	-0.0050671	-5.01e-07	-2.41e-06	-1.46e-06	-0.00507
355.915	-0.0472289	-0.0050817	-4.21e-07	-2.17e-06	-1.3e-06	-0.00508
356.016	-0.0472834	-0.0050567	-3.53e-07	-1.95e-06	-1.15e-06	-0.00506
356.117	-0.0474522	-0.0051461	-2.96e-07	-1.75e-06	-1.03e-06	-0.00515
356.218	-0.0477816	-0.005396	-2.48e-07	-1.58e-06	-9.12e-07	-0.0054
356.319	-0.0479843	-0.0055194	-2.08e-07	-1.42e-06	-8.12e-07	-0.00552
356.42	-0.0482562	-0.0057121	-1.74e-07	-1.27e-06	-7.22e-07	-0.00571
356.521	-0.0487583	-0.0061349	-1.45e-07	-1.14e-06	-6.42e-07	-0.00613
356.623	-0.0490464	-0.0063439	-1.21e-07	-1.02e-06	-5.72e-07	-0.00634
356.724	-0.049157	-0.0063755	-1.01e-07	-9.16e-07	-5.09e-07	-0.00637
356.825	-0.0493862	-0.0065257	-8.41e-08	-8.21e-07	-4.52e-07	-0.00653
356.926	-0.0496394	-0.0067	-6.99e-08	-7.35e-07	-4.03e-07	-0.0067
357.027	-0.0499676	-0.0069494	-5.81e-08	-6.58e-07	-3.58e-07	-0.00695
357.128	-0.0504667	-0.0073697	-4.82e-08	-5.89e-07	-3.19e-07	-0.00737
357.229	-0.0508473	-0.0076717	-4e-08	-5.27e-07	-2.83e-07	-0.00767
357.33	-0.0510499	-0.0077956	-3.32e-08	-4.71e-07	-2.52e-07	-0.0078
357.431	-0.0513615	-0.0080286	-2.74e-08	-4.21e-07	-2.24e-07	-0.00803
357.532	-0.0518186	-0.0084073	-2.27e-08	-3.76e-07	-1.99e-07	-0.00841
357.633	-0.0522661	-0.0087764	-1.87e-08	-3.35e-07	-1.77e-07	-0.00878
357.734	-0.0526593	-0.0090913	-1.55e-08	-2.99e-07	-1.57e-07	-0.00909
357.836	-0.0528905	-0.0092442	-1.27e-08	-2.67e-07	-1.4e-07	-0.00924
357.937	-0.0528839	-0.0091594	-1.05e-08	-2.38e-07	-1.24e-07	-0.00916
358.038	-0.0529173	-0.0091147	-8.64e-09	-2.12e-07	-1.1e-07	-0.00911
358.139	-0.0531947	-0.009314	-7.1e-09	-1.89e-07	-9.8e-08	-0.00931
358.24	-0.0534763	-0.0095177	-5.83e-09	-1.68e-07	-8.7e-08	-0.00952
358.341	-0.0534651	-0.0094285	-4.78e-09	-1.5e-07	-7.73e-08	-0.00943
358.442	-0.0533317	-0.0092173	-3.92e-09	-1.33e-07	-6.86e-08	-0.00922
358.543	-0.0534386	-0.0092465	-3.21e-09	-1.18e-07	-6.08e-08	-0.00925
358.644	-0.0536095	-0.0093397	-2.62e-09	-1.05e-07	-5.4e-08	-0.00934
358.745	-0.0535864	-0.0092389	-2.14e-09	-9.35e-08	-4.78e-08	-0.00924
358.846	-0.0535051	-0.0090801	-1.75e-09	-8.31e-08	-4.24e-08	-0.00908
358.948	-0.053416	-0.0089136	-1.42e-09	-7.37e-08	-3.76e-08	-0.00891
359.049	-0.0531881	-0.0086083	-1.16e-09	-6.54e-08	-3.33e-08	-0.00861
359.15	-0.0528778	-0.0082207	-9.44e-10	-5.8e-08	-2.95e-08	-0.00822
359.251	-0.0528368	-0.0081025	-7.67e-10	-5.14e-08	-2.61e-08	-0.0081
359.352	-0.0529949	-0.0081834	-6.23e-10	-4.56e-08	-2.31e-08	-0.00818
359.453	-0.0530714	-0.0081828	-5.05e-10	-4.04e-08	-2.04e-08	-0.00818
359.554	-0.0531526	-0.008187	-4.09e-10	-3.57e-08	-1.81e-08	-0.00819
359.655	-0.0532287	-0.0081862	-3.31e-10	-3.16e-08	-1.6e-08	-0.00819
359.756	-0.0533555	-0.0082361	-2.68e-10	-2.8e-08	-1.41e-08	-0.00824
359.857	-0.05363	-0.0084338	-2.17e-10	-2.47e-08	-1.25e-08	-0.00843
359.958	-0.0539249	-0.008652	-1.75e-10	-2.19e-08	-1.1e-08	-0.00865
360.06	-0.0540651	-0.0087156	-1.41e-10	-1.93e-08	-9.72e-09	-0.00872
360.161	-0.0541058	-0.0086797	-1.13e-10	-1.7e-08	-8.58e-09	-0.00868
360.262	-0.0543201	-0.0088175	-9.13e-11	-1.5e-08	-7.57e-09	-0.00882
360.363	-0.0545671	-0.0089881	-7.34e-11	-1.33e-08	-6.67e-09	-0.00899
360.464	-0.0545528	-0.0088975	-5.9e-11	-1.17e-08	-5.88e-09	-0.0089
360.565	-0.0545536	-0.008822	-4.73e-11	-1.03e-08	-5.18e-09	-0.00882
360.666	-0.0547812	-0.0089734	-3.79e-11	-9.08e-09	-4.56e-09	-0.00897
360.767	-0.0548877	-0.0090038	-3.03e-11	-8e-09	-4.01e-09	-0.009
360.868	-0.0547975	-0.0088376	-2.43e-11	-7.04e-09	-3.53e-09	-0.00884
360.969	-0.0548077	-0.0087718	-1.94e-11	-6.19e-09	-3.11e-09	-0.00877
361.07	-0.0550534	-0.0089417	-1.55e-11	-5.45e-09	-2.73e-09	-0.00894
361.172	-0.0553624	-0.0091748	-1.23e-11	-4.79e-09	-2.4e-09	-0.00917
361.273	-0.0554871	-0.0092239	-9.83e-12	-4.21e-09	-2.11e-09	-0.00922
361.374	-0.0553549	-0.009016	-7.83e-12	-3.7e-09	-1.85e-09	-0.00902
361.475	-0.0551066	-0.0086921	-6.22e-12	-3.24e-09	-1.63e-09	-0.00869
361.576	-0.0550546	-0.0085647	-4.94e-12	-2.85e-09	-1.43e-09	-0.00856
361.677	-0.0550203	-0.008455	-3.92e-12	-2.5e-09	-1.25e-09	-0.00845
361.778	-0.0547336	-0.0080929	-3.1e-12	-2.19e-09	-1.1e-09	-0.00809
361.879	-0.0544921	-0.0077762	-2.47e-12	-1.92e-09	-9.6e-10	-0.00778
361.98	-0.0544153	-0.0076243	-1.94e-12	-1.68e-09	-8.41e-10	-0.00762
362.081	-0.0543958	-0.0075296	-1.53e-12	-1.47e-09	-7.36e-10	-0.00753
362.182	-0.0543011	-0.0073599	-1.22e-12	-1.29e-09	-6.44e-10	-0.00736
362.284	-0.0541091	-0.0070929	-9.59e-13	-1.13e-09	-5.63e-10	-0.00709
362.385	-0.0540591	-0.0069681	-7.55e-13	-9.84e-10	-4.93e-10	-0.00697
362.486	-0.0541952	-0.0070294	-5.92e-13	-8.6e-10	-4.3e-10	-0.00703
362.587	-0.0543286	-0.0070881	-4.69e-13	-7.52e-10	-3.76e-10	-0.00709
362.688	-0.0543584	-0.0070433	-3.67e-13	-6.56e-10	-3.28e-10	-0.00704
362.789	-0.0544473	-0.0070577	-2.65e-13	-5.73e-10	-2.87e-10	-0.00706
362.89	-0.0546653	-0.0072012	-2.24e-13	-5e-10	-2.5e-10	-0.0072
362.991	-0.0548458	-0.0073073	-1.84e-13	-4.36e-10	-2.18e-10	-0.00731
363.092	-0.0549323	-0.0073195	-1.43e-13	-3.8e-10	-1.9e-10	-0.00732
363.193	-0.0550574	-0.0073704	-1.02e-13	-3.31e-10	-1.66e-10	-0.00737
363.294	-0.0552076	-0.0074464	-8.16e-14	-2.88e-10	-1.44e-10	-0.00745
363.396	-0.0551972	-0.007362	-6.12e-14	-2.51e-10	-1.25e-10	-0.00736
363.497	-0.0551971	-0.0072879	-4.08e-14	-2.18e-10	-1.09e-10	-0.00729
363.598	-0.0553135	-0.0073304	-4.08e-14	-1.9e-10	-9.49e-11	-0.00733
363.699	-0.0553473	-0.0072904	-4.08e-14	-1.65e-10	-8.25e-11	-0.00729
363.8	-0.0552812	-0.0071506	-2.04e-14	-1.43e-10	-7.17e-11	-0.00715
363.901	-0.0552165	-0.0070122	-2.04e-14	-1.25e-10	-6.23e-11	-0.00701
364.002	-0.055268	-0.0069902	-2.04e-14	-1.08e-10	-5.41e-11	-0.00699
364.103	-0.055413	-0.0070617	-2.04e-14	-9.38e-11	-4.69e-11	-0.00706
364.204	-0.0555003	-0.0070755	-2.04e-14	-8.14e-11	-4.07e-11	-0.00708
364.305	-0.055509	-0.0070109	-2.04e-14	-7.06e-11	-3.53e-11	-0.00701
364.406	-0.0554168	-0.0068455	0	-6.11e-11	-3.06e-11	-0.00685
364.508	-0.0552295	-0.006585	0	-5.3e-11	-2.65e-11	-0.00658
364.609	-0.0550664	-0.0063488	0	-4.59e-11	-2.29e-11	-0.00635
364.71	-0.0550752	-0.0062847	0	-3.97e-11	-1.98e-11	-0.00628
364.811	-0.0551755	-0.006312	0	-3.43e-11	-1.72e-11	-0.00631
364.912	-0.0551764	-0.0062401	0	-2.97e-11	-1.49e-11	-0.00624
365.013	-0.05514	-0.0061309	0	-2.57e-11	-1.28e-11	-0.00613
365.114	-0.0550527	-0.005971	0	-2.22e-11	-1.11e-11	-0.00597
365.215	-0.0550184	-0.005864	0	-1.92e-11	-9.57e-12	-0.00586
365.316	-0.0550054	-0.0057786	0	-1.65e-11	-8.26e-12	-0.00578
365.417	-0.0548321	-0.0055328	0	-1.43e-11	-7.14e-12	-0.00553
365.518	-0.0546355	-0.0052639	0	-1.23e-11	-6.14e-12	-0.00526
365.62	-0.054475	-0.0050311	0	-1.06e-11	-5.3e-12	-0.00503
365.721	-0.0545246	-0.0050085	0	-9.14e-12	-4.57e-12	-0.00501
365.822	-0.0548799	-0.0052918	0	-7.87e-12	-3.94e-12	-0.00529
365.923	-0.0551015	-0.0054414	0	-6.77e-12	-3.39e-12	-0.00544
366.024	-0.0550829	-0.0053509	0	-5.83e-12	-2.92e-12	-0.00535
366.125	-0.0551671	-0.0053633	0	-5.02e-12	-2.51e-12	-0.00536
366.226	-0.0552634	-0.0053878	0	-4.3e-12	-2.16e-12	-0.00539
366.327	-0.0553133	-0.005366	0	-3.71e-12	-1.86e-12	-0.00537
366.428	-0.0553492	-0.0053304	0	-3.18e-12	-1.59e-12	-0.00533
366.529	-0.0551641	-0.0050738	0	-2.71e-12	-1.37e-12	-0.00507
366.63	-0.0551091	-0.0049474	0	-2.35e-12	-1.16e-12	-0.00495
366.732	-0.0554979	-0.0052649	0	-2e-12	-1e-12	-0.00526
366.833	-0.0558931	-0.0055888	0	-1.73e-12	-8.57e-13	-0.00559
366.934	-0.0560598	-0.0056844	0	-1.49e-12	-7.55e-13	-0.00568
367.035	-0.0561775	-0.005731	0	-1.26e-12	-6.32e-13	-0.00573
367.136	-0.056255	-0.0057375	0	-1.08e-12	-5.3e-13	-0.00574
367.237	-0.056185	-0.0055966	0	-9.18e-13	-4.69e-13	-0.0056
367.338	-0.0560932	-0.005434	0	-7.96e-13	-3.88e-13	-0.00543
367.439	-0.055994	-0.0052641	0	-6.73e-13	-3.47e-13	-0.00526
367.54	-0.0558388	-0.0050383	0	-5.92e-13	-2.86e-13	-0.00504
367.641	-0.0557718	-0.0049007	0	-4.9e-13	-2.45e-13	-0.0049
367.742	-0.0557881	-0.0048466	0	-4.28e-13	-2.04e-13	-0.00485
367.844	-0.0557529	-0.004741	0	-3.67e-13	-1.84e-13	-0.00474
367.945	-0.0555201	-0.0044379	0	-3.06e-13	-1.63e-13	-0.00444
368.046	-0.0551884	-0.004036	0	-2.65e-13	-1.22e-13	-0.00404
368.147	-0.0548263	-0.0036038	2.04e-14	-2.24e-13	-1.02e-13	-0.0036
368.248	-0.0544771	-0.0031846	0	-1.84e-13	-1.02e-13	-0.00318
368.349	-0.0543467	-0.0029843	0	-1.63e-13	-8.16e-14	-0.00298
368.45	-0.0542734	-0.0028411	0	-1.43e-13	-8.16e-14	-0.00284
368.551	-0.0542442	-0.0027421	0	-1.22e-13	-6.12e-14	-0.00274
368.652	-0.0543265	-0.0027548	0	-1.02e-13	-4.08e-14	-0.00275
368.753	-0.0542445	-0.0026032	0	-8.16e-14	-4.08e-14	-0.0026
368.854	-0.054148	-0.0024373	0	-8.16e-14	-4.08e-14	-0.00244
368.956	-0.0542174	-0.0024373	0	-6.12e-14	-4.08e-14	-0.00244
369.057	-0.0542279	-0.0023785	0	-6.12e-14	-2.04e-14	-0.00238
369.158	-0.0541977	-0.002279	0	-4.08e-14	-2.04e-14	-0.00228
369.259	-0.0542311	-0.0022433	0	-4.08e-14	-2.04e-14	-0.00224
369.36	-0.0543018	-0.0022449	0	-4.08e-14	-2.04e-14	-0.00224
369.461	-0.0543851	-0.0022593	0	-2.04e-14	-2.04e-14	-0.00226
369.562	-0.054459	-0.0022643	0	-2.04e-14	0	-0.00226
369.663	-0.0543826	-0.0021191	0	-2.04e-14	0	-0.00212
369.764	-0.0540607	-0.0017285	0	-2.04e-14	-2.04e-14	-0.00173
369.865	-0.053766	-0.0013652	0	-2.04e-14	-2.04e-14	-0.00137
369.966	-0.0538218	-0.0013526	0	-2.04e-14	-2.04e-14	-0.00135
370.068	-0.0541589	-0.0016212	0	-2.04e-14	0	-0.00162
370.169	-0.0543804	-0.0017744	0	-2.04e-14	0	-0.00177
370.27	-0.0543262	-0.001652	0	0	0	-0.00165
370.371	-0.0541508	-0.0014084	0	0	0	-0.00141
370.472	-0.0540232	-0.0012128	0	0	0	-0.00121
370.573	-0.0540598	-0.0011814	0	0	0	-0.00118
370.674	-0.0542398	-0.0012935	0	0	0	-0.00129
370.775	-0.0543761	-0.001362	0	0	0	-0.00136
370.876	-0.0543608	-0.0012791	0	0	0	-0.00128
370.977	-0.0543829	-0.0012336	0	0	0	-0.00123
371.078	-0.0544727	-0.0012559	0	0	0	-0.00126
371.18	-0.0545258	-0.0012415	0	0	0	-0.00124
371.281	-0.0545166	-0.001165	0	0	0	-0.00117
371.382	-0.0543438	-0.000925	0	0	0	-0.000925
371.483	-0.0540493	-0.0005634	0	0	0	-0.000563
371.584	-0.0539173	-0.0003644	0	0	0	-0.000364
371.685	-0.0539103	-0.0002904	0	-2.04e-14	0	-0.00029
371.786	-0.0537624	-7.56e-05	0	0	0	-7.56e-05
371.887	-0.0536104	0.00014306	0	0	0	0.000143
371.988	-0.053594	0.0002262	0	0	0	0.000226
372.089	-0.0536267	0.0002601	0	0	0	0.00026
372.19	-0.0535502	0.00040305	0	0	0	0.000403
372.292	-0.053596	0.00042358	0	0	0	0.000424
372.393	-0.0539723	0.00011363	0	0	0	0.000114
372.494	-0.0542149	-6.28e-05	0	0	0	-6.28e-05
372.595	-0.0541943	2.3968e-05	0	0	0	2.4e-05
372.696	-0.0541723	0.00011198	0	0	0	0.000112
372.797	-0.0540865	0.00026362	0	0	0	0.000264
372.898	-0.0541629	0.0002531	0	0	0	0.000253
372.999	-0.0545364	-5.47e-05	0	0	0	-5.47e-05
373.1	-0.0547202	-0.0001728	0	0	0	-0.000173
373.201	-0.0546876	-7.48e-05	0	0	0	-7.48e-05
373.302	-0.0547573	-7.9e-05	0	0	0	-7.9e-05
373.404	-0.0547615	-1.78e-05	0	0	0	-1.78e-05
373.505	-0.0546949	0.000114	0	0	0	0.000114
373.606	-0.054872	2.08196e-06	0	0	0	2.08e-06
373.707	-0.0549663	-2.72e-05	0	0	0	-2.72e-05
373.808	-0.054827	0.00017708	0	0	0	0.000177
373.909	-0.0547321	0.00033691	0	0	0	0.000337
374.01	-0.0545702	0.00056356	0	0	0	0.000564
374.111	-0.0544172	0.00078123	0	0	0	0.000781
374.212	-0.05452	0.00074298	0	0	0	0.000743
374.313	-0.0546737	0.00065381	0	0	0	0.000654
374.414	-0.0548388	0.00055301	0	0	0	0.000553
374.516	-0.0550436	0.00041253	0	0	0	0.000413
374.617	-0.0550966	0.00042376	0	0	0	0.000424
374.718	-0.0552712	0.00031328	0	0	0	0.000313
374.819	-0.0555943	5.41379e-05	0	0	0	5.41e-05
374.92	-0.0557366	-2.42e-05	0	0	0	-2.42e-05
375.021	-0.0557712	4.89986e-06	0	0	0	4.9e-06
375.122	-0.0560884	-0.0002486	0	0	0	-0.000249
375.223	-0.0565158	-0.0006124	0	0	0	-0.000612
375.324	-0.0566432	-0.0006763	0	0	0	-0.000676
375.425	-0.0565951	-0.0005648	0	0	0	-0.000565
375.526	-0.0566256	-0.0005319	0	0	0	-0.000532
375.628	-0.0568939	-0.000737	0	0	0	-0.000737
375.729	-0.0572682	-0.0010482	0	0	0	-0.00105
375.83	-0.0576107	-0.0013277	0	0	0	-0.00133
375.931	-0.0577359	-0.0013899	0	0	0	-0.00139
376.032	-0.0575898	-0.0011811	0	0	0	-0.00118
376.133	-0.0574421	-0.0009707	0	0	0	-0.000971
376.234	-0.0574209	-0.0008869	-2.04e-14	0	0	-0.000887
376.335	-0.0574973	-0.0009008	0	0	0	-0.000901
376.436	-0.057539	-0.00088	0	0	0	-0.00088
376.537	-0.0574743	-0.000753	0	0	0	-0.000753
376.638	-0.0574259	-0.0006424	0	0	0	-0.000642
376.74	-0.057471	-0.0006254	0	0	0	-0.000625
376.841	-0.0574705	-0.0005629	0	0	0	-0.000563
376.942	-0.0573712	-0.0004017	0	0	0	-0.000402
377.043	-0.0572721	-0.0002407	0	0	0	-0.000241
377.144	-0.0572999	-0.0002068	0	0	0	-0.000207
377.245	-0.0575075	-0.0003528	0	0	0	-0.000353
377.346	-0.0576342	-0.000418	0	0	0	-0.000418
377.447	-0.0575571	-0.0002795	0	0	0	-0.00028
377.548	-0.0575776	-0.0002387	0	0	0	-0.000239
377.649	-0.0577089	-0.0003088	0	0	0	-0.000309
377.75	-0.0577429	-0.0002817	0	0	0	-0.000282
377.851	-0.0577439	-0.0002217	0	0	0	-0.000222
377.953	-0.0576834	-0.0001003	0	0	0	-0.0001
378.054	-0.0575718	7.21428e-05	0	0	0	7.21e-05
378.155	-0.057561	0.00014363	0	0	0	0.000144
378.256	-0.0574133	0.00035198	0	0	0	0.000352
378.357	-0.0571577	0.00066802	0	0	0	0.000668
378.458	-0.0571663	0.00071981	0	0	0	0.00072
378.559	-0.057195	0.00075135	0	0	0	0.000751
378.66	-0.0572387	0.00076786	0	0	0	0.000768
378.761	-0.0573999	0.00066678	0	0	0	0.000667
378.862	-0.0574996	0.00062707	0	0	0	0.000627
378.963	-0.0575526	0.00063388	0	0	0	0.000634
379.065	-0.0576064	0.00063989	0	0	0	0.00064
379.166	-0.0577949	0.00051098	0	0	0	0.000511
379.267	-0.0581537	0.00021176	0	0	0	0.000212
379.368	-0.0586782	-0.0002533	0	0	0	-0.000253
379.469	-0.0591031	-0.0006188	0	0	0	-0.000619
379.57	-0.0592877	-0.0007442	0	0	0	-0.000744
379.671	-0.0592864	-0.0006838	0	0	0	-0.000684
379.772	-0.0592025	-0.0005408	0	0	0	-0.000541
379.873	-0.0593259	-0.0006053	0	0	0	-0.000605
379.974	-0.0595929	-0.0008135	0	0	0	-0.000814
380.075	-0.0598974	-0.0010592	0	0	0	-0.00106
380.177	-0.0600668	-0.00117	0	0	0	-0.00117
380.278	-0.0601063	-0.001151	0	0	0	-0.00115
380.379	-0.0602051	-0.0011914	0	0	0	-0.00119
380.48	-0.0603501	-0.001278	0	0	0	-0.00128
380.581	-0.0605034	-0.0013732	0	-2.04e-14	0	-0.00137
380.682	-0.0605748	-0.0013865	0	0	0	-0.00139
380.783	-0.0606423	-0.001396	0	0	0	-0.0014
380.884	-0.0607081	-0.001404	0	0	0	-0.0014
380.985	-0.0608093	-0.0014474	0	0	0	-0.00145
381.086	-0.0609559	-0.0015363	0	0	0	-0.00154
381.187	-0.0611061	-0.001629	0	0	0	-0.00163
381.289	-0.0612357	-0.0017011	0	0	0	-0.0017
381.39	-0.0611893	-0.0015974	0	0	0	-0.0016
381.491	-0.061008	-0.0013589	0	0	0	-0.00136
381.592	-0.0606569	-0.0009507	0	0	0	-0.000951
381.693	-0.0602749	-0.0005116	0	0	0	-0.000512
381.794	-0.0600348	-0.0002146	0	0	0	-0.000215
381.895	-0.059946	-6.9e-05	0	0	0	-6.9e-05
381.996	-0.0600899	-0.0001563	0	0	0	-0.000156
382.097	-0.0602748	-0.0002845	0	0	0	-0.000285
382.198	-0.0603535	-0.0003067	0	0	0	-0.000307
382.299	-0.0603986	-0.0002955	0	0	0	-0.000296
382.401	-0.0604722	-0.0003129	0	0	0	-0.000313
382.502	-0.0605607	-0.0003452	0	0	0	-0.000345
382.603	-0.0607475	-0.000476	0	0	0	-0.000476
382.704	-0.0608195	-0.0004921	0	0	0	-0.000492
382.805	-0.0607273	-0.0003441	0	0	0	-0.000344
382.906	-0.0607379	-0.0002989	0	0	0	-0.000299
383.007	-0.0607578	-0.0002632	0	0	0	-0.000263
383.108	-0.0608398	-0.0002897	0	0	0	-0.00029
383.209	-0.0608569	-0.0002515	0	0	0	-0.000252
383.31	-0.0608753	-0.0002146	0	0	0	-0.000215
383.411	-0.0610202	-0.0003043	0	0	0	-0.000304
383.513	-0.0611184	-0.0003475	0	0	0	-0.000348
383.614	-0.0612289	-0.0004031	0	0	0	-0.000403
383.715	-0.0612303	-0.0003496	0	0	0	-0.00035
383.816	-0.0609724	-3.7e-05	0	0	0	-3.7e-05
383.917	-0.0605959	0.0003941	0	0	0	0.000394
384.018	-0.0603834	0.00066111	0	0	0	0.000661
384.119	-0.0602795	0.00081946	2.04e-14	0	0	0.000819
384.22	-0.060105	0.00104817	0	0	0	0.00105
384.321	-0.0600039	0.00120347	0	0	0	0.0012
384.422	-0.0599318	0.00132958	0	0	0	0.00133
384.523	-0.0597875	0.00152784	0	0	0	0.00153
384.625	-0.0598893	0.00147981	0	0	0	0.00148
384.726	-0.0601524	0.0012705	0	0	0	0.00127
384.827	-0.0601498	0.00132663	0	0	0	0.00133
384.928	-0.060058	0.00147197	0	0	0	0.00147
385.029	-0.0601309	0.00145239	0	0	0	0.00145
385.13	-0.0602367	0.00139993	0	0	0	0.0014
385.231	-0.0604287	0.00126102	0	0	0	0.00126
385.332	-0.060835	0.00090783	0	0	0	0.000908
385.433	-0.0610362	0.00075949	0	0	0	0.000759
385.534	-0.0608552	0.00099331	0	0	0	0.000993
385.635	-0.0606701	0.00123113	0	0	0	0.00123
385.737	-0.0606701	0.00128375	0	0	0	0.00128
385.838	-0.0608714	0.00113491	0	0	0	0.00113
385.939	-0.0611584	0.00090023	0	0	0	0.0009
386.04	-0.061329	0.00078182	0	0	0	0.000782
386.141	-0.0613392	0.00082379	0	0	0	0.000824
386.242	-0.0613386	0.00087643	0	0	0	0.000876
386.343	-0.0613519	0.00091505	0	0	0	0.000915
386.444	-0.0611709	0.00114774	0	0	0	0.00115
386.545	-0.0610418	0.00132855	0	0	0	0.00133
386.646	-0.0610562	0.00136569	0	-2.04e-14	0	0.00137
386.747	-0.0610029	0.00147048	0	0	0	0.00147
386.849	-0.061047	0.00147766	0	0	0	0.00148
386.95	-0.0611448	0.00143102	0	0	0	0.00143
387.051	-0.0611491	0.00147787	0	0	0	0.00148
387.152	-0.0610898	0.00158812	0	0	0	0.00159
387.253	-0.061188	0.00154079	0	0	0	0.00154
387.354	-0.061573	0.0012065	0	0	0	0.00121
387.455	-0.0619589	0.00087131	0	0	0	0.000871
387.556	-0.0621235	0.00075718	0	0	0	0.000757
387.657	-0.0621607	0.00077039	0	0	0	0.00077
387.758	-0.0622883	0.00069303	0	0	0	0.000693
387.859	-0.0625864	0.00044514	0	0	0	0.000445
387.961	-0.0628689	0.00021262	0	0	0	0.000213
388.062	-0.0629759	0.00015559	0	0	0	0.000156
388.163	-0.0629775	0.00020376	0	0	0	0.000204
388.264	-0.0629075	0.00032342	0	0	0	0.000323
388.365	-0.0627915	0.00048906	0	0	0	0.000489
388.466	-0.0627147	0.00061529	0	0	0	0.000615
388.567	-0.0627446	0.00063478	0	0	0	0.000635
388.668	-0.0630076	0.00042095	0	0	0	0.000421
388.769	-0.0632954	0.00018221	0	-2.04e-14	-2.04e-14	0.000182
388.87	-0.0635794	-5.27e-05	0	0	0	-5.27e-05
388.971	-0.0640476	-0.0004721	0	0	0	-0.000472
389.073	-0.0643785	-0.0007543	0	0	0	-0.000754
389.174	-0.0644576	-0.0007847	0	0	0	-0.000785
389.275	-0.0644271	-0.0007057	0	0	0	-0.000706
389.376	-0.0643339	-0.0005641	0	0	0	-0.000564
389.477	-0.0642165	-0.0003985	0	0	0	-0.000399
389.578	-0.0641655	-0.0002993	0	0	0	-0.000299
389.679	-0.0641719	-0.0002577	0	0	0	-0.000258
389.78	-0.0642037	-0.0002416	0	0	0	-0.000242
389.881	-0.0643852	-0.0003753	0	0	0	-0.000375
389.982	-0.0645117	-0.0004541	0	0	0	-0.000454
390.083	-0.0645142	-0.0004091	0	0	0	-0.000409
390.185	-0.0644337	-0.0002812	0	0	0	-0.000281
390.286	-0.064139	6.08679e-05	0	0	0	6.09e-05
390.387	-0.0638122	0.00043486	0	0	0	0.000435
390.488	-0.0635985	0.00069568	0	0	0	0.000696
390.589	-0.0634929	0.00084817	0	0	0	0.000848
390.69	-0.0633832	0.00100467	0	0	0	0.001
390.791	-0.0632532	0.00118142	2.04e-14	0	0	0.00118
390.892	-0.0635311	0.00095006	0	0	0	0.00095
390.993	-0.0641909	0.00033675	0	0	0	0.000337
391.094	-0.0647352	-0.0001612	0	0	0	-0.000161
391.195	-0.0651026	-0.0004823	0	0	0	-0.000482
391.297	-0.0652815	-0.0006152	0	0	0	-0.000615
391.398	-0.0651944	-0.0004821	0	0	0	-0.000482
391.499	-0.0650637	-0.0003056	0	0	0	-0.000306
391.6	-0.0651258	-0.0003219	0	0	0	-0.000322
391.701	-0.0652719	-0.0004224	0	0	0	-0.000422
391.802	-0.0654301	-0.0005352	0	0	0	-0.000535
391.903	-0.0657016	-0.0007613	0	0	0	-0.000761
392.004	-0.0659133	-0.0009278	0	0	0	-0.000928
392.105	-0.0660617	-0.0010311	0	0	0	-0.00103
392.206	-0.0661946	-0.0011189	0	0	0	-0.00112
392.307	-0.0661262	-0.0010057	0	0	0	-0.00101
392.409	-0.0658767	-0.0007114	0	0	0	-0.000711
392.51	-0.06561	-0.0004001	0	0	0	-0.0004
392.611	-0.0654878	-0.0002334	0	0	0	-0.000233
392.712	-0.0654531	-0.0001544	0	0	0	-0.000154
392.813	-0.0655363	-0.0001933	0	0	0	-0.000193
392.914	-0.0657048	-0.0003176	0	0	0	-0.000318
393.015	-0.0657083	-0.0002772	0	0	0	-0.000277
393.116	-0.0656322	-0.0001572	0	0	0	-0.000157
393.217	-0.0656532	-0.0001344	0	0	0	-0.000134
393.318	-0.0658174	-0.000255	0	0	0	-0.000255
393.419	-0.0659981	-0.0003922	0	0	0	-0.000392
393.521	-0.0661143	-0.000465	0	0	0	-0.000465
393.622	-0.0662156	-0.0005231	0	0	0	-0.000523
393.723	-0.0661756	-0.00044	0	0	0	-0.00044
393.824	-0.0661032	-0.0003246	0	0	0	-0.000325
393.925	-0.0661969	-0.0003754	0	0	0	-0.000375
394.026	-0.0662239	-0.0003597	0	0	0	-0.00036
394.127	-0.066123	-0.0002161	0	0	0	-0.000216
394.228	-0.0661272	-0.0001779	0	0	0	-0.000178
394.329	-0.0661426	-0.0001509	0	0	0	-0.000151
394.43	-0.0660038	3.01651e-05	0	0	0	3.02e-05
394.531	-0.0657424	0.00033367	0	0	0	0.000334
394.633	-0.0654992	0.00061889	0	0	0	0.000619
394.734	-0.0655062	0.00065368	0	-2.04e-14	0	0.000654
394.835	-0.0656293	0.00057234	0	0	0	0.000572
394.936	-0.065655	0.00058828	0	0	0	0.000588
395.037	-0.0657063	0.00057841	0	0	0	0.000578
395.138	-0.0657936	0.0005325	0	0	0	0.000533
395.239	-0.0658552	0.00051208	0	0	0	0.000512
395.34	-0.0659749	0.0004335	0	0	0	0.000434
395.441	-0.0661889	0.00026046	0	0	0	0.00026
395.542	-0.0664836	6.63202e-06	0	0	0	6.63e-06
395.643	-0.0667661	-0.0002352	0	0	0	-0.000235
395.745	-0.0669423	-0.0003708	0	0	0	-0.000371
395.846	-0.0671394	-0.0005274	0	0	0	-0.000527
395.947	-0.0672007	-0.0005484	0	0	0	-0.000548
396.048	-0.0670331	-0.0003407	0	0	0	-0.000341
396.149	-0.0669526	-0.0002201	0	0	0	-0.00022
396.25	-0.0669358	-0.0001634	2.04e-14	2.04e-14	2.04e-14	-0.000163
396.351	-0.0668376	-2.53e-05	0	0	0	-2.53e-05
396.452	-0.0666957	0.00015622	0	0	0	0.000156
396.553	-0.0666507	0.00024071	0	0	0	0.000241
396.654	-0.0667962	0.00013469	0	0	0	0.000135
396.755	-0.0670536	-8.35e-05	0	0	0	-8.35e-05
396.856	-0.0671812	-0.0001719	0	0	0	-0.000172
396.958	-0.0670744	-2.6e-05	0	0	0	-2.6e-05
397.059	-0.06697	0.00011718	0	0	0	0.000117
397.16	-0.0669756	0.00015037	0	0	0	0.00015
397.261	-0.0669992	0.00016538	0	0	0	0.000165
397.362	-0.067058	0.00014509	0	0	0	0.000145
[truncated: 20 more rows]

## Sheet: a) M298L
MagneticField (mT)	raw data	M298L	T2Cu	T1Cu	Simulation	Residuals
[truncated: 1,801 more rows]

[truncated: 6 more sheets: a)PWC6a, b) wt ScSLAC, b) M298C6a, c) fitted_parameters, d) quadratic_model, d) residuals]
