# Supplementary material for: Hydrophobic tuning with non-canonical amino acids in a copper metalloenzyme
Source: Nat Chem. 2026 Apr 13;18(7):1269–77. doi: 10.1038/s41557-026-02116-7 (PMC13323077; doi:10.1038/s41557-026-02116-7)
Supplement: Supplementary file 12 — TTNs for preliminary hits from directed evolution. [file 41557_2026_2116_MOESM12_ESM.xlsx]

## Sheet: Information
	Extended Data Figure 3
	File	Sourcedata-ExtendedDataFigure3.xlsx
	Sheet	Description
	a) Normalized_activity	AmplexRed activity normalized to wt ScSLAC of a representative 96-well plate used for the lysate based screening during directed evolution for Extended Data Figure 3, panel a.
	a) Fluorescence	Flurescence output data for the AmplexRed activity of a representative 96-well plate used for the lysate based screening during directed evolution for Extended Data Figure 3, panel a.
	b) TTN	Total turnover numbers for different ScSLAC variants with 2-hydroxyphenol as substrate for Extended Data Figure 3, panel b.
	b) Integrals	Integrals of the 2-hydroxyphenol absorption peakduring UPLC analysis for Extended Data Figure 3, panle b.
	b) UPLC-traces	UPLC-traces for Extended Data Figure 3, panel b.

## Sheet: a) Normalized_activity
	1	2	3	4	5	6	7	8	9	10	11	12
A	0.01	0.01	0.22	2.93	0.01	1.37	0.01	1.27	0.28	8.43	4.91	0.01
B	0.01	1.56	0.03	0.2	1.81	0.01	0.01	0.19	0.01	3.71	1.35	0.16
C	0.14	0.93	0.01	0.01	0.7	1.45	0.01	0.13	0.11	0.02	0.02	0.93
D	0.01	0.28	1.84	0.22	0.75	0.01	1.21	0.67	0.01	3.75	0.01	0.01
E	0.01	0.03	0.27	0.01	0.75	0.33	0.01	0.01	5.5	5.25	0.01	4.61
F	0.16	0.01	0.05	0.01	1.48	0.01	0.01	4.15	0.02	0.01	0.01	0.01
G	0.05	0.01	0.27	0.98	1.48	0.01	0.5	0.73	0.01	0.01	1.38	2.06
H	0.01	0.54	0.05	0.3	1.14	0.46	0.97	1.7	0.01	1.03	1.41	0.72

## Sheet: a) Fluorescence
Mode				Fluorescence Top Reading
Excitation Wavelength				560	nm
Emission Wavelength				590	nm
Excitation Bandwidth				9	nm
Emission Bandwidth				20	nm
Gain				60	Manual
Number of Flashes				25
Integration Time				20	µs
Lag Time				0	µs
Settle Time				0	ms
Z-Position (Manual)				20000	µm
	Temperature: 25.7 °C
<>	1	2	3	4	5	6	7	8	9	10	11	12
A	27	21	514	6997	21	3275	26	3040	660	20114	11719	26
B	23	3725	70	472	4325	25	21	449	22	8849	3226	373
C	328	2208	19	21	1667	3449	27	320	269	48	55	2218
D	22	679	4394	532	1801	20	2884	1589	24	8944	24	20
E	18	73	635	19	1800	780	22	20	13122	12535	20	11008
F	378	19	108	21	3527	23	21	9906	58	24	19	33
G	131	19	646	2328	3544	19	1199	1752	19	27	3302	4911
H	18	1296	130	714	2710	1107	2323	4047	23	2458	3356	1711

## Sheet: b) TTN
M298C6a	M198L	I200L	V290M	S292K	S292P	M296W	V290N	S292F	S292K/M296W	S292P/M296W	V290M/S292K/M296W	V290M/S292P/M296W	V290N/S292K/M296W	V290N/S292P/M296W
70.5179	74.0559	56.9114	107.729	229.634	245.008	291.517	229.132	108.818	221.175	345.467	101.958	160.111	129.958	154.421
70.5275	80.9074	66.8079	115.699	257.374	216.711	231.835	167.56	104.125	214.291	274.703	93.6828	171	142.202	164.727
72.093										298.093

## Sheet: b) Integrals
		Measurement 1	Measurement 2	Measurement 3	Measurement 4	Measurement 5
	Sample Name	Area	Area	Area	Area	Area
	M198L-1	64.3831	-	-	-	-
	M198L-2	63.875	-	-	-	-
	I200L-1	65.6545	-	-	-	-
	I200L-2	64.9206	-	-	-	-
	V290M-1	-	49.2499	-	-	-
	V290M-2	-	48.7778	-	-	-
	S292K-1	-	42.0289	-	-	-
	S292K-2	-	40.3857	-	-	-
	S292P-1	-	41.1182	-	-	-
	S292P-2	-	42.7944	-	-	-
	M296W-1	-	-	10.5181	-	-
	M296W-2	-	-	11.4504	-	-
	V290N-1	-	-	-	23.76	-
	V290N-2	-	-	-	27.1594	-
	S292F-1	-	-	-	30.4026	-
	S292F-2	-	-	-	30.6617	-
	S292K/M296W-1	-	-	-	-	10.4542
	S292K/M296W-2	-	-	-	-	10.5618
	V290M/S292K/M296W-1	62.3139	-	-	-	-
	V290M/S292K/M296W-2	62.9276	-	-	-	-
	V290M/S292P/M296W-1	58.0014	-	-	-	-
	V290M/S292P/M296W-2	57.1939	-	-	-	-
	V290N/S292K/M296W-1	60.2375	-	-	-	-
	V290N/S292K/M296W-2	59.3295	-	-	-	-
	V290N/S292P/M296W-1	58.4234	-	-	-	-
	V290N/S292P/M296W-2	57.6591	-	-	-	-
	Negative-Control-1	69.7786	55.3911	15.0548	37.0859	13.8697
	Negative-Control-2	69.9713	55.8712	15.0891	35.735	13.9523
	Calibration-Curve-400uM	96.827	76.7378	20.5555	51.8315	20.2067
	Calibration-Curve-300uM	72.7961	57.5952	15.4941	38.5541	15.4861
	Calibration-Curve-200uM	48.0031	36.6025	10.1048	25.4499	9.9181
	Calibration-Curve-100uM	23.2455	17.5508	5.0596	12.2501	4.8505
	Calibration-Curve-50uM	11.4348	8.1839	2.5064	5.9514	2.2391
	Calibration-Curve-25uM	5.2848	4.0071	1.3	-	1.0812

## Sheet: b) UPLC-traces
Measurement 1																																											Measurement 2
Time (min)	Blank	Time (min)	M298L-1	Time (min)	M298L-2	Time (min)	I200L-1	Time (min)	I200L-2	Time (min)	V290M/S292K/M296W-1	Time (min)	V290M/S292K/M296W-2	Time (min)	V290M/S292P/M296W-1	Time (min)	V290M/S292P/M296W-2	Time (min)	V290N/S292K/M296W-1	Time (min)	V290N/S292K/M296W-2	Time (min)	V290N/S292P/M296W-1	Time (min)	V290N/S292P/M296W-2	Time (min)	Negative-Control-1	Time (min)	Negative-Control-2	Time (min)	Calibration-Curve-400uM	Time (min)	Calibration-Curve-300uM	Time (min)	Calibration-Curve-200uM	Time (min)	Calibration-Curve-100uM	Time (min)	Calibration-Curve-50uM	Time (min)	Calibration-Curve-25uM		Time (min)	Blank	Time (min)	V290M-1	Time (min)	V290M-2	Time (min)
0.000208333	-0.0565052	0.00166667	-0.089556	0.00166667	-0.0762492	0.00166667	0.244141	0.000208333	-0.357524	0.00166667	-0.108071	0.000208333	0.0139773	0.00166667	0.353269	0.000208333	-0.0712499	0.00166667	0.203282	0.000208333	-0.477493	0.00166667	0.193514	0.000208333	0.117727	0.00166667	0.0809282	0.000208333	0.234939	0.000208333	-0.119828	0.000208333	-0.0227615	0.000208333	-0.132933	0.000208333	0.178687	0.000208333	-0.273362	0.000208333	0.0785887		0.00166667	-0.00395626	0.00145833	-0.0942871	0.00145833	0.60384	0.00145833
0.001875	-0.0877604	0.00333333	-0.0548363	0.00333333	-0.120595	0.00333333	0.241615	0.001875	-0.390403	0.00333333	-0.0413805	0.001875	-0.0341833	0.00333333	0.367306	0.001875	-0.0793561	0.00333333	0.214003	0.001875	-0.49708	0.00333333	0.174247	0.001875	0.0472441	0.00333333	0.0203624	0.001875	0.166275	0.001875	-0.114664	0.001875	0.0183433	0.001875	-0.110723	0.001875	0.257328	0.001875	-0.326619	0.001875	0.140838		0.00333333	-0.0669956	0.003125	-0.0841469	0.003125	0.600107	0.003125
0.00354167	-0.118926	0.005	-0.0438467	0.005	-0.175238	0.005	0.211656	0.00354167	-0.401527	0.005	0.02224	0.00354167	-0.0824109	0.005	0.36025	0.00354167	-0.0737533	0.005	0.203729	0.00354167	-0.494838	0.005	0.133067	0.00354167	-0.0227988	0.005	-0.0457093	0.00354167	0.102572	0.00354167	-0.103369	0.00354167	0.075914	0.00354167	-0.0680834	0.00354167	0.316314	0.00354167	-0.35698	0.00354167	0.194266		0.005	-0.124894	0.00479167	-0.0621676	0.00479167	0.570834	0.00479167
0.00520833	-0.144087	0.00666667	-0.0594184	0.00666667	-0.237688	0.00666667	0.160001	0.00520833	-0.39047	0.00666667	0.0776276	0.00520833	-0.128746	0.00666667	0.332631	0.00520833	-0.061959	0.00666667	0.17675	0.00520833	-0.470884	0.00666667	0.0770986	0.00520833	-0.0854582	0.00666667	-0.109293	0.00520833	0.0515431	0.00520833	-0.093177	0.00520833	0.14402	0.00520833	-0.0108257	0.00520833	0.349008	0.00520833	-0.363573	0.00520833	0.23149		0.00666667	-0.167914	0.00645833	-0.0304729	0.00645833	0.514001	0.00645833
0.006875	-0.157647	0.00833333	-0.100471	0.00833333	-0.301257	0.00833333	0.0919327	0.006875	-0.359185	0.00833333	0.118993	0.006875	-0.168525	0.00833333	0.284493	0.006875	-0.0495315	0.00833333	0.135012	0.006875	-0.429317	0.00833333	0.0182688	0.006875	-0.131838	0.00833333	-0.163108	0.006875	0.020273	0.006875	-0.08858	0.006875	0.215478	0.006875	0.0567734	0.006875	0.354007	0.006875	-0.34786	0.006875	0.248685		0.00833333	-0.191256	0.008125	0.00335276	0.008125	0.439115	0.008125
0.00854167	-0.155821	0.01	-0.161417	0.01	-0.361815	0.01	0.0158548	0.00854167	-0.311173	0.01	0.140667	0.00854167	-0.196069	0.01	0.218377	0.00854167	-0.0407174	0.01	0.0824183	0.00854167	-0.377834	0.01	-0.0336841	0.00854167	-0.157297	0.01	-0.203125	0.00854167	0.00821054	0.00854167	-0.0934303	0.00854167	0.281319	0.00854167	0.127733	0.00854167	0.333153	0.00854167	-0.314631	0.00854167	0.242345		0.01	-0.201203	0.00979167	0.0252426	0.00979167	0.358455	0.00979167
0.0102083	-0.135943	0.0116667	-0.234768	0.0116667	-0.41607	0.0116667	-0.0585169	0.0102083	-0.252239	0.0116667	0.137076	0.0102083	-0.209615	0.0116667	0.140272	0.0102083	-0.0397116	0.0116667	0.0224859	0.0102083	-0.322983	0.0116667	-0.0766143	0.0102083	-0.162952	0.0116667	-0.229053	0.0102083	0.0106916	0.0102083	-0.111021	0.0102083	0.335455	0.0102083	0.195593	0.0102083	0.287965	0.0102083	-0.270873	0.0102083	0.210442		0.0116667	-0.202931	0.0114583	0.0288188	0.0114583	0.277922	0.0114583
0.011875	-0.0957102	0.0133333	-0.311084	0.0133333	-0.460789	0.0133333	-0.121579	0.011875	-0.188909	0.0133333	0.107929	0.011875	-0.212729	0.0133333	0.0605732	0.011875	-0.048995	0.0133333	-0.0377446	0.011875	-0.270441	0.0133333	-0.107571	0.011875	-0.151575	0.0133333	-0.238895	0.011875	0.0231043	0.011875	-0.143342	0.011875	0.373989	0.011875	0.247695	0.011875	0.222616	0.011875	-0.224009	0.011875	0.154205		0.0133333	-0.196792	0.013125	0.016734	0.013125	0.194728	0.013125
0.0135417	-0.0390708	0.015	-0.379562	0.015	-0.488348	0.015	-0.168592	0.0135417	-0.129774	0.015	0.0569671	0.0135417	-0.203513	0.015	-0.0133887	0.0135417	-0.0716671	0.015	-0.0911802	0.0135417	-0.224054	0.015	-0.120103	0.0135417	-0.126645	0.015	-0.23032	0.0135417	0.0417233	0.0135417	-0.18768	0.0135417	0.390463	0.0135417	0.275992	0.0135417	0.14703	0.0135417	-0.178918	0.0135417	0.0783131		0.015	-0.181444	0.0147917	-0.00987202	0.0147917	0.112534	0.0147917
0.0152083	0.0259876	0.0166667	-0.431225	0.0166667	-0.493161	0.0166667	-0.19668	0.0152083	-0.0803694	0.0166667	-0.0124872	0.0152083	-0.176646	0.0166667	-0.0718907	0.0152083	-0.107415	0.0166667	-0.133105	0.0152083	-0.188701	0.0166667	-0.111625	0.0152083	-0.0902191	0.0166667	-0.20393	0.0152083	0.0649244	0.0152083	-0.236645	0.0152083	0.380456	0.0152083	0.277273	0.0152083	0.070028	0.0152083	-0.143453	0.0152083	-0.00691414		0.0166667	-0.168532	0.0164583	-0.0438839	0.0164583	0.0311956	0.0164583
0.016875	0.0948757	0.0183333	-0.460327	0.0183333	-0.476904	0.0183333	-0.20089	0.016875	-0.0459328	0.0183333	-0.0913963	0.016875	-0.133455	0.0183333	-0.107408	0.016875	-0.154532	0.0183333	-0.162289	0.016875	-0.167854	0.0183333	-0.0846311	0.016875	-0.0476837	0.0183333	-0.166103	0.016875	0.0870824	0.016875	-0.284784	0.016875	0.341915	0.016875	0.251845	0.016875	-0.000655651	0.016875	-0.121154	0.016875	-0.0892133		0.0183333	-0.16737	0.018125	-0.0817329	0.018125	-0.0426844	0.018125
0.0185417	0.162028	0.02	-0.467435	0.02	-0.445783	0.02	-0.182897	0.0185417	-0.0310615	0.02	-0.167698	0.0185417	-0.080809	0.02	-0.116482	0.0185417	-0.210233	0.02	-0.181504	0.0185417	-0.16477	0.02	-0.0439212	0.0185417	-0.00807643	0.02	-0.124209	0.0185417	0.103228	0.0185417	-0.329264	0.0185417	0.278711	0.0185417	0.202648	0.0185417	-0.0576079	0.0185417	-0.116631	0.0185417	-0.159986		0.02	-0.175893	0.0197917	-0.121817	0.0197917	-0.106245	0.0197917
0.0202083	0.218756	0.0216667	-0.45684	0.0216667	-0.404574	0.0216667	-0.15074	0.0202083	-0.0396743	0.0216667	-0.228509	0.0202083	-0.0275895	0.0216667	-0.101939	0.0202083	-0.269979	0.0216667	-0.19446	0.0202083	-0.182666	0.0216667	0.00551343	0.0202083	0.0219122	0.0216667	-0.0818372	0.0202083	0.108868	0.0202083	-0.364661	0.0202083	0.197433	0.0202083	0.131272	0.0202083	-0.095278	0.0202083	-0.133581	0.0202083	-0.214875		0.0216667	-0.185966	0.0214583	-0.168897	0.0214583	-0.151277	0.0214583
0.021875	0.250094	0.0233333	-0.432976	0.0233333	-0.356674	0.0233333	-0.111893	0.021875	-0.0710934	0.0233333	-0.27027	0.021875	0.0194833	0.0233333	-0.0698715	0.021875	-0.329033	0.0233333	-0.202447	0.021875	-0.219695	0.0233333	0.0578612	0.021875	0.0358745	0.0233333	-0.0453815	0.021875	0.0994131	0.021875	-0.385024	0.021875	0.107162	0.021875	0.0476018	0.021875	-0.113942	0.021875	-0.173658	0.021875	-0.250481		0.0233333	-0.198849	0.023125	-0.221744	0.023125	-0.176035	0.023125
0.0235417	0.250958	0.025	-0.402719	0.025	-0.310116	0.025	-0.0688061	0.0235417	-0.121847	0.025	-0.294559	0.0235417	0.0519827	0.025	-0.0280663	0.0235417	-0.380591	0.025	-0.210561	0.0235417	-0.27205	0.025	0.10594	0.0235417	0.0330657	0.025	-0.0218153	0.0235417	0.0714734	0.0235417	-0.386879	0.0235417	0.0191331	0.0235417	-0.0365376	0.0235417	-0.11982	0.0235417	-0.233904	0.0235417	-0.264823		0.025	-0.225477	0.0247917	-0.273786	0.0247917	-0.186734	0.0247917
0.0252083	0.222184	0.0266667	-0.37355	0.0266667	-0.273697	0.0266667	-0.02864	0.0252083	-0.184298	0.0266667	-0.300817	0.0252083	0.062108	0.0266667	0.0122637	0.0252083	-0.4199	0.0266667	-0.225388	0.0252083	-0.334486	0.0266667	0.141688	0.0252083	0.0104681	0.0266667	-0.0176802	0.0252083	0.0243634	0.0252083	-0.371143	0.0252083	-0.0557601	0.0252083	-0.108674	0.0252083	-0.118904	0.0252083	-0.305288	0.0252083	-0.264697		0.0266667	-0.264131	0.0264583	-0.323594	0.0264583	-0.188291	0.0264583
0.026875	0.166014	0.0283333	-0.351481	0.0283333	-0.254765	0.0283333	-0.00222027	0.026875	-0.249401	0.0283333	-0.288583	0.026875	0.0470728	0.0283333	0.0426844	0.026875	-0.440642	0.0283333	-0.252642	0.026875	-0.400141	0.0283333	0.158131	0.026875	-0.0321046	0.0283333	-0.0328422	0.026875	-0.0368208	0.026875	-0.33775	0.026875	-0.108942	0.026875	-0.162728	0.026875	-0.114776	0.026875	-0.377238	0.026875	-0.25814		0.0283333	-0.3056	0.028125	-0.366129	0.028125	-0.187084	0.028125
0.0285417	0.0878721	0.03	-0.340879	0.03	-0.254765	0.03	0.0038594	0.0285417	-0.307851	0.03	-0.261828	0.0285417	0.00749528	0.03	0.0552163	0.0285417	-0.438727	0.03	-0.291407	0.0285417	-0.460207	0.03	0.151373	0.0285417	-0.0889227	0.03	-0.0653341	0.0285417	-0.105456	0.0285417	-0.287667	0.0285417	-0.138648	0.0285417	-0.196278	0.0285417	-0.112429	0.0285417	-0.438206	0.0285417	-0.24949		0.03	-0.33807	0.0297917	-0.394374	0.0297917	-0.185899	0.0297917
0.0302083	-0.00412762	0.0316667	-0.344709	0.0316667	-0.271328	0.0316667	-0.00967085	0.0302083	-0.35432	0.0316667	-0.228859	0.0302083	-0.0528991	0.0316667	0.0480041	0.0302083	-0.41385	0.0316667	-0.337325	0.0302083	-0.505462	0.0316667	0.120059	0.0302083	-0.150099	0.0316667	-0.111632	0.0302083	-0.172265	0.0302083	-0.227034	0.0302083	-0.145309	0.0302083	-0.206023	0.0302083	-0.117593	0.0302083	-0.479899	0.0302083	-0.240326		0.0316667	-0.360526	0.0314583	-0.390321	0.0314583	-0.189945	0.0314583
0.031875	-0.0956282	0.0333333	-0.365637	0.0333333	-0.303119	0.0333333	-0.0413358	0.031875	-0.384204	0.0333333	-0.19481	0.031875	-0.124581	0.0333333	0.0186861	0.031875	-0.368327	0.0333333	-0.390992	0.031875	-0.5325	0.0333333	0.0669435	0.031875	-0.204027	0.0333333	-0.16588	0.031875	-0.22848	0.031875	-0.165999	0.031875	-0.130244	0.031875	-0.191711	0.031875	-0.134796	0.031875	-0.498854	0.031875	-0.233024		0.0333333	-0.374645	0.033125	-0.36037	0.033125	-0.202022	0.033125
0.0335417	-0.176825	0.035	-0.401326	0.035	-0.347361	0.035	-0.0925064	0.0335417	-0.394247	0.035	-0.161454	0.0335417	-0.196867	0.035	-0.02978	0.0335417	-0.30458	0.035	-0.450701	0.0335417	-0.540972	0.035	-0.000953674	0.0335417	-0.245363	0.035	-0.221334	0.0335417	-0.266641	0.0335417	-0.111513	0.0335417	-0.097923	0.0335417	-0.156008	0.0335417	-0.163332	0.0335417	-0.49492	0.0335417	-0.231706		0.035	-0.369884	0.0347917	-0.321284	0.0347917	-0.221863	0.0347917
0.0352083	-0.239991	0.0366667	-0.446416	0.0366667	-0.399217	0.0366667	-0.156529	0.0352083	-0.3867	0.0366667	-0.134379	0.0352083	-0.259206	0.0366667	-0.0897497	0.0352083	-0.227168	0.0366667	-0.509143	0.0352083	-0.531055	0.0366667	-0.0749826	0.0352083	-0.269547	0.0366667	-0.268638	0.0352083	-0.282198	0.0352083	-0.0672862	0.0352083	-0.056617	0.0352083	-0.107259	0.0352083	-0.20203	0.0352083	-0.47195	0.0352083	-0.239111		0.0366667	-0.34105	0.0364583	-0.282377	0.0364583	-0.248753	0.0364583
0.036875	-0.284694	0.0383333	-0.496775	0.0383333	-0.448778	0.0383333	-0.222139	0.036875	-0.366762	0.0383333	-0.122145	0.036875	-0.305705	0.0383333	-0.152722	0.036875	-0.146352	0.0383333	-0.555672	0.036875	-0.507459	0.0383333	-0.145569	0.036875	-0.273801	0.0383333	-0.302941	0.036875	-0.274017	0.036875	-0.0396669	0.036875	-0.0159815	0.036875	-0.0543222	0.036875	-0.250675	0.036875	-0.439271	0.036875	-0.257507		0.0383333	-0.285059	0.038125	-0.237167	0.038125	-0.284307	0.038125
0.0385417	-0.312798	0.04	-0.547968	0.04	-0.486098	0.04	-0.279352	0.0385417	-0.338368	0.04	-0.129052	0.0385417	-0.33173	0.04	-0.208437	0.0385417	-0.0714362	0.04	-0.582092	0.0385417	-0.475422	0.04	-0.203684	0.0385417	-0.257678	0.04	-0.320099	0.0385417	-0.24385	0.0385417	-0.0376403	0.0385417	0.0192821	0.0385417	-0.00435859	0.0385417	-0.306673	0.0385417	-0.406452	0.0385417	-0.288144		0.04	-0.21673	0.0397917	-0.188254	0.0397917	-0.321873	0.0397917
0.0402083	-0.32831	0.0416667	-0.594079	0.0416667	-0.505097	0.0416667	-0.32194	0.0402083	-0.303976	0.0416667	-0.153556	0.0402083	-0.334352	0.0416667	-0.249952	0.0402083	-0.00914931	0.0416667	-0.587188	0.0402083	-0.442319	0.0416667	-0.239454	0.0402083	-0.226818	0.0416667	-0.320509	0.0402083	-0.198252	0.0402083	-0.0654757	0.0402083	0.0419691	0.0402083	0.0357255	0.0402083	-0.36329	0.0402083	-0.380151	0.0402083	-0.327475		0.0416667	-0.147201	0.0414583	-0.158384	0.0414583	-0.354923	0.0414583
0.041875	-0.338167	0.0433333	-0.626042	0.0433333	-0.502594	0.0433333	-0.343211	0.041875	-0.268593	0.0433333	-0.191912	0.041875	-0.31767	0.0433333	-0.268511	0.041875	0.0356212	0.0433333	-0.571407	0.041875	-0.414357	0.0433333	-0.246026	0.041875	-0.189617	0.0433333	-0.304423	0.041875	-0.144102	0.041875	-0.118516	0.041875	0.0440329	0.041875	0.0614226	0.041875	-0.411116	0.041875	-0.36405	0.041875	-0.370719		0.0433333	-0.0788942	0.043125	-0.153914	0.043125	-0.371039	0.043125
0.0435417	-0.348262	0.045	-0.638016	0.045	-0.478365	0.045	-0.336267	0.0435417	-0.238404	0.045	-0.239484	0.0435417	-0.289097	0.045	-0.263326	0.0435417	0.0576302	0.045	-0.535794	0.0435417	-0.395723	0.045	-0.224106	0.0435417	-0.152163	0.045	-0.275232	0.0435417	-0.0886172	0.0435417	-0.189997	0.0435417	0.0217482	0.0435417	0.0653639	0.0435417	-0.44436	0.0435417	-0.361338	0.0435417	-0.413649		0.045	-0.0159219	0.0447917	-0.168078	0.0447917	-0.36595	0.0447917
0.0452083	-0.363573	0.0466667	-0.628084	0.0466667	-0.435241	0.0466667	-0.302188	0.0452083	-0.218049	0.0466667	-0.290006	0.0452083	-0.258692	0.0466667	-0.238374	0.0452083	0.0549257	0.0466667	-0.484407	0.0452083	-0.389352	0.0466667	-0.177503	0.0452083	-0.119023	0.0466667	-0.23818	0.0452083	-0.039801	0.0452083	-0.273667	0.0452083	-0.0210926	0.0452083	0.0449345	0.0452083	-0.457004	0.0452083	-0.37498	0.0452083	-0.449255		0.0466667	0.0342354	0.0464583	-0.195548	0.0464583	-0.329435	0.0464583
0.046875	-0.386052	0.0483333	-0.596553	0.0483333	-0.378653	0.0483333	-0.24762	0.046875	-0.210978	0.0483333	-0.3355	0.046875	-0.231341	0.0483333	-0.201166	0.046875	0.0302345	0.0483333	-0.421569	0.046875	-0.396781	0.0483333	-0.111826	0.046875	-0.0952259	0.0483333	-0.199877	0.046875	-0.00730902	0.046875	-0.35771	0.046875	-0.0766143	0.046875	0.00249594	0.046875	-0.443146	0.046875	-0.403993	0.046875	-0.47037		0.0483333	0.0591055	0.048125	-0.245124	0.048125	-0.262596	0.048125
0.0485417	-0.417568	0.05	-0.546925	0.05	-0.315607	0.05	-0.181027	0.0485417	-0.221103	0.05	-0.36674	0.0485417	-0.209287	0.05	-0.158146	0.0485417	-0.0141412	0.05	-0.355229	0.0485417	-0.419803	0.05	-0.0355095	0.0485417	-0.0862181	0.05	-0.16769	0.0485417	0.00127405	0.0485417	-0.42855	0.0485417	-0.137053	0.0485417	-0.0567511	0.0485417	-0.401467	0.0485417	-0.445873	0.0485417	-0.468723		0.05	0.0599325	0.0497917	-0.31399	0.0497917	-0.180803	0.0497917
0.0502083	-0.458807	0.0516667	-0.48434	0.0516667	-0.255339	0.0516667	-0.110582	0.0502083	-0.24803	0.0516667	-0.377022	0.0502083	-0.196151	0.0516667	-0.118896	0.0502083	-0.0734478	0.0516667	-0.290826	0.0502083	-0.455409	0.0516667	0.0433326	0.0502083	-0.0935346	0.0516667	-0.147037	0.0502083	-0.0163019	0.0502083	-0.475042	0.0502083	-0.193469	0.0502083	-0.125334	0.0502083	-0.33585	0.0502083	-0.495382	0.0502083	-0.445537		0.0516667	0.041835	0.0514583	-0.381678	0.0514583	-0.102587	0.0514583
0.051875	-0.50699	0.0533333	-0.415891	0.0533333	-0.20615	0.0533333	-0.0498071	0.051875	-0.288934	0.0533333	-0.363387	0.051875	-0.197023	0.0533333	-0.0919849	0.051875	-0.138849	0.0533333	-0.232361	0.051875	-0.49679	0.0533333	0.114881	0.051875	-0.114694	0.0533333	-0.142232	0.051875	-0.0575259	0.051875	-0.49261	0.051875	-0.236072	0.051875	-0.194617	0.051875	-0.252388	0.051875	-0.544772	0.051875	-0.404522		0.0533333	0.00891089	0.053125	-0.430152	0.053125	-0.0380725	0.053125
0.0535417	-0.557184	0.055	-0.350296	0.055	-0.174955	0.055	-0.00911951	0.0535417	-0.3381	0.055	-0.327848	0.0535417	-0.215918	0.055	-0.0782236	0.0535417	-0.198774	0.055	-0.186734	0.0535417	-0.536583	0.055	0.172436	0.0535417	-0.146896	0.055	-0.152417	0.0535417	-0.11944	0.0535417	-0.479721	0.0535417	-0.257023	0.0535417	-0.25209	0.0535417	-0.155695	0.0535417	-0.585862	0.0535417	-0.348061		0.055	-0.0385046	0.0547917	-0.459827	0.0547917	0.0143349	0.0547917
0.0552083	-0.602856	0.0566667	-0.295997	0.0566667	-0.163414	0.0566667	0.00540912	0.0552083	-0.386506	0.0566667	-0.27664	0.0552083	-0.250749	0.0566667	-0.0771135	0.0552083	-0.246629	0.0566667	-0.16053	0.0552083	-0.568748	0.0566667	0.210248	0.0552083	-0.185937	0.0566667	-0.178903	0.0552083	-0.193462	0.0552083	-0.440821	0.0552083	-0.255153	0.0552083	-0.287123	0.0552083	-0.0547022	0.0552083	-0.613391	0.0552083	-0.280045		0.0566667	-0.094153	0.0564583	-0.476941	0.0564583	0.0399873	0.0564583
0.056875	-0.635333	0.0583333	-0.260241	0.0583333	-0.17228	0.0583333	-0.00528246	0.056875	-0.422865	0.0583333	-0.215508	0.056875	-0.296868	0.0583333	-0.0919774	0.056875	-0.278577	0.0583333	-0.159703	0.056875	-0.586629	0.0583333	0.22494	0.056875	-0.226296	0.0583333	-0.218019	0.056875	-0.266761	0.056875	-0.388548	0.056875	-0.232346	0.056875	-0.29467	0.056875	0.0394657	0.056875	-0.623092	0.056875	-0.20805		0.0583333	-0.14618	0.058125	-0.477187	0.058125	0.0297502	0.058125
0.0585417	-0.648312	0.06	-0.244327	0.06	-0.201471	0.06	-0.0404716	0.0585417	-0.438847	0.06	-0.153154	0.0585417	-0.34897	0.06	-0.126883	0.0585417	-0.292666	0.06	-0.181712	0.0585417	-0.58347	0.06	0.216089	0.0585417	-0.261113	0.06	-0.26308	0.0585417	-0.324182	0.0585417	-0.333242	0.0585417	-0.193574	0.0585417	-0.274405	0.0585417	0.116877	0.0585417	-0.610933	0.0585417	-0.146337		0.06	-0.183359	0.0597917	-0.452317	0.0597917	-0.0117049	0.0597917
0.0602083	-0.63844	0.0616667	-0.247739	0.0616667	-0.245117	0.0616667	-0.0959486	0.0602083	-0.431463	0.0616667	-0.0991523	0.0602083	-0.398286	0.0616667	-0.175714	0.0602083	-0.288717	0.0616667	-0.221431	0.0602083	-0.556275	0.0616667	0.185803	0.0602083	-0.283986	0.0616667	-0.304341	0.0602083	-0.354305	0.0602083	-0.281006	0.0602083	-0.144191	0.0602083	-0.230797	0.0602083	0.171028	0.0602083	-0.576362	0.0602083	-0.102252		0.0616667	-0.199325	0.0614583	-0.400968	0.0614583	-0.0604317	0.0614583
0.061875	-0.603326	0.0633333	-0.269569	0.0633333	-0.293046	0.0633333	-0.160627	0.061875	-0.401445	0.0633333	-0.0630766	0.061875	-0.434756	0.0633333	-0.228927	0.061875	-0.271358	0.0633333	-0.271648	0.061875	-0.506327	0.0633333	0.140138	0.061875	-0.288799	0.0633333	-0.333153	0.061875	-0.352591	0.061875	-0.237145	0.061875	-0.092119	0.061875	-0.171609	0.061875	0.197195	0.061875	-0.52353	0.061875	-0.0784919		0.0633333	-0.198185	0.063125	-0.338264	0.063125	-0.107348	0.063125
0.0635417	-0.541762	0.065	-0.30449	0.065	-0.33436	0.065	-0.223488	0.0635417	-0.351511	0.065	-0.0537783	0.0635417	-0.448592	0.065	-0.280656	0.0635417	-0.250816	0.065	-0.321731	0.0635417	-0.4379	0.065	0.0868663	0.0635417	-0.269771	0.065	-0.34453	0.0635417	-0.318199	0.0635417	-0.209562	0.0635417	-0.0473037	0.0635417	-0.104383	0.0635417	0.192434	0.0635417	-0.457868	0.0635417	-0.076957		0.065	-0.184931	0.0647917	-0.27822	0.0647917	-0.155076	0.0647917
0.0652083	-0.457086	0.0666667	-0.344649	0.0666667	-0.361614	0.0666667	-0.275165	0.0652083	-0.291049	0.0666667	-0.0715107	0.0652083	-0.437729	0.0666667	-0.323318	0.0652083	-0.233069	0.0666667	-0.359423	0.0652083	-0.357643	0.0666667	0.0355467	0.0652083	-0.227742	0.0666667	-0.331253	0.0652083	-0.25896	0.0652083	-0.200853	0.0652083	-0.0163093	0.0652083	-0.0388026	0.0652083	0.160679	0.0652083	-0.381351	0.0652083	-0.0967905		0.0666667	-0.163198	0.0664583	-0.227228	0.0664583	-0.200234	0.0664583
0.066875	-0.356175	0.0683333	-0.378773	0.0683333	-0.368677	0.0683333	-0.312574	0.066875	-0.231847	0.0683333	-0.110768	0.066875	-0.403069	0.0683333	-0.346221	0.066875	-0.22354	0.0683333	-0.375912	0.066875	-0.271492	0.0683333	-0.00669062	0.066875	-0.168458	0.0683333	-0.292085	0.066875	-0.187233	0.066875	-0.208609	0.066875	-0.00406802	0.066875	0.0164509	0.066875	0.111327	0.066875	-0.298478	0.066875	-0.135466		0.0683333	-0.132367	0.068125	-0.1904	0.068125	-0.230812	0.068125
0.0685417	-0.247024	0.07	-0.400804	0.07	-0.350483	0.07	-0.331752	0.0685417	-0.185482	0.07	-0.163287	0.0685417	-0.349693	0.07	-0.342444	0.0685417	-0.224039	0.07	-0.3701	0.0685417	-0.188701	0.07	-0.0342652	0.0685417	-0.0995025	0.07	-0.232004	0.0685417	-0.11494	0.0685417	-0.228539	0.0685417	-0.0130981	0.0685417	0.052847	0.0685417	0.0553951	0.0685417	-0.219725	0.0685417	-0.184909		0.07	-0.0916868	0.0697917	-0.172466	0.0697917	-0.240333	0.0697917
0.0702083	-0.134498	0.0716667	-0.406988	0.0716667	-0.307903	0.0716667	-0.334665	0.0702083	-0.15913	0.0716667	-0.221394	0.0702083	-0.282556	0.0716667	-0.314452	0.0702083	-0.237688	0.0716667	-0.345096	0.0702083	-0.118852	0.0716667	-0.046581	0.0702083	-0.028871	0.0716667	-0.160135	0.0702083	-0.0526533	0.0702083	-0.259049	0.0702083	-0.0422746	0.0702083	0.0667125	0.0702083	0.00101328	0.0702083	-0.155531	0.0702083	-0.237897		0.0716667	-0.0436306	0.0714583	-0.179887	0.0714583	-0.243694	0.0714583
0.071875	-0.0283122	0.0733333	-0.395127	0.0733333	-0.2442	0.0733333	-0.323944	0.071875	-0.157341	0.0733333	-0.276417	0.071875	-0.209279	0.0733333	-0.267282	0.071875	-0.265747	0.0733333	-0.305824	0.071875	-0.0713691	0.0733333	-0.044629	0.071875	0.0330955	0.0733333	-0.0867397	0.071875	-0.00842661	0.071875	-0.295341	0.071875	-0.0856519	0.071875	0.0568032	0.071875	-0.0477806	0.071875	-0.113726	0.071875	-0.284374		0.0733333	0.0089705	0.073125	-0.209898	0.073125	-0.248387	0.073125
0.0735417	0.0608191	0.075	-0.365183	0.075	-0.164501	0.075	-0.308	0.0735417	-0.181489	0.075	-0.315666	0.0735417	-0.136554	0.075	-0.204332	0.0735417	-0.304744	0.075	-0.256896	0.0735417	-0.0521466	0.075	-0.0336021	0.0735417	0.074245	0.075	-0.0217035	0.0735417	0.0126436	0.0735417	-0.330552	0.0735417	-0.135273	0.0735417	0.0231564	0.0735417	-0.0852719	0.0735417	-0.0972524	0.0735417	-0.315815		0.075	0.0576377	0.0747917	-0.249304	0.0747917	-0.250876	0.0747917
0.0752083	0.12435	0.0766667	-0.31998	0.0766667	-0.0753477	0.0766667	-0.294231	0.0752083	-0.226885	0.0766667	-0.331424	0.0752083	-0.0677779	0.0766667	-0.13347	0.0752083	-0.348151	0.0766667	-0.206672	0.0752083	-0.0633299	0.0766667	-0.0213906	0.0752083	0.0887215	0.0766667	0.0229031	0.0752083	0.0103414	0.0752083	-0.356518	0.0752083	-0.184014	0.0752083	-0.0299066	0.0752083	-0.108175	0.0752083	-0.107288	0.0752083	-0.329338		0.0766667	0.0944585	0.0764583	-0.285648	0.0764583	-0.248976	0.0764583
0.076875	0.156075	0.0783333	-0.267632	0.0783333	0.0108108	0.0783333	-0.288114	0.076875	-0.282787	0.0783333	-0.324458	0.076875	-0.00746548	0.0783333	-0.0659898	0.076875	-0.387788	0.0783333	-0.163205	0.076875	-0.102825	0.0783333	-0.0151843	0.076875	0.0758097	0.0783333	0.0397414	0.076875	-0.011839	0.076875	-0.36443	0.076875	-0.224322	0.076875	-0.0924394	0.076875	-0.119604	0.076875	-0.140645	0.076875	-0.32454		0.0783333	0.109732	0.078125	-0.305094	0.078125	-0.250891	0.078125
0.0785417	0.15416	0.08	-0.215605	0.08	0.081718	0.08	-0.29584	0.0785417	-0.33614	0.08	-0.30005	0.0785417	0.0418276	0.08	-0.0108033	0.0785417	-0.414744	0.08	-0.133738	0.0785417	-0.163995	0.08	-0.01847	0.0785417	0.0374839	0.08	0.0283048	0.0785417	-0.0522882	0.0785417	-0.349075	0.0785417	-0.24794	0.0785417	-0.152588	0.0785417	-0.125363	0.0785417	-0.187919	0.0785417	-0.302441		0.08	0.0983626	0.0797917	-0.313163	0.0797917	-0.264585	0.0797917
0.0802083	0.118472	0.0816667	-0.170089	0.0816667	0.129163	0.0816667	-0.318617	0.0802083	-0.378005	0.0816667	-0.263005	0.0802083	0.0747442	0.0816667	0.027813	0.0802083	-0.422105	0.0816667	-0.122681	0.0802083	-0.235587	0.0816667	-0.0329912	0.0802083	-0.0209063	0.0816667	-0.00604987	0.0802083	-0.106417	0.0802083	-0.30902	0.0802083	-0.25139	0.0802083	-0.200547	0.0802083	-0.128299	0.0802083	-0.23853	0.0802083	-0.265978		0.0816667	0.0603348	0.0814583	-0.315726	0.0814583	-0.277691	0.0814583
0.081875	0.059709	0.0833333	-0.13607	0.0833333	0.145681	0.0833333	-0.357382	0.081875	-0.403345	0.0833333	-0.221975	0.081875	0.0895336	0.0833333	0.044547	0.081875	-0.407211	0.0833333	-0.132062	0.081875	-0.305161	0.0833333	-0.063695	0.081875	-0.0913292	0.0833333	-0.0580102	0.081875	-0.166029	0.081875	-0.247419	0.081875	-0.236742	0.081875	-0.232294	0.081875	-0.129938	0.081875	-0.282489	0.081875	-0.225551		0.0833333	0.0019148	0.083125	-0.315078	0.083125	-0.287503	0.083125
0.0835417	-0.00890344	0.085	-0.120431	0.085	0.128314	0.085	-0.405744	0.0835417	-0.40926	0.085	-0.186838	0.0835417	0.085637	0.085	0.0342131	0.0835417	-0.369199	0.085	-0.162996	0.0835417	-0.361711	0.085	-0.109829	0.0835417	-0.160336	0.085	-0.120088	0.0835417	-0.222579	0.0835417	-0.1693	0.0835417	-0.208318	0.0835417	-0.245728	0.0835417	-0.136465	0.0835417	-0.313692	0.0835417	-0.194065		0.085	-0.0646636	0.0847917	-0.310019	0.0847917	-0.302747	0.0847917
0.0852083	-0.0764951	0.0866667	-0.1285	0.0866667	0.0779927	0.0866667	-0.456817	0.0852083	-0.394233	0.0866667	-0.165373	0.0852083	0.0663102	0.0866667	-0.00527501	0.0852083	-0.312001	0.0866667	-0.212371	0.0852083	-0.397041	0.0866667	-0.165358	0.0852083	-0.216395	0.0866667	-0.181794	0.0852083	-0.267059	0.0852083	-0.08405	0.0852083	-0.170834	0.0852083	-0.238873	0.0852083	-0.155605	0.0852083	-0.328779	0.0852083	-0.180066		0.0866667	-0.120737	0.0864583	-0.303134	0.0864583	-0.329629	0.0864583
0.086875	-0.135846	0.0883333	-0.159644	0.0883333	0.00391901	0.0883333	-0.502951	0.086875	-0.362664	0.0883333	-0.163183	0.086875	0.0368431	0.0883333	-0.0648201	0.086875	-0.240989	0.0883333	-0.272304	0.086875	-0.408366	0.0883333	-0.221364	0.086875	-0.2492	0.0883333	-0.232987	0.086875	-0.292018	0.086875	-0.00344962	0.086875	-0.130609	0.086875	-0.215776	0.086875	-0.189073	0.086875	-0.327215	0.086875	-0.185609		0.0883333	-0.149854	0.088125	-0.307374	0.088125	-0.360213	0.088125
0.0885417	-0.179447	0.09	-0.207253	0.09	-0.0805855	0.09	-0.534654	0.0885417	-0.32182	0.09	-0.183135	0.0885417	0.00378489	0.09	-0.132822	0.0885417	-0.166111	0.09	-0.3317	0.0885417	-0.398368	0.09	-0.271305	0.0885417	-0.255689	0.09	-0.267304	0.0885417	-0.291154	0.0885417	0.0605434	0.0885417	-0.0946671	0.0885417	-0.18274	0.0885417	-0.235222	0.0885417	-0.312909	0.0885417	-0.20922		0.09	-0.147164	0.0897917	-0.323579	0.0897917	-0.382274	0.0897917
0.0902083	-0.198759	0.0916667	-0.262499	0.0916667	-0.161074	0.0916667	-0.545345	0.0902083	-0.279225	0.0916667	-0.224985	0.0902083	-0.0276491	0.0916667	-0.198103	0.0902083	-0.0955313	0.0916667	-0.38071	0.0902083	-0.373043	0.0916667	-0.308909	0.0902083	-0.238419	0.0916667	-0.283875	0.0902083	-0.264987	0.0902083	0.100203	0.0902083	-0.0677332	0.0902083	-0.147909	0.0902083	-0.290424	0.0902083	-0.291735	0.0902083	-0.249185		0.0916667	-0.117421	0.0914583	-0.349261	0.0914583	-0.394829	0.0914583
0.091875	-0.19487	0.0933333	-0.320174	0.0933333	-0.22462	0.0933333	-0.532292	0.091875	-0.238881	0.0933333	-0.280038	0.091875	-0.0528544	0.0933333	-0.251189	0.091875	-0.0373945	0.0933333	-0.412203	0.091875	-0.339545	0.0933333	-0.323132	0.091875	-0.204057	0.0933333	-0.282399	0.091875	-0.219226	0.091875	0.111312	0.091875	-0.0521466	0.091875	-0.115246	0.091875	-0.347912	0.091875	-0.269964	0.091875	-0.301473		0.0933333	-0.0668094	0.093125	-0.383221	0.093125	-0.394046	0.093125
0.0935417	-0.175007	0.095	-0.370719	0.095	-0.265919	0.095	-0.497147	0.0935417	-0.205316	0.095	-0.340573	0.0935417	-0.0681579	0.095	-0.284448	0.0935417	0.000335276	0.095	-0.420623	0.0935417	-0.30499	0.095	-0.307642	0.0935417	-0.162452	0.095	-0.265919	0.0935417	-0.160828	0.0935417	0.0914186	0.0935417	-0.0477582	0.0935417	-0.0883937	0.0935417	-0.399373	0.0935417	-0.25259	0.0935417	-0.357889		0.095	0.00231713	0.0947917	-0.425495	0.0947917	-0.373863	0.0947917
0.0952083	-0.14548	0.0966667	-0.403717	0.0966667	-0.283502	0.0966667	-0.442259	0.0952083	-0.183083	0.0966667	-0.399061	0.0952083	-0.0721589	0.0966667	-0.292271	0.0952083	0.0124052	0.0966667	-0.402547	0.0952083	-0.274435	0.0966667	-0.262782	0.0952083	-0.121884	0.0966667	-0.242658	0.0952083	-0.0992417	0.0952083	0.043653	0.0952083	-0.0540838	0.0952083	-0.0732318	0.0952083	-0.434108	0.0952083	-0.244685	0.0952083	-0.409029		0.0966667	0.071995	0.0964583	-0.472017	0.0964583	-0.331864	0.0964583
0.096875	-0.109941	0.0983333	-0.412412	0.0983333	-0.277497	0.0983333	-0.371106	0.096875	-0.176065	0.0983333	-0.446051	0.096875	-0.0652671	0.0983333	-0.277996	0.096875	-0.00271201	0.0983333	-0.359729	0.096875	-0.253484	0.0983333	-0.195153	0.096875	-0.0919774	0.0983333	-0.219807	0.096875	-0.0444055	0.096875	-0.0234395	0.096875	-0.0692308	0.096875	-0.0705123	0.096875	-0.443965	0.096875	-0.25177	0.096875	-0.445865		0.0983333	0.125669	0.098125	-0.516996	0.098125	-0.271946	0.098125
0.0985417	-0.0751615	0.1	-0.397697	0.1	-0.253417	0.1	-0.288337	0.0985417	-0.187173	0.1	-0.471272	0.0985417	-0.0523478	0.1	-0.249453	0.0985417	-0.0423044	0.1	-0.301354	0.0985417	-0.244141	0.1	-0.11348	0.0985417	-0.0776127	0.1	-0.202186	0.0985417	-0.00432879	0.0985417	-0.0984445	0.0985417	-0.0904426	0.0985417	-0.0807941	0.0985417	-0.423655	0.0985417	-0.275247	0.0985417	-0.463501		0.1	0.160664	0.0997917	-0.551358	0.0997917	-0.202976	0.0997917
0.100208	-0.0512525	0.101667	-0.363663	0.101667	-0.220574	0.101667	-0.202052	0.100208	-0.213474	0.101667	-0.469565	0.100208	-0.038892	0.101667	-0.214607	0.100208	-0.100888	0.101667	-0.236265	0.100208	-0.249349	0.101667	-0.0271723	0.100208	-0.0834316	0.101667	-0.194013	0.100208	0.0168085	0.100208	-0.170171	0.100208	-0.115268	0.100208	-0.101544	0.100208	-0.37507	0.100208	-0.313327	0.100208	-0.456899		0.101667	0.18698	0.101458	-0.573605	0.101458	-0.13677	0.101458
0.101875	-0.0446737	0.103333	-0.309974	0.103333	-0.189759	0.103333	-0.120305	0.101875	-0.251725	0.103333	-0.440158	0.101875	-0.0287816	0.103333	-0.180356	0.101875	-0.165842	0.103333	-0.171535	0.101875	-0.267409	0.103333	0.0514835	0.101875	-0.108793	0.103333	-0.199229	0.101875	0.0154972	0.101875	-0.230506	0.101875	-0.138089	0.101875	-0.12891	0.101875	-0.304937	0.101875	-0.360817	0.101875	-0.424504		0.103333	0.205845	0.103125	-0.577152	0.103125	-0.0844449	0.103125
0.103542	-0.0574142	0.105	-0.243306	0.105	-0.166856	0.105	-0.0519902	0.103542	-0.295542	0.105	-0.385523	0.103542	-0.0267252	0.105	-0.1541	0.103542	-0.223458	0.105	-0.115506	0.103542	-0.293635	0.105	0.110134	0.103542	-0.15039	0.105	-0.22085	0.103542	-0.00923127	0.103542	-0.270762	0.103542	-0.152849	0.103542	-0.155635	0.103542	-0.220694	0.103542	-0.412218	0.103542	-0.367381		0.105	0.206649	0.104792	-0.560418	0.104792	-0.0507012	0.104792
0.105208	-0.0882521	0.106667	-0.176318	0.106667	-0.155456	0.106667	-0.00375509	0.105208	-0.338808	0.106667	-0.311375	0.105208	-0.0358298	0.106667	-0.142202	0.105208	-0.263274	0.106667	-0.0780076	0.105208	-0.322416	0.106667	0.141874	0.105208	-0.202931	0.106667	-0.254661	0.105208	-0.0509918	0.105208	-0.288844	0.105208	-0.154175	0.105208	-0.17418	0.105208	-0.131845	0.105208	-0.458993	0.105208	-0.289679		0.106667	0.188917	0.106458	-0.517011	0.106458	-0.0323877	0.106458
0.106875	-0.132017	0.108333	-0.123121	0.108333	-0.157997	0.108333	0.019677	0.106875	-0.373267	0.108333	-0.229239	0.106875	-0.0598207	0.108333	-0.146762	0.106875	-0.280879	0.108333	-0.0659153	0.106875	-0.346467	0.108333	0.145905	0.106875	-0.259705	0.108333	-0.296861	0.106875	-0.100978	0.106875	-0.288785	0.106875	-0.141203	0.106875	-0.180393	0.106875	-0.048995	0.106875	-0.49112	0.106875	-0.19899		0.108333	0.158764	0.108125	-0.441551	0.108125	-0.0351071	0.108125
0.108542	-0.180431	0.11	-0.0919253	0.11	-0.174612	0.11	0.0164583	0.108542	-0.390485	0.11	-0.15045	0.108542	-0.0974461	0.11	-0.166781	0.108542	-0.275306	0.11	-0.0756308	0.108542	-0.358365	0.11	0.123702	0.108542	-0.312068	0.11	-0.341363	0.108542	-0.151567	0.108542	-0.276841	0.108542	-0.113048	0.108542	-0.169516	0.108542	0.0171214	0.108542	-0.501864	0.108542	-0.105798		0.11	0.124425	0.109792	-0.346996	0.109792	-0.0573248	0.109792
0.110208	-0.224069	0.111667	-0.0864714	0.111667	-0.204921	0.111667	-0.00889599	0.110208	-0.388704	0.111667	-0.0846237	0.110208	-0.142902	0.111667	-0.201255	0.110208	-0.247866	0.111667	-0.102423	0.110208	-0.351913	0.111667	0.0790581	0.110208	-0.34719	0.111667	-0.379615	0.110208	-0.195466	0.110208	-0.259332	0.110208	-0.0660643	0.110208	-0.138029	0.110208	0.0588447	0.110208	-0.490062	0.110208	-0.0211447		0.111667	0.083901	0.111458	-0.243977	0.111458	-0.0964999	0.111458
0.111875	-0.256114	0.113333	-0.110596	0.113333	-0.242665	0.113333	-0.049144	0.111875	-0.367343	0.113333	-0.0399351	0.111875	-0.188373	0.113333	-0.246041	0.111875	-0.206344	0.113333	-0.140905	0.111875	-0.32609	0.113333	0.0210255	0.111875	-0.356078	0.113333	-0.404008	0.111875	-0.220925	0.111875	-0.240162	0.111875	-0.00309944	0.111875	-0.0864565	0.111875	0.0721589	0.111875	-0.456169	0.111875	0.0462309		0.113333	0.0416934	0.113125	-0.143908	0.113125	-0.140175	0.113125
0.113542	-0.267535	0.115	-0.160374	0.115	-0.280179	0.115	-0.0953749	0.113542	-0.327736	0.115	-0.0220463	0.113542	-0.225216	0.115	-0.293195	0.113542	-0.158846	0.115	-0.184372	0.113542	-0.283316	0.115	-0.0357851	0.113542	-0.334494	0.115	-0.40701	0.113542	-0.216745	0.113542	-0.22503	0.113542	0.0656992	0.113542	-0.0213832	0.113542	0.05766	0.113542	-0.401311	0.113542	0.0911579		0.115	0.00549853	0.114792	-0.0531226	0.114792	-0.183053	0.114792
0.115208	-0.253417	0.116667	-0.22351	0.116667	-0.308327	0.116667	-0.140086	0.115208	-0.274472	0.116667	-0.0329241	0.115208	-0.249617	0.116667	-0.33354	0.115208	-0.115708	0.116667	-0.220761	0.115208	-0.228263	0.116667	-0.0803843	0.115208	-0.28535	0.116667	-0.383608	0.115208	-0.182457	0.115208	-0.219494	0.115208	0.127323	0.115208	0.0476465	0.115208	0.0203699	0.115208	-0.331268	0.115208	0.109866		0.116667	-0.0120997	0.116458	0.0172332	0.116458	-0.220887	0.116458
0.116875	-0.214972	0.118333	-0.285842	0.118333	-0.320971	0.118333	-0.175394	0.116875	-0.217751	0.118333	-0.0699237	0.116875	-0.257537	0.118333	-0.360355	0.116875	-0.0830293	0.118333	-0.240229	0.116875	-0.167407	0.118333	-0.105374	0.116875	-0.21448	0.118333	-0.330381	0.116875	-0.126012	0.116875	-0.226296	0.116875	0.174098	0.116875	0.111461	0.116875	-0.0322014	0.116875	-0.256203	0.116875	0.0996143		0.118333	-0.00429899	0.118125	0.0537112	0.118125	-0.244938	0.118125
0.118542	-0.157699	0.12	-0.33541	0.12	-0.312299	0.12	-0.19668	0.118542	-0.16845	0.12	-0.129148	0.118542	-0.245869	0.12	-0.37045	0.118542	-0.0652075	0.12	-0.239894	0.118542	-0.108846	0.12	-0.105813	0.118542	-0.129707	0.12	-0.253588	0.118542	-0.0576153	0.118542	-0.244811	0.118542	0.199109	0.118542	0.161082	0.118542	-0.0889376	0.118542	-0.187024	0.118542	0.0660792		0.12	0.0249967	0.119792	0.0594035	0.119792	-0.258788	0.119792
0.120208	-0.0905246	0.121667	-0.365101	0.121667	-0.275366	0.121667	-0.203535	0.120208	-0.135101	0.121667	-0.200734	0.120208	-0.215061	0.121667	-0.359595	0.120208	-0.064522	0.121667	-0.220507	0.120208	-0.0593141	0.121667	-0.0809655	0.120208	-0.0408888	0.121667	-0.164196	0.120208	0.0149235	0.120208	-0.271298	0.120208	0.194132	0.120208	0.18701	0.120208	-0.137292	0.120208	-0.130348	0.120208	0.0177547		0.121667	0.0651181	0.121458	0.0395626	0.121458	-0.260822	0.121458
0.121875	-0.0218824	0.123333	-0.368163	0.123333	-0.211857	0.123333	-0.200987	0.121875	-0.125326	0.123333	-0.273041	0.121875	-0.169791	0.123333	-0.327252	0.121875	-0.0829175	0.123333	-0.18575	0.121875	-0.0235662	0.123333	-0.0363812	0.121875	0.0404716	0.123333	-0.0731871	0.121875	0.0842437	0.121875	-0.302657	0.121875	0.156015	0.121875	0.183508	0.121875	-0.167072	0.121875	-0.0914186	0.121875	-0.0332147		0.123333	0.108831	0.123125	-0.000484288	0.123125	-0.252612	0.123125
0.123542	0.0357926	0.125	-0.347324	0.125	-0.131756	0.125	-0.20007	0.123542	-0.144802	0.125	-0.336319	0.123542	-0.116743	0.125	-0.280261	0.123542	-0.12061	0.125	-0.141934	0.123542	-0.00891834	0.125	0.0161305	0.123542	0.101589	0.125	0.00926852	0.123542	0.139862	0.123542	-0.334091	0.123542	0.0901073	0.123542	0.150569	0.123542	-0.174098	0.123542	-0.0756308	0.123542	-0.0794679		0.125	0.154041	0.124792	-0.0518039	0.124792	-0.234954	0.124792
0.125208	0.0713989	0.126667	-0.328109	0.126667	-0.0678971	0.126667	-0.228703	0.125208	-0.197142	0.126667	-0.402331	0.125208	-0.0679046	0.126667	-0.246793	0.125208	-0.175714	0.126667	-0.11459	0.125208	-0.0241697	0.126667	0.0471175	0.125208	0.132054	0.126667	0.052467	0.125208	0.171982	0.125208	-0.358634	0.125208	0.00649691	0.125208	0.0925511	0.125208	-0.163361	0.125208	-0.0893101	0.125208	-0.117749		0.126667	0.196695	0.126458	-0.108235	0.126458	-0.21714	0.126458
0.126875	0.0776574	0.128333	-0.377767	0.128333	-0.0934452	0.128333	-0.35578	0.126875	-0.296533	0.128333	-0.528701	0.126875	-0.054203	0.128333	-0.298202	0.126875	-0.261925	0.128333	-0.171967	0.126875	-0.0888556	0.128333	-0.0148192	0.126875	0.110865	0.128333	-0.0174865	0.126875	0.156194	0.126875	-0.387467	0.126875	-0.100434	0.126875	-0.000402331	0.126875	-0.158563	0.126875	-0.151321	0.126875	-0.159383		0.128333	0.229806	0.128125	-0.172123	0.128125	-0.218481	0.128125
0.128542	0.0507981	0.13	-0.620075	0.13	-0.337407	0.13	-0.703678	0.128542	-0.497222	0.13	-0.831485	0.128542	-0.149421	0.13	-0.559404	0.128542	-0.433303	0.13	-0.441261	0.128542	-0.257365	0.13	-0.297576	0.128542	-0.0227615	0.13	-0.325285	0.128542	0.0311285	0.128542	-0.478573	0.128542	-0.27699	0.128542	-0.176482	0.128542	-0.225984	0.128542	-0.312842	0.128542	-0.261948		0.13	0.245802	0.129792	-0.279017	0.129792	-0.2672	0.129792
0.130208	-0.00211596	0.131667	-1.22075	0.131667	-0.967562	0.131667	-1.43323	0.130208	-0.908941	0.131667	-1.47188	0.130208	-0.479884	0.131667	-1.19668	0.130208	-0.799768	0.131667	-1.08784	0.130208	-0.636734	0.131667	-0.963688	0.130208	-0.385754	0.131667	-1.02791	0.130208	-0.319816	0.130208	-0.7497	0.130208	-0.629261	0.130208	-0.537872	0.130208	-0.490166	0.130208	-0.679515	0.130208	-0.540316		0.131667	0.255175	0.131458	-0.50012	0.131458	-0.440992	0.131458
0.131875	-0.0594035	0.133333	-2.34853	0.133333	-2.1454	0.133333	-2.70448	0.131875	-1.6761	0.133333	-2.61698	0.131875	-1.20503	0.133333	-2.37665	0.131875	-1.5082	0.133333	-2.27555	0.131875	-1.37524	0.133333	-2.17324	0.131875	-1.12654	0.133333	-2.27522	0.131875	-1.0516	0.131875	-1.35493	0.131875	-1.30388	0.131875	-1.22787	0.131875	-1.11344	0.131875	-1.39374	0.131875	-1.15279		0.133333	0.29587	0.133125	-0.946939	0.133125	-0.859506	0.133125
0.133542	-0.0752956	0.135	-4.15154	0.135	-4.00567	0.135	-4.65398	0.133542	-2.94359	0.135	-4.42083	0.133542	-2.47536	0.135	-4.24262	0.133542	-2.70809	0.135	-4.14606	0.133542	-2.61717	0.135	-4.06696	0.133542	-2.38384	0.135	-4.19813	0.133542	-2.30943	0.133542	-2.44418	0.133542	-2.44829	0.133542	-2.38936	0.133542	-2.25082	0.133542	-2.59113	0.133542	-2.25221		0.135	0.423953	0.134792	-1.75607	0.134792	-1.66202	0.134792
0.135208	0.00163168	0.136667	-6.74389	0.136667	-6.65758	0.136667	-7.39257	0.135208	-4.83976	0.136667	-7.01408	0.135208	-4.41164	0.136667	-6.91128	0.135208	-4.52998	0.136667	-6.81969	0.135208	-4.48514	0.136667	-6.75888	0.135208	-4.27682	0.136667	-6.9041	0.135208	-4.21166	0.135208	-4.1465	0.135208	-4.18779	0.135208	-4.14344	0.135208	-4.02741	0.135208	-4.38123	0.135208	-3.96597		0.136667	0.664353	0.136458	-3.0771	0.136458	-2.98868	0.136458
0.136875	0.183024	0.138333	-10.1331	0.138333	-10.1221	0.138333	-10.9377	0.136875	-7.48133	0.138333	-10.4314	0.136875	-7.11444	0.138333	-10.4004	0.136875	-7.08978	0.138333	-10.3252	0.136875	-7.08987	0.138333	-10.2614	0.136875	-6.91491	0.138333	-10.4099	0.136875	-6.85629	0.136875	-6.56937	0.136875	-6.63471	0.136875	-6.59784	0.136875	-6.54566	0.136875	-6.86101	0.136875	-6.40775		0.138333	0.982344	0.138125	-4.97866	0.138125	-4.90646	0.138125
0.138542	0.432327	0.14	-14.0226	0.14	-14.1347	0.14	-15.0286	0.138542	-10.8982	0.14	-14.4239	0.138542	-10.5988	0.14	-14.4397	0.138542	-10.4187	0.14	-14.4061	0.138542	-10.4725	0.14	-14.2898	0.138542	-10.3297	0.14	-14.4489	0.138542	-10.2659	0.138542	-9.73891	0.138542	-9.83022	0.138542	-9.79041	0.138542	-9.83078	0.138542	-10.0646	0.138542	-9.61704		0.14	1.31828	0.139792	-7.28005	0.139792	-7.2505	0.139792
0.140208	0.699095	0.141667	-17.7073	0.141667	-18.0109	0.141667	-18.9923	0.140208	-14.8271	0.141667	-18.3243	0.140208	-14.5917	0.141667	-18.3396	0.140208	-14.2533	0.141667	-18.3835	0.140208	-14.4066	0.141667	-18.1491	0.140208	-14.2737	0.141667	-18.3408	0.140208	-14.1849	0.140208	-13.4103	0.140208	-13.5517	0.140208	-13.5028	0.140208	-13.6366	0.140208	-13.7584	0.140208	-13.3678		0.141667	1.62237	0.141458	-9.54304	0.141458	-9.57473	0.141458
0.141875	0.945918	0.143333	-20.2826	0.143333	-20.8105	0.143333	-21.8807	0.141875	-18.5824	0.143333	-21.1956	0.141875	-18.4031	0.143333	-21.1535	0.141875	-17.9089	0.143333	-21.3016	0.141875	-18.244	0.143333	-20.9031	0.141875	-18.0824	0.143333	-21.1453	0.141875	-17.9398	0.141875	-16.9656	0.141875	-17.1905	0.141875	-17.1306	0.141875	-17.3277	0.141875	-17.3297	0.141875	-17.0451		0.143333	1.83292	0.143125	-11.2581	0.143125	-11.3547	0.143125
0.143542	1.12293	0.145	-21.0042	0.145	-21.7158	0.145	-22.8439	0.143542	-21.2211	0.145	-22.1913	0.143542	-21.0926	0.145	-22.0558	0.143542	-20.4607	0.145	-22.3074	0.143542	-21.0574	0.145	-21.7444	0.143542	-20.8295	0.145	-22.0409	0.143542	-20.605	0.143542	-19.6094	0.143542	-19.9331	0.143542	-19.8667	0.143542	-20.0749	0.143542	-19.9781	0.143542	-19.829		0.145	1.86878	0.144792	-12.0583	0.144792	-12.2051	0.144792
0.145208	1.16091	0.146667	-19.5395	0.146667	-20.3358	0.146667	-21.4567	0.145208	-21.9345	0.146667	-20.8818	0.145208	-21.8535	0.146667	-20.6526	0.145208	-21.1367	0.146667	-20.982	0.145208	-22.0215	0.146667	-20.2947	0.145208	-21.7012	0.146667	-20.6403	0.145208	-21.3882	0.145208	-20.725	0.145208	-21.1288	0.145208	-21.0628	0.145208	-21.2272	0.145208	-21.0759	0.145208	-21.0674		0.146667	1.68221	0.146458	-11.7266	0.146458	-11.9043	0.146458
0.146875	1.03322	0.148333	-15.9824	0.148333	-16.762	0.148333	-17.8033	0.146875	-20.3605	0.148333	-17.3369	0.146875	-20.3184	0.148333	-17.043	0.146875	-19.5983	0.148333	-17.4129	0.146875	-20.7319	0.148333	-16.661	0.146875	-20.3104	0.148333	-17.0485	0.146875	-19.9278	0.146875	-20.0636	0.146875	-20.4974	0.146875	-20.44	0.146875	-20.525	0.146875	-20.37	0.146875	-20.4854		0.148333	1.34116	0.148125	-10.1496	0.148125	-10.3384	0.148125
0.148542	0.80543	0.15	-10.7678	0.15	-11.4437	0.15	-12.3185	0.148542	-16.6325	0.15	-11.9964	0.148542	-16.6033	0.15	-11.6675	0.148542	-15.9707	0.15	-12.0453	0.148542	-17.2657	0.15	-11.3043	0.148542	-16.7551	0.15	-11.7063	0.148542	-16.3375	0.148542	-17.6624	0.148542	-18.0722	0.148542	-18.0326	0.148542	-18.0274	0.148542	-17.9086	0.148542	-18.1218		0.15	1.02749	0.149792	-7.34291	0.149792	-7.50445	0.149792
0.150208	0.609666	0.151667	-4.22789	0.151667	-4.71344	0.151667	-5.21661	0.150208	-11.2226	0.151667	-5.17758	0.150208	-11.1631	0.151667	-4.79645	0.150208	-10.7102	0.151667	-5.18046	0.150208	-12.0518	0.151667	-4.54296	0.150208	-11.4857	0.151667	-4.90385	0.150208	-11.0646	0.150208	-13.7232	0.150208	-14.0788	0.150208	-14.0848	0.150208	-14.0248	0.150208	-13.984	0.150208	-14.2627		0.151667	1.04938	0.151458	-3.10867	0.151458	-3.13044	0.151458
0.151875	0.587039	0.153333	4.28932	0.153333	4.09851	0.153333	4.48103	0.151875	-4.42437	0.153333	3.8115	0.151875	-4.29701	0.153333	4.32941	0.151875	-4.12715	0.153333	3.88803	0.151875	-5.42862	0.153333	4.32085	0.151875	-4.8584	0.153333	4.06445	0.151875	-4.42889	0.151875	-8.22692	0.151875	-8.63683	0.151875	-8.85938	0.151875	-8.93097	0.151875	-9.07175	0.151875	-9.41803		0.153333	1.98152	0.153125	3.78623	0.153125	4.27077	0.153125
0.153542	0.885136	0.155	16.6346	0.155	16.8403	0.155	18.9408	0.153542	4.53454	0.155	16.8234	0.153542	4.68534	0.155	17.5598	0.153542	4.50226	0.155	16.9985	0.153542	3.19459	0.155	17.1247	0.153542	3.70721	0.155	17.0376	0.153542	4.24118	0.153542	-0.0216067	0.153542	-1.0292	0.153542	-2.09869	0.153542	-2.92103	0.153542	-3.5765	0.153542	-4.1184		0.155	4.53864	0.154792	15.6725	0.154792	17.3942	0.154792
0.155208	1.58378	0.156667	34.274	0.156667	34.8379	0.156667	39.3281	0.155208	17.5702	0.156667	35.157	0.155208	17.552	0.156667	36.0625	0.155208	17.1039	0.156667	35.4189	0.155208	15.6019	0.156667	35.1378	0.155208	15.9625	0.156667	35.2987	0.155208	16.8025	0.155208	13.4493	0.155208	10.5503	0.155208	7.21969	0.155208	4.27301	0.155208	2.35669	0.155208	1.29186		0.156667	8.43737	0.156458	33.9277	0.156458	37.6198	0.156458
0.156875	2.24088	0.158333	56.0299	0.158333	56.6156	0.158333	63.3793	0.156875	35.9047	0.158333	57.2934	0.156875	35.4841	0.158333	58.1543	0.156875	35.0706	0.158333	57.6242	0.156875	33.2712	0.158333	56.8473	0.156875	33.3011	0.158333	57.355	0.156875	34.6521	0.156875	34.2935	0.156875	27.5263	0.156875	19.8358	0.156875	12.6559	0.156875	8.37559	0.156875	6.2969		0.158333	11.2376	0.158125	56.3956	0.158125	62.1211	0.158125
0.158542	1.45411	0.16	77.7877	0.16	77.7958	0.16	85.8285	0.158542	57.8106	0.16	78.8135	0.158542	56.9589	0.16	79.3641	0.158542	56.9665	0.16	79.2253	0.158542	55.1347	0.16	77.913	0.158542	54.5458	0.16	78.8338	0.158542	56.4668	0.158542	61.3841	0.158542	48.6864	0.158542	34.5151	0.158542	20.8164	0.158542	13.107	0.158542	9.50745		0.16	9.10349	0.159792	77.5567	0.159792	84.4063	0.159792
0.160208	-2.70237	0.161667	94.5254	0.161667	93.3666	0.161667	101.276	0.160208	78.7081	0.161667	94.6843	0.160208	77.7264	0.161667	94.7217	0.160208	78.4084	0.161667	95.2033	0.160208	77.2017	0.161667	93.3973	0.160208	75.6546	0.161667	94.711	0.160208	78.0055	0.160208	89.8569	0.160208	69.8433	0.160208	47.8666	0.160208	26.0223	0.160208	14.3253	0.160208	8.84861		0.161667	-0.778936	0.161458	91.5482	0.161458	98.0644	0.161458
0.161875	-11.5126	0.163333	102.279	0.163333	99.6116	0.163333	106.063	0.161875	93.5807	0.163333	101.187	0.161875	92.9505	0.163333	100.59	0.161875	94.3433	0.163333	101.806	0.161875	94.5489	0.163333	99.6354	0.161875	91.7708	0.163333	101.231	0.161875	94.286	0.161875	113.525	0.161875	85.9752	0.161875	56.1596	0.161875	25.8318	0.161875	10.3167	0.161875	2.87174		0.163333	-18.5674	0.163125	94.6245	0.163125	99.3481	0.163125
0.163542	-24.8001	0.165	98.8432	0.165	94.589	0.165	98.442	0.163542	98.8424	0.165	96.3854	0.163542	99.0071	0.165	95.1381	0.163542	100.995	0.165	97.0732	0.163542	103.279	0.165	94.7271	0.163542	99.1478	0.165	96.4284	0.163542	101.512	0.163542	127.25	0.163542	93.2845	0.163542	57.0227	0.163542	19.4311	0.163542	0.969388	0.163542	-8.19926		0.165	-42.1426	0.164792	85.4728	0.164792	87.1367	0.164792
0.165208	-41.0509	0.166667	84.469	0.166667	78.817	0.166667	79.4265	0.165208	92.7343	0.166667	80.8134	0.165208	94.0252	0.166667	79.0721	0.165208	96.3788	0.166667	81.5574	0.165208	101.16	0.166667	79.2368	0.165208	95.7227	0.166667	80.8439	0.165208	97.6151	0.165208	127.77	0.165208	89.7865	0.165208	49.7701	0.165208	7.62863	0.165208	-12.3254	0.165208	-22.6299		0.166667	-67.6618	0.166458	65.4939	0.166458	63.2715	0.166458
0.166875	-57.7494	0.168333	62.7709	0.168333	56.2602	0.168333	53.9286	0.166875	76.0438	0.168333	58.4474	0.166875	78.6198	0.168333	56.5295	0.166875	81.004	0.168333	59.2572	0.166875	88.3168	0.168333	57.1237	0.166875	81.7845	0.168333	58.4516	0.166875	82.9589	0.166875	114.599	0.166875	75.8286	0.166875	35.53	0.166875	-7.45691	0.166875	-27.1256	0.166875	-37.758		0.168333	-89.7631	0.168125	39.6166	0.168125	33.6232	0.168125
0.168542	-71.6257	0.17	40.0134	0.17	33.4624	0.17	29.4304	0.168542	53.0521	0.17	35.8393	0.168542	56.754	0.17	34.0753	0.168542	58.8328	0.17	36.7049	0.168542	68.2	0.17	34.8364	0.168542	60.9187	0.17	35.7732	0.168542	61.3198	0.168542	91.2976	0.168542	54.9696	0.168542	17.7164	0.168542	-22.3519	0.168542	-40.1137	0.168542	-50.2665		0.17	-102.874	0.169792	15.2764	0.169792	6.74583	0.169792
0.170208	-79.4713	0.171667	22.379	0.171667	16.5745	0.171667	12.3852	0.170208	30.4777	0.171667	19.1276	0.170208	34.7803	0.171667	17.7062	0.170208	36.4019	0.171667	20.0052	0.170208	46.9473	0.171667	18.3868	0.170208	39.3015	0.171667	18.9211	0.170208	39.0848	0.170208	64.8583	0.170208	33.3372	0.170208	1.41403	0.170208	-32.9209	0.170208	-47.7775	0.170208	-56.8467		0.171667	-103.531	0.171458	-0.944756	0.171458	-10.2298	0.171458
0.171875	-79.2741	0.173333	13.4046	0.173333	8.78748	0.173333	5.62	0.171875	14.3648	0.173333	11.4648	0.171875	18.5787	0.173333	10.4083	0.171875	19.8548	0.173333	12.3139	0.171875	30.6703	0.173333	10.8627	0.171875	22.94	0.173333	11.0689	0.171875	22.3609	0.171875	42.5433	0.171875	16.9239	0.171875	-8.79426	0.171875	-36.0696	0.171875	-47.7948	0.171875	-55.4658		0.173333	-91.7577	0.173125	-6.16797	0.173125	-14.6496	0.173125
0.173542	-70.8434	0.175	13.361	0.175	9.96487	0.175	8.43268	0.173542	7.59924	0.175	12.6715	0.173542	11.1676	0.175	11.8887	0.173542	12.3822	0.175	13.4668	0.173542	22.8816	0.175	12.0847	0.173542	15.137	0.175	12.0849	0.173542	14.4243	0.173542	28.7987	0.173542	9.04034	0.173542	-10.7756	0.173542	-31.0625	0.173542	-39.9979	0.173542	-46.211		0.175	-70.467	0.174792	-1.38544	0.174792	-8.06568	0.174792
0.175208	-55.6329	0.176667	20.1317	0.176667	17.6971	0.176667	17.9596	0.175208	9.72625	0.176667	20.3156	0.175208	12.3629	0.176667	19.6592	0.175208	13.8457	0.176667	21.0312	0.175208	23.8716	0.176667	19.6478	0.175208	15.9827	0.176667	19.5709	0.175208	15.2819	0.175208	24.408	0.175208	9.74904	0.175208	-5.13455	0.175208	-19.4312	0.175208	-26.1666	0.175208	-31.0293		0.176667	-44.0989	0.176458	10.0596	0.176458	5.68509	0.176458
0.176875	-36.2728	0.178333	30.4597	0.178333	28.5816	0.178333	30.4846	0.176875	18.1063	0.178333	31.015	0.176875	19.7792	0.178333	30.3352	0.176875	21.8128	0.178333	31.6092	0.176875	31.5254	0.178333	30.2018	0.176875	23.2695	0.178333	30.1524	0.176875	22.6488	0.176875	27.4001	0.176875	16.7814	0.176875	5.66735	0.176875	-4.03319	0.176875	-9.16627	0.176875	-12.861		0.178333	-17.393	0.178125	24.0787	0.178125	22.1186	0.178125
0.178542	-16.0202	0.18	41.1011	0.18	39.3723	0.18	42.5483	0.178542	29.2343	0.18	41.5659	0.178542	30.0954	0.18	40.756	0.178542	32.8398	0.18	41.9981	0.178542	42.5229	0.18	40.5845	0.178542	33.7261	0.18	40.6173	0.178542	33.195	0.178542	34.4118	0.178542	26.7718	0.178542	18.3864	0.178542	11.8797	0.178542	7.87418	0.178542	5.14891		0.18	5.66691	0.179792	37.0758	0.179792	37.2825	0.179792
0.180208	2.05837	0.181667	49.5879	0.181667	47.6911	0.181667	51.6567	0.180208	39.8894	0.181667	49.631	0.180208	40.1921	0.181667	48.6445	0.180208	43.6422	0.181667	49.8818	0.180208	53.5208	0.181667	48.4999	0.180208	44.1596	0.181667	48.6218	0.180208	43.6948	0.180208	41.9712	0.180208	36.4041	0.180208	29.953	0.180208	25.4575	0.180208	22.2657	0.180208	20.3187		0.181667	22.559	0.181458	46.6088	0.181458	48.4829	0.181458
0.181875	15.7923	0.183333	54.4148	0.183333	52.1576	0.183333	56.3998	0.181875	47.8045	0.183333	53.8545	0.181875	47.8249	0.183333	52.6873	0.181875	51.8278	0.183333	53.9229	0.181875	61.9714	0.183333	52.6204	0.181875	52.1983	0.183333	52.8113	0.181875	51.7628	0.181875	47.4162	0.181875	43.228	0.181875	38.1653	0.181875	34.8027	0.181875	32.2391	0.181875	30.899		0.183333	32.2888	0.183125	51.4276	0.183125	54.3541	0.183125
0.183542	24.1163	0.185	54.9694	0.185	52.2841	0.185	56.3419	0.183542	51.7301	0.185	53.7617	0.183542	51.7122	0.185	52.4467	0.183542	56.0269	0.185	53.664	0.183542	66.3308	0.185	52.4885	0.183542	56.4452	0.185	52.7207	0.183542	56.002	0.183542	49.2352	0.183542	45.9387	0.183542	41.9029	0.183542	39.0879	0.183542	37.0514	0.183542	36.1617		0.185	35.1133	0.184792	51.2741	0.184792	54.6442	0.184792
0.185208	26.9801	0.186667	51.5634	0.186667	48.5163	0.186667	52.0571	0.185208	51.2984	0.186667	49.8062	0.185208	51.4373	0.186667	48.4207	0.185208	55.7723	0.186667	49.5782	0.185208	65.9873	0.186667	48.5687	0.185208	56.3826	0.186667	48.8096	0.185208	55.9004	0.185208	47.0392	0.185208	44.3112	0.185208	41.0627	0.185208	38.4502	0.185208	36.8858	0.185208	36.2957		0.186667	32.3832	0.186458	46.8687	0.186458	50.1587	0.186458
0.186875	25.292	0.188333	45.378	0.188333	42.1564	0.188333	45.0231	0.186875	47.0716	0.188333	43.2872	0.186875	47.4848	0.188333	41.9384	0.186875	51.5431	0.188333	42.986	0.186875	61.3304	0.188333	42.1567	0.186875	52.4095	0.188333	42.3714	0.186875	51.8804	0.186875	41.4767	0.186875	39.1118	0.186875	36.4841	0.186875	33.9165	0.186875	32.779	0.186875	32.349		0.188333	26.2881	0.188125	39.7829	0.188125	42.6266	0.188125
0.188542	20.746	0.19	38.0015	0.19	34.8362	0.19	37.0446	0.188542	40.4412	0.19	35.8322	0.188542	41.1385	0.19	34.6069	0.188542	44.694	0.19	35.5096	0.188542	53.7155	0.19	34.8501	0.188542	45.7877	0.19	35.0115	0.188542	45.2288	0.188542	33.9991	0.188542	31.8829	0.188542	29.7419	0.188542	27.209	0.188542	26.4287	0.188542	26.0502		0.19	19.2317	0.189792	31.8687	0.189792	34.1171	0.189792
0.190208	15.2763	0.191667	30.7669	0.191667	27.8434	0.191667	29.5141	0.190208	33.0585	0.191667	28.7209	0.190208	33.9574	0.191667	27.6535	0.190208	36.9161	0.191667	28.4067	0.190208	44.937	0.191667	27.8925	0.190208	38.1446	0.191667	27.9922	0.190208	37.5855	0.190208	26.3118	0.190208	24.3972	0.190208	22.6205	0.190208	20.2036	0.190208	19.6719	0.190208	19.2879		0.191667	12.9982	0.191458	24.5425	0.191458	26.2313	0.191458
0.191875	10.3545	0.193333	24.4148	0.193333	21.8286	0.193333	23.1083	0.191875	26.1554	0.193333	22.6005	0.191875	27.1398	0.193333	21.6878	0.191875	29.5332	0.193333	22.3076	0.191875	36.4734	0.193333	21.9099	0.191875	30.7922	0.193333	21.9555	0.191875	30.2575	0.191875	19.7011	0.191875	17.9764	0.191875	16.4536	0.191875	14.249	0.191875	13.8495	0.191875	13.446		0.193333	8.33764	0.193125	18.4799	0.193125	19.7378	0.193125
0.193542	6.63461	0.195	19.1953	0.195	16.9702	0.195	17.9818	0.193542	20.3018	0.195	17.649	0.193542	21.2825	0.195	16.878	0.193542	23.2057	0.195	17.3852	0.193542	29.1152	0.195	17.0779	0.193542	24.4146	0.195	17.0798	0.193542	23.9151	0.193542	14.688	0.193542	13.1438	0.193542	11.7958	0.193542	9.85273	0.193542	9.49895	0.193542	9.0846		0.195	5.1821	0.194792	13.8079	0.194792	14.7605	0.194792
0.195208	4.11039	0.196667	15.1042	0.196667	13.2248	0.196667	14.0526	0.195208	15.6211	0.196667	13.823	0.195208	16.5496	0.196667	13.1782	0.195208	18.1052	0.196667	13.5945	0.195208	23.1053	0.196667	13.3556	0.195208	19.2147	0.196667	13.3203	0.195208	18.757	0.195208	11.1692	0.195208	9.78786	0.195208	8.56752	0.195208	6.8778	0.195208	6.52699	0.195208	6.11694		0.196667	3.13789	0.196458	10.3788	0.196458	11.1234	0.196458
0.196875	2.49017	0.198333	12.0146	0.198333	10.448	0.198333	11.143	0.196875	12.0437	0.198333	10.9785	0.196875	12.8993	0.198333	10.4346	0.196875	14.176	0.198333	10.7813	0.196875	18.4134	0.198333	10.5978	0.196875	15.1674	0.198333	10.5299	0.196875	14.7524	0.196875	8.76915	0.196875	7.53168	0.196875	6.41308	0.196875	4.93728	0.196875	4.58166	0.196875	4.18868		0.198333	1.82929	0.198125	7.95301	0.198125	8.56071	0.198125
0.198542	1.47028	0.2	9.73506	0.2	8.44274	0.2	9.02937	0.198542	9.4147	0.2	8.9107	0.198542	10.1922	0.2	8.44294	0.198542	11.2586	0.2	8.7372	0.198542	14.8789	0.2	8.60395	0.198542	12.1365	0.2	8.50837	0.198542	11.7621	0.198542	7.12032	0.198542	6.01063	0.198542	4.97636	0.198542	3.67519	0.198542	3.32012	0.198542	2.95069		0.2	0.998363	0.199792	6.26484	0.199792	6.79436	0.199792
0.200208	0.829682	0.201667	8.06288	0.201667	7.00082	0.201667	7.49296	0.200208	7.52985	0.201667	7.41202	0.200208	8.23562	0.201667	6.99887	0.200208	9.14153	0.201667	7.25273	0.200208	12.2743	0.201667	7.16449	0.200208	9.92201	0.201667	7.05157	0.200208	9.58227	0.200208	5.95736	0.200208	4.9614	0.200208	4.00269	0.200208	2.84341	0.200208	2.49591	0.200208	2.15109		0.201667	0.484474	0.201458	5.09018	0.201458	5.57794	0.201458
0.201875	0.429168	0.203333	6.82254	0.203333	5.94839	0.203333	6.35807	0.201875	6.18117	0.203333	6.31338	0.201875	6.83271	0.203333	5.93408	0.201875	7.61148	0.203333	6.156	0.201875	10.3607	0.203333	6.10675	0.201875	8.31004	0.203333	5.9852	0.201875	7.99952	0.201875	5.11085	0.201875	4.21611	0.201875	3.33029	0.201875	2.28679	0.201875	1.95	0.201875	1.6313		0.203333	0.178739	0.203125	4.26432	0.203125	4.72222	0.203125
0.203542	0.184961	0.205	5.88246	0.205	5.16127	0.205	5.50033	0.203542	5.20031	0.205	5.49315	0.203542	5.81828	0.205	5.12698	0.203542	6.4864	0.205	5.32268	0.203542	8.93631	0.205	5.30864	0.203542	7.12124	0.205	5.18355	0.203542	6.83453	0.203542	4.47522	0.203542	3.66929	0.203542	2.85317	0.203542	1.90913	0.203542	1.5829	0.203542	1.29208		0.205	0.00669807	0.204792	3.66858	0.204792	4.09739	0.204792
0.205208	0.0435486	0.206667	5.15078	0.206667	4.55542	0.206667	4.83479	0.205208	4.46936	0.206667	4.868	0.205208	5.07149	0.206667	4.49657	0.205208	5.63562	0.206667	4.66891	0.205208	7.85173	0.206667	4.68925	0.205208	6.2227	0.206667	4.56278	0.205208	5.95483	0.205208	3.98228	0.205208	3.25462	0.205208	2.50164	0.205208	1.64744	0.205208	1.33412	0.205208	1.06762		0.206667	-0.0829995	0.206458	3.22413	0.206458	3.62508	0.206458
0.206875	-0.0340715	0.208333	4.56815	0.208333	4.07186	0.208333	4.30329	0.206875	3.91202	0.208333	4.37634	0.206875	4.50907	0.208333	3.99103	0.206875	4.97237	0.208333	4.14138	0.206875	7.00135	0.208333	4.19461	0.206875	5.52169	0.208333	4.06887	0.206875	5.26931	0.206875	3.58883	0.206875	2.92946	0.206875	2.23306	0.206875	1.4629	0.206875	1.16435	0.206875	0.913084		0.208333	-0.120193	0.208125	2.88223	0.208125	3.25996	0.208125
0.208542	-0.0712126	0.21	4.09447	0.21	3.67161	0.21	3.86693	0.208542	3.47282	0.21	3.97572	0.208542	4.07228	0.21	3.57448	0.208542	4.44265	0.21	3.70773	0.208542	6.31645	0.21	3.78494	0.208542	4.95739	0.21	3.66577	0.208542	4.71776	0.208542	3.2657	0.208542	2.66501	0.208542	2.02454	0.208542	1.32694	0.208542	1.04386	0.208542	0.803985		0.21	-0.125572	0.209792	2.61585	0.209792	2.96519	0.209792
0.210208	-0.0811741	0.211667	3.70008	0.211667	3.33338	0.211667	3.50022	0.210208	3.11447	0.211667	3.63372	0.210208	3.71973	0.211667	3.22384	0.210208	4.00935	0.211667	3.34277	0.210208	5.74961	0.211667	3.43832	0.210208	4.49077	0.211667	3.32615	0.210208	4.26253	0.210208	2.99415	0.210208	2.44251	0.210208	1.8583	0.210208	1.22201	0.210208	0.951186	0.210208	0.726193		0.211667	-0.117794	0.211458	2.3972	0.211458	2.7208	0.211458
0.211875	-0.0748336	0.213333	3.36389	0.213333	3.0439	0.213333	3.18243	0.211875	2.81427	0.213333	3.32692	0.211875	3.41979	0.213333	2.92428	0.211875	3.64464	0.213333	3.02681	0.211875	5.26784	0.213333	3.1399	0.211875	4.09722	0.213333	3.03289	0.211875	3.87896	0.211875	2.76035	0.211875	2.24958	0.211875	1.71817	0.211875	1.13654	0.211875	0.87294	0.211875	0.66717		0.213333	-0.105932	0.213125	2.20089	0.213125	2.51234	0.213125
0.213542	-0.0628233	0.215	3.07174	0.215	2.79076	0.215	2.89943	0.213542	2.55897	0.215	3.04355	0.213542	3.15207	0.215	2.66463	0.213542	3.33101	0.215	2.74877	0.213542	4.84651	0.215	2.87876	0.213542	3.75693	0.215	2.7751	0.213542	3.54952	0.213542	2.55365	0.213542	2.07794	0.213542	1.59264	0.213542	1.06366	0.213542	0.805698	0.213542	0.617325		0.215	-0.0932068	0.214792	2.01868	0.214792	2.32778	0.214792
0.215208	-0.0508279	0.216667	2.81359	0.216667	2.56561	0.216667	2.64475	0.215208	2.33559	0.216667	2.77887	0.215208	2.90284	0.216667	2.43402	0.215208	3.05405	0.216667	2.50196	0.215208	4.46747	0.216667	2.64504	0.215208	3.4574	0.216667	2.5443	0.215208	3.25804	0.215208	2.36609	0.215208	1.91967	0.215208	1.4776	0.215208	0.999942	0.215208	0.748158	0.215208	0.57096		0.216667	-0.0825822	0.216458	1.85692	0.216458	2.15504	0.216458
0.216875	-0.0383854	0.218333	2.58218	0.218333	2.36565	0.218333	2.41601	0.216875	2.13154	0.218333	2.53441	0.216875	2.66746	0.218333	2.22507	0.216875	2.80407	0.218333	2.28018	0.216875	4.12036	0.218333	2.43226	0.216875	3.19129	0.218333	2.33207	0.216875	2.99496	0.216875	2.19393	0.216875	1.77119	0.216875	1.37147	0.216875	0.943512	0.216875	0.698343	0.216875	0.527784		0.218333	-0.0787377	0.218125	1.71704	0.218125	1.98971	0.218125
0.218542	-0.027746	0.22	2.37406	0.22	2.18768	0.22	2.21202	0.218542	1.94252	0.22	2.31113	0.218542	2.44574	0.22	2.03493	0.218542	2.57549	0.22	2.07545	0.218542	3.79904	0.22	2.24094	0.218542	2.95167	0.22	2.13616	0.218542	2.75442	0.218542	2.03476	0.218542	1.63134	0.218542	1.27254	0.218542	0.890493	0.218542	0.652939	0.218542	0.485815		0.22	-0.0785217	0.219792	1.59044	0.219792	1.83941	0.219792
0.220208	-0.0199005	0.221667	2.18798	0.221667	2.02646	0.221667	2.02719	0.220208	1.76992	0.221667	2.10848	0.220208	2.23931	0.221667	1.86359	0.220208	2.36505	0.221667	1.88597	0.220208	3.49917	0.221667	2.06903	0.220208	2.73161	0.221667	1.95472	0.220208	2.53444	0.220208	1.88687	0.220208	1.5028	0.220208	1.17995	0.220208	0.839107	0.220208	0.611521	0.220208	0.444226		0.221667	-0.0758022	0.221458	1.47253	0.221458	1.70707	0.221458
0.221875	-0.0138432	0.223333	2.02165	0.223333	1.87864	0.223333	1.86079	0.221875	1.6148	0.223333	1.92695	0.221875	2.04983	0.223333	1.70919	0.221875	2.17012	0.223333	1.71429	0.221875	3.21876	0.223333	1.91501	0.221875	2.52452	0.223333	1.78975	0.221875	2.333	0.221875	1.74967	0.221875	1.38544	0.221875	1.09602	0.221875	0.789329	0.221875	0.575997	0.221875	0.402741		0.223333	-0.067085	0.223125	1.36361	0.223125	1.58984	0.223125
0.223542	-0.0083223	0.225	1.87462	0.225	1.74513	0.225	1.71124	0.223542	1.47453	0.225	1.76428	0.223542	1.87932	0.225	1.57187	0.223542	1.99127	0.225	1.56154	0.223542	2.95559	0.225	1.77502	0.223542	2.32923	0.225	1.64162	0.223542	2.14871	0.223542	1.6227	0.223542	1.28016	0.223542	1.02554	0.223542	0.744946	0.223542	0.545368	0.223542	0.362217		0.225	-0.0564083	0.224792	1.26316	0.224792	1.48303	0.224792
0.225208	-0.00147521	0.226667	1.748	0.226667	1.6261	0.226667	1.57684	0.225208	1.34847	0.226667	1.61896	0.225208	1.72899	0.226667	1.45376	0.225208	1.82962	0.226667	1.42682	0.225208	2.71077	0.226667	1.64674	0.225208	2.14776	0.226667	1.51091	0.225208	1.98378	0.225208	1.50758	0.225208	1.18702	0.225208	0.969686	0.225208	0.707991	0.225208	0.517711	0.225208	0.326872		0.226667	-0.0390038	0.226458	1.16794	0.226458	1.38609	0.226458
0.226875	0.00852346	0.228333	1.64151	0.228333	1.52271	0.228333	1.45811	0.226875	1.23928	0.228333	1.48852	0.226875	1.59686	0.228333	1.35444	0.226875	1.68613	0.228333	1.30688	0.226875	2.48479	0.228333	1.53138	0.226875	1.98186	0.228333	1.39908	0.226875	1.83938	0.226875	1.40555	0.226875	1.10658	0.226875	0.92496	0.226875	0.677943	0.226875	0.493057	0.226875	0.30037		0.228333	-0.014849	0.228125	1.07727	0.228125	1.30479	0.228125
0.228542	0.0253171	0.23	1.55183	0.23	1.43363	0.23	1.35391	0.228542	1.1481	0.23	1.37185	0.228542	1.48135	0.23	1.26956	0.228542	1.5579	0.23	1.20086	0.228542	2.27667	0.23	1.42912	0.228542	1.83223	0.23	1.30396	0.228542	1.71452	0.228542	1.31851	0.228542	1.03808	0.228542	0.885934	0.228542	0.656836	0.228542	0.475019	0.228542	0.283219		0.23	0.00950694	0.229792	0.996321	0.229792	1.23856	0.229792
0.230208	0.0471696	0.231667	1.47351	0.231667	1.35541	0.231667	1.26395	0.230208	1.07184	0.231667	1.27001	0.230208	1.38132	0.231667	1.19451	0.230208	1.44497	0.231667	1.10684	0.230208	2.08547	0.231667	1.33891	0.230208	1.69899	0.231667	1.22419	0.230208	1.60502	0.230208	1.24714	0.230208	0.978924	0.230208	0.851296	0.230208	0.643611	0.230208	0.466906	0.230208	0.272058		0.231667	0.0305772	0.231458	0.93022	0.231458	1.18015	0.231458
0.231875	0.0721738	0.233333	1.40508	0.233333	1.28327	0.233333	1.18505	0.231875	1.0052	0.233333	1.1825	0.231875	1.29765	0.233333	1.13034	0.231875	1.34771	0.233333	1.0248	0.231875	1.90997	0.233333	1.25637	0.231875	1.58328	0.233333	1.15435	0.231875	1.50703	0.231875	1.18914	0.231875	0.927918	0.231875	0.823155	0.231875	0.637837	0.231875	0.467144	0.231875	0.266917		0.233333	0.0522286	0.233125	0.882737	0.233125	1.12093	0.233125
0.233542	0.100568	0.235	1.34417	0.235	1.21625	0.235	1.11761	0.233542	0.946097	0.235	1.10859	0.233542	1.22697	0.235	1.07636	0.233542	1.26263	0.235	0.954375	0.233542	1.75253	0.235	1.18203	0.233542	1.48594	0.235	1.09139	0.233542	1.42092	0.233542	1.14246	0.233542	0.884913	0.233542	0.802033	0.233542	0.635169	0.233542	0.472747	0.233542	0.26954		0.235	0.0829175	0.234792	0.848643	0.234792	1.06601	0.234792
0.235208	0.134893	0.236667	1.28885	0.236667	1.15889	0.236667	1.06293	0.235208	0.894703	0.236667	1.04465	0.235208	1.16695	0.236667	1.03128	0.235208	1.18995	0.236667	0.894181	0.235208	1.61515	0.236667	1.11933	0.235208	1.40411	0.236667	1.03647	0.235208	1.34608	0.235208	1.10429	0.235208	0.852145	0.235208	0.786267	0.235208	0.635371	0.235208	0.47937	0.235208	0.281155		0.236667	0.10594	0.236458	0.823408	0.236458	1.02078	0.236458
0.236875	0.176333	0.238333	1.23589	0.238333	1.1117	0.238333	1.01745	0.236875	0.850819	0.238333	0.991069	0.236875	1.11692	0.238333	0.994362	0.236875	1.12905	0.238333	0.845872	0.236875	1.49848	0.238333	1.07032	0.236875	1.33433	0.238333	0.989504	0.236875	1.28044	0.236875	1.07308	0.236875	0.829853	0.236875	0.774294	0.236875	0.637628	0.236875	0.486217	0.236875	0.298262		0.238333	0.121512	0.238125	0.802517	0.238125	0.980891	0.238125
0.238542	0.222199	0.24	1.18564	0.24	1.07311	0.24	0.978939	0.238542	0.81417	0.24	0.949383	0.238542	1.07767	0.24	0.968345	0.238542	1.08061	0.24	0.810541	0.238542	1.40111	0.24	1.03369	0.238542	1.2746	0.24	0.948712	0.238542	1.22397	0.238542	1.04626	0.238542	0.817299	0.238542	0.767648	0.238542	0.643604	0.238542	0.494942	0.238542	0.319511		0.24	0.14127	0.239792	0.786833	0.239792	0.945866	0.239792
0.240208	0.27094	0.241667	1.14163	0.241667	1.04269	0.241667	0.946678	0.240208	0.786744	0.241667	0.919342	0.240208	1.04827	0.241667	0.952512	0.240208	1.04092	0.241667	0.78623	0.240208	1.3212	0.241667	1.00823	0.240208	1.22612	0.241667	0.914074	0.240208	1.17774	0.240208	1.02339	0.240208	0.813596	0.240208	0.768751	0.240208	0.65539	0.240208	0.507459	0.240208	0.345878		0.241667	0.177093	0.241458	0.77755	0.241458	0.923261	0.241458
0.241875	0.322603	0.243333	1.10645	0.243333	1.02093	0.243333	0.923879	0.241875	0.770018	0.243333	0.898093	0.241875	1.02524	0.243333	0.944339	0.241875	1.00962	0.243333	0.769377	0.241875	1.2572	0.243333	0.99358	0.241875	1.18997	0.243333	0.888355	0.241875	1.14466	0.241875	1.00482	0.241875	0.818126	0.241875	0.778429	0.241875	0.675447	0.241875	0.526212	0.241875	0.378355		0.243333	0.222638	0.243125	0.772282	0.243125	0.923112	0.243125
0.243542	0.379182	0.245	1.08068	0.245	1.00724	0.245	0.9102	0.243542	0.764042	0.245	0.883445	0.243542	1.0073	0.245	0.943616	0.243542	0.987239	0.245	0.758581	0.243542	1.20645	0.245	0.989079	0.243542	1.16366	0.245	0.875108	0.243542	1.12312	0.243542	0.992514	0.243542	0.830151	0.243542	0.79453	0.243542	0.705168	0.243542	0.551172	0.243542	0.416614		0.245	0.268921	0.244792	0.7753	0.244792	0.941768	0.244792
0.245208	0.439748	0.246667	1.06288	0.246667	0.998043	0.246667	0.90345	0.245208	0.766978	0.246667	0.877045	0.245208	0.994712	0.246667	0.951096	0.245208	0.970468	0.246667	0.755496	0.245208	1.16728	0.246667	0.993013	0.245208	1.1441	0.246667	0.87098	0.245208	1.11137	0.245208	0.986353	0.245208	0.848643	0.245208	0.815488	0.245208	0.740625	0.245208	0.584334	0.245208	0.457369		0.246667	0.320785	0.246458	0.786208	0.246458	0.969112	0.246458
0.246875	0.500403	0.248333	1.05225	0.248333	0.990681	0.248333	0.899948	0.246875	0.776485	0.248333	0.876278	0.246875	0.987336	0.248333	0.965074	0.246875	0.956893	0.248333	0.759162	0.246875	1.13708	0.248333	1.00201	0.246875	1.12867	0.248333	0.873983	0.246875	1.10724	0.246875	0.9875	0.246875	0.87098	0.246875	0.843219	0.246875	0.777423	0.246875	0.624329	0.246875	0.499628		0.248333	0.376098	0.248125	0.805892	0.248125	0.998132	0.248125
0.248542	0.557236	0.25	1.04714	0.25	0.983998	0.25	0.89746	0.248542	0.789277	0.25	0.875421	0.248542	0.983156	0.25	0.981353	0.248542	0.946127	0.25	0.76662	0.248542	1.11373	0.25	1.01215	0.248542	1.11652	0.25	0.882179	0.248542	1.10996	0.248542	0.994474	0.248542	0.895679	0.248542	0.877887	0.248542	0.811681	0.248542	0.66749	0.248542	0.542663		0.25	0.427723	0.249792	0.827201	0.249792	1.02279	0.249792
0.250208	0.609212	0.251667	1.04494	0.251667	0.975125	0.251667	0.894979	0.250208	0.799738	0.251667	0.869647	0.250208	0.980034	0.251667	0.998333	0.250208	0.939071	0.251667	0.777945	0.250208	1.09374	0.251667	1.02323	0.250208	1.10576	0.251667	0.893503	0.250208	1.11961	0.250208	1.00166	0.250208	0.919506	0.250208	0.91479	0.250208	0.842541	0.250208	0.70706	0.250208	0.585012		0.251667	0.466518	0.251458	0.844836	0.251458	1.03915	0.251458
0.251875	0.656694	0.253333	1.04303	0.253333	0.964426	0.253333	0.892073	0.251875	0.806823	0.253333	0.859253	0.251875	0.975631	0.253333	1.01344	0.251875	0.933111	0.253333	0.792757	0.251875	1.07516	0.253333	1.03552	0.251875	1.09568	0.253333	0.90225	0.251875	1.12949	0.251875	1.00521	0.251875	0.940017	0.251875	0.946343	0.251875	0.867285	0.251875	0.735648	0.251875	0.623718		0.253333	0.487328	0.253125	0.857942	0.253125	1.04584	0.253125
0.253542	0.696965	0.255	1.03945	0.255	0.953116	0.255	0.888176	0.253542	0.812024	0.255	0.846535	0.253542	0.968501	0.255	1.0237	0.253542	0.924736	0.255	0.805885	0.253542	1.05742	0.255	1.04728	0.253542	1.08346	0.255	0.904165	0.253542	1.13162	0.253542	1.00194	0.253542	0.954658	0.253542	0.969961	0.253542	0.883207	0.253542	0.75189	0.253542	0.657246		0.255	0.484668	0.254792	0.863805	0.254792	1.04336	0.254792
0.255208	0.725158	0.256667	1.03201	0.256667	0.940651	0.256667	0.878647	0.255208	0.814512	0.256667	0.82963	0.255208	0.955127	0.256667	1.02518	0.255208	0.913329	0.256667	0.813112	0.255208	1.03834	0.256667	1.05748	0.255208	1.06778	0.256667	0.899032	0.255208	1.12217	0.255208	0.99194	0.255208	0.961192	0.255208	0.986971	0.255208	0.888646	0.255208	0.754818	0.255208	0.684001		0.256667	0.468574	0.256458	0.862665	0.256458	1.03685	0.256458
0.256875	0.736967	0.258333	1.02171	0.258333	0.924177	0.258333	0.862971	0.256875	0.812441	0.258333	0.805683	0.256875	0.934973	0.258333	1.01908	0.256875	0.896156	0.258333	0.81262	0.256875	1.0174	0.258333	1.06646	0.256875	1.0471	0.258333	0.886641	0.256875	1.10491	0.256875	0.969931	0.256875	0.961609	0.256875	0.996575	0.256875	0.88495	0.256875	0.745192	0.256875	0.703149		0.258333	0.450686	0.258125	0.860631	0.258125	1.03821	0.258125
0.258542	0.734754	0.26	1.009	0.26	0.899702	0.26	0.839874	0.258542	0.803255	0.26	0.772953	0.258542	0.907421	0.26	1.0096	0.258542	0.870824	0.26	0.805266	0.258542	0.992142	0.26	1.07658	0.258542	1.02147	0.26	0.868842	0.258542	1.07889	0.258542	0.935994	0.258542	0.954464	0.258542	0.997268	0.258542	0.873655	0.258542	0.723027	0.258542	0.711918		0.26	0.430644	0.259792	0.881203	0.259792	1.06584	0.259792
0.260208	0.721261	0.261667	0.995651	0.261667	0.867158	0.261667	0.811137	0.260208	0.787154	0.261667	0.732265	0.260208	0.872545	0.261667	1.00078	0.260208	0.83746	0.261667	0.792578	0.260208	0.962935	0.261667	1.08507	0.260208	0.99127	0.261667	0.847042	0.260208	1.04047	0.260208	0.893928	0.260208	0.939585	0.260208	0.990033	0.260208	0.855647	0.260208	0.692941	0.260208	0.710241		0.261667	0.402324	0.261458	0.95582	0.261458	1.14404	0.261458
0.261875	0.698783	0.263333	0.980079	0.263333	0.826679	0.263333	0.776321	0.261875	0.76405	0.263333	0.684775	0.261875	0.831611	0.263333	0.994965	0.261875	0.797309	0.263333	0.775479	0.261875	0.930995	0.263333	1.09213	0.261875	0.954717	0.263333	0.826001	0.261875	0.990935	0.261875	0.846513	0.261875	0.917375	0.261875	0.978954	0.261875	0.831917	0.261875	0.66191	0.261875	0.700653		0.263333	0.367746	0.263125	1.11125	0.263125	1.29709	0.263125
0.263542	0.668637	0.265	0.962347	0.265	0.780173	0.265	0.736915	0.263542	0.733085	0.265	0.630192	0.263542	0.784986	0.265	0.991829	0.263542	0.753544	0.265	0.757441	0.263542	0.899501	0.265	1.10205	0.263542	0.912882	0.265	0.805408	0.263542	0.937223	0.263542	0.795625	0.263542	0.891022	0.263542	0.966169	0.263542	0.804342	0.263542	0.631221	0.263542	0.685558		0.265	0.33614	0.264792	1.35791	0.264792	1.54301	0.264792
0.265208	0.633471	0.266667	0.945255	0.266667	0.730373	0.266667	0.69885	0.265208	0.697955	0.266667	0.570275	0.265208	0.734143	0.266667	0.991978	0.265208	0.706948	0.266667	0.742085	0.265208	0.870958	0.266667	1.11683	0.265208	0.868849	0.266667	0.786886	0.265208	0.88501	0.265208	0.742659	0.265208	0.862285	0.265208	0.952683	0.265208	0.774533	0.265208	0.600211	0.265208	0.667445		0.266667	0.304468	0.266458	1.67923	0.266458	1.87294	0.266458
0.266875	0.599496	0.268333	0.932202	0.268333	0.682779	0.268333	0.667162	0.266875	0.661425	0.268333	0.508696	0.266875	0.680052	0.268333	0.996381	0.266875	0.662908	0.268333	0.734128	0.266875	0.846289	0.268333	1.13843	0.266875	0.827268	0.268333	0.776112	0.266875	0.834018	0.266875	0.692956	0.266875	0.829346	0.266875	0.942253	0.266875	0.744805	0.266875	0.568964	0.266875	0.647016		0.268333	0.272244	0.268125	2.03153	0.268125	2.24492	0.268125
0.268542	0.570655	0.27	0.927486	0.27	0.643834	0.27	0.648566	0.268542	0.629179	0.27	0.453785	0.268542	0.627458	0.27	1.00635	0.268542	0.625305	0.27	0.739351	0.268542	0.828438	0.27	1.16901	0.268542	0.792101	0.27	0.776626	0.268542	0.788905	0.268542	0.649415	0.268542	0.798211	0.268542	0.939704	0.268542	0.716522	0.268542	0.541687	0.268542	0.627495		0.27	0.248745	0.269792	2.36127	0.269792	2.59521	0.269792
0.270208	0.553787	0.271667	0.93241	0.271667	0.621587	0.271667	0.649609	0.270208	0.607364	0.271667	0.413895	0.270208	0.583217	0.271667	1.02609	0.270208	0.599436	0.271667	0.76241	0.270208	0.82238	0.271667	1.21483	0.270208	0.765361	0.271667	0.79295	0.270208	0.756368	0.270208	0.615641	0.270208	0.77647	0.270208	0.948846	0.270208	0.693902	0.270208	0.52274	0.270208	0.61556		0.271667	0.249125	0.271458	2.6084	0.271458	2.85672	0.271458
0.271875	0.551134	0.273333	0.95313	0.273333	0.62371	0.273333	0.678688	0.271875	0.603326	0.273333	0.398785	0.271875	0.553779	0.273333	1.06405	0.271875	0.592753	0.273333	0.807129	0.271875	0.832692	0.273333	1.28298	0.271875	0.753023	0.273333	0.828832	0.271875	0.744306	0.271875	0.599474	0.271875	0.771232	0.271875	0.971898	0.271875	0.683106	0.271875	0.517637	0.271875	0.617228		0.273333	0.283703	0.273125	2.72927	0.273125	2.98054	0.273125
0.273542	0.569947	0.275	0.99504	0.275	0.658594	0.275	0.743032	0.273542	0.622675	0.275	0.418529	0.273542	0.548385	0.275	1.13165	0.273542	0.613913	0.275	0.881061	0.273542	0.86534	0.275	1.37781	0.273542	0.765041	0.275	0.893921	0.273542	0.758357	0.273542	0.609733	0.273542	0.787079	0.273542	1.01373	0.273542	0.690617	0.273542	0.532091	0.273542	0.638455		0.275	0.366464	0.274792	2.71255	0.274792	2.95545	0.274792
0.275208	0.620298	0.276667	1.06719	0.276667	0.737123	0.276667	0.850476	0.275208	0.671446	0.276667	0.484914	0.275208	0.577971	0.276667	1.24156	0.275208	0.672862	0.276667	0.993378	0.275208	0.928745	0.276667	1.50616	0.275208	0.810273	0.276667	0.999972	0.275208	0.80543	0.275208	0.655361	0.275208	0.832476	0.275208	1.0799	0.275208	0.725433	0.275208	0.574976	0.275208	0.68628		0.276667	0.508353	0.276458	2.59404	0.276458	2.81702	0.276458
0.276875	0.713341	0.278333	1.17807	0.278333	0.871077	0.278333	1.01175	0.276875	0.760056	0.278333	0.610895	0.276875	0.651628	0.278333	1.40414	0.276875	0.777774	0.278333	1.15515	0.276875	1.03708	0.278333	1.67662	0.276875	0.897713	0.278333	1.15643	0.276875	0.896938	0.276875	0.744835	0.276875	0.919946	0.276875	1.17701	0.276875	0.79675	0.276875	0.654824	0.276875	0.771508		0.278333	0.709243	0.278125	2.43767	0.278125	2.6316	0.278125
0.278542	0.86008	0.28	1.34148	0.28	1.07433	0.28	1.24258	0.278542	0.902787	0.28	0.810407	0.278542	0.780396	0.28	1.63072	0.278542	0.938356	0.28	1.37872	0.278542	1.20725	0.28	1.90173	0.278542	1.0382	0.28	1.37625	0.278542	1.0464	0.278542	0.888281	0.278542	1.05914	0.278542	1.31487	0.278542	0.916265	0.278542	0.783131	0.278542	0.907861		0.28	0.96526	0.279792	2.30514	0.279792	2.47002	0.279792
0.280208	1.07155	0.281667	1.57288	0.281667	1.35946	0.281667	1.55508	0.280208	1.113	0.281667	1.09649	0.280208	0.977658	0.281667	1.93211	0.280208	1.1652	0.281667	1.67531	0.280208	1.45596	0.281667	2.19391	0.280208	1.24887	0.281667	1.67177	0.280208	1.26668	0.280208	1.09824	0.280208	1.25929	0.280208	1.50673	0.280208	1.09517	0.280208	0.971012	0.280208	1.10707		0.281667	1.28593	0.281458	2.2592	0.281458	2.39661	0.281458
0.281875	1.36299	0.283333	1.88424	0.283333	1.7412	0.283333	1.95968	0.281875	1.40236	0.283333	1.48111	0.281875	1.25974	0.283333	2.31814	0.281875	1.46893	0.283333	2.05958	0.281875	1.79873	0.283333	2.56363	0.281875	1.54343	0.283333	2.05689	0.281875	1.57019	0.281875	1.38657	0.281875	1.53361	0.281875	1.76654	0.281875	1.34626	0.281875	1.22909	0.281875	1.38185		0.283333	1.68844	0.283125	2.35626	0.283125	2.46841	0.283125
0.283542	1.74654	0.285	2.2862	0.285	2.23198	0.285	2.46672	0.283542	1.78401	0.285	1.97558	0.283542	1.63776	0.285	2.79684	0.283542	1.86162	0.285	2.54284	0.283542	2.24521	0.285	3.02222	0.283542	1.93147	0.285	2.54488	0.283542	1.97102	0.283542	1.76623	0.283542	1.89448	0.283542	2.10734	0.283542	1.68432	0.283542	1.57333	0.283542	1.74531		0.285	2.18115	0.284792	2.63357	0.284792	2.71891	0.284792
0.285208	2.23199	0.286667	2.7855	0.286667	2.84015	0.286667	3.0877	0.285208	2.27036	0.286667	2.59016	0.285208	2.1207	0.286667	3.37832	0.285208	2.35484	0.286667	3.13386	0.285208	2.80475	0.286667	3.58072	0.285208	2.42371	0.286667	3.14362	0.285208	2.4813	0.285208	2.24644	0.285208	2.35207	0.285208	2.54221	0.285208	2.12215	0.285208	2.0151	0.285208	2.21048		0.286667	2.77512	0.286458	3.09881	0.286458	3.15313	0.286458
0.286875	2.82744	0.288333	3.38998	0.288333	3.57022	0.288333	3.82998	0.286875	2.87245	0.288333	3.33156	0.286875	2.72173	0.288333	4.0741	0.286875	2.96038	0.288333	3.84041	0.286875	3.49032	0.288333	4.24913	0.286875	3.03338	0.288333	3.86068	0.286875	3.10835	0.286875	2.83826	0.286875	2.91429	0.286875	3.08158	0.286875	2.66916	0.286875	2.56566	0.286875	2.78607		0.288333	3.48615	0.288125	3.74231	0.288125	3.7588	0.288125
0.288542	3.54066	0.29	4.10184	0.29	4.42615	0.29	4.69264	0.288542	3.59561	0.29	4.20143	0.288542	3.45045	0.29	4.89042	0.288542	3.69182	0.29	4.66705	0.288542	4.32485	0.29	5.03328	0.288542	3.77208	0.29	4.70071	0.288542	3.85877	0.288542	3.55025	0.288542	3.58903	0.288542	3.7304	0.288542	3.33292	0.288542	3.22814	0.288542	3.47672		0.29	4.32582	0.289792	4.55698	0.289792	4.52474	0.289792
0.290208	4.37323	0.291667	4.91887	0.291667	5.40848	0.291667	5.67168	0.290208	4.4427	0.291667	5.20071	0.290208	4.30983	0.291667	5.82455	0.290208	4.55995	0.291667	5.61809	0.290208	5.34181	0.291667	5.93416	0.290208	4.65162	0.291667	5.66374	0.290208	4.74671	0.290208	4.38485	0.290208	4.38421	0.290208	4.493	0.290208	4.11692	0.290208	4.00303	0.290208	4.28478		0.291667	5.28225	0.291458	5.52691	0.291458	5.44511	0.291458
0.291875	5.32252	0.293333	5.83494	0.293333	6.51046	0.293333	6.75691	0.291875	5.41133	0.293333	6.31998	0.291875	5.29692	0.293333	6.86726	0.291875	5.57193	0.293333	6.68728	0.291875	6.56966	0.293333	6.94565	0.291875	5.68197	0.293333	6.7431	0.291875	5.78491	0.291875	5.33605	0.291875	5.29633	0.291875	5.36909	0.291875	5.01821	0.291875	4.89108	0.291875	5.20816		0.293333	6.3314	0.293125	6.62173	0.293125	6.49668	0.293125
0.293542	6.38027	0.295	6.84087	0.295	7.71271	0.295	7.93052	0.293542	6.49185	0.295	7.5409	0.293542	6.40463	0.295	8.0032	0.293542	6.72217	0.295	7.85837	0.293542	8.01175	0.295	8.05197	0.293542	6.8645	0.295	7.91921	0.293542	6.9712	0.293542	6.39127	0.293542	6.31387	0.293542	6.35004	0.293542	6.02571	0.293542	5.88506	0.293542	6.23906		0.295	7.45641	0.294792	7.80017	0.294792	7.64345	0.294792
0.295208	7.53117	0.296667	7.91989	0.296667	8.98719	0.296667	9.16343	0.295208	7.66718	0.296667	8.83034	0.295208	7.6156	0.296667	9.20549	0.295208	7.98961	0.296667	9.10246	0.295208	9.63046	0.296667	9.22889	0.295208	8.17876	0.296667	9.16449	0.295208	8.28369	0.295208	7.53761	0.295208	7.42336	0.295208	7.4186	0.295208	7.12536	0.295208	6.97435	0.295208	7.36209		0.296667	8.63929	0.296458	9.02729	0.296458	8.84824	0.296458
0.296875	8.75136	0.298333	9.0423	0.298333	10.2997	0.298333	10.4187	0.296875	8.91124	0.298333	10.1515	0.296875	8.89803	0.298333	10.4363	0.296875	9.33591	0.298333	10.3795	0.296875	11.3461	0.298333	10.4419	0.296875	9.58282	0.298333	10.4413	0.296875	9.68424	0.296875	8.75404	0.296875	8.60494	0.296875	8.55623	0.296875	8.29873	0.296875	8.13748	0.296875	8.5573		0.298333	9.85415	0.298125	10.2703	0.298125	10.0778	0.298125
0.298542	10.0106	0.3	10.1705	0.3	11.6093	0.3	11.6558	0.298542	10.1895	0.3	11.4621	0.298542	10.2147	0.3	11.6546	0.298542	10.7082	0.3	11.6445	0.298542	13.0497	0.3	11.6465	0.298542	11.0201	0.3	11.7071	0.298542	11.1194	0.298542	10.0117	0.298542	9.83299	0.298542	9.74321	0.298542	9.52101	0.298542	9.34965	0.298542	9.79967		0.3	11.0637	0.299792	11.4867	0.299792	11.2979	0.299792
0.300208	11.277	0.301667	11.2641	0.301667	12.8719	0.301667	12.8338	0.300208	11.4623	0.301667	12.717	0.300208	11.5264	0.301667	12.8212	0.300208	12.0489	0.301667	12.8508	0.300208	14.6193	0.301667	12.8012	0.300208	12.4229	0.301667	12.9196	0.300208	12.5233	0.300208	11.277	0.300208	11.0693	0.300208	10.9475	0.300208	10.7603	0.300208	10.5833	0.300208	11.0586		0.301667	12.2263	0.301458	12.6354	0.301458	12.4705	0.301458
0.301875	12.5147	0.303333	12.2852	0.303333	14.0422	0.303333	13.9157	0.301875	12.6887	0.303333	13.8769	0.301875	12.7907	0.303333	13.8989	0.301875	13.3018	0.303333	13.9567	0.301875	15.9491	0.303333	13.8687	0.301875	13.725	0.303333	14.0359	0.301875	13.8301	0.301875	12.5173	0.301875	12.2783	0.301875	12.1322	0.301875	11.9819	0.301875	11.801	0.301875	12.2992		0.303333	13.3139	0.303125	13.6803	0.303125	13.5574	0.303125
0.303542	13.685	0.305	13.1944	0.305	15.0847	0.305	14.868	0.303542	13.8302	0.305	14.905	0.303542	13.9653	0.305	14.854	0.303542	14.4214	0.305	14.9288	0.303542	16.9773	0.305	14.8196	0.303542	14.8757	0.305	15.0242	0.303542	14.9891	0.303542	13.6991	0.303542	13.4283	0.303542	13.2602	0.303542	13.1487	0.303542	12.9629	0.303542	13.4827		0.305	14.2918	0.304792	14.6022	0.304792	14.5252	0.304792
0.305208	14.7503	0.306667	13.9591	0.306667	15.9736	0.306667	15.6633	0.305208	14.8511	0.306667	15.7734	0.305208	15.0159	0.306667	15.659	0.305208	15.3797	0.306667	15.7432	0.305208	17.696	0.306667	15.6265	0.305208	15.8465	0.306667	15.8595	0.305208	15.9708	0.305208	14.7851	0.305208	14.4859	0.305208	14.2996	0.305208	14.2224	0.305208	14.0304	0.305208	14.5726		0.306667	15.1179	0.306458	15.3726	0.306458	15.3382	0.306458
0.306875	15.679	0.308333	14.5559	0.308333	16.6874	0.308333	16.2818	0.306875	15.7198	0.308333	16.4581	0.306875	15.9179	0.308333	16.2958	0.306875	16.164	0.308333	16.3836	0.306875	18.1384	0.308333	16.2679	0.306875	16.6285	0.308333	16.523	0.306875	16.7653	0.306875	15.7375	0.306875	15.4169	0.306875	15.2189	0.306875	15.1695	0.306875	14.974	0.306875	15.5345		0.308333	15.7522	0.308125	15.9713	0.308125	15.9688	0.308125
0.308542	16.4417	0.31	14.9713	0.31	17.2078	0.31	16.7073	0.308542	16.4131	0.31	16.9443	0.308542	16.6468	0.31	16.748	0.308542	16.7696	0.31	16.8367	0.308542	18.3549	0.31	16.7305	0.308542	17.2202	0.31	17.0011	0.308542	17.3701	0.308542	16.5223	0.308542	16.1861	0.308542	15.9829	0.308542	15.9575	0.308542	15.7652	0.308542	16.3346		0.31	16.1754	0.309792	16.3782	0.309792	16.3988	0.309792
0.310208	17.0117	0.311667	15.1973	0.311667	17.5196	0.311667	16.9296	0.310208	16.9136	0.311667	17.2208	0.310208	17.1812	0.311667	17.002	0.310208	17.1916	0.311667	17.0918	0.310208	18.3939	0.311667	17.0003	0.310208	17.6236	0.311667	17.2807	0.310208	17.7849	0.310208	17.112	0.310208	16.7686	0.310208	16.5639	0.310208	16.5596	0.310208	16.3746	0.310208	16.9435		0.311667	16.3852	0.311458	16.5784	0.311458	16.6132	0.311458
0.311875	17.3673	0.313333	15.2287	0.313333	17.6153	0.313333	16.9408	0.311875	17.2062	0.313333	17.2784	0.311875	17.5053	0.313333	17.048	0.311875	17.4239	0.313333	17.1429	0.311875	18.2888	0.313333	17.0668	0.311875	17.8395	0.313333	17.3528	0.311875	18.0069	0.311875	17.4858	0.311875	17.1445	0.311875	16.941	0.311875	16.9515	0.311875	16.7799	0.311875	17.3392		0.313333	16.3719	0.313125	16.5608	0.313125	16.6021	0.313125
0.313542	17.497	0.315	15.0649	0.315	17.4898	0.315	16.7382	0.313542	17.2807	0.315	17.1156	0.313542	17.6116	0.315	16.8841	0.313542	17.4606	0.315	16.9858	0.313542	18.0519	0.315	16.9228	0.313542	17.8623	0.315	17.2092	0.313542	18.0332	0.313542	17.6316	0.313542	17.3001	0.313542	17.1035	0.313542	17.1195	0.313542	16.9684	0.313542	17.5106		0.315	16.1321	0.314792	16.3098	0.314792	16.3631	0.314792
0.315208	17.3976	0.316667	14.7053	0.316667	17.1419	0.316667	16.3248	0.315208	17.1314	0.316667	16.7374	0.315208	17.4962	0.316667	16.5124	0.315208	17.2951	0.316667	16.6203	0.315208	17.6787	0.316667	16.5696	0.315208	17.6864	0.316667	16.8481	0.315208	17.8595	0.315208	17.5437	0.315208	17.2261	0.315208	17.0436	0.315208	17.0588	0.315208	16.9335	0.315208	17.449		0.316667	15.6806	0.316458	15.8257	0.316458	15.9071	0.316458
0.316875	17.0704	0.318333	14.156	0.318333	16.5789	0.318333	15.711	0.316875	16.761	0.318333	16.1536	0.316875	17.1586	0.318333	15.9374	0.316875	16.9251	0.318333	16.0524	0.316875	17.1583	0.318333	16.0155	0.316875	17.3056	0.318333	16.2782	0.316875	17.482	0.316875	17.2243	0.316875	16.9224	0.316875	16.7571	0.316875	16.7694	0.316875	16.6707	0.316875	17.1555		0.318333	15.0357	0.318125	15.1156	0.318125	15.2483	0.318125
0.318542	16.5235	0.32	13.4293	0.32	15.8145	0.32	14.9151	0.318542	16.1787	0.32	15.3781	0.318542	16.6065	0.32	15.1713	0.318542	16.3541	0.32	15.2949	0.318542	16.4814	0.32	15.2745	0.318542	16.7249	0.32	15.5124	0.318542	16.9032	0.318542	16.6843	0.318542	16.3973	0.318542	16.2532	0.318542	16.2597	0.318542	16.1841	0.318542	16.6423		0.32	14.2176	0.319792	14.2015	0.319792	14.4048	0.319792
0.320208	15.7718	0.321667	12.5443	0.321667	14.8703	0.321667	13.9556	0.320208	15.3996	0.321667	14.4304	0.320208	15.8556	0.321667	14.2352	0.320208	15.5908	0.321667	14.3672	0.320208	15.6438	0.321667	14.3671	0.320208	15.9549	0.321667	14.5704	0.320208	16.1325	0.320208	15.9423	0.320208	15.6663	0.320208	15.5468	0.320208	15.5446	0.320208	15.4908	0.320208	15.9271		0.321667	13.2391	0.321458	13.1114	0.321458	13.4001	0.321458
0.321875	14.8389	0.323333	11.5207	0.323333	13.7713	0.323333	12.8532	0.321875	14.4453	0.323333	13.3365	0.321875	14.9271	0.323333	13.1548	0.321875	14.6514	0.323333	13.2938	0.321875	14.6518	0.323333	13.3165	0.321875	15.0132	0.323333	13.476	0.321875	15.1853	0.321875	15.0212	0.321875	14.7518	0.321875	14.6599	0.321875	14.6485	0.321875	14.6147	0.321875	15.0282		0.323333	12.1202	0.323125	11.8801	0.323125	12.2644	0.323125
0.323542	13.7496	0.325	10.3832	0.325	12.5472	0.325	11.6351	0.323542	13.34	0.325	12.1216	0.323542	13.8446	0.325	11.9552	0.323542	13.5592	0.325	12.1029	0.323542	13.5209	0.325	12.1481	0.323542	13.9213	0.325	12.2589	0.323542	14.0821	0.323542	13.945	0.323542	13.681	0.323542	13.6138	0.323542	13.5958	0.323542	13.5798	0.323542	13.9657		0.325	10.8828	0.324792	10.5489	0.324792	11.0234	0.324792
0.325208	12.5295	0.326667	9.16118	0.326667	11.2294	0.326667	10.3328	0.325208	12.1124	0.326667	10.8122	0.325208	12.6353	0.326667	10.6638	0.325208	12.3428	0.326667	10.8236	0.325208	12.2747	0.326667	10.8899	0.325208	12.7035	0.326667	10.9499	0.325208	12.8478	0.325208	12.7413	0.325208	12.4827	0.325208	12.4373	0.325208	12.4122	0.325208	12.4108	0.325208	12.7706		0.326667	9.55362	0.326458	9.15755	0.326458	9.70174	0.326458
0.326875	11.2101	0.328333	7.88306	0.328333	9.84851	0.328333	8.97704	0.326875	10.793	0.328333	9.43782	0.326875	11.329	0.328333	9.30988	0.326875	11.0326	0.328333	9.48027	0.326875	10.9387	0.328333	9.56904	0.326875	11.3877	0.328333	9.57874	0.326875	11.5137	0.326875	11.4395	0.326875	11.1842	0.326875	11.1595	0.326875	11.1261	0.326875	11.1366	0.326875	11.4742		0.328333	8.17246	0.328125	7.73542	0.328125	8.32627	0.328125
0.328542	9.82287	0.33	6.57098	0.33	8.4343	0.33	7.5924	0.328542	9.4103	0.33	8.02665	0.328542	9.95652	0.33	7.9232	0.328542	9.65647	0.33	8.09909	0.328542	9.54062	0.33	8.21096	0.328542	10.003	0.33	8.17536	0.328542	10.1119	0.328542	10.0682	0.328542	9.81713	0.328542	9.80894	0.328542	9.7697	0.328542	9.78851	0.328542	10.1039		0.33	6.76399	0.329792	6.30169	0.329792	6.92686	0.329792
0.330208	8.39842	0.331667	5.24694	0.331667	7.0117	0.331667	6.20225	0.330208	7.991	0.331667	6.60658	0.330208	8.54503	0.331667	6.52773	0.330208	8.24386	0.331667	6.70712	0.330208	8.1097	0.331667	6.84075	0.330208	8.57927	0.331667	6.76689	0.330208	8.67196	0.330208	8.65566	0.330208	8.41334	0.330208	8.41536	0.330208	8.37155	0.330208	8.39522	0.330208	8.68664		0.331667	5.35718	0.331458	4.87535	0.331458	5.52495	0.331458
0.331875	6.96202	0.333333	3.93412	0.333333	5.60427	0.333333	4.82976	0.331875	6.56188	0.333333	5.20302	0.331875	7.11992	0.333333	5.14725	0.331875	6.82293	0.333333	5.32755	0.331875	6.67145	0.333333	5.48391	0.331875	7.14455	0.333333	5.37801	0.331875	7.22135	0.331875	7.22841	0.331875	6.99934	0.331875	7.007	0.331875	6.95463	0.331875	6.98191	0.331875	7.25234		0.333333	3.977	0.333125	3.47805	0.333125	4.13341	0.333125
0.333542	5.5391	0.335	2.65614	0.335	4.23408	0.335	3.49806	0.333542	5.15026	0.335	3.84154	0.333542	5.70675	0.335	3.80459	0.333542	5.41817	0.335	3.98118	0.333542	5.25018	0.335	4.16321	0.333542	5.72369	0.335	4.0284	0.333542	5.78648	0.333542	5.81285	0.333542	5.59711	0.333542	5.61053	0.333542	5.54533	0.333542	5.57458	0.333542	5.83056		0.335	2.64922	0.334792	2.1368	0.334792	2.77387	0.334792
0.335208	4.15307	0.336667	1.43201	0.336667	2.91984	0.336667	2.22585	0.335208	3.78087	0.336667	2.54261	0.335208	4.33019	0.336667	2.52071	0.335208	4.0493	0.336667	2.68883	0.335208	3.86671	0.336667	2.89603	0.335208	4.33807	0.336667	2.73671	0.335208	4.39212	0.335208	4.42895	0.335208	4.22745	0.335208	4.24649	0.335208	4.16963	0.335208	4.19789	0.335208	4.44365		0.336667	1.39081	0.336458	0.866681	0.336458	1.47439	0.336458
0.336875	2.81819	0.338333	0.276782	0.338333	1.67791	0.338333	1.02864	0.336875	2.47162	0.338333	1.32189	0.336875	3.01067	0.338333	1.31354	0.336875	2.73322	0.338333	1.47279	0.336875	2.5413	0.338333	1.69927	0.336875	3.00752	0.338333	1.51799	0.336875	3.05507	0.336875	3.09602	0.336875	2.91271	0.336875	2.93536	0.336875	2.85141	0.336875	2.87355	0.336875	3.10899		0.338333	0.202939	0.338125	-0.320613	0.338125	0.263095	0.338125
0.338542	1.55247	0.34	-0.796944	0.34	0.52131	0.34	-0.0825822	0.338542	1.23724	0.34	0.193812	0.338542	1.76662	0.34	0.198036	0.338542	1.48914	0.34	0.347696	0.338542	1.29163	0.34	0.589252	0.338542	1.75096	0.34	0.384547	0.338542	1.78919	0.338542	1.83497	0.338542	1.66927	0.338542	1.69555	0.338542	1.60637	0.338542	1.6196	0.338542	1.84474		0.34	-0.900991	0.339792	-1.41126	0.339792	-0.85362	0.339792
0.340208	0.373565	0.341667	-1.77673	0.341667	-0.53516	0.341667	-1.09602	0.340208	0.0921711	0.341667	-0.832066	0.340208	0.613056	0.341667	-0.814259	0.340208	0.333607	0.341667	-0.678822	0.340208	0.133164	0.341667	-0.422716	0.340208	0.584804	0.341667	-0.653021	0.340208	0.610627	0.340208	0.663616	0.340208	0.508472	0.340208	0.540406	0.340208	0.448108	0.340208	0.450991	0.340208	0.666536		0.341667	-1.9055	0.341458	-2.38961	0.341458	-1.86738	0.341458
0.341875	-0.701889	0.343333	-2.65323	0.343333	-1.48084	0.343333	-2.00012	0.341875	-0.950597	0.343333	-1.7508	0.341875	-0.43764	0.343333	-1.71752	0.341875	-0.721775	0.343333	-1.6	0.341875	-0.921093	0.343333	-1.33126	0.341875	-0.482142	0.343333	-1.58368	0.341875	-0.465192	0.341875	-0.405237	0.341875	-0.557542	0.341875	-0.517771	0.341875	-0.608861	0.341875	-0.618927	0.341875	-0.413679		0.343333	-2.79451	0.343125	-3.25179	0.343125	-2.76423	0.343125
0.343542	-1.6665	0.345	-3.41979	0.345	-2.30963	0.345	-2.79152	0.343542	-1.88094	0.345	-2.56091	0.343542	-1.37801	0.345	-2.50822	0.343542	-1.66693	0.345	-2.4109	0.343542	-1.86402	0.345	-2.13251	0.343542	-1.44097	0.345	-2.40048	0.343542	-1.43085	0.343542	-1.36746	0.343542	-1.5183	0.343542	-1.46791	0.343542	-1.55547	0.343542	-1.58096	0.343542	-1.38719		0.345	-3.56463	0.344792	-4.00486	0.344792	-3.53868	0.344792
0.345208	-2.51621	0.346667	-4.07488	0.346667	-3.01952	0.346667	-3.47119	0.345208	-2.69338	0.346667	-3.26032	0.345208	-2.20427	0.346667	-3.1838	0.345208	-2.4942	0.346667	-3.10779	0.345208	-2.69171	0.346667	-2.82092	0.345208	-2.28323	0.346667	-3.10061	0.345208	-2.28462	0.345208	-2.21491	0.345208	-2.36373	0.345208	-2.30227	0.345208	-2.38658	0.345208	-2.42738	0.345208	-2.24681		0.346667	-4.22337	0.346458	-4.64975	0.346458	-4.19044	0.346458
0.346875	-3.24401	0.348333	-4.61917	0.348333	-3.61152	0.348333	-4.04276	0.346875	-3.3856	0.348333	-3.84634	0.346875	-2.91432	0.348333	-3.74596	0.346875	-3.2004	0.348333	-3.69094	0.346875	-3.4021	0.348333	-3.39481	0.346875	-3.00389	0.348333	-3.6834	0.346875	-3.0227	0.346875	-2.94107	0.346875	-3.09045	0.346875	-3.01903	0.346875	-3.10062	0.346875	-3.15468	0.346875	-2.9872		0.348333	-4.76839	0.348125	-5.18262	0.348125	-4.72989	0.348125
0.348542	-3.84957	0.35	-5.05506	0.35	-4.08631	0.35	-4.50383	0.348542	-3.95765	0.35	-4.31902	0.348542	-3.5092	0.35	-4.19804	0.348542	-3.78755	0.35	-4.16015	0.348542	-3.99455	0.35	-3.85601	0.348542	-3.60625	0.35	-4.14884	0.348542	-3.64044	0.348542	-3.54515	0.348542	-3.69868	0.348542	-3.61887	0.348542	-3.69926	0.348542	-3.76351	0.348542	-3.60832		0.35	-5.19302	0.349792	-5.60191	0.349792	-5.15372	0.349792
0.350208	-4.33722	0.351667	-5.3867	0.351667	-4.44763	0.351667	-4.85492	0.350208	-4.41343	0.351667	-4.6804	0.350208	-3.99134	0.351667	-4.54495	0.350208	-4.25968	0.351667	-4.5194	0.350208	-4.47185	0.351667	-4.2084	0.350208	-4.09623	0.351667	-4.50195	0.350208	-4.13784	0.350208	-4.03271	0.350208	-4.1891	0.350208	-4.10088	0.350208	-4.18327	0.350208	-4.25535	0.350208	-4.11233		0.351667	-5.4988	0.351458	-5.91485	0.351458	-5.46635	0.351458
0.351875	-4.71532	0.353333	-5.6157	0.353333	-4.69924	0.353333	-5.10276	0.351875	-4.75667	0.353333	-4.93472	0.351875	-4.36358	0.353333	-4.79046	0.351875	-4.62196	0.353333	-4.77603	0.351875	-4.83833	0.353333	-4.45638	0.351875	-4.47451	0.353333	-4.75112	0.351875	-4.52029	0.351875	-4.41118	0.351875	-4.56392	0.351875	-4.46855	0.351875	-4.55612	0.351875	-4.63276	0.351875	-4.50414		0.353333	-5.70112	0.353125	-6.12149	0.353125	-5.67513	0.353125
0.353542	-4.98982	0.355	-5.74855	0.355	-4.84943	0.355	-5.25603	0.353542	-4.99373	0.355	-5.08852	0.353542	-4.62946	0.355	-4.94116	0.353542	-4.88126	0.355	-4.93544	0.353542	-5.09652	0.355	-4.60827	0.353542	-4.74387	0.355	-4.90258	0.353542	-4.7924	0.353542	-4.68376	0.353542	-4.82786	0.353542	-4.73148	0.353542	-4.82228	0.353542	-4.90274	0.353542	-4.78874		0.355	-5.81848	0.354792	-6.22894	0.354792	-5.78922	0.354792
0.355208	-5.16374	0.356667	-5.79304	0.356667	-4.90913	0.356667	-5.32395	0.355208	-5.13253	0.356667	-5.14884	0.355208	-4.79358	0.356667	-5.00555	0.355208	-5.04305	0.356667	-5.00451	0.355208	-5.25127	0.356667	-4.67357	0.355208	-4.91148	0.356667	-4.96329	0.355208	-4.959	0.355208	-4.85523	0.355208	-4.99069	0.355208	-4.8973	0.355208	-4.98809	0.355208	-5.07376	0.355208	-4.97309		0.356667	-5.8553	0.356458	-6.25023	0.356458	-5.82281	0.356458
0.356875	-5.24262	0.358333	-5.75949	0.358333	-4.88821	0.358333	-5.31242	0.356875	-5.18174	0.358333	-5.12516	0.356875	-4.86402	0.358333	-4.9904	0.356875	-5.11261	0.358333	-4.993	0.356875	-5.31081	0.358333	-4.66034	0.356875	-4.98747	0.358333	-4.94295	0.356875	-5.02931	0.356875	-4.93292	0.356875	-5.06103	0.356875	-4.97016	0.356875	-5.06162	0.356875	-5.15237	0.356875	-5.06403		0.358333	-5.81514	0.358125	-6.20068	0.358125	-5.78477	0.358125
0.358542	-5.23357	0.36	-5.65618	0.36	-4.79595	0.36	-5.23108	0.358542	-5.14918	0.36	-5.02966	0.358542	-4.85004	0.36	-4.90784	0.358542	-5.09831	0.36	-4.91428	0.358542	-5.28658	0.36	-4.57811	0.358542	-4.97908	0.36	-4.85341	0.358542	-5.01537	0.358542	-4.92667	0.358542	-5.04708	0.358542	-4.95518	0.358542	-5.04897	0.358542	-5.14418	0.358542	-5.06795		0.36	-5.71126	0.359792	-6.09063	0.359792	-5.68347	0.359792
0.360208	-5.14835	0.361667	-5.49275	0.361667	-4.64126	0.361667	-5.08931	0.360208	-5.04188	0.361667	-4.87689	0.360208	-4.76009	0.361667	-4.76564	0.360208	-5.01002	0.361667	-4.77847	0.360208	-5.18856	0.361667	-4.43812	0.360208	-4.89401	0.361667	-4.70346	0.360208	-4.92892	0.360208	-4.84735	0.360208	-4.95942	0.360208	-4.86504	0.360208	-4.95945	0.360208	-5.05966	0.360208	-4.99262		0.361667	-5.55728	0.361458	-5.92529	0.361458	-5.52905	0.361458
0.361875	-5.00018	0.363333	-5.28311	0.363333	-4.43822	0.363333	-4.90067	0.361875	-4.87266	0.363333	-4.67986	0.361875	-4.60609	0.363333	-4.57392	0.361875	-4.85504	0.363333	-4.59503	0.361875	-5.02878	0.363333	-4.25226	0.361875	-4.74285	0.363333	-4.50377	0.361875	-4.78069	0.361875	-4.70322	0.361875	-4.80885	0.361875	-4.71406	0.361875	-4.80406	0.361875	-4.91115	0.361875	-4.84832		0.363333	-5.36483	0.363125	-5.71727	0.363125	-5.33059	0.363125
0.363542	-4.8013	0.365	-5.04225	0.365	-4.20001	0.365	-4.6796	0.363542	-4.65648	0.365	-4.4492	0.363542	-4.40264	0.365	-4.34232	0.363542	-4.64384	0.365	-4.37597	0.363542	-4.82275	0.365	-4.02942	0.363542	-4.53834	0.365	-4.26885	0.363542	-4.58255	0.363542	-4.50574	0.363542	-4.60736	0.363542	-4.51104	0.363542	-4.59329	0.363542	-4.70947	0.363542	-4.65061		0.365	-5.13557	0.364792	-5.47915	0.364792	-5.09892	0.364792
0.365208	-4.56495	0.366667	-4.7827	0.366667	-3.93759	0.366667	-4.43657	0.365208	-4.40881	0.366667	-4.19611	0.365208	-4.16621	0.366667	-4.08521	0.365208	-4.39067	0.366667	-4.13533	0.365208	-4.58135	0.366667	-3.78212	0.365208	-4.29426	0.366667	-4.01168	0.365208	-4.34756	0.365208	-4.2684	0.365208	-4.36726	0.365208	-4.26949	0.365208	-4.33854	0.365208	-4.46655	0.365208	-4.41298		0.366667	-4.87974	0.366458	-5.21935	0.366458	-4.84449	0.366458
0.366875	-4.30331	0.368333	-4.51284	0.368333	-3.66309	0.368333	-4.1823	0.366875	-4.1395	0.368333	-3.93388	0.366875	-3.90778	0.368333	-3.81898	0.366875	-4.11268	0.368333	-3.88344	0.366875	-4.31503	0.368333	-3.52495	0.366875	-4.02253	0.368333	-3.74317	0.366875	-4.08737	0.366875	-4.00715	0.366875	-4.10105	0.366875	-4.00265	0.366875	-4.05505	0.366875	-4.19712	0.366875	-4.14801		0.368333	-4.61484	0.368125	-4.94728	0.368125	-4.58335	0.368125
0.368542	-4.03036	0.37	-4.24166	0.37	-3.38845	0.37	-3.92879	0.368542	-3.85825	0.37	-3.67199	0.368542	-3.63649	0.37	-3.5536	0.368542	-3.82317	0.37	-3.63056	0.368542	-4.03447	0.37	-3.27026	0.368542	-3.73763	0.37	-3.47416	0.368542	-3.81201	0.368542	-3.73507	0.368542	-3.82089	0.368542	-3.7248	0.368542	-3.75969	0.368542	-3.91418	0.368542	-3.86725		0.37	-4.35795	0.369792	-4.67528	0.369792	-4.33335	0.369792
0.370208	-3.75688	0.371667	-3.98009	0.371667	-3.12603	0.371667	-3.69019	0.370208	-3.57772	0.371667	-3.41939	0.370208	-3.3648	0.371667	-3.29947	0.370208	-3.53459	0.371667	-3.38825	0.370208	-3.7529	0.371667	-3.02693	0.370208	-3.4522	0.371667	-3.21699	0.370208	-3.53324	0.370208	-3.46291	0.370208	-3.53684	0.370208	-3.44589	0.370208	-3.4647	0.370208	-3.6291	0.370208	-3.58325		0.371667	-4.12244	0.371458	-4.42009	0.371458	-4.10224	0.371458
0.371875	-3.49031	0.373333	-3.74015	0.373333	-2.88305	0.373333	-3.47386	0.371875	-3.31068	0.373333	-3.18585	0.371875	-3.10535	0.373333	-3.06664	0.371875	-3.25879	0.373333	-3.16633	0.371875	-3.48007	0.373333	-2.80383	0.371875	-3.17832	0.373333	-2.98198	0.371875	-3.26297	0.371875	-3.20326	0.371875	-3.26309	0.371875	-3.17581	0.371875	-3.17748	0.371875	-3.35213	0.371875	-3.30658		0.373333	-3.9125	0.373125	-4.1925	0.373125	-3.89742	0.373125
0.373542	-3.23796	0.375	-3.52969	0.375	-2.66785	0.375	-3.28155	0.373542	-3.06669	0.375	-2.98031	0.373542	-2.86741	0.375	-2.8642	0.373542	-3.00589	0.375	-2.97212	0.373542	-3.22482	0.375	-2.60848	0.373542	-2.92683	0.375	-2.77407	0.373542	-3.01278	0.373542	-2.9644	0.373542	-3.00984	0.373542	-2.92634	0.373542	-2.91002	0.373542	-3.09248	0.373542	-3.04671		0.375	-3.73629	0.374792	-3.99838	0.374792	-3.7213	0.374792
0.375208	-3.00701	0.376667	-3.35446	0.376667	-2.48752	0.376667	-3.11971	0.375208	-2.85095	0.376667	-2.80851	0.375208	-2.65554	0.376667	-2.69811	0.375208	-2.78344	0.376667	-2.81155	0.375208	-2.99756	0.376667	-2.44632	0.375208	-2.70473	0.376667	-2.59873	0.375208	-2.79057	0.375208	-2.75346	0.375208	-2.7848	0.375208	-2.70306	0.375208	-2.67472	0.375208	-2.85693	0.375208	-2.81219		0.376667	-3.59951	0.376458	-3.84361	0.376458	-3.575	0.376458
0.376875	-2.80771	0.378333	-3.2193	0.378333	-2.34567	0.378333	-2.99605	0.376875	-2.66964	0.378333	-2.67223	0.376875	-2.47717	0.378333	-2.57085	0.376875	-2.59794	0.378333	-2.69183	0.376875	-2.80636	0.378333	-2.3216	0.376875	-2.51902	0.378333	-2.46168	0.376875	-2.60196	0.376875	-2.57485	0.376875	-2.59419	0.376875	-2.51312	0.376875	-2.4771	0.376875	-2.65141	0.376875	-2.61199		0.378333	-3.5008	0.378125	-3.73083	0.378125	-3.45987	0.378125
0.378542	-2.64625	0.38	-3.12652	0.38	-2.24569	0.38	-2.91374	0.378542	-2.52982	0.38	-2.57798	0.378542	-2.34129	0.38	-2.48547	0.378542	-2.45307	0.38	-2.6172	0.378542	-2.6551	0.38	-2.23961	0.378542	-2.37176	0.38	-2.3689	0.378542	-2.45314	0.378542	-2.43331	0.378542	-2.4443	0.378542	-2.36087	0.378542	-2.31913	0.378542	-2.48457	0.378542	-2.45107		0.38	-3.43943	0.379792	-3.66039	0.379792	-3.37925	0.379792
0.380208	-2.5299	0.381667	-3.07773	0.381667	-2.19044	0.381667	-2.87178	0.380208	-2.43761	0.381667	-2.52974	0.380208	-2.25218	0.381667	-2.44405	0.380208	-2.34927	0.381667	-2.58733	0.380208	-2.54703	0.381667	-2.20361	0.380208	-2.26726	0.381667	-2.3234	0.380208	-2.34878	0.380208	-2.33193	0.380208	-2.34038	0.380208	-2.2518	0.380208	-2.20488	0.380208	-2.36289	0.380208	-2.33336		0.381667	-3.41457	0.381458	-3.62734	0.381458	-3.33843	0.381458
0.381875	-2.46245	0.383333	-3.07305	0.383333	-2.18445	0.383333	-2.87054	0.381875	-2.39308	0.383333	-2.52972	0.381875	-2.20663	0.383333	-2.44829	0.381875	-2.28896	0.383333	-2.59928	0.381875	-2.48595	0.383333	-2.21273	0.381875	-2.20899	0.383333	-2.32303	0.381875	-2.29091	0.381875	-2.27205	0.381875	-2.28224	0.381875	-2.18882	0.381875	-2.14074	0.381875	-2.29007	0.381875	-2.26264		0.383333	-3.4293	0.383125	-3.63713	0.383125	-3.33755	0.383125
0.383542	-2.44356	0.385	-3.11098	0.385	-2.22521	0.385	-2.91141	0.383542	-2.39445	0.385	-2.57357	0.383542	-2.20158	0.385	-2.49833	0.383542	-2.27462	0.385	-2.65222	0.383542	-2.47154	0.385	-2.26652	0.383542	-2.19768	0.385	-2.36522	0.383542	-2.27749	0.383542	-2.25709	0.383542	-2.26964	0.383542	-2.17238	0.383542	-2.12505	0.383542	-2.26728	0.383542	-2.24049		0.385	-3.48013	0.384792	-3.68766	0.384792	-3.37902	0.384792
0.385208	-2.4714	0.386667	-3.18933	0.386667	-2.30946	0.386667	-2.992	0.385208	-2.43905	0.386667	-2.65826	0.385208	-2.23882	0.386667	-2.5899	0.385208	-2.30794	0.386667	-2.74653	0.385208	-2.50226	0.386667	-2.36312	0.385208	-2.23179	0.386667	-2.44837	0.385208	-2.30587	0.385208	-2.28826	0.385208	-2.30332	0.385208	-2.20256	0.385208	-2.15398	0.385208	-2.29562	0.385208	-2.2665		0.386667	-3.56119	0.386458	-3.77373	0.386458	-3.46429	0.386458
0.386875	-2.54275	0.388333	-3.30471	0.388333	-2.43422	0.388333	-3.10731	0.386875	-2.5269	0.388333	-2.7814	0.386875	-2.31896	0.388333	-2.71762	0.386875	-2.38404	0.388333	-2.88007	0.386875	-2.57592	0.388333	-2.49723	0.386875	-2.30899	0.388333	-2.57229	0.386875	-2.37543	0.386875	-2.36412	0.386875	-2.38339	0.386875	-2.27782	0.386875	-2.22626	0.386875	-2.37276	0.386875	-2.33678		0.388333	-3.67527	0.388125	-3.88642	0.388125	-3.59093	0.388125
0.388542	-2.65709	0.39	-3.45436	0.39	-2.59629	0.39	-3.25549	0.388542	-2.65482	0.39	-2.93904	0.388542	-2.43953	0.39	-2.87776	0.388542	-2.49913	0.39	-3.04705	0.388542	-2.69319	0.39	-2.66232	0.388542	-2.42718	0.39	-2.73104	0.388542	-2.48553	0.388542	-2.48104	0.388542	-2.50491	0.388542	-2.3959	0.388542	-2.34101	0.388542	-2.49381	0.388542	-2.44845		0.39	-3.82148	0.389792	-4.02313	0.389792	-3.74781	0.389792
0.390208	-2.80827	0.391667	-3.63393	0.391667	-2.78859	0.391667	-3.43557	0.390208	-2.81519	0.391667	-3.12369	0.390208	-2.59604	0.391667	-3.0669	0.390208	-2.65329	0.391667	-3.24072	0.390208	-2.84949	0.391667	-2.85225	0.390208	-2.58238	0.391667	-2.91637	0.390208	-2.63394	0.390208	-2.63558	0.390208	-2.66213	0.390208	-2.54909	0.390208	-2.49388	0.390208	-2.65259	0.390208	-2.59937		0.391667	-4.00052	0.391458	-4.18985	0.391458	-3.92434	0.391458
0.391875	-2.98931	0.393333	-3.83691	0.393333	-3.00275	0.393333	-3.6413	0.391875	-3.00121	0.393333	-3.32718	0.391875	-2.78518	0.393333	-3.27896	0.391875	-2.84206	0.393333	-3.45607	0.391875	-3.03873	0.393333	-3.06242	0.391875	-2.76866	0.393333	-3.1227	0.391875	-2.81402	0.391875	-2.82239	0.391875	-2.85056	0.391875	-2.72961	0.391875	-2.67763	0.391875	-2.84214	0.391875	-2.78332		0.393333	-4.20142	0.393125	-4.37909	0.393125	-4.11174	0.393125
0.393542	-3.19511	0.395	-4.0566	0.395	-3.23215	0.395	-3.86374	0.393542	-3.20818	0.395	-3.54743	0.393542	-3.00182	0.395	-3.50717	0.393542	-3.05716	0.395	-3.68799	0.393542	-3.25279	0.395	-3.28679	0.393542	-2.98128	0.395	-3.3473	0.393542	-3.01672	0.393542	-3.03507	0.393542	-3.06682	0.393542	-2.93265	0.393542	-2.88745	0.393542	-3.05467	0.393542	-2.99343		0.395	-4.41597	0.394792	-4.58216	0.394792	-4.30473	0.394792
0.395208	-3.4214	0.396667	-4.28411	0.396667	-3.47073	0.396667	-4.0921	0.395208	-3.43259	0.396667	-3.78025	0.395208	-3.23543	0.396667	-3.74507	0.395208	-3.28921	0.396667	-3.92884	0.395208	-3.4861	0.396667	-3.51942	0.395208	-3.21434	0.396667	-3.58551	0.395208	-3.23605	0.395208	-3.26616	0.395208	-3.30174	0.395208	-3.15438	0.395208	-3.1179	0.395208	-3.28339	0.395208	-3.22296		0.396667	-4.64038	0.396458	-4.78663	0.396458	-4.49672	0.396458
0.396875	-3.66247	0.398333	-4.51282	0.398333	-3.71125	0.398333	-4.3231	0.396875	-3.66791	0.398333	-4.01796	0.396875	-3.47919	0.398333	-3.98578	0.396875	-3.53309	0.398333	-4.17101	0.396875	-3.7308	0.398333	-3.75462	0.396875	-3.45953	0.398333	-3.82702	0.396875	-3.46737	0.396875	-3.50857	0.396875	-3.54541	0.396875	-3.38713	0.396875	-3.36245	0.396875	-3.52221	0.396875	-3.46407		0.398333	-4.86146	0.398125	-4.98796	0.398125	-4.67979	0.398125
0.398542	-3.90921	0.4	-4.73684	0.4	-3.94635	0.4	-4.55207	0.398542	-3.90477	0.4	-4.25119	0.398542	-3.72541	0.4	-4.2213	0.398542	-3.78195	0.4	-4.40731	0.398542	-3.97751	0.4	-3.98642	0.398542	-3.7089	0.4	-4.06411	0.398542	-3.70614	0.398542	-3.7549	0.398542	-3.79135	0.398542	-3.62483	0.398542	-3.61196	0.398542	-3.76367	0.398542	-3.71131		0.4	-5.06605	0.399792	-5.18218	0.399792	-4.85504	0.399792
0.400208	-4.15433	0.401667	-4.95046	0.401667	-4.17208	0.401667	-4.77038	0.400208	-4.13615	0.401667	-4.47437	0.400208	-3.96744	0.401667	-4.44542	0.400208	-4.02481	0.401667	-4.63063	0.400208	-4.21755	0.401667	-4.20842	0.400208	-3.95595	0.401667	-4.29068	0.400208	-3.94309	0.400208	-3.99805	0.400208	-4.03396	0.400208	-3.86348	0.400208	-3.85804	0.400208	-4.00128	0.400208	-3.95555		0.401667	-5.24615	0.401458	-5.36068	0.401458	-5.02036	0.401458
0.401875	-4.3908	0.403333	-5.14796	0.403333	-4.38261	0.403333	-4.96797	0.401875	-4.3573	0.403333	-4.6819	0.401875	-4.1979	0.403333	-4.65237	0.401875	-4.25509	0.403333	-4.83675	0.401875	-4.44384	0.403333	-4.41477	0.401875	-4.19425	0.403333	-4.5016	0.401875	-4.17171	0.401875	-4.23231	0.401875	-4.26644	0.401875	-4.09635	0.401875	-4.09263	0.401875	-4.22964	0.401875	-4.19069		0.403333	-5.40075	0.403125	-5.51452	0.403125	-5.17894	0.403125
0.403542	-4.61098	0.405	-5.32538	0.405	-4.57259	0.405	-5.14193	0.403542	-4.56323	0.405	-4.86732	0.403542	-4.41106	0.405	-4.83639	0.403542	-4.47037	0.405	-5.02039	0.403542	-4.65263	0.405	-4.59855	0.403542	-4.41482	0.405	-4.69173	0.403542	-4.38797	0.403542	-4.4503	0.403542	-4.48141	0.403542	-4.31331	0.403542	-4.30928	0.403542	-4.44493	0.403542	-4.4098		0.405	-5.52703	0.404792	-5.64082	0.404792	-5.31945	0.404792
0.405208	-4.80968	0.406667	-5.48076	0.406667	-4.73495	0.406667	-5.29371	0.405208	-4.74714	0.406667	-5.02629	0.405208	-4.60486	0.406667	-4.99371	0.405208	-4.66613	0.406667	-5.17599	0.405208	-4.83821	0.406667	-4.75243	0.405208	-4.61087	0.406667	-4.85358	0.405208	-4.58678	0.405208	-4.64615	0.405208	-4.67507	0.405208	-4.50699	0.405208	-4.50234	0.405208	-4.6396	0.405208	-4.60454		0.406667	-5.61532	0.406458	-5.74075	0.406458	-5.43615	0.406458
0.406875	-4.98253	0.408333	-5.61107	0.408333	-4.86623	0.408333	-5.4185	0.406875	-4.90413	0.408333	-5.15688	0.406875	-4.77179	0.408333	-5.12098	0.406875	-4.8349	0.408333	-5.2973	0.406875	-4.99592	0.408333	-4.87366	0.406875	-4.77774	0.408333	-4.98158	0.406875	-4.75987	0.406875	-4.81395	0.406875	-4.84432	0.406875	-4.67508	0.406875	-4.66587	0.406875	-4.80759	0.406875	-4.77105		0.408333	-5.66527	0.408125	-5.8092	0.408125	-5.5244	0.408125
0.408542	-5.12712	0.41	-5.71204	0.41	-4.96306	0.41	-5.50904	0.408542	-5.0315	0.41	-5.25406	0.408542	-4.90639	0.41	-5.2151	0.408542	-4.97169	0.41	-5.38123	0.408542	-5.12327	0.41	-4.96192	0.408542	-4.91393	0.41	-5.07412	0.408542	-4.89971	0.408542	-4.94987	0.408542	-4.98395	0.408542	-4.81354	0.408542	-4.79729	0.408542	-4.94558	0.408542	-4.906		0.41	-5.68302	0.409792	-5.83611	0.409792	-5.58165	0.409792
0.410208	-5.23832	0.411667	-5.77877	0.411667	-5.0238	0.411667	-5.56302	0.410208	-5.12654	0.411667	-5.31319	0.410208	-5.0038	0.411667	-5.27329	0.410208	-5.07592	0.411667	-5.42883	0.410208	-5.21884	0.411667	-5.01439	0.410208	-5.01669	0.411667	-5.13128	0.410208	-5.00251	0.410208	-5.05306	0.410208	-5.08957	0.410208	-4.91828	0.410208	-4.89441	0.410208	-5.04944	0.410208	-5.00938		0.411667	-5.66413	0.411458	-5.82078	0.411458	-5.60311	0.411458
0.411875	-5.31252	0.413333	-5.80671	0.413333	-5.04781	0.413333	-5.58317	0.411875	-5.18237	0.413333	-5.33222	0.411875	-5.06198	0.413333	-5.29463	0.411875	-5.14514	0.413333	-5.44023	0.411875	-5.28179	0.413333	-5.02672	0.411875	-5.08394	0.413333	-5.15322	0.411875	-5.06716	0.411875	-5.11999	0.411875	-5.15803	0.411875	-4.98756	0.411875	-4.95616	0.411875	-5.11628	0.411875	-5.0795		0.413333	-5.61036	0.413125	-5.77172	0.413125	-5.57896	0.413125
0.413542	-5.34752	0.415	-5.79444	0.415	-5.03489	0.415	-5.56666	0.413542	-5.19465	0.415	-5.30951	0.413542	-5.08013	0.415	-5.27654	0.413542	-5.17483	0.415	-5.41241	0.413542	-5.30773	0.415	-4.99959	0.413542	-5.11274	0.415	-5.13538	0.413542	-5.09239	0.413542	-5.14843	0.413542	-5.18768	0.413542	-5.01918	0.413542	-4.98	0.413542	-5.14183	0.413542	-5.11249		0.415	-5.52482	0.414792	-5.68732	0.414792	-5.51181	0.414792
0.415208	-5.34247	0.416667	-5.74169	0.416667	-4.98465	0.416667	-5.50899	0.415208	-5.16432	0.416667	-5.24421	0.415208	-5.05638	0.416667	-5.21805	0.415208	-5.16357	0.416667	-5.34265	0.415208	-5.29293	0.416667	-4.93681	0.415208	-5.10067	0.416667	-5.07705	0.415208	-5.0782	0.415208	-5.13591	0.415208	-5.17722	0.415208	-5.01187	0.415208	-4.96329	0.415208	-5.12578	0.415208	-5.10795		0.416667	-5.41116	0.416458	-5.55631	0.416458	-5.40542	0.416458
0.416875	-5.29882	0.418333	-5.64795	0.418333	-4.8954	0.418333	-5.40949	0.416875	-5.09182	0.418333	-5.13545	0.416875	-4.99082	0.418333	-5.12175	0.416875	-5.11249	0.418333	-5.233	0.416875	-5.23822	0.418333	-4.83946	0.416875	-5.048	0.418333	-4.98072	0.416875	-5.02525	0.416875	-5.08416	0.416875	-5.12469	0.416875	-4.96338	0.416875	-4.90595	0.416875	-5.06901	0.416875	-5.06483		0.418333	-5.26773	0.418125	-5.38073	0.418125	-5.25696	0.418125
0.418542	-5.2144	0.42	-5.51451	0.42	-4.76891	0.42	-5.27147	0.418542	-4.97751	0.42	-4.98749	0.418542	-4.88364	0.42	-4.98888	0.418542	-5.02205	0.42	-5.08589	0.418542	-5.14352	0.42	-4.70435	0.418542	-4.95506	0.42	-4.84588	0.418542	-4.93313	0.418542	-4.99659	0.418542	-5.03091	0.418542	-4.87363	0.418542	-4.80577	0.418542	-4.97264	0.418542	-4.98121		0.42	-5.08644	0.419792	-5.17856	0.419792	-5.05868	0.419792
0.420208	-5.0898	0.421667	-5.34365	0.421667	-4.60514	0.421667	-5.09792	0.420208	-4.82161	0.421667	-4.80406	0.420208	-4.73631	0.421667	-4.81769	0.420208	-4.89154	0.421667	-4.90315	0.420208	-5.00971	0.421667	-4.53124	0.420208	-4.82125	0.421667	-4.67272	0.420208	-4.80131	0.420208	-4.87161	0.420208	-4.89511	0.420208	-4.74312	0.420208	-4.66409	0.420208	-4.83899	0.420208	-4.85549		0.421667	-4.867	0.421458	-4.95289	0.421458	-4.81401	0.421458
0.421875	-4.92721	0.423333	-5.14028	0.423333	-4.4046	0.423333	-4.89002	0.421875	-4.6289	0.423333	-4.58652	0.421875	-4.55271	0.423333	-4.60682	0.421875	-4.72118	0.423333	-4.68454	0.421875	-4.83391	0.423333	-4.32254	0.421875	-4.64623	0.423333	-4.46137	0.421875	-4.6299	0.421875	-4.70958	0.421875	-4.72095	0.421875	-4.57308	0.421875	-4.48383	0.421875	-4.66807	0.421875	-4.68795		0.423333	-4.60667	0.423125	-4.69253	0.423125	-4.53594	0.423125
0.423542	-4.73166	0.425	-4.90427	0.425	-4.16929	0.425	-4.65019	0.423542	-4.40318	0.425	-4.33586	0.423542	-4.33453	0.425	-4.36269	0.423542	-4.51312	0.425	-4.43376	0.423542	-4.6181	0.425	-4.0811	0.423542	-4.4343	0.425	-4.21535	0.423542	-4.42255	0.423542	-4.51121	0.423542	-4.50882	0.423542	-4.36651	0.423542	-4.26892	0.423542	-4.4608	0.423542	-4.48236		0.425	-4.30641	0.424792	-4.39141	0.424792	-4.23227	0.424792
0.425208	-4.50375	0.426667	-4.63427	0.426667	-3.90287	0.426667	-4.38127	0.425208	-4.14349	0.426667	-4.0544	0.425208	-4.08353	0.426667	-4.08797	0.425208	-4.26999	0.426667	-4.15583	0.425208	-4.36617	0.426667	-3.80787	0.425208	-4.19068	0.426667	-3.93726	0.425208	-4.18133	0.425208	-4.27937	0.425208	-4.26111	0.425208	-4.12238	0.425208	-4.0228	0.425208	-4.21734	0.425208	-4.24193		0.426667	-3.97056	0.426458	-4.06528	0.426458	-3.89967	0.426458
0.426875	-4.23956	0.428333	-4.33405	0.428333	-3.60723	0.428333	-4.08375	0.426875	-3.85077	0.428333	-3.74518	0.426875	-3.80048	0.428333	-3.78285	0.426875	-3.99496	0.428333	-3.85099	0.426875	-4.08138	0.428333	-3.50234	0.426875	-3.91654	0.428333	-3.62869	0.426875	-3.90849	0.426875	-4.01596	0.426875	-3.97854	0.426875	-3.842	0.426875	-3.74619	0.426875	-3.93684	0.426875	-3.96891		0.428333	-3.60279	0.428125	-3.71853	0.428125	-3.54157	0.428125
0.428542	-3.9418	0.43	-4.00694	0.43	-3.28105	0.43	-3.7568	0.428542	-3.52718	0.43	-3.40982	0.428542	-3.48661	0.43	-3.45039	0.428542	-3.69061	0.43	-3.51776	0.428542	-3.76548	0.43	-3.16703	0.428542	-3.6118	0.43	-3.2938	0.428542	-3.60488	0.428542	-3.71937	0.428542	-3.66354	0.428542	-3.53013	0.428542	-3.4406	0.428542	-3.62197	0.428542	-3.66739		0.43	-3.21196	0.429792	-3.33615	0.429792	-3.16587	0.429792
0.430208	-3.61454	0.431667	-3.65721	0.431667	-2.92532	0.431667	-3.40017	0.430208	-3.17696	0.431667	-3.04902	0.430208	-3.14537	0.431667	-3.09752	0.430208	-3.35986	0.431667	-3.15569	0.430208	-3.42086	0.431667	-2.8085	0.430208	-3.2783	0.431667	-2.93369	0.430208	-3.27338	0.430208	-3.39074	0.430208	-3.32187	0.430208	-3.19158	0.430208	-3.10721	0.430208	-3.27608	0.430208	-3.33881		0.431667	-2.80278	0.431458	-2.91378	0.431458	-2.77502	0.431458
0.431875	-3.26112	0.433333	-3.28519	0.433333	-2.54413	0.433333	-3.0176	0.431875	-2.80284	0.433333	-2.665	0.431875	-2.77995	0.433333	-2.72743	0.431875	-3.00499	0.433333	-2.76897	0.431875	-3.05218	0.433333	-2.43116	0.431875	-2.91995	0.433333	-2.54768	0.431875	-2.91634	0.431875	-3.03422	0.431875	-2.95538	0.431875	-2.82941	0.431875	-2.74616	0.431875	-2.9053	0.431875	-2.98522		0.433333	-2.37785	0.433125	-2.4638	0.433125	-2.36639	0.433125
0.433542	-2.88077	0.435	-2.89363	0.435	-2.14168	0.435	-2.6125	0.433542	-2.4066	0.435	-2.2618	0.433542	-2.39192	0.435	-2.33489	0.433542	-2.6271	0.435	-2.36168	0.433542	-2.66367	0.435	-2.03577	0.433542	-2.53788	0.435	-2.1379	0.433542	-2.535	0.433542	-2.65549	0.433542	-2.5688	0.433542	-2.44416	0.433542	-2.35976	0.433542	-2.51396	0.433542	-2.60828		0.435	-1.9365	0.434792	-2.00837	0.434792	-1.93306	0.434792
0.435208	-2.4768	0.436667	-2.48569	0.436667	-1.72091	0.436667	-2.18897	0.435208	-1.99293	0.436667	-1.84058	0.435208	-1.98135	0.436667	-1.91939	0.435208	-2.2266	0.436667	-1.93597	0.435208	-2.25756	0.436667	-1.62153	0.435208	-2.13212	0.436667	-1.71015	0.435208	-2.13155	0.435208	-2.25718	0.435208	-2.16212	0.435208	-2.0398	0.435208	-1.95031	0.435208	-2.10688	0.435208	-2.20972		0.436667	-1.48287	0.436458	-1.54573	0.436458	-1.47656	0.436458
0.436875	-2.05667	0.438333	-2.05968	0.438333	-1.28719	0.438333	-1.75304	0.436875	-1.56365	0.438333	-1.4026	0.436875	-1.5509	0.438333	-1.48438	0.436875	-1.80484	0.438333	-1.4922	0.436875	-1.83506	0.438333	-1.19281	0.436875	-1.70448	0.438333	-1.26989	0.436875	-1.70682	0.436875	-1.84092	0.436875	-1.73797	0.436875	-1.62018	0.436875	-1.5218	0.436875	-1.68747	0.436875	-1.7931		0.438333	-1.02186	0.438125	-1.06976	0.438125	-1.0011	0.438125
0.438542	-1.62324	0.44	-1.61745	0.44	-0.84351	0.44	-1.30808	0.438542	-1.1211	0.44	-0.947505	0.438542	-1.10647	0.44	-1.03427	0.438542	-1.36618	0.44	-1.03603	0.438542	-1.39946	0.44	-0.754364	0.438542	-1.25764	0.44	-0.818305	0.438542	-1.2643	0.438542	-1.41	0.438542	-1.29794	0.438542	-1.186	0.438542	-1.07937	0.438542	-1.25397	0.438542	-1.36077		0.44	-0.550933	0.439792	-0.58201	0.439792	-0.512339	0.439792
0.440208	-1.17628	0.441667	-1.15991	0.441667	-0.390939	0.441667	-0.855893	0.440208	-0.665188	0.441667	-0.478804	0.440208	-0.651561	0.441667	-0.572152	0.440208	-0.913203	0.441667	-0.571117	0.440208	-0.954121	0.441667	-0.305265	0.440208	-0.795886	0.441667	-0.356123	0.440208	-0.808857	0.440208	-0.966609	0.440208	-0.843711	0.440208	-0.738516	0.440208	-0.625618	0.440208	-0.805594	0.440208	-0.916258		0.441667	-0.0637919	0.441458	-0.0877231	0.441458	-0.0142679	0.441458
0.441875	-0.716709	0.443333	-0.689991	0.443333	0.0710264	0.443333	-0.394538	0.441875	-0.199214	0.443333	-0.000670552	0.441875	-0.186235	0.443333	-0.100181	0.441875	-0.448026	0.443333	-0.0984967	0.441875	-0.499338	0.443333	0.155948	0.441875	-0.321932	0.443333	0.114255	0.441875	-0.344753	0.441875	-0.508808	0.441875	-0.376761	0.441875	-0.279464	0.441875	-0.163063	0.441875	-0.342406	0.441875	-0.461154		0.443333	0.436783	0.443125	0.409365	0.443125	0.491783	0.443125
0.443542	-0.249282	0.445	-0.211678	0.445	0.542939	0.445	0.0753626	0.443542	0.273786	0.445	0.485785	0.443542	0.287831	0.445	0.378825	0.443542	0.0293031	0.445	0.383615	0.443542	-0.0333413	0.445	0.627495	0.443542	0.159398	0.445	0.592411	0.443542	0.126407	0.443542	-0.0353754	0.443542	0.10252	0.443542	0.187948	0.443542	0.308104	0.443542	0.132285	0.443542	0.00418723		0.445	0.943229	0.444792	0.910811	0.444792	0.997379	0.444792
0.445208	0.226103	0.446667	0.272125	0.446667	1.02344	0.446667	0.554278	0.445208	0.754289	0.446667	0.981152	0.445208	0.767298	0.446667	0.862636	0.445208	0.514939	0.446667	0.874534	0.445208	0.444397	0.446667	1.10468	0.445208	0.646301	0.446667	1.07884	0.445208	0.60641	0.445208	0.449419	0.445208	0.591643	0.445208	0.662409	0.445208	0.78629	0.445208	0.616014	0.445208	0.479132		0.446667	1.45437	0.446458	1.41474	0.446458	1.50196	0.446458
0.446875	0.714116	0.448333	0.757597	0.448333	1.5137	0.448333	1.04475	0.446875	1.24212	0.448333	1.48497	0.446875	1.24988	0.448333	1.34922	0.446875	1.00613	0.448333	1.37068	0.446875	0.931278	0.448333	1.58592	0.446875	1.13629	0.448333	1.57358	0.446875	1.09275	0.446875	0.941001	0.446875	1.08681	0.446875	1.14447	0.446875	1.27039	0.446875	1.10836	0.446875	0.962764		0.448333	1.97298	0.448125	1.91999	0.448125	2.00477	0.448125
0.448542	1.21614	0.45	1.24703	0.45	2.01154	0.45	1.54228	0.448542	1.73482	0.45	1.99324	0.448542	1.73613	0.45	1.83894	0.448542	1.50552	0.45	1.87349	0.448542	1.42545	0.45	2.074	0.448542	1.62776	0.45	2.07683	0.448542	1.58378	0.448542	1.43769	0.448542	1.58609	0.448542	1.63344	0.448542	1.76042	0.448542	1.60624	0.448542	1.45314		0.45	2.49628	0.449792	2.42633	0.449792	2.50911	0.449792
0.450208	1.72717	0.451667	1.7409	0.451667	2.51517	0.451667	2.04343	0.450208	2.22924	0.451667	2.50423	0.450208	2.22781	0.451667	2.33506	0.450208	2.01434	0.451667	2.38241	0.450208	1.92787	0.451667	2.57063	0.450208	2.12253	0.451667	2.5853	0.450208	2.07934	0.450208	1.94013	0.450208	2.09041	0.450208	2.12952	0.450208	2.25589	0.450208	2.1064	0.450208	1.94999		0.451667	3.01261	0.451458	2.93129	0.451458	3.01362	0.451458
0.451875	2.24224	0.453333	2.23938	0.453333	3.02243	0.453333	2.54544	0.451875	2.72861	0.453333	3.0184	0.451875	2.72439	0.453333	2.8395	0.451875	2.52973	0.453333	2.89512	0.451875	2.43559	0.453333	3.07225	0.451875	2.62056	0.453333	3.09686	0.451875	2.58081	0.451875	2.44623	0.451875	2.59876	0.451875	2.63099	0.451875	2.75397	0.451875	2.60531	0.451875	2.45239		0.453333	3.51634	0.453125	3.43104	0.453125	3.51793	0.453125
0.453542	2.76269	0.455	2.74099	0.455	3.53145	0.455	3.04738	0.453542	3.23424	0.455	3.5352	0.453542	3.22451	0.455	3.34906	0.453542	3.04335	0.455	3.4079	0.453542	2.9446	0.455	3.57639	0.453542	3.12489	0.455	3.60949	0.453542	3.08777	0.453542	2.95604	0.453542	3.11062	0.453542	3.13589	0.453542	3.25312	0.453542	3.10192	0.453542	2.96106		0.455	4.01469	0.454792	3.93292	0.454792	4.02375	0.454792
0.455208	3.28738	0.456667	3.24413	0.456667	4.04324	0.456667	3.55134	0.455208	3.74298	0.456667	4.05064	0.455208	3.72767	0.456667	3.86301	0.455208	3.55574	0.456667	3.92073	0.455208	3.45283	0.456667	4.08287	0.455208	3.63448	0.456667	4.12428	0.455208	3.59563	0.455208	3.47014	0.455208	3.6226	0.455208	3.64248	0.455208	3.75255	0.455208	3.60029	0.455208	3.47435		0.456667	4.51498	0.456458	4.44108	0.456458	4.52752	0.456458
0.456875	3.81193	0.458333	3.74851	0.458333	4.55873	0.458333	4.05726	0.456875	4.25202	0.458333	4.56193	0.456875	4.23268	0.458333	4.38095	0.456875	4.07071	0.458333	4.43521	0.456875	3.96264	0.458333	4.59377	0.456875	4.14903	0.458333	4.64235	0.456875	4.10377	0.456875	3.98866	0.456875	4.13574	0.456875	4.14986	0.456875	4.2541	0.456875	4.10064	0.456875	3.98995		0.458333	5.02268	0.458125	4.95081	0.458125	5.03082	0.458125
0.458542	4.33371	0.46	4.25299	0.46	5.07865	0.46	4.56923	0.458542	4.76211	0.46	5.07008	0.458542	4.7399	0.46	4.9032	0.458542	4.58778	0.46	4.95203	0.458542	4.47648	0.46	5.10781	0.458542	4.66748	0.46	5.16067	0.458542	4.61218	0.458542	4.51026	0.458542	4.65015	0.458542	4.65815	0.458542	4.75815	0.458542	4.60307	0.458542	4.5049		0.46	5.53725	0.459792	5.45686	0.459792	5.5321	0.459792
0.460208	4.85598	0.461667	4.75781	0.461667	5.59972	0.461667	5.08502	0.460208	5.27531	0.461667	5.57727	0.460208	5.24711	0.461667	5.42802	0.460208	5.10304	0.461667	5.47124	0.460208	4.99289	0.461667	5.61975	0.460208	5.18643	0.461667	5.67989	0.460208	5.12226	0.460208	5.03244	0.460208	5.16555	0.460208	5.16642	0.460208	5.26283	0.460208	5.10644	0.460208	5.018		0.461667	6.05553	0.461458	5.95856	0.461458	6.03403	0.461458
0.461875	5.38366	0.463333	5.26204	0.463333	6.11891	0.463333	5.60253	0.461875	5.78708	0.463333	6.08492	0.461875	5.75554	0.463333	5.95214	0.461875	5.6156	0.463333	5.9941	0.461875	5.51031	0.463333	6.12964	0.461875	5.70574	0.463333	6.20018	0.461875	5.6328	0.461875	5.5548	0.461875	5.68124	0.461875	5.67503	0.461875	5.76638	0.461875	5.61213	0.461875	5.53053		0.463333	6.57801	0.463125	6.46673	0.463125	6.53866	0.463125
0.463542	5.91505	0.465	5.76846	0.465	6.638	0.465	6.12134	0.463542	6.29724	0.465	6.59493	0.463542	6.26551	0.465	6.47454	0.463542	6.12774	0.465	6.52178	0.463542	6.02946	0.465	6.63827	0.463542	6.2251	0.465	6.72004	0.463542	6.14099	0.463542	6.07299	0.463542	6.1967	0.463542	6.18459	0.463542	6.26568	0.463542	6.12014	0.463542	6.0411		0.465	7.09967	0.464792	6.97833	0.464792	7.0437	0.464792
0.465208	6.44609	0.466667	6.27729	0.466667	7.15894	0.466667	6.63981	0.465208	6.80716	0.466667	7.1088	0.465208	6.77786	0.466667	6.99253	0.465208	6.63828	0.466667	7.05376	0.465208	6.5496	0.466667	7.14491	0.465208	6.74307	0.466667	7.23719	0.465208	6.64765	0.465208	6.58613	0.465208	6.71344	0.465208	6.6952	0.465208	6.75996	0.465208	6.62689	0.465208	6.54943		0.466667	7.62124	0.466458	7.49187	0.466458	7.54702	0.466458
0.466875	6.97572	0.468333	6.78774	0.468333	7.68054	0.468333	7.1573	0.466875	7.31851	0.468333	7.62702	0.466875	7.29182	0.468333	7.50767	0.466875	7.14453	0.468333	7.58611	0.466875	7.06863	0.468333	7.65015	0.466875	7.25833	0.468333	7.75135	0.466875	7.15486	0.466875	7.09674	0.466875	7.23132	0.466875	7.20594	0.466875	7.25044	0.466875	7.13066	0.466875	7.05504		0.468333	8.13468	0.468125	8.01121	0.468125	8.04501	0.468125
0.468542	7.50576	0.47	7.29752	0.47	8.19975	0.47	7.6745	0.468542	7.82865	0.47	8.1453	0.468542	7.80714	0.47	8.02157	0.468542	7.64648	0.47	8.11553	0.468542	7.58355	0.47	8.15365	0.468542	7.76897	0.47	8.26593	0.468542	7.66481	0.468542	7.6088	0.468542	7.74972	0.468542	7.71433	0.468542	7.73788	0.468542	7.63318	0.468542	7.56143		0.47	8.63597	0.469792	8.53319	0.469792	8.54014	0.469792
0.470208	8.03576	0.471667	7.8038	0.471667	8.71613	0.471667	8.19469	0.470208	8.33519	0.471667	8.66099	0.470208	8.32235	0.471667	8.53402	0.470208	8.14608	0.471667	8.6409	0.470208	8.09325	0.471667	8.65573	0.470208	8.27648	0.471667	8.7797	0.470208	8.17733	0.470208	8.12084	0.470208	8.26656	0.470208	8.21955	0.470208	8.22356	0.470208	8.13649	0.470208	8.06867		0.471667	9.12915	0.471458	9.05512	0.471458	9.03567	0.471458
0.471875	8.55912	0.473333	8.30725	0.473333	9.23145	0.473333	8.71724	0.471875	8.83963	0.473333	9.17467	0.471875	8.83427	0.473333	9.04457	0.471875	8.64537	0.473333	9.16224	0.471875	8.60147	0.473333	9.15406	0.471875	8.78209	0.473333	9.28833	0.471875	8.69161	0.471875	8.63025	0.471875	8.78257	0.471875	8.72266	0.471875	8.70919	0.471875	8.63896	0.471875	8.57541		0.473333	9.61956	0.473125	9.5681	0.473125	9.53022	0.473125
0.473542	9.07382	0.475	8.80746	0.475	9.74434	0.475	9.23958	0.473542	9.34106	0.475	9.68523	0.473542	9.34196	0.475	9.55208	0.473542	9.14607	0.475	9.67818	0.473542	9.10765	0.475	9.64838	0.473542	9.28502	0.475	9.79134	0.473542	9.2072	0.473542	9.13648	0.473542	9.29701	0.473542	9.22415	0.473542	9.19607	0.473542	9.14033	0.473542	9.08086		0.475	10.1096	0.474792	10.0739	0.474792	10.0269	0.474792
0.475208	9.58522	0.476667	9.30508	0.476667	10.2535	0.476667	9.75883	0.475208	9.83806	0.476667	10.1908	0.475208	9.84433	0.476667	10.0563	0.475208	9.64707	0.476667	10.1873	0.475208	9.61109	0.476667	10.1419	0.475208	9.78449	0.476667	10.2904	0.475208	9.72132	0.475208	9.64236	0.475208	9.80924	0.475208	9.72314	0.475208	9.6866	0.475208	9.63989	0.475208	9.58422		0.476667	10.5969	0.476458	10.5708	0.476458	10.5257	0.476458
0.476875	10.0969	0.478333	9.79865	0.478333	10.7575	0.478333	10.2748	0.476875	10.3293	0.478333	10.6898	0.476875	10.3429	0.478333	10.5567	0.476875	10.1464	0.478333	10.6901	0.476875	10.1106	0.478333	10.6323	0.476875	10.28	0.478333	10.7861	0.476875	10.2296	0.476875	10.1461	0.476875	10.3173	0.476875	10.2191	0.476875	10.1776	0.476875	10.1392	0.476875	10.0871		0.478333	11.083	0.478125	11.0564	0.478125	11.025	0.478125
0.478542	10.606	0.48	10.2894	0.48	11.2549	0.48	10.7859	0.478542	10.8171	0.48	11.184	0.478542	10.8353	0.48	11.0523	0.478542	10.6407	0.48	11.1886	0.478542	10.6081	0.48	11.1185	0.478542	10.7728	0.48	11.2761	0.478542	10.7309	0.478542	10.6443	0.478542	10.82	0.478542	10.7146	0.478542	10.6675	0.478542	10.6351	0.478542	10.5873		0.48	11.5695	0.479792	11.5324	0.479792	11.5203	0.479792
0.480208	11.1075	0.481667	10.7804	0.481667	11.7462	0.481667	11.2915	0.480208	11.3022	0.481667	11.6756	0.480208	11.3227	0.481667	11.5443	0.480208	11.1307	0.481667	11.6829	0.480208	11.1039	0.481667	11.6034	0.480208	11.2644	0.481667	11.759	0.480208	11.2244	0.480208	11.1378	0.480208	11.3173	0.480208	11.2115	0.480208	11.1559	0.480208	11.1263	0.480208	11.0838		0.481667	12.0566	0.481458	12.0011	0.481458	12.0105	0.481458
0.481875	11.6043	0.483333	11.2709	0.483333	12.2342	0.483333	11.7935	0.481875	11.7854	0.483333	12.1634	0.481875	11.8071	0.483333	12.0316	0.481875	11.6173	0.483333	12.1729	0.481875	11.5947	0.483333	12.0904	0.481875	11.754	0.483333	12.2374	0.481875	11.7104	0.481875	11.6268	0.481875	11.8095	0.481875	11.7068	0.481875	11.6421	0.481875	11.6139	0.481875	11.5757		0.483333	12.5413	0.483125	12.4664	0.483125	12.4966	0.483125
0.483542	12.0989	0.485	11.7585	0.485	12.7193	0.485	12.2929	0.483542	12.266	0.485	12.6467	0.483542	12.2898	0.485	12.5128	0.483542	12.1021	0.485	12.6573	0.483542	12.08	0.485	12.5775	0.483542	12.2397	0.485	12.7127	0.483542	12.1896	0.483542	12.1134	0.483542	12.2976	0.483542	12.197	0.483542	12.1259	0.483542	12.0973	0.483542	12.0626		0.485	13.0187	0.484792	12.927	0.484792	12.9732	0.484792
0.485208	12.5869	0.486667	12.2404	0.486667	13.1979	0.486667	12.789	0.485208	12.7445	0.486667	13.126	0.485208	12.771	0.486667	12.9864	0.485208	12.5842	0.486667	13.1354	0.485208	12.5604	0.486667	13.0574	0.485208	12.7215	0.486667	13.186	0.485208	12.6657	0.485208	12.5952	0.485208	12.7832	0.485208	12.6819	0.485208	12.6038	0.485208	12.5787	0.485208	12.5455		0.486667	13.4794	0.486458	13.3817	0.486458	13.4334	0.486458
0.486875	13.0659	0.488333	12.7177	0.488333	13.6675	0.488333	13.2794	0.486875	13.219	0.488333	13.6009	0.486875	13.2465	0.488333	13.4517	0.486875	13.0621	0.488333	13.6069	0.486875	13.036	0.488333	13.528	0.486875	13.1997	0.488333	13.6535	0.486875	13.1407	0.486875	13.0726	0.486875	13.2649	0.486875	13.1629	0.486875	13.0769	0.486875	13.0554	0.486875	13.0217		0.488333	13.9244	0.488125	13.8282	0.488125	13.8815	0.488125
0.488542	13.5361	0.49	13.1896	0.49	14.1299	0.49	13.7611	0.488542	13.6877	0.49	14.0699	0.488542	13.7158	0.49	13.9084	0.488542	13.5355	0.49	14.0696	0.488542	13.5045	0.49	13.9892	0.488542	13.677	0.49	14.1124	0.488542	13.61	0.488542	13.5438	0.488542	13.7407	0.488542	13.6393	0.488542	13.5454	0.488542	13.5272	0.488542	13.4917		0.49	14.3598	0.489792	14.27	0.489792	14.3218	0.489792
0.490208	14.0016	0.491667	13.6546	0.491667	14.5875	0.491667	14.2327	0.490208	14.1515	0.491667	14.5303	0.490208	14.1784	0.491667	14.3576	0.490208	14.0049	0.491667	14.5237	0.490208	13.967	0.491667	14.4415	0.490208	14.1511	0.491667	14.5619	0.490208	14.0722	0.490208	14.0076	0.490208	14.2083	0.490208	14.1087	0.490208	14.0087	0.490208	13.9913	0.490208	13.9567		0.491667	14.7858	0.491458	14.7092	0.491458	14.7546	0.491458
0.491875	14.4623	0.493333	14.1108	0.493333	15.0374	0.493333	14.6934	0.491875	14.6105	0.493333	14.9819	0.491875	14.6335	0.493333	14.8006	0.491875	14.468	0.493333	14.9687	0.491875	14.425	0.493333	14.8844	0.491875	14.6173	0.493333	15.0043	0.491875	14.5275	0.491875	14.4657	0.491875	14.667	0.491875	14.5717	0.491875	14.4661	0.491875	14.4479	0.491875	14.4159		0.493333	15.2023	0.493125	15.1437	0.493125	15.1755	0.493125
0.493542	14.917	0.495	14.5594	0.495	15.4771	0.495	15.1431	0.493542	15.0634	0.495	15.4248	0.493542	15.0788	0.495	15.236	0.493542	14.9224	0.495	15.407	0.493542	14.8767	0.495	15.3205	0.493542	15.0725	0.495	15.4398	0.493542	14.9785	0.493542	14.919	0.493542	15.1169	0.493542	15.0309	0.493542	14.9182	0.493542	14.8981	0.493542	14.869		0.495	15.6147	0.494792	15.5658	0.494792	15.5874	0.494792
0.495208	15.3664	0.496667	15.0032	0.496667	15.9074	0.496667	15.5802	0.495208	15.5091	0.496667	15.8588	0.495208	15.5115	0.496667	15.6639	0.495208	15.3686	0.496667	15.8381	0.495208	15.3199	0.496667	15.7528	0.495208	15.5163	0.496667	15.8645	0.495208	15.4246	0.495208	15.3647	0.495208	15.5578	0.495208	15.4849	0.495208	15.3655	0.495208	15.3385	0.495208	15.3129		0.496667	16.0248	0.496458	15.9798	0.496458	15.9933	0.496458
0.496875	15.8098	0.498333	15.4423	0.498333	16.3314	0.498333	16.0056	0.496875	15.9482	0.498333	16.2828	0.496875	15.9353	0.498333	16.0844	0.496875	15.8092	0.498333	16.2623	0.496875	15.7555	0.498333	16.1809	0.496875	15.9523	0.498333	16.2804	0.496875	15.8643	0.496875	15.8005	0.496875	15.9912	0.496875	15.9297	0.496875	15.8071	0.496875	15.768	0.496875	15.7486		0.498333	16.4273	0.498125	16.3863	0.498125	16.3892	0.498125
0.498542	16.2465	0.5	15.8736	0.5	16.75	0.5	16.4228	0.498542	16.3823	0.5	16.698	0.498542	16.3536	0.5	16.5	0.498542	16.2445	0.5	16.6798	0.498542	16.1865	0.5	16.6033	0.498542	16.3799	0.5	16.6914	0.498542	16.2994	0.498542	16.2294	0.498542	16.4193	0.498542	16.3632	0.498542	16.2419	0.498542	16.187	0.498542	16.1763		0.5	16.8155	0.499792	16.7823	0.499792	16.7757	0.499792
0.500208	16.6743	0.501667	16.2942	0.501667	17.1599	0.501667	16.8336	0.500208	16.8086	0.501667	17.1053	0.500208	16.7686	0.501667	16.9085	0.500208	16.6717	0.501667	17.0892	0.500208	16.6122	0.501667	17.0191	0.500208	16.7992	0.501667	17.1017	0.500208	16.729	0.500208	16.6525	0.500208	16.8447	0.500208	16.7868	0.500208	16.6706	0.500208	16.5999	0.500208	16.5958		0.501667	17.1944	0.501458	17.1624	0.501458	17.1568	0.501458
0.501875	17.0953	0.503333	16.7065	0.503333	17.561	0.503333	17.2364	0.501875	17.2244	0.503333	17.5063	0.501875	17.179	0.503333	17.3077	0.501875	17.0927	0.503333	17.4917	0.501875	17.03	0.503333	17.4279	0.501875	17.213	0.503333	17.5079	0.501875	17.1514	0.501875	17.0693	0.501875	17.268	0.501875	17.2008	0.501875	17.0925	0.501875	17.0078	0.501875	17.0084		0.503333	17.5642	0.503125	17.533	0.503125	17.5352	0.503125
0.503542	17.5103	0.505	17.1131	0.505	17.9559	0.505	17.6312	0.503542	17.6322	0.505	17.902	0.503542	17.5828	0.505	17.7018	0.503542	17.5105	0.505	17.8871	0.503542	17.4416	0.505	17.8282	0.503542	17.6243	0.505	17.9088	0.503542	17.5643	0.503542	17.4779	0.503542	17.6883	0.503542	17.6046	0.503542	17.5081	0.503542	17.4092	0.503542	17.4139		0.505	17.9215	0.504792	17.9026	0.504792	17.9008	0.504792
0.505208	17.9185	0.506667	17.5141	0.506667	18.3477	0.506667	18.0216	0.505208	18.0344	0.506667	18.2907	0.505208	17.9812	0.506667	18.0944	0.505208	17.9258	0.506667	18.277	0.505208	17.8509	0.506667	18.22	0.505208	18.0332	0.506667	18.3065	0.505208	17.9668	0.505208	17.8815	0.505208	18.1011	0.505208	18.0019	0.505208	17.919	0.505208	17.8061	0.505208	17.8129		0.506667	18.2766	0.506458	18.2606	0.506458	18.2535	0.506458
0.506875	18.3184	0.508333	17.9075	0.508333	18.7336	0.508333	18.4075	0.506875	18.4317	0.508333	18.6715	0.506875	18.3754	0.508333	18.487	0.506875	18.3376	0.508333	18.6621	0.506875	18.2563	0.508333	18.6044	0.506875	18.4373	0.508333	18.702	0.506875	18.361	0.506875	18.2828	0.506875	18.5031	0.506875	18.3953	0.506875	18.3262	0.506875	18.2008	0.506875	18.2063		0.508333	18.6365	0.508125	18.5942	0.508125	18.5938	0.508125
0.508542	18.7117	0.51	18.2945	0.51	19.1132	0.51	18.7871	0.508542	18.8207	0.51	19.0446	0.508542	18.7653	0.51	18.8751	0.508542	18.745	0.51	19.0442	0.508542	18.6532	0.51	18.9869	0.508542	18.8364	0.51	19.0946	0.508542	18.749	0.508542	18.6788	0.508542	18.8966	0.508542	18.7847	0.508542	18.7303	0.508542	18.5941	0.508542	18.5944		0.51	18.9961	0.509792	18.9083	0.509792	18.9228	0.509792
0.510208	19.1018	0.511667	18.6776	0.511667	19.4911	0.511667	19.1583	0.510208	19.2024	0.511667	19.4142	0.510208	19.1488	0.511667	19.2578	0.510208	19.1475	0.511667	19.4244	0.510208	19.0417	0.511667	19.3681	0.510208	19.2315	0.511667	19.4814	0.510208	19.1341	0.510208	19.0692	0.510208	19.2834	0.510208	19.1664	0.510208	19.1296	0.510208	18.9836	0.510208	18.9785		0.511667	19.3386	0.511458	19.2233	0.511458	19.2369	0.511458
0.511875	19.489	0.513333	19.057	0.513333	19.8706	0.513333	19.523	0.511875	19.5814	0.513333	19.7804	0.511875	19.5257	0.513333	19.6383	0.511875	19.542	0.513333	19.8005	0.511875	19.4256	0.513333	19.7473	0.511875	19.6209	0.513333	19.8655	0.511875	19.5151	0.511875	19.4519	0.511875	19.6629	0.511875	19.5423	0.511875	19.524	0.511875	19.3667	0.511875	19.3582		0.513333	19.6646	0.513125	19.5464	0.513125	19.5398	0.513125
0.513542	19.873	0.515	19.4313	0.515	20.2492	0.515	19.884	0.513542	19.9602	0.515	20.1425	0.513542	19.8984	0.515	20.017	0.513542	19.9261	0.515	20.1708	0.513542	19.8064	0.515	20.1224	0.513542	20.0046	0.515	20.2469	0.513542	19.8903	0.513542	19.8272	0.513542	20.0339	0.513542	19.9143	0.513542	19.9131	0.513542	19.7445	0.513542	19.7333		0.515	19.9864	0.514792	19.8686	0.514792	19.8465	0.514792
0.515208	20.2539	0.516667	19.8004	0.516667	20.6211	0.516667	20.2443	0.515208	20.3365	0.516667	20.5017	0.515208	20.2683	0.516667	20.3934	0.515208	20.3009	0.516667	20.5361	0.515208	20.1796	0.516667	20.4948	0.515208	20.3838	0.516667	20.6234	0.515208	20.2615	0.515208	20.1974	0.515208	20.3982	0.515208	20.2812	0.515208	20.2966	0.515208	20.1191	0.515208	20.1054		0.516667	20.306	0.516458	20.1798	0.516458	20.1657	0.516458
0.516875	20.6318	0.518333	20.1681	0.518333	20.9865	0.518333	20.6049	0.516875	20.7065	0.518333	20.8605	0.516875	20.6329	0.518333	20.7636	0.516875	20.6685	0.518333	20.897	0.516875	20.5458	0.518333	20.8648	0.516875	20.7573	0.518333	20.9937	0.516875	20.6296	0.516875	20.5649	0.516875	20.7617	0.516875	20.6427	0.516875	20.6724	0.516875	20.4895	0.516875	20.474		0.518333	20.6151	0.518125	20.4898	0.518125	20.4923	0.518125
0.518542	21.0062	0.52	20.5367	0.52	21.3466	0.52	20.9643	0.518542	21.0709	0.52	21.2196	0.518542	20.9913	0.52	21.1283	0.518542	21.0315	0.52	21.2536	0.518542	20.91	0.52	21.2301	0.518542	21.1223	0.52	21.3572	0.518542	20.9928	0.518542	20.9318	0.518542	21.1246	0.518542	20.9992	0.518542	21.0394	0.518542	20.854	0.518542	20.8387		0.52	20.9183	0.519792	20.8007	0.519792	20.8165	0.519792
0.520208	21.376	0.521667	20.9051	0.521667	21.7014	0.521667	21.3214	0.520208	21.4323	0.521667	21.5746	0.520208	21.3439	0.521667	21.4887	0.520208	21.3911	0.521667	21.6076	0.520208	21.2746	0.521667	21.5905	0.520208	21.4795	0.521667	21.7155	0.520208	21.3482	0.520208	21.2942	0.520208	21.4849	0.520208	21.3535	0.520208	21.3998	0.520208	21.2128	0.520208	21.1969		0.521667	21.2294	0.521458	21.1058	0.521458	21.1325	0.521458
0.521875	21.7404	0.523333	21.2709	0.523333	22.0507	0.523333	21.6762	0.521875	21.7893	0.523333	21.9222	0.521875	21.6935	0.523333	21.8444	0.521875	21.7477	0.523333	21.9602	0.521875	21.637	0.523333	21.9466	0.521875	21.8323	0.523333	22.0674	0.521875	21.6983	0.521875	21.6529	0.521875	21.8411	0.521875	21.7078	0.521875	21.7565	0.521875	21.5693	0.521875	21.5486		0.523333	21.5512	0.523125	21.3953	0.523125	21.4374	0.523125
0.523542	22.1001	0.525	21.6344	0.525	22.397	0.525	22.0261	0.523542	22.1374	0.525	22.2618	0.523542	22.0411	0.525	22.1927	0.523542	22.1027	0.525	22.3111	0.523542	21.9941	0.525	22.2992	0.523542	22.1836	0.525	22.414	0.523542	22.0462	0.523542	22.0104	0.523542	22.1928	0.523542	22.0611	0.523542	22.1085	0.523542	21.9251	0.523542	21.8959		0.525	21.8722	0.524792	21.6696	0.524792	21.7299	0.524792
0.525208	22.4559	0.526667	21.9962	0.526667	22.7435	0.526667	22.368	0.525208	22.4779	0.526667	22.5944	0.525208	22.3859	0.526667	22.5323	0.525208	22.455	0.526667	22.657	0.525208	22.347	0.526667	22.6476	0.525208	22.5298	0.526667	22.7566	0.525208	22.3931	0.525208	22.3649	0.525208	22.5422	0.525208	22.4115	0.525208	22.4535	0.525208	22.2761	0.525208	22.24		0.526667	22.1767	0.526458	21.9449	0.526458	22.0043	0.526458
0.526875	22.8078	0.528333	22.3515	0.528333	23.0901	0.528333	22.7037	0.526875	22.8156	0.528333	22.9231	0.526875	22.7292	0.528333	22.8656	0.526875	22.8042	0.528333	22.9971	0.526875	22.6939	0.528333	22.9939	0.526875	22.8711	0.528333	23.0949	0.526875	22.7372	0.526875	22.7129	0.526875	22.8873	0.526875	22.7584	0.526875	22.7929	0.526875	22.6206	0.526875	22.5814		0.528333	22.4678	0.528125	22.2319	0.528125	22.2705	0.528125
0.528542	23.1552	0.53	22.6982	0.53	23.4333	0.53	23.0369	0.528542	23.1524	0.53	23.249	0.528542	23.0704	0.53	23.1976	0.528542	23.1492	0.53	23.3316	0.528542	23.0332	0.53	23.3376	0.528542	23.2082	0.53	23.4298	0.528542	23.0775	0.528542	23.0536	0.528542	23.2257	0.528542	23.1031	0.528542	23.1271	0.528542	22.9579	0.528542	22.9182		0.53	22.7531	0.529792	22.5242	0.529792	22.5393	0.529792
0.530208	23.497	0.531667	23.0378	0.531667	23.7716	0.531667	23.3692	0.530208	23.4838	0.531667	23.5744	0.530208	23.4092	0.531667	23.5267	0.530208	23.4896	0.531667	23.6604	0.530208	23.3641	0.531667	23.6761	0.530208	23.5417	0.531667	23.7613	0.530208	23.4139	0.530208	23.392	0.530208	23.5582	0.530208	23.447	0.530208	23.4549	0.530208	23.2886	0.530208	23.2518		0.531667	23.0337	0.531458	22.8056	0.531458	22.813	0.531458
0.531875	23.8339	0.533333	23.3742	0.533333	24.1035	0.533333	23.6991	0.531875	23.8074	0.533333	23.901	0.531875	23.7432	0.533333	23.8506	0.531875	23.8247	0.533333	23.9843	0.531875	23.6883	0.533333	24.0077	0.531875	23.8704	0.533333	24.0909	0.531875	23.7474	0.531875	23.7291	0.531875	23.8875	0.531875	23.7871	0.531875	23.776	0.531875	23.6114	0.531875	23.5826		0.533333	23.3053	0.533125	23.0679	0.533125	23.0826	0.533125
0.533542	24.1641	0.535	23.7048	0.535	24.4275	0.535	24.0265	0.533542	24.1241	0.535	24.2275	0.533542	24.07	0.535	24.1701	0.533542	24.1535	0.535	24.3046	0.533542	24.0067	0.535	24.3335	0.533542	24.1913	0.535	24.4188	0.533542	24.078	0.533542	24.0639	0.533542	24.2147	0.533542	24.122	0.533542	24.0935	0.533542	23.928	0.533542	23.9118		0.535	23.5626	0.534792	23.3246	0.534792	23.3411	0.534792
0.535208	24.4887	0.536667	24.0263	0.536667	24.7444	0.536667	24.3519	0.535208	24.4345	0.536667	24.5522	0.535208	24.3906	0.536667	24.487	0.535208	24.4763	0.536667	24.6237	0.535208	24.3204	0.536667	24.656	0.535208	24.5086	0.536667	24.7449	0.535208	24.4035	0.535208	24.3958	0.535208	24.5371	0.535208	24.4529	0.535208	24.4104	0.535208	24.2399	0.535208	24.2378		0.536667	23.8134	0.536458	23.5838	0.536458	23.5935	0.536458
0.536875	24.8115	0.538333	24.3405	0.538333	25.0568	0.538333	24.6738	0.536875	24.7378	0.538333	24.8715	0.536875	24.7055	0.538333	24.8003	0.536875	24.7923	0.538333	24.9413	0.536875	24.6312	0.538333	24.9772	0.536875	24.8241	0.538333	25.0694	0.536875	24.724	0.536875	24.7247	0.536875	24.8537	0.536875	24.7805	0.536875	24.726	0.536875	24.5482	0.536875	24.5584		0.538333	24.065	0.538125	23.8375	0.538125	23.8475	0.538125
0.538542	25.1339	0.54	24.6522	0.54	25.3673	0.54	24.9908	0.538542	25.0354	0.54	25.1848	0.538542	25.0154	0.54	25.1061	0.538542	25.102	0.54	25.255	0.538542	24.9386	0.54	25.2962	0.538542	25.1382	0.54	25.3917	0.538542	25.0391	0.538542	25.0503	0.538542	25.1663	0.538542	25.1045	0.538542	25.0402	0.538542	24.8538	0.538542	24.8753		0.54	24.3173	0.539792	24.0844	0.539792	24.1032	0.539792
0.540208	25.4556	0.541667	24.9618	0.541667	25.6742	0.541667	25.3015	0.540208	25.3306	0.541667	25.4919	0.540208	25.3201	0.541667	25.4065	0.540208	25.4072	0.541667	25.5646	0.540208	25.2427	0.541667	25.6136	0.540208	25.4484	0.541667	25.7098	0.540208	25.3504	0.540208	25.3718	0.540208	25.4756	0.540208	25.4231	0.540208	25.3518	0.540208	25.1579	0.540208	25.1888		0.541667	24.5713	0.541458	24.3326	0.541458	24.3547	0.541458
0.541875	25.7725	0.543333	25.2659	0.543333	25.9767	0.543333	25.6055	0.541875	25.6258	0.543333	25.791	0.541875	25.6193	0.543333	25.7058	0.541875	25.7115	0.543333	25.8685	0.541875	25.5423	0.543333	25.9285	0.541875	25.7544	0.543333	26.0214	0.541875	25.6558	0.541875	25.6893	0.541875	25.7803	0.541875	25.7373	0.541875	25.6603	0.541875	25.4598	0.541875	25.499		0.543333	24.8245	0.543125	24.5907	0.543125	24.6043	0.543125
0.543542	26.0843	0.545	25.5632	0.545	26.2761	0.545	25.904	0.543542	25.9198	0.545	26.0825	0.543542	25.9144	0.545	26.0035	0.543542	26.0155	0.545	26.1667	0.543542	25.8386	0.545	26.2413	0.543542	26.0586	0.545	26.3261	0.543542	25.9555	0.543542	26.0009	0.543542	26.0801	0.543542	26.0479	0.543542	25.9641	0.543542	25.7557	0.543542	25.8034		0.545	25.0771	0.544792	24.8512	0.544792	24.8591	0.544792
0.545208	26.389	0.546667	25.8548	0.546667	26.5731	0.546667	26.1971	0.545208	26.2106	0.546667	26.3702	0.545208	26.2053	0.546667	26.2971	0.545208	26.318	0.546667	26.4593	0.545208	26.1314	0.546667	26.5507	0.545208	26.3576	0.546667	26.6251	0.545208	26.2502	0.545208	26.3063	0.545208	26.375	0.545208	26.3535	0.545208	26.2629	0.545208	26.0457	0.545208	26.102		0.546667	25.3288	0.546458	25.1013	0.546458	25.1204	0.546458
0.546875	26.6844	0.548333	26.1436	0.548333	26.866	0.548333	26.4855	0.546875	26.4978	0.548333	26.6561	0.546875	26.4925	0.548333	26.5863	0.546875	26.6178	0.548333	26.7457	0.546875	26.4223	0.548333	26.8521	0.546875	26.6481	0.548333	26.918	0.546875	26.5408	0.546875	26.6071	0.546875	26.6665	0.546875	26.6518	0.546875	26.5559	0.546875	26.3319	0.546875	26.3959		0.548333	25.5726	0.548125	25.3397	0.548125	25.3688	0.548125
0.548542	26.971	0.55	26.4291	0.55	27.1532	0.55	26.7692	0.548542	26.7815	0.55	26.9383	0.548542	26.7742	0.55	26.8705	0.548542	26.9159	0.55	27.0288	0.548542	26.712	0.55	27.1433	0.548542	26.9297	0.55	27.2053	0.548542	26.8274	0.548542	26.9042	0.548542	26.9549	0.548542	26.9427	0.548542	26.8429	0.548542	26.6137	0.548542	26.6854		0.55	25.8024	0.549792	25.5667	0.549792	25.599	0.549792
0.550208	27.2495	0.551667	26.7108	0.551667	27.4339	0.551667	27.0485	0.550208	27.0611	0.551667	27.2134	0.550208	27.0511	0.551667	27.1474	0.550208	27.2128	0.551667	27.3061	0.550208	26.9986	0.551667	27.4254	0.550208	27.2065	0.551667	27.4891	0.550208	27.1096	0.550208	27.1965	0.550208	27.2387	0.550208	27.2279	0.550208	27.1264	0.550208	26.89	0.550208	26.972		0.551667	26.017	0.551458	25.7876	0.551458	25.8171	0.551458
0.551875	27.5222	0.553333	26.9879	0.553333	27.7075	0.553333	27.3231	0.551875	27.3346	0.553333	27.4853	0.551875	27.3261	0.553333	27.4153	0.551875	27.5077	0.553333	27.5787	0.551875	27.2802	0.553333	27.7031	0.551875	27.4824	0.553333	27.7713	0.551875	27.3899	0.551875	27.4842	0.551875	27.5164	0.551875	27.5073	0.551875	27.4069	0.551875	27.1618	0.551875	27.2554		0.553333	26.2225	0.553125	26.0027	0.553125	26.0367	0.553125
0.553542	27.7919	0.555	27.2618	0.555	27.9759	0.555	27.5921	0.553542	27.6034	0.555	27.758	0.553542	27.6013	0.555	27.679	0.553542	27.7978	0.555	27.8478	0.553542	27.5557	0.555	27.9773	0.553542	27.7567	0.555	28.0505	0.553542	27.6688	0.553542	27.7678	0.553542	27.7874	0.553542	27.7801	0.553542	27.6843	0.553542	27.4301	0.553542	27.5378		0.555	26.425	0.554792	26.2165	0.554792	26.253	0.554792
0.555208	28.0618	0.556667	27.5342	0.556667	28.2405	0.556667	27.8545	0.555208	27.8697	0.556667	28.0298	0.555208	27.8744	0.556667	27.9414	0.555208	28.0791	0.556667	28.1131	0.555208	27.8258	0.556667	28.2479	0.555208	28.0306	0.556667	28.3226	0.555208	27.9443	0.555208	28.0457	0.555208	28.0545	0.555208	28.0473	0.555208	27.9576	0.555208	27.6942	0.555208	27.8196		0.556667	26.6226	0.556458	26.4267	0.556458	26.4646	0.556458
0.556875	28.332	0.558333	27.8058	0.558333	28.5013	0.558333	28.1115	0.556875	28.1336	0.558333	28.2967	0.556875	28.1405	0.558333	28.2028	0.556875	28.3517	0.558333	28.3763	0.556875	28.0924	0.558333	28.517	0.556875	28.3034	0.558333	28.5893	0.556875	28.2152	0.556875	28.3162	0.556875	28.3179	0.556875	28.3119	0.556875	28.2276	0.556875	27.9509	0.556875	28.0997		0.558333	26.8197	0.558125	26.6282	0.558125	26.6756	0.558125
0.558542	28.6001	0.56	28.0739	0.56	28.7583	0.56	28.3645	0.558542	28.3932	0.56	28.5576	0.558542	28.3995	0.56	28.4639	0.558542	28.6156	0.56	28.6347	0.558542	28.357	0.56	28.7853	0.558542	28.5728	0.56	28.8516	0.558542	28.4822	0.558542	28.58	0.558542	28.5761	0.558542	28.5752	0.558542	28.4941	0.558542	28.2051	0.558542	28.3754		0.56	27.0191	0.559792	26.8183	0.559792	26.8777	0.559792
0.560208	28.8634	0.561667	28.3363	0.561667	29.0135	0.561667	28.6152	0.560208	28.6486	0.561667	28.8159	0.560208	28.6537	0.561667	28.7244	0.560208	28.8718	0.561667	28.8907	0.560208	28.6194	0.561667	29.0507	0.560208	28.8366	0.561667	29.1092	0.560208	28.7466	0.560208	28.8396	0.560208	28.8296	0.560208	28.8368	0.560208	28.7573	0.560208	28.4589	0.560208	28.6432		0.561667	27.2171	0.561458	26.9936	0.561458	27.0681	0.561458
0.561875	29.122	0.563333	28.5926	0.563333	29.2684	0.563333	28.8644	0.561875	28.901	0.563333	29.0723	0.561875	28.9052	0.563333	28.9817	0.561875	29.1204	0.563333	29.1454	0.561875	28.8792	0.563333	29.3085	0.561875	29.093	0.563333	29.3611	0.561875	29.0067	0.561875	29.0948	0.561875	29.0811	0.561875	29.0951	0.561875	29.0176	0.561875	28.7133	0.561875	28.9052		0.563333	27.4094	0.563125	27.1589	0.563125	27.2458	0.563125
0.563542	29.375	0.565	28.8455	0.565	29.5209	0.565	29.1119	0.563542	29.1499	0.565	29.3252	0.563542	29.1508	0.565	29.2318	0.563542	29.3649	0.565	29.399	0.563542	29.1362	0.565	29.5615	0.563542	29.3424	0.565	29.6079	0.563542	29.2617	0.563542	29.3468	0.563542	29.3315	0.563542	29.348	0.563542	29.2762	0.563542	28.9679	0.563542	29.1615		0.565	27.5927	0.564792	27.3166	0.564792	27.4215	0.564792
0.565208	29.6212	0.566667	29.0956	0.566667	29.77	0.566667	29.358	0.565208	29.3942	0.566667	29.5729	0.565208	29.3896	0.566667	29.4772	0.565208	29.6104	0.566667	29.6513	0.565208	29.3909	0.566667	29.8123	0.565208	29.5859	0.566667	29.8527	0.565208	29.5137	0.565208	29.5953	0.565208	29.5796	0.565208	29.596	0.565208	29.5333	0.565208	29.222	0.565208	29.4124		0.566667	27.7728	0.566458	27.4769	0.566458	27.5903	0.566458
0.566875	29.8605	0.568333	29.3424	0.568333	30.0175	0.568333	29.6002	0.566875	29.6363	0.568333	29.8176	0.566875	29.6237	0.568333	29.7199	0.566875	29.8577	0.568333	29.9002	0.566875	29.6422	0.568333	30.0613	0.566875	29.827	0.568333	30.0949	0.566875	29.7648	0.566875	29.8411	0.566875	29.8251	0.566875	29.8401	0.566875	29.7865	0.566875	29.4771	0.566875	29.6601		0.568333	27.9487	0.568125	27.6446	0.568125	27.7551	0.568125
0.568542	30.0949	0.57	29.5864	0.57	30.2646	0.57	29.8389	0.568542	29.8777	0.57	30.0642	0.568542	29.8578	0.57	29.9586	0.568542	30.1063	0.57	30.1471	0.568542	29.8897	0.57	30.3072	0.568542	30.0706	0.57	30.3342	0.568542	30.0148	0.568542	30.0841	0.568542	30.0692	0.568542	30.0826	0.568542	30.0377	0.568542	29.7305	0.568542	29.9089		0.57	28.1161	0.569792	27.8215	0.569792	27.9205	0.569792
0.570208	30.3297	0.571667	29.8297	0.571667	30.5125	0.571667	30.0758	0.570208	30.1172	0.571667	30.3141	0.570208	30.0926	0.571667	30.1941	0.570208	30.3556	0.571667	30.3919	0.570208	30.1353	0.571667	30.5501	0.570208	30.3162	0.571667	30.5708	0.570208	30.261	0.570208	30.3245	0.570208	30.3127	0.570208	30.3234	0.570208	30.2878	0.570208	29.9792	0.570208	30.1629		0.571667	28.2772	0.571458	28.0108	0.571458	28.0911	0.571458
0.571875	30.5669	0.573333	30.0745	0.573333	30.7618	0.573333	30.3117	0.571875	30.3551	0.573333	30.5632	0.571875	30.3263	0.573333	30.4303	0.571875	30.6055	0.573333	30.6354	0.571875	30.3789	0.573333	30.7927	0.571875	30.56	0.573333	30.8049	0.571875	30.5018	0.571875	30.563	0.571875	30.5541	0.571875	30.5628	0.571875	30.5368	0.571875	30.2216	0.571875	30.4179		0.573333	28.4362	0.573125	28.2052	0.573125	28.2633	0.573125
0.573542	30.8046	0.575	30.3176	0.575	31.0122	0.575	30.5482	0.573542	30.5927	0.575	30.8065	0.573542	30.5593	0.575	30.6697	0.573542	30.8536	0.575	30.8755	0.573542	30.6219	0.575	31.0336	0.573542	30.8005	0.575	31.037	0.573542	30.7386	0.573542	30.7995	0.573542	30.7934	0.573542	30.8024	0.573542	30.7828	0.573542	30.46	0.573542	30.6693		0.575	28.5995	0.574792	28.3924	0.574792	28.4331	0.574792
0.575208	31.0396	0.576667	30.5587	0.576667	31.259	0.576667	30.7843	0.575208	30.8309	0.576667	31.0445	0.575208	30.7927	0.576667	30.9067	0.575208	31.0972	0.576667	31.1105	0.575208	30.8633	0.576667	31.2706	0.575208	31.0371	0.576667	31.2687	0.575208	30.974	0.575208	31.0358	0.575208	31.0324	0.575208	31.0417	0.575208	31.0259	0.575208	30.6981	0.575208	30.9155		0.576667	28.7589	0.576458	28.5622	0.576458	28.6031	0.576458
0.576875	31.2705	0.578333	30.7982	0.578333	31.4993	0.578333	31.0191	0.576875	31.0684	0.578333	31.2809	0.576875	31.0267	0.578333	31.14	0.576875	31.3355	0.578333	31.3384	0.576875	31.1026	0.578333	31.5026	0.576875	31.2706	0.578333	31.4986	0.576875	31.207	0.576875	31.2706	0.576875	31.2691	0.576875	31.2792	0.576875	31.2689	0.576875	30.9357	0.576875	31.1574		0.578333	28.9134	0.578125	28.7198	0.578125	28.7711	0.578125
0.578542	31.4971	0.58	31.037	0.58	31.7341	0.58	31.2502	0.578542	31.3045	0.58	31.5154	0.578542	31.2598	0.58	31.3722	0.578542	31.5672	0.58	31.5602	0.578542	31.3379	0.58	31.7303	0.578542	31.5	0.58	31.7257	0.578542	31.4368	0.578542	31.5028	0.578542	31.5015	0.578542	31.5139	0.578542	31.5102	0.578542	31.1715	0.578542	31.3949		0.58	29.0712	0.579792	28.876	0.579792	28.9381	0.579792
0.580208	31.7185	0.581667	31.2736	0.581667	31.9649	0.581667	31.4775	0.580208	31.5403	0.581667	31.7443	0.580208	31.4902	0.581667	31.6038	0.580208	31.7925	0.581667	31.7783	0.580208	31.5689	0.581667	31.957	0.580208	31.7275	0.581667	31.9469	0.580208	31.6646	0.580208	31.7305	0.580208	31.7299	0.580208	31.7444	0.580208	31.7467	0.580208	31.4063	0.580208	31.6267		0.581667	29.2362	0.581458	29.0348	0.581458	29.1064	0.581458
0.581875	31.9357	0.583333	31.5061	0.583333	32.1909	0.583333	31.7014	0.581875	31.7738	0.583333	31.9668	0.581875	31.7163	0.583333	31.8326	0.581875	32.0137	0.583333	31.9949	0.581875	31.797	0.583333	32.1829	0.581875	31.9563	0.583333	32.1647	0.581875	31.8927	0.581875	31.9538	0.581875	31.9583	0.581875	31.9703	0.581875	31.977	0.581875	31.6415	0.581875	31.8533		0.583333	29.4019	0.583125	29.1968	0.583125	29.2703	0.583125
0.583542	32.1515	0.585	31.7358	0.585	32.4107	0.585	31.9215	0.583542	32.0047	0.585	32.1862	0.583542	31.9386	0.585	32.057	0.583542	32.2346	0.585	32.2129	0.583542	32.0219	0.585	32.4064	0.583542	32.1866	0.585	32.3828	0.583542	32.1196	0.583542	32.1732	0.583542	32.1862	0.583542	32.1922	0.583542	32.2049	0.583542	31.8751	0.583542	32.0759		0.585	29.5634	0.584792	29.3627	0.584792	29.4232	0.584792
0.585208	32.3689	0.586667	31.9629	0.586667	32.6294	0.586667	32.1367	0.585208	32.2336	0.586667	32.4057	0.585208	32.158	0.586667	32.2785	0.585208	32.4564	0.586667	32.4316	0.585208	32.2429	0.586667	32.6287	0.585208	32.4187	0.586667	32.6018	0.585208	32.3413	0.585208	32.3905	0.585208	32.4095	0.585208	32.4119	0.585208	32.4312	0.585208	32.1047	0.585208	32.2967		0.586667	29.7293	0.586458	29.5326	0.586458	29.5678	0.586458
0.586875	32.5891	0.588333	32.1866	0.588333	32.8506	0.588333	32.3496	0.586875	32.4605	0.588333	32.6235	0.586875	32.378	0.588333	32.4959	0.586875	32.6795	0.588333	32.6513	0.586875	32.4589	0.588333	32.851	0.586875	32.6505	0.588333	32.8221	0.586875	32.5573	0.586875	32.6083	0.586875	32.6293	0.586875	32.6314	0.586875	32.6545	0.586875	32.3319	0.586875	32.5155		0.588333	29.901	0.588125	29.6991	0.588125	29.7152	0.588125
0.588542	32.8112	0.59	32.4064	0.59	33.0739	0.59	32.5625	0.588542	32.6847	0.59	32.8403	0.588542	32.5973	0.59	32.7091	0.588542	32.9039	0.59	32.8707	0.588542	32.6714	0.59	33.0768	0.588542	32.878	0.59	33.0431	0.588542	32.7711	0.588542	32.8288	0.588542	32.8478	0.588542	32.8487	0.588542	32.8754	0.588542	32.5569	0.588542	32.733		0.59	30.0664	0.589792	29.8597	0.589792	29.8749	0.589792
0.590208	33.0327	0.591667	32.6248	0.591667	33.2941	0.591667	32.7766	0.590208	32.9063	0.591667	33.0591	0.590208	32.8171	0.591667	32.9211	0.590208	33.1306	0.591667	33.0887	0.590208	32.8827	0.591667	33.3045	0.590208	33.0977	0.591667	33.2654	0.590208	32.9831	0.590208	33.0507	0.590208	33.0645	0.590208	33.0658	0.590208	33.0969	0.590208	32.7806	0.590208	32.9503		0.591667	30.2137	0.591458	30.0131	0.591458	30.0359	0.591458
0.591875	33.252	0.593333	32.8424	0.593333	33.5116	0.593333	32.9928	0.591875	33.1275	0.593333	33.282	0.591875	33.0384	0.593333	33.1341	0.591875	33.3555	0.593333	33.3037	0.591875	33.0951	0.593333	33.5302	0.591875	33.3096	0.593333	33.4882	0.591875	33.193	0.591875	33.2717	0.591875	33.2762	0.591875	33.2845	0.591875	33.3201	0.591875	33.0039	0.591875	33.1686		0.593333	30.3527	0.593125	30.1636	0.593125	30.1901	0.593125
0.593542	33.4699	0.595	33.0602	0.595	33.731	0.595	33.2124	0.593542	33.3489	0.595	33.5075	0.593542	33.2592	0.595	33.3482	0.593542	33.5757	0.595	33.5155	0.593542	33.3092	0.595	33.7546	0.593542	33.5195	0.595	33.7098	0.593542	33.4022	0.593542	33.492	0.593542	33.4838	0.593542	33.5052	0.593542	33.5394	0.593542	33.2273	0.593542	33.3883		0.595	30.4924	0.594792	30.3131	0.594792	30.337	0.594792
0.595208	33.6871	0.596667	33.2769	0.596667	33.9546	0.596667	33.4373	0.595208	33.5698	0.596667	33.7343	0.595208	33.4789	0.596667	33.5647	0.595208	33.7918	0.596667	33.7275	0.595208	33.525	0.596667	33.9778	0.595208	33.7285	0.596667	33.9315	0.595208	33.6133	0.595208	33.7098	0.595208	33.6913	0.595208	33.7274	0.595208	33.7547	0.595208	33.4496	0.595208	33.6073		0.596667	30.6324	0.596458	30.4619	0.596458	30.481	0.596458
0.596875	33.9017	0.598333	33.4934	0.598333	34.1807	0.598333	33.6647	0.596875	33.7915	0.598333	33.9629	0.596875	33.6957	0.598333	33.7859	0.596875	34.0062	0.598333	33.9421	0.596875	33.7422	0.598333	34.2019	0.596875	33.9379	0.598333	34.1555	0.596875	33.8281	0.596875	33.925	0.596875	33.8999	0.596875	33.9495	0.596875	33.9694	0.596875	33.6687	0.596875	33.8265		0.598333	30.7674	0.598125	30.6133	0.598125	30.6235	0.598125
0.598542	34.1126	0.6	33.7107	0.6	34.4082	0.6	33.8941	0.598542	34.0185	0.6	34.1928	0.598542	33.9131	0.6	34.0091	0.598542	34.2225	0.6	34.1596	0.598542	33.9599	0.6	34.4243	0.598542	34.1514	0.6	34.3822	0.598542	34.0456	0.598542	34.1376	0.598542	34.1117	0.598542	34.1734	0.598542	34.1857	0.598542	33.8873	0.598542	34.045		0.6	30.9045	0.599792	30.7625	0.599792	30.7575	0.599792
0.600208	34.3222	0.601667	33.929	0.601667	34.6384	0.601667	34.1235	0.600208	34.2484	0.601667	34.4226	0.600208	34.1315	0.601667	34.2286	0.600208	34.4392	0.601667	34.3793	0.600208	34.1772	0.601667	34.6435	0.600208	34.3703	0.601667	34.6113	0.600208	34.2661	0.600208	34.3505	0.600208	34.3278	0.600208	34.397	0.600208	34.4036	0.600208	34.1062	0.600208	34.2649		0.601667	31.0513	0.601458	30.906	0.601458	30.8852	0.601458
0.601875	34.5328	0.603333	34.1513	0.603333	34.8714	0.603333	34.3527	0.601875	34.4789	0.603333	34.652	0.601875	34.3529	0.603333	34.4429	0.601875	34.6563	0.603333	34.6009	0.601875	34.394	0.603333	34.8616	0.601875	34.5921	0.603333	34.8422	0.601875	34.4898	0.601875	34.5659	0.601875	34.5483	0.601875	34.6199	0.601875	34.6214	0.601875	34.3253	0.601875	34.4859		0.603333	31.1993	0.603125	31.0465	0.603125	31.0166	0.603125
0.603542	34.7436	0.605	34.3777	0.605	35.1021	0.605	34.5811	0.603542	34.7081	0.605	34.8825	0.603542	34.577	0.605	34.6526	0.603542	34.8726	0.605	34.8232	0.603542	34.6117	0.605	35.0769	0.603542	34.81	0.605	35.0737	0.603542	34.7135	0.603542	34.7831	0.603542	34.771	0.603542	34.8418	0.603542	34.8414	0.603542	34.5447	0.603542	34.7071		0.605	31.3421	0.604792	31.1869	0.604792	31.1571	0.604792
0.605208	34.9517	0.606667	34.6095	0.606667	35.3255	0.606667	34.8058	0.605208	34.936	0.606667	35.1124	0.605208	34.8004	0.606667	34.8579	0.605208	35.0883	0.606667	35.0445	0.605208	34.8315	0.606667	35.2895	0.605208	35.0224	0.606667	35.3003	0.605208	34.9359	0.605208	35.0019	0.605208	34.9921	0.605208	35.063	0.605208	35.063	0.605208	34.7662	0.605208	34.9264		0.606667	31.4779	0.606458	31.3297	0.606458	31.299	0.606458
0.606875	35.1564	0.608333	34.8461	0.608333	35.5405	0.608333	35.0276	0.606875	35.1606	0.608333	35.3385	0.606875	35.0214	0.608333	35.0576	0.606875	35.3042	0.608333	35.2636	0.606875	35.0511	0.608333	35.4967	0.606875	35.2328	0.608333	35.5168	0.606875	35.1575	0.606875	35.2218	0.606875	35.2107	0.606875	35.2825	0.606875	35.2859	0.606875	34.9899	0.606875	35.1412		0.608333	31.6147	0.608125	31.472	0.608125	31.4381	0.608125
0.608542	35.3607	0.61	35.0839	0.61	35.7493	0.61	35.2441	0.608542	35.3772	0.61	35.5589	0.608542	35.2398	0.61	35.2523	0.608542	35.5184	0.61	35.4787	0.608542	35.2667	0.61	35.6998	0.608542	35.4412	0.61	35.7248	0.608542	35.3796	0.608542	35.4423	0.608542	35.4265	0.608542	35.4985	0.608542	35.5081	0.608542	35.2112	0.608542	35.351		0.61	31.7525	0.609792	31.6144	0.609792	31.5792	0.609792
0.610208	35.5639	0.611667	35.3193	0.611667	35.9531	0.611667	35.4572	0.610208	35.5871	0.611667	35.7736	0.610208	35.4555	0.611667	35.4468	0.610208	35.73	0.611667	35.6888	0.610208	35.4768	0.611667	35.8996	0.610208	35.6477	0.611667	35.9257	0.610208	35.6022	0.610208	35.661	0.610208	35.6402	0.610208	35.7133	0.610208	35.7299	0.610208	35.4294	0.610208	35.554		0.611667	31.8856	0.611458	31.7529	0.611458	31.7211	0.611458
0.611875	35.7654	0.613333	35.548	0.613333	36.1525	0.613333	35.6663	0.611875	35.794	0.613333	35.9828	0.611875	35.6649	0.613333	35.6444	0.611875	35.9385	0.613333	35.8939	0.611875	35.6823	0.613333	36.0974	0.611875	35.8523	0.613333	36.119	0.611875	35.8213	0.611875	35.8755	0.611875	35.8525	0.611875	35.9261	0.611875	35.9509	0.611875	35.6443	0.611875	35.7518		0.613333	32.0177	0.613125	31.8846	0.613125	31.861	0.613125
0.613542	35.9639	0.615	35.77	0.615	36.3494	0.615	35.8718	0.613542	36.0005	0.615	36.1874	0.613542	35.8689	0.615	35.8454	0.613542	36.1456	0.615	36.0963	0.613542	35.8835	0.615	36.2931	0.613542	36.058	0.615	36.3063	0.613542	36.0367	0.613542	36.0844	0.613542	36.0617	0.613542	36.1357	0.613542	36.1682	0.613542	35.855	0.613542	35.9456		0.615	32.1491	0.614792	32.0155	0.614792	31.9978	0.614792
0.615208	36.1621	0.616667	35.9857	0.616667	36.5448	0.616667	36.0753	0.615208	36.2066	0.616667	36.3895	0.615208	36.0702	0.616667	36.0462	0.615208	36.3522	0.616667	36.2985	0.615208	36.0785	0.616667	36.4858	0.615208	36.265	0.616667	36.4921	0.615208	36.2466	0.615208	36.2906	0.615208	36.2665	0.615208	36.3404	0.615208	36.3796	0.615208	36.0596	0.615208	36.1377		0.616667	32.2815	0.616458	32.1557	0.616458	32.1385	0.616458
0.616875	36.3627	0.618333	36.194	0.618333	36.7399	0.618333	36.2771	0.616875	36.4112	0.618333	36.5917	0.616875	36.2697	0.618333	36.2445	0.616875	36.5557	0.618333	36.5003	0.616875	36.2698	0.618333	36.6775	0.616875	36.4684	0.618333	36.681	0.616875	36.4492	0.616875	36.494	0.616875	36.468	0.616875	36.5405	0.616875	36.5847	0.616875	36.2587	0.616875	36.3318		0.618333	32.4094	0.618125	32.3064	0.618125	32.2754	0.618125
0.618542	36.566	0.62	36.3973	0.62	36.9332	0.62	36.4773	0.618542	36.6148	0.62	36.793	0.618542	36.4662	0.62	36.4425	0.618542	36.7529	0.62	36.7024	0.618542	36.4612	0.62	36.8714	0.618542	36.6673	0.62	36.8728	0.618542	36.6432	0.618542	36.6925	0.618542	36.6668	0.618542	36.7391	0.618542	36.7854	0.618542	36.457	0.618542	36.5303		0.62	32.5349	0.619792	32.4542	0.619792	32.404	0.619792
0.620208	36.7703	0.621667	36.596	0.621667	37.1234	0.621667	36.6752	0.620208	36.8171	0.621667	36.9932	0.620208	36.6593	0.621667	36.6402	0.620208	36.9462	0.621667	36.9063	0.620208	36.6551	0.621667	37.0677	0.620208	36.8618	0.621667	37.0662	0.620208	36.829	0.620208	36.8855	0.620208	36.8644	0.620208	36.9348	0.620208	36.979	0.620208	36.6559	0.620208	36.7328		0.621667	32.6641	0.621458	32.5964	0.621458	32.5381	0.621458
0.621875	36.9718	0.623333	36.7905	0.623333	37.3083	0.623333	36.872	0.621875	37.0174	0.623333	37.1931	0.621875	36.8507	0.623333	36.8359	0.621875	37.1384	0.623333	37.1133	0.621875	36.8508	0.623333	37.2634	0.621875	37.0528	0.623333	37.2583	0.621875	37.0136	0.621875	37.076	0.621875	37.0575	0.621875	37.1274	0.621875	37.1677	0.621875	36.8535	0.621875	36.9353		0.623333	32.7945	0.623125	32.7287	0.623125	32.6855	0.623125
0.623542	37.1688	0.625	36.9817	0.625	37.49	0.625	37.0677	0.623542	37.2143	0.625	37.3933	0.623542	37.0397	0.625	37.0277	0.623542	37.3316	0.625	37.3204	0.623542	37.0463	0.625	37.4566	0.623542	37.2403	0.625	37.4446	0.623542	37.2028	0.623542	37.2669	0.623542	37.2459	0.623542	37.3171	0.623542	37.3567	0.623542	37.0501	0.623542	37.1366		0.625	32.9199	0.624792	32.8533	0.624792	32.8412	0.624792
0.625208	37.3621	0.626667	37.1702	0.626667	37.6725	0.626667	37.2636	0.625208	37.4082	0.626667	37.5935	0.625208	37.2294	0.626667	37.2169	0.625208	37.5263	0.626667	37.5243	0.625208	37.2418	0.626667	37.6481	0.625208	37.4257	0.626667	37.6246	0.625208	37.3987	0.625208	37.4577	0.625208	37.4353	0.625208	37.5054	0.625208	37.5493	0.625208	37.2467	0.625208	37.3387		0.626667	33.0394	0.626458	32.9678	0.626458	32.9867	0.626458
0.626875	37.5551	0.628333	37.3563	0.628333	37.8566	0.628333	37.4593	0.626875	37.6014	0.628333	37.7921	0.626875	37.4218	0.628333	37.4069	0.626875	37.7219	0.628333	37.7249	0.626875	37.4375	0.628333	37.8394	0.626875	37.6111	0.628333	37.8011	0.626875	37.5977	0.626875	37.6488	0.626875	37.6289	0.626875	37.6929	0.626875	37.7429	0.626875	37.4446	0.626875	37.5397		0.628333	33.1584	0.628125	33.0761	0.628125	33.12	0.628125
0.628542	37.7464	0.63	37.5381	0.63	38.0398	0.63	37.656	0.628542	37.7951	0.63	37.9902	0.628542	37.616	0.63	37.5987	0.628542	37.9175	0.63	37.9229	0.628542	37.633	0.63	38.029	0.628542	37.7969	0.63	37.9766	0.628542	37.7958	0.628542	37.841	0.628542	37.8253	0.628542	37.8783	0.628542	37.9336	0.628542	37.6423	0.628542	37.7373		0.63	33.2777	0.629792	33.1912	0.629792	33.2433	0.629792
0.630208	37.9357	0.631667	37.7189	0.631667	38.2238	0.631667	37.8526	0.630208	37.9894	0.631667	38.1874	0.630208	37.8077	0.631667	37.7911	0.630208	38.1104	0.631667	38.1168	0.630208	37.8288	0.631667	38.2179	0.630208	37.9839	0.631667	38.1518	0.630208	37.9936	0.630208	38.0343	0.630208	38.0177	0.630208	38.0628	0.630208	38.1242	0.630208	37.838	0.630208	37.9306		0.631667	33.3932	0.631458	33.3109	0.631458	33.3567	0.631458
0.631875	38.1232	0.633333	37.904	0.633333	38.4113	0.633333	38.0486	0.631875	38.1838	0.633333	38.3834	0.631875	37.9964	0.633333	37.9837	0.631875	38.301	0.633333	38.3058	0.631875	38.024	0.633333	38.4079	0.631875	38.1731	0.633333	38.3287	0.631875	38.1932	0.631875	38.2292	0.631875	38.206	0.631875	38.247	0.631875	38.3147	0.631875	38.0342	0.631875	38.1242		0.633333	33.5099	0.633125	33.4358	0.633125	33.4628	0.633125
0.633542	38.3131	0.635	38.0927	0.635	38.6014	0.635	38.2454	0.633542	38.3783	0.635	38.5775	0.633542	38.1875	0.635	38.1798	0.633542	38.4915	0.635	38.4929	0.633542	38.2195	0.635	38.6022	0.633542	38.3636	0.635	38.5121	0.633542	38.3901	0.633542	38.4232	0.633542	38.3932	0.633542	38.4324	0.633542	38.5043	0.633542	38.2321	0.633542	38.3197		0.635	33.6343	0.634792	33.5581	0.634792	33.5674	0.634792
0.635208	38.5061	0.636667	38.2838	0.636667	38.7916	0.636667	38.4436	0.635208	38.5733	0.636667	38.7708	0.635208	38.3811	0.636667	38.382	0.635208	38.6811	0.636667	38.6812	0.635208	38.4138	0.636667	38.8004	0.635208	38.5526	0.636667	38.7003	0.635208	38.5818	0.635208	38.6158	0.635208	38.5777	0.635208	38.6209	0.635208	38.6912	0.635208	38.4319	0.635208	38.5164		0.636667	33.765	0.636458	33.6773	0.636458	33.6783	0.636458
0.636875	38.6983	0.638333	38.4763	0.638333	38.9833	0.638333	38.6438	0.636875	38.7682	0.638333	38.9627	0.636875	38.5751	0.638333	38.5868	0.636875	38.8686	0.638333	38.8734	0.636875	38.6078	0.638333	38.9972	0.636875	38.7427	0.638333	38.8891	0.636875	38.7705	0.636875	38.8074	0.636875	38.7576	0.636875	38.8139	0.636875	38.8784	0.636875	38.6333	0.636875	38.7126		0.638333	33.8923	0.638125	33.7905	0.638125	33.7939	0.638125
0.638542	38.8875	0.64	38.6717	0.64	39.1795	0.64	38.8452	0.638542	38.9632	0.64	39.1519	0.638542	38.7673	0.64	38.7893	0.638542	39.057	0.64	39.0671	0.638542	38.8017	0.64	39.1894	0.638542	38.9365	0.64	39.0747	0.638542	38.9617	0.638542	39.0011	0.638542	38.9348	0.638542	39.0093	0.638542	39.068	0.638542	38.8337	0.638542	38.9072		0.64	34.0125	0.639792	33.8962	0.639792	33.9085	0.639792
0.640208	39.0727	0.641667	38.8706	0.641667	39.377	0.641667	39.0468	0.640208	39.1577	0.641667	39.3394	0.640208	38.9613	0.641667	38.9898	0.640208	39.2464	0.641667	39.2616	0.640208	38.9939	0.641667	39.3761	0.640208	39.133	0.641667	39.2589	0.640208	39.1577	0.640208	39.1969	0.640208	39.1137	0.640208	39.2037	0.640208	39.2581	0.640208	39.0333	0.640208	39.1015		0.641667	34.1318	0.641458	34.0029	0.641458	34.018	0.641458
0.641875	39.2569	0.643333	39.0718	0.643333	39.5734	0.643333	39.2486	0.641875	39.3501	0.643333	39.5241	0.641875	39.1561	0.643333	39.1903	0.641875	39.4364	0.643333	39.4552	0.641875	39.1851	0.643333	39.5606	0.641875	39.3286	0.643333	39.4436	0.641875	39.3525	0.641875	39.3914	0.641875	39.2958	0.641875	39.3966	0.641875	39.4451	0.641875	39.2298	0.641875	39.2949		0.643333	34.2449	0.643125	34.1122	0.643125	34.1223	0.643125
0.643542	39.4425	0.645	39.273	0.645	39.7678	0.645	39.4493	0.643542	39.5409	0.645	39.7084	0.643542	39.3503	0.645	39.3899	0.643542	39.6245	0.645	39.6468	0.643542	39.3748	0.645	39.7445	0.643542	39.5219	0.645	39.6279	0.643542	39.5457	0.643542	39.5855	0.643542	39.4809	0.643542	39.5907	0.643542	39.6299	0.643542	39.4233	0.643542	39.487		0.645	34.3502	0.644792	34.2254	0.644792	34.2204	0.644792
0.645208	39.6294	0.646667	39.473	0.646667	39.9612	0.646667	39.6465	0.645208	39.7313	0.646667	39.8912	0.645208	39.5453	0.646667	39.5863	0.645208	39.8106	0.646667	39.8353	0.645208	39.5664	0.646667	39.9283	0.645208	39.7162	0.646667	39.8119	0.645208	39.738	0.645208	39.7803	0.645208	39.6692	0.645208	39.786	0.645208	39.8175	0.645208	39.6155	0.645208	39.6778		0.646667	34.4493	0.646458	34.3364	0.646458	34.3132	0.646458
0.646875	39.8185	0.648333	39.6718	0.648333	40.1515	0.648333	39.8402	0.646875	39.9216	0.648333	40.0744	0.646875	39.7433	0.648333	39.7799	0.646875	39.9961	0.648333	40.0202	0.646875	39.7594	0.648333	40.1129	0.646875	39.909	0.648333	39.9966	0.646875	39.9328	0.646875	39.9752	0.646875	39.8596	0.646875	39.9817	0.646875	40.0084	0.646875	39.8074	0.646875	39.8688		0.648333	34.5547	0.648125	34.4447	0.648125	34.4032	0.648125
0.648542	40.0102	0.65	39.8705	0.65	40.338	0.65	40.0317	0.648542	40.1126	0.65	40.2588	0.648542	39.9446	0.65	39.9734	0.648542	40.1795	0.65	40.2028	0.648542	39.9528	0.65	40.299	0.648542	40.0976	0.65	40.1833	0.648542	40.1294	0.648542	40.1668	0.648542	40.0475	0.648542	40.1784	0.648542	40.2006	0.648542	40.001	0.648542	40.0609		0.65	34.6699	0.649792	34.5574	0.649792	34.5	0.649792
0.650208	40.2057	0.651667	40.0664	0.651667	40.524	0.651667	40.2247	0.650208	40.3056	0.651667	40.4451	0.650208	40.1465	0.651667	40.1678	0.650208	40.3634	0.651667	40.3855	0.650208	40.146	0.651667	40.487	0.650208	40.2844	0.651667	40.3717	0.650208	40.3251	0.650208	40.3554	0.650208	40.2329	0.650208	40.3766	0.650208	40.3914	0.650208	40.1946	0.650208	40.2518		0.651667	34.7918	0.651458	34.6732	0.651458	34.6089	0.651458
0.651875	40.4028	0.653333	40.2601	0.653333	40.7111	0.653333	40.4172	0.651875	40.5038	0.653333	40.6343	0.651875	40.3495	0.653333	40.3607	0.651875	40.5471	0.653333	40.5669	0.651875	40.3371	0.653333	40.6754	0.651875	40.4731	0.653333	40.5581	0.651875	40.5197	0.651875	40.5437	0.651875	40.4172	0.651875	40.577	0.651875	40.5815	0.651875	40.3883	0.651875	40.4406		0.653333	34.9165	0.653125	34.7911	0.653125	34.7298	0.653125
0.653542	40.5961	0.655	40.4538	0.655	40.8996	0.655	40.6079	0.653542	40.7044	0.655	40.8252	0.653542	40.553	0.655	40.5505	0.653542	40.7296	0.655	40.7481	0.653542	40.5277	0.655	40.8623	0.653542	40.6654	0.655	40.7422	0.653542	40.7132	0.653542	40.7324	0.653542	40.6031	0.653542	40.7766	0.653542	40.769	0.653542	40.5816	0.653542	40.6281		0.655	35.0376	0.654792	34.9041	0.654792	34.8593	0.654792
0.655208	40.7843	0.656667	40.6475	0.656667	41.0877	0.656667	40.7973	0.655208	40.9032	0.656667	41.0166	0.655208	40.7528	0.656667	40.7369	0.655208	40.9121	0.656667	40.9314	0.655208	40.7172	0.656667	41.0467	0.655208	40.8561	0.656667	40.924	0.655208	40.9063	0.655208	40.92	0.655208	40.79	0.655208	40.9748	0.655208	40.9528	0.655208	40.7735	0.655208	40.8139		0.656667	35.1515	0.656458	35.0108	0.656458	34.9923	0.656458
0.656875	40.9692	0.658333	40.8406	0.658333	41.2759	0.658333	40.9866	0.656875	41.0996	0.658333	41.2081	0.656875	40.9489	0.658333	40.9216	0.656875	41.0967	0.658333	41.118	0.656875	40.9075	0.658333	41.2313	0.656875	41.0441	0.658333	41.1069	0.656875	41.0967	0.656875	41.1047	0.656875	40.9779	0.656875	41.1701	0.656875	41.1335	0.656875	40.9622	0.656875	40.9975		0.658333	35.2572	0.658125	35.1198	0.658125	35.1267	0.658125
0.658542	41.1543	0.66	41.0334	0.66	41.4647	0.66	41.1761	0.658542	41.2949	0.66	41.3993	0.658542	41.1434	0.66	41.1063	0.658542	41.2849	0.66	41.3074	0.658542	41.0975	0.66	41.4167	0.658542	41.2316	0.66	41.2903	0.658542	41.284	0.658542	41.2874	0.658542	41.1677	0.658542	41.3618	0.658542	41.3145	0.658542	41.1487	0.658542	41.1808		0.66	35.3584	0.659792	35.2235	0.659792	35.2598	0.659792
0.660208	41.3388	0.661667	41.2291	0.661667	41.652	0.661667	41.3643	0.660208	41.4902	0.661667	41.5898	0.660208	41.3383	0.661667	41.2888	0.660208	41.4742	0.661667	41.4961	0.660208	41.2856	0.661667	41.5998	0.660208	41.4196	0.661667	41.4743	0.660208	41.4698	0.660208	41.4704	0.660208	41.3589	0.660208	41.5509	0.660208	41.4972	0.660208	41.3351	0.660208	41.3665		0.661667	35.4534	0.661458	35.319	0.661458	35.3894	0.661458
0.661875	41.5229	0.663333	41.4261	0.663333	41.8378	0.663333	41.5522	0.661875	41.6829	0.663333	41.7786	0.661875	41.5336	0.663333	41.4695	0.661875	41.6644	0.663333	41.6867	0.661875	41.4731	0.663333	41.7777	0.661875	41.6082	0.663333	41.6629	0.661875	41.6568	0.661875	41.6554	0.661875	41.5512	0.661875	41.7388	0.661875	41.6821	0.661875	41.5227	0.661875	41.5557		0.663333	35.5501	0.663125	35.4082	0.663125	35.5057	0.663125
0.663542	41.7089	0.665	41.6214	0.665	42.0232	0.665	41.7426	0.663542	41.8727	0.665	41.9651	0.663542	41.7271	0.665	41.6492	0.663542	41.8563	0.665	41.8769	0.663542	41.6599	0.665	41.9529	0.663542	41.7951	0.665	41.8562	0.663542	41.8454	0.663542	41.84	0.663542	41.7435	0.663542	41.926	0.663542	41.8685	0.663542	41.7116	0.663542	41.7457		0.665	35.6602	0.664792	35.4976	0.664792	35.6058	0.664792
0.665208	41.8998	0.666667	41.8141	0.666667	42.2104	0.666667	41.9342	0.665208	42.0599	0.666667	42.1506	0.665208	41.9207	0.666667	41.8307	0.665208	42.0477	0.666667	42.0643	0.665208	41.8483	0.666667	42.1283	0.665208	41.9819	0.666667	42.0519	0.665208	42.0359	0.665208	42.0222	0.665208	41.9348	0.665208	42.1111	0.665208	42.0554	0.665208	41.8998	0.665208	41.9343		0.666667	35.7851	0.666458	35.5935	0.666458	35.6922	0.666458
0.666875	42.0915	0.668333	42.0054	0.668333	42.399	0.668333	42.1248	0.666875	42.245	0.668333	42.3355	0.666875	42.1144	0.668333	42.0154	0.666875	42.2346	0.668333	42.2477	0.666875	42.0363	0.668333	42.3034	0.666875	42.169	0.668333	42.2426	0.666875	42.2271	0.666875	42.2037	0.666875	42.124	0.666875	42.294	0.666875	42.2418	0.666875	42.088	0.666875	42.1211		0.668333	35.9148	0.668125	35.6882	0.668125	35.7804	0.668125
0.668542	42.2809	0.67	42.1948	0.67	42.5866	0.67	42.3123	0.668542	42.4289	0.67	42.5219	0.668542	42.3079	0.67	42.2017	0.668542	42.4173	0.67	42.4295	0.668542	42.2248	0.67	42.4768	0.668542	42.3535	0.67	42.4286	0.668542	42.418	0.668542	42.386	0.668542	42.3117	0.668542	42.4773	0.668542	42.4247	0.668542	42.276	0.668542	42.3076		0.67	36.0331	0.669792	35.7874	0.669792	35.8672	0.669792
0.670208	42.4693	0.671667	42.3803	0.671667	42.7739	0.671667	42.499	0.670208	42.6116	0.671667	42.7112	0.670208	42.4998	0.671667	42.3899	0.670208	42.5993	0.671667	42.6135	0.670208	42.4154	0.671667	42.6528	0.670208	42.5354	0.671667	42.6124	0.670208	42.6076	0.670208	42.5681	0.670208	42.4989	0.670208	42.6624	0.670208	42.6056	0.670208	42.4649	0.670208	42.4933		0.671667	36.1406	0.671458	35.8935	0.671458	35.9489	0.671458
0.671875	42.6583	0.673333	42.5618	0.673333	42.9614	0.673333	42.6869	0.671875	42.794	0.673333	42.9044	0.671875	42.6891	0.673333	42.5784	0.671875	42.7825	0.673333	42.7978	0.671875	42.6065	0.673333	42.8357	0.671875	42.7152	0.673333	42.7951	0.671875	42.7955	0.671875	42.7497	0.671875	42.6861	0.671875	42.847	0.671875	42.7877	0.671875	42.6555	0.671875	42.6758		0.673333	36.2393	0.673125	36.0003	0.673125	36.0338	0.673125
0.673542	42.8468	0.675	42.7431	0.675	43.1485	0.675	42.8751	0.673542	42.9761	0.675	43.1005	0.673542	42.8785	0.675	42.7678	0.673542	42.9655	0.675	42.9825	0.673542	42.7975	0.675	43.0239	0.673542	42.8961	0.675	42.9783	0.673542	42.9823	0.673542	42.9316	0.673542	42.8738	0.673542	43.0308	0.673542	42.9727	0.673542	42.8471	0.673542	42.8576		0.675	36.3299	0.674792	36.105	0.674792	36.1357	0.674792
0.675208	43.0331	0.676667	42.9277	0.676667	43.333	0.676667	43.0632	0.675208	43.1585	0.676667	43.298	0.675208	43.0684	0.676667	42.9584	0.675208	43.1492	0.676667	43.1696	0.675208	42.9871	0.676667	43.2141	0.675208	43.0766	0.676667	43.1628	0.675208	43.1685	0.675208	43.1163	0.675208	43.0626	0.675208	43.2144	0.675208	43.1577	0.675208	43.0414	0.675208	43.0435		0.676667	36.4178	0.676458	36.2048	0.676458	36.2548	0.676458
0.676875	43.2211	0.678333	43.1136	0.678333	43.5164	0.678333	43.2516	0.676875	43.3403	0.678333	43.4948	0.676875	43.2571	0.678333	43.1502	0.676875	43.3367	0.678333	43.3607	0.676875	43.1753	0.678333	43.4056	0.676875	43.2578	0.678333	43.3525	0.676875	43.3566	0.676875	43.3036	0.676875	43.2539	0.676875	43.399	0.676875	43.341	0.676875	43.237	0.676875	43.2349		0.678333	36.5036	0.678125	36.3047	0.678125	36.3768	0.678125
0.678542	43.4114	0.68	43.2989	0.68	43.7022	0.68	43.4436	0.678542	43.5198	0.68	43.6901	0.678542	43.4454	0.68	43.3426	0.678542	43.5287	0.68	43.5541	0.678542	43.3616	0.68	43.5998	0.678542	43.4409	0.68	43.5478	0.678542	43.5467	0.678542	43.4939	0.678542	43.4469	0.678542	43.5832	0.678542	43.5262	0.678542	43.4326	0.678542	43.4264		0.68	36.5982	0.679792	36.4051	0.679792	36.5024	0.679792
0.680208	43.6024	0.681667	43.482	0.681667	43.8925	0.681667	43.6384	0.680208	43.6986	0.681667	43.8823	0.680208	43.6361	0.681667	43.5362	0.680208	43.7219	0.681667	43.7484	0.680208	43.546	0.681667	43.7951	0.680208	43.625	0.681667	43.7451	0.680208	43.7381	0.680208	43.6871	0.680208	43.6404	0.680208	43.7665	0.680208	43.7163	0.680208	43.627	0.680208	43.6165		0.681667	36.7022	0.681458	36.5074	0.681458	36.6325	0.681458
0.681875	43.7933	0.683333	43.6637	0.683333	44.0849	0.683333	43.8358	0.681875	43.8783	0.683333	44.0701	0.681875	43.8316	0.683333	43.7323	0.681875	43.9121	0.683333	43.9422	0.681875	43.7302	0.683333	43.9905	0.681875	43.8091	0.683333	43.941	0.681875	43.9296	0.681875	43.8804	0.681875	43.8337	0.681875	43.9507	0.681875	43.911	0.681875	43.8202	0.681875	43.8076		0.683333	36.8113	0.683125	36.6128	0.683125	36.7619	0.683125
0.683542	43.9856	0.685	43.8461	0.685	44.2766	0.685	44.0334	0.683542	44.0613	0.685	44.2543	0.683542	44.03	0.685	43.9266	0.683542	44.0988	0.685	44.1367	0.683542	43.9145	0.685	44.1853	0.683542	43.9912	0.685	44.1351	0.683542	44.1222	0.683542	44.0726	0.683542	44.0267	0.683542	44.1372	0.683542	44.107	0.683542	44.0126	0.683542	44.0003		0.685	36.9143	0.684792	36.7194	0.684792	36.879	0.684792
0.685208	44.1775	0.686667	44.0287	0.686667	44.4691	0.686667	44.2326	0.685208	44.2476	0.686667	44.4375	0.685208	44.2286	0.686667	44.1165	0.685208	44.2843	0.686667	44.3283	0.685208	44.0975	0.686667	44.3793	0.685208	44.1769	0.686667	44.33	0.685208	44.3165	0.685208	44.2633	0.685208	44.2197	0.685208	44.3262	0.685208	44.3033	0.685208	44.2027	0.685208	44.191		0.686667	37.0088	0.686458	36.8318	0.686458	36.9893	0.686458
0.686875	44.3655	0.688333	44.2129	0.688333	44.661	0.688333	44.431	0.686875	44.4379	0.688333	44.6231	0.686875	44.4265	0.688333	44.3046	0.686875	44.4704	0.688333	44.5178	0.686875	44.2799	0.688333	44.5698	0.686875	44.3658	0.688333	44.5241	0.686875	44.5106	0.686875	44.4539	0.686875	44.4115	0.686875	44.5156	0.686875	44.501	0.686875	44.3912	0.686875	44.3788		0.688333	37.0994	0.688125	36.9491	0.688125	37.0939	0.688125
0.688542	44.5512	0.69	44.3985	0.69	44.8523	0.69	44.6272	0.688542	44.63	0.69	44.8112	0.688542	44.6239	0.69	44.4933	0.688542	44.6553	0.69	44.7061	0.688542	44.4614	0.69	44.7576	0.688542	44.5576	0.69	44.7163	0.688542	44.7058	0.688542	44.6439	0.688542	44.6018	0.688542	44.7049	0.688542	44.6997	0.688542	44.5807	0.688542	44.5652		0.69	37.1906	0.689792	37.0635	0.689792	37.1906	0.689792
0.690208	44.7376	0.691667	44.5855	0.691667	45.041	0.691667	44.8196	0.690208	44.8206	0.691667	45.0012	0.690208	44.8215	0.691667	44.6808	0.690208	44.8392	0.691667	44.8931	0.690208	44.643	0.691667	44.9453	0.690208	44.7478	0.691667	44.9071	0.690208	44.901	0.690208	44.8314	0.690208	44.7926	0.690208	44.894	0.690208	44.8967	0.690208	44.7723	0.690208	44.7527		0.691667	37.2847	0.691458	37.1705	0.691458	37.2841	0.691458
0.691875	44.926	0.693333	44.7746	0.693333	45.2302	0.693333	45.0093	0.691875	45.0084	0.693333	45.1926	0.691875	45.021	0.693333	44.8647	0.691875	45.0228	0.693333	45.0776	0.691875	44.8235	0.693333	45.134	0.691875	44.9358	0.693333	45.0982	0.691875	45.0954	0.691875	45.0176	0.691875	44.9847	0.691875	45.0835	0.691875	45.089	0.691875	44.9664	0.691875	44.9406		0.693333	37.384	0.693125	37.2782	0.693125	37.3832	0.693125
0.693542	45.1139	0.695	44.963	0.695	45.423	0.695	45.1979	0.693542	45.1941	0.695	45.3862	0.693542	45.2211	0.695	45.0502	0.693542	45.2085	0.695	45.2605	0.693542	45.0035	0.695	45.3245	0.693542	45.1238	0.695	45.2878	0.693542	45.2881	0.693542	45.2069	0.693542	45.1777	0.693542	45.2718	0.693542	45.2788	0.693542	45.1625	0.693542	45.1285		0.695	37.4934	0.694792	37.3946	0.694792	37.4938	0.694792
0.695208	45.3013	0.696667	45.151	0.696667	45.6178	0.696667	45.3877	0.695208	45.3796	0.696667	45.5802	0.695208	45.4214	0.696667	45.2411	0.695208	45.3954	0.696667	45.4464	0.695208	45.1843	0.696667	45.5162	0.695208	45.3115	0.696667	45.4735	0.695208	45.4785	0.695208	45.4011	0.695208	45.371	0.695208	45.4577	0.695208	45.4688	0.695208	45.3606	0.695208	45.3161		0.696667	37.6105	0.696458	37.5129	0.696458	37.6083	0.696458
0.696875	45.4891	0.698333	45.3393	0.698333	45.8159	0.698333	45.5819	0.696875	45.5656	0.698333	45.7724	0.696875	45.6224	0.698333	45.4344	0.696875	45.5835	0.698333	45.6342	0.696875	45.368	0.698333	45.7109	0.696875	45.4991	0.698333	45.658	0.696875	45.6686	0.696875	45.5981	0.696875	45.5642	0.696875	45.6433	0.696875	45.6576	0.696875	45.5606	0.696875	45.5026		0.698333	37.7361	0.698125	37.6239	0.698125	37.7223	0.698125
0.698542	45.6764	0.7	45.5303	0.7	46.0141	0.7	45.7791	0.698542	45.7534	0.7	45.9607	0.698542	45.8238	0.7	45.6261	0.698542	45.7713	0.7	45.8208	0.698542	45.5575	0.7	45.9081	0.698542	45.687	0.7	45.842	0.698542	45.8578	0.698542	45.7942	0.698542	45.7563	0.698542	45.8302	0.698542	45.8428	0.698542	45.762	0.698542	45.6912		0.7	37.8639	0.699792	37.7306	0.699792	37.8419	0.699792
0.700208	45.8635	0.701667	45.7241	0.701667	46.2116	0.701667	45.9762	0.700208	45.9432	0.701667	46.1468	0.700208	46.0238	0.701667	45.8168	0.700208	45.9583	0.701667	46.0052	0.700208	45.7526	0.701667	46.1062	0.700208	45.8782	0.701667	46.0253	0.700208	46.047	0.700208	45.9886	0.700208	45.9455	0.700208	46.0178	0.700208	46.0257	0.700208	45.9626	0.700208	45.8819		0.701667	37.9909	0.701458	37.8393	0.701458	37.9668	0.701458
0.701875	46.0501	0.703333	45.9192	0.703333	46.4069	0.703333	46.1709	0.701875	46.1355	0.703333	46.3331	0.701875	46.2186	0.703333	46.0099	0.701875	46.1455	0.703333	46.1907	0.701875	45.9521	0.703333	46.3035	0.701875	46.0723	0.703333	46.2071	0.701875	46.2371	0.701875	46.1828	0.701875	46.1319	0.701875	46.2054	0.701875	46.2101	0.701875	46.1601	0.701875	46.0748		0.703333	38.1204	0.703125	37.9437	0.703125	38.0849	0.703125
0.703542	46.2359	0.705	46.1154	0.705	46.5995	0.705	46.3642	0.703542	46.3291	0.705	46.5212	0.703542	46.4088	0.705	46.2038	0.703542	46.3332	0.705	46.3784	0.703542	46.154	0.705	46.4985	0.703542	46.2681	0.705	46.39	0.703542	46.4273	0.703542	46.3758	0.703542	46.3173	0.703542	46.3937	0.703542	46.3974	0.703542	46.3539	0.703542	46.2676		0.705	38.2511	0.704792	38.0426	0.704792	38.1886	0.704792
0.705208	46.4209	0.706667	46.3135	0.706667	46.7907	0.706667	46.556	0.705208	46.5235	0.706667	46.7104	0.705208	46.5958	0.706667	46.3962	0.705208	46.5211	0.706667	46.564	0.705208	46.3562	0.706667	46.6915	0.705208	46.4632	0.706667	46.5782	0.705208	46.6177	0.705208	46.5656	0.705208	46.5042	0.705208	46.5841	0.705208	46.5865	0.705208	46.5468	0.705208	46.4605		0.706667	38.3758	0.706458	38.1351	0.706458	38.2885	0.706458
0.706875	46.6053	0.708333	46.5145	0.708333	46.9785	0.708333	46.7468	0.706875	46.7181	0.708333	46.9006	0.706875	46.7849	0.708333	46.5872	0.706875	46.7079	0.708333	46.7435	0.706875	46.5577	0.708333	46.8843	0.706875	46.6582	0.708333	46.7723	0.706875	46.806	0.706875	46.751	0.706875	46.694	0.706875	46.7764	0.706875	46.7771	0.706875	46.7403	0.706875	46.6546		0.708333	38.4837	0.708125	38.2292	0.708125	38.4027	0.708125
0.708542	46.7884	0.71	46.7174	0.71	47.1675	0.71	46.9355	0.708542	46.9121	0.71	47.0926	0.708542	46.977	0.71	46.7801	0.708542	46.8956	0.71	46.9198	0.708542	46.7553	0.71	47.08	0.708542	46.8516	0.71	46.9698	0.708542	46.9931	0.708542	46.9359	0.708542	46.8881	0.708542	46.9708	0.708542	46.9685	0.708542	46.9319	0.708542	46.8488		0.71	38.572	0.709792	38.3232	0.709792	38.5207	0.709792
0.710208	46.9712	0.711667	46.9223	0.711667	47.3591	0.711667	47.1228	0.710208	47.1065	0.711667	47.2865	0.710208	47.1708	0.711667	46.9785	0.710208	47.0864	0.711667	47.1008	0.710208	46.9483	0.711667	47.2793	0.710208	47.0418	0.711667	47.167	0.710208	47.1828	0.710208	47.1237	0.710208	47.084	0.710208	47.1678	0.710208	47.1591	0.710208	47.12	0.710208	47.0406		0.711667	38.646	0.711458	38.4177	0.711458	38.6247	0.711458
0.711875	47.1559	0.713333	47.1297	0.713333	47.5528	0.713333	47.31	0.711875	47.299	0.713333	47.481	0.711875	47.3629	0.713333	47.1809	0.711875	47.2815	0.713333	47.2876	0.711875	47.1394	0.713333	47.4775	0.711875	47.2317	0.713333	47.3611	0.711875	47.3764	0.711875	47.3114	0.711875	47.2797	0.711875	47.3662	0.711875	47.347	0.711875	47.307	0.711875	47.2292		0.713333	38.709	0.713125	38.5207	0.713125	38.7148	0.713125
0.713542	47.3455	0.715	47.3401	0.715	47.7466	0.715	47.4981	0.713542	47.4903	0.715	47.6742	0.713542	47.5531	0.715	47.3854	0.713542	47.4791	0.715	47.4748	0.713542	47.3312	0.715	47.6723	0.713542	47.4246	0.715	47.5507	0.713542	47.5728	0.713542	47.496	0.713542	47.4738	0.713542	47.5649	0.713542	47.531	0.713542	47.4959	0.713542	47.4168		0.715	38.7766	0.714792	38.6278	0.714792	38.8026	0.714792
0.715208	47.5388	0.716667	47.5501	0.716667	47.9396	0.716667	47.6888	0.715208	47.6798	0.716667	47.8683	0.715208	47.7442	0.716667	47.5868	0.715208	47.675	0.716667	47.6625	0.715208	47.5253	0.716667	47.8662	0.715208	47.6211	0.716667	47.7377	0.715208	47.7688	0.715208	47.6788	0.715208	47.6653	0.715208	47.7622	0.715208	47.7154	0.715208	47.6858	0.715208	47.6067		0.716667	38.8597	0.716458	38.742	0.716458	38.8899	0.716458
0.716875	47.7356	0.718333	47.7569	0.718333	48.1343	0.718333	47.8812	0.716875	47.8684	0.718333	48.0634	0.716875	47.9335	0.718333	47.7842	0.716875	47.8667	0.718333	47.8557	0.716875	47.7203	0.718333	48.0637	0.716875	47.8184	0.718333	47.9229	0.716875	47.9657	0.716875	47.8661	0.716875	47.8553	0.716875	47.9561	0.716875	47.9022	0.716875	47.8746	0.716875	47.8011		0.718333	38.9627	0.718125	38.8552	0.718125	38.9693	0.718125
0.718542	47.9362	0.72	47.9624	0.72	48.3298	0.72	48.0771	0.718542	48.0566	0.72	48.2602	0.718542	48.1203	0.72	47.9803	0.718542	48.0542	0.72	48.0548	0.718542	47.9185	0.72	48.2618	0.718542	48.0175	0.72	48.1083	0.718542	48.1632	0.718542	48.0578	0.718542	48.0443	0.718542	48.1461	0.718542	48.0908	0.718542	48.0627	0.718542	47.9965		0.72	39.0818	0.719792	38.9702	0.719792	39.0489	0.719792
0.720208	48.1385	0.721667	48.168	0.721667	48.5276	0.721667	48.2762	0.720208	48.2439	0.721667	48.4576	0.720208	48.3054	0.721667	48.1773	0.720208	48.242	0.721667	48.2516	0.720208	48.1205	0.721667	48.4567	0.720208	48.2195	0.721667	48.2964	0.720208	48.3596	0.720208	48.2508	0.720208	48.2341	0.720208	48.334	0.720208	48.2786	0.720208	48.2537	0.720208	48.1918		0.721667	39.2173	0.721458	39.083	0.721458	39.1429	0.721458
0.721875	48.3384	0.723333	48.3711	0.723333	48.7273	0.723333	48.4773	0.721875	48.4328	0.723333	48.6531	0.721875	48.4928	0.723333	48.375	0.721875	48.4315	0.723333	48.4434	0.721875	48.3232	0.723333	48.6496	0.721875	48.4211	0.723333	48.4867	0.721875	48.5543	0.721875	48.4447	0.721875	48.4264	0.721875	48.5251	0.721875	48.4664	0.721875	48.4472	0.721875	48.3862		0.723333	39.368	0.723125	39.1916	0.723125	39.2552	0.723125
0.723542	48.5338	0.725	48.5677	0.725	48.9283	0.725	48.6815	0.723542	48.623	0.725	48.8463	0.723542	48.6837	0.725	48.5706	0.723542	48.6233	0.725	48.6349	0.723542	48.5242	0.725	48.8445	0.723542	48.6183	0.725	48.6815	0.723542	48.7487	0.723542	48.6414	0.723542	48.6221	0.723542	48.7192	0.723542	48.6568	0.723542	48.6405	0.723542	48.5803		0.725	39.518	0.724792	39.2963	0.724792	39.3799	0.724792
0.725208	48.7281	0.726667	48.762	0.726667	49.129	0.726667	48.8867	0.725208	48.8157	0.726667	49.0358	0.725208	48.875	0.726667	48.7683	0.725208	48.8182	0.726667	48.8292	0.725208	48.7236	0.726667	49.0437	0.725208	48.8125	0.726667	48.8757	0.725208	48.9451	0.725208	48.8413	0.725208	48.8208	0.725208	48.9155	0.725208	48.8476	0.725208	48.833	0.725208	48.7728		0.726667	39.6507	0.726458	39.399	0.726458	39.5074	0.726458
0.726875	48.9225	0.728333	48.9561	0.728333	49.3286	0.728333	49.092	0.726875	49.0108	0.728333	49.2249	0.726875	49.0679	0.728333	48.9694	0.726875	49.0168	0.728333	49.0261	0.726875	48.9241	0.728333	49.241	0.726875	49.0058	0.728333	49.0674	0.726875	49.1435	0.726875	49.0399	0.726875	49.0188	0.726875	49.1124	0.726875	49.0366	0.726875	49.0262	0.726875	48.9632		0.728333	39.7627	0.728125	39.508	0.728125	39.6344	0.728125
0.728542	49.1176	0.73	49.1475	0.73	49.5273	0.73	49.2952	0.728542	49.2071	0.73	49.4147	0.728542	49.2632	0.73	49.1708	0.728542	49.2195	0.73	49.2233	0.728542	49.1249	0.73	49.434	0.728542	49.1986	0.73	49.2591	0.728542	49.3436	0.728542	49.2346	0.728542	49.215	0.728542	49.3087	0.728542	49.2248	0.728542	49.2212	0.728542	49.1559		0.73	39.8672	0.729792	39.6225	0.729792	39.7601	0.729792
0.730208	49.3128	0.731667	49.3361	0.731667	49.7235	0.731667	49.4988	0.730208	49.403	0.731667	49.6035	0.730208	49.4591	0.731667	49.3677	0.730208	49.4223	0.731667	49.423	0.730208	49.3257	0.731667	49.6236	0.730208	49.3915	0.731667	49.4517	0.730208	49.5435	0.730208	49.4262	0.730208	49.4124	0.730208	49.504	0.730208	49.4137	0.730208	49.4165	0.730208	49.3529		0.731667	39.9675	0.731458	39.7412	0.731458	39.8778	0.731458
0.731875	49.5088	0.733333	49.5247	0.733333	49.9162	0.733333	49.7037	0.731875	49.5986	0.733333	49.7911	0.731875	49.6525	0.733333	49.5606	0.731875	49.6231	0.733333	49.6236	0.731875	49.5264	0.733333	49.8142	0.731875	49.5874	0.733333	49.647	0.731875	49.7417	0.731875	49.6189	0.731875	49.6106	0.731875	49.6966	0.731875	49.6038	0.731875	49.6138	0.731875	49.5526		0.733333	40.0583	0.733125	39.8552	0.733125	39.9877	0.733125
0.733542	49.7079	0.735	49.7149	0.735	50.1076	0.735	49.9057	0.733542	49.7943	0.735	49.977	0.733542	49.844	0.735	49.7549	0.733542	49.8183	0.735	49.823	0.733542	49.7269	0.735	50.0043	0.733542	49.7875	0.735	49.8409	0.733542	49.9379	0.733542	49.8148	0.733542	49.8097	0.733542	49.8884	0.733542	49.7952	0.733542	49.8136	0.733542	49.7523		0.735	40.1408	0.734792	39.968	0.734792	40.0894	0.734792
0.735208	49.9079	0.736667	49.9014	0.736667	50.2997	0.736667	50.103	0.735208	49.9892	0.736667	50.163	0.735208	50.0361	0.736667	49.9523	0.735208	50.009	0.736667	50.0206	0.735208	49.9269	0.736667	50.1892	0.735208	49.989	0.736667	50.0359	0.735208	50.1329	0.735208	50.0132	0.735208	50.0099	0.735208	50.0782	0.735208	49.9876	0.735208	50.0135	0.735208	49.9518		0.736667	40.2356	0.736458	40.0769	0.736458	40.1943	0.736458
0.736875	50.1066	0.738333	50.0843	0.738333	50.4923	0.738333	50.2953	0.736875	50.1827	0.738333	50.3482	0.736875	50.2274	0.738333	50.1508	0.736875	50.1995	0.738333	50.2174	0.736875	50.1249	0.738333	50.3715	0.736875	50.1914	0.738333	50.2341	0.736875	50.3259	0.736875	50.2115	0.736875	50.2132	0.736875	50.269	0.736875	50.1814	0.736875	50.2092	0.736875	50.1505		0.738333	40.3503	0.738125	40.1806	0.738125	40.3056	0.738125
0.738542	50.303	0.74	50.2678	0.74	50.6856	0.74	50.487	0.738542	50.3762	0.74	50.5347	0.738542	50.4146	0.74	50.348	0.738542	50.3901	0.74	50.4141	0.738542	50.3205	0.74	50.5545	0.738542	50.395	0.74	50.4315	0.738542	50.5162	0.738542	50.4089	0.738542	50.4184	0.738542	50.4621	0.738542	50.3746	0.738542	50.4007	0.738542	50.3458		0.74	40.4732	0.739792	40.2792	0.739792	40.4186	0.739792
0.740208	50.4994	0.741667	50.4525	0.741667	50.8807	0.741667	50.6799	0.740208	50.5705	0.741667	50.7237	0.740208	50.598	0.741667	50.5441	0.740208	50.5791	0.741667	50.6091	0.740208	50.5139	0.741667	50.7408	0.740208	50.5993	0.741667	50.6257	0.740208	50.7058	0.740208	50.6055	0.740208	50.621	0.740208	50.6566	0.740208	50.5684	0.740208	50.592	0.740208	50.5385		0.741667	40.5935	0.741458	40.3749	0.741458	40.5309	0.741458
0.741875	50.699	0.743333	50.6367	0.743333	51.0774	0.743333	50.8726	0.741875	50.7633	0.743333	50.9167	0.741875	50.7805	0.743333	50.7397	0.741875	50.7658	0.743333	50.8049	0.741875	50.7063	0.743333	50.9282	0.741875	50.801	0.743333	50.8182	0.741875	50.8987	0.741875	50.7992	0.741875	50.8217	0.741875	50.8506	0.741875	50.7624	0.741875	50.7856	0.741875	50.7311		0.743333	40.7112	0.743125	40.4767	0.743125	40.6429	0.743125
0.743542	50.8979	0.745	50.8224	0.745	51.273	0.745	51.064	0.743542	50.9529	0.745	51.1127	0.743542	50.9631	0.745	50.9351	0.743542	50.9544	0.745	51.0045	0.743542	50.8997	0.745	51.1191	0.743542	50.9983	0.745	51.0115	0.743542	51.0956	0.743542	50.9903	0.743542	51.0216	0.743542	51.0428	0.743542	50.9563	0.743542	50.9821	0.743542	50.9249		0.745	40.8295	0.744792	40.5838	0.744792	40.7588	0.744792
0.745208	51.0957	0.746667	51.0139	0.746667	51.4664	0.746667	51.2552	0.745208	51.1426	0.746667	51.3091	0.745208	51.149	0.746667	51.1299	0.745208	51.1476	0.746667	51.2072	0.745208	51.0914	0.746667	51.3144	0.745208	51.194	0.746667	51.2061	0.745208	51.2939	0.745208	51.1791	0.745208	51.2206	0.745208	51.2366	0.745208	51.1499	0.745208	51.1807	0.745208	51.1206		0.746667	40.9393	0.746458	40.6936	0.746458	40.8704	0.746458
0.746875	51.2919	0.748333	51.2101	0.748333	51.6597	0.748333	51.4483	0.746875	51.3323	0.748333	51.504	0.746875	51.3391	0.748333	51.325	0.746875	51.3425	0.748333	51.4082	0.746875	51.2804	0.748333	51.5135	0.746875	51.3904	0.748333	51.4001	0.746875	51.4906	0.746875	51.3676	0.746875	51.4177	0.746875	51.4331	0.746875	51.3436	0.746875	51.3824	0.746875	51.3175		0.748333	41.0411	0.748125	40.8025	0.748125	40.9742	0.748125
0.748542	51.4901	0.75	51.4067	0.75	51.8529	0.75	51.6421	0.748542	51.5223	0.75	51.6941	0.748542	51.5337	0.75	51.5208	0.748542	51.5384	0.75	51.6059	0.748542	51.4664	0.75	51.7145	0.748542	51.588	0.75	51.597	0.748542	51.6849	0.748542	51.558	0.748542	51.6144	0.748542	51.6316	0.748542	51.5415	0.748542	51.587	0.748542	51.5139		0.75	41.1439	0.749792	40.9096	0.749792	41.0685	0.749792
0.750208	51.6902	0.751667	51.6022	0.751667	52.0456	0.751667	51.8325	0.750208	51.712	0.751667	51.8796	0.750208	51.7318	0.751667	51.7188	0.750208	51.735	0.751667	51.8019	0.750208	51.6522	0.751667	51.9155	0.750208	51.7859	0.751667	51.7994	0.750208	51.8753	0.750208	51.7519	0.750208	51.8117	0.750208	51.8302	0.750208	51.7448	0.750208	51.7897	0.750208	51.7073		0.751667	41.2485	0.751458	41.0186	0.751458	41.1615	0.751458
0.751875	51.8895	0.753333	51.7983	0.753333	52.2394	0.753333	52.0214	0.751875	51.9042	0.753333	52.0608	0.751875	51.9332	0.753333	51.9193	0.751875	51.9329	0.753333	51.9988	0.751875	51.8397	0.753333	52.1154	0.751875	51.9857	0.753333	52.006	0.751875	52.0613	0.751875	51.9496	0.751875	52.0099	0.751875	52.0274	0.751875	51.9505	0.751875	51.987	0.751875	51.8986		0.753333	41.3522	0.753125	41.1239	0.753125	41.2527	0.753125
0.753542	52.089	0.755	51.9933	0.755	52.4361	0.755	52.2126	0.753542	52.0998	0.755	52.245	0.753542	52.1371	0.755	52.1225	0.753542	52.1296	0.755	52.1934	0.753542	52.0286	0.755	52.3109	0.753542	52.187	0.755	52.2147	0.753542	52.2468	0.753542	52.1476	0.753542	52.2066	0.753542	52.2235	0.753542	52.1523	0.753542	52.1771	0.753542	52.0912		0.755	41.4558	0.754792	41.2224	0.754792	41.3439	0.754792
0.755208	52.2885	0.756667	52.1855	0.756667	52.6363	0.756667	52.4084	0.755208	52.2954	0.756667	52.4362	0.755208	52.3387	0.756667	52.3248	0.755208	52.3239	0.756667	52.3855	0.755208	52.2216	0.756667	52.5025	0.755208	52.3869	0.756667	52.4233	0.755208	52.4347	0.755208	52.3433	0.755208	52.4025	0.755208	52.4193	0.755208	52.3504	0.755208	52.3651	0.755208	52.2843		0.756667	41.5667	0.756458	41.3137	0.756458	41.4369	0.756458
0.756875	52.4894	0.758333	52.3761	0.758333	52.8344	0.758333	52.6063	0.756875	52.489	0.758333	52.6363	0.756875	52.5369	0.758333	52.5247	0.756875	52.5173	0.758333	52.5781	0.756875	52.4195	0.758333	52.6896	0.756875	52.5851	0.758333	52.6315	0.756875	52.628	0.756875	52.5377	0.756875	52.5978	0.756875	52.6136	0.756875	52.5469	0.756875	52.5532	0.756875	52.4778		0.758333	41.685	0.758125	41.4019	0.758125	41.53	0.758125
0.758542	52.6898	0.76	52.5687	0.76	53.031	0.76	52.806	0.758542	52.68	0.76	52.8411	0.758542	52.7344	0.76	52.7219	0.758542	52.7115	0.76	52.7743	0.758542	52.6253	0.76	52.8765	0.758542	52.782	0.76	52.8375	0.758542	52.8258	0.758542	52.7334	0.758542	52.792	0.758542	52.8069	0.758542	52.7416	0.758542	52.743	0.758542	52.6709		0.76	41.8026	0.759792	41.4947	0.759792	41.63	0.759792
0.760208	52.8897	0.761667	52.7644	0.761667	53.227	0.761667	53.0099	0.760208	52.871	0.761667	53.0487	0.760208	52.9335	0.761667	52.918	0.760208	52.9077	0.761667	52.9756	0.760208	52.8326	0.761667	53.0667	0.760208	52.9796	0.761667	53.0403	0.760208	53.0287	0.760208	52.9302	0.760208	52.9849	0.760208	52.9983	0.760208	52.9332	0.760208	52.9348	0.760208	52.8657		0.761667	41.9133	0.761458	41.596	0.761458	41.7442	0.761458
0.761875	53.0899	0.763333	52.9625	0.763333	53.4226	0.763333	53.2161	0.761875	53.0634	0.763333	53.2581	0.761875	53.1342	0.763333	53.1126	0.761875	53.1058	0.763333	53.1786	0.761875	53.037	0.763333	53.2624	0.761875	53.1767	0.763333	53.241	0.761875	53.2336	0.761875	53.1281	0.761875	53.1761	0.761875	53.1905	0.761875	53.1238	0.761875	53.128	0.761875	53.0637		0.763333	42.0212	0.763125	41.7022	0.763125	41.875	0.763125
0.763542	53.289	0.765	53.1627	0.765	53.6164	0.765	53.4215	0.763542	53.2565	0.765	53.4658	0.763542	53.335	0.765	53.3043	0.763542	53.3077	0.765	53.383	0.763542	53.2358	0.765	53.4613	0.763542	53.3747	0.765	53.4403	0.763542	53.4371	0.763542	53.3307	0.763542	53.3695	0.763542	53.3844	0.763542	53.318	0.763542	53.3246	0.763542	53.2652		0.765	42.1252	0.764792	41.8132	0.764792	42.0068	0.764792
0.765208	53.4873	0.766667	53.3656	0.766667	53.8088	0.766667	53.6224	0.765208	53.4507	0.766667	53.6689	0.765208	53.5369	0.766667	53.496	0.765208	53.5126	0.766667	53.5874	0.765208	53.4309	0.766667	53.6625	0.765208	53.5746	0.766667	53.6394	0.765208	53.6396	0.765208	53.5384	0.765208	53.5646	0.765208	53.5789	0.765208	53.5151	0.765208	53.522	0.765208	53.4695		0.766667	42.2224	0.766458	41.9312	0.766458	42.1323	0.766458
0.766875	53.6854	0.768333	53.5699	0.768333	54.0051	0.768333	53.8207	0.766875	53.6488	0.768333	53.8655	0.766875	53.7393	0.768333	53.6914	0.766875	53.7184	0.768333	53.791	0.766875	53.6264	0.768333	53.8673	0.766875	53.7762	0.768333	53.8399	0.766875	53.8419	0.766875	53.7476	0.766875	53.761	0.766875	53.774	0.766875	53.7142	0.766875	53.721	0.766875	53.6753		0.768333	42.3089	0.768125	42.0603	0.768125	42.2574	0.768125
0.768542	53.8844	0.77	53.7744	0.77	54.2049	0.77	54.0166	0.768542	53.8511	0.77	54.0609	0.768542	53.9416	0.77	53.8911	0.768542	53.9216	0.77	53.9936	0.768542	53.8206	0.77	54.075	0.768542	53.9799	0.77	54.0436	0.768542	54.0447	0.768542	53.9535	0.768542	53.9591	0.768542	53.9692	0.768542	53.9136	0.768542	53.9181	0.768542	53.8827		0.77	42.3942	0.769792	42.1958	0.769792	42.3888	0.769792
0.770208	54.0822	0.771667	53.9798	0.771667	54.4053	0.771667	54.2133	0.770208	54.0564	0.771667	54.2599	0.770208	54.143	0.771667	54.0936	0.770208	54.1207	0.771667	54.1946	0.770208	54.0159	0.771667	54.2811	0.770208	54.1851	0.771667	54.2501	0.770208	54.2467	0.770208	54.156	0.770208	54.1585	0.770208	54.1665	0.770208	54.1138	0.770208	54.115	0.770208	54.0907		0.771667	42.4934	0.771458	42.3264	0.771458	42.5129	0.771458
0.771875	54.2777	0.773333	54.1851	0.773333	54.6056	0.773333	54.4117	0.771875	54.2616	0.773333	54.464	0.771875	54.3441	0.773333	54.299	0.771875	54.3185	0.773333	54.3948	0.771875	54.2127	0.773333	54.4823	0.771875	54.3904	0.773333	54.4569	0.771875	54.4491	0.771875	54.3572	0.771875	54.3586	0.771875	54.3666	0.771875	54.3133	0.771875	54.3117	0.771875	54.2973		0.773333	42.6056	0.773125	42.4586	0.773125	42.624	0.773125
0.773542	54.4724	0.775	54.3891	0.775	54.8083	0.775	54.6119	0.773542	54.4666	0.775	54.6715	0.773542	54.5447	0.775	54.5081	0.773542	54.5173	0.775	54.5948	0.773542	54.4135	0.775	54.6829	0.773542	54.5946	0.775	54.6642	0.773542	54.6532	0.773542	54.5553	0.773542	54.5558	0.773542	54.569	0.773542	54.5123	0.773542	54.5088	0.773542	54.5022		0.775	42.727	0.774792	42.5895	0.774792	42.7306	0.774792
0.775208	54.6667	0.776667	54.5914	0.776667	55.0147	0.776667	54.8143	0.775208	54.6729	0.776667	54.8809	0.775208	54.7434	0.776667	54.7202	0.775208	54.7183	0.776667	54.7954	0.775208	54.6169	0.776667	54.8842	0.775208	54.7998	0.776667	54.872	0.775208	54.8581	0.775208	54.7532	0.775208	54.7523	0.775208	54.7737	0.775208	54.7117	0.775208	54.7087	0.775208	54.7067		0.776667	42.8547	0.776458	42.7162	0.776458	42.8412	0.776458
0.776875	54.8608	0.778333	54.7929	0.778333	55.2238	0.778333	55.0206	0.776875	54.88	0.778333	55.0926	0.776875	54.9426	0.778333	54.932	0.776875	54.9225	0.778333	54.9984	0.776875	54.8204	0.778333	55.0849	0.776875	55.0067	0.778333	55.0799	0.776875	55.0623	0.776875	54.9533	0.776875	54.9494	0.776875	54.9787	0.776875	54.9122	0.776875	54.9099	0.776875	54.9091		0.778333	42.9934	0.778125	42.8289	0.778125	42.9508	0.778125
0.778542	55.054	0.78	54.9964	0.78	55.4328	0.78	55.2307	0.778542	55.0874	0.78	55.3057	0.778542	55.1437	0.78	55.1428	0.778542	55.1308	0.78	55.2052	0.778542	55.0243	0.78	55.2832	0.778542	55.2128	0.78	55.287	0.778542	55.2681	0.778542	55.1581	0.778542	55.1473	0.778542	55.1829	0.778542	55.1139	0.778542	55.1149	0.778542	55.1093		0.78	43.1424	0.779792	42.927	0.779792	43.0568	0.779792
0.780208	55.2491	0.781667	55.2031	0.781667	55.641	0.781667	55.4404	0.780208	55.2938	0.781667	55.5174	0.780208	55.3473	0.781667	55.3505	0.780208	55.3437	0.781667	55.4127	0.780208	55.2284	0.781667	55.4822	0.780208	55.4168	0.781667	55.4936	0.780208	55.4761	0.780208	55.3675	0.780208	55.3465	0.780208	55.3879	0.780208	55.3172	0.780208	55.3214	0.780208	55.3094		0.781667	43.2955	0.781458	43.0224	0.781458	43.1698	0.781458
0.781875	55.448	0.783333	55.4117	0.783333	55.8482	0.783333	55.6482	0.781875	55.5005	0.783333	55.728	0.781875	55.5524	0.783333	55.5561	0.781875	55.558	0.783333	55.6184	0.781875	55.4361	0.783333	55.6826	0.781875	55.6215	0.783333	55.7004	0.781875	55.6846	0.781875	55.5782	0.781875	55.5481	0.781875	55.5921	0.781875	55.523	0.781875	55.5273	0.781875	55.5132		0.783333	43.4476	0.783125	43.1115	0.783125	43.2921	0.783125
0.783542	55.6495	0.785	55.621	0.785	56.0543	0.785	55.8553	0.783542	55.7091	0.785	55.9352	0.783542	55.7595	0.785	55.7612	0.783542	55.7707	0.785	55.8202	0.783542	55.6454	0.785	55.8822	0.783542	55.831	0.785	55.9054	0.783542	55.891	0.783542	55.7882	0.783542	55.7525	0.783542	55.7942	0.783542	55.7317	0.783542	55.7306	0.783542	55.7189		0.785	43.5943	0.784792	43.205	0.784792	43.415	0.784792
0.785208	55.8545	0.786667	55.8305	0.786667	56.2585	0.786667	56.0623	0.785208	55.9196	0.786667	56.1397	0.785208	55.9676	0.786667	55.966	0.785208	55.9788	0.786667	56.0212	0.785208	55.8558	0.786667	56.0798	0.785208	56.0432	0.786667	56.1074	0.785208	56.0943	0.785208	55.9964	0.785208	55.9563	0.785208	55.9928	0.785208	55.9404	0.785208	55.9291	0.785208	55.9223		0.786667	43.7353	0.786458	43.31	0.786458	43.536	0.786458
0.786875	56.0612	0.788333	56.04	0.788333	56.4577	0.788333	56.2676	0.786875	56.1298	0.788333	56.3411	0.786875	56.174	0.788333	56.1714	0.786875	56.1832	0.788333	56.2212	0.786875	56.0649	0.788333	56.2775	0.786875	56.2534	0.788333	56.307	0.786875	56.2961	0.786875	56.2047	0.786875	56.1586	0.786875	56.1934	0.786875	56.1452	0.786875	56.1258	0.786875	56.1248		0.788333	43.8683	0.788125	43.4352	0.788125	43.6615	0.788125
0.788542	56.2709	0.79	56.2461	0.79	56.6538	0.79	56.4709	0.788542	56.338	0.79	56.5414	0.788542	56.3764	0.79	56.3758	0.788542	56.3844	0.79	56.4181	0.788542	56.2704	0.79	56.4767	0.788542	56.4614	0.79	56.5062	0.788542	56.4939	0.788542	56.4141	0.788542	56.3622	0.788542	56.3989	0.788542	56.3463	0.788542	56.3217	0.788542	56.3281		0.79	43.9892	0.789792	43.5646	0.789792	43.7908	0.789792
0.790208	56.4812	0.791667	56.446	0.791667	56.8509	0.791667	56.6745	0.790208	56.5451	0.791667	56.7412	0.790208	56.5768	0.791667	56.5811	0.790208	56.5854	0.791667	56.6151	0.790208	56.4726	0.791667	56.6782	0.790208	56.6679	0.791667	56.707	0.790208	56.6877	0.790208	56.6221	0.790208	56.5684	0.790208	56.606	0.790208	56.5448	0.790208	56.5193	0.790208	56.534		0.791667	44.0979	0.791458	43.6873	0.791458	43.9125	0.791458
0.791875	56.6906	0.793333	56.6413	0.793333	57.0498	0.793333	56.8793	0.791875	56.7518	0.793333	56.9386	0.791875	56.7777	0.793333	56.7859	0.791875	56.7873	0.793333	56.8152	0.791875	56.6698	0.793333	56.8841	0.791875	56.8751	0.793333	56.9119	0.791875	56.8806	0.791875	56.8269	0.791875	56.7756	0.791875	56.8121	0.791875	56.7412	0.791875	56.7194	0.791875	56.74		0.793333	44.1958	0.793125	43.8083	0.793125	44.0243	0.793125
0.793542	56.8994	0.795	56.8377	0.795	57.2486	0.795	57.0843	0.793542	56.957	0.795	57.1363	0.793542	56.9812	0.795	56.9884	0.793542	56.9899	0.795	57.0198	0.793542	56.8655	0.795	57.0946	0.793542	57.0816	0.795	57.1219	0.793542	57.0745	0.793542	57.0326	0.793542	56.9803	0.793542	57.0176	0.793542	56.9354	0.793542	56.921	0.793542	56.9456		0.795	44.287	0.794792	43.9343	0.794792	44.1314	0.794792
0.795208	57.1057	0.796667	57.0376	0.796667	57.4458	0.796667	57.288	0.795208	57.1601	0.796667	57.3358	0.795208	57.1877	0.796667	57.1906	0.795208	57.1958	0.796667	57.2266	0.795208	57.0597	0.796667	57.3081	0.795208	57.2863	0.796667	57.3351	0.795208	57.2717	0.795208	57.2411	0.795208	57.1828	0.795208	57.2234	0.795208	57.1294	0.795208	57.1224	0.795208	57.1497		0.796667	44.3675	0.796458	44.0627	0.796458	44.2362	0.796458
0.796875	57.3122	0.798333	57.2411	0.798333	57.6422	0.798333	57.4898	0.796875	57.3606	0.798333	57.5378	0.796875	57.3949	0.798333	57.3923	0.796875	57.403	0.798333	57.4353	0.796875	57.253	0.798333	57.5215	0.796875	57.4899	0.798333	57.5479	0.796875	57.4728	0.796875	57.451	0.796875	57.3858	0.796875	57.4268	0.796875	57.3252	0.796875	57.3232	0.796875	57.352		0.798333	44.4399	0.798125	44.181	0.798125	44.344	0.798125
0.798542	57.5167	0.8	57.4456	0.8	57.838	0.8	57.6901	0.798542	57.5581	0.8	57.7403	0.798542	57.6003	0.8	57.5956	0.798542	57.6094	0.8	57.647	0.798542	57.4486	0.8	57.7316	0.798542	57.6917	0.8	57.7592	0.798542	57.6775	0.798542	57.6576	0.798542	57.5899	0.798542	57.6247	0.798542	57.524	0.798542	57.5217	0.798542	57.5535		0.8	44.5101	0.799792	44.3001	0.799792	44.4549	0.799792
0.800208	57.7181	0.801667	57.6504	0.801667	58.0317	0.801667	57.8894	0.800208	57.7526	0.801667	57.9433	0.800208	57.8032	0.801667	57.7972	0.800208	57.8117	0.801667	57.8578	0.800208	57.6465	0.801667	57.936	0.800208	57.8934	0.801667	57.9698	0.800208	57.8831	0.800208	57.859	0.800208	57.7946	0.800208	57.8182	0.800208	57.725	0.800208	57.7168	0.800208	57.7536		0.801667	44.5859	0.801458	44.4258	0.801458	44.5636	0.801458
0.801875	57.9145	0.803333	57.8557	0.803333	58.2249	0.803333	58.087	0.801875	57.9465	0.803333	58.1487	0.801875	58.0028	0.803333	57.9969	0.801875	58.012	0.803333	58.0649	0.801875	57.8445	0.803333	58.1339	0.801875	58.0948	0.803333	58.1776	0.801875	58.0859	0.801875	58.0591	0.801875	57.9997	0.801875	58.008	0.801875	57.928	0.801875	57.9087	0.801875	57.9513		0.803333	44.672	0.803125	44.5503	0.803125	44.6634	0.803125
0.803542	58.108	0.805	58.0594	0.805	58.4193	0.805	58.2844	0.803542	58.1412	0.805	58.3528	0.803542	58.1992	0.805	58.1921	0.803542	58.2132	0.805	58.268	0.803542	58.0396	0.805	58.3271	0.803542	58.2971	0.805	58.3818	0.803542	58.2867	0.803542	58.2573	0.803542	58.206	0.803542	58.1937	0.803542	58.1314	0.803542	58.1004	0.803542	58.1468		0.805	44.7697	0.804792	44.6612	0.804792	44.7627	0.804792
0.805208	58.3035	0.806667	58.2616	0.806667	58.6136	0.806667	58.4825	0.805208	58.336	0.806667	58.5521	0.805208	58.3936	0.806667	58.3832	0.805208	58.4133	0.806667	58.4678	0.805208	58.2322	0.806667	58.5206	0.805208	58.4985	0.806667	58.5832	0.805208	58.4858	0.805208	58.453	0.805208	58.4132	0.805208	58.3778	0.805208	58.3334	0.805208	58.2953	0.805208	58.3436		0.806667	44.8798	0.806458	44.7555	0.806458	44.8663	0.806458
0.806875	58.5025	0.808333	58.4617	0.808333	58.8096	0.808333	58.6816	0.806875	58.5309	0.808333	58.7457	0.806875	58.5877	0.808333	58.5744	0.806875	58.6129	0.808333	58.6639	0.806875	58.4261	0.808333	58.7159	0.806875	58.6994	0.808333	58.7844	0.806875	58.6819	0.806875	58.6446	0.806875	58.6189	0.806875	58.5645	0.806875	58.5335	0.806875	58.4926	0.806875	58.5437		0.808333	44.9977	0.808125	44.8511	0.808125	44.9654	0.808125
0.808542	58.7047	0.81	58.6598	0.81	59.0075	0.81	58.8794	0.808542	58.7282	0.81	58.9371	0.808542	58.7829	0.81	58.7676	0.808542	58.8123	0.81	58.8571	0.808542	58.6192	0.81	58.9154	0.808542	58.9004	0.81	58.9844	0.808542	58.8749	0.808542	58.8342	0.808542	58.8225	0.808542	58.7558	0.808542	58.7302	0.808542	58.6933	0.808542	58.7476		0.81	45.1157	0.809792	44.9506	0.809792	45.0579	0.809792
0.810208	58.909	0.811667	58.8552	0.811667	59.2074	0.811667	59.0759	0.810208	58.928	0.811667	59.1277	0.810208	58.979	0.811667	58.9644	0.810208	59.0115	0.811667	59.0523	0.810208	58.8121	0.811667	59.1176	0.810208	59.1019	0.811667	59.1818	0.810208	59.066	0.810208	59.027	0.810208	59.0263	0.810208	58.9495	0.810208	58.9249	0.810208	58.8966	0.810208	58.9533		0.811667	45.2324	0.811458	45.0499	0.811458	45.1614	0.811458
0.811875	59.115	0.813333	59.0495	0.813333	59.406	0.813333	59.2722	0.811875	59.127	0.813333	59.3173	0.811875	59.1742	0.813333	59.1647	0.811875	59.2094	0.813333	59.2532	0.811875	59.0066	0.813333	59.3197	0.811875	59.301	0.813333	59.3782	0.811875	59.2593	0.811875	59.223	0.811875	59.2304	0.811875	59.1449	0.811875	59.1183	0.811875	59.1031	0.811875	59.16		0.813333	45.346	0.813125	45.1504	0.813125	45.2852	0.813125
0.813542	59.3217	0.815	59.2456	0.815	59.6038	0.815	59.4679	0.813542	59.3253	0.815	59.5085	0.813542	59.3694	0.815	59.3713	0.813542	59.4032	0.815	59.4594	0.813542	59.2043	0.815	59.5206	0.813542	59.4971	0.815	59.5761	0.813542	59.4553	0.813542	59.4209	0.813542	59.4341	0.813542	59.3444	0.813542	59.3122	0.813542	59.3106	0.813542	59.3653		0.815	45.4586	0.814792	45.2524	0.814792	45.4166	0.814792
0.815208	59.5272	0.816667	59.4444	0.816667	59.8038	0.816667	59.6648	0.815208	59.5245	0.816667	59.7066	0.815208	59.5652	0.816667	59.5813	0.815208	59.5963	0.816667	59.6665	0.815208	59.4033	0.816667	59.7194	0.815208	59.6959	0.816667	59.7768	0.815208	59.6524	0.815208	59.6194	0.815208	59.6367	0.815208	59.5487	0.815208	59.5074	0.815208	59.5153	0.815208	59.5697		0.816667	45.5719	0.816458	45.3593	0.816458	45.5441	0.816458
0.816875	59.7282	0.818333	59.6449	0.818333	60.0055	0.818333	59.8622	0.816875	59.726	0.818333	59.9145	0.816875	59.7635	0.818333	59.7904	0.816875	59.7893	0.818333	59.8726	0.816875	59.6012	0.818333	59.9167	0.816875	59.8984	0.818333	59.9805	0.816875	59.851	0.816875	59.8191	0.816875	59.8391	0.816875	59.7537	0.816875	59.7071	0.816875	59.7154	0.816875	59.7735		0.818333	45.6911	0.818125	45.466	0.818125	45.6726	0.818125
0.818542	59.9256	0.82	59.8475	0.82	60.2081	0.82	60.0624	0.818542	59.9296	0.82	60.1278	0.818542	59.9647	0.82	59.9951	0.818542	59.9844	0.82	60.0772	0.818542	59.8002	0.82	60.1134	0.818542	60.1038	0.82	60.1875	0.818542	60.0532	0.818542	60.0228	0.818542	60.0401	0.818542	59.9567	0.818542	59.913	0.818542	59.9116	0.818542	59.9772		0.82	45.8176	0.819792	45.5752	0.819792	45.8041	0.819792
0.820208	60.1237	0.821667	60.0543	0.821667	60.4097	0.821667	60.2658	0.820208	60.1356	0.821667	60.3412	0.820208	60.1658	0.821667	60.1985	0.820208	60.1836	0.821667	60.2822	0.820208	60.0029	0.821667	60.3117	0.820208	60.3092	0.821667	60.3959	0.820208	60.2614	0.820208	60.2277	0.820208	60.2378	0.820208	60.159	0.820208	60.1223	0.820208	60.1064	0.820208	60.1805		0.821667	45.9362	0.821458	45.6877	0.821458	45.9287	0.821458
0.821875	60.3249	0.823333	60.265	0.823333	60.614	0.823333	60.4741	0.821875	60.3446	0.823333	60.5513	0.821875	60.3688	0.823333	60.4004	0.821875	60.3866	0.823333	60.4882	0.821875	60.2078	0.823333	60.5133	0.821875	60.5143	0.823333	60.6055	0.821875	60.473	0.821875	60.432	0.821875	60.4334	0.821875	60.3615	0.821875	60.3318	0.821875	60.3025	0.821875	60.3837		0.823333	46.0475	0.823125	45.8041	0.823125	46.0447	0.823125
0.823542	60.5298	0.825	60.4745	0.825	60.8221	0.825	60.6854	0.823542	60.552	0.825	60.7588	0.823542	60.573	0.825	60.5993	0.823542	60.5951	0.825	60.6953	0.823542	60.413	0.825	60.7198	0.823542	60.7176	0.825	60.8144	0.823542	60.6851	0.823542	60.6366	0.823542	60.6317	0.823542	60.5642	0.823542	60.5408	0.823542	60.5006	0.823542	60.5893		0.825	46.1573	0.824792	45.926	0.824792	46.1644	0.824792
0.825208	60.7378	0.826667	60.68	0.826667	61.0339	0.826667	60.8952	0.825208	60.756	0.826667	60.9622	0.825208	60.7802	0.826667	60.7961	0.825208	60.8049	0.826667	60.9043	0.825208	60.6194	0.826667	60.9298	0.825208	60.9177	0.826667	61.0241	0.825208	60.8986	0.825208	60.8405	0.825208	60.8326	0.825208	60.7665	0.825208	60.7505	0.825208	60.7033	0.825208	60.7971		0.826667	46.2689	0.826458	46.0508	0.826458	46.2937	0.826458
0.826875	60.9507	0.828333	60.8842	0.828333	61.2466	0.828333	61.1045	0.826875	60.9587	0.828333	61.1627	0.826875	60.9893	0.828333	60.9946	0.826875	61.0168	0.828333	61.1151	0.826875	60.8266	0.828333	61.1435	0.826875	61.1167	0.828333	61.2348	0.826875	61.1133	0.826875	61.0451	0.826875	61.0344	0.826875	60.9716	0.826875	60.9586	0.826875	60.911	0.826875	61.0068		0.828333	46.3714	0.828125	46.1746	0.828125	46.4204	0.828125
0.828542	61.1666	0.83	61.0891	0.83	61.4602	0.83	61.3131	0.828542	61.1636	0.83	61.3639	0.828542	61.1995	0.83	61.1993	0.828542	61.23	0.83	61.3275	0.828542	61.032	0.83	61.3589	0.828542	61.3179	0.83	61.4442	0.828542	61.329	0.828542	61.2496	0.828542	61.2385	0.828542	61.181	0.828542	61.1645	0.828542	61.1237	0.828542	61.2174		0.83	46.4656	0.829792	46.2968	0.829792	46.5372	0.829792
0.830208	61.3806	0.831667	61.295	0.831667	61.6757	0.831667	61.5201	0.830208	61.3718	0.831667	61.5689	0.830208	61.4112	0.831667	61.4086	0.830208	61.4428	0.831667	61.5389	0.830208	61.2328	0.831667	61.5743	0.830208	61.5219	0.831667	61.6538	0.830208	61.5437	0.830208	61.4576	0.830208	61.4459	0.830208	61.3931	0.830208	61.3708	0.830208	61.3395	0.830208	61.4277		0.831667	46.5706	0.831458	46.425	0.831458	46.6505	0.831458
0.831875	61.5908	0.833333	61.5018	0.833333	61.8899	0.833333	61.7244	0.831875	61.5807	0.833333	61.7775	0.831875	61.6224	0.833333	61.6181	0.831875	61.6524	0.833333	61.7461	0.831875	61.4347	0.833333	61.7894	0.831875	61.7305	0.833333	61.863	0.831875	61.7579	0.831875	61.6678	0.831875	61.656	0.831875	61.6066	0.831875	61.5783	0.831875	61.5524	0.831875	61.6366		0.833333	46.6914	0.833125	46.5619	0.833125	46.7668	0.833125
0.833542	61.7997	0.835	61.7114	0.835	62.1013	0.835	61.9285	0.833542	61.7907	0.835	61.986	0.833542	61.833	0.835	61.8264	0.833542	61.8582	0.835	61.9524	0.833542	61.6392	0.835	62.0037	0.833542	61.9435	0.835	62.0759	0.833542	61.9754	0.833542	61.878	0.833542	61.8657	0.833542	61.8202	0.833542	61.7863	0.833542	61.7606	0.833542	61.8441		0.835	46.8173	0.834792	46.7028	0.834792	46.8793	0.834792
0.835208	62.0084	0.836667	61.9226	0.836667	62.3117	0.836667	62.1341	0.835208	62.0009	0.836667	62.1951	0.835208	62.0433	0.836667	62.0348	0.835208	62.0627	0.836667	62.1612	0.835208	61.8447	0.836667	62.2173	0.835208	62.1573	0.836667	62.2895	0.835208	62.1941	0.835208	62.0885	0.835208	62.0748	0.835208	62.0343	0.835208	61.9942	0.835208	61.966	0.835208	62.052		0.836667	46.9356	0.836458	46.8393	0.836458	46.9809	0.836458
0.836875	62.2148	0.838333	62.132	0.838333	62.5239	0.838333	62.3415	0.836875	62.2114	0.838333	62.4061	0.836875	62.2526	0.838333	62.2442	0.836875	62.2667	0.838333	62.3758	0.836875	62.052	0.838333	62.4303	0.836875	62.3709	0.838333	62.5015	0.836875	62.4128	0.836875	62.2999	0.836875	62.2831	0.836875	62.2462	0.836875	62.2039	0.836875	62.1712	0.836875	62.2599		0.838333	47.0504	0.838125	46.9709	0.838125	47.0763	0.838125
0.838542	62.4189	0.84	62.3386	0.84	62.7368	0.84	62.553	0.838542	62.4223	0.84	62.6164	0.838542	62.4615	0.84	62.4524	0.838542	62.4721	0.84	62.5921	0.838542	62.2624	0.84	62.6428	0.838542	62.5839	0.84	62.7142	0.838542	62.6286	0.838542	62.5123	0.838542	62.4899	0.838542	62.455	0.838542	62.4141	0.838542	62.3779	0.838542	62.4669		0.84	47.1707	0.839792	47.1008	0.839792	47.1741	0.839792
0.840208	62.6236	0.841667	62.5431	0.841667	62.9494	0.841667	62.7684	0.840208	62.6323	0.841667	62.8245	0.840208	62.6719	0.841667	62.6604	0.840208	62.6797	0.841667	62.8083	0.840208	62.4776	0.841667	62.8557	0.840208	62.7986	0.841667	62.9293	0.840208	62.8423	0.840208	62.724	0.840208	62.6957	0.840208	62.6636	0.840208	62.6217	0.840208	62.5865	0.840208	62.6729		0.841667	47.2923	0.841458	47.2242	0.841458	47.274	0.841458
0.841875	62.8344	0.843333	62.7475	0.843333	63.1631	0.843333	62.9863	0.841875	62.8419	0.843333	63.0334	0.841875	62.8875	0.843333	62.8726	0.841875	62.8911	0.843333	63.0252	0.841875	62.69	0.843333	63.0695	0.841875	63.0134	0.843333	63.1464	0.841875	63.054	0.841875	62.9375	0.841875	62.9018	0.841875	62.8744	0.841875	62.8269	0.841875	62.7986	0.841875	62.8813		0.843333	47.4098	0.843125	47.3362	0.843125	47.3723	0.843125
0.843542	63.0482	0.845	62.9541	0.845	63.378	0.845	63.2064	0.843542	63.0512	0.845	63.2483	0.843542	63.1064	0.845	63.0874	0.843542	63.1041	0.845	63.2419	0.843542	62.8987	0.845	63.2838	0.843542	63.2288	0.845	63.3598	0.843542	63.2617	0.843542	63.153	0.843542	63.1087	0.843542	63.0901	0.843542	63.0347	0.843542	63.0144	0.843542	63.0929		0.845	47.5198	0.844792	47.4359	0.844792	47.4739	0.844792
0.845208	63.2634	0.846667	63.1634	0.846667	63.5921	0.846667	63.4311	0.845208	63.2632	0.846667	63.4673	0.845208	63.323	0.846667	63.3018	0.845208	63.318	0.846667	63.4575	0.845208	63.1062	0.846667	63.4992	0.845208	63.4468	0.846667	63.5719	0.845208	63.4667	0.845208	63.368	0.845208	63.318	0.845208	63.3064	0.845208	63.2466	0.845208	63.23	0.845208	63.3048		0.846667	47.6331	0.846458	47.5372	0.846458	47.5851	0.846458
0.846875	63.4773	0.848333	63.3747	0.848333	63.8084	0.848333	63.6571	0.846875	63.4777	0.848333	63.6861	0.846875	63.5373	0.848333	63.5156	0.846875	63.5318	0.848333	63.6707	0.846875	63.3138	0.848333	63.7166	0.846875	63.6661	0.848333	63.7888	0.846875	63.6711	0.846875	63.5804	0.846875	63.5314	0.846875	63.5219	0.846875	63.4595	0.846875	63.4446	0.846875	63.5167		0.848333	47.7564	0.848125	47.6477	0.848125	47.7119	0.848125
0.848542	63.6902	0.85	63.5877	0.85	64.0302	0.85	63.8823	0.848542	63.6928	0.85	63.9079	0.848542	63.7534	0.85	63.7355	0.848542	63.7434	0.85	63.888	0.848542	63.5217	0.85	63.9375	0.848542	63.8844	0.85	64.0146	0.848542	63.8791	0.848542	63.7914	0.848542	63.7479	0.848542	63.7372	0.848542	63.6737	0.848542	63.6576	0.848542	63.7305		0.85	47.8779	0.849792	47.7602	0.849792	47.8478	0.849792
0.850208	63.9025	0.851667	63.8083	0.851667	64.2629	0.851667	64.1079	0.850208	63.9087	0.851667	64.1398	0.850208	63.9722	0.851667	63.9649	0.850208	63.9543	0.851667	64.1131	0.850208	63.7306	0.851667	64.1631	0.850208	64.1005	0.851667	64.2502	0.850208	64.0934	0.850208	64.0028	0.850208	63.966	0.850208	63.9549	0.850208	63.8914	0.850208	63.8701	0.850208	63.9497		0.851667	47.9939	0.851458	47.8706	0.851458	47.9844	0.851458
0.851875	64.1119	0.853333	64.041	0.853333	64.5072	0.853333	64.3388	0.851875	64.1311	0.853333	64.3816	0.851875	64.1935	0.853333	64.2033	0.851875	64.1681	0.853333	64.3479	0.851875	63.9454	0.853333	64.3941	0.851875	64.3181	0.853333	64.4978	0.851875	64.3163	0.851875	64.2159	0.851875	64.1854	0.851875	64.1776	0.851875	64.1178	0.851875	64.0871	0.851875	64.1731		0.853333	48.1041	0.853125	47.9793	0.853125	48.1182	0.853125
0.853542	64.3194	0.855	64.2854	0.855	64.7642	0.855	64.577	0.853542	64.3659	0.855	64.6279	0.853542	64.4185	0.855	64.4522	0.853542	64.3884	0.855	64.5901	0.853542	64.171	0.855	64.6317	0.853542	64.5401	0.855	64.7605	0.853542	64.5477	0.853542	64.4337	0.853542	64.4106	0.853542	64.4054	0.853542	64.3494	0.853542	64.3137	0.853542	64.3985		0.855	48.2201	0.854792	48.0919	0.854792	48.2505	0.854792
0.855208	64.525	0.856667	64.5413	0.856667	65.0313	0.856667	64.8228	0.855208	64.6123	0.856667	64.8771	0.855208	64.6512	0.856667	64.7103	0.855208	64.6166	0.856667	64.8377	0.855208	64.4054	0.856667	64.8758	0.855208	64.7673	0.856667	65.0339	0.855208	64.788	0.855208	64.6622	0.855208	64.6432	0.855208	64.6406	0.855208	64.5854	0.855208	64.5526	0.855208	64.6284		0.856667	48.3434	0.856458	48.2046	0.856458	48.3871	0.856458
0.856875	64.7321	0.858333	64.8092	0.858333	65.3026	0.858333	65.0762	0.856875	64.8625	0.858333	65.1297	0.856875	64.8917	0.858333	64.9721	0.856875	64.8522	0.858333	65.0889	0.856875	64.6471	0.858333	65.1227	0.856875	65.0015	0.858333	65.3085	0.856875	65.0381	0.856875	64.9025	0.856875	64.8823	0.856875	64.8849	0.856875	64.8275	0.856875	64.8014	0.856875	64.8652		0.858333	48.4675	0.858125	48.3101	0.858125	48.5257	0.858125
0.858542	64.9426	0.86	65.0882	0.86	65.5716	0.86	65.3316	0.858542	65.1105	0.86	65.3818	0.858542	65.1349	0.86	65.227	0.858542	65.0949	0.86	65.3399	0.858542	64.8929	0.86	65.369	0.858542	65.2444	0.86	65.5759	0.858542	65.2952	0.858542	65.1515	0.858542	65.1273	0.858542	65.136	0.858542	65.075	0.858542	65.0551	0.858542	65.1092		0.86	48.5958	0.859792	48.4133	0.859792	48.6624	0.859792
0.860208	65.1578	0.861667	65.3679	0.861667	65.8309	0.861667	65.5822	0.860208	65.3554	0.861667	65.626	0.860208	65.3779	0.861667	65.4676	0.860208	65.3404	0.861667	65.5833	0.860208	65.1407	0.861667	65.6104	0.860208	65.4951	0.861667	65.8314	0.860208	65.5541	0.860208	65.4044	0.860208	65.3766	0.860208	65.3921	0.860208	65.3272	0.860208	65.3124	0.860208	65.3569		0.861667	48.7256	0.861458	48.5224	0.861458	48.7972	0.861458
0.861875	65.3761	0.863333	65.6389	0.863333	66.0733	0.863333	65.8204	0.861875	65.5944	0.863333	65.8613	0.861875	65.6184	0.863333	65.6933	0.861875	65.5829	0.863333	65.8118	0.861875	65.3881	0.863333	65.8452	0.861875	65.7473	0.863333	66.0711	0.861875	65.81	0.861875	65.6557	0.861875	65.6278	0.861875	65.6487	0.861875	65.5785	0.861875	65.5675	0.861875	65.6042		0.863333	48.8583	0.863125	48.644	0.863125	48.9274	0.863125
0.863542	65.5935	0.865	65.8965	0.865	66.2942	0.865	66.0434	0.863542	65.8222	0.865	66.0875	0.863542	65.8549	0.865	65.9074	0.863542	65.8173	0.865	66.0244	0.863542	65.6269	0.865	66.0705	0.863542	65.9926	0.865	66.2904	0.863542	66.0605	0.863542	65.8993	0.863542	65.8736	0.863542	65.9014	0.863542	65.8269	0.863542	65.8125	0.863542	65.8485		0.865	48.9848	0.864792	48.7805	0.864792	49.0504	0.864792
0.865208	65.8067	0.866667	66.1409	0.866667	66.4937	0.866667	66.2494	0.865208	66.0361	0.866667	66.3046	0.865208	66.0836	0.866667	66.1125	0.865208	66.042	0.866667	66.2234	0.865208	65.8536	0.866667	66.2823	0.865208	66.2268	0.866667	66.4883	0.865208	66.301	0.865208	66.1307	0.865208	66.1076	0.865208	66.1434	0.865208	66.0672	0.865208	66.0441	0.865208	66.0845		0.866667	49.1039	0.866458	48.9254	0.866458	49.1636	0.866458
0.866875	66.0188	0.868333	66.3705	0.868333	66.6753	0.868333	66.4412	0.866875	66.2407	0.868333	66.5106	0.866875	66.3013	0.868333	66.3111	0.866875	66.2584	0.868333	66.4121	0.866875	66.065	0.868333	66.4801	0.866875	66.4496	0.868333	66.6693	0.866875	66.5261	0.866875	66.3482	0.866875	66.3283	0.866875	66.3717	0.866875	66.2957	0.866875	66.263	0.866875	66.3091		0.868333	49.2198	0.868125	49.0717	0.868125	49.266	0.868125
0.868542	66.2335	0.87	66.5828	0.87	66.846	0.87	66.6253	0.868542	66.44	0.87	66.7098	0.868542	66.5089	0.87	66.5061	0.868542	66.4652	0.87	66.5938	0.868542	66.2654	0.87	66.6694	0.868542	66.6604	0.87	66.8394	0.868542	66.7342	0.868542	66.554	0.868542	66.5355	0.868542	66.5869	0.868542	66.5129	0.868542	66.4726	0.868542	66.5193		0.87	49.3376	0.869792	49.2089	0.869792	49.3606	0.869792
0.870208	66.4501	0.871667	66.7766	0.871667	67.0092	0.871667	66.8068	0.870208	66.6341	0.871667	66.9042	0.870208	66.7101	0.871667	66.6993	0.870208	66.6619	0.871667	66.7759	0.870208	66.4575	0.871667	66.8561	0.870208	66.8583	0.871667	67.0031	0.870208	66.9274	0.870208	66.7491	0.870208	66.7304	0.870208	66.7891	0.870208	66.7198	0.870208	66.6711	0.870208	66.7169		0.871667	49.4558	0.871458	49.3338	0.871458	49.4575	0.871458
0.871875	66.6655	0.873333	66.9551	0.873333	67.1721	0.873333	66.9887	0.871875	66.82	0.873333	67.0958	0.871875	66.9065	0.873333	66.8932	0.871875	66.85	0.873333	66.9649	0.871875	66.644	0.873333	67.0411	0.871875	67.0454	0.873333	67.1638	0.871875	67.1085	0.871875	66.9368	0.871875	66.9147	0.871875	66.9803	0.871875	66.916	0.871875	66.8605	0.871875	66.9053		0.873333	49.5703	0.873125	49.4539	0.873125	49.5735	0.873125
0.873542	66.8821	0.875	67.1231	0.875	67.3411	0.875	67.1735	0.873542	67.0014	0.875	67.2873	0.873542	67.0974	0.875	67.0847	0.873542	67.035	0.875	67.1598	0.873542	66.8278	0.875	67.2262	0.873542	67.2293	0.875	67.326	0.873542	67.2803	0.873542	67.1216	0.873542	67.0936	0.873542	67.1611	0.873542	67.1052	0.873542	67.0472	0.873542	67.0889		0.875	49.6854	0.874792	49.5693	0.874792	49.7089	0.874792
0.875208	67.1039	0.876667	67.2863	0.876667	67.5206	0.876667	67.365	0.875208	67.1818	0.876667	67.4801	0.875208	67.2841	0.876667	67.2759	0.875208	67.2207	0.876667	67.3583	0.875208	67.0128	0.876667	67.4153	0.875208	67.4136	0.876667	67.4967	0.875208	67.449	0.875208	67.3064	0.875208	67.2729	0.875208	67.3386	0.875208	67.2921	0.875208	67.2344	0.875208	67.2717		0.876667	49.8073	0.876458	49.6832	0.876458	49.8507	0.876458
0.876875	67.3277	0.878333	67.4496	0.878333	67.7098	0.878333	67.5627	0.876875	67.3666	0.878333	67.6752	0.876875	67.4722	0.878333	67.4699	0.876875	67.4073	0.878333	67.5591	0.876875	67.2038	0.878333	67.6123	0.876875	67.6002	0.878333	67.6781	0.876875	67.6195	0.876875	67.4935	0.876875	67.4525	0.876875	67.5183	0.876875	67.4814	0.876875	67.4223	0.876875	67.4577		0.878333	49.9426	0.878125	49.8023	0.878125	49.9904	0.878125
0.878542	67.5461	0.88	67.619	0.88	67.9061	0.88	67.7629	0.878542	67.5581	0.88	67.8698	0.878542	67.6641	0.88	67.6662	0.878542	67.5965	0.88	67.7625	0.878542	67.4011	0.88	67.8152	0.878542	67.7899	0.88	67.8676	0.878542	67.7968	0.878542	67.6832	0.878542	67.6351	0.878542	67.7064	0.878542	67.6727	0.878542	67.6108	0.878542	67.649		0.88	50.0848	0.879792	49.9329	0.879792	50.1302	0.879792
0.880208	67.7583	0.881667	67.8014	0.881667	68.1097	0.881667	67.9662	0.880208	67.756	0.881667	68.0683	0.880208	67.8599	0.881667	67.8646	0.880208	67.7922	0.881667	67.9664	0.880208	67.6032	0.881667	68.0227	0.880208	67.9837	0.881667	68.0623	0.880208	67.9836	0.880208	67.8777	0.880208	67.8249	0.880208	67.9036	0.880208	67.8648	0.880208	67.8042	0.880208	67.8439		0.881667	50.2276	0.881458	50.0676	0.881458	50.2707	0.881458
0.881875	67.9715	0.883333	67.9965	0.883333	68.3185	0.883333	68.1744	0.881875	67.96	0.883333	68.2737	0.881875	68.0582	0.883333	68.0638	0.881875	67.9941	0.883333	68.1705	0.881875	67.807	0.883333	68.2356	0.881875	68.1808	0.883333	68.261	0.881875	68.1811	0.881875	68.0774	0.881875	68.0231	0.881875	68.1069	0.881875	68.0604	0.881875	68.0035	0.881875	68.0409		0.883333	50.3713	0.883125	50.1925	0.883125	50.3998	0.883125
0.883542	68.1878	0.885	68.2015	0.885	68.5297	0.885	68.3848	0.883542	68.166	0.885	68.485	0.883542	68.2609	0.885	68.268	0.883542	68.2009	0.885	68.3782	0.883542	68.0139	0.885	68.4547	0.883542	68.3797	0.885	68.464	0.883542	68.3861	0.883542	68.2801	0.883542	68.2281	0.883542	68.3153	0.883542	68.2588	0.883542	68.2066	0.883542	68.2404		0.885	50.5194	0.884792	50.3098	0.884792	50.5129	0.884792
0.885208	68.4057	0.886667	68.4107	0.886667	68.7424	0.886667	68.5945	0.885208	68.3742	0.886667	68.6989	0.885208	68.4692	0.886667	68.4754	0.885208	68.4099	0.886667	68.5923	0.885208	68.2237	0.886667	68.6796	0.885208	68.5803	0.886667	68.6692	0.885208	68.5954	0.885208	68.4846	0.885208	68.4377	0.885208	68.5274	0.885208	68.4599	0.885208	68.4135	0.885208	68.4447		0.886667	50.6689	0.886458	50.4275	0.886458	50.6198	0.886458
0.886875	68.6231	0.888333	68.6237	0.888333	68.9587	0.888333	68.8045	0.886875	68.5839	0.888333	68.915	0.886875	68.6814	0.888333	68.6836	0.886875	68.6204	0.888333	68.8111	0.886875	68.4363	0.888333	68.9066	0.886875	68.7814	0.888333	68.8767	0.886875	68.8076	0.886875	68.692	0.886875	68.6539	0.886875	68.7424	0.886875	68.6629	0.886875	68.624	0.886875	68.6524		0.888333	50.8078	0.888125	50.548	0.888125	50.7311	0.888125
0.888542	68.8433	0.89	68.8392	0.89	69.1777	0.89	69.0188	0.888542	68.7969	0.89	69.1336	0.888542	68.8962	0.89	68.8968	0.888542	68.8334	0.89	69.0301	0.888542	68.6499	0.89	69.1318	0.888542	68.9835	0.89	69.0886	0.888542	69.0222	0.888542	68.9032	0.888542	68.8752	0.888542	68.9566	0.888542	68.8684	0.888542	68.8369	0.888542	68.8636		0.89	50.9347	0.889792	50.6728	0.889792	50.855	0.889792
0.890208	69.066	0.891667	69.0573	0.891667	69.3968	0.891667	69.2363	0.890208	69.0125	0.891667	69.3518	0.890208	69.1141	0.891667	69.1185	0.890208	69.0476	0.891667	69.2491	0.890208	68.8632	0.891667	69.3548	0.890208	69.1882	0.891667	69.3068	0.890208	69.2369	0.890208	69.1167	0.890208	69.0979	0.890208	69.1701	0.890208	69.0788	0.890208	69.0507	0.890208	69.0789		0.891667	51.0637	0.891458	50.8063	0.891458	50.9865	0.891458
0.891875	69.2857	0.893333	69.2774	0.893333	69.6144	0.893333	69.4566	0.891875	69.2296	0.893333	69.5673	0.891875	69.3345	0.893333	69.3473	0.891875	69.2651	0.893333	69.468	0.891875	69.0769	0.893333	69.5774	0.891875	69.3987	0.893333	69.5295	0.891875	69.4506	0.891875	69.3315	0.891875	69.321	0.891875	69.3852	0.891875	69.2924	0.891875	69.2656	0.891875	69.2976		0.893333	51.2029	0.893125	50.9444	0.893125	51.1207	0.893125
0.893542	69.5015	0.895	69.4997	0.895	69.8324	0.895	69.6813	0.893542	69.4501	0.895	69.7846	0.893542	69.5584	0.895	69.5757	0.893542	69.484	0.895	69.6862	0.893542	69.2908	0.895	69.8014	0.893542	69.6145	0.895	69.7541	0.893542	69.6666	0.893542	69.5489	0.893542	69.5454	0.893542	69.6042	0.893542	69.5077	0.893542	69.4839	0.893542	69.5182		0.895	51.3445	0.894792	51.0744	0.894792	51.2578	0.894792
0.895208	69.7172	0.896667	69.7261	0.896667	70.0528	0.896667	69.9089	0.895208	69.6737	0.896667	70.011	0.895208	69.787	0.896667	69.8029	0.895208	69.7051	0.896667	69.9019	0.895208	69.5062	0.896667	70.0238	0.895208	69.8358	0.896667	69.981	0.895208	69.8855	0.895208	69.769	0.895208	69.77	0.895208	69.8272	0.895208	69.7252	0.895208	69.7057	0.895208	69.7378		0.896667	51.4733	0.896458	51.1912	0.896458	51.3949	0.896458
0.896875	69.937	0.898333	69.9569	0.898333	70.2744	0.898333	70.1367	0.896875	69.8996	0.898333	70.2523	0.896875	70.022	0.898333	70.0301	0.896875	69.9287	0.898333	70.1166	0.896875	69.7229	0.898333	70.2439	0.896875	70.0619	0.898333	70.2077	0.896875	70.1065	0.896875	69.9897	0.896875	69.9919	0.896875	70.0508	0.896875	69.9464	0.896875	69.9304	0.896875	69.9566		0.898333	51.5856	0.898125	51.3039	0.898125	51.5311	0.898125
0.898542	70.159	0.9	70.1892	0.9	70.4942	0.9	70.3648	0.898542	70.1247	0.9	70.5116	0.898542	70.2648	0.9	70.2569	0.898542	70.1547	0.9	70.3319	0.898542	69.9392	0.9	70.4648	0.898542	70.2908	0.9	70.4324	0.898542	70.3272	0.898542	70.2083	0.898542	70.2104	0.898542	70.2724	0.898542	70.1725	0.898542	70.158	0.898542	70.1735		0.9	51.6901	0.899792	51.4164	0.899792	51.6529	0.899792
0.900208	70.3812	0.901667	70.4185	0.901667	70.7126	0.901667	70.5948	0.900208	70.3477	0.901667	70.7886	0.900208	70.5182	0.901667	70.48	0.900208	70.3816	0.901667	70.547	0.900208	70.1544	0.901667	70.6889	0.900208	70.5208	0.901667	70.6525	0.900208	70.55	0.900208	70.4262	0.900208	70.427	0.900208	70.491	0.900208	70.4004	0.900208	70.3878	0.900208	70.3882		0.901667	51.7895	0.901458	51.5246	0.901458	51.7598	0.901458
0.901875	70.6039	0.903333	70.6456	0.903333	70.9333	0.903333	70.8249	0.901875	70.5692	0.903333	71.0781	0.901875	70.7865	0.903333	70.7011	0.901875	70.6074	0.903333	70.7627	0.901875	70.369	0.903333	70.9142	0.901875	70.7493	0.903333	70.8717	0.901875	70.7747	0.901875	70.6441	0.901875	70.6433	0.901875	70.7082	0.901875	70.629	0.901875	70.6197	0.901875	70.6025		0.903333	51.879	0.903125	51.628	0.903125	51.8676	0.903125
0.903542	70.8272	0.905	70.8736	0.905	71.1548	0.905	71.0512	0.903542	70.7896	0.905	71.3732	0.903542	71.0678	0.905	70.926	0.903542	70.834	0.905	70.9804	0.903542	70.5836	0.905	71.1395	0.903542	70.9771	0.905	71.0926	0.903542	70.9992	0.903542	70.8632	0.903542	70.8584	0.903542	70.9251	0.903542	70.8605	0.903542	70.8522	0.903542	70.8192		0.905	51.9648	0.904792	51.7371	0.904792	51.9859	0.904792
0.905208	71.0489	0.906667	71.1017	0.906667	71.3737	0.906667	71.2759	0.905208	71.0095	0.906667	71.6637	0.905208	71.3543	0.906667	71.1554	0.905208	71.0614	0.906667	71.2003	0.905208	70.7996	0.906667	71.3657	0.905208	71.204	0.906667	71.3136	0.905208	71.2233	0.905208	71.0828	0.905208	71.0743	0.905208	71.1418	0.905208	71.0951	0.905208	71.0832	0.905208	71.0411		0.906667	52.0605	0.906458	51.8586	0.906458	52.1143	0.906458
0.906875	71.2684	0.908333	71.327	0.908333	71.5877	0.908333	71.502	0.906875	71.2281	0.908333	71.9372	0.906875	71.6394	0.908333	71.3853	0.906875	71.2898	0.908333	71.4205	0.906875	71.0167	0.908333	71.5939	0.906875	71.4313	0.908333	71.5347	0.906875	71.449	0.906875	71.3026	0.906875	71.2946	0.906875	71.3585	0.906875	71.3295	0.906875	71.3126	0.906875	71.2663		0.908333	52.1787	0.908125	51.9868	0.908125	52.2462	0.908125
0.908542	71.4881	0.91	71.5519	0.91	71.8025	0.91	71.7277	0.908542	71.4447	0.91	72.182	0.908542	71.9148	0.91	71.6114	0.908542	71.5178	0.91	71.644	0.908542	71.2369	0.91	71.8219	0.908542	71.6599	0.91	71.758	0.908542	71.678	0.908542	71.5235	0.908542	71.5207	0.908542	71.576	0.908542	71.5613	0.908542	71.541	0.908542	71.4935		0.91	52.3131	0.909792	52.1177	0.909792	52.3832	0.909792
0.910208	71.7102	0.911667	71.7783	0.911667	72.0213	0.911667	71.9522	0.910208	71.6604	0.911667	72.3998	0.910208	72.1737	0.911667	71.836	0.910208	71.7465	0.911667	71.8753	0.910208	71.4611	0.911667	72.0493	0.910208	71.8891	0.911667	71.9851	0.910208	71.9083	0.910208	71.7465	0.910208	71.7494	0.910208	71.7967	0.910208	71.7911	0.910208	71.7689	0.910208	71.7204		0.911667	52.4586	0.911458	52.2573	0.911458	52.5257	0.911458
0.911875	71.9359	0.913333	72.0056	0.913333	72.2463	0.913333	72.1792	0.911875	71.8799	0.913333	72.6029	0.911875	72.4073	0.913333	72.0678	0.911875	71.9775	0.913333	72.12	0.911875	71.689	0.913333	72.281	0.911875	72.118	0.913333	72.2151	0.911875	72.1364	0.911875	71.9722	0.911875	71.9771	0.911875	72.0206	0.911875	72.0212	0.911875	71.9932	0.911875	71.9455		0.913333	52.6128	0.913125	52.4079	0.913125	52.664	0.913125
0.913542	72.1638	0.915	72.2306	0.915	72.4873	0.915	72.4188	0.913542	72.1082	0.915	72.8114	0.913542	72.6181	0.915	72.3211	0.913542	72.2108	0.915	72.3908	0.913542	71.9198	0.915	72.5279	0.913542	72.345	0.915	72.4554	0.913542	72.3631	0.913542	72.2007	0.913542	72.2051	0.913542	72.2494	0.913542	72.2538	0.913542	72.2133	0.913542	72.169		0.915	52.7721	0.914792	52.5632	0.914792	52.7976	0.914792
0.915208	72.3938	0.916667	72.4546	0.916667	72.7657	0.916667	72.6866	0.915208	72.3515	0.916667	73.056	0.915208	72.8207	0.916667	72.6215	0.915208	72.4506	0.916667	72.7134	0.915208	72.1544	0.916667	72.8138	0.915208	72.5748	0.916667	72.7282	0.915208	72.5924	0.915208	72.4347	0.915208	72.4394	0.915208	72.4863	0.915208	72.4892	0.915208	72.4355	0.915208	72.3944		0.916667	52.9291	0.916458	52.7125	0.916458	52.9361	0.916458
0.916875	72.6256	0.918333	72.6864	0.918333	73.1112	0.918333	73.0058	0.916875	72.6278	0.918333	73.377	0.916875	73.0414	0.918333	72.999	0.916875	72.7081	0.918333	73.1198	0.916875	72.4077	0.918333	73.1677	0.916875	72.8154	0.918333	73.0588	0.916875	72.836	0.916875	72.6816	0.916875	72.6915	0.916875	72.7429	0.916875	72.7366	0.916875	72.6724	0.916875	72.6324		0.918333	53.0729	0.918125	52.8508	0.918125	53.082	0.918125
0.918542	72.8571	0.92	72.9411	0.92	73.5474	0.92	73.4066	0.918542	72.9653	0.92	73.8063	0.918542	73.3168	0.92	73.4767	0.918542	73.0105	0.92	73.626	0.918542	72.7049	0.92	73.6167	0.918542	73.084	0.92	73.4677	0.918542	73.1136	0.918542	72.9603	0.918542	72.9807	0.918542	73.0415	0.918542	73.017	0.918542	72.9457	0.918542	72.9042		0.92	53.2075	0.919792	52.9829	0.919792	53.2318	0.919792
0.920208	73.0889	0.921667	73.241	0.921667	74.0803	0.921667	73.9048	0.920208	73.3902	0.921667	74.3448	0.920208	73.6775	0.921667	74.0581	0.920208	73.39	0.921667	74.2267	0.920208	73.0754	0.921667	74.1681	0.920208	73.4096	0.921667	73.9639	0.920208	73.4515	0.920208	73.2976	0.920208	73.336	0.920208	73.4091	0.920208	73.3619	0.920208	73.2838	0.920208	73.239		0.921667	53.338	0.921458	53.1082	0.921458	53.3794	0.921458
0.921875	73.3214	0.923333	73.609	0.923333	74.6945	0.923333	74.4935	0.921875	73.9062	0.923333	74.9695	0.921875	74.1434	0.923333	74.724	0.921875	73.8695	0.923333	74.8986	0.921875	73.5395	0.923333	74.8082	0.921875	73.8227	0.923333	74.5441	0.921875	73.8776	0.921875	73.7185	0.921875	73.7834	0.921875	73.8684	0.921875	73.7982	0.921875	73.7193	0.921875	73.6669		0.923333	53.4741	0.923125	53.2328	0.923125	53.5227	0.923125
0.923542	73.5576	0.925	74.0612	0.925	75.3573	0.925	75.1458	0.923542	74.4985	0.925	75.6421	0.923542	74.7108	0.925	75.437	0.923542	74.4499	0.925	75.605	0.923542	74.1003	0.925	75.5021	0.923542	74.3413	0.925	75.1834	0.923542	74.4023	0.923542	74.2313	0.923542	74.3324	0.923542	74.4266	0.923542	74.3325	0.923542	74.265	0.923542	74.2		0.925	53.6139	0.924792	53.359	0.924792	53.6586	0.924792
0.925208	73.7988	0.926667	74.5984	0.926667	76.0247	0.926667	75.8222	0.925208	75.141	0.926667	76.3162	0.925208	75.3555	0.926667	76.1459	0.925208	75.1103	0.926667	76.2961	0.925208	74.7436	0.926667	76.2015	0.925208	74.9545	0.926667	75.839	0.925208	75.0119	0.925208	74.8239	0.925208	74.9681	0.925208	75.0718	0.925208	74.9556	0.925208	74.9054	0.925208	74.8254		0.926667	53.7554	0.926458	53.491	0.926458	53.7857	0.926458
0.926875	74.0418	0.928333	75.2001	0.928333	76.6487	0.928333	76.4751	0.926875	75.7948	0.928333	76.9394	0.926875	76.0355	0.928333	76.7965	0.926875	75.8167	0.928333	76.9181	0.926875	75.4308	0.928333	76.8525	0.926875	75.6348	0.928333	76.4621	0.926875	75.6732	0.926875	75.4708	0.926875	75.6572	0.926875	75.7735	0.926875	75.6399	0.926875	75.6072	0.926875	75.5126		0.928333	53.9018	0.928125	53.6287	0.928125	53.9088	0.928125
0.928542	74.2873	0.93	75.8323	0.93	77.1816	0.93	77.0526	0.928542	76.4108	0.93	77.4639	0.928542	76.6973	0.93	77.342	0.928542	76.5186	0.93	77.427	0.928542	76.1125	0.93	77.4082	0.928542	76.3398	0.93	77.0073	0.928542	76.3402	0.928542	76.1296	0.928542	76.355	0.928542	76.4855	0.928542	76.3424	0.928542	76.3246	0.928542	76.217		0.93	54.053	0.929792	53.7659	0.929792	54.0288	0.929792
0.930208	74.5329	0.931667	76.4554	0.931667	77.591	0.931667	77.5156	0.930208	76.9405	0.931667	77.8587	0.930208	77.2878	0.931667	77.7502	0.930208	77.1582	0.931667	77.7923	0.930208	76.7367	0.931667	77.832	0.930208	77.0177	0.931667	77.4409	0.930208	76.9661	0.930208	76.7522	0.930208	77.0096	0.930208	77.1558	0.930208	77.0088	0.930208	77.0045	0.930208	76.888		0.931667	54.2006	0.931458	53.9017	0.931458	54.147	0.931458
0.931875	74.7775	0.933333	77.0287	0.933333	77.8636	0.933333	77.8403	0.931875	77.3523	0.933333	78.1101	0.931875	77.7625	0.933333	78.0055	0.931875	77.6872	0.933333	78.0037	0.931875	77.2606	0.933333	78.1048	0.931875	77.6154	0.933333	77.7429	0.931875	77.5023	0.931875	77.2914	0.931875	77.5682	0.931875	77.7337	0.931875	77.5863	0.931875	77.5893	0.931875	77.4717		0.933333	54.3338	0.933125	54.0418	0.933125	54.2692	0.933125
0.933542	75.0152	0.935	77.5171	0.935	78.0033	0.935	78.0221	0.933542	77.6337	0.935	78.2214	0.933542	78.0953	0.935	78.1103	0.933542	78.0756	0.935	78.0691	0.933542	77.651	0.935	78.2277	0.933542	78.09	0.935	77.9126	0.933542	77.9169	0.933542	77.7139	0.933542	77.9925	0.933542	78.1788	0.933542	78.0379	0.933542	78.0375	0.933542	77.9251		0.935	54.4514	0.934792	54.1904	0.934792	54.4033	0.934792
0.935208	75.243	0.936667	77.8933	0.936667	78.0271	0.936667	78.0728	0.935208	77.7839	0.936667	78.2086	0.935208	78.2799	0.936667	78.0831	0.935208	78.3142	0.936667	78.0141	0.935208	77.894	0.936667	78.2194	0.935208	78.4206	0.936667	77.9605	0.935208	78.1942	0.935208	78.0025	0.935208	78.2674	0.935208	78.4684	0.935208	78.3424	0.935208	78.3326	0.935208	78.2271		0.936667	54.5641	0.936458	54.3446	0.936458	54.5422	0.936458
0.936875	75.4651	0.938333	78.1491	0.938333	77.9582	0.938333	78.0181	0.936875	77.8137	0.938333	78.0981	0.936875	78.3267	0.938333	77.958	0.936875	78.4067	0.938333	77.8746	0.936875	77.9962	0.938333	78.112	0.936875	78.6012	0.938333	77.9075	0.936875	78.3333	0.936875	78.1541	0.936875	78.397	0.936875	78.5994	0.936875	78.4974	0.936875	78.4749	0.936875	78.377		0.938333	54.6803	0.938125	54.4981	0.938125	54.6802	0.938125
0.938542	75.6865	0.94	78.2863	0.94	77.8318	0.94	77.8934	0.938542	77.7496	0.94	77.9294	0.938542	78.2602	0.94	77.7793	0.938542	78.3731	0.94	77.6916	0.938542	77.9784	0.94	77.9421	0.938542	78.6445	0.94	77.789	0.938542	78.3517	0.938542	78.1837	0.938542	78.3981	0.938542	78.5937	0.938542	78.5156	0.938542	78.4794	0.938542	78.3904		0.94	54.798	0.939792	54.6483	0.939792	54.8228	0.939792
0.940208	75.9091	0.941667	78.317	0.941667	77.6876	0.941667	77.7371	0.940208	77.6286	0.941667	77.7493	0.940208	78.118	0.941667	77.5949	0.940208	78.2457	0.941667	77.5151	0.940208	77.8729	0.941667	77.7557	0.940208	78.5766	0.941667	77.6491	0.940208	78.2755	0.940208	78.1174	0.940208	78.2977	0.940208	78.4833	0.940208	78.4238	0.940208	78.3769	0.940208	78.297		0.941667	54.92	0.941458	54.7995	0.941458	54.9744	0.941458
0.941875	76.1327	0.943333	78.2646	0.943333	77.5659	0.943333	77.5919	0.941875	77.4933	0.943333	77.6044	0.941875	77.9454	0.943333	77.4449	0.941875	78.0661	0.943333	77.3863	0.941875	77.7186	0.943333	77.5986	0.941875	78.4356	0.943333	77.5288	0.941875	78.1436	0.941875	77.9914	0.941875	78.1356	0.941875	78.3089	0.941875	78.2602	0.941875	78.2105	0.941875	78.1357		0.943333	55.0524	0.943125	54.9492	0.943125	55.1282	0.943125
0.943542	76.3588	0.945	78.1616	0.945	77.4978	0.945	77.4962	0.943542	77.3802	0.945	77.5234	0.943542	77.7856	0.945	77.3568	0.943542	77.8813	0.945	77.3301	0.943542	77.5629	0.945	77.5052	0.943542	78.2658	0.945	77.4551	0.943542	77.9924	0.943542	77.8456	0.943542	77.9596	0.943542	78.1147	0.943542	78.0721	0.943542	78.0267	0.943542	77.9526		0.945	55.2002	0.944792	55.0923	0.944792	55.2712	0.944792
0.945208	76.5895	0.946667	78.0494	0.946667	77.4967	0.946667	77.4717	0.945208	77.3192	0.946667	77.5157	0.945208	77.6702	0.946667	77.3442	0.945208	77.7334	0.946667	77.3496	0.945208	77.4445	0.946667	77.4898	0.945208	78.1112	0.946667	77.4429	0.945208	77.8622	0.945208	77.7204	0.945208	77.8121	0.945208	77.9466	0.945208	77.9079	0.945208	77.8674	0.945208	77.7906		0.946667	55.3562	0.946458	55.2324	0.946458	55.4095	0.946458
0.946875	76.8251	0.948333	77.9622	0.948333	77.563	0.948333	77.519	0.946875	77.3268	0.948333	77.5758	0.946875	77.6193	0.948333	77.4063	0.946875	77.6499	0.948333	77.4344	0.946875	77.3874	0.948333	77.5484	0.946875	78.007	0.948333	77.499	0.946875	77.7855	0.946875	77.6487	0.946875	77.7226	0.946875	77.8412	0.946875	77.8011	0.946875	77.7658	0.946875	77.6819		0.948333	55.5064	0.948125	55.3714	0.948125	55.5455	0.948125
0.948542	77.0617	0.95	77.9236	0.95	77.6863	0.95	77.6247	0.948542	77.4017	0.95	77.6912	0.948542	77.6388	0.95	77.5265	0.948542	77.6408	0.95	77.5704	0.948542	77.4001	0.95	77.6666	0.948542	77.9719	0.95	77.6146	0.948542	77.7796	0.948542	77.6458	0.948542	77.702	0.948542	77.8105	0.948542	77.7692	0.948542	77.7393	0.948542	77.6465		0.95	55.6494	0.949792	55.5118	0.949792	55.6773	0.949792
0.950208	77.2976	0.951667	77.9438	0.951667	77.851	0.951667	77.7744	0.950208	77.5296	0.951667	77.8475	0.950208	77.7202	0.951667	77.6829	0.950208	77.7038	0.951667	77.7408	0.950208	77.4785	0.951667	77.8263	0.950208	78.0057	0.951667	77.7705	0.950208	77.8429	0.950208	77.7089	0.950208	77.7497	0.950208	77.851	0.950208	77.8102	0.950208	77.7841	0.950208	77.6836		0.951667	55.7854	0.951458	55.6472	0.951458	55.8022	0.951458
0.951875	77.5314	0.953333	78.0219	0.953333	78.0412	0.953333	77.9543	0.951875	77.6935	0.953333	78.0279	0.951875	77.8499	0.953333	77.8628	0.951875	77.8245	0.953333	77.9348	0.951875	77.6091	0.953333	78.0118	0.951875	78.0978	0.953333	77.9485	0.951875	77.9611	0.951875	77.8236	0.951875	77.8578	0.951875	77.9524	0.951875	77.9138	0.951875	77.8868	0.951875	77.7821		0.953333	55.9147	0.953125	55.7787	0.953125	55.9287	0.953125
0.953542	77.7646	0.955	78.1503	0.955	78.2456	0.955	78.1525	0.953542	77.881	0.955	78.224	0.953542	78.0132	0.955	78.0611	0.953542	77.9852	0.955	78.1452	0.953542	77.7728	0.955	78.2117	0.953542	78.2331	0.955	78.1395	0.953542	78.1201	0.953542	77.9745	0.953542	78.0107	0.953542	78.1019	0.953542	78.0614	0.953542	78.0325	0.953542	77.9259		0.955	56.034	0.954792	55.9113	0.954792	56.0629	0.954792
0.955208	77.9986	0.956667	78.3156	0.956667	78.4587	0.956667	78.3599	0.955208	78.0848	0.956667	78.4305	0.955208	78.203	0.956667	78.2739	0.955208	78.1701	0.956667	78.3663	0.955208	77.9563	0.956667	78.4212	0.955208	78.3993	0.956667	78.3423	0.955208	78.3048	0.955208	78.1521	0.955208	78.1929	0.955208	78.2853	0.955208	78.2341	0.955208	78.2067	0.955208	78.1032		0.956667	56.1468	0.956458	56.0419	0.956458	56.2003	0.956458
0.956875	78.2346	0.958333	78.504	0.958333	78.6782	0.958333	78.5751	0.956875	78.2978	0.958333	78.6477	0.956875	78.4096	0.958333	78.4941	0.956875	78.3702	0.958333	78.5929	0.956875	78.1551	0.958333	78.6375	0.956875	78.5843	0.958333	78.5541	0.956875	78.5041	0.956875	78.3484	0.956875	78.3926	0.956875	78.4872	0.956875	78.4208	0.956875	78.3958	0.956875	78.3055		0.958333	56.2657	0.958125	56.1795	0.958125	56.3367	0.958125
0.958542	78.4728	0.96	78.7078	0.96	78.9023	0.96	78.7992	0.958542	78.5141	0.96	78.8729	0.958542	78.6248	0.96	78.7195	0.958542	78.5806	0.96	78.8224	0.958542	78.3661	0.96	78.8621	0.958542	78.7813	0.96	78.7735	0.958542	78.709	0.958542	78.5585	0.958542	78.6066	0.958542	78.7001	0.958542	78.6166	0.958542	78.5939	0.958542	78.5202		0.96	56.3961	0.959792	56.3261	0.959792	56.4763	0.959792
0.960208	78.7124	0.961667	78.9259	0.961667	79.1333	0.961667	79.0321	0.960208	78.7343	0.961667	79.1049	0.960208	78.8467	0.961667	78.9535	0.960208	78.7982	0.961667	79.0545	0.960208	78.5843	0.961667	79.0955	0.960208	78.9878	0.961667	78.9994	0.960208	78.9193	0.960208	78.7793	0.960208	78.8327	0.960208	78.9199	0.960208	78.8229	0.960208	78.8027	0.960208	78.7401		0.961667	56.5379	0.961458	56.4834	0.961458	56.6259	0.961458
0.961875	78.954	0.963333	79.1564	0.963333	79.3722	0.963333	79.2728	0.961875	78.9611	0.963333	79.3455	0.961875	79.0763	0.963333	79.1968	0.961875	79.0225	0.963333	79.2895	0.961875	78.8076	0.963333	79.3369	0.961875	79.2009	0.963333	79.2317	0.961875	79.1367	0.961875	79.0063	0.961875	79.0671	0.961875	79.1442	0.961875	79.0394	0.961875	79.0222	0.961875	78.9649		0.963333	56.6835	0.963125	56.6375	0.963125	56.7804	0.963125
0.963542	79.1989	0.965	79.395	0.965	79.6182	0.965	79.5196	0.963542	79.1961	0.965	79.5918	0.963542	79.3132	0.965	79.4463	0.963542	79.2534	0.965	79.5265	0.963542	79.0388	0.965	79.5863	0.963542	79.4202	0.965	79.4715	0.963542	79.3617	0.963542	79.2381	0.963542	79.3049	0.963542	79.3715	0.963542	79.267	0.963542	79.2495	0.963542	79.1949		0.965	56.8285	0.964792	56.7801	0.964792	56.9321	0.964792
0.965208	79.4457	0.966667	79.6376	0.966667	79.8695	0.966667	79.7708	0.965208	79.4361	0.966667	79.8401	0.965208	79.5527	0.966667	79.6975	0.965208	79.4908	0.966667	79.7668	0.965208	79.2794	0.966667	79.8408	0.965208	79.6451	0.966667	79.7172	0.965208	79.5933	0.965208	79.4733	0.965208	79.5429	0.965208	79.6004	0.965208	79.5031	0.965208	79.4825	0.965208	79.4292		0.966667	56.9762	0.966458	56.915	0.966458	57.0788	0.966458
0.966875	79.6894	0.968333	79.8831	0.968333	80.1234	0.968333	80.0235	0.966875	79.68	0.968333	80.0881	0.966875	79.794	0.968333	79.9475	0.966875	79.7345	0.968333	80.0121	0.966875	79.5262	0.968333	80.0985	0.966875	79.8781	0.968333	79.9686	0.966875	79.8322	0.966875	79.7104	0.966875	79.7825	0.966875	79.8332	0.966875	79.7463	0.966875	79.7233	0.966875	79.6653		0.968333	57.1241	0.968125	57.043	0.968125	57.2292	0.968125
0.968542	79.928	0.97	80.1319	0.97	80.3781	0.97	80.2758	0.968542	79.929	0.97	80.3374	0.968542	80.0384	0.97	80.1959	0.968542	79.9824	0.97	80.2621	0.968542	79.7772	0.97	80.354	0.968542	80.1174	0.97	80.2222	0.968542	80.0779	0.968542	79.9472	0.968542	80.0252	0.968542	80.0699	0.968542	79.9933	0.968542	79.9711	0.968542	79.9057		0.97	57.2719	0.969792	57.1671	0.969792	57.3797	0.969792
0.970208	80.1634	0.971667	80.381	0.971667	80.6309	0.971667	80.5274	0.970208	80.1821	0.971667	80.5879	0.970208	80.2826	0.971667	80.4423	0.970208	80.2311	0.971667	80.5128	0.970208	80.0308	0.971667	80.6057	0.970208	80.3624	0.971667	80.4761	0.970208	80.3277	0.970208	80.1849	0.970208	80.2708	0.970208	80.3082	0.970208	80.241	0.970208	80.2212	0.970208	80.1537		0.971667	57.4172	0.971458	57.2854	0.971458	57.5193	0.971458
0.971875	80.3992	0.973333	80.6269	0.973333	80.8808	0.973333	80.7775	0.971875	80.436	0.973333	80.8361	0.971875	80.5247	0.973333	80.6854	0.971875	80.4789	0.973333	80.761	0.971875	80.2856	0.973333	80.853	0.971875	80.6136	0.973333	80.7298	0.971875	80.5768	0.971875	80.4273	0.971875	80.5168	0.971875	80.5458	0.971875	80.489	0.971875	80.4678	0.971875	80.4076		0.973333	57.5669	0.973125	57.4007	0.973125	57.6449	0.973125
0.973542	80.6359	0.975	80.8701	0.975	81.1278	0.975	81.0239	0.973542	80.6863	0.975	81.0815	0.973542	80.7656	0.975	80.9261	0.973542	80.7246	0.975	81.0064	0.973542	80.5392	0.975	81.0959	0.973542	80.8686	0.975	80.9823	0.973542	80.8239	0.973542	80.6741	0.973542	80.7618	0.973542	80.7862	0.973542	80.7374	0.973542	80.7104	0.973542	80.6672		0.975	57.7263	0.974792	57.5221	0.974792	57.7665	0.974792
0.975208	80.8728	0.976667	81.1157	0.976667	81.3716	0.976667	81.268	0.975208	80.9318	0.976667	81.3268	0.975208	81.0081	0.976667	81.1652	0.975208	80.9679	0.976667	81.2492	0.975208	80.7905	0.976667	81.3362	0.975208	81.1237	0.976667	81.2327	0.975208	81.0687	0.975208	80.9209	0.975208	81.0084	0.975208	81.0324	0.975208	80.9867	0.975208	80.9516	0.975208	80.9278		0.976667	57.8845	0.976458	57.6534	0.976458	57.8898	0.976458
0.976875	81.1094	0.978333	81.3666	0.978333	81.611	0.978333	81.5118	0.976875	81.1731	0.978333	81.5725	0.976875	81.2514	0.978333	81.4064	0.976875	81.2071	0.978333	81.4901	0.976875	81.0391	0.978333	81.574	0.976875	81.3745	0.978333	81.4778	0.976875	81.3109	0.976875	81.1673	0.976875	81.2553	0.976875	81.2816	0.976875	81.2337	0.976875	81.1939	0.976875	81.1856		0.978333	58.0393	0.978125	57.7931	0.978125	58.0113	0.978125
0.978542	81.346	0.98	81.6196	0.98	81.8462	0.98	81.756	0.978542	81.4117	0.98	81.8174	0.978542	81.4939	0.98	81.6479	0.978542	81.4439	0.98	81.7275	0.978542	81.2818	0.98	81.8104	0.978542	81.6216	0.98	81.7184	0.978542	81.5515	0.978542	81.4127	0.978542	81.5008	0.978542	81.5276	0.978542	81.4771	0.978542	81.4337	0.978542	81.4374		0.98	58.1943	0.979792	57.9362	0.979792	58.1383	0.979792
0.980208	81.5846	0.981667	81.8711	0.981667	82.077	0.981667	81.9971	0.980208	81.6486	0.981667	82.0576	0.980208	81.7382	0.981667	81.8894	0.980208	81.6827	0.981667	81.9635	0.980208	81.5188	0.981667	82.043	0.980208	81.8653	0.981667	81.9559	0.980208	81.7911	0.980208	81.6546	0.980208	81.7434	0.980208	81.7704	0.980208	81.7177	0.980208	81.6678	0.980208	81.6833		0.981667	58.3516	0.981458	58.0826	0.981458	58.2781	0.981458
0.981875	81.8238	0.983333	82.1195	0.983333	82.306	0.983333	82.2329	0.981875	81.8822	0.983333	82.2919	0.981875	81.9813	0.983333	82.1295	0.981875	81.9236	0.983333	82.1949	0.981875	81.7525	0.983333	82.2743	0.981875	82.1043	0.983333	82.1921	0.981875	82.0312	0.981875	81.8907	0.981875	81.9827	0.981875	82.0109	0.981875	81.9551	0.981875	81.898	0.981875	81.924		0.983333	58.4996	0.983125	58.2405	0.983125	58.4313	0.983125
0.983542	82.0608	0.985	82.3641	0.985	82.5337	0.985	82.465	0.983542	82.1134	0.985	82.5236	0.983542	82.2178	0.985	82.3679	0.983542	82.1646	0.985	82.4211	0.983542	81.9876	0.985	82.5048	0.983542	82.3383	0.985	82.4281	0.983542	82.27	0.983542	82.1218	0.983542	82.2176	0.983542	82.2474	0.983542	82.1852	0.983542	82.1271	0.983542	82.1585		0.985	58.6264	0.984792	58.3975	0.984792	58.5883	0.984792
0.985208	82.2949	0.986667	82.6015	0.986667	82.759	0.986667	82.6951	0.985208	82.3435	0.986667	82.7538	0.985208	82.4468	0.986667	82.6043	0.985208	82.4026	0.986667	82.6438	0.985208	82.2225	0.986667	82.7341	0.985208	82.568	0.986667	82.6629	0.985208	82.506	0.985208	82.3477	0.985208	82.4453	0.985208	82.4772	0.985208	82.4077	0.985208	82.3543	0.985208	82.3869		0.986667	58.7455	0.986458	58.5402	0.986458	58.7465	0.986458
0.986875	82.5292	0.988333	82.8316	0.988333	82.9831	0.988333	82.9247	0.986875	82.5734	0.988333	82.9832	0.986875	82.6721	0.988333	82.8383	0.986875	82.6381	0.988333	82.867	0.986875	82.4556	0.988333	82.9631	0.986875	82.7967	0.988333	82.896	0.986875	82.7378	0.986875	82.5689	0.986875	82.6672	0.986875	82.7012	0.986875	82.6282	0.986875	82.5782	0.986875	82.6135		0.988333	58.8652	0.988125	58.6701	0.988125	58.8997	0.988125
0.988542	82.7644	0.99	83.0581	0.99	83.2074	0.99	83.1545	0.988542	82.8033	0.99	83.2115	0.988542	82.8977	0.99	83.0738	0.988542	82.8706	0.99	83.0951	0.988542	82.6878	0.99	83.1951	0.988542	83.0262	0.99	83.1265	0.988542	82.967	0.988542	82.7882	0.988542	82.8873	0.988542	82.9233	0.988542	82.8508	0.988542	82.8016	0.988542	82.8426		0.99	58.9822	0.989792	58.7979	0.989792	59.0391	0.989792
0.990208	82.9969	0.991667	83.2842	0.991667	83.435	0.991667	83.3875	0.990208	83.0329	0.991667	83.4413	0.990208	83.1214	0.991667	83.3097	0.990208	83.0981	0.991667	83.327	0.990208	82.9213	0.991667	83.4339	0.990208	83.2568	0.991667	83.3553	0.990208	83.1933	0.990208	83.009	0.990208	83.1082	0.990208	83.1479	0.990208	83.0751	0.990208	83.0304	0.990208	83.0744		0.991667	59.0895	0.991458	58.9295	0.991458	59.1657	0.991458
0.991875	83.2272	0.993333	83.513	0.993333	83.6643	0.993333	83.6231	0.991875	83.2657	0.993333	83.6753	0.991875	83.3457	0.993333	83.5463	0.991875	83.3241	0.993333	83.5644	0.991875	83.1558	0.993333	83.6751	0.991875	83.4886	0.993333	83.5846	0.991875	83.4181	0.991875	83.234	0.991875	83.3322	0.991875	83.3773	0.991875	83.3005	0.991875	83.2658	0.991875	83.3056		0.993333	59.1926	0.993125	59.0546	0.993125	59.2876	0.993125
0.993542	83.4601	0.995	83.7451	0.995	83.8937	0.995	83.8616	0.993542	83.5024	0.995	83.9109	0.993542	83.5751	0.995	83.7837	0.993542	83.552	0.995	83.8071	0.993542	83.3889	0.995	83.9158	0.993542	83.7217	0.995	83.8149	0.993542	83.6444	0.993542	83.4627	0.993542	83.5605	0.993542	83.6111	0.993542	83.5301	0.993542	83.5047	0.993542	83.5364		0.995	59.31	0.994792	59.1832	0.994792	59.4112	0.994792
0.995208	83.6983	0.996667	83.9791	0.996667	84.1257	0.996667	84.1025	0.995208	83.7414	0.996667	84.1472	0.995208	83.8107	0.996667	84.0251	0.995208	83.7834	0.996667	84.0536	0.995208	83.6225	0.996667	84.1567	0.995208	83.9567	0.996667	84.0458	0.995208	83.8751	0.995208	83.6961	0.995208	83.7956	0.995208	83.847	0.995208	83.7661	0.995208	83.7435	0.995208	83.771		0.996667	59.4492	0.996458	59.327	0.996458	59.5306	0.996458
0.996875	83.9387	0.998333	84.2149	0.998333	84.362	0.998333	84.3449	0.996875	83.9803	0.998333	84.3855	0.996875	84.0516	0.998333	84.2699	0.996875	84.0187	0.998333	84.2998	0.996875	83.8579	0.998333	84.4008	0.996875	84.1967	0.998333	84.2787	0.996875	84.1119	0.996875	83.9331	0.996875	84.0351	0.996875	84.0844	0.996875	84.0051	0.996875	83.9801	0.996875	84.0082		0.998333	59.6037	0.998125	59.4848	0.998125	59.6511	0.998125
0.998542	84.1804	1	84.4533	1	84.6022	1	84.586	0.998542	84.2208	1	84.6281	0.998542	84.2946	1	84.515	0.998542	84.2603	1	84.5433	0.998542	84.1	1	84.6455	0.998542	84.439	1	84.5164	0.998542	84.3519	0.998542	84.1742	0.998542	84.2713	0.998542	84.3251	0.998542	84.2445	0.998542	84.2169	0.998542	84.2443		1	59.7553	0.999792	59.6378	0.999792	59.7699	0.999792
1.00021	84.4261	1.00167	84.6946	1.00167	84.8428	1.00167	84.8227	1.00021	84.4645	1.00167	84.8728	1.00021	84.5395	1.00167	84.7583	1.00021	84.5072	1.00167	84.7856	1.00021	84.3474	1.00167	84.8875	1.00021	84.6816	1.00167	84.7584	1.00021	84.5919	1.00021	84.4216	1.00021	84.5021	1.00021	84.5674	1.00021	84.4845	1.00021	84.4539	1.00021	84.4785		1.00167	59.8967	1.00146	59.7764	1.00146	59.8893	1.00146
1.00188	84.674	1.00333	84.9358	1.00333	85.0828	1.00333	85.057	1.00188	84.7094	1.00333	85.1151	1.00188	84.7826	1.00333	84.9967	1.00188	84.7551	1.00333	85.0273	1.00188	84.5971	1.00333	85.126	1.00188	84.9237	1.00333	84.9982	1.00188	84.8289	1.00188	84.672	1.00188	84.7306	1.00188	84.8063	1.00188	84.7251	1.00188	84.6902	1.00188	84.7141		1.00333	60.0361	1.00313	59.9067	1.00313	60.0109	1.00313
1.00354	84.9182	1.005	85.1744	1.005	85.3215	1.005	85.2899	1.00354	84.9519	1.005	85.3546	1.00354	85.023	1.005	85.2299	1.00354	84.9984	1.005	85.2651	1.00354	84.8443	1.005	85.36	1.00354	85.1649	1.005	85.2318	1.00354	85.0623	1.00354	84.9202	1.00354	84.9606	1.00354	85.0397	1.00354	84.9636	1.00354	84.9258	1.00354	84.9509		1.005	60.1833	1.00479	60.0343	1.00479	60.1353	1.00479
1.00521	85.1548	1.00667	85.4108	1.00667	85.5577	1.00667	85.5199	1.00521	85.1892	1.00667	85.5932	1.00521	85.2606	1.00667	85.4569	1.00521	85.2374	1.00667	85.4983	1.00521	85.0867	1.00667	85.5884	1.00521	85.4019	1.00667	85.4613	1.00521	85.2948	1.00521	85.1636	1.00521	85.1909	1.00521	85.2712	1.00521	85.1948	1.00521	85.1611	1.00521	85.1836		1.00667	60.331	1.00646	60.157	1.00646	60.2703	1.00646
1.00687	85.3835	1.00833	85.6442	1.00833	85.7891	1.00833	85.7442	1.00687	85.4231	1.00833	85.831	1.00687	85.495	1.00833	85.6801	1.00687	85.4713	1.00833	85.7271	1.00687	85.3247	1.00833	85.8102	1.00687	85.6296	1.00833	85.6909	1.00687	85.525	1.00687	85.4027	1.00687	85.4202	1.00687	85.5042	1.00687	85.4196	1.00687	85.3964	1.00687	85.4145		1.00833	60.4657	1.00812	60.2717	1.00812	60.4116	1.00812
1.00854	85.6084	1.01	85.872	1.01	86.0151	1.01	85.9641	1.00854	85.6527	1.01	86.0652	1.00854	85.7277	1.01	85.9019	1.00854	85.6994	1.01	85.9524	1.00854	85.5557	1.01	86.0293	1.00854	85.8524	1.01	85.9205	1.00854	85.7503	1.00854	85.6373	1.00854	85.6514	1.00854	85.7392	1.00854	85.6424	1.00854	85.6279	1.00854	85.6456		1.01	60.5911	1.00979	60.3861	1.00979	60.5678	1.00979
1.01021	85.8325	1.01167	86.0959	1.01167	86.238	1.01167	86.1853	1.01021	85.8781	1.01167	86.2969	1.01021	85.9597	1.01167	86.1237	1.01021	85.9251	1.01167	86.1753	1.01021	85.782	1.01167	86.2489	1.01021	86.0751	1.01167	86.1488	1.01021	85.9728	1.01021	85.8654	1.01021	85.8844	1.01021	85.9717	1.01021	85.8675	1.01021	85.8538	1.01021	85.8765		1.01167	60.7239	1.01146	60.513	1.01146	60.7346	1.01146
1.01188	86.0598	1.01333	86.3202	1.01333	86.4631	1.01333	86.4112	1.01188	86.101	1.01333	86.5295	1.01188	86.1928	1.01333	86.3494	1.01188	86.1517	1.01333	86.3991	1.01188	86.0077	1.01333	86.4721	1.01188	86.3007	1.01333	86.3787	1.01188	86.1994	1.01188	86.091	1.01188	86.118	1.01188	86.2031	1.01188	86.0935	1.01188	86.0774	1.01188	86.1059		1.01333	60.8668	1.01313	60.6604	1.01313	60.9058	1.01313
1.01354	86.2918	1.015	86.5481	1.015	86.6932	1.015	86.6419	1.01354	86.3268	1.015	86.7634	1.01354	86.426	1.015	86.5804	1.01354	86.3816	1.015	86.6283	1.01354	86.238	1.015	86.7019	1.01354	86.5295	1.015	86.6136	1.01354	86.4296	1.01354	86.3174	1.01354	86.3517	1.01354	86.4362	1.01354	86.3217	1.01354	86.3041	1.01354	86.3329		1.015	61.0059	1.01479	60.8172	1.01479	61.0746	1.01479
1.01521	86.5289	1.01667	86.7791	1.01667	86.926	1.01667	86.8766	1.01521	86.5596	1.01667	86.9965	1.01521	86.6603	1.01667	86.8153	1.01521	86.6129	1.01667	86.8592	1.01521	86.4745	1.01667	86.9369	1.01521	86.7641	1.01667	86.8526	1.01521	86.6585	1.01521	86.5484	1.01521	86.5843	1.01521	86.6735	1.01521	86.5543	1.01521	86.5363	1.01521	86.5615		1.01667	61.1289	1.01646	60.9745	1.01646	61.2292	1.01646
1.01687	86.7707	1.01833	87.0099	1.01833	87.1587	1.01833	87.1142	1.01687	86.797	1.01833	87.2272	1.01687	86.8969	1.01833	87.0507	1.01687	86.8463	1.01833	87.0917	1.01687	86.717	1.01833	87.175	1.01687	87.0062	1.01833	87.0912	1.01687	86.8872	1.01687	86.7838	1.01687	86.8174	1.01687	86.9118	1.01687	86.792	1.01687	86.7719	1.01687	86.791		1.01833	61.2455	1.01812	61.1254	1.01812	61.3683	1.01812
1.01854	87.0136	1.02	87.2412	1.02	87.3921	1.02	87.3542	1.01854	87.0339	1.02	87.4561	1.01854	87.1343	1.02	87.2857	1.01854	87.0804	1.02	87.3262	1.01854	86.9631	1.02	87.4144	1.01854	87.2513	1.02	87.3286	1.01854	87.1199	1.01854	87.0219	1.01854	87.0512	1.01854	87.1442	1.01854	87.0304	1.01854	87.0096	1.01854	87.0206		1.02	61.3676	1.01979	61.2731	1.01979	61.4876	1.01979
1.02021	87.2528	1.02167	87.4723	1.02167	87.6283	1.02167	87.593	1.02021	87.2683	1.02167	87.6827	1.02021	87.3703	1.02167	87.5224	1.02021	87.3137	1.02167	87.5647	1.02021	87.2087	1.02167	87.6551	1.02021	87.4957	1.02167	87.5667	1.02021	87.3566	1.02021	87.2592	1.02021	87.2888	1.02021	87.3751	1.02021	87.2656	1.02021	87.2489	1.02021	87.2514		1.02167	61.494	1.02146	61.4204	1.02146	61.598	1.02146
1.02188	87.4859	1.02333	87.7029	1.02333	87.8651	1.02333	87.8303	1.02188	87.4997	1.02333	87.9088	1.02188	87.6058	1.02333	87.7609	1.02188	87.5461	1.02333	87.8067	1.02188	87.4504	1.02333	87.8959	1.02188	87.7385	1.02333	87.8067	1.02188	87.5917	1.02188	87.4921	1.02188	87.5297	1.02188	87.6082	1.02188	87.5	1.02188	87.4896	1.02188	87.4844		1.02333	61.6221	1.02313	61.5636	1.02313	61.7057	1.02313
1.02354	87.7159	1.025	87.9341	1.025	88.1005	1.025	88.0666	1.02354	87.7276	1.025	88.1377	1.02354	87.8428	1.025	87.9988	1.02354	87.7809	1.025	88.0491	1.02354	87.688	1.025	88.1343	1.02354	87.9806	1.025	88.0451	1.02354	87.8258	1.02354	87.7248	1.02354	87.7701	1.02354	87.8435	1.02354	87.7353	1.02354	87.7285	1.02354	87.7205		1.025	61.7512	1.02479	61.7031	1.02479	61.8201	1.02479
1.02521	87.9456	1.02667	88.1666	1.02667	88.3364	1.02667	88.303	1.02521	87.9526	1.02667	88.3714	1.02521	88.0792	1.02667	88.2341	1.02521	88.0199	1.02667	88.2941	1.02521	87.9213	1.02667	88.3708	1.02521	88.2209	1.02667	88.2815	1.02521	88.0614	1.02521	87.9598	1.02521	88.0106	1.02521	88.0748	1.02521	87.9728	1.02521	87.9655	1.02521	87.9587		1.02667	61.8844	1.02646	61.8333	1.02646	61.9503	1.02646
1.02687	88.1765	1.02833	88.4025	1.02833	88.5754	1.02833	88.5409	1.02687	88.1779	1.02833	88.6088	1.02687	88.3125	1.02833	88.4702	1.02687	88.2624	1.02833	88.5419	1.02687	88.1524	1.02833	88.6073	1.02687	88.4562	1.02833	88.519	1.02687	88.2987	1.02687	88.199	1.02687	88.2526	1.02687	88.3042	1.02687	88.2101	1.02687	88.2038	1.02687	88.1982		1.02833	62.02	1.02812	61.9581	1.02812	62.0946	1.02812
1.02854	88.4082	1.03	88.6408	1.03	88.8153	1.03	88.778	1.02854	88.409	1.03	88.8477	1.02854	88.5448	1.03	88.7079	1.02854	88.5058	1.03	88.7918	1.02854	88.3827	1.03	88.8451	1.02854	88.6883	1.03	88.7608	1.02854	88.535	1.02854	88.4402	1.02854	88.4966	1.02854	88.5403	1.02854	88.4491	1.02854	88.4447	1.02854	88.441		1.03	62.1585	1.02979	62.0818	1.02979	62.2481	1.02979
1.03021	88.6427	1.03167	88.8785	1.03167	89.0524	1.03167	89.0152	1.03021	88.6441	1.03167	89.0867	1.03021	88.7797	1.03167	88.9476	1.03021	88.7476	1.03167	89.0384	1.03021	88.614	1.03167	89.0816	1.03021	88.9198	1.03167	89.0035	1.03021	88.7707	1.03021	88.6825	1.03021	88.738	1.03021	88.7801	1.03021	88.6886	1.03021	88.6865	1.03021	88.6859		1.03167	62.3046	1.03146	62.2054	1.03146	62.4025	1.03146
1.03188	88.8792	1.03333	89.1114	1.03333	89.2846	1.03333	89.2488	1.03188	88.8822	1.03333	89.3241	1.03188	89.0171	1.03333	89.1847	1.03188	88.9867	1.03333	89.2776	1.03188	88.8459	1.03333	89.315	1.03188	89.1524	1.03333	89.244	1.03188	89.0073	1.03188	88.9265	1.03188	88.9744	1.03188	89.0175	1.03188	88.9244	1.03188	88.9236	1.03188	88.9296		1.03333	62.4573	1.03313	62.3281	1.03313	62.5514	1.03313
1.03354	89.1139	1.035	89.3374	1.035	89.5129	1.035	89.4753	1.03354	89.1212	1.035	89.557	1.03354	89.252	1.035	89.4181	1.03354	89.2232	1.035	89.5087	1.03354	89.0765	1.035	89.5447	1.03354	89.3852	1.035	89.483	1.03354	89.2435	1.03354	89.1705	1.03354	89.2088	1.03354	89.252	1.03354	89.1557	1.03354	89.1557	1.03354	89.1699		1.035	62.6104	1.03479	62.4473	1.03479	62.6824	1.03479
1.03521	89.3449	1.03667	89.5571	1.03667	89.7386	1.03667	89.6945	1.03521	89.3593	1.03667	89.7846	1.03521	89.4846	1.03667	89.6497	1.03521	89.4583	1.03667	89.7348	1.03521	89.3077	1.03667	89.7727	1.03521	89.6186	1.03667	89.7211	1.03521	89.4777	1.03521	89.4106	1.03521	89.4421	1.03521	89.4881	1.03521	89.3859	1.03521	89.3843	1.03521	89.4073		1.03667	62.7595	1.03646	62.5716	1.03646	62.7914	1.03646
1.03687	89.5729	1.03833	89.7724	1.03833	89.962	1.03833	89.9117	1.03687	89.5932	1.03833	90.0078	1.03687	89.7171	1.03833	89.8783	1.03687	89.6922	1.03833	89.9586	1.03687	89.5369	1.03833	90.0013	1.03687	89.8534	1.03833	89.9555	1.03687	89.7083	1.03687	89.6434	1.03687	89.6741	1.03687	89.7227	1.03687	89.6179	1.03687	89.608	1.03687	89.6431		1.03833	62.9002	1.03812	62.7052	1.03812	62.8935	1.03812
1.03854	89.8001	1.04	89.9862	1.04	90.1851	1.04	90.1333	1.03854	89.8206	1.04	90.2297	1.03854	89.9482	1.04	90.1046	1.03854	89.9255	1.04	90.1799	1.03854	89.7647	1.04	90.2287	1.03854	90.0878	1.04	90.1824	1.03854	89.9378	1.03854	89.8692	1.03854	89.9033	1.03854	89.9496	1.03854	89.8495	1.03854	89.8282	1.03854	89.877		1.04	63.0342	1.03979	62.8421	1.03979	63.0044	1.03979
1.04021	90.0246	1.04167	90.2008	1.04167	90.4084	1.04167	90.3598	1.04021	90.0463	1.04167	90.4539	1.04021	90.1743	1.04167	90.3291	1.04021	90.1571	1.04167	90.4003	1.04021	89.9929	1.04167	90.454	1.04021	90.3195	1.04167	90.4032	1.04021	90.1665	1.04021	90.093	1.04021	90.1316	1.04021	90.1731	1.04021	90.0777	1.04021	90.0477	1.04021	90.1074		1.04167	63.1554	1.04146	62.9678	1.04146	63.1189	1.04146
1.04188	90.2462	1.04333	90.4212	1.04333	90.6314	1.04333	90.5892	1.04188	90.273	1.04333	90.6799	1.04188	90.3949	1.04333	90.5555	1.04188	90.387	1.04333	90.6221	1.04188	90.2229	1.04333	90.6789	1.04188	90.5491	1.04333	90.6207	1.04188	90.3935	1.04188	90.3156	1.04188	90.3598	1.04188	90.3985	1.04188	90.3054	1.04188	90.269	1.04188	90.3365		1.04333	63.2644	1.04313	63.0809	1.04313	63.2375	1.04313
1.04354	90.4678	1.045	90.6452	1.045	90.8552	1.045	90.8208	1.04354	90.5012	1.045	90.9058	1.04354	90.6154	1.045	90.7861	1.04354	90.6144	1.045	90.8492	1.04354	90.4552	1.045	90.9077	1.04354	90.7787	1.045	90.8376	1.04354	90.6182	1.04354	90.5374	1.04354	90.5883	1.04354	90.6233	1.04354	90.5321	1.04354	90.4905	1.04354	90.5651		1.045	63.3685	1.04479	63.1934	1.04479	63.3673	1.04479
1.04521	90.6922	1.04667	90.8733	1.04667	91.0803	1.04667	91.0546	1.04521	90.7306	1.04667	91.1289	1.04521	90.8389	1.04667	91.0171	1.04521	90.8396	1.04667	91.0806	1.04521	90.6879	1.04667	91.1413	1.04521	91.0082	1.04667	91.0539	1.04521	90.8426	1.04521	90.7581	1.04521	90.8162	1.04521	90.8422	1.04521	90.7552	1.04521	90.71	1.04521	90.7928		1.04667	63.4768	1.04646	63.3157	1.04646	63.5136	1.04646
1.04688	90.9176	1.04833	91.1024	1.04833	91.3086	1.04833	91.288	1.04688	90.9617	1.04833	91.3507	1.04688	91.0625	1.04833	91.2448	1.04688	91.0649	1.04833	91.3123	1.04688	90.9207	1.04833	91.375	1.04688	91.2374	1.04833	91.2701	1.04688	91.0679	1.04688	90.9778	1.04688	91.0405	1.04688	91.057	1.04688	90.9736	1.04688	90.9326	1.04688	91.0173		1.04833	63.5927	1.04812	63.4563	1.04812	63.6776	1.04812
1.04854	91.1422	1.05	91.3308	1.05	91.537	1.05	91.5172	1.04854	91.193	1.05	91.5716	1.04854	91.2841	1.05	91.4674	1.04854	91.2908	1.05	91.5425	1.04854	91.1517	1.05	91.6075	1.04854	91.4672	1.05	91.4857	1.04854	91.2904	1.04854	91.1968	1.04854	91.2617	1.04854	91.2732	1.04854	91.1899	1.04854	91.1588	1.04854	91.2386		1.05	63.7122	1.04979	63.6663	1.04979	63.9004	1.04979
1.05021	91.3669	1.05167	91.5584	1.05167	91.7614	1.05167	91.7405	1.05021	91.4192	1.05167	91.7891	1.05021	91.5064	1.05167	91.6857	1.05021	91.5191	1.05167	91.7686	1.05021	91.3775	1.05167	91.8381	1.05021	91.699	1.05167	91.7039	1.05021	91.5074	1.05021	91.4122	1.05021	91.4812	1.05021	91.4924	1.05021	91.4086	1.05021	91.383	1.05021	91.4604		1.05167	63.8349	1.05146	64.085	1.05146	64.3287	1.05146
1.05187	91.5932	1.05333	91.7826	1.05333	91.9821	1.05333	91.9607	1.05187	91.6374	1.05333	92.0028	1.05187	91.731	1.05333	91.9031	1.05187	91.7474	1.05333	91.9904	1.05187	91.5998	1.05333	92.0665	1.05187	91.9319	1.05333	91.9242	1.05187	91.7221	1.05187	91.6254	1.05187	91.7014	1.05187	91.7121	1.05187	91.6284	1.05187	91.6043	1.05187	91.6834		1.05333	63.9583	1.05313	64.971	1.05313	65.2243	1.05313
1.05354	91.8203	1.055	92.005	1.055	92.2015	1.055	92.1813	1.05354	91.8515	1.055	92.218	1.05354	91.9577	1.055	92.1211	1.05354	91.9752	1.055	92.2115	1.05354	91.819	1.055	92.2907	1.05354	92.1625	1.055	92.1447	1.05354	91.9399	1.05354	91.8368	1.05354	91.9196	1.05354	91.9302	1.05354	91.8481	1.05354	91.8262	1.05354	91.909		1.055	64.0787	1.05479	66.6676	1.05479	66.9431	1.05479
1.05521	92.0464	1.05667	92.2231	1.05667	92.4272	1.05667	92.4071	1.05521	92.0664	1.05667	92.4485	1.05521	92.1835	1.05667	92.3504	1.05521	92.2023	1.05667	92.449	1.05521	92.0345	1.05667	92.5144	1.05521	92.3877	1.05667	92.3701	1.05521	92.1615	1.05521	92.0494	1.05521	92.1375	1.05521	92.1512	1.05521	92.0693	1.05521	92.0528	1.05521	92.1358		1.05667	64.1973	1.05646	69.5098	1.05646	69.8256	1.05646
1.05688	92.2698	1.05833	92.4406	1.05833	92.6875	1.05833	92.6585	1.05688	92.2892	1.05833	92.7345	1.05688	92.411	1.05833	92.6295	1.05688	92.4287	1.05833	92.7616	1.05688	92.2475	1.05833	92.7644	1.05688	92.6097	1.05833	92.6291	1.05688	92.3869	1.05688	92.264	1.05688	92.3596	1.05688	92.3787	1.05688	92.2949	1.05688	92.2791	1.05688	92.3626		1.05833	64.3178	1.05812	73.6774	1.05812	74.0405	1.05812
1.05854	92.4908	1.06	92.6656	1.06	93.0806	1.06	93.0084	1.05854	92.547	1.06	93.1905	1.05854	92.6587	1.06	93.0694	1.05854	92.6634	1.06	93.2997	1.05854	92.4686	1.06	93.1227	1.05854	92.8371	1.06	93.0124	1.05854	92.626	1.05854	92.4905	1.05854	92.5978	1.05854	92.6174	1.05854	92.5253	1.05854	92.5025	1.05854	92.5884		1.06	64.4389	1.05979	79.0822	1.05979	79.4951	1.05979
1.06021	92.7113	1.06167	92.9165	1.06167	93.8389	1.06167	93.6455	1.06021	92.9287	1.06167	94.0729	1.06021	92.992	1.06167	93.9102	1.06021	92.9466	1.06167	94.3658	1.06021	92.7358	1.06167	93.7861	1.06021	93.096	1.06167	93.7339	1.06021	92.918	1.06021	92.778	1.06021	92.8936	1.06021	92.8867	1.06021	92.768	1.06021	92.7335	1.06021	92.8162		1.06167	64.5634	1.06146	85.3615	1.06146	85.818	1.06146
1.06187	92.9327	1.06333	93.2512	1.06333	95.3583	1.06333	94.9222	1.06187	93.6502	1.06333	95.7955	1.06187	93.5787	1.06333	95.5352	1.06187	93.3994	1.06333	96.3969	1.06187	93.1554	1.06333	95.1002	1.06187	93.4632	1.06333	95.1858	1.06187	93.3811	1.06187	93.2716	1.06187	93.3698	1.06187	93.2648	1.06187	93.0569	1.06187	92.9945	1.06187	93.0556		1.06333	64.6957	1.06313	91.9493	1.06313	92.4388	1.06313
1.06354	93.1561	1.065	93.8304	1.065	98.119	1.065	97.3217	1.06354	95.0899	1.065	98.8231	1.06354	94.7421	1.065	98.3779	1.06354	94.2747	1.065	99.8225	1.06354	93.9671	1.065	97.5034	1.06354	94.1284	1.065	97.8856	1.06354	94.28	1.06354	94.3106	1.06354	94.3068	1.06354	93.9394	1.06354	93.4709	1.06354	93.3278	1.06354	93.3237		1.065	64.8323	1.06479	98.183	1.06479	98.679	1.06479
1.06521	93.3816	1.06667	94.9724	1.06667	102.499	1.06667	101.287	1.06521	97.7329	1.06667	103.473	1.06521	96.9373	1.06667	102.734	1.06521	95.9637	1.06667	104.863	1.06521	95.5633	1.06667	101.36	1.06521	95.4358	1.06667	102.282	1.06521	96.0596	1.06521	96.4791	1.06521	96.1654	1.06521	95.2154	1.06521	94.1468	1.06521	93.8042	1.06521	93.6541		1.06667	64.9615	1.06646	103.397	1.06646	103.869	1.06646
1.06688	93.6108	1.06833	97.1268	1.06833	108.579	1.06833	107.006	1.06688	101.988	1.06833	109.744	1.06688	100.605	1.06833	108.606	1.06688	98.8913	1.06833	111.403	1.06688	98.3894	1.06833	106.781	1.06688	97.8218	1.06833	108.53	1.06688	99.2443	1.06688	100.499	1.06688	99.4903	1.06688	97.453	1.06688	95.2576	1.06688	94.514	1.06688	94.0916		1.06833	65.0826	1.06812	107.048	1.06812	107.472	1.06812
1.06854	93.8436	1.07	100.722	1.07	116.08	1.07	114.299	1.06854	107.98	1.07	117.289	1.06854	105.961	1.07	115.666	1.06854	103.334	1.07	119.007	1.06854	102.76	1.07	113.544	1.06854	101.647	1.07	116.395	1.06854	104.223	1.06854	106.943	1.06854	104.681	1.06854	100.926	1.06854	96.9547	1.06854	95.5321	1.06854	94.6766		1.07	65.2029	1.06979	108.811	1.06979	109.164	1.06979
1.07021	94.0768	1.07167	105.966	1.07167	124.415	1.07167	122.653	1.07021	115.463	1.07167	125.486	1.07021	112.869	1.07167	123.33	1.07021	109.266	1.07167	127.01	1.07021	108.696	1.07167	121.137	1.07021	107.015	1.07167	125.296	1.07021	111.043	1.07021	115.94	1.07021	111.784	1.07021	105.682	1.07021	99.2893	1.07021	96.8742	1.07021	95.4216		1.07167	65.3258	1.07146	108.595	1.07146	108.857	1.07146
1.07187	94.3079	1.07333	112.727	1.07333	132.801	1.07333	131.324	1.07187	123.867	1.07333	133.559	1.07187	120.856	1.07333	130.863	1.07187	116.339	1.07333	134.627	1.07187	115.884	1.07333	128.862	1.07187	113.703	1.07333	134.428	1.07187	119.354	1.07187	127.075	1.07187	120.435	1.07187	111.495	1.07187	102.176	1.07187	98.4859	1.07187	96.3059		1.07333	65.4361	1.07313	106.502	1.07313	106.662	1.07313
1.07354	94.5366	1.075	120.547	1.075	140.392	1.075	139.455	1.07354	132.414	1.075	140.701	1.07354	129.216	1.075	137.513	1.07354	123.955	1.075	141.09	1.07354	123.74	1.075	135.951	1.07354	121.21	1.075	142.885	1.07354	128.49	1.07354	139.483	1.07354	129.938	1.07354	117.905	1.07354	105.411	1.07354	100.255	1.07354	97.2791		1.075	65.5392	1.07479	102.791	1.07479	102.858	1.07479
1.07521	94.7639	1.07667	128.753	1.07667	146.436	1.07667	146.227	1.07521	140.245	1.07667	146.224	1.07521	137.128	1.07667	142.642	1.07521	131.38	1.07667	145.802	1.07521	131.514	1.07667	141.708	1.07521	128.848	1.07667	149.821	1.07521	137.588	1.07521	152.002	1.07521	139.397	1.07521	124.311	1.07521	108.712	1.07521	102.032	1.07521	98.2735		1.07667	65.6483	1.07646	97.878	1.07646	97.8732	1.07646
1.07688	94.9898	1.07833	136.566	1.07833	150.417	1.07833	151.023	1.07688	146.574	1.07833	149.682	1.07688	143.787	1.07833	145.841	1.07688	137.866	1.07833	148.423	1.07688	138.421	1.07833	145.633	1.07688	135.85	1.07833	154.619	1.07688	145.73	1.07688	163.358	1.07688	147.848	1.07688	130.072	1.07688	111.763	1.07688	103.658	1.07688	99.2114		1.07833	65.7723	1.07812	92.3132	1.07812	92.273	1.07812
1.07854	95.2136	1.08	143.245	1.08	152.099	1.08	153.505	1.07854	150.847	1.08	150.885	1.07854	148.57	1.08	146.936	1.07854	142.79	1.08	148.845	1.07854	143.786	1.08	147.473	1.07854	141.516	1.08	156.957	1.07854	152.11	1.07854	172.402	1.07854	154.45	1.07854	134.623	1.07854	114.27	1.07854	104.985	1.07854	100.018		1.08	65.902	1.07979	86.6908	1.07979	86.6589	1.07979
1.08021	95.4382	1.08167	148.222	1.08167	151.461	1.08167	153.572	1.08021	152.794	1.08167	149.833	1.08021	151.125	1.08167	145.935	1.08021	145.765	1.08167	147.121	1.08021	147.162	1.08167	147.18	1.08021	145.351	1.08167	156.766	1.08021	156.188	1.08021	178.339	1.08021	158.634	1.08021	137.577	1.08021	116.018	1.08021	105.913	1.08021	100.636		1.08167	66.0222	1.08146	81.5459	1.08146	81.555	1.08146
1.08187	95.6638	1.08333	151.168	1.08333	148.639	1.08333	151.301	1.08187	152.381	1.08333	146.672	1.08187	151.357	1.08333	142.984	1.08187	146.641	1.08333	143.45	1.08187	148.358	1.08333	144.85	1.08187	147.116	1.08333	154.146	1.08187	157.723	1.08187	180.787	1.08187	160.155	1.08187	138.76	1.08187	116.901	1.08187	106.394	1.08187	101.034		1.08333	66.1432	1.08312	77.2448	1.08312	77.3083	1.08312
1.08354	95.8903	1.085	151.961	1.085	143.927	1.085	146.938	1.08354	149.733	1.085	141.714	1.08354	149.351	1.085	138.378	1.08354	145.446	1.085	138.198	1.08354	147.387	1.085	140.727	1.08354	146.77	1.085	149.365	1.08354	156.712	1.08354	179.702	1.08354	159.019	1.08354	138.161	1.08354	116.899	1.08354	106.427	1.08354	101.211		1.085	66.2699	1.08479	73.9482	1.08479	74.0588	1.08479
1.08521	96.1149	1.08667	150.605	1.08667	137.797	1.08667	140.924	1.08521	145.13	1.08667	135.463	1.08521	145.344	1.08667	132.583	1.08521	142.347	1.08667	131.905	1.08521	144.408	1.08667	135.22	1.08521	144.421	1.08667	142.899	1.08521	153.322	1.08521	175.292	1.08521	155.41	1.08521	135.902	1.08521	116.059	1.08521	106.045	1.08521	101.179		1.08667	66.401	1.08646	71.6256	1.08646	71.7568	1.08646
1.08688	96.3372	1.08833	147.221	1.08833	130.886	1.08833	133.894	1.08688	139.039	1.08833	128.58	1.08688	139.741	1.08833	126.211	1.08688	137.659	1.08833	125.23	1.08688	139.73	1.08833	128.908	1.08688	140.322	1.08833	135.426	1.08688	147.901	1.08688	168.011	1.08688	149.701	1.08688	132.232	1.08688	114.486	1.08688	105.308	1.08688	100.964		1.08833	66.5315	1.08813	70.1042	1.08813	70.2302	1.08813
1.08854	96.5588	1.09	142.1	1.09	123.902	1.09	126.587	1.08854	132.088	1.09	121.776	1.08854	133.125	1.09	119.911	1.08854	131.865	1.09	118.835	1.08854	133.831	1.09	122.448	1.08854	134.891	1.09	127.724	1.08854	141	1.08854	158.597	1.08854	142.478	1.08854	127.534	1.08854	112.363	1.08854	104.314	1.08854	100.607		1.09	66.6622	1.08979	69.1669	1.08979	69.2693	1.08979
1.09021	96.7799	1.09167	135.739	1.09167	117.485	1.09167	119.715	1.09021	124.99	1.09167	115.66	1.09021	126.185	1.09167	114.248	1.09021	125.567	1.09167	113.252	1.09021	127.331	1.09167	116.458	1.09021	128.695	1.09167	120.524	1.09021	133.343	1.09021	148.029	1.09021	134.498	1.09021	122.303	1.09021	109.927	1.09021	103.183	1.09021	100.172		1.09167	66.7991	1.09146	68.613	1.09146	68.688	1.09146
1.09187	96.9998	1.09333	128.794	1.09333	112.088	1.09333	113.819	1.09187	118.399	1.09333	110.636	1.09187	119.589	1.09333	109.59	1.09187	119.399	1.09333	108.786	1.09187	120.891	1.09333	111.384	1.09187	122.373	1.09333	114.373	1.09187	125.706	1.09187	137.383	1.09187	126.567	1.09187	117.079	1.09187	107.444	1.09187	102.05	1.09187	99.7236		1.09333	66.9342	1.09312	68.2854	1.09312	68.3447	1.09312
1.09354	97.2156	1.095	121.972	1.095	107.916	1.095	109.187	1.09354	112.796	1.095	106.85	1.09354	113.859	1.095	106.077	1.09354	113.897	1.095	105.506	1.09354	115.076	1.095	107.445	1.09354	116.515	1.095	109.556	1.09354	118.771	1.09354	127.622	1.09354	119.386	1.09354	112.336	1.09354	105.15	1.09354	101.031	1.09354	99.318		1.095	67.0634	1.09479	68.0786	1.09479	68.1468	1.09479
1.09521	97.4292	1.09667	115.872	1.09667	104.945	1.09667	105.843	1.09521	108.423	1.09667	104.227	1.09521	109.29	1.09667	103.639	1.09521	109.401	1.09667	103.287	1.09521	110.266	1.09667	104.638	1.09521	111.548	1.09667	106.088	1.09521	113.003	1.09521	119.419	1.09521	113.428	1.09521	108.398	1.09521	103.226	1.09521	100.206	1.09521	99.0001		1.09667	67.191	1.09646	67.9358	1.09646	68.0395	1.09646
1.09688	97.6457	1.09833	110.879	1.09833	102.989	1.09833	103.615	1.09688	105.276	1.09833	102.548	1.09688	105.938	1.09833	102.077	1.09688	106.024	1.09833	101.901	1.09688	106.61	1.09833	102.793	1.09688	107.682	1.09833	103.782	1.09688	108.589	1.09688	113.076	1.09688	108.878	1.09688	105.397	1.09688	101.761	1.09688	99.612	1.09688	98.7942		1.09833	67.3118	1.09813	67.8457	1.09813	67.9932	1.09813
1.09854	97.8678	1.1	107.127	1.1	101.792	1.1	102.233	1.09854	103.182	1.1	101.548	1.09854	103.669	1.1	101.151	1.09854	103.686	1.1	101.098	1.09854	104.056	1.1	101.67	1.09854	104.914	1.1	102.355	1.09854	105.473	1.09854	108.544	1.09854	105.67	1.09854	103.297	1.09854	100.752	1.09854	99.2413	1.09854	98.7029		1.1	67.4224	1.09979	67.799	1.09979	67.9827	1.09979
1.10021	98.0923	1.10167	104.528	1.10167	101.108	1.10167	101.426	1.10021	101.887	1.10167	100.991	1.10021	102.246	1.10167	100.641	1.10021	102.19	1.10167	100.666	1.10021	102.408	1.10167	101.034	1.10021	103.086	1.10167	101.526	1.10021	103.435	1.10021	105.537	1.10021	103.575	1.10021	101.947	1.10021	100.13	1.10021	99.0596	1.10021	98.7085		1.10167	67.5248	1.10146	67.7761	1.10146	67.9916	1.10146
1.10187	98.3155	1.10333	102.865	1.10333	100.741	1.10333	100.975	1.10187	101.139	1.10333	100.699	1.10187	101.415	1.10333	100.381	1.10187	101.305	1.10333	100.454	1.10187	101.422	1.10333	100.701	1.10187	101.969	1.10333	101.069	1.10187	102.195	1.10187	103.659	1.10187	102.298	1.10187	101.152	1.10187	99.7996	1.10187	99.0176	1.10187	98.7847		1.10333	67.6271	1.10312	67.7708	1.10312	68.0103	1.10312
1.10354	98.5363	1.105	101.875	1.105	100.561	1.105	100.733	1.10354	100.736	1.105	100.56	1.10354	100.963	1.105	100.266	1.10354	100.824	1.105	100.363	1.10354	100.876	1.105	100.544	1.10354	101.335	1.105	100.827	1.10354	101.486	1.10354	102.538	1.10354	101.563	1.10354	100.725	1.10354	99.6723	1.10354	99.0698	1.10354	98.9111		1.105	67.7296	1.10479	67.7941	1.10479	68.0384	1.10479
1.10521	98.7559	1.10667	101.324	1.10667	100.489	1.10667	100.615	1.10521	100.535	1.10667	100.511	1.10521	100.738	1.10667	100.234	1.10521	100.586	1.10667	100.344	1.10521	100.596	1.10667	100.487	1.10521	101.006	1.10667	100.708	1.10521	101.103	1.10521	101.885	1.10521	101.159	1.10521	100.523	1.10521	99.6694	1.10521	99.1851	1.10521	99.0705		1.10667	67.8283	1.10646	67.8445	1.10646	68.0748	1.10646
1.10688	98.9723	1.10833	101.035	1.10833	100.484	1.10833	100.573	1.10688	100.448	1.10833	100.52	1.10688	100.642	1.10833	100.254	1.10688	100.49	1.10833	100.37	1.10688	100.47	1.10833	100.493	1.10688	100.856	1.10833	100.66	1.10688	100.912	1.10688	101.51	1.10688	100.948	1.10688	100.454	1.10688	99.7348	1.10688	99.3354	1.10688	99.252		1.10833	67.9299	1.10813	67.9011	1.10813	68.1203	1.10813
1.10854	99.1831	1.11	100.898	1.11	100.524	1.11	100.584	1.10854	100.432	1.11	100.571	1.10854	100.621	1.11	100.31	1.10854	100.483	1.11	100.43	1.10854	100.433	1.11	100.544	1.10854	100.806	1.11	100.659	1.10854	100.833	1.10854	101.295	1.10854	100.851	1.10854	100.461	1.10854	99.8382	1.10854	99.5047	1.10854	99.4464		1.11	68.0348	1.10979	67.9567	1.10979	68.1747	1.10979
1.11021	99.3913	1.11167	100.851	1.11167	100.598	1.11167	100.637	1.11021	100.465	1.11167	100.656	1.11021	100.65	1.11167	100.396	1.11021	100.531	1.11167	100.518	1.11021	100.452	1.11167	100.629	1.11021	100.813	1.11167	100.697	1.11021	100.823	1.11021	101.175	1.11021	100.825	1.11021	100.514	1.11021	99.9715	1.11021	99.6854	1.11021	99.6505		1.11167	68.1394	1.11146	68.0203	1.11146	68.2383	1.11146
1.11187	99.6011	1.11333	100.861	1.11333	100.699	1.11333	100.726	1.11187	100.535	1.11333	100.766	1.11187	100.72	1.11333	100.508	1.11187	100.613	1.11333	100.629	1.11187	100.516	1.11333	100.741	1.11187	100.859	1.11333	100.767	1.11187	100.857	1.11187	101.124	1.11187	100.85	1.11187	100.599	1.11187	100.13	1.11187	99.8779	1.11187	99.8664		1.11333	68.2424	1.11312	68.0977	1.11312	68.3113	1.11312
1.11354	99.817	1.115	100.91	1.115	100.823	1.115	100.843	1.11354	100.634	1.115	100.895	1.11354	100.817	1.115	100.643	1.11354	100.716	1.115	100.763	1.11354	100.616	1.115	100.873	1.11354	100.937	1.115	100.866	1.11354	100.925	1.11354	101.124	1.11354	100.913	1.11354	100.714	1.11354	100.305	1.11354	100.082	1.11354	100.091		1.115	68.3468	1.11479	68.1758	1.11479	68.3922	1.11479
1.11521	100.036	1.11667	100.986	1.11667	100.963	1.11667	100.974	1.11521	100.753	1.11667	101.04	1.11521	100.934	1.11667	100.796	1.11521	100.838	1.11667	100.916	1.11521	100.746	1.11667	101.021	1.11521	101.041	1.11667	100.988	1.11521	101.022	1.11521	101.167	1.11521	101.004	1.11521	100.852	1.11521	100.495	1.11521	100.296	1.11521	100.319		1.11667	68.4489	1.11646	68.2522	1.11646	68.4806	1.11646
1.11688	100.256	1.11833	101.087	1.11833	101.115	1.11833	101.117	1.11688	100.888	1.11833	101.199	1.11688	101.064	1.11833	100.962	1.11688	100.977	1.11833	101.081	1.11688	100.893	1.11833	101.181	1.11688	101.168	1.11833	101.132	1.11688	101.14	1.11688	101.239	1.11688	101.115	1.11688	101.007	1.11688	100.699	1.11688	100.519	1.11688	100.546		1.11833	68.5477	1.11813	68.3399	1.11813	68.5699	1.11813
1.11854	100.475	1.12	101.21	1.12	101.274	1.12	101.272	1.11854	101.038	1.12	101.367	1.11854	101.211	1.12	101.138	1.11854	101.13	1.12	101.251	1.11854	101.05	1.12	101.349	1.11854	101.315	1.12	101.29	1.11854	101.275	1.11854	101.335	1.11854	101.244	1.11854	101.171	1.11854	100.914	1.11854	100.749	1.11854	100.774		1.12	68.6533	1.11979	68.4475	1.11979	68.661	1.11979
1.12021	100.691	1.12167	101.349	1.12167	101.437	1.12167	101.435	1.12021	101.195	1.12167	101.54	1.12021	101.371	1.12167	101.317	1.12021	101.29	1.12167	101.425	1.12021	101.217	1.12167	101.521	1.12021	101.481	1.12167	101.456	1.12021	101.423	1.12021	101.451	1.12021	101.385	1.12021	101.343	1.12021	101.13	1.12021	100.98	1.12021	101.001		1.12167	68.7639	1.12146	68.563	1.12146	68.7557	1.12146
1.12187	100.904	1.12333	101.498	1.12333	101.604	1.12333	101.607	1.12187	101.357	1.12333	101.72	1.12187	101.539	1.12333	101.495	1.12187	101.457	1.12333	101.601	1.12187	101.389	1.12333	101.696	1.12187	101.662	1.12333	101.627	1.12187	101.584	1.12187	101.581	1.12187	101.533	1.12187	101.521	1.12187	101.342	1.12187	101.206	1.12187	101.226		1.12333	68.8736	1.12312	68.6744	1.12312	68.8593	1.12312
1.12354	101.112	1.125	101.657	1.125	101.776	1.125	101.784	1.12354	101.525	1.125	101.909	1.12354	101.711	1.125	101.676	1.12354	101.63	1.125	101.779	1.12354	101.562	1.125	101.876	1.12354	101.85	1.125	101.802	1.12354	101.752	1.12354	101.722	1.12354	101.686	1.12354	101.705	1.12354	101.548	1.12354	101.425	1.12354	101.445		1.125	68.9746	1.12479	68.7862	1.12479	68.9666	1.12479
1.12521	101.32	1.12667	101.825	1.12667	101.953	1.12667	101.967	1.12521	101.701	1.12667	102.103	1.12521	101.886	1.12667	101.855	1.12521	101.806	1.12667	101.954	1.12521	101.733	1.12667	102.062	1.12521	102.038	1.12667	101.978	1.12521	101.921	1.12521	101.873	1.12521	101.849	1.12521	101.892	1.12521	101.75	1.12521	101.637	1.12521	101.658		1.12667	69.0755	1.12646	68.9011	1.12646	69.0759	1.12646
1.12688	101.531	1.12833	102.003	1.12833	102.135	1.12833	102.152	1.12688	101.884	1.12833	102.292	1.12688	102.064	1.12833	102.032	1.12688	101.985	1.12833	102.128	1.12688	101.907	1.12833	102.249	1.12688	102.222	1.12833	102.153	1.12688	102.091	1.12688	102.03	1.12688	102.02	1.12688	102.079	1.12688	101.951	1.12688	101.84	1.12688	101.865		1.12833	69.1735	1.12813	69.0192	1.12813	69.1895	1.12813
1.12854	101.745	1.13	102.185	1.13	102.32	1.13	102.336	1.12854	102.07	1.13	102.475	1.12854	102.243	1.13	102.209	1.12854	102.166	1.13	102.306	1.12854	102.085	1.13	102.435	1.12854	102.403	1.13	102.329	1.12854	102.262	1.12854	102.191	1.12854	102.193	1.12854	102.265	1.12854	102.15	1.12854	102.035	1.12854	102.069		1.13	69.2687	1.12979	69.1293	1.12979	69.3074	1.12979
1.13021	101.962	1.13167	102.372	1.13167	102.506	1.13167	102.523	1.13021	102.259	1.13167	102.656	1.13021	102.422	1.13167	102.392	1.13021	102.35	1.13167	102.491	1.13021	102.263	1.13167	102.621	1.13021	102.58	1.13167	102.506	1.13021	102.434	1.13021	102.355	1.13021	102.367	1.13021	102.45	1.13021	102.348	1.13021	102.228	1.13021	102.268		1.13167	69.3716	1.13146	69.2335	1.13146	69.4271	1.13146
1.13187	102.181	1.13333	102.566	1.13333	102.694	1.13333	102.712	1.13187	102.451	1.13333	102.841	1.13187	102.603	1.13333	102.584	1.13187	102.536	1.13333	102.685	1.13187	102.442	1.13333	102.807	1.13187	102.755	1.13333	102.689	1.13187	102.605	1.13187	102.526	1.13187	102.542	1.13187	102.637	1.13187	102.545	1.13187	102.422	1.13187	102.462		1.13333	69.4915	1.13312	69.3359	1.13312	69.5375	1.13312
1.13354	102.4	1.135	102.766	1.135	102.884	1.135	102.905	1.13354	102.644	1.135	103.029	1.13354	102.788	1.135	102.785	1.13354	102.727	1.135	102.886	1.13354	102.624	1.135	102.998	1.13354	102.931	1.135	102.878	1.13354	102.778	1.13354	102.703	1.13354	102.721	1.13354	102.822	1.13354	102.741	1.13354	102.619	1.13354	102.656		1.135	69.6267	1.13479	69.4355	1.13479	69.6423	1.13479
1.13521	102.62	1.13667	102.967	1.13667	103.079	1.13667	103.102	1.13521	102.84	1.13667	103.221	1.13521	102.981	1.13667	102.991	1.13521	102.923	1.13667	103.096	1.13521	102.81	1.13667	103.193	1.13521	103.109	1.13667	103.076	1.13521	102.96	1.13521	102.886	1.13521	102.904	1.13521	103.009	1.13521	102.937	1.13521	102.817	1.13521	102.853		1.13667	69.761	1.13646	69.5383	1.13646	69.7471	1.13646
1.13688	102.839	1.13833	103.167	1.13833	103.285	1.13833	103.304	1.13688	103.037	1.13833	103.42	1.13688	103.183	1.13833	103.203	1.13688	103.122	1.13833	103.314	1.13688	103.004	1.13833	103.395	1.13688	103.296	1.13833	103.28	1.13688	103.154	1.13688	103.076	1.13688	103.095	1.13688	103.202	1.13688	103.13	1.13688	103.02	1.13688	103.055		1.13833	69.886	1.13813	69.6376	1.13813	69.8578	1.13813
1.13854	103.059	1.14	103.371	1.14	103.501	1.14	103.515	1.13854	103.238	1.14	103.63	1.13854	103.391	1.14	103.42	1.13854	103.326	1.14	103.536	1.13854	103.205	1.14	103.606	1.13854	103.493	1.14	103.494	1.13854	103.357	1.13854	103.272	1.13854	103.297	1.13854	103.402	1.13854	103.324	1.13854	103.227	1.13854	103.258		1.14	69.9971	1.13979	69.7356	1.13979	69.9687	1.13979
1.14021	103.282	1.14167	103.581	1.14167	103.725	1.14167	103.733	1.14021	103.443	1.14167	103.849	1.14021	103.603	1.14167	103.641	1.14021	103.538	1.14167	103.758	1.14021	103.412	1.14167	103.822	1.14021	103.701	1.14167	103.715	1.14021	103.568	1.14021	103.475	1.14021	103.509	1.14021	103.61	1.14021	103.522	1.14021	103.441	1.14021	103.465		1.14167	70.0907	1.14146	69.8377	1.14146	70.07	1.14146
1.14187	103.509	1.14333	103.794	1.14333	103.954	1.14333	103.953	1.14187	103.655	1.14333	104.07	1.14187	103.821	1.14333	103.863	1.14187	103.759	1.14333	103.979	1.14187	103.624	1.14333	104.043	1.14187	103.915	1.14333	103.939	1.14187	103.788	1.14187	103.685	1.14187	103.729	1.14187	103.824	1.14187	103.731	1.14187	103.66	1.14187	103.679		1.14333	70.1698	1.14312	69.9521	1.14312	70.1682	1.14312
1.14354	103.738	1.145	104.012	1.145	104.185	1.145	104.174	1.14354	103.873	1.145	104.293	1.14354	104.044	1.145	104.083	1.14354	103.985	1.145	104.198	1.14354	103.839	1.145	104.263	1.14354	104.135	1.145	104.161	1.14354	104.013	1.14354	103.898	1.14354	103.954	1.14354	104.042	1.14354	103.951	1.14354	103.883	1.14354	103.897		1.145	70.2464	1.14479	70.0793	1.14479	70.268	1.14479
1.14521	103.969	1.14667	104.234	1.14667	104.412	1.14667	104.394	1.14521	104.095	1.14667	104.517	1.14521	104.267	1.14667	104.302	1.14521	104.213	1.14667	104.412	1.14521	104.057	1.14667	104.481	1.14521	104.36	1.14667	104.381	1.14521	104.241	1.14521	104.115	1.14521	104.181	1.14521	104.263	1.14521	104.178	1.14521	104.106	1.14521	104.117		1.14667	70.3355	1.14646	70.2043	1.14646	70.3712	1.14646
1.14688	104.197	1.14833	104.462	1.14833	104.633	1.14833	104.611	1.14688	104.32	1.14833	104.739	1.14688	104.488	1.14833	104.52	1.14688	104.441	1.14833	104.623	1.14688	104.277	1.14833	104.693	1.14688	104.587	1.14833	104.599	1.14688	104.464	1.14688	104.331	1.14688	104.404	1.14688	104.485	1.14688	104.409	1.14688	104.329	1.14688	104.336		1.14833	70.4389	1.14813	70.3201	1.14813	70.4738	1.14813
1.14854	104.426	1.15	104.688	1.15	104.848	1.15	104.821	1.14854	104.543	1.15	104.955	1.14854	104.706	1.15	104.734	1.14854	104.668	1.15	104.832	1.14854	104.496	1.15	104.898	1.14854	104.81	1.15	104.814	1.14854	104.681	1.14854	104.55	1.14854	104.623	1.14854	104.706	1.14854	104.638	1.14854	104.55	1.14854	104.557		1.15	70.553	1.14979	70.4304	1.14979	70.582	1.14979
1.15021	104.652	1.15167	104.904	1.15167	105.057	1.15167	105.022	1.15021	104.761	1.15167	105.162	1.15021	104.919	1.15167	104.942	1.15021	104.891	1.15167	105.038	1.15021	104.711	1.15167	105.1	1.15021	105.025	1.15167	105.024	1.15021	104.895	1.15021	104.767	1.15021	104.839	1.15021	104.923	1.15021	104.861	1.15021	104.765	1.15021	104.774		1.15167	70.6792	1.15146	70.5402	1.15146	70.6996	1.15146
1.15187	104.875	1.15333	105.111	1.15333	105.259	1.15333	105.216	1.15187	104.97	1.15333	105.362	1.15187	105.126	1.15333	105.145	1.15187	105.105	1.15333	105.24	1.15187	104.921	1.15333	105.299	1.15187	105.233	1.15333	105.228	1.15187	105.104	1.15187	104.978	1.15187	105.049	1.15187	105.134	1.15187	105.071	1.15187	104.974	1.15187	104.981		1.15333	70.8161	1.15312	70.6475	1.15312	70.8223	1.15312
1.15354	105.091	1.155	105.308	1.155	105.456	1.155	105.409	1.15354	105.171	1.155	105.555	1.15354	105.325	1.155	105.343	1.15354	105.314	1.155	105.434	1.15354	105.125	1.155	105.498	1.15354	105.435	1.155	105.43	1.15354	105.306	1.15354	105.179	1.15354	105.252	1.15354	105.337	1.15354	105.271	1.15354	105.178	1.15354	105.182		1.155	70.9538	1.15479	70.7513	1.15479	70.938	1.15479
1.15521	105.3	1.15667	105.5	1.15667	105.654	1.15667	105.601	1.15521	105.368	1.15667	105.744	1.15521	105.521	1.15667	105.54	1.15521	105.518	1.15667	105.624	1.15521	105.323	1.15667	105.696	1.15521	105.629	1.15667	105.629	1.15521	105.503	1.15521	105.37	1.15521	105.452	1.15521	105.538	1.15521	105.463	1.15521	105.379	1.15521	105.381		1.15667	71.0736	1.15646	70.8556	1.15646	71.042	1.15646
1.15688	105.504	1.15833	105.69	1.15833	105.85	1.15833	105.792	1.15688	105.559	1.15833	105.934	1.15688	105.717	1.15833	105.739	1.15688	105.718	1.15833	105.815	1.15688	105.516	1.15833	105.895	1.15688	105.82	1.15833	105.826	1.15688	105.697	1.15688	105.559	1.15688	105.652	1.15688	105.738	1.15688	105.652	1.15688	105.574	1.15688	105.579		1.15833	71.1794	1.15813	70.9661	1.15813	71.1374	1.15813
1.15854	105.699	1.16	105.88	1.16	106.045	1.16	105.986	1.15854	105.749	1.16	106.128	1.15854	105.912	1.16	105.942	1.15854	105.915	1.16	106.01	1.15854	105.706	1.16	106.097	1.15854	106.012	1.16	106.024	1.15854	105.893	1.15854	105.745	1.15854	105.852	1.15854	105.937	1.15854	105.843	1.15854	105.763	1.15854	105.773		1.16	71.2765	1.15979	71.0764	1.15979	71.2297	1.15979
1.16021	105.891	1.16167	106.076	1.16167	106.244	1.16167	106.186	1.16021	105.943	1.16167	106.328	1.16021	106.109	1.16167	106.149	1.16021	106.109	1.16167	106.208	1.16021	105.897	1.16167	106.301	1.16021	106.205	1.16167	106.224	1.16021	106.09	1.16021	105.933	1.16021	106.052	1.16021	106.135	1.16021	106.043	1.16021	105.954	1.16021	105.967		1.16167	71.368	1.16146	71.1768	1.16146	71.3217	1.16146
1.16187	106.084	1.16333	106.279	1.16333	106.45	1.16333	106.392	1.16187	106.144	1.16333	106.533	1.16187	106.308	1.16333	106.357	1.16187	106.305	1.16333	106.407	1.16187	106.094	1.16333	106.503	1.16187	106.401	1.16333	106.426	1.16187	106.29	1.16187	106.128	1.16187	106.255	1.16187	106.334	1.16187	106.249	1.16187	106.15	1.16187	106.169		1.16333	71.4516	1.16312	71.2678	1.16312	71.414	1.16312
1.16354	106.283	1.165	106.487	1.165	106.662	1.165	106.6	1.16354	106.35	1.165	106.741	1.16354	106.511	1.165	106.567	1.16354	106.502	1.165	106.608	1.16354	106.299	1.165	106.704	1.16354	106.601	1.165	106.629	1.16354	106.496	1.16354	106.333	1.16354	106.459	1.16354	106.536	1.16354	106.457	1.16354	106.351	1.16354	106.378		1.165	71.5262	1.16479	71.3581	1.16479	71.5124	1.16479
1.16521	106.487	1.16667	106.696	1.16667	106.874	1.16667	106.806	1.16521	106.56	1.16667	106.951	1.16521	106.716	1.16667	106.776	1.16521	106.702	1.16667	106.812	1.16521	106.508	1.16667	106.906	1.16521	106.807	1.16667	106.834	1.16521	106.71	1.16521	106.546	1.16521	106.663	1.16521	106.739	1.16521	106.665	1.16521	106.557	1.16521	106.588		1.16667	71.6086	1.16646	71.4543	1.16646	71.6205	1.16646
1.16688	106.693	1.16833	106.904	1.16833	107.088	1.16833	107.011	1.16688	106.774	1.16833	107.162	1.16688	106.922	1.16833	106.983	1.16688	106.904	1.16833	107.018	1.16688	106.72	1.16833	107.11	1.16688	107.015	1.16833	107.045	1.16688	106.929	1.16688	106.765	1.16688	106.866	1.16688	106.942	1.16688	106.876	1.16688	106.767	1.16688	106.799		1.16833	71.7042	1.16813	71.549	1.16813	71.7308	1.16813
1.16854	106.903	1.17	107.114	1.17	107.3	1.17	107.215	1.16854	106.99	1.17	107.37	1.16854	107.13	1.17	107.183	1.16854	107.108	1.17	107.223	1.16854	106.933	1.17	107.315	1.16854	107.22	1.17	107.255	1.16854	107.147	1.16854	106.984	1.16854	107.071	1.16854	107.147	1.16854	107.087	1.16854	106.981	1.16854	107.011		1.17	71.8115	1.16979	71.6386	1.16979	71.8341	1.16979
1.17021	107.112	1.17167	107.323	1.17167	107.507	1.17167	107.416	1.17021	107.205	1.17167	107.573	1.17021	107.338	1.17167	107.377	1.17021	107.315	1.17167	107.428	1.17021	107.147	1.17167	107.52	1.17021	107.422	1.17167	107.463	1.17021	107.361	1.17021	107.201	1.17021	107.276	1.17021	107.355	1.17021	107.293	1.17021	107.194	1.17021	107.222		1.17167	71.9129	1.17146	71.73	1.17146	71.9222	1.17146
1.17188	107.32	1.17333	107.528	1.17333	107.708	1.17333	107.616	1.17188	107.414	1.17333	107.773	1.17188	107.545	1.17333	107.568	1.17188	107.524	1.17333	107.634	1.17188	107.353	1.17333	107.727	1.17188	107.623	1.17333	107.672	1.17188	107.572	1.17188	107.413	1.17188	107.479	1.17188	107.562	1.17188	107.496	1.17188	107.399	1.17188	107.43		1.17333	72.0004	1.17312	71.8319	1.17312	71.9999	1.17312
1.17354	107.525	1.175	107.729	1.175	107.906	1.175	107.816	1.17354	107.62	1.175	107.972	1.17354	107.748	1.175	107.761	1.17354	107.733	1.175	107.84	1.17354	107.553	1.175	107.934	1.17354	107.826	1.175	107.88	1.17354	107.777	1.17354	107.623	1.17354	107.681	1.17354	107.766	1.17354	107.7	1.17354	107.596	1.17354	107.636		1.175	72.0827	1.17479	71.9399	1.17479	72.0776	1.17479
1.17521	107.73	1.17667	107.93	1.17667	108.105	1.17667	108.02	1.17521	107.823	1.17667	108.171	1.17521	107.945	1.17667	107.957	1.17521	107.939	1.17667	108.045	1.17521	107.75	1.17667	108.139	1.17521	108.028	1.17667	108.087	1.17521	107.976	1.17521	107.83	1.17521	107.886	1.17521	107.968	1.17521	107.907	1.17521	107.788	1.17521	107.839		1.17667	72.1684	1.17646	72.0441	1.17646	72.157	1.17646
1.17687	107.935	1.17833	108.131	1.17833	108.303	1.17833	108.225	1.17687	108.02	1.17833	108.368	1.17687	108.14	1.17833	108.155	1.17687	108.142	1.17833	108.247	1.17687	107.948	1.17833	108.34	1.17687	108.228	1.17833	108.287	1.17687	108.17	1.17687	108.034	1.17687	108.094	1.17687	108.169	1.17687	108.113	1.17687	107.982	1.17687	108.036		1.17833	72.2627	1.17813	72.1521	1.17813	72.2411	1.17813
1.17854	108.138	1.18	108.328	1.18	108.499	1.18	108.432	1.17854	108.214	1.18	108.564	1.17854	108.334	1.18	108.357	1.17854	108.34	1.18	108.447	1.17854	108.147	1.18	108.54	1.17854	108.427	1.18	108.484	1.17854	108.365	1.17854	108.236	1.17854	108.298	1.17854	108.364	1.17854	108.312	1.17854	108.178	1.17854	108.228		1.18	72.3635	1.17979	72.2678	1.17979	72.326	1.17979
1.18021	108.343	1.18167	108.525	1.18167	108.694	1.18167	108.636	1.18021	108.408	1.18167	108.76	1.18021	108.531	1.18167	108.565	1.18021	108.534	1.18167	108.643	1.18021	108.345	1.18167	108.74	1.18021	108.628	1.18167	108.682	1.18021	108.565	1.18021	108.434	1.18021	108.497	1.18021	108.558	1.18021	108.51	1.18021	108.379	1.18021	108.419		1.18167	72.4708	1.18146	72.3822	1.18146	72.4225	1.18146
1.18188	108.548	1.18333	108.726	1.18333	108.888	1.18333	108.835	1.18188	108.606	1.18333	108.955	1.18188	108.733	1.18333	108.776	1.18188	108.726	1.18333	108.836	1.18188	108.546	1.18333	108.937	1.18188	108.829	1.18333	108.881	1.18188	108.767	1.18188	108.63	1.18188	108.695	1.18188	108.755	1.18188	108.709	1.18188	108.582	1.18188	108.612		1.18333	72.583	1.18312	72.4801	1.18312	72.5271	1.18312
1.18354	108.752	1.185	108.928	1.185	109.085	1.185	109.028	1.18354	108.807	1.185	109.152	1.18354	108.938	1.185	108.987	1.18354	108.915	1.185	109.031	1.18354	108.749	1.185	109.134	1.18354	109.03	1.185	109.076	1.18354	108.966	1.18354	108.823	1.18354	108.896	1.18354	108.954	1.18354	108.91	1.18354	108.789	1.18354	108.804		1.185	72.6891	1.18479	72.5632	1.18479	72.6327	1.18479
1.18521	108.949	1.18667	109.126	1.18667	109.281	1.18667	109.218	1.18521	109.008	1.18667	109.351	1.18521	109.142	1.18667	109.195	1.18521	109.105	1.18667	109.233	1.18521	108.954	1.18667	109.331	1.18521	109.231	1.18667	109.269	1.18521	109.163	1.18521	109.018	1.18521	109.098	1.18521	109.152	1.18521	109.112	1.18521	108.998	1.18521	108.998		1.18667	72.7833	1.18646	72.6467	1.18646	72.7364	1.18646
1.18687	109.144	1.18833	109.324	1.18833	109.477	1.18833	109.412	1.18687	109.213	1.18833	109.554	1.18687	109.346	1.18833	109.4	1.18687	109.296	1.18833	109.436	1.18687	109.158	1.18833	109.526	1.18687	109.436	1.18833	109.462	1.18687	109.358	1.18687	109.217	1.18687	109.297	1.18687	109.35	1.18687	109.315	1.18687	109.207	1.18687	109.196		1.18833	72.8603	1.18813	72.7376	1.18813	72.8342	1.18813
1.18854	109.341	1.19	109.524	1.19	109.674	1.19	109.61	1.18854	109.421	1.19	109.762	1.18854	109.546	1.19	109.603	1.18854	109.489	1.19	109.638	1.18854	109.359	1.19	109.72	1.18854	109.646	1.19	109.658	1.18854	109.552	1.18854	109.418	1.18854	109.497	1.18854	109.552	1.18854	109.516	1.18854	109.414	1.18854	109.397		1.19	72.9267	1.18979	72.8336	1.18979	72.9269	1.18979
1.19021	109.539	1.19167	109.728	1.19167	109.875	1.19167	109.814	1.19021	109.631	1.19167	109.974	1.19021	109.744	1.19167	109.806	1.19021	109.685	1.19167	109.839	1.19021	109.558	1.19167	109.917	1.19021	109.858	1.19167	109.858	1.19021	109.744	1.19021	109.623	1.19021	109.702	1.19021	109.757	1.19021	109.714	1.19021	109.62	1.19021	109.597		1.19167	72.9993	1.19146	72.9287	1.19146	73.0135	1.19146
1.19188	109.738	1.19333	109.931	1.19333	110.082	1.19333	110.021	1.19188	109.84	1.19333	110.189	1.19188	109.942	1.19333	110.009	1.19188	109.887	1.19333	110.045	1.19188	109.756	1.19333	110.12	1.19188	110.067	1.19333	110.061	1.19188	109.936	1.19188	109.833	1.19188	109.909	1.19188	109.966	1.19188	109.911	1.19188	109.827	1.19188	109.795		1.19333	73.086	1.19312	73.023	1.19312	73.1009	1.19312
1.19354	109.941	1.195	110.138	1.195	110.289	1.195	110.232	1.19354	110.051	1.195	110.402	1.19354	110.145	1.195	110.214	1.19354	110.095	1.195	110.255	1.19354	109.954	1.195	110.329	1.19354	110.275	1.195	110.269	1.19354	110.132	1.19354	110.045	1.19354	110.111	1.19354	110.175	1.19354	110.109	1.19354	110.031	1.19354	109.996		1.195	73.192	1.19479	73.117	1.19479	73.1875	1.19479
1.19521	110.148	1.19667	110.349	1.19667	110.495	1.19667	110.447	1.19521	110.263	1.19667	110.614	1.19521	110.355	1.19667	110.422	1.19521	110.307	1.19667	110.467	1.19521	110.153	1.19667	110.543	1.19521	110.483	1.19667	110.483	1.19521	110.333	1.19521	110.255	1.19521	110.313	1.19521	110.383	1.19521	110.307	1.19521	110.234	1.19521	110.203		1.19667	73.3079	1.19646	73.2145	1.19646	73.2757	1.19646
1.19687	110.36	1.19833	110.566	1.19833	110.702	1.19833	110.661	1.19687	110.474	1.19833	110.822	1.19687	110.569	1.19833	110.632	1.19687	110.521	1.19833	110.682	1.19687	110.352	1.19833	110.76	1.19687	110.692	1.19833	110.697	1.19687	110.539	1.19687	110.46	1.19687	110.517	1.19687	110.586	1.19687	110.505	1.19687	110.437	1.19687	110.415		1.19833	73.4297	1.19813	73.3057	1.19813	73.3738	1.19813
1.19854	110.572	1.2	110.787	1.2	110.91	1.2	110.872	1.19854	110.686	1.2	111.027	1.19854	110.786	1.2	110.84	1.19854	110.737	1.2	110.898	1.19854	110.556	1.2	110.976	1.19854	110.903	1.2	110.908	1.19854	110.748	1.19854	110.664	1.19854	110.728	1.19854	110.787	1.19854	110.709	1.19854	110.641	1.19854	110.632		1.2	73.549	1.19979	73.3894	1.19979	73.4864	1.19979
1.20021	110.786	1.20167	111.007	1.20167	111.119	1.20167	111.08	1.20021	110.895	1.20167	111.229	1.20021	111	1.20167	111.044	1.20021	110.95	1.20167	111.113	1.20021	110.764	1.20167	111.186	1.20021	111.116	1.20167	111.118	1.20021	110.96	1.20021	110.87	1.20021	110.94	1.20021	110.991	1.20021	110.92	1.20021	110.845	1.20021	110.852		1.20167	73.6597	1.20146	73.4781	1.20146	73.6049	1.20146
1.20188	110.998	1.20333	111.224	1.20333	111.326	1.20333	111.289	1.20188	111.103	1.20333	111.432	1.20188	111.21	1.20333	111.247	1.20188	111.157	1.20333	111.327	1.20188	110.974	1.20333	111.388	1.20188	111.33	1.20333	111.327	1.20188	111.174	1.20188	111.075	1.20188	111.152	1.20188	111.199	1.20188	111.133	1.20188	111.046	1.20188	111.071		1.20333	73.7586	1.20312	73.5819	1.20312	73.7191	1.20312
1.20354	111.209	1.205	111.434	1.205	111.535	1.205	111.501	1.20354	111.308	1.205	111.635	1.20354	111.412	1.205	111.451	1.20354	111.361	1.205	111.536	1.20354	111.183	1.205	111.583	1.20354	111.543	1.205	111.535	1.20354	111.39	1.20354	111.28	1.20354	111.365	1.20354	111.41	1.20354	111.346	1.20354	111.245	1.20354	111.286		1.205	73.8452	1.20479	73.6927	1.20479	73.8278	1.20479
1.20521	111.42	1.20667	111.638	1.20667	111.747	1.20667	111.711	1.20521	111.513	1.20667	111.839	1.20521	111.609	1.20667	111.654	1.20521	111.564	1.20667	111.737	1.20521	111.389	1.20667	111.776	1.20521	111.751	1.20667	111.744	1.20521	111.607	1.20521	111.486	1.20521	111.573	1.20521	111.626	1.20521	111.559	1.20521	111.446	1.20521	111.496		1.20667	73.9252	1.20646	73.7905	1.20646	73.9327	1.20646
1.20687	111.629	1.20833	111.84	1.20833	111.963	1.20833	111.918	1.20687	111.717	1.20833	112.043	1.20687	111.807	1.20833	111.855	1.20687	111.765	1.20833	111.931	1.20687	111.592	1.20833	111.972	1.20687	111.952	1.20833	111.952	1.20687	111.821	1.20687	111.696	1.20687	111.775	1.20687	111.843	1.20687	111.772	1.20687	111.647	1.20687	111.701		1.20833	74.0039	1.20812	73.881	1.20812	74.0378	1.20812
1.20854	111.837	1.21	112.042	1.21	112.179	1.21	112.124	1.20854	111.92	1.21	112.248	1.20854	112.004	1.21	112.058	1.20854	111.967	1.21	112.124	1.20854	111.792	1.21	112.173	1.20854	112.148	1.21	112.16	1.20854	112.028	1.20854	111.908	1.20854	111.972	1.20854	112.058	1.20854	111.98	1.20854	111.845	1.20854	111.903		1.21	74.0892	1.20979	73.9777	1.20979	74.1405	1.20979
1.21021	112.046	1.21167	112.246	1.21167	112.392	1.21167	112.329	1.21021	112.124	1.21167	112.453	1.21021	112.201	1.21167	112.26	1.21021	112.169	1.21167	112.318	1.21021	111.991	1.21167	112.377	1.21021	112.342	1.21167	112.365	1.21021	112.228	1.21021	112.12	1.21021	112.166	1.21021	112.268	1.21021	112.185	1.21021	112.042	1.21021	112.103		1.21167	74.1794	1.21146	74.0782	1.21146	74.241	1.21146
1.21188	112.255	1.21333	112.456	1.21333	112.598	1.21333	112.533	1.21188	112.328	1.21333	112.658	1.21188	112.398	1.21333	112.461	1.21188	112.373	1.21333	112.512	1.21188	112.189	1.21333	112.585	1.21188	112.536	1.21333	112.566	1.21188	112.425	1.21188	112.329	1.21188	112.361	1.21188	112.471	1.21188	112.39	1.21188	112.242	1.21188	112.307		1.21333	74.2743	1.21313	74.1773	1.21313	74.3382	1.21313
1.21354	112.463	1.215	112.669	1.215	112.796	1.215	112.733	1.21354	112.529	1.215	112.857	1.21354	112.599	1.215	112.657	1.21354	112.576	1.215	112.707	1.21354	112.388	1.215	112.793	1.21354	112.731	1.215	112.763	1.21354	112.622	1.21354	112.536	1.21354	112.555	1.21354	112.67	1.21354	112.593	1.21354	112.448	1.21354	112.517		1.215	74.3737	1.21479	74.2761	1.21479	74.4389	1.21479
1.21521	112.667	1.21667	112.879	1.21667	112.988	1.21667	112.929	1.21521	112.727	1.21667	113.054	1.21521	112.801	1.21667	112.851	1.21521	112.777	1.21667	112.903	1.21521	112.587	1.21667	112.998	1.21521	112.929	1.21667	112.958	1.21521	112.821	1.21521	112.738	1.21521	112.754	1.21521	112.867	1.21521	112.792	1.21521	112.657	1.21521	112.725		1.21667	74.4749	1.21646	74.3808	1.21646	74.5398	1.21646
1.21687	112.872	1.21833	113.082	1.21833	113.178	1.21833	113.125	1.21687	112.924	1.21833	113.25	1.21687	112.999	1.21833	113.05	1.21687	112.977	1.21833	113.101	1.21687	112.788	1.21833	113.2	1.21687	113.13	1.21833	113.153	1.21687	113.019	1.21687	112.934	1.21687	112.957	1.21687	113.064	1.21687	112.986	1.21687	112.863	1.21687	112.928		1.21833	74.5673	1.21812	74.4868	1.21812	74.6333	1.21812
1.21854	113.081	1.22	113.278	1.22	113.367	1.22	113.325	1.21854	113.12	1.22	113.451	1.21854	113.192	1.22	113.255	1.21854	113.176	1.22	113.3	1.21854	112.989	1.22	113.398	1.21854	113.33	1.22	113.351	1.21854	113.219	1.21854	113.126	1.21854	113.163	1.21854	113.261	1.21854	113.18	1.21854	113.064	1.21854	113.13		1.22	74.6473	1.21979	74.5845	1.21979	74.7144	1.21979
1.22021	113.291	1.22167	113.471	1.22167	113.558	1.22167	113.53	1.22021	113.317	1.22167	113.655	1.22021	113.384	1.22167	113.463	1.22021	113.373	1.22167	113.502	1.22021	113.188	1.22167	113.595	1.22021	113.53	1.22167	113.553	1.22021	113.422	1.22021	113.316	1.22021	113.368	1.22021	113.456	1.22021	113.374	1.22021	113.266	1.22021	113.334		1.22167	74.7261	1.22146	74.6745	1.22146	74.7878	1.22146
1.22188	113.5	1.22333	113.665	1.22333	113.755	1.22333	113.738	1.22188	113.518	1.22333	113.863	1.22188	113.576	1.22333	113.674	1.22188	113.569	1.22333	113.707	1.22188	113.387	1.22333	113.793	1.22188	113.731	1.22333	113.759	1.22188	113.624	1.22188	113.511	1.22188	113.572	1.22188	113.65	1.22188	113.569	1.22188	113.469	1.22188	113.535		1.22333	74.8086	1.22313	74.7556	1.22313	74.8632	1.22313
1.22354	113.704	1.225	113.867	1.225	113.962	1.225	113.95	1.22354	113.725	1.225	114.074	1.22354	113.769	1.225	113.887	1.22354	113.767	1.225	113.915	1.22354	113.589	1.225	113.995	1.22354	113.936	1.225	113.968	1.22354	113.826	1.22354	113.711	1.22354	113.775	1.22354	113.846	1.22354	113.765	1.22354	113.672	1.22354	113.73		1.225	74.8959	1.22479	74.8287	1.22479	74.9407	1.22479
1.22521	113.908	1.22667	114.081	1.22667	114.178	1.22667	114.165	1.22521	113.936	1.22667	114.288	1.22521	113.963	1.22667	114.101	1.22521	113.966	1.22667	114.127	1.22521	113.796	1.22667	114.203	1.22521	114.143	1.22667	114.181	1.22521	114.029	1.22521	113.917	1.22521	113.981	1.22521	114.05	1.22521	113.968	1.22521	113.875	1.22521	113.924		1.22667	74.9802	1.22646	74.897	1.22646	75.0219	1.22646
1.22687	114.112	1.22833	114.304	1.22833	114.399	1.22833	114.384	1.22687	114.151	1.22833	114.502	1.22687	114.162	1.22833	114.315	1.22687	114.166	1.22833	114.345	1.22687	114.005	1.22833	114.414	1.22687	114.351	1.22833	114.397	1.22687	114.237	1.22687	114.13	1.22687	114.186	1.22687	114.26	1.22687	114.178	1.22687	114.084	1.22687	114.121		1.22833	75.0665	1.22812	74.9586	1.22812	75.1127	1.22812
1.22854	114.314	1.23	114.534	1.23	114.622	1.23	114.606	1.22854	114.371	1.23	114.715	1.22854	114.367	1.23	114.526	1.22854	114.371	1.23	114.566	1.22854	114.219	1.23	114.626	1.22854	114.562	1.23	114.62	1.22854	114.451	1.22854	114.347	1.22854	114.392	1.22854	114.472	1.22854	114.394	1.22854	114.297	1.22854	114.327		1.23	75.1578	1.22979	75.0265	1.22979	75.22	1.22979
1.23021	114.513	1.23167	114.765	1.23167	114.848	1.23167	114.829	1.23021	114.593	1.23167	114.928	1.23021	114.578	1.23167	114.735	1.23021	114.582	1.23167	114.785	1.23021	114.438	1.23167	114.838	1.23021	114.776	1.23167	114.845	1.23021	114.671	1.23021	114.567	1.23021	114.602	1.23021	114.688	1.23021	114.615	1.23021	114.512	1.23021	114.536		1.23167	75.2553	1.23146	75.1173	1.23146	75.3438	1.23146
1.23188	114.711	1.23333	114.992	1.23333	115.075	1.23333	115.055	1.23188	114.815	1.23333	115.144	1.23188	114.795	1.23333	114.944	1.23188	114.798	1.23333	115.007	1.23188	114.659	1.23333	115.054	1.23188	114.994	1.23333	115.072	1.23188	114.897	1.23188	114.788	1.23188	114.818	1.23188	114.907	1.23188	114.839	1.23188	114.726	1.23188	114.748		1.23333	75.3579	1.23313	75.2367	1.23313	75.4721	1.23313
1.23354	114.914	1.235	115.212	1.235	115.306	1.235	115.289	1.23354	115.035	1.235	115.372	1.23354	115.015	1.235	115.161	1.23354	115.018	1.235	115.242	1.23354	114.879	1.235	115.275	1.23354	115.212	1.235	115.3	1.23354	115.125	1.23354	115.009	1.23354	115.039	1.23354	115.127	1.23354	115.065	1.23354	114.938	1.23354	114.961		1.235	75.4564	1.23479	75.3725	1.23479	75.5969	1.23479
1.23521	115.12	1.23667	115.43	1.23667	115.55	1.23667	115.542	1.23521	115.257	1.23667	115.626	1.23521	115.238	1.23667	115.404	1.23521	115.243	1.23667	115.504	1.23521	115.097	1.23667	115.511	1.23521	115.431	1.23667	115.535	1.23521	115.352	1.23521	115.23	1.23521	115.26	1.23521	115.347	1.23521	115.287	1.23521	115.148	1.23521	115.177		1.23667	75.5511	1.23646	75.5043	1.23646	75.7187	1.23646
1.23687	115.325	1.23833	115.655	1.23833	115.827	1.23833	115.832	1.23687	115.497	1.23833	115.928	1.23687	115.475	1.23833	115.695	1.23687	115.482	1.23833	115.815	1.23687	115.324	1.23833	115.784	1.23687	115.662	1.23833	115.79	1.23687	115.581	1.23687	115.456	1.23687	115.49	1.23687	115.569	1.23687	115.509	1.23687	115.364	1.23687	115.399		1.23833	75.6449	1.23812	75.6395	1.23812	75.8328	1.23812
1.23854	115.529	1.24	115.9	1.24	116.157	1.24	116.176	1.23854	115.769	1.24	116.297	1.23854	115.74	1.24	116.055	1.23854	115.748	1.24	116.195	1.23854	115.573	1.24	116.119	1.23854	115.918	1.24	116.08	1.23854	115.825	1.23854	115.7	1.23854	115.74	1.23854	115.808	1.23854	115.745	1.23854	115.6	1.23854	115.636		1.24	75.7425	1.23979	75.772	1.23979	75.9365	1.23979
1.24021	115.734	1.24167	116.187	1.24167	116.551	1.24167	116.582	1.24021	116.091	1.24167	116.736	1.24021	116.058	1.24167	116.491	1.24021	116.061	1.24167	116.652	1.24021	115.864	1.24167	116.527	1.24021	116.22	1.24167	116.422	1.24021	116.102	1.24021	115.98	1.24021	116.029	1.24021	116.086	1.24021	116.014	1.24021	115.879	1.24021	115.908		1.24167	75.8326	1.24146	75.8918	1.24146	76.0286	1.24146
1.24188	115.944	1.24333	116.534	1.24333	117.001	1.24333	117.043	1.24188	116.474	1.24333	117.236	1.24188	116.443	1.24333	116.992	1.24188	116.438	1.24333	117.171	1.24188	116.216	1.24333	117.002	1.24188	116.585	1.24333	116.819	1.24188	116.431	1.24188	116.311	1.24188	116.373	1.24188	116.424	1.24188	116.334	1.24188	116.217	1.24188	116.236		1.24333	75.9123	1.24313	75.9933	1.24313	76.117	1.24313
1.24354	116.155	1.245	116.941	1.245	117.487	1.245	117.54	1.24354	116.917	1.245	117.773	1.24354	116.895	1.245	117.532	1.24354	116.884	1.245	117.719	1.24354	116.635	1.245	117.526	1.24354	117.024	1.245	117.264	1.24354	116.82	1.24354	116.699	1.24354	116.781	1.24354	116.828	1.24354	116.716	1.24354	116.624	1.24354	116.629		1.245	75.9924	1.24479	76.0855	1.24479	76.2095	1.24479
1.24521	116.367	1.24667	117.392	1.24667	117.98	1.24667	118.046	1.24521	117.405	1.24667	118.309	1.24521	117.397	1.24667	118.073	1.24521	117.393	1.24667	118.262	1.24521	117.112	1.24667	118.068	1.24521	117.525	1.24667	117.737	1.24521	117.266	1.24521	117.137	1.24521	117.244	1.24521	117.29	1.24521	117.164	1.24521	117.093	1.24521	117.085		1.24667	76.083	1.24646	76.1784	1.24646	76.3004	1.24646
1.24687	116.579	1.24833	117.863	1.24833	118.45	1.24833	118.529	1.24687	117.908	1.24833	118.807	1.24687	117.925	1.24833	118.579	1.24687	117.938	1.24833	118.76	1.24687	117.622	1.24833	118.591	1.24687	118.061	1.24833	118.208	1.24687	117.751	1.24687	117.61	1.24687	117.738	1.24687	117.791	1.24687	117.66	1.24687	117.603	1.24687	117.583		1.24833	76.186	1.24812	76.268	1.24812	76.3936	1.24812
1.24854	116.788	1.25	118.328	1.25	118.866	1.25	118.955	1.24854	118.391	1.25	119.233	1.24854	118.448	1.25	119.016	1.24854	118.485	1.25	119.182	1.24854	118.138	1.25	119.057	1.24854	118.599	1.25	118.646	1.24854	118.246	1.24854	118.089	1.24854	118.235	1.24854	118.302	1.24854	118.171	1.24854	118.122	1.24854	118.096		1.25	76.2917	1.24979	76.3548	1.24979	76.4876	1.24979
1.25021	116.992	1.25167	118.758	1.25167	119.205	1.25167	119.305	1.25021	118.821	1.25167	119.571	1.25021	118.926	1.25167	119.364	1.25021	118.994	1.25167	119.505	1.25021	118.623	1.25167	119.442	1.25021	119.103	1.25167	119.024	1.25021	118.718	1.25021	118.547	1.25021	118.701	1.25021	118.787	1.25021	118.659	1.25021	118.612	1.25021	118.59		1.25167	76.398	1.25146	76.4401	1.25146	76.5779	1.25146
1.25188	117.191	1.25333	119.129	1.25333	119.463	1.25333	119.571	1.25188	119.179	1.25333	119.813	1.25188	119.327	1.25333	119.615	1.25188	119.43	1.25333	119.727	1.25188	119.039	1.25333	119.735	1.25188	119.545	1.25333	119.328	1.25188	119.138	1.25188	118.954	1.25188	119.109	1.25188	119.214	1.25188	119.096	1.25188	119.042	1.25188	119.031		1.25333	76.4987	1.25313	76.5231	1.25313	76.6592	1.25313
1.25354	117.386	1.255	119.427	1.255	119.644	1.255	119.752	1.25354	119.454	1.255	119.962	1.25354	119.636	1.255	119.774	1.25354	119.772	1.255	119.854	1.25354	119.37	1.255	119.934	1.25354	119.9	1.255	119.553	1.25354	119.484	1.25354	119.298	1.25354	119.441	1.25354	119.559	1.25354	119.46	1.25354	119.391	1.25354	119.395		1.255	76.5888	1.25479	76.6034	1.25479	76.7307	1.25479
1.25521	117.579	1.25667	119.655	1.25667	119.751	1.25667	119.849	1.25521	119.648	1.25667	120.026	1.25521	119.85	1.25667	119.849	1.25521	120.014	1.25667	119.899	1.25521	119.612	1.25667	120.042	1.25521	120.157	1.25667	119.703	1.25521	119.746	1.25521	119.569	1.25521	119.689	1.25521	119.818	1.25521	119.736	1.25521	119.651	1.25521	119.669		1.25667	76.677	1.25646	76.6902	1.25646	76.8016	1.25646
1.25687	117.771	1.25833	119.814	1.25833	119.795	1.25833	119.874	1.25687	119.764	1.25833	120.02	1.25687	119.976	1.25833	119.852	1.25687	120.161	1.25833	119.875	1.25687	119.769	1.25833	120.074	1.25687	120.319	1.25833	119.784	1.25687	119.925	1.25687	119.768	1.25687	119.857	1.25687	119.991	1.25687	119.924	1.25687	119.82	1.25687	119.856		1.25833	76.7684	1.25812	76.7835	1.25812	76.8707	1.25812
1.25854	117.965	1.26	119.911	1.26	119.793	1.26	119.845	1.25854	119.815	1.26	119.959	1.25854	120.023	1.26	119.802	1.25854	120.216	1.26	119.803	1.25854	119.844	1.26	120.044	1.25854	120.394	1.26	119.809	1.25854	120.027	1.25854	119.894	1.25854	119.952	1.25854	120.088	1.25854	120.03	1.25854	119.906	1.25854	119.961		1.26	76.8649	1.25979	76.8763	1.25979	76.9451	1.25979
1.26021	118.162	1.26167	119.951	1.26167	119.766	1.26167	119.789	1.26021	119.814	1.26167	119.87	1.26021	120.007	1.26167	119.724	1.26021	120.198	1.26167	119.712	1.26021	119.849	1.26167	119.975	1.26021	120.394	1.26167	119.8	1.26021	120.067	1.26021	119.955	1.26021	119.985	1.26021	120.118	1.26021	120.07	1.26021	119.925	1.26021	119.991		1.26167	76.9605	1.26146	76.9575	1.26146	77.033	1.26146
1.26188	118.359	1.26333	119.947	1.26333	119.731	1.26333	119.731	1.26188	119.779	1.26333	119.782	1.26188	119.949	1.26333	119.647	1.26188	120.132	1.26333	119.626	1.26188	119.81	1.26333	119.894	1.26188	120.332	1.26333	119.777	1.26188	120.06	1.26188	119.967	1.26188	119.967	1.26188	120.098	1.26188	120.058	1.26188	119.896	1.26188	119.969		1.26333	77.0566	1.26313	77.0304	1.26313	77.1352	1.26313
1.26354	118.556	1.265	119.92	1.265	119.709	1.265	119.699	1.26354	119.73	1.265	119.723	1.26354	119.877	1.265	119.596	1.26354	120.045	1.265	119.569	1.26354	119.754	1.265	119.83	1.26354	120.235	1.265	119.762	1.26354	120.026	1.26354	119.95	1.26354	119.922	1.26354	120.049	1.26354	120.012	1.26354	119.84	1.26354	119.918		1.265	77.1572	1.26479	77.1054	1.26479	77.2419	1.26479
1.26521	118.756	1.26667	119.89	1.26667	119.721	1.26667	119.713	1.26521	119.691	1.26667	119.714	1.26521	119.812	1.26667	119.59	1.26521	119.959	1.26667	119.558	1.26521	119.7	1.26667	119.805	1.26521	120.136	1.26667	119.772	1.26521	119.987	1.26521	119.926	1.26521	119.873	1.26521	119.994	1.26521	119.956	1.26521	119.78	1.26521	119.863		1.26667	77.2538	1.26646	77.1839	1.26646	77.3426	1.26646
1.26687	118.962	1.26833	119.879	1.26833	119.772	1.26833	119.777	1.26687	119.685	1.26833	119.762	1.26687	119.777	1.26833	119.635	1.26687	119.897	1.26833	119.601	1.26687	119.67	1.26833	119.831	1.26687	120.065	1.26833	119.819	1.26687	119.964	1.26687	119.918	1.26687	119.845	1.26687	119.96	1.26687	119.916	1.26687	119.74	1.26687	119.823		1.26833	77.3411	1.26812	77.2671	1.26812	77.4373	1.26812
1.26854	119.168	1.27	119.902	1.27	119.862	1.27	119.882	1.26854	119.724	1.27	119.86	1.26854	119.785	1.27	119.727	1.26854	119.88	1.27	119.696	1.26854	119.678	1.27	119.909	1.26854	120.039	1.27	119.907	1.26854	119.977	1.26854	119.943	1.26854	119.853	1.26854	119.963	1.26854	119.914	1.26854	119.74	1.26854	119.816		1.27	77.4196	1.26979	77.3577	1.26979	77.5306	1.26979
1.27021	119.374	1.27167	119.967	1.27167	119.983	1.27167	120.021	1.27021	119.811	1.27167	119.993	1.27021	119.843	1.27167	119.859	1.27021	119.917	1.27167	119.83	1.27021	119.737	1.27167	120.028	1.27021	120.065	1.27167	120.029	1.27021	120.032	1.27021	120.006	1.27021	119.905	1.27021	120.01	1.27021	119.957	1.27021	119.786	1.27021	119.855		1.27167	77.5017	1.27146	77.4584	1.27146	77.6249	1.27146
1.27188	119.581	1.27333	120.074	1.27333	120.131	1.27333	120.182	1.27188	119.939	1.27333	120.149	1.27188	119.945	1.27333	120.019	1.27188	120.003	1.27333	119.99	1.27188	119.84	1.27333	120.173	1.27188	120.143	1.27333	120.176	1.27188	120.123	1.27188	120.104	1.27188	120.001	1.27188	120.098	1.27188	120.045	1.27188	119.878	1.27188	119.938		1.27333	77.5944	1.27313	77.5656	1.27313	77.7222	1.27313
1.27354	119.789	1.275	120.214	1.275	120.298	1.275	120.356	1.27354	120.098	1.275	120.318	1.27354	120.083	1.275	120.197	1.27354	120.129	1.275	120.169	1.27354	119.975	1.275	120.335	1.27354	120.264	1.275	120.342	1.27354	120.244	1.27354	120.227	1.27354	120.13	1.27354	120.222	1.27354	120.171	1.27354	120.008	1.27354	120.061		1.275	77.6937	1.27479	77.6709	1.27479	77.8257	1.27479
1.27521	119.996	1.27667	120.379	1.27667	120.476	1.27667	120.536	1.27521	120.275	1.27667	120.492	1.27521	120.247	1.27667	120.382	1.27521	120.282	1.27667	120.359	1.27521	120.134	1.27667	120.509	1.27521	120.414	1.27667	120.52	1.27521	120.389	1.27521	120.369	1.27521	120.285	1.27521	120.372	1.27521	120.33	1.27521	120.166	1.27521	120.213		1.27667	77.7922	1.27646	77.7732	1.27646	77.9362	1.27646
1.27687	120.201	1.27833	120.561	1.27833	120.665	1.27833	120.717	1.27687	120.458	1.27833	120.669	1.27687	120.429	1.27833	120.573	1.27687	120.453	1.27833	120.556	1.27687	120.308	1.27833	120.689	1.27687	120.582	1.27833	120.704	1.27687	120.552	1.27687	120.523	1.27687	120.454	1.27687	120.541	1.27687	120.511	1.27687	120.346	1.27687	120.386		1.27833	77.8923	1.27812	77.8736	1.27812	78.0565	1.27812
1.27854	120.406	1.28	120.747	1.28	120.862	1.28	120.901	1.27854	120.643	1.28	120.85	1.27854	120.62	1.28	120.766	1.27854	120.631	1.28	120.754	1.27854	120.492	1.28	120.873	1.27854	120.76	1.28	120.888	1.27854	120.723	1.27854	120.686	1.27854	120.629	1.27854	120.72	1.27854	120.699	1.27854	120.539	1.27854	120.571		1.28	77.9944	1.27979	77.9722	1.27979	78.176	1.27979
1.28021	120.614	1.28167	120.933	1.28167	121.06	1.28167	121.086	1.28021	120.826	1.28167	121.037	1.28021	120.812	1.28167	120.96	1.28021	120.812	1.28167	120.95	1.28021	120.684	1.28167	121.061	1.28021	120.944	1.28167	121.073	1.28021	120.897	1.28021	120.858	1.28021	120.806	1.28021	120.908	1.28021	120.892	1.28021	120.738	1.28021	120.759		1.28167	78.0986	1.28146	78.0728	1.28146	78.2914	1.28146
1.28188	120.822	1.28333	121.119	1.28333	121.258	1.28333	121.274	1.28188	121.011	1.28333	121.233	1.28188	121.002	1.28333	121.156	1.28188	120.995	1.28333	121.148	1.28188	120.88	1.28333	121.257	1.28188	121.131	1.28333	121.258	1.28188	121.076	1.28188	121.036	1.28188	120.986	1.28188	121.099	1.28188	121.087	1.28188	120.935	1.28188	120.948		1.28333	78.1962	1.28313	78.1748	1.28313	78.4009	1.28313
1.28354	121.031	1.285	121.305	1.285	121.455	1.285	121.464	1.28354	121.198	1.285	121.434	1.28354	121.19	1.285	121.352	1.28354	121.178	1.285	121.346	1.28354	121.077	1.285	121.458	1.28354	121.322	1.285	121.444	1.28354	121.265	1.28354	121.22	1.28354	121.169	1.28354	121.295	1.28354	121.28	1.28354	121.13	1.28354	121.137		1.285	78.2934	1.28479	78.2765	1.28479	78.5075	1.28479
1.28521	121.241	1.28667	121.49	1.28667	121.653	1.28667	121.66	1.28521	121.39	1.28667	121.638	1.28521	121.381	1.28667	121.55	1.28521	121.366	1.28667	121.546	1.28521	121.277	1.28667	121.662	1.28521	121.517	1.28667	121.635	1.28521	121.458	1.28521	121.411	1.28521	121.359	1.28521	121.493	1.28521	121.471	1.28521	121.327	1.28521	121.325		1.28667	78.3998	1.28646	78.3784	1.28646	78.6135	1.28646
1.28687	121.458	1.28833	121.678	1.28833	121.852	1.28833	121.862	1.28687	121.587	1.28833	121.843	1.28687	121.575	1.28833	121.752	1.28687	121.563	1.28833	121.748	1.28687	121.48	1.28833	121.864	1.28687	121.717	1.28833	121.834	1.28687	121.651	1.28687	121.613	1.28687	121.557	1.28687	121.692	1.28687	121.662	1.28687	121.524	1.28687	121.515		1.28833	78.5183	1.28812	78.486	1.28812	78.7164	1.28812
1.28854	121.675	1.29	121.871	1.29	122.052	1.29	122.07	1.28854	121.788	1.29	122.052	1.28854	121.771	1.29	121.958	1.28854	121.768	1.29	121.951	1.28854	121.686	1.29	122.065	1.28854	121.92	1.29	122.039	1.28854	121.843	1.28854	121.821	1.28854	121.765	1.28854	121.892	1.28854	121.858	1.28854	121.723	1.28854	121.71		1.29	78.6447	1.28979	78.5984	1.28979	78.8165	1.28979
1.29021	121.891	1.29167	122.073	1.29167	122.255	1.29167	122.283	1.29021	121.992	1.29167	122.264	1.29021	121.97	1.29167	122.166	1.29021	121.98	1.29167	122.157	1.29021	121.893	1.29167	122.267	1.29021	122.124	1.29167	122.248	1.29021	122.039	1.29021	122.029	1.29021	121.98	1.29021	122.093	1.29021	122.057	1.29021	121.925	1.29021	121.907		1.29167	78.7673	1.29146	78.7138	1.29146	78.9151	1.29146
1.29188	122.105	1.29333	122.279	1.29333	122.464	1.29333	122.501	1.29188	122.201	1.29333	122.476	1.29188	122.175	1.29333	122.372	1.29188	122.198	1.29333	122.365	1.29188	122.103	1.29333	122.469	1.29188	122.333	1.29333	122.458	1.29188	122.237	1.29188	122.237	1.29188	122.198	1.29188	122.299	1.29188	122.259	1.29188	122.13	1.29188	122.109		1.29333	78.8872	1.29313	78.8284	1.29313	79.0143	1.29313
1.29354	122.318	1.295	122.49	1.295	122.678	1.295	122.717	1.29354	122.415	1.295	122.688	1.29354	122.388	1.295	122.579	1.29354	122.418	1.295	122.576	1.29354	122.316	1.295	122.672	1.29354	122.545	1.295	122.671	1.29354	122.436	1.29354	122.445	1.29354	122.416	1.29354	122.507	1.29354	122.466	1.29354	122.339	1.29354	122.314		1.295	79.0069	1.29479	78.9414	1.29479	79.1159	1.29479
1.29521	122.529	1.29667	122.705	1.29667	122.892	1.29667	122.928	1.29521	122.63	1.29667	122.901	1.29521	122.606	1.29667	122.786	1.29521	122.634	1.29667	122.786	1.29521	122.529	1.29667	122.876	1.29521	122.759	1.29667	122.884	1.29521	122.638	1.29521	122.654	1.29521	122.632	1.29521	122.716	1.29521	122.678	1.29521	122.547	1.29521	122.522		1.29667	79.1258	1.29646	79.0504	1.29646	79.2196	1.29646
1.29688	122.734	1.29833	122.919	1.29833	123.105	1.29833	123.136	1.29688	122.846	1.29833	123.117	1.29688	122.826	1.29833	122.992	1.29688	122.846	1.29833	122.997	1.29688	122.742	1.29833	123.084	1.29688	122.971	1.29833	123.095	1.29688	122.846	1.29688	122.86	1.29688	122.843	1.29688	122.928	1.29688	122.89	1.29688	122.755	1.29688	122.731		1.29833	79.2322	1.29812	79.1541	1.29812	79.3301	1.29812
1.29854	122.938	1.3	123.133	1.3	123.319	1.3	123.344	1.29854	123.061	1.3	123.335	1.29854	123.045	1.3	123.197	1.29854	123.054	1.3	123.207	1.29854	122.956	1.3	123.297	1.29854	123.186	1.3	123.305	1.29854	123.059	1.29854	123.067	1.29854	123.05	1.29854	123.142	1.29854	123.1	1.29854	122.965	1.29854	122.937		1.3	79.3252	1.29979	79.257	1.29979	79.4518	1.29979
1.30021	123.146	1.30167	123.345	1.30167	123.537	1.30167	123.552	1.30021	123.277	1.30167	123.552	1.30021	123.26	1.30167	123.405	1.30021	123.262	1.30167	123.416	1.30021	123.172	1.30167	123.511	1.30021	123.404	1.30167	123.515	1.30021	123.278	1.30021	123.277	1.30021	123.255	1.30021	123.356	1.30021	123.309	1.30021	123.178	1.30021	123.147		1.30167	79.418	1.30146	79.3557	1.30146	79.5811	1.30146
1.30187	123.36	1.30333	123.56	1.30333	123.755	1.30333	123.761	1.30187	123.49	1.30333	123.77	1.30187	123.474	1.30333	123.616	1.30187	123.47	1.30333	123.626	1.30187	123.387	1.30333	123.723	1.30187	123.623	1.30333	123.727	1.30187	123.502	1.30187	123.493	1.30187	123.461	1.30187	123.571	1.30187	123.52	1.30187	123.394	1.30187	123.361		1.30333	79.5246	1.30313	79.4563	1.30313	79.7195	1.30313
1.30354	123.573	1.305	123.777	1.305	123.973	1.305	123.972	1.30354	123.699	1.305	123.989	1.30354	123.684	1.305	123.827	1.30354	123.678	1.305	123.838	1.30354	123.601	1.305	123.935	1.30354	123.842	1.305	123.938	1.30354	123.728	1.30354	123.711	1.30354	123.671	1.30354	123.789	1.30354	123.732	1.30354	123.61	1.30354	123.578		1.305	79.6354	1.30479	79.5582	1.30479	79.8618	1.30479
1.30521	123.782	1.30667	123.994	1.30667	124.191	1.30667	124.187	1.30521	123.908	1.30667	124.207	1.30521	123.895	1.30667	124.038	1.30521	123.89	1.30667	124.056	1.30521	123.817	1.30667	124.15	1.30521	124.063	1.30667	124.15	1.30521	123.952	1.30521	123.926	1.30521	123.884	1.30521	124.009	1.30521	123.943	1.30521	123.83	1.30521	123.797		1.30667	79.741	1.30646	79.6643	1.30646	79.9995	1.30646
1.30688	123.989	1.30833	124.211	1.30833	124.409	1.30833	124.403	1.30688	124.119	1.30833	124.422	1.30688	124.106	1.30833	124.247	1.30688	124.107	1.30833	124.277	1.30688	124.036	1.30833	124.366	1.30688	124.285	1.30833	124.362	1.30688	124.173	1.30688	124.138	1.30688	124.1	1.30688	124.227	1.30688	124.154	1.30688	124.05	1.30688	124.018		1.30833	79.8469	1.30812	79.7656	1.30812	80.1172	1.30812
1.30854	124.195	1.31	124.431	1.31	124.625	1.31	124.616	1.30854	124.331	1.31	124.633	1.30854	124.319	1.31	124.454	1.30854	124.327	1.31	124.499	1.30854	124.255	1.31	124.58	1.30854	124.506	1.31	124.576	1.30854	124.392	1.30854	124.349	1.30854	124.314	1.30854	124.444	1.30854	124.368	1.30854	124.267	1.30854	124.244		1.31	79.9598	1.30979	79.8633	1.30979	80.2179	1.30979
1.31021	124.396	1.31167	124.651	1.31167	124.836	1.31167	124.823	1.31021	124.543	1.31167	124.844	1.31021	124.539	1.31167	124.661	1.31021	124.546	1.31167	124.72	1.31021	124.467	1.31167	124.796	1.31021	124.721	1.31167	124.789	1.31021	124.606	1.31021	124.56	1.31021	124.526	1.31021	124.66	1.31021	124.582	1.31021	124.482	1.31021	124.464		1.31167	80.0717	1.31146	79.9626	1.31146	80.3104	1.31146
1.31187	124.591	1.31333	124.865	1.31333	125.045	1.31333	125.025	1.31187	124.755	1.31333	125.052	1.31187	124.763	1.31333	124.868	1.31187	124.761	1.31333	124.939	1.31187	124.673	1.31333	125.014	1.31187	124.932	1.31333	125.001	1.31187	124.814	1.31187	124.772	1.31187	124.735	1.31187	124.87	1.31187	124.791	1.31187	124.695	1.31187	124.681		1.31333	80.1717	1.31313	80.0626	1.31313	80.3979	1.31313
1.31354	124.788	1.315	125.073	1.315	125.253	1.315	125.226	1.31354	124.966	1.315	125.261	1.31354	124.986	1.315	125.074	1.31354	124.973	1.315	125.156	1.31354	124.877	1.315	125.228	1.31354	125.14	1.315	125.212	1.31354	125.018	1.31354	124.986	1.31354	124.94	1.31354	125.076	1.31354	124.992	1.31354	124.907	1.31354	124.893		1.315	80.2697	1.31479	80.1667	1.31479	80.4773	1.31479
1.31521	124.99	1.31667	125.282	1.31667	125.461	1.31667	125.426	1.31521	125.177	1.31667	125.468	1.31521	125.203	1.31667	125.282	1.31521	125.185	1.31667	125.367	1.31521	125.081	1.31667	125.439	1.31521	125.344	1.31667	125.421	1.31521	125.225	1.31521	125.199	1.31521	125.144	1.31521	125.277	1.31521	125.183	1.31521	125.116	1.31521	125.101		1.31667	80.3708	1.31646	80.2679	1.31646	80.5546	1.31646
1.31688	125.196	1.31833	125.496	1.31833	125.672	1.31833	125.629	1.31688	125.383	1.31833	125.676	1.31688	125.416	1.31833	125.492	1.31688	125.396	1.31833	125.573	1.31688	125.286	1.31833	125.648	1.31688	125.546	1.31833	125.629	1.31688	125.437	1.31688	125.41	1.31688	125.348	1.31688	125.476	1.31688	125.373	1.31688	125.323	1.31688	125.305		1.31833	80.4643	1.31812	80.3618	1.31812	80.635	1.31812
1.31854	125.404	1.32	125.713	1.32	125.888	1.32	125.835	1.31854	125.587	1.32	125.883	1.31854	125.629	1.32	125.703	1.31854	125.608	1.32	125.775	1.31854	125.49	1.32	125.858	1.31854	125.746	1.32	125.836	1.31854	125.648	1.31854	125.619	1.31854	125.556	1.31854	125.673	1.31854	125.567	1.31854	125.529	1.31854	125.506		1.32	80.5469	1.31979	80.4428	1.31979	80.7129	1.31979
1.32021	125.61	1.32167	125.931	1.32167	126.107	1.32167	126.046	1.32021	125.79	1.32167	126.09	1.32021	125.841	1.32167	125.917	1.32021	125.821	1.32167	125.977	1.32021	125.7	1.32167	126.068	1.32021	125.949	1.32167	126.044	1.32021	125.86	1.32021	125.828	1.32021	125.767	1.32021	125.872	1.32021	125.766	1.32021	125.735	1.32021	125.709		1.32167	80.6308	1.32146	80.5107	1.32146	80.7851	1.32146
1.32187	125.817	1.32333	126.148	1.32333	126.325	1.32333	126.259	1.32187	125.994	1.32333	126.295	1.32187	126.052	1.32333	126.132	1.32187	126.037	1.32333	126.181	1.32187	125.914	1.32333	126.276	1.32187	126.157	1.32333	126.251	1.32187	126.07	1.32187	126.038	1.32187	125.981	1.32187	126.076	1.32187	125.97	1.32187	125.94	1.32187	125.913		1.32333	80.7267	1.32313	80.5737	1.32313	80.8547	1.32313
1.32354	126.026	1.325	126.364	1.325	126.539	1.325	126.472	1.32354	126.198	1.325	126.499	1.32354	126.262	1.325	126.351	1.32354	126.252	1.325	126.39	1.32354	126.128	1.325	126.486	1.32354	126.37	1.325	126.459	1.32354	126.279	1.32354	126.248	1.32354	126.191	1.32354	126.281	1.32354	126.181	1.32354	126.143	1.32354	126.119		1.325	80.8242	1.32479	80.6392	1.32479	80.9285	1.32479
1.32521	126.238	1.32667	126.582	1.32667	126.75	1.32667	126.685	1.32521	126.403	1.32667	126.704	1.32521	126.472	1.32667	126.569	1.32521	126.464	1.32667	126.605	1.32521	126.338	1.32667	126.698	1.32521	126.588	1.32667	126.671	1.32521	126.485	1.32521	126.459	1.32521	126.399	1.32521	126.486	1.32521	126.4	1.32521	126.345	1.32521	126.329		1.32667	80.9213	1.32646	80.7176	1.32646	81.0101	1.32646
1.32688	126.455	1.32833	126.8	1.32833	126.96	1.32833	126.898	1.32688	126.611	1.32833	126.915	1.32688	126.679	1.32833	126.783	1.32688	126.672	1.32833	126.822	1.32688	126.546	1.32833	126.909	1.32688	126.804	1.32833	126.881	1.32688	126.689	1.32688	126.669	1.32688	126.604	1.32688	126.694	1.32688	126.621	1.32688	126.549	1.32688	126.539		1.32833	81.0257	1.32812	80.8086	1.32812	81.0994	1.32812
1.32854	126.674	1.33	127.016	1.33	127.166	1.33	127.11	1.32854	126.821	1.33	127.129	1.32854	126.884	1.33	126.994	1.32854	126.877	1.33	127.04	1.32854	126.752	1.33	127.119	1.32854	127.016	1.33	127.091	1.32854	126.894	1.32854	126.876	1.32854	126.809	1.32854	126.903	1.32854	126.84	1.32854	126.753	1.32854	126.749		1.33	81.1343	1.32979	80.9089	1.32979	81.2002	1.32979
1.33021	126.895	1.33167	127.229	1.33167	127.367	1.33167	127.32	1.33021	127.031	1.33167	127.343	1.33021	127.088	1.33167	127.201	1.33021	127.08	1.33167	127.259	1.33021	126.955	1.33167	127.327	1.33021	127.226	1.33167	127.302	1.33021	127.098	1.33021	127.078	1.33021	127.014	1.33021	127.11	1.33021	127.055	1.33021	126.958	1.33021	126.957		1.33167	81.2329	1.33146	81.018	1.33146	81.3083	1.33146
1.33187	127.115	1.33333	127.44	1.33333	127.568	1.33333	127.532	1.33187	127.239	1.33333	127.558	1.33187	127.292	1.33333	127.408	1.33187	127.28	1.33333	127.478	1.33187	127.157	1.33333	127.538	1.33187	127.435	1.33333	127.518	1.33187	127.303	1.33187	127.274	1.33187	127.217	1.33187	127.314	1.33187	127.269	1.33187	127.162	1.33187	127.164		1.33333	81.3197	1.33312	81.1352	1.33312	81.4157	1.33312
1.33354	127.332	1.335	127.65	1.335	127.771	1.335	127.745	1.33354	127.448	1.335	127.772	1.33354	127.499	1.335	127.613	1.33354	127.484	1.335	127.693	1.33354	127.36	1.335	127.75	1.33354	127.64	1.335	127.737	1.33354	127.512	1.33354	127.47	1.33354	127.423	1.33354	127.518	1.33354	127.48	1.33354	127.365	1.33354	127.367		1.335	81.4066	1.33479	81.2478	1.33479	81.5175	1.33479
1.33521	127.544	1.33667	127.858	1.33667	127.975	1.33667	127.963	1.33521	127.66	1.33667	127.985	1.33521	127.706	1.33667	127.819	1.33521	127.69	1.33667	127.903	1.33521	127.567	1.33667	127.961	1.33521	127.844	1.33667	127.954	1.33521	127.722	1.33521	127.668	1.33521	127.635	1.33521	127.727	1.33521	127.692	1.33521	127.567	1.33521	127.566		1.33667	81.5004	1.33646	81.3467	1.33646	81.6199	1.33646
1.33688	127.754	1.33833	128.063	1.33833	128.178	1.33833	128.18	1.33688	127.873	1.33833	128.195	1.33688	127.915	1.33833	128.03	1.33688	127.897	1.33833	128.114	1.33688	127.776	1.33833	128.172	1.33688	128.051	1.33833	128.171	1.33688	127.932	1.33688	127.871	1.33688	127.848	1.33688	127.935	1.33688	127.907	1.33688	127.77	1.33688	127.766		1.33833	81.6032	1.33813	81.445	1.33813	81.7345	1.33813
1.33854	127.966	1.34	128.27	1.34	128.38	1.34	128.395	1.33854	128.084	1.34	128.405	1.33854	128.128	1.34	128.246	1.33854	128.103	1.34	128.332	1.33854	127.984	1.34	128.383	1.33854	128.266	1.34	128.391	1.33854	128.139	1.33854	128.078	1.33854	128.06	1.33854	128.141	1.33854	128.122	1.33854	127.975	1.33854	127.969		1.34	81.716	1.33979	81.5526	1.33979	81.8591	1.33979
1.34021	128.182	1.34167	128.479	1.34167	128.586	1.34167	128.61	1.34021	128.293	1.34167	128.618	1.34021	128.342	1.34167	128.465	1.34021	128.31	1.34167	128.551	1.34021	128.194	1.34167	128.597	1.34021	128.483	1.34167	128.613	1.34021	128.348	1.34021	128.288	1.34021	128.271	1.34021	128.349	1.34021	128.337	1.34021	128.178	1.34021	128.176		1.34167	81.8458	1.34146	81.6699	1.34146	81.9862	1.34146
1.34187	128.401	1.34333	128.691	1.34333	128.798	1.34333	128.824	1.34187	128.504	1.34333	128.835	1.34187	128.56	1.34333	128.686	1.34187	128.519	1.34333	128.769	1.34187	128.411	1.34333	128.819	1.34187	128.7	1.34333	128.834	1.34187	128.557	1.34187	128.503	1.34187	128.483	1.34187	128.562	1.34187	128.552	1.34187	128.383	1.34187	128.386		1.34333	81.9866	1.34312	81.7894	1.34312	82.1125	1.34312
1.34354	128.622	1.345	128.907	1.345	129.015	1.345	129.037	1.34354	128.716	1.345	129.054	1.34354	128.778	1.345	128.913	1.34354	128.729	1.345	128.986	1.34354	128.632	1.345	129.043	1.34354	128.917	1.345	129.053	1.34354	128.765	1.34354	128.717	1.34354	128.698	1.34354	128.778	1.34354	128.768	1.34354	128.595	1.34354	128.601		1.345	82.1304	1.34479	81.9097	1.34479	82.2442	1.34479
1.34521	128.847	1.34667	129.129	1.34667	129.235	1.34667	129.253	1.34521	128.931	1.34667	129.279	1.34521	129	1.34667	129.147	1.34521	128.945	1.34667	129.205	1.34521	128.856	1.34667	129.268	1.34521	129.135	1.34667	129.271	1.34521	128.976	1.34521	128.928	1.34521	128.916	1.34521	128.997	1.34521	128.985	1.34521	128.813	1.34521	128.822		1.34667	82.2682	1.34646	82.0287	1.34646	82.3722	1.34646
1.34688	129.072	1.34833	129.356	1.34833	129.458	1.34833	129.475	1.34688	129.148	1.34833	129.512	1.34688	129.226	1.34833	129.383	1.34688	129.165	1.34833	129.425	1.34688	129.08	1.34833	129.496	1.34688	129.353	1.34833	129.492	1.34688	129.193	1.34688	129.138	1.34688	129.139	1.34688	129.219	1.34688	129.202	1.34688	129.032	1.34688	129.048		1.34833	82.3938	1.34813	82.1433	1.34813	82.4856	1.34813
1.34854	129.295	1.35	129.588	1.35	129.684	1.35	129.707	1.34854	129.37	1.35	129.749	1.34854	129.453	1.35	129.619	1.34854	129.389	1.35	129.644	1.34854	129.306	1.35	129.728	1.34854	129.573	1.35	129.717	1.34854	129.416	1.34854	129.356	1.34854	129.365	1.34854	129.448	1.34854	129.422	1.34854	129.255	1.34854	129.276		1.35	82.5078	1.34979	82.258	1.34979	82.5786	1.34979
1.35021	129.517	1.35167	129.824	1.35167	129.913	1.35167	129.945	1.35021	129.599	1.35167	129.989	1.35021	129.681	1.35167	129.855	1.35021	129.616	1.35167	129.867	1.35021	129.534	1.35167	129.96	1.35021	129.799	1.35167	129.946	1.35021	129.644	1.35021	129.579	1.35021	129.596	1.35021	129.681	1.35021	129.649	1.35021	129.485	1.35021	129.507		1.35167	82.6156	1.35146	82.3758	1.35146	82.6612	1.35146
1.35187	129.739	1.35333	130.063	1.35333	130.146	1.35333	130.187	1.35187	129.833	1.35333	130.231	1.35187	129.912	1.35333	130.092	1.35187	129.847	1.35333	130.099	1.35187	129.763	1.35333	130.19	1.35187	130.029	1.35333	130.178	1.35187	129.878	1.35187	129.807	1.35187	129.832	1.35187	129.915	1.35187	129.882	1.35187	129.722	1.35187	129.741		1.35333	82.721	1.35312	82.4938	1.35312	82.7373	1.35312
1.35354	129.967	1.355	130.306	1.355	130.38	1.355	130.43	1.35354	130.068	1.355	130.473	1.35354	130.148	1.355	130.33	1.35354	130.078	1.355	130.339	1.35354	129.993	1.355	130.421	1.35354	130.258	1.355	130.415	1.35354	130.114	1.35354	130.04	1.35354	130.072	1.35354	130.147	1.35354	130.116	1.35354	129.962	1.35354	129.975		1.355	82.8293	1.35479	82.6084	1.35479	82.8069	1.35479
1.35521	130.195	1.35667	130.547	1.35667	130.611	1.35667	130.67	1.35521	130.3	1.35667	130.714	1.35521	130.387	1.35667	130.562	1.35521	130.309	1.35667	130.58	1.35521	130.223	1.35667	130.654	1.35521	130.488	1.35667	130.654	1.35521	130.349	1.35521	130.28	1.35521	130.311	1.35521	130.378	1.35521	130.352	1.35521	130.202	1.35521	130.208		1.35667	82.9381	1.35646	82.7162	1.35646	82.8775	1.35646
1.35688	130.425	1.35833	130.781	1.35833	130.837	1.35833	130.907	1.35688	130.533	1.35833	130.951	1.35688	130.629	1.35833	130.789	1.35688	130.542	1.35833	130.815	1.35688	130.457	1.35833	130.889	1.35688	130.722	1.35833	130.891	1.35688	130.583	1.35688	130.523	1.35688	130.549	1.35688	130.609	1.35688	130.59	1.35688	130.443	1.35688	130.44		1.35833	83.0468	1.35813	82.8138	1.35813	82.9583	1.35813
1.35854	130.657	1.36	131.01	1.36	131.063	1.36	131.139	1.35854	130.765	1.36	131.183	1.35854	130.87	1.36	131.017	1.35854	130.779	1.36	131.046	1.35854	130.694	1.36	131.124	1.35854	130.957	1.36	131.12	1.35854	130.82	1.35854	130.764	1.35854	130.788	1.35854	130.838	1.35854	130.825	1.35854	130.683	1.35854	130.671		1.36	83.1564	1.35979	82.9034	1.35979	83.0538	1.35979
1.36021	130.89	1.36167	131.238	1.36167	131.288	1.36167	131.368	1.36021	130.995	1.36167	131.408	1.36021	131.108	1.36167	131.243	1.36021	131.019	1.36167	131.271	1.36021	130.931	1.36167	131.357	1.36021	131.189	1.36167	131.344	1.36021	131.057	1.36021	131.002	1.36021	131.025	1.36021	131.064	1.36021	131.052	1.36021	130.919	1.36021	130.901		1.36167	83.2697	1.36146	82.9933	1.36146	83.1611	1.36146
1.36187	131.122	1.36333	131.466	1.36333	131.512	1.36333	131.594	1.36187	131.223	1.36333	131.63	1.36187	131.343	1.36333	131.464	1.36187	131.256	1.36333	131.49	1.36187	131.165	1.36333	131.586	1.36187	131.419	1.36333	131.566	1.36187	131.294	1.36187	131.236	1.36187	131.257	1.36187	131.288	1.36187	131.275	1.36187	131.151	1.36187	131.131		1.36333	83.3903	1.36312	83.0827	1.36312	83.2791	1.36312
1.36354	131.35	1.365	131.694	1.365	131.735	1.365	131.818	1.36354	131.45	1.365	131.852	1.36354	131.575	1.365	131.678	1.36354	131.492	1.365	131.706	1.36354	131.395	1.365	131.811	1.36354	131.653	1.365	131.786	1.36354	131.531	1.36354	131.465	1.36354	131.484	1.36354	131.514	1.36354	131.501	1.36354	131.378	1.36354	131.36		1.365	83.5015	1.36479	83.1746	1.36479	83.4062	1.36479
1.36521	131.574	1.36667	131.922	1.36667	131.961	1.36667	132.04	1.36521	131.677	1.36667	132.078	1.36521	131.805	1.36667	131.892	1.36521	131.724	1.36667	131.924	1.36521	131.622	1.36667	132.034	1.36521	131.886	1.36667	132.002	1.36521	131.766	1.36521	131.69	1.36521	131.708	1.36521	131.741	1.36521	131.729	1.36521	131.602	1.36521	131.588		1.36667	83.6019	1.36646	83.2788	1.36646	83.5331	1.36646
1.36688	131.796	1.36833	132.153	1.36833	132.189	1.36833	132.259	1.36688	131.901	1.36833	132.303	1.36688	132.032	1.36833	132.109	1.36688	131.949	1.36833	132.149	1.36688	131.846	1.36833	132.258	1.36688	132.112	1.36833	132.219	1.36688	131.997	1.36688	131.913	1.36688	131.929	1.36688	131.97	1.36688	131.958	1.36688	131.825	1.36688	131.815		1.36833	83.6994	1.36813	83.3987	1.36813	83.6478	1.36813
1.36854	132.018	1.37	132.387	1.37	132.416	1.37	132.478	1.36854	132.12	1.37	132.529	1.36854	132.259	1.37	132.33	1.36854	132.17	1.37	132.379	1.36854	132.068	1.37	132.484	1.36854	132.336	1.37	132.441	1.36854	132.223	1.36854	132.137	1.36854	132.146	1.36854	132.199	1.36854	132.184	1.36854	132.049	1.36854	132.04		1.37	83.8032	1.36979	83.5218	1.36979	83.7487	1.36979
1.37021	132.238	1.37167	132.622	1.37167	132.642	1.37167	132.698	1.37021	132.34	1.37167	132.757	1.37021	132.487	1.37167	132.555	1.37021	132.391	1.37167	132.611	1.37021	132.291	1.37167	132.711	1.37021	132.564	1.37167	132.668	1.37021	132.445	1.37021	132.361	1.37021	132.362	1.37021	132.431	1.37021	132.41	1.37021	132.272	1.37021	132.263		1.37167	83.9042	1.37146	83.6366	1.37146	83.8443	1.37146
1.37187	132.461	1.37333	132.853	1.37333	132.867	1.37333	132.921	1.37187	132.561	1.37333	132.988	1.37187	132.716	1.37333	132.785	1.37187	132.615	1.37333	132.847	1.37187	132.518	1.37333	132.943	1.37187	132.797	1.37333	132.895	1.37187	132.665	1.37187	132.586	1.37187	132.581	1.37187	132.662	1.37187	132.638	1.37187	132.499	1.37187	132.483		1.37333	83.9912	1.37312	83.7526	1.37312	83.9449	1.37312
1.37354	132.688	1.375	133.08	1.375	133.092	1.375	133.15	1.37354	132.784	1.375	133.219	1.37354	132.945	1.375	133.018	1.37354	132.842	1.375	133.082	1.37354	132.748	1.375	133.176	1.37354	133.03	1.375	133.121	1.37354	132.886	1.37354	132.812	1.37354	132.805	1.37354	132.892	1.37354	132.867	1.37354	132.728	1.37354	132.706		1.375	84.0773	1.37479	83.8759	1.37479	84.0469	1.37479
1.37521	132.918	1.37667	133.304	1.37667	133.321	1.37667	133.385	1.37521	133.012	1.37667	133.45	1.37521	133.177	1.37667	133.251	1.37521	133.07	1.37667	133.319	1.37521	132.979	1.37667	133.409	1.37521	133.263	1.37667	133.351	1.37521	133.109	1.37521	133.036	1.37521	133.034	1.37521	133.123	1.37521	133.095	1.37521	132.956	1.37521	132.93		1.37667	84.1735	1.37646	83.9962	1.37646	84.1471	1.37646
1.37688	133.146	1.37833	133.528	1.37833	133.555	1.37833	133.625	1.37688	133.245	1.37833	133.684	1.37688	133.41	1.37833	133.485	1.37688	133.301	1.37833	133.555	1.37688	133.21	1.37833	133.64	1.37688	133.498	1.37833	133.585	1.37688	133.334	1.37688	133.259	1.37688	133.263	1.37688	133.352	1.37688	133.322	1.37688	133.182	1.37688	133.154		1.37833	84.2771	1.37813	84.1068	1.37813	84.2503	1.37813
1.37854	133.374	1.38	133.752	1.38	133.795	1.38	133.868	1.37854	133.486	1.38	133.922	1.37854	133.645	1.38	133.719	1.37854	133.538	1.38	133.795	1.37854	133.445	1.38	133.872	1.37854	133.731	1.38	133.822	1.37854	133.563	1.37854	133.483	1.37854	133.495	1.37854	133.58	1.37854	133.552	1.37854	133.406	1.37854	133.383		1.38	84.3759	1.37979	84.2069	1.37979	84.3576	1.37979
1.38021	133.602	1.38167	133.98	1.38167	134.037	1.38167	134.113	1.38021	133.732	1.38167	134.166	1.38021	133.883	1.38167	133.953	1.38021	133.782	1.38167	134.037	1.38021	133.684	1.38167	134.108	1.38021	133.966	1.38167	134.061	1.38021	133.797	1.38021	133.707	1.38021	133.726	1.38021	133.807	1.38021	133.784	1.38021	133.632	1.38021	133.617		1.38167	84.4671	1.38146	84.2963	1.38146	84.462	1.38146
1.38187	133.827	1.38333	134.216	1.38333	134.283	1.38333	134.363	1.38187	133.982	1.38333	134.414	1.38187	134.126	1.38333	134.188	1.38187	134.027	1.38333	134.283	1.38187	133.925	1.38333	134.347	1.38187	134.202	1.38333	134.302	1.38187	134.034	1.38187	133.93	1.38187	133.954	1.38187	134.036	1.38187	134.014	1.38187	133.857	1.38187	133.852		1.38333	84.5608	1.38312	84.3762	1.38312	84.5502	1.38312
1.38354	134.048	1.385	134.463	1.385	134.536	1.385	134.613	1.38354	134.233	1.385	134.668	1.38354	134.37	1.385	134.425	1.38354	134.272	1.385	134.533	1.38354	134.165	1.385	134.59	1.38354	134.445	1.385	134.548	1.38354	134.275	1.38354	134.154	1.38354	134.18	1.38354	134.264	1.38354	134.24	1.38354	134.083	1.38354	134.084		1.385	84.6622	1.38479	84.4542	1.38479	84.6332	1.38479
1.38521	134.27	1.38667	134.718	1.38667	134.793	1.38667	134.862	1.38521	134.481	1.38667	134.922	1.38521	134.615	1.38667	134.666	1.38521	134.522	1.38667	134.785	1.38521	134.406	1.38667	134.84	1.38521	134.692	1.38667	134.796	1.38521	134.52	1.38521	134.384	1.38521	134.405	1.38521	134.493	1.38521	134.467	1.38521	134.312	1.38521	134.318		1.38667	84.772	1.38646	84.5363	1.38646	84.7196	1.38646
1.38688	134.497	1.38833	134.977	1.38833	135.05	1.38833	135.111	1.38688	134.726	1.38833	135.171	1.38688	134.862	1.38833	134.909	1.38688	134.774	1.38833	135.038	1.38688	134.651	1.38833	135.097	1.38688	134.947	1.38833	135.047	1.38688	134.769	1.38688	134.621	1.38688	134.634	1.38688	134.726	1.38688	134.697	1.38688	134.548	1.38688	134.553		1.38833	84.8835	1.38813	84.6255	1.38813	84.8147	1.38813
1.38854	134.729	1.39	135.239	1.39	135.303	1.39	135.36	1.38854	134.97	1.39	135.416	1.38854	135.11	1.39	135.153	1.38854	135.024	1.39	135.287	1.38854	134.897	1.39	135.355	1.38854	135.206	1.39	135.297	1.38854	135.022	1.38854	134.862	1.38854	134.868	1.38854	134.963	1.38854	134.929	1.38854	134.79	1.38854	134.787		1.39	84.9916	1.38979	84.7205	1.38979	84.9205	1.38979
1.39021	134.966	1.39167	135.498	1.39167	135.551	1.39167	135.608	1.39021	135.212	1.39167	135.656	1.39021	135.357	1.39167	135.394	1.39021	135.268	1.39167	135.533	1.39021	135.142	1.39167	135.609	1.39021	135.462	1.39167	135.544	1.39021	135.276	1.39021	135.107	1.39021	135.106	1.39021	135.203	1.39021	135.162	1.39021	135.033	1.39021	135.02		1.39167	85.0982	1.39146	84.8264	1.39146	85.032	1.39146
1.39187	135.204	1.39333	135.748	1.39333	135.791	1.39333	135.847	1.39187	135.453	1.39333	135.89	1.39187	135.599	1.39333	135.631	1.39187	135.507	1.39333	135.768	1.39187	135.383	1.39333	135.857	1.39187	135.709	1.39333	135.788	1.39187	135.531	1.39187	135.356	1.39187	135.348	1.39187	135.441	1.39187	135.397	1.39187	135.274	1.39187	135.256		1.39333	85.1963	1.39312	84.9362	1.39312	85.1426	1.39312
1.39354	135.443	1.395	135.989	1.395	136.019	1.395	136.077	1.39354	135.69	1.395	136.112	1.39354	135.834	1.395	135.861	1.39354	135.743	1.395	135.991	1.39354	135.624	1.395	136.096	1.39354	135.943	1.395	136.024	1.39354	135.782	1.39354	135.607	1.39354	135.59	1.39354	135.682	1.39354	135.633	1.39354	135.511	1.39354	135.495		1.395	85.2842	1.39479	85.0398	1.39479	85.2426	1.39479
1.39521	135.675	1.39667	136.219	1.39667	136.236	1.39667	136.299	1.39521	135.919	1.39667	136.323	1.39521	136.063	1.39667	136.081	1.39521	135.973	1.39667	136.203	1.39521	135.861	1.39667	136.322	1.39521	136.168	1.39667	136.251	1.39521	136.024	1.39521	135.852	1.39521	135.83	1.39521	135.921	1.39521	135.869	1.39521	135.746	1.39521	135.734		1.39667	85.3612	1.39646	85.1377	1.39646	85.3373	1.39646
1.39688	135.896	1.39833	136.436	1.39833	136.446	1.39833	136.508	1.39688	136.139	1.39833	136.523	1.39688	136.282	1.39833	136.293	1.39688	136.195	1.39833	136.405	1.39688	136.089	1.39833	136.532	1.39688	136.385	1.39833	136.468	1.39688	136.259	1.39688	136.084	1.39688	136.061	1.39688	136.156	1.39688	136.1	1.39688	135.974	1.39688	135.969		1.39833	85.4387	1.39813	85.2285	1.39813	85.4291	1.39813
1.39854	136.106	1.4	136.638	1.4	136.652	1.4	136.704	1.39854	136.346	1.4	136.716	1.39854	136.491	1.4	136.496	1.39854	136.41	1.4	136.6	1.39854	136.301	1.4	136.727	1.39854	136.594	1.4	136.676	1.39854	136.486	1.39854	136.299	1.39854	136.283	1.39854	136.383	1.39854	136.324	1.39854	136.194	1.39854	136.197		1.4	85.524	1.39979	85.316	1.39979	85.5129	1.39979
1.40021	136.308	1.40167	136.83	1.40167	136.851	1.40167	136.889	1.40021	136.544	1.40167	136.902	1.40021	136.69	1.40167	136.689	1.40021	136.618	1.40167	136.786	1.40021	136.5	1.40167	136.916	1.40021	136.792	1.40167	136.877	1.40021	136.698	1.40021	136.501	1.40021	136.495	1.40021	136.6	1.40021	136.542	1.40021	136.405	1.40021	136.42		1.40167	85.6113	1.40146	85.3966	1.40146	85.593	1.40146
1.40187	136.502	1.40333	137.015	1.40333	137.044	1.40333	137.07	1.40187	136.732	1.40333	137.083	1.40187	136.88	1.40333	136.876	1.40187	136.822	1.40333	136.967	1.40187	136.69	1.40333	137.103	1.40187	136.983	1.40333	137.069	1.40187	136.894	1.40187	136.693	1.40187	136.699	1.40187	136.808	1.40187	136.751	1.40187	136.608	1.40187	136.634		1.40333	85.7002	1.40312	85.4752	1.40312	85.6866	1.40312
1.40354	136.691	1.405	137.19	1.405	137.233	1.405	137.25	1.40354	136.91	1.405	137.26	1.40354	137.061	1.405	137.064	1.40354	137.019	1.405	137.147	1.40354	136.874	1.405	137.287	1.40354	137.169	1.405	137.253	1.40354	137.081	1.40354	136.88	1.40354	136.896	1.40354	137.007	1.40354	136.952	1.40354	136.806	1.40354	136.841		1.405	85.7906	1.40479	85.559	1.40479	85.7936	1.40479
1.40521	136.879	1.40667	137.36	1.40667	137.419	1.40667	137.43	1.40521	137.087	1.40667	137.44	1.40521	137.238	1.40667	137.257	1.40521	137.21	1.40667	137.328	1.40521	137.055	1.40667	137.468	1.40521	137.352	1.40667	137.433	1.40521	137.265	1.40521	137.07	1.40521	137.086	1.40521	137.201	1.40521	137.147	1.40521	137.001	1.40521	137.039		1.40667	85.8824	1.40646	85.6461	1.40646	85.8964	1.40646
1.40688	137.064	1.40833	137.531	1.40833	137.601	1.40833	137.614	1.40688	137.267	1.40833	137.628	1.40688	137.412	1.40833	137.451	1.40688	137.399	1.40833	137.51	1.40688	137.234	1.40833	137.65	1.40688	137.535	1.40833	137.614	1.40688	137.444	1.40688	137.263	1.40688	137.276	1.40688	137.392	1.40688	137.337	1.40688	137.194	1.40688	137.233		1.40833	85.9692	1.40813	85.7377	1.40813	85.9822	1.40813
1.40854	137.246	1.41	137.708	1.41	137.779	1.41	137.804	1.40854	137.454	1.41	137.821	1.40854	137.588	1.41	137.643	1.40854	137.587	1.41	137.695	1.40854	137.42	1.41	137.834	1.40854	137.718	1.41	137.796	1.40854	137.622	1.40854	137.461	1.40854	137.469	1.40854	137.582	1.40854	137.524	1.40854	137.386	1.40854	137.424		1.41	86.0461	1.40979	85.8333	1.40979	86.056	1.40979
1.41021	137.428	1.41167	137.887	1.41167	137.957	1.41167	137.999	1.41021	137.644	1.41167	138.013	1.41021	137.768	1.41167	137.838	1.41021	137.774	1.41167	137.887	1.41021	137.61	1.41167	138.019	1.41021	137.901	1.41167	137.98	1.41021	137.806	1.41021	137.661	1.41021	137.666	1.41021	137.77	1.41021	137.709	1.41021	137.577	1.41021	137.61		1.41167	86.1245	1.41146	85.9335	1.41146	86.1286	1.41146
1.41187	137.615	1.41333	138.069	1.41333	138.14	1.41333	138.197	1.41187	137.835	1.41333	138.203	1.41187	137.952	1.41333	138.036	1.41187	137.96	1.41333	138.083	1.41187	137.802	1.41333	138.207	1.41187	138.086	1.41333	138.167	1.41187	138.001	1.41187	137.862	1.41187	137.863	1.41187	137.96	1.41187	137.894	1.41187	137.769	1.41187	137.796		1.41333	86.2041	1.41312	86.0312	1.41312	86.1984	1.41312
1.41354	137.805	1.415	138.257	1.415	138.329	1.415	138.396	1.41354	138.028	1.415	138.395	1.41354	138.144	1.415	138.233	1.41354	138.148	1.415	138.28	1.41354	137.99	1.415	138.397	1.41354	138.273	1.415	138.361	1.41354	138.201	1.41354	138.059	1.41354	138.061	1.41354	138.15	1.41354	138.083	1.41354	137.961	1.41354	137.98		1.415	86.2779	1.41479	86.1215	1.41479	86.2616	1.41479
1.41521	138.001	1.41667	138.451	1.41667	138.52	1.41667	138.594	1.41521	138.223	1.41667	138.589	1.41521	138.34	1.41667	138.426	1.41521	138.338	1.41667	138.477	1.41521	138.178	1.41667	138.591	1.41521	138.462	1.41667	138.56	1.41521	138.4	1.41521	138.253	1.41521	138.258	1.41521	138.336	1.41521	138.273	1.41521	138.155	1.41521	138.167		1.41667	86.3443	1.41646	86.2089	1.41646	86.3231	1.41646
1.41688	138.203	1.41833	138.647	1.41833	138.712	1.41833	138.793	1.41688	138.421	1.41833	138.785	1.41688	138.539	1.41833	138.618	1.41688	138.528	1.41833	138.674	1.41688	138.371	1.41833	138.787	1.41688	138.651	1.41833	138.761	1.41688	138.598	1.41688	138.446	1.41688	138.453	1.41688	138.521	1.41688	138.463	1.41688	138.348	1.41688	138.357		1.41833	86.4239	1.41813	86.2965	1.41813	86.3932	1.41813
1.41854	138.409	1.42	138.842	1.42	138.906	1.42	138.989	1.41854	138.616	1.42	138.982	1.41854	138.74	1.42	138.814	1.41854	138.717	1.42	138.869	1.41854	138.568	1.42	138.985	1.41854	138.84	1.42	138.962	1.41854	138.794	1.41854	138.638	1.41854	138.646	1.41854	138.71	1.41854	138.655	1.41854	138.541	1.41854	138.552		1.42	86.5258	1.41979	86.3842	1.41979	86.4835	1.41979
1.42021	138.618	1.42167	139.04	1.42167	139.098	1.42167	139.181	1.42021	138.812	1.42167	139.183	1.42021	138.943	1.42167	139.012	1.42021	138.908	1.42167	139.064	1.42021	138.767	1.42167	139.183	1.42021	139.034	1.42167	139.158	1.42021	138.986	1.42021	138.828	1.42021	138.839	1.42021	138.904	1.42021	138.851	1.42021	138.737	1.42021	138.754		1.42167	86.634	1.42146	86.4704	1.42146	86.5814	1.42146
1.42188	138.827	1.42333	139.239	1.42333	139.288	1.42333	139.371	1.42188	139.011	1.42333	139.389	1.42188	139.148	1.42333	139.208	1.42188	139.101	1.42333	139.26	1.42188	138.965	1.42333	139.378	1.42188	139.234	1.42333	139.352	1.42188	139.175	1.42188	139.016	1.42188	139.034	1.42188	139.097	1.42188	139.049	1.42188	138.936	1.42188	138.956		1.42333	86.738	1.42312	86.5606	1.42312	86.6796	1.42312
1.42354	139.038	1.425	139.441	1.425	139.476	1.425	139.563	1.42354	139.214	1.425	139.596	1.42354	139.353	1.425	139.402	1.42354	139.298	1.425	139.457	1.42354	139.164	1.425	139.573	1.42354	139.434	1.425	139.543	1.42354	139.362	1.42354	139.203	1.42354	139.231	1.42354	139.29	1.42354	139.249	1.42354	139.135	1.42354	139.154		1.425	86.8373	1.42479	86.6549	1.42479	86.7829	1.42479
1.42521	139.246	1.42667	139.644	1.42667	139.669	1.42667	139.759	1.42521	139.419	1.42667	139.798	1.42521	139.557	1.42667	139.598	1.42521	139.497	1.42667	139.655	1.42521	139.362	1.42667	139.769	1.42521	139.632	1.42667	139.73	1.42521	139.548	1.42521	139.392	1.42521	139.432	1.42521	139.483	1.42521	139.449	1.42521	139.332	1.42521	139.347		1.42667	86.9313	1.42646	86.7489	1.42646	86.8972	1.42646
1.42687	139.45	1.42833	139.843	1.42833	139.866	1.42833	139.958	1.42687	139.622	1.42833	139.994	1.42687	139.764	1.42833	139.793	1.42687	139.695	1.42833	139.85	1.42687	139.559	1.42833	139.969	1.42687	139.831	1.42833	139.917	1.42687	139.733	1.42687	139.58	1.42687	139.636	1.42687	139.677	1.42687	139.648	1.42687	139.529	1.42687	139.537		1.42833	87.0094	1.42813	86.8405	1.42813	87.0159	1.42813
1.42854	139.65	1.43	140.041	1.43	140.068	1.43	140.159	1.42854	139.82	1.43	140.185	1.42854	139.97	1.43	139.986	1.42854	139.89	1.43	140.045	1.42854	139.752	1.43	140.169	1.42854	140.032	1.43	140.104	1.42854	139.921	1.42854	139.769	1.42854	139.838	1.42854	139.869	1.42854	139.845	1.42854	139.727	1.42854	139.725		1.43	87.0745	1.42979	86.9305	1.42979	87.1234	1.42979
1.43021	139.848	1.43167	140.239	1.43167	140.274	1.43167	140.362	1.43021	140.014	1.43167	140.372	1.43021	140.17	1.43167	140.178	1.43021	140.085	1.43167	140.243	1.43021	139.944	1.43167	140.375	1.43021	140.23	1.43167	140.296	1.43021	140.111	1.43021	139.962	1.43021	140.037	1.43021	140.061	1.43021	140.041	1.43021	139.927	1.43021	139.914		1.43167	87.1448	1.43146	87.0176	1.43146	87.2174	1.43146
1.43188	140.045	1.43333	140.436	1.43333	140.483	1.43333	140.566	1.43188	140.207	1.43333	140.563	1.43188	140.366	1.43333	140.374	1.43188	140.281	1.43333	140.445	1.43188	140.138	1.43333	140.588	1.43188	140.426	1.43333	140.497	1.43188	140.303	1.43188	140.163	1.43188	140.235	1.43188	140.255	1.43188	140.237	1.43188	140.128	1.43188	140.108		1.43333	87.2244	1.43312	87.1016	1.43312	87.3044	1.43312
1.43354	140.242	1.435	140.634	1.435	140.697	1.435	140.771	1.43354	140.406	1.435	140.759	1.43354	140.561	1.435	140.574	1.43354	140.478	1.435	140.65	1.43354	140.338	1.435	140.803	1.43354	140.624	1.435	140.707	1.43354	140.499	1.43354	140.366	1.43354	140.434	1.43354	140.453	1.43354	140.434	1.43354	140.332	1.43354	140.309		1.435	87.3106	1.43479	87.1873	1.43479	87.3865	1.43479
1.43521	140.441	1.43667	140.833	1.43667	140.912	1.43667	140.973	1.43521	140.609	1.43667	140.962	1.43521	140.759	1.43667	140.778	1.43521	140.678	1.43667	140.86	1.43521	140.543	1.43667	141.018	1.43521	140.827	1.43667	140.925	1.43521	140.699	1.43521	140.566	1.43521	140.634	1.43521	140.655	1.43521	140.632	1.43521	140.537	1.43521	140.515		1.43667	87.4086	1.43646	87.2796	1.43646	87.4669	1.43646
1.43687	140.644	1.43833	141.037	1.43833	141.128	1.43833	141.175	1.43687	140.817	1.43833	141.171	1.43687	140.961	1.43833	140.983	1.43687	140.883	1.43833	141.078	1.43687	140.748	1.43833	141.232	1.43687	141.03	1.43833	141.145	1.43687	140.905	1.43687	140.766	1.43687	140.84	1.43687	140.86	1.43687	140.836	1.43687	140.742	1.43687	140.727		1.43833	87.5171	1.43813	87.3822	1.43813	87.5432	1.43813
1.43854	140.851	1.44	141.242	1.44	141.343	1.44	141.38	1.43854	141.033	1.44	141.384	1.43854	141.167	1.44	141.191	1.43854	141.094	1.44	141.299	1.43854	140.953	1.44	141.446	1.43854	141.228	1.44	141.363	1.43854	141.116	1.43854	140.969	1.43854	141.049	1.43854	141.07	1.43854	141.045	1.43854	140.948	1.43854	140.943		1.44	87.6283	1.43979	87.4864	1.43979	87.622	1.43979
1.44021	141.062	1.44167	141.449	1.44167	141.557	1.44167	141.593	1.44021	141.255	1.44167	141.6	1.44021	141.378	1.44167	141.401	1.44021	141.308	1.44167	141.52	1.44021	141.158	1.44167	141.654	1.44021	141.427	1.44167	141.576	1.44021	141.33	1.44021	141.174	1.44021	141.264	1.44021	141.281	1.44021	141.256	1.44021	141.155	1.44021	141.161		1.44167	87.7292	1.44146	87.5894	1.44146	87.7102	1.44146
1.44188	141.274	1.44333	141.658	1.44333	141.772	1.44333	141.809	1.44188	141.477	1.44333	141.816	1.44188	141.592	1.44333	141.612	1.44188	141.52	1.44333	141.737	1.44188	141.368	1.44333	141.856	1.44188	141.631	1.44333	141.782	1.44188	141.543	1.44188	141.381	1.44188	141.478	1.44188	141.494	1.44188	141.467	1.44188	141.362	1.44188	141.376		1.44333	87.8242	1.44312	87.6891	1.44312	87.8009	1.44312
1.44354	141.487	1.445	141.867	1.445	141.985	1.445	142.022	1.44354	141.69	1.445	142.029	1.44354	141.806	1.445	141.821	1.44354	141.729	1.445	141.95	1.44354	141.582	1.445	142.054	1.44354	141.838	1.445	141.983	1.44354	141.755	1.44354	141.589	1.44354	141.691	1.44354	141.707	1.44354	141.676	1.44354	141.572	1.44354	141.587		1.445	87.9209	1.44479	87.7891	1.44479	87.8895	1.44479
1.44521	141.697	1.44667	142.073	1.44667	142.194	1.44667	142.233	1.44521	141.894	1.44667	142.237	1.44521	142.019	1.44667	142.03	1.44521	141.935	1.44667	142.159	1.44521	141.797	1.44667	142.253	1.44521	142.046	1.44667	142.18	1.44521	141.967	1.44521	141.8	1.44521	141.903	1.44521	141.918	1.44521	141.884	1.44521	141.787	1.44521	141.797		1.44667	88.0087	1.44646	87.8859	1.44646	87.9764	1.44646
1.44687	141.908	1.44833	142.277	1.44833	142.4	1.44833	142.442	1.44687	142.095	1.44833	142.44	1.44687	142.228	1.44833	142.238	1.44687	142.139	1.44833	142.364	1.44687	142.015	1.44833	142.452	1.44687	142.254	1.44833	142.378	1.44687	142.177	1.44687	142.013	1.44687	142.112	1.44687	142.13	1.44687	142.091	1.44687	142.004	1.44687	142.005		1.44833	88.0838	1.44813	87.9736	1.44813	88.0707	1.44813
1.44854	142.123	1.45	142.483	1.45	142.606	1.45	142.647	1.44854	142.295	1.45	142.639	1.44854	142.434	1.45	142.444	1.44854	142.343	1.45	142.567	1.44854	142.233	1.45	142.649	1.44854	142.465	1.45	142.58	1.44854	142.382	1.44854	142.226	1.44854	142.317	1.44854	142.339	1.44854	142.295	1.44854	142.216	1.44854	142.211		1.45	88.1471	1.44979	88.0554	1.44979	88.1639	1.44979
1.45021	142.339	1.45167	142.689	1.45167	142.81	1.45167	142.847	1.45021	142.494	1.45167	142.837	1.45021	142.637	1.45167	142.647	1.45021	142.547	1.45167	142.771	1.45021	142.451	1.45167	142.849	1.45021	142.676	1.45167	142.787	1.45021	142.585	1.45021	142.436	1.45021	142.518	1.45021	142.547	1.45021	142.498	1.45021	142.424	1.45021	142.413		1.45167	88.2129	1.45146	88.1419	1.45146	88.2479	1.45146
1.45188	142.555	1.45333	142.894	1.45333	143.008	1.45333	143.042	1.45188	142.693	1.45333	143.034	1.45188	142.841	1.45333	142.847	1.45188	142.752	1.45333	142.976	1.45188	142.665	1.45333	143.054	1.45188	142.884	1.45333	142.997	1.45188	142.787	1.45188	142.642	1.45188	142.718	1.45188	142.755	1.45188	142.702	1.45188	142.63	1.45188	142.613		1.45333	88.2872	1.45312	88.2301	1.45312	88.3236	1.45312
1.45354	142.77	1.455	143.099	1.455	143.202	1.455	143.238	1.45354	142.895	1.455	143.231	1.45354	143.045	1.455	143.046	1.45354	142.957	1.455	143.182	1.45354	142.872	1.455	143.262	1.45354	143.087	1.455	143.209	1.45354	142.99	1.45354	142.847	1.45354	142.919	1.45354	142.965	1.45354	142.906	1.45354	142.835	1.45354	142.814		1.455	88.3683	1.45479	88.3103	1.45479	88.4014	1.45479
1.45521	142.984	1.45667	143.307	1.45667	143.395	1.45667	143.435	1.45521	143.1	1.45667	143.43	1.45521	143.249	1.45667	143.244	1.45521	143.163	1.45667	143.39	1.45521	143.071	1.45667	143.474	1.45521	143.288	1.45667	143.42	1.45521	143.193	1.45521	143.051	1.45521	143.118	1.45521	143.176	1.45521	143.108	1.45521	143.04	1.45521	143.017		1.45667	88.4577	1.45646	88.382	1.45646	88.482	1.45646
1.45687	143.198	1.45833	143.516	1.45833	143.59	1.45833	143.634	1.45687	143.308	1.45833	143.631	1.45687	143.451	1.45833	143.445	1.45687	143.371	1.45833	143.598	1.45687	143.264	1.45833	143.688	1.45687	143.489	1.45833	143.63	1.45687	143.394	1.45687	143.254	1.45687	143.315	1.45687	143.382	1.45687	143.308	1.45687	143.243	1.45687	143.222		1.45833	88.5462	1.45812	88.4541	1.45812	88.562	1.45812
1.45854	143.411	1.46	143.722	1.46	143.787	1.46	143.836	1.45854	143.514	1.46	143.838	1.45854	143.654	1.46	143.651	1.45854	143.576	1.46	143.805	1.45854	143.457	1.46	143.904	1.45854	143.689	1.46	143.84	1.45854	143.596	1.45854	143.455	1.45854	143.513	1.45854	143.585	1.45854	143.51	1.45854	143.448	1.45854	143.428		1.46	88.6423	1.45979	88.5429	1.45979	88.6433	1.45979
1.46021	143.622	1.46167	143.925	1.46167	143.991	1.46167	144.038	1.46021	143.716	1.46167	144.045	1.46021	143.856	1.46167	143.863	1.46021	143.782	1.46167	144.007	1.46021	143.652	1.46167	144.117	1.46021	143.89	1.46167	144.049	1.46021	143.796	1.46021	143.658	1.46021	143.714	1.46021	143.787	1.46021	143.711	1.46021	143.655	1.46021	143.634		1.46167	88.747	1.46146	88.6455	1.46146	88.7357	1.46146
1.46188	143.831	1.46333	144.124	1.46333	144.2	1.46333	144.243	1.46188	143.915	1.46333	144.248	1.46188	144.059	1.46333	144.078	1.46188	143.989	1.46333	144.207	1.46188	143.849	1.46333	144.325	1.46188	144.092	1.46333	144.257	1.46188	143.995	1.46188	143.863	1.46188	143.917	1.46188	143.988	1.46188	143.911	1.46188	143.861	1.46188	143.838		1.46333	88.861	1.46313	88.7503	1.46313	88.8445	1.46313
1.46354	144.036	1.465	144.324	1.465	144.414	1.465	144.45	1.46354	144.117	1.465	144.448	1.46354	144.266	1.465	144.294	1.46354	144.198	1.465	144.409	1.46354	144.048	1.465	144.53	1.46354	144.298	1.465	144.462	1.46354	144.194	1.46354	144.073	1.46354	144.117	1.46354	144.186	1.46354	144.111	1.46354	144.064	1.46354	144.042		1.465	88.9786	1.46479	88.8489	1.46479	88.9656	1.46479
1.46521	144.239	1.46667	144.523	1.46667	144.628	1.46667	144.661	1.46521	144.322	1.46667	144.648	1.46521	144.476	1.46667	144.512	1.46521	144.408	1.46667	144.615	1.46521	144.252	1.46667	144.736	1.46521	144.504	1.46667	144.666	1.46521	144.396	1.46521	144.284	1.46521	144.318	1.46521	144.383	1.46521	144.315	1.46521	144.266	1.46521	144.251		1.46667	89.0948	1.46646	88.9491	1.46646	89.0905	1.46646
1.46687	144.441	1.46833	144.726	1.46833	144.84	1.46833	144.876	1.46687	144.531	1.46833	144.852	1.46687	144.687	1.46833	144.73	1.46687	144.618	1.46833	144.824	1.46687	144.462	1.46833	144.943	1.46687	144.712	1.46833	144.872	1.46687	144.602	1.46687	144.495	1.46687	144.517	1.46687	144.583	1.46687	144.521	1.46687	144.471	1.46687	144.462		1.46833	89.2193	1.46812	89.0629	1.46812	89.2156	1.46812
1.46854	144.641	1.47	144.934	1.47	145.052	1.47	145.094	1.46854	144.743	1.47	145.059	1.46854	144.899	1.47	144.946	1.46854	144.828	1.47	145.033	1.46854	144.676	1.47	145.151	1.46854	144.923	1.47	145.08	1.46854	144.808	1.46854	144.707	1.46854	144.718	1.46854	144.788	1.46854	144.729	1.46854	144.68	1.46854	144.676		1.47	89.3466	1.46979	89.1834	1.46979	89.3415	1.46979
1.47021	144.843	1.47167	145.15	1.47167	145.263	1.47167	145.314	1.47021	144.959	1.47167	145.27	1.47021	145.115	1.47167	145.162	1.47021	145.037	1.47167	145.245	1.47021	144.895	1.47167	145.362	1.47021	145.139	1.47167	145.289	1.47021	145.015	1.47021	144.918	1.47021	144.923	1.47021	144.997	1.47021	144.942	1.47021	144.892	1.47021	144.89		1.47167	89.4755	1.47146	89.3021	1.47146	89.4708	1.47146
1.47188	145.049	1.47333	145.371	1.47333	145.475	1.47333	145.534	1.47188	145.179	1.47333	145.489	1.47188	145.331	1.47333	145.381	1.47188	145.247	1.47333	145.459	1.47188	145.115	1.47333	145.579	1.47188	145.353	1.47333	145.5	1.47188	145.227	1.47188	145.129	1.47188	145.134	1.47188	145.21	1.47188	145.157	1.47188	145.106	1.47188	145.108		1.47333	89.611	1.47313	89.4288	1.47313	89.6125	1.47313
1.47354	145.26	1.475	145.593	1.475	145.693	1.475	145.752	1.47354	145.4	1.475	145.72	1.47354	145.544	1.475	145.606	1.47354	145.461	1.475	145.677	1.47354	145.333	1.475	145.801	1.47354	145.566	1.475	145.715	1.47354	145.442	1.47354	145.336	1.47354	145.347	1.47354	145.428	1.47354	145.372	1.47354	145.324	1.47354	145.326		1.475	89.7701	1.47479	89.5803	1.47479	89.7777	1.47479
1.47521	145.473	1.47667	145.819	1.47667	145.919	1.47667	145.975	1.47521	145.622	1.47667	145.961	1.47521	145.755	1.47667	145.844	1.47521	145.679	1.47667	145.901	1.47521	145.554	1.47667	146.029	1.47521	145.779	1.47667	145.934	1.47521	145.655	1.47521	145.542	1.47521	145.564	1.47521	145.649	1.47521	145.586	1.47521	145.545	1.47521	145.542		1.47667	89.9678	1.47646	89.7576	1.47646	89.9742	1.47646
1.47687	145.689	1.47833	146.055	1.47833	146.16	1.47833	146.209	1.47687	145.849	1.47833	146.216	1.47687	145.972	1.47833	146.099	1.47687	145.902	1.47833	146.138	1.47687	145.779	1.47833	146.269	1.47687	145.999	1.47833	146.162	1.47687	145.87	1.47687	145.751	1.47687	145.79	1.47687	145.874	1.47687	145.805	1.47687	145.768	1.47687	145.757		1.47833	90.2024	1.47812	89.9611	1.47812	90.2012	1.47812
1.47854	145.913	1.48	146.307	1.48	146.42	1.48	146.466	1.47854	146.086	1.48	146.489	1.47854	146.201	1.48	146.376	1.47854	146.134	1.48	146.401	1.47854	146.011	1.48	146.526	1.47854	146.226	1.48	146.408	1.47854	146.098	1.47854	145.97	1.47854	146.028	1.47854	146.104	1.47854	146.033	1.47854	145.999	1.47854	145.976		1.48	90.4623	1.47979	90.1888	1.47979	90.4601	1.47979
1.48021	146.151	1.48167	146.584	1.48167	146.712	1.48167	146.75	1.48021	146.341	1.48167	146.791	1.48021	146.446	1.48167	146.681	1.48021	146.382	1.48167	146.702	1.48021	146.253	1.48167	146.81	1.48021	146.468	1.48167	146.683	1.48021	146.344	1.48021	146.205	1.48021	146.279	1.48021	146.351	1.48021	146.275	1.48021	146.247	1.48021	146.205		1.48167	90.7347	1.48146	90.4449	1.48146	90.7427	1.48146
1.48188	146.411	1.48333	146.894	1.48333	147.042	1.48333	147.073	1.48188	146.626	1.48333	147.127	1.48188	146.717	1.48333	147.023	1.48188	146.652	1.48333	147.042	1.48188	146.518	1.48333	147.128	1.48188	146.733	1.48333	146.996	1.48188	146.61	1.48188	146.465	1.48188	146.546	1.48188	146.623	1.48188	146.538	1.48188	146.517	1.48188	146.451		1.48333	91.0104	1.48313	90.7283	1.48313	91.0384	1.48313
1.48354	146.703	1.485	147.246	1.485	147.412	1.485	147.443	1.48354	146.946	1.485	147.501	1.48354	147.028	1.485	147.405	1.48354	146.949	1.485	147.423	1.48354	146.817	1.485	147.484	1.48354	147.03	1.485	147.351	1.48354	146.903	1.48354	146.76	1.48354	146.842	1.48354	146.926	1.48354	146.835	1.48354	146.817	1.48354	146.728		1.485	91.2866	1.48479	91.0243	1.48479	91.3271	1.48479
1.48521	147.036	1.48667	147.641	1.48667	147.817	1.48667	147.855	1.48521	147.306	1.48667	147.916	1.48521	147.386	1.48667	147.821	1.48521	147.279	1.48667	147.844	1.48521	147.155	1.48667	147.879	1.48521	147.368	1.48667	147.748	1.48521	147.232	1.48521	147.096	1.48521	147.179	1.48521	147.263	1.48521	147.172	1.48521	147.154	1.48521	147.044		1.48667	91.5562	1.48646	91.3171	1.48646	91.5977	1.48646
1.48687	147.411	1.48833	148.071	1.48833	148.252	1.48833	148.299	1.48687	147.707	1.48833	148.363	1.48687	147.787	1.48833	148.262	1.48687	147.647	1.48833	148.294	1.48687	147.534	1.48833	148.305	1.48687	147.746	1.48833	148.181	1.48687	147.601	1.48687	147.475	1.48687	147.558	1.48687	147.639	1.48687	147.551	1.48687	147.535	1.48687	147.399		1.48833	91.8019	1.48812	91.576	1.48812	91.8379	1.48812
1.48854	147.823	1.49	148.528	1.49	148.71	1.49	148.756	1.48854	148.143	1.49	148.829	1.48854	148.221	1.49	148.717	1.48854	148.055	1.49	148.754	1.48854	147.947	1.49	148.753	1.48854	148.16	1.49	148.638	1.48854	148.007	1.48854	147.893	1.48854	147.974	1.48854	148.053	1.48854	147.967	1.48854	147.953	1.48854	147.793		1.49	92.0122	1.48979	91.7905	1.48979	92.0364	1.48979
1.49021	148.264	1.49167	149.003	1.49167	149.17	1.49167	149.213	1.49021	148.602	1.49167	149.293	1.49021	148.68	1.49167	149.171	1.49021	148.498	1.49167	149.206	1.49021	148.388	1.49167	149.206	1.49021	148.604	1.49167	149.103	1.49021	148.442	1.49021	148.339	1.49021	148.418	1.49021	148.495	1.49021	148.415	1.49021	148.398	1.49021	148.221		1.49167	92.1772	1.49146	91.9527	1.49146	92.1855	1.49146
1.49188	148.72	1.49333	149.479	1.49333	149.618	1.49333	149.656	1.49188	149.062	1.49333	149.737	1.49188	149.149	1.49333	149.603	1.49188	148.959	1.49333	149.639	1.49188	148.84	1.49333	149.647	1.49188	149.066	1.49333	149.562	1.49188	148.897	1.49188	148.799	1.49188	148.881	1.49188	148.951	1.49188	148.884	1.49188	148.857	1.49188	148.674		1.49333	92.2943	1.49313	92.0608	1.49313	92.2789	1.49313
1.49354	149.176	1.495	149.939	1.495	150.037	1.495	150.07	1.49354	149.503	1.495	150.143	1.49354	149.606	1.495	149.997	1.49354	149.423	1.495	150.038	1.49354	149.29	1.495	150.061	1.49354	149.529	1.495	150.002	1.49354	149.358	1.49354	149.258	1.49354	149.347	1.49354	149.406	1.49354	149.357	1.49354	149.317	1.49354	149.13		1.495	92.3532	1.49479	92.1199	1.49479	92.3182	1.49479
1.49521	149.612	1.49667	150.366	1.49667	150.417	1.49667	150.438	1.49521	149.914	1.49667	150.499	1.49521	150.032	1.49667	150.343	1.49521	149.866	1.49667	150.386	1.49521	149.721	1.49667	150.438	1.49521	149.97	1.49667	150.406	1.49521	149.807	1.49521	149.701	1.49521	149.793	1.49521	149.845	1.49521	149.812	1.49521	149.759	1.49521	149.574		1.49667	92.346	1.49646	92.1369	1.49646	92.3096	1.49646
1.49687	150.012	1.49833	150.745	1.49833	150.748	1.49833	150.747	1.49687	150.282	1.49833	150.794	1.49687	150.414	1.49833	150.632	1.49687	150.272	1.49833	150.674	1.49687	150.118	1.49833	150.768	1.49687	150.376	1.49833	150.762	1.49687	150.227	1.49687	150.117	1.49687	150.2	1.49687	150.255	1.49687	150.229	1.49687	150.166	1.49687	149.991		1.49833	92.2837	1.49812	92.1189	1.49812	92.2655	1.49812
1.49854	150.365	1.5	151.065	1.5	151.017	1.5	150.994	1.49854	150.598	1.5	151.022	1.49854	150.746	1.5	150.857	1.49854	150.63	1.5	150.903	1.49854	150.468	1.5	151.04	1.49854	150.736	1.5	151.06	1.49854	150.605	1.49854	150.491	1.49854	150.556	1.49854	150.618	1.49854	150.598	1.49854	150.523	1.49854	150.366		1.5	92.1912	1.49979	92.0682	1.49979	92.1923	1.49979
1.50021	150.66	1.50167	151.32	1.50167	151.22	1.50167	151.181	1.50021	150.853	1.50167	151.185	1.50021	151.017	1.50167	151.023	1.50021	150.93	1.50167	151.076	1.50021	150.765	1.50167	151.247	1.50021	151.038	1.50167	151.297	1.50021	150.931	1.50021	150.813	1.50021	150.853	1.50021	150.922	1.50021	150.91	1.50021	150.824	1.50021	150.687		1.50167	92.0895	1.50146	91.9937	1.50146	92.0971	1.50146
1.50188	150.888	1.50333	151.51	1.50333	151.359	1.50333	151.306	1.50188	151.051	1.50333	151.287	1.50188	151.22	1.50333	151.135	1.50188	151.166	1.50333	151.19	1.50188	151	1.50333	151.393	1.50188	151.275	1.50333	151.471	1.50188	151.193	1.50188	151.076	1.50188	151.087	1.50188	151.159	1.50188	151.155	1.50188	151.063	1.50188	150.946		1.50333	91.9827	1.50313	91.9066	1.50313	91.9906	1.50313
1.50354	151.048	1.505	151.634	1.505	151.444	1.505	151.375	1.50354	151.193	1.505	151.339	1.50354	151.357	1.505	151.199	1.50354	151.339	1.505	151.251	1.50354	151.172	1.505	151.484	1.50354	151.446	1.505	151.581	1.50354	151.388	1.50354	151.274	1.50354	151.258	1.50354	151.33	1.50354	151.332	1.50354	151.233	1.50354	151.139		1.505	91.8797	1.50479	91.8207	1.50479	91.8895	1.50479
1.50521	151.147	1.50667	151.703	1.50667	151.483	1.50667	151.399	1.50521	151.283	1.50667	151.35	1.50521	151.44	1.50667	151.224	1.50521	151.454	1.50667	151.27	1.50521	151.283	1.50667	151.527	1.50521	151.559	1.50667	151.638	1.50521	151.518	1.50521	151.409	1.50521	151.372	1.50521	151.445	1.50521	151.446	1.50521	151.336	1.50521	151.269		1.50667	91.8024	1.50646	91.7422	1.50646	91.8103	1.50646
1.50687	151.198	1.50833	151.726	1.50833	151.487	1.50833	151.398	1.50687	151.323	1.50833	151.337	1.50687	151.481	1.50833	151.224	1.50687	151.518	1.50833	151.268	1.50687	151.342	1.50833	151.533	1.50687	151.62	1.50833	151.658	1.50687	151.591	1.50687	151.486	1.50687	151.435	1.50687	151.507	1.50687	151.51	1.50687	151.384	1.50687	151.345		1.50833	91.7653	1.50812	91.6786	1.50812	91.7634	1.50812
1.50854	151.208	1.51	151.715	1.51	151.474	1.51	151.386	1.50854	151.327	1.51	151.314	1.50854	151.486	1.51	151.215	1.50854	151.54	1.51	151.257	1.50854	151.36	1.51	151.52	1.50854	151.641	1.51	151.657	1.50854	151.619	1.50854	151.517	1.50854	151.461	1.50854	151.526	1.50854	151.534	1.50854	151.39	1.50854	151.377		1.51	91.757	1.50979	91.6389	1.50979	91.746	1.50979
1.51021	151.194	1.51167	151.683	1.51167	151.459	1.51167	151.374	1.51021	151.311	1.51167	151.301	1.51021	151.474	1.51167	151.207	1.51021	151.534	1.51167	151.25	1.51021	151.354	1.51167	151.508	1.51021	151.638	1.51167	151.645	1.51021	151.618	1.51021	151.518	1.51021	151.462	1.51021	151.514	1.51021	151.53	1.51021	151.374	1.51021	151.381		1.51167	91.7624	1.51146	91.6269	1.51146	91.7591	1.51146
1.51188	151.175	1.51333	151.645	1.51333	151.453	1.51333	151.372	1.51188	151.292	1.51333	151.306	1.51188	151.463	1.51333	151.209	1.51188	151.516	1.51333	151.257	1.51188	151.341	1.51333	151.507	1.51188	151.623	1.51333	151.634	1.51188	151.603	1.51188	151.502	1.51188	151.453	1.51188	151.494	1.51188	151.515	1.51188	151.352	1.51188	151.373		1.51333	91.781	1.51313	91.6423	1.51313	91.7926	1.51313
1.51354	151.168	1.515	151.617	1.515	151.466	1.515	151.393	1.51354	151.284	1.515	151.335	1.51354	151.468	1.515	151.232	1.51354	151.502	1.515	151.288	1.51354	151.334	1.515	151.525	1.51354	151.613	1.515	151.634	1.51354	151.589	1.51354	151.485	1.51354	151.446	1.51354	151.48	1.51354	151.504	1.51354	151.339	1.51354	151.365		1.515	91.817	1.51479	91.6732	1.51479	91.8417	1.51479
1.51521	151.181	1.51667	151.608	1.51667	151.501	1.51667	151.441	1.51521	151.296	1.51667	151.388	1.51521	151.492	1.51667	151.285	1.51521	151.506	1.51667	151.349	1.51521	151.345	1.51667	151.569	1.51521	151.618	1.51667	151.656	1.51521	151.586	1.51521	151.481	1.51521	151.45	1.51521	151.482	1.51521	151.509	1.51521	151.347	1.51521	151.367		1.51667	91.8645	1.51646	91.7177	1.51646	91.8912	1.51646
1.51687	151.219	1.51833	151.624	1.51833	151.561	1.51833	151.511	1.51687	151.336	1.51833	151.467	1.51687	151.538	1.51833	151.365	1.51687	151.535	1.51833	151.438	1.51687	151.382	1.51833	151.644	1.51687	151.645	1.51833	151.703	1.51687	151.605	1.51687	151.498	1.51687	151.474	1.51687	151.507	1.51687	151.535	1.51687	151.38	1.51687	151.389		1.51833	91.9149	1.51812	91.7748	1.51812	91.936	1.51812
1.51854	151.288	1.52	151.671	1.52	151.646	1.52	151.601	1.51854	151.405	1.52	151.575	1.51854	151.61	1.52	151.473	1.51854	151.591	1.52	151.548	1.51854	151.449	1.52	151.744	1.51854	151.696	1.52	151.775	1.51854	151.652	1.51854	151.54	1.51854	151.523	1.51854	151.563	1.51854	151.584	1.51854	151.439	1.51854	151.438		1.52	91.9649	1.51979	91.84	1.51979	91.9887	1.51979
1.52021	151.387	1.52167	151.747	1.52167	151.755	1.52167	151.713	1.52021	151.5	1.52167	151.703	1.52021	151.705	1.52167	151.602	1.52021	151.673	1.52167	151.674	1.52021	151.54	1.52167	151.865	1.52021	151.77	1.52167	151.871	1.52021	151.725	1.52021	151.607	1.52021	151.6	1.52021	151.65	1.52021	151.657	1.52021	151.523	1.52021	151.517		1.52167	92.019	1.52146	91.9071	1.52146	92.0518	1.52146
1.52188	151.509	1.52333	151.849	1.52333	151.881	1.52333	151.844	1.52188	151.615	1.52333	151.85	1.52188	151.822	1.52333	151.749	1.52188	151.781	1.52333	151.816	1.52188	151.652	1.52333	152.002	1.52188	151.87	1.52333	151.989	1.52188	151.82	1.52188	151.699	1.52188	151.703	1.52188	151.761	1.52188	151.755	1.52188	151.629	1.52188	151.623		1.52333	92.0869	1.52313	91.9761	1.52313	92.1297	1.52313
1.52354	151.648	1.525	151.976	1.525	152.017	1.525	151.985	1.52354	151.743	1.525	152.008	1.52354	151.957	1.525	151.907	1.52354	151.911	1.525	151.971	1.52354	151.781	1.525	152.154	1.52354	151.994	1.525	152.125	1.52354	151.935	1.52354	151.815	1.52354	151.828	1.52354	151.89	1.52354	151.872	1.52354	151.757	1.52354	151.751		1.525	92.1704	1.52479	92.0521	1.52479	92.2139	1.52479
1.52521	151.801	1.52667	152.118	1.52667	152.162	1.52667	152.129	1.52521	151.883	1.52667	152.174	1.52521	152.106	1.52667	152.068	1.52521	152.058	1.52667	152.135	1.52521	151.923	1.52667	152.313	1.52521	152.134	1.52667	152.274	1.52521	152.071	1.52521	151.95	1.52521	151.973	1.52521	152.034	1.52521	152.006	1.52521	151.902	1.52521	151.898		1.52667	92.2597	1.52646	92.1306	1.52646	92.2981	1.52646
1.52687	151.965	1.52833	152.272	1.52833	152.319	1.52833	152.282	1.52687	152.036	1.52833	152.344	1.52687	152.26	1.52833	152.235	1.52687	152.217	1.52833	152.306	1.52687	152.074	1.52833	152.477	1.52687	152.286	1.52833	152.43	1.52687	152.222	1.52687	152.102	1.52687	152.132	1.52687	152.187	1.52687	152.155	1.52687	152.059	1.52687	152.054		1.52833	92.347	1.52812	92.2087	1.52812	92.3827	1.52812
1.52854	152.134	1.53	152.435	1.53	152.485	1.53	152.451	1.52854	152.2	1.53	152.518	1.52854	152.42	1.53	152.408	1.52854	152.385	1.53	152.485	1.52854	152.23	1.53	152.648	1.52854	152.448	1.53	152.593	1.52854	152.383	1.52854	152.264	1.52854	152.3	1.52854	152.351	1.52854	152.316	1.52854	152.222	1.52854	152.216		1.53	92.437	1.52979	92.2909	1.52979	92.4629	1.52979
1.53021	152.304	1.53167	152.607	1.53167	152.656	1.53167	152.63	1.53021	152.372	1.53167	152.695	1.53021	152.588	1.53167	152.588	1.53021	152.56	1.53167	152.669	1.53021	152.392	1.53167	152.825	1.53021	152.621	1.53167	152.764	1.53021	152.55	1.53021	152.434	1.53021	152.473	1.53021	152.523	1.53021	152.486	1.53021	152.391	1.53021	152.385		1.53167	92.5373	1.53146	92.3792	1.53146	92.5417	1.53146
1.53188	152.48	1.53333	152.785	1.53333	152.83	1.53333	152.815	1.53188	152.55	1.53333	152.876	1.53188	152.761	1.53333	152.774	1.53188	152.739	1.53333	152.856	1.53188	152.559	1.53333	153.006	1.53188	152.8	1.53333	152.943	1.53188	152.725	1.53188	152.61	1.53188	152.65	1.53188	152.702	1.53188	152.663	1.53188	152.566	1.53188	152.56		1.53333	92.636	1.53313	92.4677	1.53313	92.6175	1.53313
1.53354	152.666	1.535	152.963	1.535	153.011	1.535	153.004	1.53354	152.733	1.535	153.064	1.53354	152.936	1.535	152.964	1.53354	152.922	1.535	153.044	1.53354	152.733	1.535	153.188	1.53354	152.981	1.535	153.125	1.53354	152.908	1.53354	152.792	1.53354	152.832	1.53354	152.887	1.53354	152.847	1.53354	152.745	1.53354	152.742		1.535	92.7237	1.53479	92.5513	1.53479	92.6933	1.53479
1.53521	152.859	1.53667	153.142	1.53667	153.201	1.53667	153.201	1.53521	152.918	1.53667	153.259	1.53521	153.115	1.53667	153.159	1.53521	153.107	1.53667	153.231	1.53521	152.915	1.53667	153.373	1.53521	153.164	1.53667	153.313	1.53521	153.095	1.53521	152.978	1.53521	153.017	1.53521	153.076	1.53521	153.037	1.53521	152.928	1.53521	152.927		1.53667	92.8029	1.53646	92.6282	1.53646	92.7786	1.53646
1.53687	153.059	1.53833	153.327	1.53833	153.395	1.53833	153.4	1.53687	153.106	1.53833	153.46	1.53687	153.305	1.53833	153.356	1.53687	153.296	1.53833	153.419	1.53687	153.105	1.53833	153.563	1.53687	153.353	1.53833	153.508	1.53687	153.284	1.53687	153.165	1.53687	153.206	1.53687	153.268	1.53687	153.231	1.53687	153.116	1.53687	153.116		1.53833	92.8785	1.53812	92.6991	1.53812	92.8691	1.53812
1.53854	153.264	1.54	153.518	1.54	153.593	1.54	153.594	1.53854	153.299	1.54	153.662	1.53854	153.501	1.54	153.55	1.53854	153.493	1.54	153.609	1.53854	153.3	1.54	153.757	1.53854	153.547	1.54	153.709	1.53854	153.475	1.53854	153.356	1.53854	153.399	1.53854	153.459	1.53854	153.426	1.53854	153.31	1.53854	153.307		1.54	92.9534	1.53979	92.7597	1.53979	92.9642	1.53979
1.54021	153.471	1.54167	153.717	1.54167	153.795	1.54167	153.785	1.54021	153.496	1.54167	153.864	1.54021	153.7	1.54167	153.744	1.54021	153.694	1.54167	153.801	1.54021	153.499	1.54167	153.952	1.54021	153.746	1.54167	153.91	1.54021	153.665	1.54021	153.548	1.54021	153.596	1.54021	153.65	1.54021	153.618	1.54021	153.507	1.54021	153.498		1.54167	93.0277	1.54146	92.8206	1.54146	93.0516	1.54146
1.54188	153.678	1.54333	153.92	1.54333	154.001	1.54333	153.979	1.54188	153.697	1.54333	154.065	1.54188	153.9	1.54333	153.941	1.54188	153.894	1.54333	154	1.54188	153.699	1.54333	154.147	1.54188	153.943	1.54333	154.109	1.54188	153.852	1.54188	153.742	1.54188	153.794	1.54188	153.838	1.54188	153.808	1.54188	153.703	1.54188	153.69		1.54333	93.1059	1.54313	92.8889	1.54313	93.1317	1.54313
1.54354	153.883	1.545	154.13	1.545	154.21	1.545	154.178	1.54354	153.906	1.545	154.265	1.54354	154.103	1.545	154.142	1.54354	154.091	1.545	154.205	1.54354	153.896	1.545	154.346	1.54354	154.142	1.545	154.311	1.54354	154.041	1.54354	153.935	1.54354	153.992	1.54354	154.026	1.54354	153.998	1.54354	153.896	1.54354	153.885		1.545	93.1818	1.54479	92.9736	1.54479	93.2058	1.54479
1.54521	154.082	1.54667	154.346	1.54667	154.417	1.54667	154.378	1.54521	154.119	1.54667	154.464	1.54521	154.304	1.54667	154.35	1.54521	154.288	1.54667	154.415	1.54521	154.09	1.54667	154.549	1.54521	154.344	1.54667	154.512	1.54521	154.234	1.54521	154.128	1.54521	154.189	1.54521	154.216	1.54521	154.189	1.54521	154.088	1.54521	154.081		1.54667	93.2485	1.54646	93.0673	1.54646	93.2804	1.54646
1.54688	154.28	1.54833	154.562	1.54833	154.62	1.54833	154.583	1.54688	154.328	1.54833	154.666	1.54688	154.5	1.54833	154.563	1.54688	154.484	1.54833	154.626	1.54688	154.283	1.54833	154.756	1.54688	154.546	1.54833	154.71	1.54688	154.429	1.54688	154.322	1.54688	154.386	1.54688	154.409	1.54688	154.381	1.54688	154.283	1.54688	154.276		1.54833	93.3072	1.54812	93.1676	1.54812	93.3547	1.54812
1.54854	154.477	1.55	154.773	1.55	154.821	1.55	154.791	1.54854	154.53	1.55	154.869	1.54854	154.697	1.55	154.779	1.54854	154.678	1.55	154.832	1.54854	154.479	1.55	154.962	1.54854	154.747	1.55	154.906	1.54854	154.624	1.54854	154.518	1.54854	154.583	1.54854	154.606	1.54854	154.575	1.54854	154.48	1.54854	154.469		1.55	93.3643	1.54979	93.2741	1.54979	93.4177	1.54979
1.55021	154.673	1.55167	154.976	1.55167	155.02	1.55167	155.001	1.55021	154.727	1.55167	155.075	1.55021	154.895	1.55167	154.995	1.55021	154.872	1.55167	155.036	1.55021	154.675	1.55167	155.168	1.55021	154.945	1.55167	155.104	1.55021	154.823	1.55021	154.717	1.55021	154.78	1.55021	154.808	1.55021	154.776	1.55021	154.681	1.55021	154.663		1.55167	93.4226	1.55146	93.3772	1.55146	93.4765	1.55146
1.55187	154.869	1.55333	155.173	1.55333	155.219	1.55333	155.211	1.55187	154.922	1.55333	155.282	1.55187	155.095	1.55333	155.209	1.55187	155.066	1.55333	155.237	1.55187	154.873	1.55333	155.374	1.55187	155.145	1.55333	155.303	1.55187	155.027	1.55187	154.919	1.55187	154.979	1.55187	155.014	1.55187	154.981	1.55187	154.883	1.55187	154.857		1.55333	93.4833	1.55313	93.4704	1.55313	93.5418	1.55313
1.55354	155.066	1.555	155.366	1.555	155.416	1.555	155.421	1.55354	155.119	1.555	155.49	1.55354	155.293	1.555	155.416	1.55354	155.263	1.555	155.434	1.55354	155.072	1.555	155.577	1.55354	155.347	1.555	155.5	1.55354	155.231	1.55354	155.123	1.55354	155.179	1.55354	155.22	1.55354	155.186	1.55354	155.085	1.55354	155.051		1.555	93.5469	1.55479	93.5424	1.55479	93.623	1.55479
1.55521	155.264	1.55667	155.558	1.55667	155.615	1.55667	155.631	1.55521	155.316	1.55667	155.701	1.55521	155.491	1.55667	155.613	1.55521	155.463	1.55667	155.629	1.55521	155.272	1.55667	155.777	1.55521	155.549	1.55667	155.696	1.55521	155.431	1.55521	155.329	1.55521	155.381	1.55521	155.424	1.55521	155.388	1.55521	155.284	1.55521	155.246		1.55667	93.6177	1.55646	93.6055	1.55646	93.7124	1.55646
1.55688	155.459	1.55833	155.752	1.55833	155.819	1.55833	155.839	1.55688	155.515	1.55833	155.915	1.55688	155.694	1.55833	155.803	1.55688	155.664	1.55833	155.828	1.55688	155.473	1.55833	155.975	1.55688	155.748	1.55833	155.894	1.55688	155.626	1.55688	155.535	1.55688	155.582	1.55688	155.627	1.55688	155.591	1.55688	155.48	1.55688	155.445		1.55833	93.694	1.55812	93.6708	1.55812	93.8035	1.55812
1.55854	155.65	1.56	155.95	1.56	156.027	1.56	156.048	1.55854	155.718	1.56	156.133	1.55854	155.898	1.56	155.994	1.55854	155.866	1.56	156.039	1.55854	155.674	1.56	156.175	1.55854	155.946	1.56	156.093	1.55854	155.82	1.55854	155.736	1.55854	155.784	1.55854	155.829	1.55854	155.793	1.55854	155.672	1.55854	155.648		1.56	93.7748	1.55979	93.734	1.55979	93.8951	1.55979
1.56021	155.842	1.56167	156.156	1.56167	156.241	1.56167	156.26	1.56021	155.928	1.56167	156.354	1.56021	156.104	1.56167	156.192	1.56021	156.07	1.56167	156.263	1.56021	155.878	1.56167	156.385	1.56021	156.147	1.56167	156.289	1.56021	156.017	1.56021	155.93	1.56021	155.986	1.56021	156.029	1.56021	155.989	1.56021	155.863	1.56021	155.85		1.56167	93.854	1.56146	93.7993	1.56146	93.9909	1.56146
1.56187	156.033	1.56333	156.37	1.56333	156.46	1.56333	156.477	1.56187	156.147	1.56333	156.577	1.56187	156.315	1.56333	156.397	1.56187	156.278	1.56333	156.495	1.56187	156.091	1.56333	156.603	1.56187	156.354	1.56333	156.487	1.56187	156.216	1.56187	156.121	1.56187	156.184	1.56187	156.226	1.56187	156.177	1.56187	156.056	1.56187	156.048		1.56333	93.9241	1.56313	93.8708	1.56313	94.0903	1.56313
1.56354	156.221	1.565	156.59	1.565	156.687	1.565	156.699	1.56354	156.372	1.565	156.802	1.56354	156.532	1.565	156.61	1.56354	156.492	1.565	156.732	1.56354	156.317	1.565	156.828	1.56354	156.568	1.565	156.687	1.56354	156.418	1.56354	156.313	1.56354	156.378	1.56354	156.421	1.56354	156.364	1.56354	156.249	1.56354	156.243		1.565	93.9917	1.56479	93.9593	1.56479	94.1925	1.56479
1.56521	156.405	1.56667	156.814	1.56667	156.918	1.56667	156.924	1.56521	156.598	1.56667	157.029	1.56521	156.756	1.56667	156.831	1.56521	156.713	1.56667	156.97	1.56521	156.553	1.56667	157.055	1.56521	156.791	1.56667	156.887	1.56521	156.621	1.56521	156.505	1.56521	156.568	1.56521	156.615	1.56521	156.554	1.56521	156.445	1.56521	156.438		1.56667	94.0617	1.56646	94.0632	1.56646	94.2946	1.56646
1.56688	156.591	1.56833	157.038	1.56833	157.144	1.56833	157.148	1.56688	156.824	1.56833	157.254	1.56688	156.984	1.56833	157.057	1.56688	156.938	1.56833	157.202	1.56688	156.792	1.56833	157.278	1.56688	157.023	1.56833	157.082	1.56688	156.821	1.56688	156.694	1.56688	156.757	1.56688	156.807	1.56688	156.746	1.56688	156.641	1.56688	156.63		1.56833	94.1328	1.56812	94.1731	1.56812	94.3986	1.56812
1.56854	156.781	1.57	157.26	1.57	157.362	1.57	157.367	1.56854	157.046	1.57	157.473	1.56854	157.215	1.57	157.28	1.56854	157.165	1.57	157.42	1.56854	157.032	1.57	157.495	1.56854	157.259	1.57	157.274	1.56854	157.015	1.56854	156.884	1.56854	156.946	1.56854	156.994	1.56854	156.939	1.56854	156.836	1.56854	156.821		1.57	94.1984	1.56979	94.2994	1.56979	94.5157	1.56979
1.57021	156.972	1.57167	157.478	1.57167	157.573	1.57167	157.58	1.57021	157.262	1.57167	157.685	1.57021	157.443	1.57167	157.496	1.57021	157.391	1.57167	157.624	1.57021	157.27	1.57167	157.702	1.57021	157.494	1.57167	157.466	1.57021	157.205	1.57021	157.076	1.57021	157.135	1.57021	157.181	1.57021	157.134	1.57021	157.025	1.57021	157.012		1.57167	94.2584	1.57146	94.4396	1.57146	94.6431	1.57146
1.57187	157.165	1.57333	157.687	1.57333	157.775	1.57333	157.784	1.57187	157.464	1.57333	157.889	1.57187	157.663	1.57333	157.7	1.57187	157.611	1.57333	157.817	1.57187	157.5	1.57333	157.901	1.57187	157.72	1.57333	157.657	1.57187	157.392	1.57187	157.267	1.57187	157.325	1.57187	157.37	1.57187	157.333	1.57187	157.212	1.57187	157.204		1.57333	94.3244	1.57313	94.5841	1.57313	94.7712	1.57313
1.57354	157.36	1.575	157.886	1.575	157.964	1.575	157.976	1.57354	157.654	1.575	158.084	1.57354	157.871	1.575	157.894	1.57354	157.826	1.575	157.998	1.57354	157.718	1.575	158.093	1.57354	157.936	1.575	157.846	1.57354	157.577	1.57354	157.458	1.57354	157.514	1.57354	157.562	1.57354	157.534	1.57354	157.396	1.57354	157.396		1.575	94.3976	1.57479	94.7149	1.57479	94.8859	1.57479
1.57521	157.56	1.57667	158.076	1.57667	158.14	1.57667	158.159	1.57521	157.84	1.57667	158.271	1.57521	158.067	1.57667	158.081	1.57521	158.035	1.57667	158.168	1.57521	157.925	1.57667	158.279	1.57521	158.143	1.57667	158.033	1.57521	157.765	1.57521	157.651	1.57521	157.706	1.57521	157.75	1.57521	157.731	1.57521	157.578	1.57521	157.586		1.57667	94.4765	1.57646	94.8275	1.57646	94.984	1.57646
1.57688	157.76	1.57833	158.261	1.57833	158.312	1.57833	158.337	1.57688	158.024	1.57833	158.447	1.57688	158.255	1.57833	158.258	1.57688	158.234	1.57833	158.334	1.57688	158.123	1.57833	158.457	1.57688	158.344	1.57833	158.223	1.57688	157.958	1.57688	157.844	1.57688	157.896	1.57688	157.937	1.57688	157.923	1.57688	157.761	1.57688	157.776		1.57833	94.5642	1.57812	94.9278	1.57812	95.0692	1.57812
1.57854	157.958	1.58	158.438	1.58	158.482	1.58	158.509	1.57854	158.208	1.58	158.614	1.57854	158.433	1.58	158.428	1.57854	158.421	1.58	158.498	1.57854	158.309	1.58	158.627	1.57854	158.534	1.58	158.409	1.57854	158.154	1.57854	158.036	1.57854	158.084	1.57854	158.125	1.57854	158.113	1.57854	157.949	1.57854	157.966		1.58	94.6633	1.57979	95.0127	1.57979	95.1431	1.57979
1.58021	158.156	1.58167	158.608	1.58167	158.646	1.58167	158.673	1.58021	158.387	1.58167	158.772	1.58021	158.604	1.58167	158.593	1.58021	158.596	1.58167	158.659	1.58021	158.488	1.58167	158.791	1.58021	158.712	1.58167	158.59	1.58021	158.353	1.58021	158.23	1.58021	158.27	1.58021	158.312	1.58021	158.307	1.58021	158.141	1.58021	158.154		1.58167	94.7685	1.58146	95.0709	1.58146	95.2119	1.58146
1.58187	158.352	1.58333	158.774	1.58333	158.806	1.58333	158.832	1.58187	158.565	1.58333	158.927	1.58187	158.767	1.58333	158.754	1.58187	158.764	1.58333	158.814	1.58187	158.657	1.58333	158.951	1.58187	158.88	1.58333	158.768	1.58187	158.55	1.58187	158.424	1.58187	158.454	1.58187	158.497	1.58187	158.503	1.58187	158.336	1.58187	158.343		1.58333	94.8677	1.58312	95.1008	1.58312	95.2775	1.58312
1.58354	158.544	1.585	158.942	1.585	158.966	1.585	158.989	1.58354	158.741	1.585	159.079	1.58354	158.925	1.585	158.913	1.58354	158.924	1.585	158.966	1.58354	158.816	1.585	159.109	1.58354	159.041	1.585	158.946	1.58354	158.743	1.58354	158.616	1.58354	158.637	1.58354	158.68	1.58354	158.696	1.58354	158.534	1.58354	158.534		1.585	94.953	1.58479	95.1159	1.58479	95.3306	1.58479
1.58521	158.732	1.58667	159.108	1.58667	159.127	1.58667	159.148	1.58521	158.914	1.58667	159.232	1.58521	159.078	1.58667	159.069	1.58521	159.075	1.58667	159.124	1.58521	158.968	1.58667	159.27	1.58521	159.195	1.58667	159.126	1.58521	158.929	1.58521	158.803	1.58521	158.818	1.58521	158.864	1.58521	158.885	1.58521	158.729	1.58521	158.73		1.58667	95.0247	1.58646	95.1358	1.58646	95.3661	1.58646
1.58688	158.919	1.58833	159.271	1.58833	159.29	1.58833	159.312	1.58688	159.082	1.58833	159.389	1.58688	159.228	1.58833	159.229	1.58688	159.226	1.58833	159.289	1.58688	159.119	1.58833	159.439	1.58688	159.344	1.58833	159.307	1.58688	159.115	1.58688	158.988	1.58688	159.001	1.58688	159.047	1.58688	159.072	1.58688	158.92	1.58688	158.929		1.58833	95.0877	1.58813	95.1622	1.58813	95.3887	1.58813
1.58854	159.104	1.59	159.434	1.59	159.458	1.59	159.481	1.58854	159.246	1.59	159.554	1.58854	159.381	1.59	159.395	1.58854	159.382	1.59	159.46	1.58854	159.27	1.59	159.616	1.58854	159.497	1.59	159.49	1.58854	159.301	1.58854	159.17	1.58854	159.184	1.58854	159.228	1.58854	159.262	1.58854	159.107	1.58854	159.126		1.59	95.147	1.58979	95.1872	1.58979	95.4087	1.58979
1.59021	159.29	1.59167	159.601	1.59167	159.632	1.59167	159.658	1.59021	159.413	1.59167	159.729	1.59021	159.54	1.59167	159.567	1.59021	159.543	1.59167	159.635	1.59021	159.423	1.59167	159.797	1.59021	159.656	1.59167	159.676	1.59021	159.488	1.59021	159.353	1.59021	159.371	1.59021	159.408	1.59021	159.453	1.59021	159.291	1.59021	159.322		1.59167	95.211	1.59146	95.2128	1.59146	95.4255	1.59146
1.59187	159.477	1.59333	159.772	1.59333	159.812	1.59333	159.841	1.59187	159.583	1.59333	159.91	1.59187	159.706	1.59333	159.744	1.59187	159.708	1.59333	159.818	1.59187	159.579	1.59333	159.978	1.59187	159.821	1.59333	159.864	1.59187	159.675	1.59187	159.535	1.59187	159.559	1.59187	159.589	1.59187	159.645	1.59187	159.475	1.59187	159.515		1.59333	95.2829	1.59312	95.2545	1.59312	95.4408	1.59312
1.59354	159.67	1.595	159.947	1.595	159.994	1.595	160.028	1.59354	159.756	1.595	160.097	1.59354	159.882	1.595	159.927	1.59354	159.877	1.595	160.008	1.59354	159.745	1.595	160.161	1.59354	159.99	1.595	160.055	1.59354	159.864	1.59354	159.717	1.59354	159.749	1.59354	159.773	1.59354	159.838	1.59354	159.659	1.59354	159.704		1.595	95.3617	1.59479	95.3134	1.59479	95.4667	1.59479
1.59521	159.866	1.59667	160.124	1.59667	160.183	1.59667	160.218	1.59521	159.929	1.59667	160.284	1.59521	160.066	1.59667	160.115	1.59521	160.053	1.59667	160.2	1.59521	159.921	1.59667	160.343	1.59521	160.165	1.59667	160.247	1.59521	160.057	1.59521	159.9	1.59521	159.94	1.59521	159.962	1.59521	160.032	1.59521	159.846	1.59521	159.889		1.59667	95.4421	1.59646	95.3751	1.59646	95.5126	1.59646
1.59688	160.064	1.59833	160.306	1.59833	160.376	1.59833	160.408	1.59688	160.104	1.59833	160.473	1.59688	160.256	1.59833	160.305	1.59688	160.235	1.59833	160.393	1.59688	160.105	1.59833	160.523	1.59688	160.345	1.59833	160.439	1.59688	160.252	1.59688	160.085	1.59688	160.131	1.59688	160.158	1.59688	160.225	1.59688	160.038	1.59688	160.073		1.59833	95.5217	1.59813	95.434	1.59813	95.574	1.59813
1.59854	160.261	1.6	160.493	1.6	160.569	1.6	160.599	1.59854	160.284	1.6	160.661	1.59854	160.446	1.6	160.493	1.59854	160.42	1.6	160.585	1.59854	160.298	1.6	160.703	1.59854	160.527	1.6	160.632	1.59854	160.445	1.59854	160.273	1.59854	160.324	1.59854	160.357	1.59854	160.414	1.59854	160.231	1.59854	160.256		1.6	95.6008	1.59979	95.4914	1.59979	95.6408	1.59979
1.60021	160.455	1.60167	160.681	1.60167	160.757	1.60167	160.791	1.60021	160.468	1.60167	160.848	1.60021	160.639	1.60167	160.683	1.60021	160.608	1.60167	160.779	1.60021	160.496	1.60167	160.889	1.60021	160.715	1.60167	160.825	1.60021	160.637	1.60021	160.459	1.60021	160.516	1.60021	160.555	1.60021	160.596	1.60021	160.424	1.60021	160.439		1.60167	95.6758	1.60146	95.554	1.60146	95.7103	1.60146
1.60187	160.643	1.60333	160.872	1.60333	160.943	1.60333	160.984	1.60187	160.657	1.60333	161.035	1.60187	160.832	1.60333	160.875	1.60187	160.8	1.60333	160.974	1.60187	160.696	1.60333	161.082	1.60187	160.907	1.60333	161.023	1.60187	160.829	1.60187	160.649	1.60187	160.709	1.60187	160.751	1.60187	160.776	1.60187	160.616	1.60187	160.627		1.60333	95.7489	1.60312	95.6129	1.60312	95.7786	1.60312
1.60354	160.828	1.605	161.066	1.605	161.133	1.605	161.179	1.60354	160.852	1.605	161.223	1.60354	161.023	1.605	161.067	1.60354	160.998	1.605	161.171	1.60354	160.895	1.605	161.281	1.60354	161.104	1.605	161.222	1.60354	161.022	1.60354	160.842	1.60354	160.902	1.60354	160.946	1.60354	160.959	1.60354	160.806	1.60354	160.818		1.605	95.8314	1.60479	95.6754	1.60479	95.8466	1.60479
1.60521	161.013	1.60667	161.258	1.60667	161.325	1.60667	161.376	1.60521	161.051	1.60667	161.417	1.60521	161.213	1.60667	161.262	1.60521	161.196	1.60667	161.368	1.60521	161.094	1.60667	161.484	1.60521	161.304	1.60667	161.423	1.60521	161.21	1.60521	161.037	1.60521	161.098	1.60521	161.139	1.60521	161.147	1.60521	160.994	1.60521	161.013		1.60667	95.9288	1.60646	95.7489	1.60646	95.9157	1.60646
1.60688	161.203	1.60833	161.451	1.60833	161.517	1.60833	161.576	1.60688	161.255	1.60833	161.614	1.60688	161.405	1.60833	161.458	1.60688	161.392	1.60833	161.567	1.60688	161.289	1.60833	161.692	1.60688	161.509	1.60833	161.626	1.60688	161.395	1.60688	161.235	1.60688	161.294	1.60688	161.327	1.60688	161.339	1.60688	161.18	1.60688	161.212		1.60833	96.0368	1.60813	95.8365	1.60813	95.9915	1.60813
1.60854	161.399	1.61	161.644	1.61	161.714	1.61	161.777	1.60854	161.459	1.61	161.813	1.60854	161.602	1.61	161.659	1.60854	161.587	1.61	161.771	1.60854	161.48	1.61	161.903	1.60854	161.716	1.61	161.83	1.60854	161.581	1.60854	161.435	1.60854	161.489	1.60854	161.514	1.60854	161.535	1.60854	161.367	1.60854	161.415		1.61	96.143	1.60979	95.9432	1.60979	96.076	1.60979
1.61021	161.599	1.61167	161.844	1.61167	161.921	1.61167	161.982	1.61021	161.664	1.61167	162.017	1.61021	161.799	1.61167	161.863	1.61021	161.786	1.61167	161.977	1.61021	161.669	1.61167	162.116	1.61021	161.922	1.61167	162.037	1.61021	161.773	1.61021	161.641	1.61021	161.687	1.61021	161.705	1.61021	161.733	1.61021	161.557	1.61021	161.622		1.61167	96.2422	1.61146	96.0646	1.61146	96.1723	1.61146
[truncated: 1,734 more rows]
[truncated: 91 more columns]
