# Supplementary material for: Hydrophobic tuning with non-canonical amino acids in a copper metalloenzyme
Source: Nat Chem. 2026 Apr 13;18(7):1269–77. doi: 10.1038/s41557-026-02116-7 (PMC13323077; doi:10.1038/s41557-026-02116-7)
Supplement: Supplementary file 13 — Comparison of UV–vis spectra, TTNs and kinetics for M298, M298C6a and PWC6a. [file 41557_2026_2116_MOESM13_ESM.xlsx]

## Sheet: Information
	Extended Data Figure 4
	File	Sourcedata-ExtendedDataFigure4.xlsx
	Sheet	Description
	a) Extinction_coef	Extinction coefficients for the UV-Vis measurments of different ScSLAC measurements for Extended Data Figure 4, panel a.
	a) UV-Vis-traces	Absorption values for the UV-Vis measurement of ScSLAC-PWC6a for Extended Data Figure 4, panle a.
	b) TTN	Total turnover numbers for different ScSLAC variants of the phenol screening for Extended Data Figure 4, panel b.
	c) ABTS-kinetics	kobs values for the Michaelis-Menten kinetics with ABRS of different ScSLAC variants for Extended Data Figure 4, c.
	d) AmplexRed-kinetics	kobs values for the Michaelis-Menten kinetics with AmplexRed of different ScSLAC variants for Extended Data Figure 4, d.

## Sheet: a) Exticntion_coef
Raw data for M298 and M298C6a can be found in the source data for figure 2
Wavelength (nm)	M298	M298C6a	PWC6a
300	7869.4	6619	6538.6
301	6863.1	5685.8	5608.6
302	5976.4	4929.4	4784.4
303	5199.4	4199.6	4026.8
304	4650.9	3647.5	3458.1
305	4204	3280.9	3020.3
306	3820.5	2916.2	2641.4
307	3515.8	2620.5	2314.1
308	3277.4	2389.3	2041.2
309	3127.8	2239.9	1870.4
310	3040.8	2142.1	1746.7
311	2977.3	2069.4	1659.4
312	2934.7	2009.5	1591
313	2907.5	1969.3	1538.9
314	2889.4	1933.2	1498.7
315	2885.7	1914.9	1476.1
316	2887.6	1899.4	1456.8
317	2884.8	1882	1438.5
318	2889.4	1863.3	1421.1
319	2893.9	1855	1410.7
320	2901.2	1844.5	1401.5
321	2900.3	1829.4	1388.7
322	2897.5	1818.5	1378.3
323	2900.3	1810.3	1369.4
324	2902.1	1802.5	1363.2
325	2893	1792.4	1352.1
326	2891.2	1781	1343.9
327	2881.2	1771.9	1334.4
328	2874	1759.5	1326.9
329	2864	1747.6	1315.8
330	2850.4	1733.5	1303.3
331	2835.9	1714.3	1293.8
332	2811.4	1700.1	1280.4
333	2796	1685.5	1267.7
334	2771.5	1672.2	1254.3
335	2747	1654	1242.5
336	2714.4	1632	1227.7
337	2692.6	1612.4	1212.7
338	2661.8	1597.7	1199
339	2633.7	1577.2	1187.5
340	2598.4	1558	1173.1
341	2561.2	1533.8	1156.4
342	2523.1	1513.6	1141
343	2496.8	1495.8	1127
344	2463.3	1478.9	1113.2
345	2433.3	1461.5	1100.5
346	2410.7	1443.7	1088
347	2376.2	1425.9	1075.3
348	2343.6	1409.4	1064.5
349	2322.7	1392.5	1052.4
350	2298.3	1382.5	1041.9
351	2272.9	1364.2	1031.1
352	2240.2	1352.3	1019.6
353	2213	1332.7	1007.9
354	2184	1313	996.1
355	2161.4	1304.3	983
356	2130.5	1286.1	973.2
357	2097.9	1271	961.1
358	2069.8	1255.9	949
359	2039	1242.2	935.2
360	2007.2	1225.7	923.8
361	1973.7	1212.5	911
362	1945.6	1198.8	899.5
363	1928.4	1189.2	889.4
364	1889.4	1170.9	878.3
365	1858.6	1162.2	867.5
366	1830.5	1155.3	854.4
367	1801.4	1138	843.9
368	1770.6	1137.5	834.8
369	1739.8	1123.8	821.7
370	1725.3	1123.4	813.8
371	1702.6	1111.5	804.3
372	1674.5	1105.5	796.5
373	1649.1	1096.4	787.3
374	1627.4	1098.2	779.1
375	1605.6	1093.6	770
376	1585.7	1090.4	763.7
377	1563	1087.2	755.6
378	1545.8	1086.8	750.7
379	1522.2	1087.7	741.8
380	1507.7	1089.5	734.6
381	1484.1	1090	727.1
382	1457.8	1088.6	720.9
383	1436.1	1095	714
384	1417.9	1105.1	707.5
385	1400.7	1110.1	700.6
386	1379.9	1118.3	693.7
387	1363.5	1123.8	687.5
388	1340	1131.1	683.2
389	1323.7	1140.3	678.3
390	1303.7	1150.3	673.8
391	1290.1	1161.3	669.2
392	1272	1172.3	665.2
393	1258.4	1187.8	660.3
394	1247.5	1198.8	656.4
395	1237.5	1211.6	654.8
396	1221.2	1223.9	650.9
397	1210.3	1236.7	648.9
398	1203.1	1247.7	646.9
399	1187.7	1259.1	647.9
400	1182.2	1274.6	642
401	1170.4	1289.3	640.7
402	1156.8	1303	639.4
403	1146.9	1312.1	637.4
404	1132.4	1328.1	636.1
405	1127.8	1342.3	635.1
406	1118.8	1355.5	632.2
407	1099.7	1366	630.6
408	1097	1381.1	628.6
409	1087	1404	626.3
410	1075.2	1414.5	623.7
411	1071.6	1426.8	617.8
412	1059.8	1437.3	615.5
413	1050.8	1448.8	611.6
414	1045.3	1460.2	606.3
415	1035.4	1473	600.5
416	1030.8	1480.7	594.2
417	1023.6	1485.3	589.3
418	1016.3	1493.1	585.1
419	1007.2	1493.5	578.5
420	1006.3	1502.2	573.3
421	996.4	1501.8	568.4
422	989.1	1502.2	561.5
423	984.6	1503.6	556.6
424	980	1503.6	552.7
425	974.6	1500.4	545.8
426	967.4	1497.7	540.6
427	961	1495.8	533.7
428	951.9	1488.1	528.5
429	943.8	1482.6	522.3
430	943.8	1475.7	516.4
431	937.4	1467	511.8
432	925.7	1455.1	504.9
433	923.8	1445.6	497.7
434	909.3	1431.4	489.5
435	907.5	1414.5	484.3
436	900.3	1404.4	479.1
437	892.1	1388.9	472.5
438	889.4	1370.1	466.6
439	883	1354.6	460.1
440	868.5	1333.1	453.2
441	867.6	1317.1	448.3
442	861.3	1303.4	443.7
443	854.9	1285.6	437.2
444	852.2	1271.4	433.2
445	845.9	1253.1	427.4
446	839.5	1232.1	423.1
447	835	1218	418.8
448	828.6	1200.6	415.2
449	823.2	1186.9	410.3
450	816.9	1167.7	406.1
451	816	1149.4	401.2
452	809.6	1130.2	397.6
453	802.4	1111	389.1
454	795.1	1090.9	385.8
455	792.4	1072.2	382.5
456	788.8	1052.1	376.3
457	784.2	1032.4	372.7
458	777	1009.6	366.5
459	773.3	991.3	360.9
460	767.9	971.2	356.7
461	764.3	955.2	352.4
462	757	940.1	349.1
463	756.1	917.2	346.9
464	757.9	904.4	342.6
465	752.5	883.4	338.7
466	748	869.3	336.4
467	745.2	856.5	331.8
468	747	849.6	331.8
469	742.5	836.3	328.9
470	742.5	825.8	325.6
471	746.1	812.6	325.3
472	745.2	802.1	324.3
473	742.5	788.8	320
474	742.5	783.8	320.7
475	744.3	774.2	320.4
476	745.2	761.9	320
477	755.2	755.9	316.8
478	754.3	748.6	317.4
479	755.2	738.1	317.7
480	764.3	735.8	316.8
481	767	726.7	317.4
482	771.5	722.1	318.1
483	778.8	720.7	319
484	786	716.1	320.4
485	794.2	717.1	321.3
486	801.4	713	324.3
487	809.6	713.9	324.9
488	823.2	716.1	326.9
489	831.4	717.1	331.5
490	844.1	719.8	332.8
491	854	720.3	334.4
492	863.1	720.7	338.7
493	880.3	728.5	341.3
494	893	730.3	344.9
495	904.8	736.3	348.8
496	917.5	737.6	354.1
497	932	745.4	355.7
498	949.2	752.3	359.9
499	959.2	758.2	366.2
500	981.9	765.1	370.4
501	1000	776.9	377
502	1030.8	788.8	381.9
503	1058	798.9	389.4
504	1072.5	810.3	395.6
505	1105.2	824.5	402.5
506	1121.5	836.8	413.3
507	1151.4	847.3	421.1
508	1178.6	863.8	426.4
509	1204.9	876.6	434.2
510	1234.8	893.9	444.7
511	1268.4	910.4	450.6
512	1299.2	923.6	461.4
513	1320.9	938.7	468.9
514	1356.3	955.6	480.7
515	1386.2	970.7	489.2
516	1417.9	991.3	497.1
517	1454.2	1005.9	506.5
518	1481.4	1020.1	513.4
519	1504.1	1031.5	523.9
520	1533.1	1047	532.4
521	1572.1	1070.8	547.4
522	1602.9	1089.1	555.6
523	1641.9	1106.9	562.5
524	1680.9	1121.5	576.6
525	1723.5	1146.2	590.3
526	1764.3	1164.9	603.7
527	1813.2	1195.1	617.5
528	1853.1	1210.6	629.6
529	1890.3	1233.5	639.1
530	1932.9	1255.4	651.2
531	1981.9	1279.2	665.6
532	2039	1303.9	681.3
533	2078	1327.6	694.7
534	2121.5	1350.5	708.1
535	2171.3	1372.9	721.5
536	2212.1	1391.2	732.3
537	2253.8	1410.8	748.4
538	2303.7	1430	757.5
539	2350.8	1455.1	773.9
540	2389.8	1468.9	785.7
541	2419.7	1483	793.5
542	2452.4	1499.9	803.7
543	2488.7	1518.2	815.1
544	2536.7	1540.2	828.5
545	2584.8	1561.6	841
546	2629.2	1576.7	852.4
547	2668.2	1597.7	864.2
548	2709.9	1613.3	876.3
549	2764.3	1636.1	896.9
550	2806.9	1659.4	906.1
551	2870.3	1687.8	921.8
552	2910.2	1703.8	937.8
553	2954.7	1715.7	949
554	2997.3	1733	962.4
555	3054.4	1752.7	978.4
556	3097	1769.6	994.1
557	3150.5	1796.1	1003.9
558	3185.8	1809.3	1016
559	3234.8	1819.4	1030.1
560	3270.2	1832.6	1038.9
561	3312.8	1846.4	1054
562	3351.7	1870.6	1066.8
563	3390.7	1878.3	1075.9
564	3419.7	1886.6	1087.7
565	3452.4	1894.3	1095.5
566	3485.9	1898.5	1104.7
567	3520.4	1916.3	1113.2
568	3553.9	1928.6	1128.6
569	3583.8	1935.9	1130.6
570	3606.5	1942.3	1145.3
571	3639.1	1951.5	1151.5
572	3680.8	1968.8	1161.3
573	3709.9	1962	1169.5
574	3726.2	1972	1177
575	3765.2	1982.1	1184.6
576	3779.7	1984.4	1194.4
577	3796	1986.2	1199.9
578	3815.9	1989.9	1213.4
579	3850.4	1986.7	1218.3
580	3851.3	1989.4	1219.2
581	3879.4	2000.4	1224.5
582	3882.1	1993.1	1231
583	3895.7	1982.6	1234
584	3911.1	1999.9	1237.9
585	3916.6	1989.9	1243.8
586	3923.8	1983.5	1244.1
587	3923.8	1982.6	1247.1
588	3930.2	1982.1	1252
589	3926.5	1978.9	1254.6
590	3927.4	1972.5	1250
591	3925.6	1969.3	1255.6
592	3926.5	1959.2	1257.2
593	3927.4	1953.3	1262.8
594	3914.8	1947.4	1258.5
595	3909.3	1944.2	1264.1
596	3916.6	1938.7	1258.8
597	3883.9	1923.1	1261.5
598	3883.9	1910.3	1260.8
599	3866.7	1906.7	1254.3
600	3856.7	1899.8	1257.5
601	3835.9	1883.4	1252.9
602	3814.1	1877.4	1254.9
603	3792.4	1853.2	1252.9
604	3770.6	1844.5	1248.7
605	3753.4	1833.6	1242.8
606	3725.3	1823.1	1242.1
607	3704.4	1813.5	1240.2
608	3674.5	1800.7	1233.6
609	3663.6	1792.4	1233.6
610	3651.8	1788.3	1231.3
611	3602	1766.4	1226.4
612	3597.4	1749	1224.1
613	3563	1753.1	1214.7
614	3528.5	1731.6	1214.3
615	3501.3	1710.6	1211.1
616	3486.8	1717.5	1201.6
617	3436.1	1693.7	1195.4
618	3397.1	1675.9	1194.4
619	3369	1670.4	1187.2
620	3331.8	1652.6	1179
621	3304.6	1641.6	1171.8
622	3265.6	1620.6	1172.1
623	3220.3	1609.6	1168.8
624	3183.1	1597.3	1154.5
625	3148.7	1572.1	1149.5
626	3116.9	1563	1140.1
627	3074.3	1547	1130.2
628	3042.6	1533.8	1127.6
629	3005.4	1525.5	1119.8
630	2973.7	1508.6	1116.2
631	2937.4	1495.4	1108.6
632	2909.3	1489.9	1098.2
633	2897.5	1473.9	1095.2
634	2872.1	1478.9	1092.9
635	2824.1	1457.9	1085.1
636	2809.6	1449.7	1077.2
637	2776	1435.5	1074
638	2747	1430	1067.7
639	2728	1409.4	1058.9
640	2679	1402.1	1046.5
641	2667.3	1393.5	1046.1
642	2614.7	1374.3	1037.6
643	2590.2	1368.8	1033
644	2560.3	1356.9	1021.9
645	2529.4	1339.1	1021.6
646	2489.6	1330.8	1008.2
647	2461.5	1318.5	1000.3
648	2440.6	1309.8	995.4
649	2417	1303.9	985.9
650	2392.6	1281.9	978.1
651	2354.5	1274.6	977.4
652	2338.2	1251.8	968.6
653	2338.2	1261.8	965.3
654	2292.8	1240.4	956.5
655	2269.3	1233.5	948.3
656	2267.4	1231.2	942.1
657	2251.1	1224.8	936.8
658	2213.9	1208.8	930.3
659	2204	1205.6	929.6
660	2194	1198.8	915.6
661	2167.7	1196.9	912
662	2153.2	1179.6	904.5
663	2146.9	1175.5	905.8
664	2121.5	1160.4	899.5
665	2108.8	1167.2	890.4
666	2098.8	1146.7	884.8
667	2087	1156.3	880.2
668	2059.8	1139.3	874.7
669	2052.6	1134.8	859.6
670	2036.3	1119.2	858.3
671	2030.8	1120.2	851.1
672	2019	1118.3	846.2
673	2001.8	1111.9	842.9
674	1989.1	1103.2	839
675	1972.8	1087.2	832.1
676	1971.9	1087.2	830.8
677	1971.9	1085	828.2
678	1964.6	1082.2	821.3
679	1968.3	1079	822.3
680	1950.1	1068.1	812.5
681	1931.1	1071.7	810.5
682	1938.3	1068.1	801.4
683	1929.3	1057.5	804.6
684	1923.8	1053	798.8
685	1923.8	1051.6	790.6
686	1903.9	1045.2	785.7
687	1903	1042	780.8
688	1898.4	1042	786.3
689	1868.5	1019.6	773.9
690	1892.1	1031	769.6
691	1898.4	1021	766.4
692	1892.1	1025.6	753.6
693	1886.7	1008.6	751
694	1864.9	1009.6	749.7
695	1874	994.5	747.7
696	1872.2	997.7	745.1
697	1862.2	993.1	740.2
698	1873.1	998.6	741.5
699	1878.5	998.1	738.2
700	1836.8	979.4	738.5
701	1845	983.5	735.6
702	1862.2	995.8	722.8
703	1849.5	986.2	720.9
704	1855.8	975.7	721.5
705	1853.1	977.6	717.9
706	1874	973	721.5
707	1837.7	964.3	714.3
708	1835.9	970.7	713.7
709	1849.5	964.3	710.7
710	1847.7	957	704.5
711	1860.4	958.4	705.5
712	1840.4	950.1	698.3
713	1860.4	954.7	703.5
714	1846.8	947.4	690.1
715	1833.2	937.8	690.1
716	1852.2	951.5	693.1
717	1811.4	932.3	680
718	1828.6	934.1	682.6
719	1824.1	932.3	683.9
720	1828.6	920.4	677
721	1826.8	930.9	668.8
722	1817.8	934.6	667.5
723	1812.3	924.6	664.6
724	1828.6	922.7	664.9
725	1814.1	925.9	663
726	1826.8	911.3	658.4
727	1814.1	912.7	653.5
728	1814.1	910.4	652.5
729	1821.4	910.4	653.5
730	1815	901.2	644.6
731	1806	905.8	648.2
732	1807.8	899.9	642.3
733	1793.3	896.2	638.1
734	1796.9	882.5	627.9
735	1797.8	879.3	628.6
736	1786.9	882.5	631.5
737	1786.9	877	617.5
738	1796	885.2	622.4
739	1775.1	863.3	609.9
740	1777	866.5	610.9
741	1776.1	860.6	605.4
742	1764.3	849.6	611.3
743	1778.8	867.4	601.1
744	1762.5	853.3	599.5
745	1747	843.2	593.3
746	1750.7	851.9	586.4
747	1746.1	839.1	582.5
748	1752.5	846.4	584.1
749	1758.8	833.1	579.2
750	1751.6	830.4	578.2
751	1724.4	808.5	565.4
752	1726.2	808.5	563.2
753	1718	811.7	556.9
754	1717.1	799.8	558.2
755	1704.4	798	552.4
756	1693.6	803	549.7
757	1698.1	790.2	542.5
758	1718.9	792.9	540.2
759	1674.5	785.6	526.8
760	1679	786.1	529.5
761	1662.7	785.2	522.9
762	1656.4	778.8	521.3
763	1660.9	764.1	514.1
764	1637.3	757.7	514.7
765	1662.7	757.7	508.2
766	1623.7	755.9	502.9
767	1630.1	755.9	493.5
768	1637.3	755.9	498.4
769	1626.5	734.9	489.9
770	1587.5	732.1	479.7
771	1578.4	734	476.1
772	1633.7	740.4	470.2
773	1582.9	720.3	476.4
774	1587.5	718	476.8
775	1570.3	724.4	467
776	1555.7	713	457.1
777	1552.1	705.2	456.5
778	1540.3	702.4	444.7
779	1535.8	693.3	455.2
780	1514	691.5	442.4
781	1558.5	710.7	436.5
782	1515.9	689.2	438.2
783	1497.7	675	421.1
784	1490.5	666.8	421.1
785	1496.8	675	412.6
786	1475.1	686.4	423.8
787	1464.2	661.8	403.5
788	1448.8	644.4	415.6
789	1447	654.5	408
790	1448.8	666.3	406.4
791	1447	639.4	399.9
792	1449.7	644.9	387.4
793	1434.3	649.4	397.9
794	1414.3	631.6	385.8
795	1381.7	605.1	383.5
796	1414.3	630.2	381.5
797	1392.6	637.5	378.3
798	1379	611	372.1
799	1369	621.1	363.9
800	1355.4	607.4	360.6
801	1337.3	607.8
802	1348.1	606.5
803	1339.1	598.2
804	1336.3	595
805	1295.5	571.7
806	1296.5	581.3
807	1305.5	587.3
808	1274.7	569.4
809	1283.8	587.3
810	1274.7	570.8
811	1252	571.3
812	1252	574.9
813	1243	567.6
814	1243	571.3
815	1226.6	567.6
816	1210.3	547.5
817	1223.9	556.2
818	1202.2	533.3
819	1177.7	545.2
820	1184	542
821	1165	529.7
822	1164.1	529.2
823	1155	526.5
824	1142.3	523.7
825	1132.4	526.9
826	1128.7	520.1
827	1127.8	505
828	1106.1	510.9
829	1104.3	510.5
830	1095.2	504.5
831	1077.1	515.5
832	1068	493.1
833	1054.4	486.7
834	1065.3	493.1
835	1053.5	488.1
836	1036.3	487.2
837	1063.5	491.8
838	1032.6	496.3
839	1030.8	484.4
840	998.2	479.4
841	1016.3	485.4
842	994.6	476.7
843	965.5	473.5
844	975.5	459.3
845	976.4	488.1
846	993.6	486.3
847	964.6	468.9
848	922.9	444.7
849	958.3	449.3
850	960.1	474.8
851	909.3	451.5
852	929.3	461.6
853	891.2	451.1
854	921.1	448.3
855	904.8	425.5
856	907.5	450.6
857	913	437.8
858	868.5	440.1
859	866.7	437.4
860	912.1	468
861	847.7	441.9
862	834.1	423.7
863	826.8	446.5
864	827.7	420.9
865	830.5	415.4
866	811.4	434.6
867	792.4	442.9
868	787.8	424.6
869	815	410.9
870	793.3	418.6
871	796.9	398.5
872	790.6	418.2
873	755.2	407.2
874	789.7	428.7
875	738.9	415.9
876	777.9	415.9
877	766.1	413.6
878	725.3	378
879	727.1	398.1
880	734.4	402.2
881	729.8	395.8
882	725.3	395.3
883	720.8	391.7
884	708.1	389.4
885	692.7	379.8
886	686.3	386.6
887	690.8	389.8
888	679.1	394
889	660.9	353.3
890	683.6	367.4
891	696.3	383.9
892	663.6	383.9
893	650	375.7
894	657.3	370.6
895	673.6	377
896	664.5	382.5
897	654.6	381.2
898	613.8	359.7
899	633.7	357.8
900	637.3	381.2

## Sheet: a) UV-Vis-trace
Wavelength (nm)	Blank	PWC6a			Conc. (µM)
300	0.0443	2.0425		PWC6a	306
301	0.0441	1.7581
302	0.044	1.5061
303	0.0441	1.2747
304	0.044	1.1008
305	0.0442	0.9672
306	0.0438	0.851
307	0.0438	0.751
308	0.0439	0.6677
309	0.0434	0.615
310	0.0436	0.5774
311	0.0434	0.5505
312	0.0433	0.5295
313	0.0431	0.5134
314	0.043	0.501
315	0.0432	0.4943
316	0.0428	0.488
317	0.0429	0.4825
318	0.043	0.4773
319	0.0426	0.4737
320	0.0422	0.4705
321	0.0429	0.4673
322	0.0424	0.4636
323	0.0421	0.4606
324	0.0421	0.4587
325	0.0419	0.4551
326	0.0419	0.4526
327	0.0422	0.45
328	0.0418	0.4473
329	0.042	0.4441
330	0.042	0.4403
331	0.0409	0.4363
332	0.0414	0.4327
333	0.0414	0.4288
334	0.0419	0.4252
335	0.0409	0.4206
336	0.041	0.4162
337	0.0406	0.4112
338	0.041	0.4074
339	0.041	0.4039
340	0.0406	0.3991
341	0.0404	0.3938
342	0.0405	0.3892
343	0.0403	0.3847
344	0.041	0.3812
345	0.0408	0.3771
346	0.0405	0.373
347	0.0401	0.3687
348	0.0398	0.3651
349	0.0402	0.3618
350	0.0401	0.3585
351	0.04	0.3551
352	0.0395	0.3511
353	0.0396	0.3476
354	0.0398	0.3442
355	0.0402	0.3406
356	0.0395	0.3369
357	0.0393	0.333
358	0.0394	0.3294
359	0.0395	0.3253
360	0.0394	0.3217
361	0.0392	0.3176
362	0.0393	0.3142
363	0.0392	0.311
364	0.0385	0.3069
365	0.0387	0.3038
366	0.039	0.3001
367	0.0389	0.2968
368	0.0381	0.2932
369	0.0392	0.2903
370	0.0386	0.2873
371	0.0387	0.2845
372	0.038	0.2814
373	0.0384	0.279
374	0.0389	0.277
375	0.0386	0.2739
376	0.0385	0.2719
377	0.0382	0.2691
378	0.0383	0.2677
379	0.0388	0.2655
380	0.0383	0.2628
381	0.0382	0.2604
382	0.0381	0.2584
383	0.0376	0.2558
384	0.0376	0.2538
385	0.0375	0.2516
386	0.0383	0.2503
387	0.0379	0.248
388	0.038	0.2468
389	0.0381	0.2454
390	0.0374	0.2433
391	0.0375	0.242
392	0.0376	0.2409
393	0.0375	0.2393
394	0.0376	0.2382
395	0.0377	0.2378
396	0.0378	0.2367
397	0.0378	0.2361
398	0.0378	0.2355
399	0.0369	0.2349
400	0.038	0.2342
401	0.0375	0.2333
402	0.0377	0.2331
403	0.0372	0.232
404	0.0371	0.2315
405	0.0371	0.2312
406	0.0371	0.2303
407	0.0372	0.2299
408	0.0371	0.2292
409	0.0367	0.2281
410	0.0369	0.2275
411	0.0376	0.2264
412	0.0374	0.2255
413	0.0373	0.2242
414	0.0374	0.2227
415	0.0374	0.2209
416	0.0371	0.2187
417	0.0375	0.2176
418	0.0372	0.216
419	0.0371	0.2139
420	0.0373	0.2125
421	0.0369	0.2106
422	0.0371	0.2087
423	0.0371	0.2072
424	0.0367	0.2056
425	0.0369	0.2037
426	0.0368	0.202
427	0.037	0.2001
428	0.0368	0.1983
429	0.037	0.1966
430	0.0371	0.1949
431	0.0365	0.1929
432	0.0363	0.1906
433	0.0366	0.1887
434	0.0369	0.1865
435	0.0368	0.1848
436	0.0366	0.183
437	0.0367	0.1811
438	0.0371	0.1797
439	0.0367	0.1773
440	0.0366	0.1751
441	0.0365	0.1735
442	0.0362	0.1718
443	0.037	0.1706
444	0.0366	0.169
445	0.0364	0.167
446	0.0365	0.1658
447	0.0363	0.1643
448	0.0365	0.1634
449	0.0365	0.1619
450	0.0361	0.1602
451	0.0364	0.159
452	0.0363	0.1578
453	0.0366	0.1555
454	0.0364	0.1543
455	0.0361	0.153
456	0.0363	0.1513
457	0.0362	0.1501
458	0.0364	0.1484
459	0.0363	0.1466
460	0.0363	0.1453
461	0.0368	0.1445
462	0.0363	0.143
463	0.0362	0.1422
464	0.0363	0.141
465	0.0361	0.1396
466	0.0362	0.139
467	0.0365	0.1379
468	0.0359	0.1373
469	0.0358	0.1363
470	0.0366	0.1361
471	0.0359	0.1353
472	0.0358	0.1349
473	0.0361	0.1339
474	0.0357	0.1337
475	0.0359	0.1338
476	0.0358	0.1336
477	0.0361	0.1329
478	0.0359	0.1329
479	0.036	0.1331
480	0.0361	0.1329
481	0.0363	0.1333
482	0.0362	0.1334
483	0.0362	0.1337
484	0.0362	0.1341
485	0.0359	0.1341
486	0.0363	0.1354
487	0.0362	0.1355
488	0.0356	0.1355
489	0.0357	0.137
490	0.0361	0.1378
491	0.036	0.1382
492	0.0356	0.1391
493	0.0356	0.1399
494	0.0363	0.1417
495	0.0361	0.1427
496	0.0359	0.1441
497	0.0363	0.145
498	0.0355	0.1455
499	0.0356	0.1475
500	0.0359	0.1491
501	0.035	0.1502
502	0.0358	0.1525
503	0.0361	0.1551
504	0.0355	0.1564
505	0.0353	0.1583
506	0.0347	0.161
507	0.0351	0.1638
508	0.0356	0.1659
509	0.0357	0.1684
510	0.0349	0.1708
511	0.0359	0.1736
512	0.0355	0.1765
513	0.0353	0.1786
514	0.0353	0.1822
515	0.0359	0.1854
516	0.0357	0.1876
517	0.0354	0.1902
518	0.036	0.1929
519	0.0352	0.1953
520	0.0353	0.198
521	0.0352	0.2025
522	0.0351	0.2049
523	0.0364	0.2083
524	0.0355	0.2117
525	0.0361	0.2165
526	0.0354	0.2199
527	0.0353	0.224
528	0.0355	0.2279
529	0.0354	0.2307
530	0.0351	0.2341
531	0.0356	0.239
532	0.0359	0.2441
533	0.0359	0.2482
534	0.0356	0.252
535	0.035	0.2555
536	0.0355	0.2593
537	0.0353	0.264
538	0.0359	0.2674
539	0.0358	0.2723
540	0.0351	0.2752
541	0.0353	0.2778
542	0.0354	0.281
543	0.0354	0.2845
544	0.0353	0.2885
545	0.0347	0.2917
546	0.0354	0.2959
547	0.0357	0.2998
548	0.0356	0.3034
549	0.0353	0.3094
550	0.036	0.3129
551	0.0359	0.3176
552	0.0347	0.3213
553	0.0359	0.3259
554	0.0352	0.3293
555	0.0347	0.3337
556	0.035	0.3388
557	0.0358	0.3426
558	0.0352	0.3457
559	0.0352	0.35
560	0.0352	0.3527
561	0.036	0.3581
562	0.0358	0.3618
563	0.0349	0.3637
564	0.0348	0.3672
565	0.0352	0.37
566	0.0347	0.3723
567	0.0362	0.3764
568	0.0345	0.3794
569	0.0359	0.3814
570	0.0356	0.3856
571	0.0353	0.3872
572	0.0352	0.3901
573	0.0354	0.3928
574	0.0355	0.3952
575	0.0351	0.3971
576	0.0357	0.4007
577	0.0357	0.4024
578	0.0345	0.4053
579	0.0339	0.4062
580	0.0345	0.4071
581	0.0353	0.4095
582	0.0336	0.4098
583	0.0361	0.4132
584	0.0349	0.4132
585	0.0352	0.4153
586	0.0353	0.4155
587	0.0345	0.4156
588	0.0351	0.4177
589	0.0347	0.4181
590	0.0366	0.4186
591	0.0349	0.4186
592	0.0356	0.4198
593	0.0354	0.4213
594	0.036	0.4206
595	0.035	0.4213
596	0.0369	0.4216
597	0.0364	0.4219
598	0.0356	0.4209
599	0.0366	0.4199
600	0.0355	0.4198
601	0.0369	0.4198
602	0.0365	0.42
603	0.0355	0.4184
604	0.0359	0.4175
605	0.0374	0.4172
606	0.0368	0.4164
607	0.0356	0.4146
608	0.0371	0.4141
609	0.0356	0.4126
610	0.0355	0.4118
611	0.0354	0.4102
612	0.0363	0.4104
613	0.036	0.4072
614	0.0353	0.4064
615	0.0354	0.4055
616	0.037	0.4042
617	0.0358	0.4011
618	0.0357	0.4007
619	0.0355	0.3983
620	0.0361	0.3964
621	0.0353	0.3934
622	0.0344	0.3926
623	0.0341	0.3913
624	0.0362	0.389
625	0.035	0.3863
626	0.036	0.3844
627	0.0368	0.3822
628	0.0369	0.3815
629	0.0349	0.3771
630	0.035	0.3761
631	0.0361	0.3749
632	0.0363	0.3719
633	0.0368	0.3715
634	0.0357	0.3697
635	0.0363	0.3679
636	0.0363	0.3655
637	0.0346	0.3628
638	0.0364	0.3627
639	0.0353	0.3589
640	0.0361	0.3559
641	0.036	0.3557
642	0.0364	0.3535
643	0.0365	0.3522
644	0.0363	0.3486
645	0.0349	0.3471
646	0.0352	0.3433
647	0.0366	0.3423
648	0.0367	0.3409
649	0.0367	0.338
650	0.0366	0.3355
651	0.0359	0.3346
652	0.036	0.332
653	0.0346	0.3296
654	0.0364	0.3287
655	0.0353	0.3251
656	0.0357	0.3236
657	0.0366	0.3229
658	0.037	0.3213
659	0.0354	0.3195
660	0.0369	0.3167
661	0.0355	0.3142
662	0.0379	0.3143
663	0.0361	0.3129
664	0.0352	0.3101
665	0.0368	0.3089
666	0.0358	0.3062
667	0.0349	0.3039
668	0.0356	0.3029
669	0.0361	0.2988
670	0.0369	0.2992
671	0.0352	0.2953
672	0.0363	0.2949
673	0.035	0.2926
674	0.0353	0.2917
675	0.037	0.2913
676	0.036	0.2899
677	0.0358	0.2889
678	0.0365	0.2875
679	0.0346	0.2859
680	0.0358	0.2841
681	0.0366	0.2843
682	0.037	0.2819
683	0.0342	0.2801
684	0.0344	0.2785
685	0.0376	0.2792
686	0.0357	0.2758
687	0.0359	0.2745
688	0.0348	0.2751
689	0.0373	0.2738
690	0.0374	0.2726
691	0.0361	0.2703
692	0.0344	0.2647
693	0.0376	0.2671
694	0.0382	0.2673
695	0.0372	0.2657
696	0.0388	0.2665
697	0.0369	0.2631
698	0.0358	0.2624
699	0.0363	0.2619
700	0.0359	0.2616
701	0.0351	0.2599
702	0.0377	0.2586
703	0.0383	0.2586
704	0.038	0.2585
705	0.036	0.2554
706	0.0377	0.2582
707	0.0371	0.2554
708	0.0352	0.2533
709	0.0381	0.2553
710	0.0374	0.2527
711	0.0373	0.2529
712	0.036	0.2494
713	0.0366	0.2516
714	0.039	0.2499
715	0.0379	0.2488
716	0.0378	0.2496
717	0.0389	0.2467
718	0.0389	0.2475
719	0.0384	0.2474
720	0.039	0.2459
721	0.0412	0.2456
722	0.0414	0.2454
723	0.0393	0.2424
724	0.0391	0.2423
725	0.0398	0.2424
726	0.0406	0.2418
727	0.0412	0.2409
728	0.0426	0.242
729	0.0413	0.241
730	0.0433	0.2403
731	0.0426	0.2407
732	0.0428	0.2391
733	0.0429	0.2379
734	0.0456	0.2375
735	0.0458	0.2379
736	0.0442	0.2372
737	0.0452	0.2339
738	0.0453	0.2355
739	0.0456	0.232
740	0.045	0.2317
741	0.0453	0.2303
742	0.0442	0.231
743	0.0434	0.2271
744	0.0447	0.2279
745	0.0458	0.2271
746	0.0446	0.2238
747	0.0439	0.2219
748	0.0457	0.2242
749	0.0456	0.2226
750	0.0452	0.2219
751	0.0467	0.2195
752	0.0458	0.2179
753	0.0442	0.2144
754	0.0444	0.215
755	0.0457	0.2145
756	0.0478	0.2158
757	0.0459	0.2117
758	0.0445	0.2096
759	0.0469	0.2079
760	0.0457	0.2075
761	0.0468	0.2066
762	0.0458	0.2051
763	0.0438	0.2009
764	0.0456	0.2029
765	0.0455	0.2008
766	0.0452	0.1989
767	0.0473	0.1981
768	0.043	0.1953
769	0.0445	0.1942
770	0.0466	0.1932
771	0.0446	0.1901
772	0.0472	0.1909
773	0.0467	0.1923
774	0.0428	0.1885
775	0.0415	0.1842
776	0.0469	0.1866
777	0.0453	0.1848
778	0.0467	0.1826
779	0.0443	0.1834
780	0.0437	0.1789
781	0.0442	0.1776
782	0.0435	0.1774
783	0.0449	0.1736
784	0.0449	0.1736
785	0.0459	0.172
786	0.0436	0.1731
787	0.0459	0.1692
788	0.0423	0.1693
789	0.0426	0.1673
790	0.043	0.1672
791	0.0442	0.1664
792	0.0443	0.1627
793	0.0404	0.162
794	0.0449	0.1628
795	0.0447	0.1619
796	0.0432	0.1598
797	0.0424	0.158
798	0.0421	0.1558
799	0.0428	0.154
800	0.0424	0.1526

## Sheet: b) TTN
Raw data can be found in the source data for supplementary figure 10
	M298			M298C5a			M298C6a			M298F			M298L			PWC6a			Fungal
605	19704.1	17964.4	18416.3	4524.21	3716.34	3881.44	3626.17	3429.31	3069.09	1319.48	1507.17	1268.23	2351.1	2245.21	2216.05	1961.75	1285.86	1643.88	14280.4	15872.4	13846.4
676	1917.78	1714.56	3356.54	2147.64	1897.95	1797.59	4161.65	4180.44	3138.28	547.515	547.812	556.414	407.5	440.441	398.608	3121.58	1993.69	2571.61	5342.52	5546.39	5857.09
742	1466.22	1410.24	1391.06	3398.1	3548.51	3581.03	5920.34	5546.22	5583.66	328.558	332.614	321.8	199.033	201.91	193.559	7062.09	6773.78	6480.44	22321.1	21463.6	23278
742	1489.69	1413.26	1364.57	4375.12	4088.35	3579.01	5290.26	5090.12	5016.52	352.4	352.746	351.63	247.701	259.766	238.165	9889.8	7899.68	8136.2	25389.8	26788.2	25355.7
783	1036.04	1092.29	1108.21	2093.55	2176.66		2593.08	2432.5	2424.09	351.148	347.79	358.594	208.653	201.77	194.192	6333	6183.39	6836.32	30769.9	30915.6	33577.7
818	274.45	289.365	308.736	474.324	473.569	479.971	554.309	546.504	550.545	143.772	199.386	141.133	49.4869	61.6068	54.9724	2267.56	2108.99	2222.61	57514.8	67503.9	32268.6
883	20.3658	30.9437	32.4941	86.3089	89.1097	93.6365	115.963	117.688	120.425	23.9224	22.5107	14.1219	4.33765	14.1471	14.5642	360.988	345.332	373.365	2499.53	2550.06	3975.21
934	11.0285	9.7754	14.4755	42.979	50.9735	69.2278	70.5179	70.5275	72.093	20.1044	11.7439	17.6459	-4.56816	1.88465	2.83731	345.467	274.703	298.093	2689.18	2574.61	3910.79

## Sheet: c) ABTS-kinetic
Raw data can be found in the source data for supplementary figure 7
ABTS conc. (mM)	M298			M298C6a			PWC6a
5	1.32151	1.37547	1.46947	2.41221	2.58753	2.34852	1.29814	1.221	1.42804
4	1.20819	1.28889	1.36728	2.38639	2.53775	2.2018	1.34144	1.25634	1.31424
3	1.10848	1.12981	1.28163	2.12172	2.28065	2.04906	1.30362	1.19379	1.39519
2	0.945993	0.972429	1.01634	2.00732	2.02108	1.76382	1.29217	1.15315	1.31125
1	0.648853	0.709147	0.789229	1.42247	1.50394	1.40036	1.02906	0.970331	1.03437
0.5	0.486988	0.523164	0.583767	0.962999	0.985261	0.927596	0.693615	0.633063	0.726463
0.25	0.398093	0.418191	0.430095	0.554857	0.585158	0.533367	0.471977	0.393673	0.413581
0.125	0.311208	0.358052	0.346148	0.34924	0.365627	0.342747	0.254652	0.246523	0.226781

## Sheet: d) AmplexRed-kinetic
Raw data can be found in the source data for supplementary figure 14
ABTS conc. (mM)	M298			M298C6a			PWC6a
600	0.028258	0.031348	0.03229	0.256531	0.248481	0.261575	0.766507	0.667449	0.662457
400	0.023094	0.027963	0.035967	0.219846	0.236589	0.235849	0.817204	0.789724	0.772324
200	0.018242	0.02109	0.022278	0.139012	0.137751	0.141307	0.645992	0.633483	0.590815
100	0.00946	0.012295	0.013385	0.079293	0.072979	0.085708	0.428642	0.436952	0.384723
50	0.006241	0.00655	0.008395	0.047999	0.044356	0.045674	0.269722	0.269542	0.284307
25	0.004506	0.004585	0.005747	0.025883	0.026169	0.026322	0.164978	0.148244	0.156901
